# Supplementary material for: Glycopeptide database search and de novo sequencing with PEAKS GlycanFinder enable highly sensitive glycoproteomics
Source: Nat Commun. 2023 Jul 8;14:4046. doi: 10.1038/s41467-023-39699-5 (PMC10329677; doi:10.1038/s41467-023-39699-5)
Supplement: Supplementary file 5 — Supplementary Data 1 [file 41467_2023_39699_MOESM5_ESM.xlsx]

## Sheet: Sheet 1
Supplementary Data 1. Running time and glycoPSMs identified by GlycanFinder, pGlyco3, MetaMorpheus, and MSFragger on the fission yeast dataset from Liu et al.27
The p value in -10LgP is defined as the probability that a false identification achieves the same or better matching score [47]. It is calculated as the ratio between the number of false identifications above a given score and the total number of false identifications.
Software	Runtime (min)
GlycanFinder	78.18
MSFragger	30
pGlyco3	148.1
Meta Morpheus	689.13

## Sheet: GlycanFinder
Peptide	Glycan	Glycan ID	Glycan Type	Adduct	Adduct Mass	Isotopic Shift	-10LgP	Glycan Score	Peptide Score	S-Score (%)	Mass	Glycan Mass	Length	ppm	m/z	z	RT	Area	Scan	Source File	Accession	Glycosylation position	Feature id	PTM	AScore	FoundBy
AAN(+1540.53)DSFLWGPYRPNLYVGIRPK	(HexNAc)2(Hex)7	57	NLink		0	0	51.62	58.68	44.55	0	4073.85	1540.53	22	1.8	1019.47	4	184.183	2080000	40438	cwq_mix2-3_726.raw	O14255|GCS1_SCHPO	3	109381	(HexNAc)2(Hex)7_57:0	N3:(HexNAc)2(Hex)7_57:0:41.98	Peptide Based Search
AAN(+1540.53)DSFLWGPYRPNLYVGIRPK	(HexNAc)2(Hex)7	57	NLink		0	0	46.56	51.25	41.87	0	4073.85	1540.53	22	0.4	1019.47	4	179.635	1470000	39941	cwq_mix2-1_726.raw	O14255|GCS1_SCHPO	3	97311	(HexNAc)2(Hex)7_57:0	N3:(HexNAc)2(Hex)7_57:0:56.41	Peptide Based Search
AAN(+1540.53)DSFLWGPYRPNLYVGIRPK	(HexNAc)2(Hex)7	57	NLink		0	0	46.98	38.91	55.06	0	4073.85	1540.53	22	0	1019.47	4	180.994	1790000	39902	cwq_mix2-2_726.raw	O14255|GCS1_SCHPO	3	106921	(HexNAc)2(Hex)7_57:0	N3:(HexNAc)2(Hex)7_57:0:54.41	Peptide Based Search
AAN(+1702.58)DSFLWGPYRPNLYVGIRPK	(HexNAc)2(Hex)8	126	NLink		0	0	38.97	49.93	28	0	4235.9	1702.58	22	1.3	1059.98	4	183.196	116000000	40391	cwq_mix2-3_726.raw	O14255|GCS1_SCHPO	3	121576	(HexNAc)2(Hex)8_126:0	N3:(HexNAc)2(Hex)8_126:0:41.98	Peptide Based Search
AAN(+1702.58)DSFLWGPYRPNLYVGIRPK	(HexNAc)2(Hex)8	126	NLink		0	0	61.57	62.76	60.38	0	4235.9	1702.58	22	1.3	1059.98	4	183.196	116000000	40308	cwq_mix2-3_726.raw	O14255|GCS1_SCHPO	3	121576	(HexNAc)2(Hex)8_126:0	N3:(HexNAc)2(Hex)8_126:0:71.87	Peptide Based Search
AAN(+1702.58)DSFLWGPYRPNLYVGIRPK	(HexNAc)2(Hex)8	126	NLink		0	0	45.87	47.89	43.85	0	4235.9	1702.58	22	1.3	1059.98	4	183.196	116000000	40157	cwq_mix2-3_726.raw	O14255|GCS1_SCHPO	3	121576	(HexNAc)2(Hex)8_126:0	N3:(HexNAc)2(Hex)8_126:0:71.87	Peptide Based Search
AAN(+1702.58)DSFLWGPYRPNLYVGIRPK	(HexNAc)2(Hex)8	126	NLink		0	0	58.86	53.35	64.37	0	4235.9	1702.58	22	1.3	1059.98	4	183.196	116000000	40232	cwq_mix2-3_726.raw	O14255|GCS1_SCHPO	3	121576	(HexNAc)2(Hex)8_126:0	N3:(HexNAc)2(Hex)8_126:0:88.25	Peptide Based Search
AAN(+1702.58)DSFLWGPYRPNLYVGIRPK	(HexNAc)2(Hex)8	126	NLink		0	1	52.79	50.79	54.79	0	4235.9	1702.58	22	-0.3	1060.23	4	182.465		40077	cwq_mix2-3_726.raw	O14255|GCS1_SCHPO	3	0	(HexNAc)2(Hex)8_126:0	N3:(HexNAc)2(Hex)8_126:0:41.98	Peptide Based Search
AAN(+1702.58)DSFLWGPYRPNLYVGIRPK	(HexNAc)2(Hex)8	126	NLink		0	0	59.52	62.76	56.27	0	4235.9	1702.58	22	1.4	1059.98	4	178.901	70400000	39723	cwq_mix2-1_726.raw	O14255|GCS1_SCHPO	3	107779	(HexNAc)2(Hex)8_126:0	N3:(HexNAc)2(Hex)8_126:0:88.25	Peptide Based Search
AAN(+1702.58)DSFLWGPYRPNLYVGIRPK	(HexNAc)2(Hex)8	126	NLink		0	0	46.67	47.11	46.23	0	4235.9	1702.58	22	1.4	1059.98	4	178.901	70400000	39800	cwq_mix2-1_726.raw	O14255|GCS1_SCHPO	3	107779	(HexNAc)2(Hex)8_126:0	N3:(HexNAc)2(Hex)8_126:0:71.87	Peptide Based Search
AAN(+1702.58)DSFLWGPYRPNLYVGIRPK	(HexNAc)2(Hex)8	126	NLink		0	0	51.1	53.54	48.66	0	4235.9	1702.58	22	1.4	1059.98	4	178.901	70400000	39406	cwq_mix2-1_726.raw	O14255|GCS1_SCHPO	3	107779	(HexNAc)2(Hex)8_126:0	N3:(HexNAc)2(Hex)8_126:0:41.98	Peptide Based Search
AAN(+1702.58)DSFLWGPYRPNLYVGIRPK	(HexNAc)2(Hex)8	126	NLink		0	0	55.74	56.57	54.91	0	4235.9	1702.58	22	1.4	1059.98	4	178.901	70400000	39570	cwq_mix2-1_726.raw	O14255|GCS1_SCHPO	3	107779	(HexNAc)2(Hex)8_126:0	N3:(HexNAc)2(Hex)8_126:0:76.82	Peptide Based Search
AAN(+1702.58)DSFLWGPYRPNLYVGIRPK	(HexNAc)2(Hex)8	126	NLink		0	0	54.03	55.28	52.78	0	4235.9	1702.58	22	1.4	1059.98	4	178.901	70400000	39499	cwq_mix2-1_726.raw	O14255|GCS1_SCHPO	3	107779	(HexNAc)2(Hex)8_126:0	N3:(HexNAc)2(Hex)8_126:0:71.87	Peptide Based Search
AAN(+1702.58)DSFLWGPYRPNLYVGIRPK	(HexNAc)2(Hex)8	126	NLink		0	0	57.8	59.03	56.57	0	4235.9	1702.58	22	1.4	1059.98	4	178.901	70400000	39653	cwq_mix2-1_726.raw	O14255|GCS1_SCHPO	3	107779	(HexNAc)2(Hex)8_126:0	N3:(HexNAc)2(Hex)8_126:0:88.25	Peptide Based Search
AAN(+1702.58)DSFLWGPYRPNLYVGIRPK	(HexNAc)2(Hex)8	126	NLink		0	0	54.6	48.73	60.47	0	4235.9	1702.58	22	1.1	1059.98	4	179.933	77500000	39712	cwq_mix2-2_726.raw	O14255|GCS1_SCHPO	3	118891	(HexNAc)2(Hex)8_126:0	N3:(HexNAc)2(Hex)8_126:0:88.25	Peptide Based Search
AAN(+1702.58)DSFLWGPYRPNLYVGIRPK	(HexNAc)2(Hex)8	126	NLink		0	0	48.37	47.71	49.03	0	4235.9	1702.58	22	1.1	1059.98	4	179.933	77500000	39782	cwq_mix2-2_726.raw	O14255|GCS1_SCHPO	3	118891	(HexNAc)2(Hex)8_126:0	N3:(HexNAc)2(Hex)8_126:0:56.41	Peptide Based Search
AAN(+1702.58)DSFLWGPYRPNLYVGIRPK	(HexNAc)2(Hex)8	126	NLink		0	0	61.67	60.26	63.07	0	4235.9	1702.58	22	1.1	1059.98	4	179.933	77500000	39537	cwq_mix2-2_726.raw	O14255|GCS1_SCHPO	3	118891	(HexNAc)2(Hex)8_126:0	N3:(HexNAc)2(Hex)8_126:0:71.87	Peptide Based Search
AAN(+1702.58)DSFLWGPYRPNLYVGIRPK	(HexNAc)2(Hex)8	126	NLink		0	0	57.4	56.73	58.08	0	4235.9	1702.58	22	1.1	1059.98	4	179.933	77500000	39459	cwq_mix2-2_726.raw	O14255|GCS1_SCHPO	3	118891	(HexNAc)2(Hex)8_126:0	N3:(HexNAc)2(Hex)8_126:0:71.87	Peptide Based Search
AAN(+1702.58)DSFLWGPYRPNLYVGIRPK	(HexNAc)2(Hex)8	126	NLink		0	0	44.91	46.08	43.75	0	4235.9	1702.58	22	1.1	1059.98	4	179.933	77500000	39639	cwq_mix2-2_726.raw	O14255|GCS1_SCHPO	3	118891	(HexNAc)2(Hex)8_126:0	N3:(HexNAc)2(Hex)8_126:0:0.00	Peptide Based Search
AAN(+1702.58)DSFLWGPYRPNLYVGIR	(HexNAc)2(Hex)8	126	NLink		0	-1	31.93	40.98	22.88	0	4010.75	1702.58	20	2.8	1337.59	3	199.238		43953	cwq_mix2-3_726.raw	O14255|GCS1_SCHPO	3	0	(HexNAc)2(Hex)8_126:0	N3:(HexNAc)2(Hex)8_126:0:28.74	Peptide Based Search
AAN(+1702.58)DSFLWGPYRPNLYVGIR	(HexNAc)2(Hex)8	126	NLink		0	0	41.69	44.13	39.25	0	4010.75	1702.58	20	1.1	1337.93	3	196.261	2490000	43455	cwq_mix2-2_726.raw	O14255|GCS1_SCHPO	3	181545	(HexNAc)2(Hex)8_126:0	N3:(HexNAc)2(Hex)8_126:0:23.95	Peptide Based Search
AAN(+1864.63)DSFLWGPYRPNLYVGIRPK	(HexNAc)2(Hex)9	238	NLink		0	0	45.21	56.92	33.5	0	4397.95	1864.63	22	1.3	1100.5	4	182.554	30700000	40100	cwq_mix2-3_726.raw	O14255|GCS1_SCHPO	3	134323	(HexNAc)2(Hex)9_238:0	N3:(HexNAc)2(Hex)9_238:0:56.41	Peptide Based Search
AAN(+1864.63)DSFLWGPYRPNLYVGIRPK	(HexNAc)2(Hex)9	238	NLink		0	0	49.95	55.63	44.27	0	4397.95	1864.63	22	1.3	1100.5	4	182.554	30700000	40251	cwq_mix2-3_726.raw	O14255|GCS1_SCHPO	3	134323	(HexNAc)2(Hex)9_238:0	N3:(HexNAc)2(Hex)9_238:0:56.41	Peptide Based Search
AAN(+1864.63)DSFLWGPYRPNLYVGIRPK	(HexNAc)2(Hex)9	238	NLink		0	0	44.22	46.37	42.07	0	4397.95	1864.63	22	1.3	1100.5	4	182.554	30700000	40172	cwq_mix2-3_726.raw	O14255|GCS1_SCHPO	3	134323	(HexNAc)2(Hex)9_238:0	N3:(HexNAc)2(Hex)9_238:0:71.87	Peptide Based Search
AAN(+1864.63)DSFLWGPYRPNLYVGIRPK	(HexNAc)2(Hex)9	238	NLink		0	0	57.12	62.52	51.72	0	4397.95	1864.63	22	0.7	1100.5	4	177.47	23300000	39394	cwq_mix2-1_726.raw	O14255|GCS1_SCHPO	3	118480	(HexNAc)2(Hex)9_238:0	N3:(HexNAc)2(Hex)9_238:0:64.84	Peptide Based Search
AAN(+1864.63)DSFLWGPYRPNLYVGIRPK	(HexNAc)2(Hex)9	238	NLink		0	0	60.75	61.65	59.86	0	4397.95	1864.63	22	0.7	1100.5	4	177.47	23300000	39565	cwq_mix2-1_726.raw	O14255|GCS1_SCHPO	3	118480	(HexNAc)2(Hex)9_238:0	N3:(HexNAc)2(Hex)9_238:0:71.87	Peptide Based Search
AAN(+1864.63)DSFLWGPYRPNLYVGIRPK	(HexNAc)2(Hex)9	238	NLink		0	0	55.12	57.03	53.2	0	4397.95	1864.63	22	0.7	1100.5	4	177.47	23300000	39475	cwq_mix2-1_726.raw	O14255|GCS1_SCHPO	3	118480	(HexNAc)2(Hex)9_238:0	N3:(HexNAc)2(Hex)9_238:0:41.98	Peptide Based Search
AAN(+1864.63)DSFLWGPYRPNLYVGIRPK	(HexNAc)2(Hex)9	238	NLink		0	0	53.73	52.95	54.51	0	4397.95	1864.63	22	2.2	1100.5	4	179.269	23300000	39538	cwq_mix2-2_726.raw	O14255|GCS1_SCHPO	3	131547	(HexNAc)2(Hex)9_238:0	N3:(HexNAc)2(Hex)9_238:0:88.25	Peptide Based Search
AAN(+1864.63)DSFLWGPYRPNLYVGIRPK	(HexNAc)2(Hex)9	238	NLink		0	0	52.43	53.5	51.35	0	4397.95	1864.63	22	2.2	1100.5	4	179.269	23300000	39324	cwq_mix2-2_726.raw	O14255|GCS1_SCHPO	3	131547	(HexNAc)2(Hex)9_238:0	N3:(HexNAc)2(Hex)9_238:0:41.98	Peptide Based Search
AAN(+1864.63)DSFLWGPYRPNLYVGIRPK	(HexNAc)2(Hex)9	238	NLink		0	0	60.49	59.17	61.81	0	4397.95	1864.63	22	2.2	1100.5	4	179.269	23300000	39470	cwq_mix2-2_726.raw	O14255|GCS1_SCHPO	3	131547	(HexNAc)2(Hex)9_238:0	N3:(HexNAc)2(Hex)9_238:0:71.87	Peptide Based Search
AAN(+1864.63)DSFLWGPYRPNLYVGIRPK	(HexNAc)2(Hex)9	238	NLink		0	1	32.71	39.73	25.69	0	4397.95	1864.63	22	0.2	1100.75	4	179.614		39627	cwq_mix2-2_726.raw	O14255|GCS1_SCHPO	3	0	(HexNAc)2(Hex)9_238:0	N3:(HexNAc)2(Hex)9_238:0:56.41	Peptide Based Search
AAN(+1864.63)DSFLWGPYRPNLYVGIRPK	(HexNAc)2(Hex)9	238	NLink		0	0	54.48	52.44	56.52	0	4397.95	1864.63	22	2.2	1100.5	4	179.269	23300000	39393	cwq_mix2-2_726.raw	O14255|GCS1_SCHPO	3	131547	(HexNAc)2(Hex)9_238:0	N3:(HexNAc)2(Hex)9_238:0:71.87	Peptide Based Search
AGHSHTYELAPASPN(+1419.50)TSISWIQSYSPR	(HexNAc)3(Hex)5	37	NLink		0	2	32.63	21.77	43.49	12.18	4375.91	1419.5	27	5.6	1095.49	4	168.984	392000	36974	cwq_mix2-3_726.raw	P87167|BUT2_SCHPO	15	132527	(HexNAc)3(Hex)5_37:0	N15:(HexNAc)3(Hex)5_37:0:1000.00	Peptide Based Search
AGHSHTYELAPASPN(+2350.79)TSISWIQSYSPR	(HexNAc)2(Hex)12	1048	NLink		0	1	30.61	20.74	40.48	0	5307.2	2350.79	27	1.7	1328.06	4	165.954		36788	cwq_mix2-1_726.raw	P87167|BUT2_SCHPO	15	0	(HexNAc)2(Hex)12_1048:0	N15:(HexNAc)2(Hex)12_1048:0:1000.00	Peptide Based Search
AGHSHTYELAPASPN(+2350.79)TSISWIQSYSPR	(HexNAc)2(Hex)12	1048	NLink		0	0	44.28	40.15	48.42	0	5307.2	2350.79	27	2.2	1327.81	4	165.218	4130000	36610	cwq_mix2-1_726.raw	P87167|BUT2_SCHPO	15	165390	(HexNAc)2(Hex)12_1048:0	N15:(HexNAc)2(Hex)12_1048:0:1000.00	Peptide Based Search
AGHSHTYELAPASPN(+2350.79)TSISWIQSYSPR	(HexNAc)2(Hex)12	1048	NLink		0	0	33.39	35.04	31.74	0	5307.2	2350.79	27	-1.4	1327.81	4	165.996	3280000	36411	cwq_mix2-2_726.raw	P87167|BUT2_SCHPO	15	180274	(HexNAc)2(Hex)12_1048:0	N15:(HexNAc)2(Hex)12_1048:0:1000.00	Peptide Based Search
AGHSHTYELAPASPN(+2350.79)TSISWIQSYSPR	(HexNAc)2(Hex)12	1048	NLink		0	0	48.32	43.57	53.07	0	5307.2	2350.79	27	-1.4	1327.81	4	165.996	3280000	36725	cwq_mix2-2_726.raw	P87167|BUT2_SCHPO	15	180274	(HexNAc)2(Hex)12_1048:0	N15:(HexNAc)2(Hex)12_1048:0:1000.00	Peptide Based Search
AGHSHTYELAPASPN(+2350.79)TSISWIQSYSPR	(HexNAc)2(Hex)12	1048	NLink		0	0	43.48	42.66	44.3	0	5307.2	2350.79	27	-1.4	1327.81	4	165.996	3280000	36582	cwq_mix2-2_726.raw	P87167|BUT2_SCHPO	15	180274	(HexNAc)2(Hex)12_1048:0	N15:(HexNAc)2(Hex)12_1048:0:1000.00	Peptide Based Search
AGHSHTYELAPASPN(+2512.84)TSISWIQSYSPR	(HexNAc)2(Hex)13	1497	NLink		0	0	42.25	44.01	40.48	0	5469.25	2512.84	27	0.8	1368.32	4	168.887	18200000	36757	cwq_mix2-3_726.raw	P87167|BUT2_SCHPO	15	185127	(HexNAc)2(Hex)13_1497:0	N15:(HexNAc)2(Hex)13_1497:0:1000.00	Peptide Based Search
AGHSHTYELAPASPN(+2512.84)TSISWIQSYSPR	(HexNAc)2(Hex)13	1497	NLink		0	0	60.76	57.97	63.55	0	5469.25	2512.84	27	0.8	1368.32	4	168.887	18200000	37051	cwq_mix2-3_726.raw	P87167|BUT2_SCHPO	15	185127	(HexNAc)2(Hex)13_1497:0	N15:(HexNAc)2(Hex)13_1497:0:1000.00	Peptide Based Search
AGHSHTYELAPASPN(+2512.84)TSISWIQSYSPR	(HexNAc)2(Hex)13	1497	NLink		0	-1	19.44	13.72	25.15	0	5469.25	2512.84	27	2.8	1368.07	4	167.554		36681	cwq_mix2-3_726.raw	P87167|BUT2_SCHPO	15	0	(HexNAc)2(Hex)13_1497:0	N15:(HexNAc)2(Hex)13_1497:0:1000.00	Glycan Based Search (low glycan)
AGHSHTYELAPASPN(+2512.84)TSISWIQSYSPR	(HexNAc)2(Hex)13	1497	NLink		0	0	59.8	56.53	63.07	0	5469.25	2512.84	27	0.8	1368.32	4	168.887	18200000	36940	cwq_mix2-3_726.raw	P87167|BUT2_SCHPO	15	185127	(HexNAc)2(Hex)13_1497:0	N15:(HexNAc)2(Hex)13_1497:0:1000.00	Peptide Based Search
AGHSHTYELAPASPN(+2512.84)TSISWIQSYSPR	(HexNAc)2(Hex)13	1497	NLink		0	0	52.76	48.02	57.5	0	5469.25	2512.84	27	1.6	1368.32	4	164.97	21500000	36527	cwq_mix2-1_726.raw	P87167|BUT2_SCHPO	15	170770	(HexNAc)2(Hex)13_1497:0	N15:(HexNAc)2(Hex)13_1497:0:1000.00	Peptide Based Search
AGHSHTYELAPASPN(+2512.84)TSISWIQSYSPR	(HexNAc)2(Hex)13	1497	NLink		0	0	48.31	42.29	54.32	0	5469.25	2512.84	27	1.6	1368.32	4	164.97	21500000	36692	cwq_mix2-1_726.raw	P87167|BUT2_SCHPO	15	170770	(HexNAc)2(Hex)13_1497:0	N15:(HexNAc)2(Hex)13_1497:0:1000.00	Peptide Based Search
AGHSHTYELAPASPN(+2512.84)TSISWIQSYSPR	(HexNAc)2(Hex)13	1497	NLink		0	0	44.95	40.13	49.77	0	5469.25	2512.84	27	1.6	1368.32	4	164.97	21500000	36424	cwq_mix2-1_726.raw	P87167|BUT2_SCHPO	15	170770	(HexNAc)2(Hex)13_1497:0	N15:(HexNAc)2(Hex)13_1497:0:1000.00	Peptide Based Search
AGHSHTYELAPASPN(+2512.84)TSISWIQSYSPR	(HexNAc)2(Hex)13	1497	NLink		0	0	32.53	20.2	44.86	0	5469.25	2512.84	27	1.5	1368.32	4	165.24	18900000	36213	cwq_mix2-2_726.raw	P87167|BUT2_SCHPO	15	185244	(HexNAc)2(Hex)13_1497:0	N15:(HexNAc)2(Hex)13_1497:0:1000.00	Peptide Based Search
AGHSHTYELAPASPN(+2512.84)TSISWIQSYSPR	(HexNAc)2(Hex)13	1497	NLink		0	0	56.13	50.55	61.71	0	5469.25	2512.84	27	1.5	1368.32	4	165.24	18900000	36460	cwq_mix2-2_726.raw	P87167|BUT2_SCHPO	15	185244	(HexNAc)2(Hex)13_1497:0	N15:(HexNAc)2(Hex)13_1497:0:1000.00	Peptide Based Search
AGHSHTYELAPASPN(+2512.84)TSISWIQSYSPR	(HexNAc)2(Hex)13	1497	NLink		0	1	22.23	13.06	31.39	0	5469.25	2512.84	27	-0.1	1095.06	5	165	372000	36286	cwq_mix2-2_726.raw	P87167|BUT2_SCHPO	15	129517	(HexNAc)2(Hex)13_1497:0	N15:(HexNAc)2(Hex)13_1497:0:1000.00	Glycan Based Search (low glycan)
AGHSHTYELAPASPN(+2512.84)TSISWIQSYSPR	(HexNAc)2(Hex)13	1497	NLink		0	1	26.09	12.63	39.55	0	5469.25	2512.84	27	2.2	1368.57	4	164.152		36127	cwq_mix2-2_726.raw	P87167|BUT2_SCHPO	15	0	(HexNAc)2(Hex)13_1497:0	N15:(HexNAc)2(Hex)13_1497:0:1000.00	Glycan Based Search (low glycan)
AGHSHTYELAPASPN(+2512.84)TSISWIQSYSPR	(HexNAc)2(Hex)13	1497	NLink		0	0	38.67	40.9	36.44	0	5469.25	2512.84	27	1.5	1368.32	4	165.24	18900000	36727	cwq_mix2-2_726.raw	P87167|BUT2_SCHPO	15	185244	(HexNAc)2(Hex)13_1497:0	N15:(HexNAc)2(Hex)13_1497:0:1000.00	Peptide Based Search
AGHSHTYELAPASPN(+2514.90)TSISWIQSYSPR	(HexNAc)6(Hex)8	1544	NLink		0	-1	31.65	20.89	42.41	14.94	5471.31	2514.9	27	-3.2	1095.06	5	168.891	2370000	36974	cwq_mix2-3_726.raw	P87167|BUT2_SCHPO	15	132380	(HexNAc)6(Hex)8_1544:0	N15:(HexNAc)6(Hex)8_1544:0:1000.00	Peptide Based Search
AGHSHTYELAPASPN(+2674.89)TSISWIQSYSPR	(HexNAc)2(Hex)14	2045	NLink		0	0	52.26	55.17	49.35	0	5631.3	2674.89	27	2.3	1127.27	5	168.542	10300000	36942	cwq_mix2-3_726.raw	P87167|BUT2_SCHPO	15	143376	(HexNAc)2(Hex)14_2045:0	N15:(HexNAc)2(Hex)14_2045:0:1000.00	Peptide Based Search
AGHSHTYELAPASPN(+2674.89)TSISWIQSYSPR	(HexNAc)2(Hex)14	2045	NLink		0	0	50.52	44.05	56.99	0	5631.3	2674.89	27	1.7	1408.84	4	168.416	48200000	36586	cwq_mix2-3_726.raw	P87167|BUT2_SCHPO	15	188132	(HexNAc)2(Hex)14_2045:0	N15:(HexNAc)2(Hex)14_2045:0:1000.00	Peptide Based Search
AGHSHTYELAPASPN(+2674.89)TSISWIQSYSPR	(HexNAc)2(Hex)14	2045	NLink		0	0	59.32	55.52	63.11	0	5631.3	2674.89	27	1.7	1408.84	4	168.416	48200000	36903	cwq_mix2-3_726.raw	P87167|BUT2_SCHPO	15	188132	(HexNAc)2(Hex)14_2045:0	N15:(HexNAc)2(Hex)14_2045:0:1000.00	Peptide Based Search
AGHSHTYELAPASPN(+2674.89)TSISWIQSYSPR	(HexNAc)2(Hex)14	2045	NLink		0	0	36.32	21.06	51.58	0	5631.3	2674.89	27	2.3	1127.27	5	168.542	10300000	37010	cwq_mix2-3_726.raw	P87167|BUT2_SCHPO	15	143376	(HexNAc)2(Hex)14_2045:0	N15:(HexNAc)2(Hex)14_2045:0:1000.00	Peptide Based Search
AGHSHTYELAPASPN(+2674.89)TSISWIQSYSPR	(HexNAc)2(Hex)14	2045	NLink		0	0	56.31	49.3	63.32	0	5631.3	2674.89	27	1.7	1408.84	4	168.416	48200000	37021	cwq_mix2-3_726.raw	P87167|BUT2_SCHPO	15	188132	(HexNAc)2(Hex)14_2045:0	N15:(HexNAc)2(Hex)14_2045:0:1000.00	Peptide Based Search
AGHSHTYELAPASPN(+2674.89)TSISWIQSYSPR	(HexNAc)2(Hex)14	2045	NLink		0	0	32.79	21.11	44.46	0	5631.3	2674.89	27	1.7	1408.84	4	168.416	48200000	37124	cwq_mix2-3_726.raw	P87167|BUT2_SCHPO	15	188132	(HexNAc)2(Hex)14_2045:0	N15:(HexNAc)2(Hex)14_2045:0:1000.00	Peptide Based Search
AGHSHTYELAPASPN(+2674.89)TSISWIQSYSPR	(HexNAc)2(Hex)14	2045	NLink		0	0	42.38	44.46	40.3	0	5631.3	2674.89	27	1.7	1408.84	4	168.416	48200000	36471	cwq_mix2-3_726.raw	P87167|BUT2_SCHPO	15	188132	(HexNAc)2(Hex)14_2045:0	N15:(HexNAc)2(Hex)14_2045:0:1000.00	Peptide Based Search
AGHSHTYELAPASPN(+2674.89)TSISWIQSYSPR	(HexNAc)2(Hex)14	2045	NLink		0	0	35.82	32.02	39.61	0	5631.3	2674.89	27	1.4	1408.84	4	164.627	60400000	36180	cwq_mix2-1_726.raw	P87167|BUT2_SCHPO	15	174490	(HexNAc)2(Hex)14_2045:0	N15:(HexNAc)2(Hex)14_2045:0:1000.00	Peptide Based Search
AGHSHTYELAPASPN(+2674.89)TSISWIQSYSPR	(HexNAc)2(Hex)14	2045	NLink		0	0	50.55	45.11	55.99	0	5631.3	2674.89	27	1.4	1408.84	4	164.627	60400000	36304	cwq_mix2-1_726.raw	P87167|BUT2_SCHPO	15	174490	(HexNAc)2(Hex)14_2045:0	N15:(HexNAc)2(Hex)14_2045:0:1000.00	Peptide Based Search
AGHSHTYELAPASPN(+2674.89)TSISWIQSYSPR	(HexNAc)2(Hex)14	2045	NLink		0	0	49.62	43.62	55.61	0	5631.3	2674.89	27	1.4	1408.84	4	164.627	60400000	36644	cwq_mix2-1_726.raw	P87167|BUT2_SCHPO	15	174490	(HexNAc)2(Hex)14_2045:0	N15:(HexNAc)2(Hex)14_2045:0:1000.00	Peptide Based Search
AGHSHTYELAPASPN(+2674.89)TSISWIQSYSPR	(HexNAc)2(Hex)14	2045	NLink		0	0	53.96	48.41	59.51	0	5631.3	2674.89	27	1.4	1408.84	4	164.627	60400000	36480	cwq_mix2-1_726.raw	P87167|BUT2_SCHPO	15	174490	(HexNAc)2(Hex)14_2045:0	N15:(HexNAc)2(Hex)14_2045:0:1000.00	Peptide Based Search
AGHSHTYELAPASPN(+2674.89)TSISWIQSYSPR	(HexNAc)2(Hex)14	2045	NLink		0	0	50.8	45.27	56.32	0	5631.3	2674.89	27	1.4	1408.84	4	164.627	60400000	36383	cwq_mix2-1_726.raw	P87167|BUT2_SCHPO	15	174490	(HexNAc)2(Hex)14_2045:0	N15:(HexNAc)2(Hex)14_2045:0:1000.00	Peptide Based Search
AGHSHTYELAPASPN(+2674.89)TSISWIQSYSPR	(HexNAc)2(Hex)14	2045	NLink		0	0	52.84	51.45	54.23	0	5631.3	2674.89	27	1.4	1408.84	4	164.627	60400000	36562	cwq_mix2-1_726.raw	P87167|BUT2_SCHPO	15	174490	(HexNAc)2(Hex)14_2045:0	N15:(HexNAc)2(Hex)14_2045:0:1000.00	Peptide Based Search
AGHSHTYELAPASPN(+2674.89)TSISWIQSYSPR	(HexNAc)2(Hex)14	2045	NLink		0	1	38.49	21.91	55.06	0	5631.3	2674.89	27	1.7	1127.47	5	164.428	9890000	36457	cwq_mix2-1_726.raw	P87167|BUT2_SCHPO	15	126777	(HexNAc)2(Hex)14_2045:0	N15:(HexNAc)2(Hex)14_2045:0:1000.00	Peptide Based Search
AGHSHTYELAPASPN(+2674.89)TSISWIQSYSPR	(HexNAc)2(Hex)14	2045	NLink		0	0	43.39	38.49	48.3	0	5631.3	2674.89	27	2.8	1127.27	5	164.982	10300000	36471	cwq_mix2-1_726.raw	P87167|BUT2_SCHPO	15	126732	(HexNAc)2(Hex)14_2045:0	N15:(HexNAc)2(Hex)14_2045:0:1000.00	Peptide Based Search
AGHSHTYELAPASPN(+2674.89)TSISWIQSYSPR	(HexNAc)2(Hex)14	2045	NLink		0	0	53.84	51.19	56.49	0	5631.3	2674.89	27	2.3	1408.84	4	164.927	55900000	36392	cwq_mix2-2_726.raw	P87167|BUT2_SCHPO	15	188471	(HexNAc)2(Hex)14_2045:0	N15:(HexNAc)2(Hex)14_2045:0:1000.00	Peptide Based Search
AGHSHTYELAPASPN(+2674.89)TSISWIQSYSPR	(HexNAc)2(Hex)14	2045	NLink		0	0	52.9	48.54	57.26	0	5631.3	2674.89	27	2.3	1408.84	4	164.927	55900000	36200	cwq_mix2-2_726.raw	P87167|BUT2_SCHPO	15	188471	(HexNAc)2(Hex)14_2045:0	N15:(HexNAc)2(Hex)14_2045:0:1000.00	Peptide Based Search
AGHSHTYELAPASPN(+2674.89)TSISWIQSYSPR	(HexNAc)2(Hex)14	2045	NLink		0	0	47.37	43.04	51.7	0	5631.3	2674.89	27	2.3	1408.84	4	164.927	55900000	36023	cwq_mix2-2_726.raw	P87167|BUT2_SCHPO	15	188471	(HexNAc)2(Hex)14_2045:0	N15:(HexNAc)2(Hex)14_2045:0:1000.00	Peptide Based Search
AGHSHTYELAPASPN(+2674.89)TSISWIQSYSPR	(HexNAc)2(Hex)14	2045	NLink		0	0	45.05	38.42	51.69	0	5631.3	2674.89	27	1.1	1127.27	5	164.994	8120000	36292	cwq_mix2-2_726.raw	P87167|BUT2_SCHPO	15	140780	(HexNAc)2(Hex)14_2045:0	N15:(HexNAc)2(Hex)14_2045:0:1000.00	Peptide Based Search
AGHSHTYELAPASPN(+2836.95)TSISWIQSYSPR	(HexNAc)2(Hex)15	2630	NLink		0	0	58.22	53.93	62.52	0	5793.36	2836.95	27	0.9	1449.35	4	167.702	58000000	36658	cwq_mix2-3_726.raw	P87167|BUT2_SCHPO	15	190222	(HexNAc)2(Hex)15_2630:0	N15:(HexNAc)2(Hex)15_2630:0:1000.00	Peptide Based Search
AGHSHTYELAPASPN(+2836.95)TSISWIQSYSPR	(HexNAc)2(Hex)15	2630	NLink		0	0	57.38	55.42	59.34	0	5793.36	2836.95	27	0.9	1449.35	4	167.702	58000000	36500	cwq_mix2-3_726.raw	P87167|BUT2_SCHPO	15	190222	(HexNAc)2(Hex)15_2630:0	N15:(HexNAc)2(Hex)15_2630:0:1000.00	Peptide Based Search
AGHSHTYELAPASPN(+2836.95)TSISWIQSYSPR	(HexNAc)2(Hex)15	2630	NLink		0	0	48.61	45.92	51.31	0	5793.36	2836.95	27	1.1	1159.68	5	168	15500000	36798	cwq_mix2-3_726.raw	P87167|BUT2_SCHPO	15	152703	(HexNAc)2(Hex)15_2630:0	N15:(HexNAc)2(Hex)15_2630:0:1000.00	Peptide Based Search
AGHSHTYELAPASPN(+2836.95)TSISWIQSYSPR	(HexNAc)2(Hex)15	2630	NLink		0	0	55.58	52.4	58.75	0	5793.36	2836.95	27	0.9	1449.35	4	167.702	58000000	36786	cwq_mix2-3_726.raw	P87167|BUT2_SCHPO	15	190222	(HexNAc)2(Hex)15_2630:0	N15:(HexNAc)2(Hex)15_2630:0:1000.00	Peptide Based Search
AGHSHTYELAPASPN(+2836.95)TSISWIQSYSPR	(HexNAc)2(Hex)15	2630	NLink		0	0	54.77	50.84	58.71	0	5793.36	2836.95	27	0.9	1449.35	4	167.702	58000000	36939	cwq_mix2-3_726.raw	P87167|BUT2_SCHPO	15	190222	(HexNAc)2(Hex)15_2630:0	N15:(HexNAc)2(Hex)15_2630:0:1000.00	Peptide Based Search
AGHSHTYELAPASPN(+2836.95)TSISWIQSYSPR	(HexNAc)2(Hex)15	2630	NLink		0	0	49.42	42.58	56.27	0	5793.36	2836.95	27	1.7	1449.35	4	164.577	77600000	36456	cwq_mix2-1_726.raw	P87167|BUT2_SCHPO	15	177372	(HexNAc)2(Hex)15_2630:0	N15:(HexNAc)2(Hex)15_2630:0:1000.00	Peptide Based Search
AGHSHTYELAPASPN(+2836.95)TSISWIQSYSPR	(HexNAc)2(Hex)15	2630	NLink		0	0	48.87	43.6	54.14	0	5793.36	2836.95	27	1.7	1449.35	4	164.577	77600000	36094	cwq_mix2-1_726.raw	P87167|BUT2_SCHPO	15	177372	(HexNAc)2(Hex)15_2630:0	N15:(HexNAc)2(Hex)15_2630:0:1000.00	Peptide Based Search
AGHSHTYELAPASPN(+2836.95)TSISWIQSYSPR	(HexNAc)2(Hex)15	2630	NLink		0	0	45.28	42.6	47.96	0	5793.36	2836.95	27	4	1159.68	5	164.331	16600000	36391	cwq_mix2-1_726.raw	P87167|BUT2_SCHPO	15	135496	(HexNAc)2(Hex)15_2630:0	N15:(HexNAc)2(Hex)15_2630:0:1000.00	Peptide Based Search
AGHSHTYELAPASPN(+2836.95)TSISWIQSYSPR	(HexNAc)2(Hex)15	2630	NLink		0	0	39.99	29.2	50.78	0	5793.36	2836.95	27	4	1159.68	5	164.331	16600000	36279	cwq_mix2-1_726.raw	P87167|BUT2_SCHPO	15	135496	(HexNAc)2(Hex)15_2630:0	N15:(HexNAc)2(Hex)15_2630:0:1000.00	Peptide Based Search
AGHSHTYELAPASPN(+2836.95)TSISWIQSYSPR	(HexNAc)2(Hex)15	2630	NLink		0	0	50.14	43.45	56.83	0	5793.36	2836.95	27	1.7	1449.35	4	164.577	77600000	36288	cwq_mix2-1_726.raw	P87167|BUT2_SCHPO	15	177372	(HexNAc)2(Hex)15_2630:0	N15:(HexNAc)2(Hex)15_2630:0:1000.00	Peptide Based Search
AGHSHTYELAPASPN(+2836.95)TSISWIQSYSPR	(HexNAc)2(Hex)15	2630	NLink		0	0	37.33	34.36	40.3	0	5793.36	2836.95	27	1.7	1449.35	4	164.577	77600000	36009	cwq_mix2-1_726.raw	P87167|BUT2_SCHPO	15	177372	(HexNAc)2(Hex)15_2630:0	N15:(HexNAc)2(Hex)15_2630:0:1000.00	Peptide Based Search
AGHSHTYELAPASPN(+2836.95)TSISWIQSYSPR	(HexNAc)2(Hex)15	2630	NLink		0	0	33.77	32.08	35.45	0	5793.36	2836.95	27	4.6	1449.35	4	165.337		36649	cwq_mix2-1_726.raw	P87167|BUT2_SCHPO	15	0	(HexNAc)2(Hex)15_2630:0	N15:(HexNAc)2(Hex)15_2630:0:1000.00	Peptide Based Search
AGHSHTYELAPASPN(+2836.95)TSISWIQSYSPR	(HexNAc)2(Hex)15	2630	NLink		0	0	51.44	43.25	59.62	0	5793.36	2836.95	27	1.7	1449.35	4	164.577	77600000	36371	cwq_mix2-1_726.raw	P87167|BUT2_SCHPO	15	177372	(HexNAc)2(Hex)15_2630:0	N15:(HexNAc)2(Hex)15_2630:0:1000.00	Peptide Based Search
AGHSHTYELAPASPN(+2836.95)TSISWIQSYSPR	(HexNAc)2(Hex)15	2630	NLink		0	0	50.58	43.85	57.3	0	5793.36	2836.95	27	1.7	1449.35	4	164.798	77400000	36279	cwq_mix2-2_726.raw	P87167|BUT2_SCHPO	15	190872	(HexNAc)2(Hex)15_2630:0	N15:(HexNAc)2(Hex)15_2630:0:1000.00	Peptide Based Search
AGHSHTYELAPASPN(+2836.95)TSISWIQSYSPR	(HexNAc)2(Hex)15	2630	NLink		0	0	24.39	14.11	34.67	0	5793.36	2836.95	27	1.4	1159.68	5	164.253	12900000	36453	cwq_mix2-2_726.raw	P87167|BUT2_SCHPO	15	150312	(HexNAc)2(Hex)15_2630:0	N15:(HexNAc)2(Hex)15_2630:0:1000.00	Glycan Based Search (low glycan)
AGHSHTYELAPASPN(+2836.95)TSISWIQSYSPR	(HexNAc)2(Hex)15	2630	NLink		0	1	25.38	12.36	38.4	0	5793.36	2836.95	27	-0.4	1449.6	4	163.325	73900000	36543	cwq_mix2-2_726.raw	P87167|BUT2_SCHPO	15	190902	(HexNAc)2(Hex)15_2630:0	N15:(HexNAc)2(Hex)15_2630:0:1000.00	Glycan Based Search (low glycan)
AGHSHTYELAPASPN(+2836.95)TSISWIQSYSPR	(HexNAc)2(Hex)15	2630	NLink		0	0	52.02	42.56	61.47	0	5793.36	2836.95	27	1.7	1449.35	4	164.798	77400000	36197	cwq_mix2-2_726.raw	P87167|BUT2_SCHPO	15	190872	(HexNAc)2(Hex)15_2630:0	N15:(HexNAc)2(Hex)15_2630:0:1000.00	Peptide Based Search
AGHSHTYELAPASPN(+2999.00)TSISWIQSYSPR	(HexNAc)2(Hex)16	3297	NLink		0	-1	39.31	23.94	54.67	0	5955.41	2999	27	3.7	1489.61	4	168.326		36864	cwq_mix2-3_726.raw	P87167|BUT2_SCHPO	15	0	(HexNAc)2(Hex)16_3297:0	N15:(HexNAc)2(Hex)16_3297:0:1000.00	Peptide Based Search
AGHSHTYELAPASPN(+2999.00)TSISWIQSYSPR	(HexNAc)2(Hex)16	3297	NLink		0	1	50.06	43.77	56.36	0	5955.41	2999	27	0.2	1490.11	4	166.37		36406	cwq_mix2-3_726.raw	P87167|BUT2_SCHPO	15	0	(HexNAc)2(Hex)16_3297:0	N15:(HexNAc)2(Hex)16_3297:0:1000.00	Peptide Based Search
AGHSHTYELAPASPN(+2999.00)TSISWIQSYSPR	(HexNAc)2(Hex)16	3297	NLink		0	-1	33.68	21.63	45.72	0	5955.41	2999	27	0.7	1191.89	5	167.32		36628	cwq_mix2-3_726.raw	P87167|BUT2_SCHPO	15	0	(HexNAc)2(Hex)16_3297:0	N15:(HexNAc)2(Hex)16_3297:0:1000.00	Peptide Based Search
AGHSHTYELAPASPN(+2999.00)TSISWIQSYSPR	(HexNAc)2(Hex)16	3297	NLink		0	-1	54.81	46	63.63	0	5955.41	2999	27	8.6	1489.62	4	166.747		36492	cwq_mix2-3_726.raw	P87167|BUT2_SCHPO	15	0	(HexNAc)2(Hex)16_3297:0	N15:(HexNAc)2(Hex)16_3297:0:1000.00	Peptide Based Search
AGHSHTYELAPASPN(+2999.00)TSISWIQSYSPR	(HexNAc)2(Hex)16	3297	NLink		0	1	37.55	24.8	50.31	0	5955.41	2999	27	-0.4	1490.11	4	165.45		36198	cwq_mix2-3_726.raw	P87167|BUT2_SCHPO	15	0	(HexNAc)2(Hex)16_3297:0	N15:(HexNAc)2(Hex)16_3297:0:1000.00	Peptide Based Search
AGHSHTYELAPASPN(+2999.00)TSISWIQSYSPR	(HexNAc)2(Hex)16	3297	NLink		0	0	49.9	44.68	55.11	0	5955.41	2999	27	2.1	1489.86	4	166.72	50200000	36662	cwq_mix2-3_726.raw	P87167|BUT2_SCHPO	15	192258	(HexNAc)2(Hex)16_3297:0	N15:(HexNAc)2(Hex)16_3297:0:1000.00	Peptide Based Search
AGHSHTYELAPASPN(+2999.00)TSISWIQSYSPR	(HexNAc)2(Hex)16	3297	NLink		0	0	47.73	46.38	49.07	0	5955.41	2999	27	3	1192.09	5	166.72	17400000	36452	cwq_mix2-3_726.raw	P87167|BUT2_SCHPO	15	160216	(HexNAc)2(Hex)16_3297:0	N15:(HexNAc)2(Hex)16_3297:0:1000.00	Peptide Based Search
AGHSHTYELAPASPN(+2999.00)TSISWIQSYSPR	(HexNAc)2(Hex)16	3297	NLink		0	0	46.48	41.78	51.18	0	5955.41	2999	27	3	1192.09	5	166.72	17400000	36555	cwq_mix2-3_726.raw	P87167|BUT2_SCHPO	15	160216	(HexNAc)2(Hex)16_3297:0	N15:(HexNAc)2(Hex)16_3297:0:1000.00	Peptide Based Search
AGHSHTYELAPASPN(+2999.00)TSISWIQSYSPR	(HexNAc)2(Hex)16	3297	NLink		0	0	36.21	26.58	45.84	0	5955.41	2999	27	3	1192.09	5	166.72	17400000	36749	cwq_mix2-3_726.raw	P87167|BUT2_SCHPO	15	160216	(HexNAc)2(Hex)16_3297:0	N15:(HexNAc)2(Hex)16_3297:0:1000.00	Peptide Based Search
AGHSHTYELAPASPN(+2999.00)TSISWIQSYSPR	(HexNAc)2(Hex)16	3297	NLink		0	0	48.56	43.62	53.51	0	5955.41	2999	27	2.3	1489.86	4	163.695	68200000	36137	cwq_mix2-1_726.raw	P87167|BUT2_SCHPO	15	180224	(HexNAc)2(Hex)16_3297:0	N15:(HexNAc)2(Hex)16_3297:0:1000.00	Peptide Based Search
AGHSHTYELAPASPN(+2999.00)TSISWIQSYSPR	(HexNAc)2(Hex)16	3297	NLink		0	0	47.2	41.38	53.02	0	5955.41	2999	27	2.3	1489.86	4	163.695	68200000	36381	cwq_mix2-1_726.raw	P87167|BUT2_SCHPO	15	180224	(HexNAc)2(Hex)16_3297:0	N15:(HexNAc)2(Hex)16_3297:0:1000.00	Peptide Based Search
AGHSHTYELAPASPN(+2999.00)TSISWIQSYSPR	(HexNAc)2(Hex)16	3297	NLink		0	0	48.19	40.67	55.7	0	5955.41	2999	27	2.3	1489.86	4	163.695	68200000	36287	cwq_mix2-1_726.raw	P87167|BUT2_SCHPO	15	180224	(HexNAc)2(Hex)16_3297:0	N15:(HexNAc)2(Hex)16_3297:0:1000.00	Peptide Based Search
AGHSHTYELAPASPN(+2999.00)TSISWIQSYSPR	(HexNAc)2(Hex)16	3297	NLink		0	0	43	38.77	47.23	0	5955.41	2999	27	4.2	1192.09	5	163.338	17100000	36159	cwq_mix2-1_726.raw	P87167|BUT2_SCHPO	15	142984	(HexNAc)2(Hex)16_3297:0	N15:(HexNAc)2(Hex)16_3297:0:1000.00	Peptide Based Search
AGHSHTYELAPASPN(+2999.00)TSISWIQSYSPR	(HexNAc)2(Hex)16	3297	NLink		0	0	50.18	46.16	54.2	0	5955.41	2999	27	2.3	1489.86	4	163.695	68200000	36032	cwq_mix2-1_726.raw	P87167|BUT2_SCHPO	15	180224	(HexNAc)2(Hex)16_3297:0	N15:(HexNAc)2(Hex)16_3297:0:1000.00	Peptide Based Search
AGHSHTYELAPASPN(+2999.00)TSISWIQSYSPR	(HexNAc)2(Hex)16	3297	NLink		0	0	52.97	49.93	56	0	5955.41	2999	27	2	1489.86	4	163.275	65500000	36017	cwq_mix2-2_726.raw	P87167|BUT2_SCHPO	15	193214	(HexNAc)2(Hex)16_3297:0	N15:(HexNAc)2(Hex)16_3297:0:1000.00	Peptide Based Search
AGHSHTYELAPASPN(+2999.00)TSISWIQSYSPR	(HexNAc)2(Hex)16	3297	NLink		0	0	50.25	40.98	59.52	0	5955.41	2999	27	2	1489.86	4	163.275	65500000	35815	cwq_mix2-2_726.raw	P87167|BUT2_SCHPO	15	193214	(HexNAc)2(Hex)16_3297:0	N15:(HexNAc)2(Hex)16_3297:0:1000.00	Peptide Based Search
AGHSHTYELAPASPN(+2999.00)TSISWIQSYSPR	(HexNAc)2(Hex)16	3297	NLink		0	-1	30.04	22.27	37.81	0	5955.41	2999	27	3.9	993.411	6	163.201		35913	cwq_mix2-2_726.raw	P87167|BUT2_SCHPO	15	0	(HexNAc)2(Hex)16_3297:0	N15:(HexNAc)2(Hex)16_3297:0:1000.00	Peptide Based Search
AGHSHTYELAPASPN(+2999.00)TSISWIQSYSPR	(HexNAc)2(Hex)16	3297	NLink		0	0	43.34	40.79	45.89	0	5955.41	2999	27	2	1489.86	4	163.275	65500000	36304	cwq_mix2-2_726.raw	P87167|BUT2_SCHPO	15	193214	(HexNAc)2(Hex)16_3297:0	N15:(HexNAc)2(Hex)16_3297:0:1000.00	Peptide Based Search
AGHSHTYELAPASPN(+2999.00)TSISWIQSYSPR	(HexNAc)2(Hex)16	3297	NLink		0	0	48.37	41.21	55.53	0	5955.41	2999	27	2	1489.86	4	163.275	65500000	35906	cwq_mix2-2_726.raw	P87167|BUT2_SCHPO	15	193214	(HexNAc)2(Hex)16_3297:0	N15:(HexNAc)2(Hex)16_3297:0:1000.00	Peptide Based Search
AGHSHTYELAPASPN(+3001.05)TSISWIQSYSPR	(HexNAc)6(Hex)11	3317	NLink		0	0	22.55	12.26	32.84	100	5957.46	3001.05	27	-8	1490.36	4	164.948		36557	cwq_mix2-1_726.raw	P87167|BUT2_SCHPO	15	0	(HexNAc)6(Hex)11_3317:0	N15:(HexNAc)6(Hex)11_3317:0:1000.00	Glycan Based Search (low glycan)
AGHSHTYELAPASPN(+3161.05)TSISWIQSYSPR	(HexNAc)2(Hex)17	3906	NLink		0	-1	32.96	21.1	44.82	0	6117.46	3161.05	27	2.8	1224.3	5	165.691		36253	cwq_mix2-3_726.raw	P87167|BUT2_SCHPO	15	0	(HexNAc)2(Hex)17_3906:0	N15:(HexNAc)2(Hex)17_3906:0:1000.00	Peptide Based Search
AGHSHTYELAPASPN(+3161.05)TSISWIQSYSPR	(HexNAc)2(Hex)17	3906	NLink		0	0	32.9	21.29	44.52	0	6117.46	3161.05	27	2.8	1224.5	5	166.176	5850000	36177	cwq_mix2-3_726.raw	P87167|BUT2_SCHPO	15	166686	(HexNAc)2(Hex)17_3906:0	N15:(HexNAc)2(Hex)17_3906:0:1000.00	Peptide Based Search
AGHSHTYELAPASPN(+3161.05)TSISWIQSYSPR	(HexNAc)2(Hex)17	3906	NLink		0	0	59.27	49.82	68.73	0	6117.46	3161.05	27	1.6	1530.38	4	166.178	15800000	36405	cwq_mix2-3_726.raw	P87167|BUT2_SCHPO	15	193964	(HexNAc)2(Hex)17_3906:0	N15:(HexNAc)2(Hex)17_3906:0:1000.00	Peptide Based Search
AGHSHTYELAPASPN(+3161.05)TSISWIQSYSPR	(HexNAc)2(Hex)17	3906	NLink		0	0	49.53	47.24	51.82	0	6117.46	3161.05	27	3.4	1530.38	4	162.928	23300000	36148	cwq_mix2-1_726.raw	P87167|BUT2_SCHPO	15	182742	(HexNAc)2(Hex)17_3906:0	N15:(HexNAc)2(Hex)17_3906:0:1000.00	Peptide Based Search
AGHSHTYELAPASPN(+3161.05)TSISWIQSYSPR	(HexNAc)2(Hex)17	3906	NLink		0	0	47.78	38.33	57.23	0	6117.46	3161.05	27	-1	1224.5	5	162.795	6030000	36033	cwq_mix2-1_726.raw	P87167|BUT2_SCHPO	15	149645	(HexNAc)2(Hex)17_3906:0	N15:(HexNAc)2(Hex)17_3906:0:1000.00	Peptide Based Search
AGHSHTYELAPASPN(+3161.05)TSISWIQSYSPR	(HexNAc)2(Hex)17	3906	NLink		0	0	55.31	43.4	67.22	0	6117.46	3161.05	27	3.4	1530.38	4	162.928	23300000	36022	cwq_mix2-1_726.raw	P87167|BUT2_SCHPO	15	182742	(HexNAc)2(Hex)17_3906:0	N15:(HexNAc)2(Hex)17_3906:0:1000.00	Peptide Based Search
AGHSHTYELAPASPN(+3161.05)TSISWIQSYSPR	(HexNAc)2(Hex)17	3906	NLink		0	-1	26.46	19.49	33.44	0	6117.46	3161.05	27	3.6	1224.3	5	163.259		36152	cwq_mix2-1_726.raw	P87167|BUT2_SCHPO	15	0	(HexNAc)2(Hex)17_3906:0	N15:(HexNAc)2(Hex)17_3906:0:1000.00	Peptide Based Search
AGHSHTYELAPASPN(+3161.05)TSISWIQSYSPR	(HexNAc)2(Hex)17	3906	NLink		0	0	36.69	35.81	37.57	0	6117.46	3161.05	27	2.3	1530.38	4	162.879	19200000	36026	cwq_mix2-2_726.raw	P87167|BUT2_SCHPO	15	195086	(HexNAc)2(Hex)17_3906:0	N15:(HexNAc)2(Hex)17_3906:0:1000.00	Peptide Based Search
AGHSHTYELAPASPN(+3161.05)TSISWIQSYSPR	(HexNAc)2(Hex)17	3906	NLink		0	0	46.86	39.01	54.72	0	6117.46	3161.05	27	2.3	1530.38	4	162.879	19200000	35813	cwq_mix2-2_726.raw	P87167|BUT2_SCHPO	15	195086	(HexNAc)2(Hex)17_3906:0	N15:(HexNAc)2(Hex)17_3906:0:1000.00	Peptide Based Search
AGHSHTYELAPASPN(+3161.05)TSISWIQSYSPR	(HexNAc)2(Hex)17	3906	NLink		0	0	39.51	36.44	42.57	0	6117.46	3161.05	27	2.3	1530.38	4	162.879	19200000	35688	cwq_mix2-2_726.raw	P87167|BUT2_SCHPO	15	195086	(HexNAc)2(Hex)17_3906:0	N15:(HexNAc)2(Hex)17_3906:0:1000.00	Peptide Based Search
AGHSHTYELAPASPN(+3161.05)TSISWIQSYSPR	(HexNAc)2(Hex)17	3906	NLink		0	0	46.69	42.05	51.33	0	6117.46	3161.05	27	0.1	1224.5	5	162.782	5350000	35854	cwq_mix2-2_726.raw	P87167|BUT2_SCHPO	15	165051	(HexNAc)2(Hex)17_3906:0	N15:(HexNAc)2(Hex)17_3906:0:1000.00	Peptide Based Search
AGHSHTYELAPASPN(+3323.10)TSISWIQSYSPR	(HexNAc)2(Hex)18	4510	NLink		0	-1	34.7	25.16	44.25	0	6279.51	3323.1	27	2	1570.64	4	165.609		36234	cwq_mix2-3_726.raw	P87167|BUT2_SCHPO	15	0	(HexNAc)2(Hex)18_4510:0	N15:(HexNAc)2(Hex)18_4510:0:1000.00	Peptide Based Search
AGHSHTYELAPASPN(+3323.10)TSISWIQSYSPR	(HexNAc)2(Hex)18	4510	NLink		0	0	22.01	12.45	31.57	0	6279.51	3323.1	27	0.9	1570.89	4	165.244		36152	cwq_mix2-3_726.raw	P87167|BUT2_SCHPO	15	0	(HexNAc)2(Hex)18_4510:0	N15:(HexNAc)2(Hex)18_4510:0:1000.00	Glycan Based Search (low glycan)
ALGHFYGN(+1702.58)VSVIHFDSHLDTWNPK	(HexNAc)2(Hex)8	126	NLink		0	0	52.55	63.05	42.06	0	4455.91	1702.58	24	0.9	892.191	5	177.372	3070000	38898	cwq_mix2-3_726.raw	O42887|SPEB2_SCHPO	8	72677	(HexNAc)2(Hex)8_126:0	N8:(HexNAc)2(Hex)8_126:0:37.72	Peptide Based Search
ALGHFYGN(+1702.58)VSVIHFDSHLDTWNPK	(HexNAc)2(Hex)8	126	NLink		0	0	39.03	44.43	33.62	0	4455.91	1702.58	24	2.9	1114.99	4	173.352	1480000	38450	cwq_mix2-1_726.raw	O42887|SPEB2_SCHPO	8	122848	(HexNAc)2(Hex)8_126:0	N8:(HexNAc)2(Hex)8_126:0:21.40	Peptide Based Search
ALGHFYGN(+1702.58)VSVIHFDSHLDTWNPK	(HexNAc)2(Hex)8	126	NLink		0	0	41.5	39.63	43.36	0	4455.91	1702.58	24	1.4	892.191	5	173.196	3000000	38439	cwq_mix2-1_726.raw	O42887|SPEB2_SCHPO	8	62909	(HexNAc)2(Hex)8_126:0	N8:(HexNAc)2(Hex)8_126:0:26.51	Peptide Based Search
ALGHFYGN(+1702.58)VSVIHFDSHLDTWNPK	(HexNAc)2(Hex)8	126	NLink		0	0	43.75	42.79	44.71	0	4455.91	1702.58	24	-1.6	892.189	5	173.893	1990000	38326	cwq_mix2-2_726.raw	O42887|SPEB2_SCHPO	8	70741	(HexNAc)2(Hex)8_126:0	N8:(HexNAc)2(Hex)8_126:0:47.75	Peptide Based Search
ALGHFYGN(+1702.58)VSVIHFDSHLDTWNPK	(HexNAc)2(Hex)8	126	NLink		0	0	45.6	49.66	41.54	0	4455.91	1702.58	24	-7.5	1114.98	4	173.911		38340	cwq_mix2-2_726.raw	O42887|SPEB2_SCHPO	8	0	(HexNAc)2(Hex)8_126:0	N8:(HexNAc)2(Hex)8_126:0:10.54	Peptide Based Search
ALGHFYGN(+1864.63)VSVIHFDSHLDTWNPK	(HexNAc)2(Hex)9	238	NLink		0	0	50.38	55.21	45.55	0	4617.97	1864.63	24	-0.2	924.6	5	176.833	5170000	38834	cwq_mix2-3_726.raw	O42887|SPEB2_SCHPO	8	82186	(HexNAc)2(Hex)9_238:0	N8:(HexNAc)2(Hex)9_238:0:26.00	Peptide Based Search
ALGHFYGN(+1864.63)VSVIHFDSHLDTWNPK	(HexNAc)2(Hex)9	238	NLink		0	-1	39.56	46.88	32.23	0	4617.97	1864.63	24	-6.9	1155.24	4	177.991	73900000	38845	cwq_mix2-3_726.raw	O42887|SPEB2_SCHPO	8	151669	(HexNAc)2(Hex)9_238:0	N8:(HexNAc)2(Hex)9_238:0:13.07	Peptide Based Search
ALGHFYGN(+1864.63)VSVIHFDSHLDTWNPK	(HexNAc)2(Hex)9	238	NLink		0	0	49.99	57.12	42.86	0	4617.97	1864.63	24	-0.2	924.6	5	176.833	5170000	38901	cwq_mix2-3_726.raw	O42887|SPEB2_SCHPO	8	82186	(HexNAc)2(Hex)9_238:0	N8:(HexNAc)2(Hex)9_238:0:9.69	Peptide Based Search
ALGHFYGN(+1864.63)VSVIHFDSHLDTWNPK	(HexNAc)2(Hex)9	238	NLink		0	0	52.09	58.76	45.41	0	4617.97	1864.63	24	1.5	1155.5	4	173.048	2360000	38441	cwq_mix2-1_726.raw	O42887|SPEB2_SCHPO	8	134565	(HexNAc)2(Hex)9_238:0	N8:(HexNAc)2(Hex)9_238:0:26.51	Peptide Based Search
ALGHFYGN(+1864.63)VSVIHFDSHLDTWNPK	(HexNAc)2(Hex)9	238	NLink		0	-1	41.45	43.36	39.55	0	4617.97	1864.63	24	-0.4	924.399	5	172.911	5540000	38319	cwq_mix2-1_726.raw	O42887|SPEB2_SCHPO	8	71539	(HexNAc)2(Hex)9_238:0	N8:(HexNAc)2(Hex)9_238:0:17.44	Peptide Based Search
ALGHFYGN(+1864.63)VSVIHFDSHLDTWNPK	(HexNAc)2(Hex)9	238	NLink		0	-1	46.72	49.71	43.74	0	4617.97	1864.63	24	3	1155.25	4	172.869		38353	cwq_mix2-1_726.raw	O42887|SPEB2_SCHPO	8	0	(HexNAc)2(Hex)9_238:0	N8:(HexNAc)2(Hex)9_238:0:23.27	Peptide Based Search
ALGHFYGN(+1864.63)VSVIHFDSHLDTWNPK	(HexNAc)2(Hex)9	238	NLink		0	-1	46.59	49.04	44.14	0	4617.97	1864.63	24	-0.4	924.399	5	172.911	5540000	38383	cwq_mix2-1_726.raw	O42887|SPEB2_SCHPO	8	71539	(HexNAc)2(Hex)9_238:0	N8:(HexNAc)2(Hex)9_238:0:47.75	Peptide Based Search
ALGHFYGN(+1864.63)VSVIHFDSHLDTWNPK	(HexNAc)2(Hex)9	238	NLink		0	-1	43.04	45.37	40.72	0	4617.97	1864.63	24	-6.8	1155.24	4	173.944	58700000	38269	cwq_mix2-2_726.raw	O42887|SPEB2_SCHPO	8	149212	(HexNAc)2(Hex)9_238:0	N8:(HexNAc)2(Hex)9_238:0:19.37	Peptide Based Search
ALGHFYGN(+1864.63)VSVIHFDSHLDTWNPK	(HexNAc)2(Hex)9	238	NLink		0	0	51.17	51.95	50.39	0	4617.97	1864.63	24	1.3	924.602	5	173.748	4000000	38280	cwq_mix2-2_726.raw	O42887|SPEB2_SCHPO	8	79992	(HexNAc)2(Hex)9_238:0	N8:(HexNAc)2(Hex)9_238:0:55.05	Peptide Based Search
ALGHFYGN(+2026.68)VSVIHFDSHLDTWNPK	(HexNAc)2(Hex)10	423	NLink		0	0	39.93	43.57	36.3	0	4780.02	2026.68	24	0.6	957.012	5	172.51	982000	38258	cwq_mix2-1_726.raw	O42887|SPEB2_SCHPO	8	79382	(HexNAc)2(Hex)10_423:0	N8:(HexNAc)2(Hex)10_423:0:13.07	Peptide Based Search
ALGHFYGN(+2026.68)VSVIHFDSHLDTWNPK	(HexNAc)2(Hex)10	423	NLink		0	0	46.78	48.87	44.68	0	4780.02	2026.68	24	1.7	957.013	5	173.313	906000	38203	cwq_mix2-2_726.raw	O42887|SPEB2_SCHPO	8	88433	(HexNAc)2(Hex)10_423:0	N8:(HexNAc)2(Hex)10_423:0:21.61	Peptide Based Search
ALGHFYGN(+2188.74)VSVIHFDSHLDTWNPK	(HexNAc)2(Hex)11	694	NLink		0	0	52	60.06	43.94	0	4942.07	2188.74	24	1.5	1236.53	4	176.145	3170000	38649	cwq_mix2-3_726.raw	O42887|SPEB2_SCHPO	8	168826	(HexNAc)2(Hex)11_694:0	N8:(HexNAc)2(Hex)11_694:0:12.96	Peptide Based Search
ALGHFYGN(+2188.74)VSVIHFDSHLDTWNPK	(HexNAc)2(Hex)11	694	NLink		0	0	54.13	55.85	52.41	0	4942.07	2188.74	24	0	989.421	5	176.183	5310000	38640	cwq_mix2-3_726.raw	O42887|SPEB2_SCHPO	8	100577	(HexNAc)2(Hex)11_694:0	N8:(HexNAc)2(Hex)11_694:0:46.82	Peptide Based Search
ALGHFYGN(+2188.74)VSVIHFDSHLDTWNPK	(HexNAc)2(Hex)11	694	NLink		0	0	47.59	52.12	43.05	0	4942.07	2188.74	24	-1.2	989.42	5	173.113	4630000	38166	cwq_mix2-2_726.raw	O42887|SPEB2_SCHPO	8	97968	(HexNAc)2(Hex)11_694:0	N8:(HexNAc)2(Hex)11_694:0:52.67	Peptide Based Search
ALGHFYGN(+2188.74)VSVIHFDSHLDTWNPK	(HexNAc)2(Hex)11	694	NLink		0	0	43.43	52.6	34.25	0	4942.07	2188.74	24	-1.2	989.42	5	173.113	4630000	38068	cwq_mix2-2_726.raw	O42887|SPEB2_SCHPO	8	97968	(HexNAc)2(Hex)11_694:0	N8:(HexNAc)2(Hex)11_694:0:25.23	Peptide Based Search
ALGHFYGN(+2350.79)VSVIHFDSHLDTWNPK	(HexNAc)2(Hex)12	1048	NLink		0	0	58.16	68.42	47.9	0	5104.12	2350.79	24	2.8	1021.83	5	175.99	3670000	38567	cwq_mix2-3_726.raw	O42887|SPEB2_SCHPO	8	109997	(HexNAc)2(Hex)12_1048:0	N8:(HexNAc)2(Hex)12_1048:0:35.30	Peptide Based Search
ALGHFYGN(+2350.79)VSVIHFDSHLDTWNPK	(HexNAc)2(Hex)12	1048	NLink		0	0	45.34	51.99	38.69	0	5104.12	2350.79	24	1.2	1021.83	5	172.673	3220000	38102	cwq_mix2-2_726.raw	O42887|SPEB2_SCHPO	8	107491	(HexNAc)2(Hex)12_1048:0	N8:(HexNAc)2(Hex)12_1048:0:27.08	Peptide Based Search
ALGHFYGN(+2512.84)VSVIHFDSHLDTWNPK	(HexNAc)2(Hex)13	1497	NLink		0	-1	41.77	38.16	45.39	0	5266.18	2512.84	24	1.5	1054.04	5	174.958		38367	cwq_mix2-3_726.raw	O42887|SPEB2_SCHPO	8	0	(HexNAc)2(Hex)13_1497:0	N8:(HexNAc)2(Hex)13_1497:0:51.46	Peptide Based Search
ALGHFYGN(+2512.84)VSVIHFDSHLDTWNPK	(HexNAc)2(Hex)13	1497	NLink		0	0	56.87	66.22	47.51	0	5266.18	2512.84	24	0.8	1317.55	4	175.447	8200000	38433	cwq_mix2-3_726.raw	O42887|SPEB2_SCHPO	8	179580	(HexNAc)2(Hex)13_1497:0	N8:(HexNAc)2(Hex)13_1497:0:44.58	Peptide Based Search
ALGHFYGN(+2512.84)VSVIHFDSHLDTWNPK	(HexNAc)2(Hex)13	1497	NLink		0	0	44.99	39.72	50.27	0	5266.18	2512.84	24	1.5	1054.24	5	175.496	27800000	38521	cwq_mix2-3_726.raw	O42887|SPEB2_SCHPO	8	119746	(HexNAc)2(Hex)13_1497:0	N8:(HexNAc)2(Hex)13_1497:0:65.04	Peptide Based Search
ALGHFYGN(+2512.84)VSVIHFDSHLDTWNPK	(HexNAc)2(Hex)13	1497	NLink		0	-1	43.27	48.14	38.4	0	5266.18	2512.84	24	0.7	1317.3	4	174.967		38369	cwq_mix2-3_726.raw	O42887|SPEB2_SCHPO	8	0	(HexNAc)2(Hex)13_1497:0	N8:(HexNAc)2(Hex)13_1497:0:16.13	Peptide Based Search
ALGHFYGN(+2512.84)VSVIHFDSHLDTWNPK	(HexNAc)2(Hex)13	1497	NLink		0	0	49.76	43.56	55.96	0	5266.18	2512.84	24	1.5	1054.24	5	175.496	27800000	38442	cwq_mix2-3_726.raw	O42887|SPEB2_SCHPO	8	119746	(HexNAc)2(Hex)13_1497:0	N8:(HexNAc)2(Hex)13_1497:0:79.53	Peptide Based Search
ALGHFYGN(+2512.84)VSVIHFDSHLDTWNPK	(HexNAc)2(Hex)13	1497	NLink		0	1	34.92	44.85	24.99	0	5266.18	2512.84	24	-1	1317.8	4	170.901		37903	cwq_mix2-1_726.raw	O42887|SPEB2_SCHPO	8	0	(HexNAc)2(Hex)13_1497:0	N8:(HexNAc)2(Hex)13_1497:0:16.13	Peptide Based Search
ALGHFYGN(+2512.84)VSVIHFDSHLDTWNPK	(HexNAc)2(Hex)13	1497	NLink		0	0	52.63	59.13	46.12	0	5266.18	2512.84	24	4.6	1054.25	5	171.374	22700000	38057	cwq_mix2-1_726.raw	O42887|SPEB2_SCHPO	8	106311	(HexNAc)2(Hex)13_1497:0	N8:(HexNAc)2(Hex)13_1497:0:65.04	Peptide Based Search
ALGHFYGN(+2512.84)VSVIHFDSHLDTWNPK	(HexNAc)2(Hex)13	1497	NLink		0	0	49.55	53.28	45.83	0	5266.18	2512.84	24	1.3	1317.55	4	171.275	5290000	38048	cwq_mix2-1_726.raw	O42887|SPEB2_SCHPO	8	163838	(HexNAc)2(Hex)13_1497:0	N8:(HexNAc)2(Hex)13_1497:0:51.01	Peptide Based Search
ALGHFYGN(+2512.84)VSVIHFDSHLDTWNPK	(HexNAc)2(Hex)13	1497	NLink		0	-1	45.07	47.76	42.38	0	5266.18	2512.84	24	2.2	1054.04	5	170.942		37913	cwq_mix2-1_726.raw	O42887|SPEB2_SCHPO	8	0	(HexNAc)2(Hex)13_1497:0	N8:(HexNAc)2(Hex)13_1497:0:53.48	Peptide Based Search
ALGHFYGN(+2512.84)VSVIHFDSHLDTWNPK	(HexNAc)2(Hex)13	1497	NLink		0	0	43.64	36.18	51.09	0	5266.18	2512.84	24	1	1054.24	5	172.277	24000000	37910	cwq_mix2-2_726.raw	O42887|SPEB2_SCHPO	8	117119	(HexNAc)2(Hex)13_1497:0	N8:(HexNAc)2(Hex)13_1497:0:65.04	Peptide Based Search
ALGHFYGN(+2512.84)VSVIHFDSHLDTWNPK	(HexNAc)2(Hex)13	1497	NLink		0	0	54.19	53.12	55.26	0	5266.18	2512.84	24	1	1054.24	5	172.277	24000000	38000	cwq_mix2-2_726.raw	O42887|SPEB2_SCHPO	8	117119	(HexNAc)2(Hex)13_1497:0	N8:(HexNAc)2(Hex)13_1497:0:73.25	Peptide Based Search
ALGHFYGN(+2512.84)VSVIHFDSHLDTWNPK	(HexNAc)2(Hex)13	1497	NLink		0	0	46.7	52.99	40.41	0	5266.18	2512.84	24	1	1054.24	5	172.277	24000000	37811	cwq_mix2-2_726.raw	O42887|SPEB2_SCHPO	8	117119	(HexNAc)2(Hex)13_1497:0	N8:(HexNAc)2(Hex)13_1497:0:26.51	Peptide Based Search
ALGHFYGN(+2674.89)VSVIHFDSHLDTWNPK	(HexNAc)2(Hex)14	2045	NLink		0	0	51	52.5	49.5	0	5428.23	2674.89	24	2.5	1086.66	5	174.953	11200000	38345	cwq_mix2-3_726.raw	O42887|SPEB2_SCHPO	8	129548	(HexNAc)2(Hex)14_2045:0	N8:(HexNAc)2(Hex)14_2045:0:47.57	Peptide Based Search
ALGHFYGN(+2674.89)VSVIHFDSHLDTWNPK	(HexNAc)2(Hex)14	2045	NLink		0	1	40.69	47.39	33.99	0	5428.23	2674.89	24	-0.6	1358.32	4	175.15	1480000	38459	cwq_mix2-3_726.raw	O42887|SPEB2_SCHPO	8	184178	(HexNAc)2(Hex)14_2045:0	N8:(HexNAc)2(Hex)14_2045:0:14.97	Peptide Based Search
ALGHFYGN(+2674.89)VSVIHFDSHLDTWNPK	(HexNAc)2(Hex)14	2045	NLink		0	0	38.82	41.84	35.8	0	5428.23	2674.89	24	2.5	1086.66	5	174.953	11200000	38498	cwq_mix2-3_726.raw	O42887|SPEB2_SCHPO	8	129548	(HexNAc)2(Hex)14_2045:0	N8:(HexNAc)2(Hex)14_2045:0:12.85	Peptide Based Search
ALGHFYGN(+2674.89)VSVIHFDSHLDTWNPK	(HexNAc)2(Hex)14	2045	NLink		0	0	45.19	51.28	39.1	0	5428.23	2674.89	24	-1.6	1358.06	4	174.936		38362	cwq_mix2-3_726.raw	O42887|SPEB2_SCHPO	8	0	(HexNAc)2(Hex)14_2045:0	N8:(HexNAc)2(Hex)14_2045:0:28.71	Peptide Based Search
ALGHFYGN(+2674.89)VSVIHFDSHLDTWNPK	(HexNAc)2(Hex)14	2045	NLink		0	0	46.42	49.19	43.64	0	5428.23	2674.89	24	3.8	1086.66	5	170.837	9670000	37958	cwq_mix2-1_726.raw	O42887|SPEB2_SCHPO	8	114332	(HexNAc)2(Hex)14_2045:0	N8:(HexNAc)2(Hex)14_2045:0:50.91	Peptide Based Search
ALGHFYGN(+2674.89)VSVIHFDSHLDTWNPK	(HexNAc)2(Hex)14	2045	NLink		0	0	42.32	53.71	30.94	0	5428.23	2674.89	24	3.8	1086.66	5	170.837	9670000	37817	cwq_mix2-1_726.raw	O42887|SPEB2_SCHPO	8	114332	(HexNAc)2(Hex)14_2045:0	N8:(HexNAc)2(Hex)14_2045:0:20.30	Peptide Based Search
ALGHFYGN(+2674.89)VSVIHFDSHLDTWNPK	(HexNAc)2(Hex)14	2045	NLink		0	0	50.85	55.5	46.21	0	5428.23	2674.89	24	3.8	1086.66	5	170.837	9670000	37877	cwq_mix2-1_726.raw	O42887|SPEB2_SCHPO	8	114332	(HexNAc)2(Hex)14_2045:0	N8:(HexNAc)2(Hex)14_2045:0:37.72	Peptide Based Search
ALGHFYGN(+2674.89)VSVIHFDSHLDTWNPK	(HexNAc)2(Hex)14	2045	NLink		0	-1	34.36	36.22	32.49	0	5428.23	2674.89	24	2.2	1357.82	4	170.666		37848	cwq_mix2-1_726.raw	O42887|SPEB2_SCHPO	8	0	(HexNAc)2(Hex)14_2045:0	N8:(HexNAc)2(Hex)14_2045:0:23.27	Peptide Based Search
ALGHFYGN(+2674.89)VSVIHFDSHLDTWNPK	(HexNAc)2(Hex)14	2045	NLink		0	0	36.02	44.56	27.48	0	5428.23	2674.89	24	0.8	1358.07	4	170.887	1920000	37942	cwq_mix2-1_726.raw	O42887|SPEB2_SCHPO	8	169546	(HexNAc)2(Hex)14_2045:0	N8:(HexNAc)2(Hex)14_2045:0:12.96	Peptide Based Search
ALGHFYGN(+2674.89)VSVIHFDSHLDTWNPK	(HexNAc)2(Hex)14	2045	NLink		0	0	43.46	40.39	46.53	0	5428.23	2674.89	24	4.2	1086.66	5	171.933	10200000	37797	cwq_mix2-2_726.raw	O42887|SPEB2_SCHPO	8	126648	(HexNAc)2(Hex)14_2045:0	N8:(HexNAc)2(Hex)14_2045:0:26.51	Peptide Based Search
ALGHFYGN(+2674.89)VSVIHFDSHLDTWNPK	(HexNAc)2(Hex)14	2045	NLink		0	0	49.03	51.85	46.2	0	5428.23	2674.89	24	4.2	1086.66	5	171.933	10200000	37718	cwq_mix2-2_726.raw	O42887|SPEB2_SCHPO	8	126648	(HexNAc)2(Hex)14_2045:0	N8:(HexNAc)2(Hex)14_2045:0:37.72	Peptide Based Search
ALGHFYGN(+2674.89)VSVIHFDSHLDTWNPK	(HexNAc)2(Hex)14	2045	NLink		0	0	41.1	50.3	31.91	0	5428.23	2674.89	24	2.8	1358.07	4	171.732	2550000	37901	cwq_mix2-2_726.raw	O42887|SPEB2_SCHPO	8	184126	(HexNAc)2(Hex)14_2045:0	N8:(HexNAc)2(Hex)14_2045:0:13.07	Peptide Based Search
ALGHFYGN(+2674.89)VSVIHFDSHLDTWNPK	(HexNAc)2(Hex)14	2045	NLink		0	0	39.88	34.85	44.92	0	5428.23	2674.89	24	4.2	1086.66	5	171.933	10200000	37865	cwq_mix2-2_726.raw	O42887|SPEB2_SCHPO	8	126648	(HexNAc)2(Hex)14_2045:0	N8:(HexNAc)2(Hex)14_2045:0:33.04	Peptide Based Search
ALGHFYGN(+2836.95)VSVIHFDSHLDTWNPK	(HexNAc)2(Hex)15	2630	NLink		0	1	40.14	50.5	29.79	0	5590.28	2836.95	24	-0.6	1398.83	4	174.563	666000	38283	cwq_mix2-3_726.raw	O42887|SPEB2_SCHPO	8	187298	(HexNAc)2(Hex)15_2630:0	N8:(HexNAc)2(Hex)15_2630:0:28.71	Peptide Based Search
ALGHFYGN(+2836.95)VSVIHFDSHLDTWNPK	(HexNAc)2(Hex)15	2630	NLink		0	0	35.18	47.17	23.18	0	5590.28	2836.95	24	2.3	1119.07	5	170.789	7290000	37922	cwq_mix2-1_726.raw	O42887|SPEB2_SCHPO	8	124372	(HexNAc)2(Hex)15_2630:0	N8:(HexNAc)2(Hex)15_2630:0:9.69	Peptide Based Search
ALGHFYGN(+2836.95)VSVIHFDSHLDTWNPK	(HexNAc)2(Hex)15	2630	NLink		0	0	45.43	47.52	43.35	0	5590.28	2836.95	24	2.3	1119.07	5	170.789	7290000	37833	cwq_mix2-1_726.raw	O42887|SPEB2_SCHPO	8	124372	(HexNAc)2(Hex)15_2630:0	N8:(HexNAc)2(Hex)15_2630:0:38.49	Peptide Based Search
ALGHFYGN(+2836.95)VSVIHFDSHLDTWNPK	(HexNAc)2(Hex)15	2630	NLink		0	0	29.7	33.5	25.9	0	5590.28	2836.95	24	-2.3	1398.57	4	171.507		37788	cwq_mix2-2_726.raw	O42887|SPEB2_SCHPO	8	0	(HexNAc)2(Hex)15_2630:0	N8:(HexNAc)2(Hex)15_2630:0:6.28	Peptide Based Search
ALGHFYGN(+2999.00)VSVIHFDSHLDTWNPK	(HexNAc)2(Hex)16	3297	NLink		0	0	45.56	51.87	39.25	0	5752.33	2999	24	0.4	1439.09	4	170.289	1760000	37820	cwq_mix2-1_726.raw	O42887|SPEB2_SCHPO	8	176609	(HexNAc)2(Hex)16_3297:0	N8:(HexNAc)2(Hex)16_3297:0:36.69	Peptide Based Search
ALGHFYGN(+2999.00)VSVIHFDSHLDTWNPK	(HexNAc)2(Hex)16	3297	NLink		0	0	41.75	50.64	32.87	0	5752.33	2999	24	1.5	1151.48	5	170.436	10500000	37819	cwq_mix2-1_726.raw	O42887|SPEB2_SCHPO	8	133823	(HexNAc)2(Hex)16_3297:0	N8:(HexNAc)2(Hex)16_3297:0:23.27	Peptide Based Search
ALGHFYGN(+2999.00)VSVIHFDSHLDTWNPK	(HexNAc)2(Hex)16	3297	NLink		0	0	42.4	40.63	44.17	0	5752.33	2999	24	2	1151.48	5	171.043	10500000	37729	cwq_mix2-2_726.raw	O42887|SPEB2_SCHPO	8	148459	(HexNAc)2(Hex)16_3297:0	N8:(HexNAc)2(Hex)16_3297:0:20.30	Peptide Based Search
ALGHFYGN(+2999.00)VSVIHFDSHLDTWNPK	(HexNAc)2(Hex)16	3297	NLink		0	0	40.89	38.75	43.03	0	5752.33	2999	24	2	1151.48	5	171.043	10500000	37631	cwq_mix2-2_726.raw	O42887|SPEB2_SCHPO	8	148459	(HexNAc)2(Hex)16_3297:0	N8:(HexNAc)2(Hex)16_3297:0:38.49	Peptide Based Search
ALGHFYGN(+3161.05)VSVIHFDSHLDTWNPK	(HexNAc)2(Hex)17	3906	NLink		0	1	47.72	45.25	50.19	0	5914.39	3161.05	24	3	1184.09	5	173.644		38068	cwq_mix2-3_726.raw	O42887|SPEB2_SCHPO	8	0	(HexNAc)2(Hex)17_3906:0	N8:(HexNAc)2(Hex)17_3906:0:12.85	Peptide Based Search
ANAGFN(+1864.63)ISLSDYWGR	(HexNAc)2(Hex)9	238	NLink		0	0	30.2	38.54	21.85	0	3534.42	1864.63	15	-0.3	1179.15	3	193.879	611000	42642	cwq_mix2-3_726.raw	P78854|PLB1_SCHPO	6	157269	(HexNAc)2(Hex)9_238:0	N6:(HexNAc)2(Hex)9_238:0:0.00	Peptide Based Search
ANAGFN(+1864.63)ISLSDYWGR	(HexNAc)2(Hex)9	238	NLink		0	1	35.96	43.22	28.69	0	3534.42	1864.63	15	0.4	1179.48	3	193.254	295000	42555	cwq_mix2-3_726.raw	P78854|PLB1_SCHPO	6	157363	(HexNAc)2(Hex)9_238:0	N6:(HexNAc)2(Hex)9_238:0:0.00	Peptide Based Search
ANAGFN(+1864.63)ISLSDYWGR	(HexNAc)2(Hex)9	238	NLink		0	0	42.48	48.16	36.8	0	3534.42	1864.63	15	-0.3	1179.15	3	193.879	611000	42747	cwq_mix2-3_726.raw	P78854|PLB1_SCHPO	6	157269	(HexNAc)2(Hex)9_238:0	N6:(HexNAc)2(Hex)9_238:0:4.73	Peptide Based Search
ANAGFN(+1864.63)ISLSDYWGR	(HexNAc)2(Hex)9	238	NLink		0	0	38.78	46.96	30.6	0	3534.42	1864.63	15	-0.1	1179.15	3	194.628	557000	42997	cwq_mix2-3_726.raw	P78854|PLB1_SCHPO	6	157271	(HexNAc)2(Hex)9_238:0	N6:(HexNAc)2(Hex)9_238:0:0.00	Peptide Based Search
ANAGFN(+1864.63)ISLSDYWGR	(HexNAc)2(Hex)9	238	NLink		0	0	33.97	45.93	22.02	0	3534.42	1864.63	15	5.3	1179.15	3	190.862		42202	cwq_mix2-2_726.raw	P78854|PLB1_SCHPO	6	0	(HexNAc)2(Hex)9_238:0	N6:(HexNAc)2(Hex)9_238:0:0.00	Peptide Based Search
ANAGFN(+2026.68)ISLSDYWGR	(HexNAc)2(Hex)10	423	NLink		0	1	23.95	17.99	29.92	0	3696.47	2026.68	15	-1	1233.5	3	195.551	631000	42771	cwq_mix2-3_726.raw	P78854|PLB1_SCHPO	6	168305	(HexNAc)2(Hex)10_423:0	N6:(HexNAc)2(Hex)10_423:0:0.00	Glycan Based Search (low glycan)
ANAGFN(+2026.68)ISLSDYWGR	(HexNAc)2(Hex)10	423	NLink		0	0	23.8	25.18	22.42	0	3696.47	2026.68	15	3.5	1233.17	3	193.112	574000	42421	cwq_mix2-3_726.raw	P78854|PLB1_SCHPO	6	168244	(HexNAc)2(Hex)10_423:0	N6:(HexNAc)2(Hex)10_423:0:0.00	Peptide Based Search
ANAGFN(+2026.68)ISLSDYWGR	(HexNAc)2(Hex)10	423	NLink		0	1	28.44	30.41	26.46	0	3696.47	2026.68	15	3.4	1233.5	3	191.029		42551	cwq_mix2-1_726.raw	P78854|PLB1_SCHPO	6	0	(HexNAc)2(Hex)10_423:0	N6:(HexNAc)2(Hex)10_423:0:0.00	Peptide Based Search
ANAGFN(+2026.68)ISLSDYWGR	(HexNAc)2(Hex)10	423	NLink		0	0	38.4	39.65	37.15	0	3696.47	2026.68	15	0.3	1233.16	3	190.068		42020	cwq_mix2-2_726.raw	P78854|PLB1_SCHPO	6	0	(HexNAc)2(Hex)10_423:0	N6:(HexNAc)2(Hex)10_423:0:2.44	Peptide Based Search
ANAGFN(+2188.74)ISLSDYWGR	(HexNAc)2(Hex)11	694	NLink		0	0	53.61	55.81	51.42	0	3858.52	2188.74	15	1	1287.18	3	192.38	23900000	42313	cwq_mix2-3_726.raw	P78854|PLB1_SCHPO	6	175774	(HexNAc)2(Hex)11_694:0	N6:(HexNAc)2(Hex)11_694:0:7.69	Peptide Based Search
ANAGFN(+2188.74)ISLSDYWGR	(HexNAc)2(Hex)11	694	NLink		0	0	42.77	52.88	32.67	0	3858.52	2188.74	15	2.7	1287.18	3	195.049	23300000	44037	cwq_mix2-3_726.raw	P78854|PLB1_SCHPO	6	175778	(HexNAc)2(Hex)11_694:0	N6:(HexNAc)2(Hex)11_694:0:0.00	Peptide Based Search
ANAGFN(+2188.74)ISLSDYWGR	(HexNAc)2(Hex)11	694	NLink		0	0	54.71	48.94	60.48	0	3858.52	2188.74	15	1	1287.18	3	192.38	23900000	42246	cwq_mix2-3_726.raw	P78854|PLB1_SCHPO	6	175774	(HexNAc)2(Hex)11_694:0	N6:(HexNAc)2(Hex)11_694:0:37.48	Peptide Based Search
ANAGFN(+2188.74)ISLSDYWGR	(HexNAc)2(Hex)11	694	NLink		0	0	51.36	55.04	47.67	0	3858.52	2188.74	15	1	1287.18	3	192.38	23900000	42703	cwq_mix2-3_726.raw	P78854|PLB1_SCHPO	6	175774	(HexNAc)2(Hex)11_694:0	N6:(HexNAc)2(Hex)11_694:0:16.76	Peptide Based Search
ANAGFN(+2188.74)ISLSDYWGR	(HexNAc)2(Hex)11	694	NLink		0	0	55.24	58.71	51.76	0	3858.52	2188.74	15	1	1287.18	3	192.38	23900000	42127	cwq_mix2-3_726.raw	P78854|PLB1_SCHPO	6	175774	(HexNAc)2(Hex)11_694:0	N6:(HexNAc)2(Hex)11_694:0:12.42	Peptide Based Search
ANAGFN(+2188.74)ISLSDYWGR	(HexNAc)2(Hex)11	694	NLink		0	0	49.48	50.25	48.71	0	3858.52	2188.74	15	2.7	1287.18	3	195.049	23300000	43713	cwq_mix2-3_726.raw	P78854|PLB1_SCHPO	6	175778	(HexNAc)2(Hex)11_694:0	N6:(HexNAc)2(Hex)11_694:0:4.73	Peptide Based Search
ANAGFN(+2188.74)ISLSDYWGR	(HexNAc)2(Hex)11	694	NLink		0	0	55.15	55.29	55	0	3858.52	2188.74	15	1	1287.18	3	192.38	23900000	42613	cwq_mix2-3_726.raw	P78854|PLB1_SCHPO	6	175774	(HexNAc)2(Hex)11_694:0	N6:(HexNAc)2(Hex)11_694:0:26.57	Peptide Based Search
ANAGFN(+2188.74)ISLSDYWGR	(HexNAc)2(Hex)11	694	NLink		0	0	40.4	43.11	37.69	0	3858.52	2188.74	15	1	1287.18	3	192.38	23900000	43214	cwq_mix2-3_726.raw	P78854|PLB1_SCHPO	6	175774	(HexNAc)2(Hex)11_694:0	N6:(HexNAc)2(Hex)11_694:0:2.76	Peptide Based Search
ANAGFN(+2188.74)ISLSDYWGR	(HexNAc)2(Hex)11	694	NLink		0	0	49.91	47.41	52.41	0	3858.52	2188.74	15	1	1287.18	3	192.38	23900000	42904	cwq_mix2-3_726.raw	P78854|PLB1_SCHPO	6	175774	(HexNAc)2(Hex)11_694:0	N6:(HexNAc)2(Hex)11_694:0:6.65	Peptide Based Search
ANAGFN(+2188.74)ISLSDYWGR	(HexNAc)2(Hex)11	694	NLink		0	0	37.74	42.29	33.19	0	3858.52	2188.74	15	1.4	1287.18	3	200.025		44145	cwq_mix2-3_726.raw	P78854|PLB1_SCHPO	6	0	(HexNAc)2(Hex)11_694:0	N6:(HexNAc)2(Hex)11_694:0:3.13	Peptide Based Search
ANAGFN(+2188.74)ISLSDYWGR	(HexNAc)2(Hex)11	694	NLink		0	0	51.26	54.77	47.75	0	3858.52	2188.74	15	1	1287.18	3	192.38	23900000	42981	cwq_mix2-3_726.raw	P78854|PLB1_SCHPO	6	175774	(HexNAc)2(Hex)11_694:0	N6:(HexNAc)2(Hex)11_694:0:6.65	Peptide Based Search
ANAGFN(+2188.74)ISLSDYWGR	(HexNAc)2(Hex)11	694	NLink		0	0	53.94	55.08	52.8	0	3858.52	2188.74	15	1	1287.18	3	192.38	23900000	42514	cwq_mix2-3_726.raw	P78854|PLB1_SCHPO	6	175774	(HexNAc)2(Hex)11_694:0	N6:(HexNAc)2(Hex)11_694:0:8.48	Peptide Based Search
ANAGFN(+2188.74)ISLSDYWGR	(HexNAc)2(Hex)11	694	NLink		0	0	44.35	44.54	44.16	0	3858.52	2188.74	15	2.7	1287.18	3	195.049	23300000	43877	cwq_mix2-3_726.raw	P78854|PLB1_SCHPO	6	175778	(HexNAc)2(Hex)11_694:0	N6:(HexNAc)2(Hex)11_694:0:0.00	Peptide Based Search
ANAGFN(+2188.74)ISLSDYWGR	(HexNAc)2(Hex)11	694	NLink		0	0	48.66	48.7	48.62	0	3858.52	2188.74	15	1	1287.18	3	192.38	23900000	42403	cwq_mix2-3_726.raw	P78854|PLB1_SCHPO	6	175774	(HexNAc)2(Hex)11_694:0	N6:(HexNAc)2(Hex)11_694:0:31.20	Peptide Based Search
ANAGFN(+2188.74)ISLSDYWGR	(HexNAc)2(Hex)11	694	NLink		0	0	49.8	48.84	50.77	0	3858.52	2188.74	15	4.8	1287.19	3	193.22	10900000	42616	cwq_mix2-1_726.raw	P78854|PLB1_SCHPO	6	159420	(HexNAc)2(Hex)11_694:0	N6:(HexNAc)2(Hex)11_694:0:18.33	Peptide Based Search
ANAGFN(+2188.74)ISLSDYWGR	(HexNAc)2(Hex)11	694	NLink		0	1	34.9	33.35	36.46	0	3858.52	2188.74	15	5	1287.52	3	196.245	1250000	43713	cwq_mix2-1_726.raw	P78854|PLB1_SCHPO	6	159480	(HexNAc)2(Hex)11_694:0	N6:(HexNAc)2(Hex)11_694:0:0.00	Peptide Based Search
ANAGFN(+2188.74)ISLSDYWGR	(HexNAc)2(Hex)11	694	NLink		0	0	32.43	39.87	24.99	0	3858.52	2188.74	15	4.8	1287.19	3	193.22	10900000	43000	cwq_mix2-1_726.raw	P78854|PLB1_SCHPO	6	159420	(HexNAc)2(Hex)11_694:0	N6:(HexNAc)2(Hex)11_694:0:0.00	Peptide Based Search
ANAGFN(+2188.74)ISLSDYWGR	(HexNAc)2(Hex)11	694	NLink		0	0	38.81	42.83	34.8	0	3858.52	2188.74	15	1.6	1287.18	3	194.101	2180000	43635	cwq_mix2-1_726.raw	P78854|PLB1_SCHPO	6	159412	(HexNAc)2(Hex)11_694:0	N6:(HexNAc)2(Hex)11_694:0:0.00	Peptide Based Search
ANAGFN(+2188.74)ISLSDYWGR	(HexNAc)2(Hex)11	694	NLink		0	0	41.22	45.9	36.53	0	3858.52	2188.74	15	4.8	1287.19	3	193.22	10900000	42720	cwq_mix2-1_726.raw	P78854|PLB1_SCHPO	6	159420	(HexNAc)2(Hex)11_694:0	N6:(HexNAc)2(Hex)11_694:0:0.00	Peptide Based Search
ANAGFN(+2188.74)ISLSDYWGR	(HexNAc)2(Hex)11	694	NLink		0	0	31.82	27.15	36.5	0	3858.52	2188.74	15	-3.4	1287.18	3	198.078		44246	cwq_mix2-1_726.raw	P78854|PLB1_SCHPO	6	0	(HexNAc)2(Hex)11_694:0	N6:(HexNAc)2(Hex)11_694:0:0.00	Peptide Based Search
ANAGFN(+2188.74)ISLSDYWGR	(HexNAc)2(Hex)11	694	NLink		0	0	46.07	45.2	46.93	0	3858.52	2188.74	15	4.8	1287.19	3	193.22	10900000	42516	cwq_mix2-1_726.raw	P78854|PLB1_SCHPO	6	159420	(HexNAc)2(Hex)11_694:0	N6:(HexNAc)2(Hex)11_694:0:37.48	Peptide Based Search
ANAGFN(+2188.74)ISLSDYWGR	(HexNAc)2(Hex)11	694	NLink		0	0	47.84	48.13	47.54	0	3858.52	2188.74	15	4.8	1287.19	3	193.22	10900000	42151	cwq_mix2-1_726.raw	P78854|PLB1_SCHPO	6	159420	(HexNAc)2(Hex)11_694:0	N6:(HexNAc)2(Hex)11_694:0:22.37	Peptide Based Search
ANAGFN(+2188.74)ISLSDYWGR	(HexNAc)2(Hex)11	694	NLink		0	0	41.23	41.35	41.11	0	3858.52	2188.74	15	4.8	1287.19	3	193.22	10900000	43112	cwq_mix2-1_726.raw	P78854|PLB1_SCHPO	6	159420	(HexNAc)2(Hex)11_694:0	N6:(HexNAc)2(Hex)11_694:0:15.39	Peptide Based Search
ANAGFN(+2188.74)ISLSDYWGR	(HexNAc)2(Hex)11	694	NLink		0	0	45.74	46.64	44.85	0	3858.52	2188.74	15	1.5	1287.18	3	190.966	14000000	42879	cwq_mix2-1_726.raw	P78854|PLB1_SCHPO	6	159411	(HexNAc)2(Hex)11_694:0	N6:(HexNAc)2(Hex)11_694:0:20.17	Peptide Based Search
ANAGFN(+2188.74)ISLSDYWGR	(HexNAc)2(Hex)11	694	NLink		0	0	45.49	45.76	45.22	0	3858.52	2188.74	15	4.8	1287.19	3	193.22	10900000	42446	cwq_mix2-1_726.raw	P78854|PLB1_SCHPO	6	159420	(HexNAc)2(Hex)11_694:0	N6:(HexNAc)2(Hex)11_694:0:11.01	Peptide Based Search
ANAGFN(+2188.74)ISLSDYWGR	(HexNAc)2(Hex)11	694	NLink		0	1	33.51	32.69	34.33	0	3858.52	2188.74	15	5	1287.52	3	196.245	1250000	43399	cwq_mix2-1_726.raw	P78854|PLB1_SCHPO	6	159480	(HexNAc)2(Hex)11_694:0	N6:(HexNAc)2(Hex)11_694:0:2.44	Peptide Based Search
ANAGFN(+2188.74)ISLSDYWGR	(HexNAc)2(Hex)11	694	NLink		0	0	35.89	43.04	28.74	0	3858.52	2188.74	15	1.1	1287.18	3	199.885		44693	cwq_mix2-1_726.raw	P78854|PLB1_SCHPO	6	0	(HexNAc)2(Hex)11_694:0	N6:(HexNAc)2(Hex)11_694:0:4.08	Peptide Based Search
ANAGFN(+2188.74)ISLSDYWGR	(HexNAc)2(Hex)11	694	NLink		0	1	21.96	19.8	24.12	0	3858.52	2188.74	15	-1.4	1287.51	3	203.091		45464	cwq_mix2-1_726.raw	P78854|PLB1_SCHPO	6	0	(HexNAc)2(Hex)11_694:0	N6:(HexNAc)2(Hex)11_694:0:8.87	Peptide Based Search
ANAGFN(+2188.74)ISLSDYWGR	(HexNAc)2(Hex)11	694	NLink		0	0	45.87	44.39	47.36	0	3858.52	2188.74	15	4.8	1287.19	3	193.22	10900000	42375	cwq_mix2-1_726.raw	P78854|PLB1_SCHPO	6	159420	(HexNAc)2(Hex)11_694:0	N6:(HexNAc)2(Hex)11_694:0:0.00	Peptide Based Search
ANAGFN(+2188.74)ISLSDYWGR	(HexNAc)2(Hex)11	694	NLink		0	0	31.87	34.98	28.75	0	3858.52	2188.74	15	1.2	1287.18	3	196.618		43543	cwq_mix2-2_726.raw	P78854|PLB1_SCHPO	6	0	(HexNAc)2(Hex)11_694:0	N6:(HexNAc)2(Hex)11_694:0:0.00	Peptide Based Search
ANAGFN(+2188.74)ISLSDYWGR	(HexNAc)2(Hex)11	694	NLink		0	2	27.67	30.9	24.43	0	3858.52	2188.74	15	0.4	1287.85	3	195.388	577000	43197	cwq_mix2-2_726.raw	P78854|PLB1_SCHPO	6	174955	(HexNAc)2(Hex)11_694:0	N6:(HexNAc)2(Hex)11_694:0:0.00	Peptide Based Search
ANAGFN(+2188.74)ISLSDYWGR	(HexNAc)2(Hex)11	694	NLink		0	0	40.27	44.87	35.67	0	3858.52	2188.74	15	0.3	1287.18	3	192.188	19000000	43370	cwq_mix2-2_726.raw	P78854|PLB1_SCHPO	6	174821	(HexNAc)2(Hex)11_694:0	N6:(HexNAc)2(Hex)11_694:0:8.87	Peptide Based Search
ANAGFN(+2188.74)ISLSDYWGR	(HexNAc)2(Hex)11	694	NLink		0	0	51.35	48.23	54.48	0	3858.52	2188.74	15	0.3	1287.18	3	192.188	19000000	42409	cwq_mix2-2_726.raw	P78854|PLB1_SCHPO	6	174821	(HexNAc)2(Hex)11_694:0	N6:(HexNAc)2(Hex)11_694:0:17.70	Peptide Based Search
ANAGFN(+2188.74)ISLSDYWGR	(HexNAc)2(Hex)11	694	NLink		0	0	46.95	43.19	50.71	0	3858.52	2188.74	15	0.3	1287.18	3	192.188	19000000	42341	cwq_mix2-2_726.raw	P78854|PLB1_SCHPO	6	174821	(HexNAc)2(Hex)11_694:0	N6:(HexNAc)2(Hex)11_694:0:38.26	Peptide Based Search
ANAGFN(+2188.74)ISLSDYWGR	(HexNAc)2(Hex)11	694	NLink		0	0	47.4	43.18	51.62	0	3858.52	2188.74	15	0.3	1287.18	3	192.188	19000000	42474	cwq_mix2-2_726.raw	P78854|PLB1_SCHPO	6	174821	(HexNAc)2(Hex)11_694:0	N6:(HexNAc)2(Hex)11_694:0:20.54	Peptide Based Search
ANAGFN(+2188.74)ISLSDYWGR	(HexNAc)2(Hex)11	694	NLink		0	0	48.33	47.46	49.2	0	3858.52	2188.74	15	0.3	1287.18	3	192.188	19000000	42054	cwq_mix2-2_726.raw	P78854|PLB1_SCHPO	6	174821	(HexNAc)2(Hex)11_694:0	N6:(HexNAc)2(Hex)11_694:0:35.82	Peptide Based Search
ANAGFN(+2188.74)ISLSDYWGR	(HexNAc)2(Hex)11	694	NLink		0	0	51.59	47.95	55.23	0	3858.52	2188.74	15	0.3	1287.18	3	192.188	19000000	41984	cwq_mix2-2_726.raw	P78854|PLB1_SCHPO	6	174821	(HexNAc)2(Hex)11_694:0	N6:(HexNAc)2(Hex)11_694:0:17.65	Peptide Based Search
ANAGFN(+2188.74)ISLSDYWGR	(HexNAc)2(Hex)11	694	NLink		0	0	49.85	48	51.7	0	3858.52	2188.74	15	0.3	1287.18	3	192.188	19000000	41796	cwq_mix2-2_726.raw	P78854|PLB1_SCHPO	6	174821	(HexNAc)2(Hex)11_694:0	N6:(HexNAc)2(Hex)11_694:0:20.26	Peptide Based Search
ANAGFN(+2188.74)ISLSDYWGR	(HexNAc)2(Hex)11	694	NLink		0	1	24.41	17.13	31.7	0	3858.52	2188.74	15	0.4	1287.52	3	200.491	915000	44438	cwq_mix2-2_726.raw	P78854|PLB1_SCHPO	6	174887	(HexNAc)2(Hex)11_694:0	N6:(HexNAc)2(Hex)11_694:0:0.00	Glycan Based Search (low glycan)
ANAGFN(+2188.74)ISLSDYWGR	(HexNAc)2(Hex)11	694	NLink		0	1	33.11	33.45	32.77	0	3858.52	2188.74	15	1.1	1287.52	3	196.311	1030000	43673	cwq_mix2-2_726.raw	P78854|PLB1_SCHPO	6	174892	(HexNAc)2(Hex)11_694:0	N6:(HexNAc)2(Hex)11_694:0:0.00	Peptide Based Search
ANAGFN(+2188.74)ISLSDYWGR	(HexNAc)2(Hex)11	694	NLink		0	0	35.99	37.3	34.69	0	3858.52	2188.74	15	0.3	1287.18	3	192.188	19000000	43269	cwq_mix2-2_726.raw	P78854|PLB1_SCHPO	6	174821	(HexNAc)2(Hex)11_694:0	N6:(HexNAc)2(Hex)11_694:0:4.08	Peptide Based Search
ANAGFN(+2188.74)ISLSDYWGR	(HexNAc)2(Hex)11	694	NLink		0	0	44.92	42.98	46.86	0	3858.52	2188.74	15	1.8	1287.18	3	270.7	623000	60215	cwq_mix2-2_726.raw	P78854|PLB1_SCHPO	6	174830	(HexNAc)2(Hex)11_694:0	N6:(HexNAc)2(Hex)11_694:0:3.13	Peptide Based Search
ANAGFN(+2188.74)ISLSDYWGR	(HexNAc)2(Hex)11	694	NLink		0	0	45.08	41.97	48.2	0	3858.52	2188.74	15	0.3	1287.18	3	192.188	19000000	42671	cwq_mix2-2_726.raw	P78854|PLB1_SCHPO	6	174821	(HexNAc)2(Hex)11_694:0	N6:(HexNAc)2(Hex)11_694:0:16.65	Peptide Based Search
ANAGFN(+2188.74)ISLSDYWGR	(HexNAc)2(Hex)11	694	NLink		0	3	29.3	32.57	26.03	0	3858.52	2188.74	15	0	1288.19	3	194.413	254000	43063	cwq_mix2-2_726.raw	P78854|PLB1_SCHPO	6	175004	(HexNAc)2(Hex)11_694:0	N6:(HexNAc)2(Hex)11_694:0:0.00	Peptide Based Search
ANAGFN(+2204.77)ISLSDYWGR	(HexNAc)4(Hex)5(NeuAc)2	734	NLink		0	1	29.16	35.07	23.24	4.87	3874.56	2204.77	15	-0.7	1292.86	3	355.459		79566	cwq_mix2-1_726.raw	P78854|PLB1_SCHPO	6	0	(HexNAc)4(Hex)5(NeuAc)2_734:0	N6:(HexNAc)4(Hex)5(NeuAc)2_734:0:0.00	Peptide Based Search
ANAGFN(+2204.77)ISLSDYWGR	(HexNAc)4(Hex)5(NeuAc)2	734	NLink		0	1	25.34	23.46	27.22	8.19	3874.56	2204.77	15	-2.2	1292.86	3	284.934		63412	cwq_mix2-2_726.raw	P78854|PLB1_SCHPO	6	0	(HexNAc)4(Hex)5(NeuAc)2_734:0	N6:(HexNAc)4(Hex)5(NeuAc)2_734:0:0.00	Peptide Based Search
ANAGFN(+2350.79)ISLSDYWGR	(HexNAc)2(Hex)12	1048	NLink		0	0	44.13	43.91	44.34	0	4020.57	2350.79	15	1.8	1341.2	3	191.792	20300000	42449	cwq_mix2-3_726.raw	P78854|PLB1_SCHPO	6	182236	(HexNAc)2(Hex)12_1048:0	N6:(HexNAc)2(Hex)12_1048:0:0.00	Peptide Based Search
ANAGFN(+2350.79)ISLSDYWGR	(HexNAc)2(Hex)12	1048	NLink		0	-1	27.34	26.83	27.84	0	4020.57	2350.79	15	2.6	1340.87	3	199.885		44111	cwq_mix2-3_726.raw	P78854|PLB1_SCHPO	6	0	(HexNAc)2(Hex)12_1048:0	N6:(HexNAc)2(Hex)12_1048:0:1001.00	Peptide Based Search
ANAGFN(+2350.79)ISLSDYWGR	(HexNAc)2(Hex)12	1048	NLink		0	0	47.97	51.39	44.55	0	4020.57	2350.79	15	2.4	1341.2	3	277.458	353000	61694	cwq_mix2-3_726.raw	P78854|PLB1_SCHPO	6	182239	(HexNAc)2(Hex)12_1048:0	N6:(HexNAc)2(Hex)12_1048:0:18.33	Peptide Based Search
ANAGFN(+2350.79)ISLSDYWGR	(HexNAc)2(Hex)12	1048	NLink		0	0	56.05	59.77	52.34	0	4020.57	2350.79	15	1.8	1341.2	3	191.792	20300000	42235	cwq_mix2-3_726.raw	P78854|PLB1_SCHPO	6	182236	(HexNAc)2(Hex)12_1048:0	N6:(HexNAc)2(Hex)12_1048:0:45.51	Peptide Based Search
ANAGFN(+2350.79)ISLSDYWGR	(HexNAc)2(Hex)12	1048	NLink		0	0	53.47	53.55	53.39	0	4020.57	2350.79	15	1.8	1341.2	3	191.792	20300000	42167	cwq_mix2-3_726.raw	P78854|PLB1_SCHPO	6	182236	(HexNAc)2(Hex)12_1048:0	N6:(HexNAc)2(Hex)12_1048:0:27.19	Peptide Based Search
ANAGFN(+2350.79)ISLSDYWGR	(HexNAc)2(Hex)12	1048	NLink		0	0	48.08	55.16	41	0	4020.57	2350.79	15	1.8	1341.2	3	191.792	20300000	42047	cwq_mix2-3_726.raw	P78854|PLB1_SCHPO	6	182236	(HexNAc)2(Hex)12_1048:0	N6:(HexNAc)2(Hex)12_1048:0:0.00	Peptide Based Search
ANAGFN(+2350.79)ISLSDYWGR	(HexNAc)2(Hex)12	1048	NLink		0	0	53.45	54.3	52.6	0	4020.57	2350.79	15	1.8	1341.2	3	191.792	20300000	43002	cwq_mix2-3_726.raw	P78854|PLB1_SCHPO	6	182236	(HexNAc)2(Hex)12_1048:0	N6:(HexNAc)2(Hex)12_1048:0:0.00	Peptide Based Search
ANAGFN(+2350.79)ISLSDYWGR	(HexNAc)2(Hex)12	1048	NLink		0	0	54.44	57.14	51.73	0	4020.57	2350.79	15	1.8	1341.2	3	191.792	20300000	42615	cwq_mix2-3_726.raw	P78854|PLB1_SCHPO	6	182236	(HexNAc)2(Hex)12_1048:0	N6:(HexNAc)2(Hex)12_1048:0:15.71	Peptide Based Search
ANAGFN(+2350.79)ISLSDYWGR	(HexNAc)2(Hex)12	1048	NLink		0	0	41.77	40.63	42.91	0	4020.57	2350.79	15	1.8	1341.2	3	191.792	20300000	42790	cwq_mix2-3_726.raw	P78854|PLB1_SCHPO	6	182236	(HexNAc)2(Hex)12_1048:0	N6:(HexNAc)2(Hex)12_1048:0:0.00	Peptide Based Search
ANAGFN(+2350.79)ISLSDYWGR	(HexNAc)2(Hex)12	1048	NLink		0	0	31.3	26.19	36.41	0	4020.57	2350.79	15	1.8	1341.2	3	191.792	20300000	43385	cwq_mix2-3_726.raw	P78854|PLB1_SCHPO	6	182236	(HexNAc)2(Hex)12_1048:0	N6:(HexNAc)2(Hex)12_1048:0:2.44	Peptide Based Search
ANAGFN(+2350.79)ISLSDYWGR	(HexNAc)2(Hex)12	1048	NLink		0	0	45.81	45.67	45.95	0	4020.57	2350.79	15	1.3	1341.2	3	198.735	178000	43832	cwq_mix2-3_726.raw	P78854|PLB1_SCHPO	6	182234	(HexNAc)2(Hex)12_1048:0	N6:(HexNAc)2(Hex)12_1048:0:0.00	Peptide Based Search
ANAGFN(+2350.79)ISLSDYWGR	(HexNAc)2(Hex)12	1048	NLink		0	0	51.28	51.17	51.38	0	4020.57	2350.79	15	1.8	1341.2	3	191.792	20300000	42880	cwq_mix2-3_726.raw	P78854|PLB1_SCHPO	6	182236	(HexNAc)2(Hex)12_1048:0	N6:(HexNAc)2(Hex)12_1048:0:0.00	Peptide Based Search
ANAGFN(+2350.79)ISLSDYWGR	(HexNAc)2(Hex)12	1048	NLink		0	0	43.7	45.87	41.53	0	4020.57	2350.79	15	6.8	1341.21	3	193.119	7990000	41980	cwq_mix2-1_726.raw	P78854|PLB1_SCHPO	6	167061	(HexNAc)2(Hex)12_1048:0	N6:(HexNAc)2(Hex)12_1048:0:26.57	Peptide Based Search
ANAGFN(+2350.79)ISLSDYWGR	(HexNAc)2(Hex)12	1048	NLink		0	-1	32.68	34.98	30.38	0	4020.57	2350.79	15	4.8	1340.87	3	195.068		43511	cwq_mix2-1_726.raw	P78854|PLB1_SCHPO	6	0	(HexNAc)2(Hex)12_1048:0	N6:(HexNAc)2(Hex)12_1048:0:6.65	Peptide Based Search
ANAGFN(+2350.79)ISLSDYWGR	(HexNAc)2(Hex)12	1048	NLink		0	-1	28.56	34.74	22.38	0	4020.57	2350.79	15	3.5	1340.87	3	194.307		43328	cwq_mix2-1_726.raw	P78854|PLB1_SCHPO	6	0	(HexNAc)2(Hex)12_1048:0	N6:(HexNAc)2(Hex)12_1048:0:0.00	Peptide Based Search
ANAGFN(+2350.79)ISLSDYWGR	(HexNAc)2(Hex)12	1048	NLink		0	0	47.01	48.45	45.57	0	4020.57	2350.79	15	0.7	1341.2	3	190.976	11400000	42162	cwq_mix2-1_726.raw	P78854|PLB1_SCHPO	6	167044	(HexNAc)2(Hex)12_1048:0	N6:(HexNAc)2(Hex)12_1048:0:28.74	Peptide Based Search
ANAGFN(+2350.79)ISLSDYWGR	(HexNAc)2(Hex)12	1048	NLink		0	0	33.32	31.26	35.39	0	4020.57	2350.79	15	3.1	1341.2	3	201.432	205000	45035	cwq_mix2-1_726.raw	P78854|PLB1_SCHPO	6	167054	(HexNAc)2(Hex)12_1048:0	N6:(HexNAc)2(Hex)12_1048:0:1001.00	Peptide Based Search
ANAGFN(+2350.79)ISLSDYWGR	(HexNAc)2(Hex)12	1048	NLink		0	0	48.45	49.23	47.67	0	4020.57	2350.79	15	2.3	1341.2	3	189.849	13500000	42060	cwq_mix2-1_726.raw	P78854|PLB1_SCHPO	6	167052	(HexNAc)2(Hex)12_1048:0	N6:(HexNAc)2(Hex)12_1048:0:21.91	Peptide Based Search
ANAGFN(+2350.79)ISLSDYWGR	(HexNAc)2(Hex)12	1048	NLink		0	0	45.63	44.66	46.59	0	4020.57	2350.79	15	2.3	1341.2	3	189.849	13500000	42262	cwq_mix2-1_726.raw	P78854|PLB1_SCHPO	6	167052	(HexNAc)2(Hex)12_1048:0	N6:(HexNAc)2(Hex)12_1048:0:18.33	Peptide Based Search
ANAGFN(+2350.79)ISLSDYWGR	(HexNAc)2(Hex)12	1048	NLink		0	0	44.71	42.03	47.39	0	4020.57	2350.79	15	0.7	1341.2	3	190.976	11400000	42505	cwq_mix2-1_726.raw	P78854|PLB1_SCHPO	6	167044	(HexNAc)2(Hex)12_1048:0	N6:(HexNAc)2(Hex)12_1048:0:0.00	Peptide Based Search
ANAGFN(+2350.79)ISLSDYWGR	(HexNAc)2(Hex)12	1048	NLink		0	0	50.46	50.11	50.8	0	4020.57	2350.79	15	0.7	1341.2	3	190.976	11400000	42356	cwq_mix2-1_726.raw	P78854|PLB1_SCHPO	6	167044	(HexNAc)2(Hex)12_1048:0	N6:(HexNAc)2(Hex)12_1048:0:0.00	Peptide Based Search
ANAGFN(+2350.79)ISLSDYWGR	(HexNAc)2(Hex)12	1048	NLink		0	0	35.48	39.33	31.63	0	4020.57	2350.79	15	6.8	1341.21	3	193.119	7990000	43142	cwq_mix2-1_726.raw	P78854|PLB1_SCHPO	6	167061	(HexNAc)2(Hex)12_1048:0	N6:(HexNAc)2(Hex)12_1048:0:4.73	Peptide Based Search
ANAGFN(+2350.79)ISLSDYWGR	(HexNAc)2(Hex)12	1048	NLink		0	-1	31.35	33.51	29.18	0	4020.57	2350.79	15	3.5	1340.87	3	194.685		43419	cwq_mix2-1_726.raw	P78854|PLB1_SCHPO	6	0	(HexNAc)2(Hex)12_1048:0	N6:(HexNAc)2(Hex)12_1048:0:0.00	Peptide Based Search
ANAGFN(+2350.79)ISLSDYWGR	(HexNAc)2(Hex)12	1048	NLink		0	0	46.1	49.24	42.96	0	4020.57	2350.79	15	6.8	1341.21	3	193.119	7990000	42582	cwq_mix2-1_726.raw	P78854|PLB1_SCHPO	6	167061	(HexNAc)2(Hex)12_1048:0	N6:(HexNAc)2(Hex)12_1048:0:11.01	Peptide Based Search
ANAGFN(+2350.79)ISLSDYWGR	(HexNAc)2(Hex)12	1048	NLink		0	0	44.24	49.01	39.46	0	4020.57	2350.79	15	6.8	1341.21	3	193.119	7990000	42827	cwq_mix2-1_726.raw	P78854|PLB1_SCHPO	6	167061	(HexNAc)2(Hex)12_1048:0	N6:(HexNAc)2(Hex)12_1048:0:0.00	Peptide Based Search
ANAGFN(+2350.79)ISLSDYWGR	(HexNAc)2(Hex)12	1048	NLink		0	1	37.35	39.17	35.53	0	4020.57	2350.79	15	0.3	1341.53	3	195.668		43652	cwq_mix2-1_726.raw	P78854|PLB1_SCHPO	6	0	(HexNAc)2(Hex)12_1048:0	N6:(HexNAc)2(Hex)12_1048:0:0.00	Peptide Based Search
ANAGFN(+2350.79)ISLSDYWGR	(HexNAc)2(Hex)12	1048	NLink		0	0	46.54	45.85	47.23	0	4020.57	2350.79	15	6.8	1341.21	3	193.119	7990000	42700	cwq_mix2-1_726.raw	P78854|PLB1_SCHPO	6	167061	(HexNAc)2(Hex)12_1048:0	N6:(HexNAc)2(Hex)12_1048:0:5.55	Peptide Based Search
ANAGFN(+2350.79)ISLSDYWGR	(HexNAc)2(Hex)12	1048	NLink		0	0	49.12	46.26	51.99	0	4020.57	2350.79	15	2.9	1341.2	3	270.677	487000	60205	cwq_mix2-2_726.raw	P78854|PLB1_SCHPO	6	181959	(HexNAc)2(Hex)12_1048:0	N6:(HexNAc)2(Hex)12_1048:0:13.63	Peptide Based Search
ANAGFN(+2350.79)ISLSDYWGR	(HexNAc)2(Hex)12	1048	NLink		0	0	47.93	45.28	50.58	0	4020.57	2350.79	15	2.7	1341.2	3	189.583	15000000	42254	cwq_mix2-2_726.raw	P78854|PLB1_SCHPO	6	181958	(HexNAc)2(Hex)12_1048:0	N6:(HexNAc)2(Hex)12_1048:0:5.74	Peptide Based Search
ANAGFN(+2350.79)ISLSDYWGR	(HexNAc)2(Hex)12	1048	NLink		0	0	52.21	53.77	50.65	0	4020.57	2350.79	15	2.7	1341.2	3	189.583	15000000	41906	cwq_mix2-2_726.raw	P78854|PLB1_SCHPO	6	181958	(HexNAc)2(Hex)12_1048:0	N6:(HexNAc)2(Hex)12_1048:0:25.18	Peptide Based Search
ANAGFN(+2350.79)ISLSDYWGR	(HexNAc)2(Hex)12	1048	NLink		0	0	27.97	28.5	27.43	0	4020.57	2350.79	15	-0.3	1341.2	3	200.857		44587	cwq_mix2-2_726.raw	P78854|PLB1_SCHPO	6	0	(HexNAc)2(Hex)12_1048:0	N6:(HexNAc)2(Hex)12_1048:0:0.00	Peptide Based Search
ANAGFN(+2350.79)ISLSDYWGR	(HexNAc)2(Hex)12	1048	NLink		0	0	38.82	45.28	32.36	0	4020.57	2350.79	15	2.7	1341.2	3	189.583	15000000	41719	cwq_mix2-2_726.raw	P78854|PLB1_SCHPO	6	181958	(HexNAc)2(Hex)12_1048:0	N6:(HexNAc)2(Hex)12_1048:0:7.28	Peptide Based Search
ANAGFN(+2350.79)ISLSDYWGR	(HexNAc)2(Hex)12	1048	NLink		0	0	41.94	38.98	44.89	0	4020.57	2350.79	15	2.7	1341.2	3	189.583	15000000	42677	cwq_mix2-2_726.raw	P78854|PLB1_SCHPO	6	181958	(HexNAc)2(Hex)12_1048:0	N6:(HexNAc)2(Hex)12_1048:0:18.33	Peptide Based Search
ANAGFN(+2350.79)ISLSDYWGR	(HexNAc)2(Hex)12	1048	NLink		0	0	31.1	32.34	29.85	0	4020.57	2350.79	15	2.7	1341.2	3	189.583	15000000	42779	cwq_mix2-2_726.raw	P78854|PLB1_SCHPO	6	181958	(HexNAc)2(Hex)12_1048:0	N6:(HexNAc)2(Hex)12_1048:0:0.00	Peptide Based Search
ANAGFN(+2350.79)ISLSDYWGR	(HexNAc)2(Hex)12	1048	NLink		0	1	30.93	33.64	28.22	0	4020.57	2350.79	15	1.8	1341.54	3	197.287	57900	43703	cwq_mix2-2_726.raw	P78854|PLB1_SCHPO	6	182011	(HexNAc)2(Hex)12_1048:0	N6:(HexNAc)2(Hex)12_1048:0:0.00	Peptide Based Search
ANAGFN(+2350.79)ISLSDYWGR	(HexNAc)2(Hex)12	1048	NLink		0	0	51.37	50.3	52.44	0	4020.57	2350.79	15	2.7	1341.2	3	189.583	15000000	41972	cwq_mix2-2_726.raw	P78854|PLB1_SCHPO	6	181958	(HexNAc)2(Hex)12_1048:0	N6:(HexNAc)2(Hex)12_1048:0:0.00	Peptide Based Search
ANAGFN(+2350.79)ISLSDYWGR	(HexNAc)2(Hex)12	1048	NLink		0	0	48.77	46.52	51.03	0	4020.57	2350.79	15	2.7	1341.2	3	189.583	15000000	42386	cwq_mix2-2_726.raw	P78854|PLB1_SCHPO	6	181958	(HexNAc)2(Hex)12_1048:0	N6:(HexNAc)2(Hex)12_1048:0:9.85	Peptide Based Search
ANAGFN(+2350.79)ISLSDYWGR	(HexNAc)2(Hex)12	1048	NLink		0	0	40.12	42.17	38.06	0	4020.57	2350.79	15	2.7	1341.2	3	189.583	15000000	43053	cwq_mix2-2_726.raw	P78854|PLB1_SCHPO	6	181958	(HexNAc)2(Hex)12_1048:0	N6:(HexNAc)2(Hex)12_1048:0:5.55	Peptide Based Search
ANAGFN(+2350.79)ISLSDYWGR	(HexNAc)2(Hex)12	1048	NLink		0	0	33.16	35.39	30.93	0	4020.57	2350.79	15	1.7	1341.2	3	196.554	605000	43460	cwq_mix2-2_726.raw	P78854|PLB1_SCHPO	6	181952	(HexNAc)2(Hex)12_1048:0	N6:(HexNAc)2(Hex)12_1048:0:1001.00	Peptide Based Search
ANAGFN(+2350.79)ISLSDYWGR	(HexNAc)2(Hex)12	1048	NLink		0	0	36.02	41.99	30.04	0	4020.57	2350.79	15	1.7	1341.2	3	196.554	605000	43581	cwq_mix2-2_726.raw	P78854|PLB1_SCHPO	6	181952	(HexNAc)2(Hex)12_1048:0	N6:(HexNAc)2(Hex)12_1048:0:0.00	Peptide Based Search
ANAGFN(+2350.79)ISLSDYWGR	(HexNAc)2(Hex)12	1048	NLink		0	0	37.38	42.36	32.39	0	4020.57	2350.79	15	-0.3	1341.2	3	193.139	12500000	43232	cwq_mix2-2_726.raw	P78854|PLB1_SCHPO	6	181947	(HexNAc)2(Hex)12_1048:0	N6:(HexNAc)2(Hex)12_1048:0:5.55	Peptide Based Search
ANAGFN(+2350.79)ISLSDYWGR	(HexNAc)2(Hex)12	1048	NLink		0	0	47	42.34	51.66	0	4020.57	2350.79	15	2.7	1341.2	3	189.583	15000000	42488	cwq_mix2-2_726.raw	P78854|PLB1_SCHPO	6	181958	(HexNAc)2(Hex)12_1048:0	N6:(HexNAc)2(Hex)12_1048:0:0.00	Peptide Based Search
ANAGFN(+2350.79)ISLSDYWGR	(HexNAc)2(Hex)12	1048	NLink		0	0	48.23	45.47	50.99	0	4020.57	2350.79	15	2.7	1341.2	3	189.583	15000000	41808	cwq_mix2-2_726.raw	P78854|PLB1_SCHPO	6	181958	(HexNAc)2(Hex)12_1048:0	N6:(HexNAc)2(Hex)12_1048:0:11.11	Peptide Based Search
ANAGFN(+2350.79)ISLSDYWGR	(HexNAc)2(Hex)12	1048	NLink		0	1	30.08	27.64	32.52	0	4020.57	2350.79	15	0.9	1341.54	3	195.735	254000	43371	cwq_mix2-2_726.raw	P78854|PLB1_SCHPO	6	182006	(HexNAc)2(Hex)12_1048:0	N6:(HexNAc)2(Hex)12_1048:0:4.08	Peptide Based Search
ANAGFN(+2352.84)ISLSDYWGR	(HexNAc)6(Hex)7	1092	NLink		0	0	38.09	31.01	45.17	1.1	4022.63	2352.84	15	-8.3	1341.87	3	201.483	206000	45035	cwq_mix2-1_726.raw	P78854|PLB1_SCHPO	6	167142	(HexNAc)6(Hex)7_1092:0	N6:(HexNAc)6(Hex)7_1092:0:1001.00	Peptide Based Search
ANAGFN(+2512.84)ISLSDYWGR	(HexNAc)2(Hex)13	1497	NLink		0	0	32.31	34.39	30.23	0	4182.63	2512.84	15	3.6	1395.22	3	190.926	4170000	41954	cwq_mix2-1_726.raw	P78854|PLB1_SCHPO	6	173020	(HexNAc)2(Hex)13_1497:0	N6:(HexNAc)2(Hex)13_1497:0:6.29	Peptide Based Search
ANAGFN(+2512.84)ISLSDYWGR	(HexNAc)2(Hex)13	1497	NLink		0	0	28.33	23.49	33.17	0	4182.63	2512.84	15	1.8	1395.22	3	189.427	4190000	42484	cwq_mix2-1_726.raw	P78854|PLB1_SCHPO	6	173018	(HexNAc)2(Hex)13_1497:0	N6:(HexNAc)2(Hex)13_1497:0:0.00	Peptide Based Search
ANAGFN(+2512.84)ISLSDYWGR	(HexNAc)2(Hex)13	1497	NLink		0	0	37.25	31.88	42.61	0	4182.63	2512.84	15	2.1	1395.22	3	189.552	5450000	42273	cwq_mix2-2_726.raw	P78854|PLB1_SCHPO	6	187252	(HexNAc)2(Hex)13_1497:0	N6:(HexNAc)2(Hex)13_1497:0:1001.00	Peptide Based Search
ANAGFN(+2674.89)ISLSDYWGR	(HexNAc)2(Hex)14	2045	NLink		0	1	40.8	43.31	38.3	0	4344.68	2674.89	15	2.4	1449.57	3	190.217	1380000	41758	cwq_mix2-3_726.raw	P78854|PLB1_SCHPO	6	190237	(HexNAc)2(Hex)14_2045:0	N6:(HexNAc)2(Hex)14_2045:0:3.13	Peptide Based Search
ANAGFN(+2674.89)ISLSDYWGR	(HexNAc)2(Hex)14	2045	NLink		0	1	26.51	27.58	25.43	0	4344.68	2674.89	15	2.4	1449.57	3	190.217	1380000	41844	cwq_mix2-3_726.raw	P78854|PLB1_SCHPO	6	190237	(HexNAc)2(Hex)14_2045:0	N6:(HexNAc)2(Hex)14_2045:0:0.00	Peptide Based Search
AVLN(+1864.63)QTSLC(+57.02)ENPPADVR	(HexNAc)2(Hex)9	238	NLink		0	-1	34.19	30.33	38.04	0	3747.55	1864.63	17	1.6	1249.86	3	119.211		25456	cwq_mix2-3_726.raw	O13663|GPI13_SCHPO	4	0	(HexNAc)2(Hex)9_238:0;Carbamidomethylation	N4:(HexNAc)2(Hex)9_238:0:29.06;C9:Carbamidomethylation:1000.00	Peptide Based Search
AWYIHGC(+57.02)YN(+1864.63)GSATSYPTVDLSPAQR	(HexNAc)2(Hex)9	238	NLink		0	0	46.77	44.15	49.39	0	4677.92	1864.63	25	2.6	1560.32	3	161.002		35403	cwq_mix2-2_726.raw	Q9USK8|AGS1_SCHPO	9	0	Carbamidomethylation;(HexNAc)2(Hex)9_238:0	C7:Carbamidomethylation:1000.00;N9:(HexNAc)2(Hex)9_238:0:1000.00	Peptide Based Search
AWYIHGC(+57.02)YN(+2026.68)GSATSYPTVDLSPAQR	(HexNAc)2(Hex)10	423	NLink		0	0	34.86	31.51	38.21	0	4839.97	2026.68	25	2.9	1211	4	160.817	447000	35321	cwq_mix2-2_726.raw	Q9USK8|AGS1_SCHPO	9	162400	Carbamidomethylation;(HexNAc)2(Hex)10_423:0	C7:Carbamidomethylation:1000.00;N9:(HexNAc)2(Hex)10_423:0:1001.00	Peptide Based Search
AYLNYN(+2512.84)ATSWSEAGYVRPK	(HexNAc)2(Hex)13	1497	NLink		0	0	34.76	39.22	30.3	0	4701.89	2512.84	19	-0.7	1568.3	3	149.794		32881	cwq_mix2-1_726.raw	O13789|YEOB_SCHPO	6	0	(HexNAc)2(Hex)13_1497:0	N6:(HexNAc)2(Hex)13_1497:0:8.22	Peptide Based Search
AYLNYN(+2512.84)ATSWSEAGYVRPK	(HexNAc)2(Hex)13	1497	NLink		0	0	37.78	43.74	31.83	0	4701.89	2512.84	19	1.7	1568.31	3	148.245		32374	cwq_mix2-2_726.raw	O13789|YEOB_SCHPO	6	0	(HexNAc)2(Hex)13_1497:0	N6:(HexNAc)2(Hex)13_1497:0:20.41	Peptide Based Search
C(+57.02)IN(+1864.63)GTYNGLIK	(HexNAc)2(Hex)9	238	NLink		0	-1	35.55	47.66	23.43	0	3116.26	1864.63	11	2.4	1558.64	2	110.033		23262	cwq_mix2-3_726.raw	Q9US55|GLU2A_SCHPO	3	0	Carbamidomethylation;(HexNAc)2(Hex)9_238:0	C1:Carbamidomethylation:1000.00;N3:(HexNAc)2(Hex)9_238:0:1001.00	Peptide Based Search
DAN(+1216.42)NTQFQFTSR	(HexNAc)2(Hex)5	8	NLink		0	0	32.34	39.99	24.69	0	2644.06	1216.42	12	1.2	882.363	3	109.247	6560000	22925	cwq_mix2-3_726.raw	Q9C0Y4|AGLU_SCHPO	3	69361	(HexNAc)2(Hex)5_8:0	N3:(HexNAc)2(Hex)5_8:0:14.02	Peptide Based Search
DAN(+1216.42)NTQFQFTSR	(HexNAc)2(Hex)5	8	NLink		0	0	57.66	52.68	62.64	0	2644.06	1216.42	12	1.2	882.363	3	109.247	6560000	23000	cwq_mix2-3_726.raw	Q9C0Y4|AGLU_SCHPO	3	69361	(HexNAc)2(Hex)5_8:0	N3:(HexNAc)2(Hex)5_8:0:17.01	Peptide Based Search
DAN(+1216.42)NTQFQFTSR	(HexNAc)2(Hex)5	8	NLink		0	0	48.99	47.3	50.68	0	2644.06	1216.42	12	1.2	882.363	3	109.247	6560000	23064	cwq_mix2-3_726.raw	Q9C0Y4|AGLU_SCHPO	3	69361	(HexNAc)2(Hex)5_8:0	N3:(HexNAc)2(Hex)5_8:0:0.00	Peptide Based Search
DAN(+1216.42)NTQFQFTSR	(HexNAc)2(Hex)5	8	NLink		0	0	46.7	43.88	49.52	0	2644.06	1216.42	12	2.2	1323.04	2	116.825	2360000	25170	cwq_mix2-1_726.raw	Q9C0Y4|AGLU_SCHPO	3	164781	(HexNAc)2(Hex)5_8:0	N3:(HexNAc)2(Hex)5_8:0:9.34	Peptide Based Search
DAN(+1216.42)NTQFQFTSR	(HexNAc)2(Hex)5	8	NLink		0	0	45.32	49.68	40.95	0	2644.06	1216.42	12	2.2	1323.04	2	116.825	2360000	25084	cwq_mix2-1_726.raw	Q9C0Y4|AGLU_SCHPO	3	164781	(HexNAc)2(Hex)5_8:0	N3:(HexNAc)2(Hex)5_8:0:1001.00	Peptide Based Search
DAN(+1216.42)NTQFQFTSR	(HexNAc)2(Hex)5	8	NLink		0	0	31.78	32.13	31.42	0	2644.06	1216.42	12	1.6	882.363	3	107.627	6110000	22851	cwq_mix2-2_726.raw	Q9C0Y4|AGLU_SCHPO	3	67497	(HexNAc)2(Hex)5_8:0	N3:(HexNAc)2(Hex)5_8:0:14.02	Peptide Based Search
DAN(+1216.42)NTQFQFTSR	(HexNAc)2(Hex)5	8	NLink		0	0	38.5	39.54	37.47	0	2644.06	1216.42	12	2.6	1323.04	2	107.845	2810000	23001	cwq_mix2-2_726.raw	Q9C0Y4|AGLU_SCHPO	3	179684	(HexNAc)2(Hex)5_8:0	N3:(HexNAc)2(Hex)5_8:0:11.06	Peptide Based Search
DAN(+1378.47)NTQFQFTSR	(HexNAc)2(Hex)6	23	NLink		0	0	48.58	45.11	52.05	0	2806.12	1378.47	12	1.7	936.381	3	107.732	3550000	22682	cwq_mix2-3_726.raw	Q9C0Y4|AGLU_SCHPO	3	85205	(HexNAc)2(Hex)6_23:0	N3:(HexNAc)2(Hex)6_23:0:8.69	Peptide Based Search
DAN(+1378.47)NTQFQFTSR	(HexNAc)2(Hex)6	23	NLink		0	0	51.91	49.95	53.86	0	2806.12	1378.47	12	1.7	936.381	3	107.732	3550000	22761	cwq_mix2-3_726.raw	Q9C0Y4|AGLU_SCHPO	3	85205	(HexNAc)2(Hex)6_23:0	N3:(HexNAc)2(Hex)6_23:0:17.01	Peptide Based Search
DAN(+1378.47)NTQFQFTSR	(HexNAc)2(Hex)6	23	NLink		0	0	44.86	45.44	44.28	0	2806.12	1378.47	12	1.2	936.381	3	115.499	2760000	24846	cwq_mix2-1_726.raw	Q9C0Y4|AGLU_SCHPO	3	74383	(HexNAc)2(Hex)6_23:0	N3:(HexNAc)2(Hex)6_23:0:11.06	Peptide Based Search
DAN(+1378.47)NTQFQFTSR	(HexNAc)2(Hex)6	23	NLink		0	0	43.9	42.27	45.53	0	2806.12	1378.47	12	1.2	936.381	3	115.499	2760000	24776	cwq_mix2-1_726.raw	Q9C0Y4|AGLU_SCHPO	3	74383	(HexNAc)2(Hex)6_23:0	N3:(HexNAc)2(Hex)6_23:0:10.11	Peptide Based Search
DAN(+1378.47)NTQFQFTSR	(HexNAc)2(Hex)6	23	NLink		0	0	46.71	48.92	44.5	0	2806.12	1378.47	12	4.2	1404.07	2	115.487	706000	24789	cwq_mix2-1_726.raw	Q9C0Y4|AGLU_SCHPO	3	173987	(HexNAc)2(Hex)6_23:0	N3:(HexNAc)2(Hex)6_23:0:11.06	Peptide Based Search
DAN(+1378.47)NTQFQFTSR	(HexNAc)2(Hex)6	23	NLink		0	0	33.98	44.59	23.37	0	2806.12	1378.47	12	4.2	1404.07	2	115.487	706000	24881	cwq_mix2-1_726.raw	Q9C0Y4|AGLU_SCHPO	3	173987	(HexNAc)2(Hex)6_23:0	N3:(HexNAc)2(Hex)6_23:0:0.00	Peptide Based Search
DAN(+1378.47)NTQFQFTSR	(HexNAc)2(Hex)6	23	NLink		0	0	30.16	31.78	28.54	0	2806.12	1378.47	12	1	936.38	3	106.116	4100000	22519	cwq_mix2-2_726.raw	Q9C0Y4|AGLU_SCHPO	3	82866	(HexNAc)2(Hex)6_23:0	N3:(HexNAc)2(Hex)6_23:0:1001.00	Peptide Based Search
DAN(+1378.47)NTQFQFTSR	(HexNAc)2(Hex)6	23	NLink		0	0	33.46	39.55	27.36	0	2806.12	1378.47	12	1	936.38	3	106.116	4100000	22661	cwq_mix2-2_726.raw	Q9C0Y4|AGLU_SCHPO	3	82866	(HexNAc)2(Hex)6_23:0	N3:(HexNAc)2(Hex)6_23:0:9.34	Peptide Based Search
DAN(+1378.47)NTQFQFTSR	(HexNAc)2(Hex)6	23	NLink		0	0	39.79	46.47	33.11	0	2806.12	1378.47	12	1.3	1404.07	2	106.213	1030000	22567	cwq_mix2-2_726.raw	Q9C0Y4|AGLU_SCHPO	3	188091	(HexNAc)2(Hex)6_23:0	N3:(HexNAc)2(Hex)6_23:0:8.14	Peptide Based Search
DAN(+1378.47)NTQFQFTSR	(HexNAc)2(Hex)6	23	NLink		0	0	49.56	48.02	51.1	0	2806.12	1378.47	12	1	936.38	3	106.116	4100000	22594	cwq_mix2-2_726.raw	Q9C0Y4|AGLU_SCHPO	3	82866	(HexNAc)2(Hex)6_23:0	N3:(HexNAc)2(Hex)6_23:0:17.01	Peptide Based Search
DAN(+1540.53)NTQFQFTSR	(HexNAc)2(Hex)7	57	NLink		0	0	47.88	46.75	49.02	0	2968.17	1540.53	12	1	990.398	3	106.588	4170000	22497	cwq_mix2-3_726.raw	Q9C0Y4|AGLU_SCHPO	3	100826	(HexNAc)2(Hex)7_57:0	N3:(HexNAc)2(Hex)7_57:0:0.00	Peptide Based Search
DAN(+1540.53)NTQFQFTSR	(HexNAc)2(Hex)7	57	NLink		0	0	37.81	49.91	25.7	0	2968.17	1540.53	12	-1.5	1485.09	2	107.38	57400	22628	cwq_mix2-3_726.raw	Q9C0Y4|AGLU_SCHPO	3	192027	(HexNAc)2(Hex)7_57:0	N3:(HexNAc)2(Hex)7_57:0:0.00	Peptide Based Search
DAN(+1540.53)NTQFQFTSR	(HexNAc)2(Hex)7	57	NLink		0	0	43.45	42.65	44.25	0	2968.17	1540.53	12	1.4	990.398	3	107.281	3350000	22420	cwq_mix2-3_726.raw	Q9C0Y4|AGLU_SCHPO	3	100827	(HexNAc)2(Hex)7_57:0	N3:(HexNAc)2(Hex)7_57:0:8.14	Peptide Based Search
DAN(+1540.53)NTQFQFTSR	(HexNAc)2(Hex)7	57	NLink		0	0	31.34	29.32	33.36	0	2968.17	1540.53	12	3.7	1485.1	2	115.149	63300	24758	cwq_mix2-1_726.raw	Q9C0Y4|AGLU_SCHPO	3	179907	(HexNAc)2(Hex)7_57:0	N3:(HexNAc)2(Hex)7_57:0:1001.00	Peptide Based Search
DAN(+1540.53)NTQFQFTSR	(HexNAc)2(Hex)7	57	NLink		0	0	49.29	51.79	46.79	0	2968.17	1540.53	12	1	1485.09	2	114.549	514000	24564	cwq_mix2-1_726.raw	Q9C0Y4|AGLU_SCHPO	3	179906	(HexNAc)2(Hex)7_57:0	N3:(HexNAc)2(Hex)7_57:0:7.21	Peptide Based Search
DAN(+1540.53)NTQFQFTSR	(HexNAc)2(Hex)7	57	NLink		0	0	35.19	37.98	32.39	0	2968.17	1540.53	12	0.7	990.398	3	105.672	3560000	22289	cwq_mix2-2_726.raw	Q9C0Y4|AGLU_SCHPO	3	98251	(HexNAc)2(Hex)7_57:0	N3:(HexNAc)2(Hex)7_57:0:9.34	Peptide Based Search
DAN(+1540.53)NTQFQFTSR	(HexNAc)2(Hex)7	57	NLink		0	0	41.71	45.19	38.23	0	2968.17	1540.53	12	2.2	1485.09	2	105.077	529000	22356	cwq_mix2-2_726.raw	Q9C0Y4|AGLU_SCHPO	3	192941	(HexNAc)2(Hex)7_57:0	N3:(HexNAc)2(Hex)7_57:0:8.69	Peptide Based Search
DAN(+1702.58)NTQFQFTSR	(HexNAc)2(Hex)8	126	NLink		0	0	61.03	60.37	61.68	0	3130.22	1702.58	12	1.8	1044.42	3	105.374	26500000	22113	cwq_mix2-3_726.raw	Q9C0Y4|AGLU_SCHPO	3	116818	(HexNAc)2(Hex)8_126:0	N3:(HexNAc)2(Hex)8_126:0:26.02	Peptide Based Search
DAN(+1702.58)NTQFQFTSR	(HexNAc)2(Hex)8	126	NLink		0	0	58.1	55.55	60.66	0	3130.22	1702.58	12	1.8	1044.42	3	105.374	26500000	22181	cwq_mix2-3_726.raw	Q9C0Y4|AGLU_SCHPO	3	116818	(HexNAc)2(Hex)8_126:0	N3:(HexNAc)2(Hex)8_126:0:16.90	Peptide Based Search
DAN(+1702.58)NTQFQFTSR	(HexNAc)2(Hex)8	126	NLink		0	0	62.69	60.64	64.75	0	3130.22	1702.58	12	1.8	1044.42	3	105.374	26500000	22425	cwq_mix2-3_726.raw	Q9C0Y4|AGLU_SCHPO	3	116818	(HexNAc)2(Hex)8_126:0	N3:(HexNAc)2(Hex)8_126:0:20.00	Peptide Based Search
DAN(+1702.58)NTQFQFTSR	(HexNAc)2(Hex)8	126	NLink		0	0	52.38	54.83	49.93	0	3130.22	1702.58	12	1.8	1044.42	3	105.374	26500000	22032	cwq_mix2-3_726.raw	Q9C0Y4|AGLU_SCHPO	3	116818	(HexNAc)2(Hex)8_126:0	N3:(HexNAc)2(Hex)8_126:0:26.02	Peptide Based Search
DAN(+1702.58)NTQFQFTSR	(HexNAc)2(Hex)8	126	NLink		0	0	57.47	56.96	57.97	0	3130.22	1702.58	12	1.8	1044.42	3	105.374	26500000	22249	cwq_mix2-3_726.raw	Q9C0Y4|AGLU_SCHPO	3	116818	(HexNAc)2(Hex)8_126:0	N3:(HexNAc)2(Hex)8_126:0:24.44	Peptide Based Search
DAN(+1702.58)NTQFQFTSR	(HexNAc)2(Hex)8	126	NLink		0	0	51.22	50.94	51.5	0	3130.22	1702.58	12	1.8	1044.42	3	105.374	26500000	22321	cwq_mix2-3_726.raw	Q9C0Y4|AGLU_SCHPO	3	116818	(HexNAc)2(Hex)8_126:0	N3:(HexNAc)2(Hex)8_126:0:11.06	Peptide Based Search
DAN(+1702.58)NTQFQFTSR	(HexNAc)2(Hex)8	126	NLink		0	0	62.24	66.84	57.65	0	3130.22	1702.58	12	1.6	1566.12	2	105.319	1720000	22150	cwq_mix2-3_726.raw	Q9C0Y4|AGLU_SCHPO	3	195621	(HexNAc)2(Hex)8_126:0	N3:(HexNAc)2(Hex)8_126:0:12.28	Peptide Based Search
DAN(+1702.58)NTQFQFTSR	(HexNAc)2(Hex)8	126	NLink		0	-1	49.68	53.12	46.24	0	3130.22	1702.58	12	0.3	1565.61	2	104.901		22073	cwq_mix2-3_726.raw	Q9C0Y4|AGLU_SCHPO	3	0	(HexNAc)2(Hex)8_126:0	N3:(HexNAc)2(Hex)8_126:0:0.00	Peptide Based Search
DAN(+1702.58)NTQFQFTSR	(HexNAc)2(Hex)8	126	NLink		0	0	55.04	57.72	52.36	0	3130.22	1702.58	12	1.6	1566.12	2	105.319	1720000	22252	cwq_mix2-3_726.raw	Q9C0Y4|AGLU_SCHPO	3	195621	(HexNAc)2(Hex)8_126:0	N3:(HexNAc)2(Hex)8_126:0:14.02	Peptide Based Search
DAN(+1702.58)NTQFQFTSR	(HexNAc)2(Hex)8	126	NLink		0	0	49.6	47.72	51.48	0	3130.22	1702.58	12	1.5	1044.42	3	113.566	18300000	24529	cwq_mix2-1_726.raw	Q9C0Y4|AGLU_SCHPO	3	103801	(HexNAc)2(Hex)8_126:0	N3:(HexNAc)2(Hex)8_126:0:21.94	Peptide Based Search
DAN(+1702.58)NTQFQFTSR	(HexNAc)2(Hex)8	126	NLink		0	0	49.73	50.32	49.14	0	3130.22	1702.58	12	2.4	1566.12	2	114.302	1600000	24352	cwq_mix2-1_726.raw	Q9C0Y4|AGLU_SCHPO	3	185154	(HexNAc)2(Hex)8_126:0	N3:(HexNAc)2(Hex)8_126:0:14.02	Peptide Based Search
DAN(+1702.58)NTQFQFTSR	(HexNAc)2(Hex)8	126	NLink		0	0	39.04	47.49	30.59	0	3130.22	1702.58	12	0.9	1566.12	2	113.607	2050000	24250	cwq_mix2-1_726.raw	Q9C0Y4|AGLU_SCHPO	3	185153	(HexNAc)2(Hex)8_126:0	N3:(HexNAc)2(Hex)8_126:0:0.00	Peptide Based Search
DAN(+1702.58)NTQFQFTSR	(HexNAc)2(Hex)8	126	NLink		0	0	56.01	50.61	61.41	0	3130.22	1702.58	12	1.5	1044.42	3	113.566	18300000	24293	cwq_mix2-1_726.raw	Q9C0Y4|AGLU_SCHPO	3	103801	(HexNAc)2(Hex)8_126:0	N3:(HexNAc)2(Hex)8_126:0:14.40	Peptide Based Search
DAN(+1702.58)NTQFQFTSR	(HexNAc)2(Hex)8	126	NLink		0	0	55.34	51.04	59.65	0	3130.22	1702.58	12	0.9	1044.42	3	114.252	18100000	24374	cwq_mix2-1_726.raw	Q9C0Y4|AGLU_SCHPO	3	103800	(HexNAc)2(Hex)8_126:0	N3:(HexNAc)2(Hex)8_126:0:13.27	Peptide Based Search
DAN(+1702.58)NTQFQFTSR	(HexNAc)2(Hex)8	126	NLink		0	0	40.59	41.14	40.04	0	3130.22	1702.58	12	1.5	1044.42	3	113.566	18300000	24447	cwq_mix2-1_726.raw	Q9C0Y4|AGLU_SCHPO	3	103801	(HexNAc)2(Hex)8_126:0	N3:(HexNAc)2(Hex)8_126:0:0.00	Peptide Based Search
DAN(+1702.58)NTQFQFTSR	(HexNAc)2(Hex)8	126	NLink		0	0	47.94	47.87	48.02	0	3130.22	1702.58	12	0.9	1566.12	2	113.607	2050000	24512	cwq_mix2-1_726.raw	Q9C0Y4|AGLU_SCHPO	3	185153	(HexNAc)2(Hex)8_126:0	N3:(HexNAc)2(Hex)8_126:0:14.02	Peptide Based Search
DAN(+1702.58)NTQFQFTSR	(HexNAc)2(Hex)8	126	NLink		0	-1	34.72	39.68	29.77	0	3130.22	1702.58	12	2.2	1044.08	3	112.984		24213	cwq_mix2-1_726.raw	Q9C0Y4|AGLU_SCHPO	3	0	(HexNAc)2(Hex)8_126:0	N3:(HexNAc)2(Hex)8_126:0:0.00	Peptide Based Search
DAN(+1702.58)NTQFQFTSR	(HexNAc)2(Hex)8	126	NLink		0	0	58.02	55.15	60.88	0	3130.22	1702.58	12	1.3	1044.42	3	104.621	25000000	21922	cwq_mix2-2_726.raw	Q9C0Y4|AGLU_SCHPO	3	114299	(HexNAc)2(Hex)8_126:0	N3:(HexNAc)2(Hex)8_126:0:20.92	Peptide Based Search
DAN(+1702.58)NTQFQFTSR	(HexNAc)2(Hex)8	126	NLink		0	0	46.97	40.22	53.71	0	3130.22	1702.58	12	1.6	1044.42	3	103.743	25200000	22134	cwq_mix2-2_726.raw	Q9C0Y4|AGLU_SCHPO	3	114300	(HexNAc)2(Hex)8_126:0	N3:(HexNAc)2(Hex)8_126:0:0.00	Peptide Based Search
DAN(+1702.58)NTQFQFTSR	(HexNAc)2(Hex)8	126	NLink		0	0	56.52	49.27	63.77	0	3130.22	1702.58	12	1.6	1044.42	3	103.743	25200000	21992	cwq_mix2-2_726.raw	Q9C0Y4|AGLU_SCHPO	3	114300	(HexNAc)2(Hex)8_126:0	N3:(HexNAc)2(Hex)8_126:0:27.96	Peptide Based Search
DAN(+1702.58)NTQFQFTSR	(HexNAc)2(Hex)8	126	NLink		0	0	43.92	48.79	39.05	0	3130.22	1702.58	12	-2.4	1566.11	2	104.671	985000	21918	cwq_mix2-2_726.raw	Q9C0Y4|AGLU_SCHPO	3	196729	(HexNAc)2(Hex)8_126:0	N3:(HexNAc)2(Hex)8_126:0:0.00	Peptide Based Search
DAN(+1702.58)NTQFQFTSR	(HexNAc)2(Hex)8	126	NLink		0	0	51.39	55.93	46.84	0	3130.22	1702.58	12	-2.4	1566.11	2	104.671	985000	21997	cwq_mix2-2_726.raw	Q9C0Y4|AGLU_SCHPO	3	196729	(HexNAc)2(Hex)8_126:0	N3:(HexNAc)2(Hex)8_126:0:26.02	Peptide Based Search
DAN(+1702.58)NTQFQFTSR	(HexNAc)2(Hex)8	126	NLink		0	0	50.73	46.42	55.03	0	3130.22	1702.58	12	1.3	1044.42	3	104.621	25000000	22255	cwq_mix2-2_726.raw	Q9C0Y4|AGLU_SCHPO	3	114299	(HexNAc)2(Hex)8_126:0	N3:(HexNAc)2(Hex)8_126:0:20.92	Peptide Based Search
DAN(+1702.58)NTQFQFTSR	(HexNAc)2(Hex)8	126	NLink		0	0	56.72	52.34	61.1	0	3130.22	1702.58	12	1.3	1044.42	3	104.621	25000000	22063	cwq_mix2-2_726.raw	Q9C0Y4|AGLU_SCHPO	3	114299	(HexNAc)2(Hex)8_126:0	N3:(HexNAc)2(Hex)8_126:0:27.96	Peptide Based Search
DAN(+1864.63)NTQFQFTSR	(HexNAc)2(Hex)9	238	NLink		0	0	56.98	55.52	58.43	0	3292.27	1864.63	12	1.9	1098.43	3	104.666	161000000	22179	cwq_mix2-3_726.raw	Q9C0Y4|AGLU_SCHPO	3	133595	(HexNAc)2(Hex)9_238:0	N3:(HexNAc)2(Hex)9_238:0:13.80	Peptide Based Search
DAN(+1864.63)NTQFQFTSR	(HexNAc)2(Hex)9	238	NLink		0	0	58.71	56.72	60.7	0	3292.27	1864.63	12	1.9	1098.43	3	104.666	161000000	21939	cwq_mix2-3_726.raw	Q9C0Y4|AGLU_SCHPO	3	133595	(HexNAc)2(Hex)9_238:0	N3:(HexNAc)2(Hex)9_238:0:13.27	Peptide Based Search
DAN(+1864.63)NTQFQFTSR	(HexNAc)2(Hex)9	238	NLink		0	1	35.03	42.74	27.31	0	3292.27	1864.63	12	-6.2	1098.76	3	108.224	5680000	22853	cwq_mix2-3_726.raw	Q9C0Y4|AGLU_SCHPO	3	133722	(HexNAc)2(Hex)9_238:0	N3:(HexNAc)2(Hex)9_238:0:10.11	Peptide Based Search
DAN(+1864.63)NTQFQFTSR	(HexNAc)2(Hex)9	238	NLink		0	0	50.5	57.24	43.76	0	3292.27	1864.63	12	1.7	1647.15	2	104.765	10900000	22184	cwq_mix2-3_726.raw	Q9C0Y4|AGLU_SCHPO	3	198310	(HexNAc)2(Hex)9_238:0	N3:(HexNAc)2(Hex)9_238:0:14.02	Peptide Based Search
DAN(+1864.63)NTQFQFTSR	(HexNAc)2(Hex)9	238	NLink		0	0	60.47	57.99	62.94	0	3292.27	1864.63	12	1.9	1098.43	3	104.666	161000000	22086	cwq_mix2-3_726.raw	Q9C0Y4|AGLU_SCHPO	3	133595	(HexNAc)2(Hex)9_238:0	N3:(HexNAc)2(Hex)9_238:0:13.27	Peptide Based Search
DAN(+1864.63)NTQFQFTSR	(HexNAc)2(Hex)9	238	NLink		0	0	47.62	55.64	39.61	0	3292.27	1864.63	12	1.7	1647.15	2	104.765	10900000	21953	cwq_mix2-3_726.raw	Q9C0Y4|AGLU_SCHPO	3	198310	(HexNAc)2(Hex)9_238:0	N3:(HexNAc)2(Hex)9_238:0:14.02	Peptide Based Search
DAN(+1864.63)NTQFQFTSR	(HexNAc)2(Hex)9	238	NLink		0	0	24.53	24.59	24.47	0	3292.27	1864.63	12	1.9	1098.43	3	104.666	161000000	22273	cwq_mix2-3_726.raw	Q9C0Y4|AGLU_SCHPO	3	133595	(HexNAc)2(Hex)9_238:0	N3:(HexNAc)2(Hex)9_238:0:0.00	Peptide Based Search
DAN(+1864.63)NTQFQFTSR	(HexNAc)2(Hex)9	238	NLink		0	0	59.45	57.72	61.17	0	3292.27	1864.63	12	1.9	1098.43	3	104.666	161000000	22007	cwq_mix2-3_726.raw	Q9C0Y4|AGLU_SCHPO	3	133595	(HexNAc)2(Hex)9_238:0	N3:(HexNAc)2(Hex)9_238:0:12.28	Peptide Based Search
DAN(+1864.63)NTQFQFTSR	(HexNAc)2(Hex)9	238	NLink		0	0	50.33	56.24	44.42	0	3292.27	1864.63	12	1.5	1098.43	3	84.6043	3120000	17514	cwq_mix2-3_726.raw	Q9C0Y4|AGLU_SCHPO	3	133594	(HexNAc)2(Hex)9_238:0	N3:(HexNAc)2(Hex)9_238:0:21.94	Peptide Based Search
DAN(+1864.63)NTQFQFTSR	(HexNAc)2(Hex)9	238	NLink		0	0	38.38	37.67	39.09	0	3292.27	1864.63	12	1.4	1647.15	2	113.067	10500000	24353	cwq_mix2-1_726.raw	Q9C0Y4|AGLU_SCHPO	3	189658	(HexNAc)2(Hex)9_238:0	N3:(HexNAc)2(Hex)9_238:0:0.00	Peptide Based Search
DAN(+1864.63)NTQFQFTSR	(HexNAc)2(Hex)9	238	NLink		0	-1	36.59	34.58	38.59	0	3292.27	1864.63	12	-2.2	1098.09	3	94.369	11700000	20483	cwq_mix2-1_726.raw	Q9C0Y4|AGLU_SCHPO	3	117740	(HexNAc)2(Hex)9_238:0	N3:(HexNAc)2(Hex)9_238:0:10.11	Peptide Based Search
DAN(+1864.63)NTQFQFTSR	(HexNAc)2(Hex)9	238	NLink		0	1	33.12	35.37	30.88	0	3292.27	1864.63	12	-5	1098.76	3	116.285	2920000	25021	cwq_mix2-1_726.raw	Q9C0Y4|AGLU_SCHPO	3	117956	(HexNAc)2(Hex)9_238:0	N3:(HexNAc)2(Hex)9_238:0:0.00	Peptide Based Search
DAN(+1864.63)NTQFQFTSR	(HexNAc)2(Hex)9	238	NLink		0	0	51.29	47.89	54.68	0	3292.27	1864.63	12	1.5	1098.43	3	113.062	112000000	24128	cwq_mix2-1_726.raw	Q9C0Y4|AGLU_SCHPO	3	117839	(HexNAc)2(Hex)9_238:0	N3:(HexNAc)2(Hex)9_238:0:14.02	Peptide Based Search
DAN(+1864.63)NTQFQFTSR	(HexNAc)2(Hex)9	238	NLink		0	1	24.87	25.37	24.38	0	3292.27	1864.63	12	-4	1647.64	2	119.149	84100	25717	cwq_mix2-1_726.raw	Q9C0Y4|AGLU_SCHPO	3	189686	(HexNAc)2(Hex)9_238:0	N3:(HexNAc)2(Hex)9_238:0:0.00	Peptide Based Search
DAN(+1864.63)NTQFQFTSR	(HexNAc)2(Hex)9	238	NLink		0	0	29.94	37.62	22.26	0	3292.27	1864.63	12	-0.8	1098.43	3	114.027		24464	cwq_mix2-1_726.raw	Q9C0Y4|AGLU_SCHPO	3	0	(HexNAc)2(Hex)9_238:0	N3:(HexNAc)2(Hex)9_238:0:0.00	Peptide Based Search
DAN(+1864.63)NTQFQFTSR	(HexNAc)2(Hex)9	238	NLink		0	0	53.27	46.77	59.78	0	3292.27	1864.63	12	1.5	1098.43	3	113.062	112000000	24351	cwq_mix2-1_726.raw	Q9C0Y4|AGLU_SCHPO	3	117839	(HexNAc)2(Hex)9_238:0	N3:(HexNAc)2(Hex)9_238:0:17.01	Peptide Based Search
DAN(+1864.63)NTQFQFTSR	(HexNAc)2(Hex)9	238	NLink		0	0	54.22	49.23	59.21	0	3292.27	1864.63	12	1.5	1098.43	3	113.062	112000000	24277	cwq_mix2-1_726.raw	Q9C0Y4|AGLU_SCHPO	3	117839	(HexNAc)2(Hex)9_238:0	N3:(HexNAc)2(Hex)9_238:0:15.91	Peptide Based Search
DAN(+1864.63)NTQFQFTSR	(HexNAc)2(Hex)9	238	NLink		0	0	57.32	54.54	60.1	0	3292.27	1864.63	12	1.5	1098.43	3	113.062	112000000	24197	cwq_mix2-1_726.raw	Q9C0Y4|AGLU_SCHPO	3	117839	(HexNAc)2(Hex)9_238:0	N3:(HexNAc)2(Hex)9_238:0:27.96	Peptide Based Search
DAN(+1864.63)NTQFQFTSR	(HexNAc)2(Hex)9	238	NLink		0	0	55.43	51.14	59.73	0	3292.27	1864.63	12	1.5	1098.43	3	103.138	157000000	21776	cwq_mix2-2_726.raw	Q9C0Y4|AGLU_SCHPO	3	130776	(HexNAc)2(Hex)9_238:0	N3:(HexNAc)2(Hex)9_238:0:27.96	Peptide Based Search
DAN(+1864.63)NTQFQFTSR	(HexNAc)2(Hex)9	238	NLink		0	0	33.92	38.26	29.58	0	3292.27	1864.63	12	1.5	1098.43	3	103.138	157000000	22125	cwq_mix2-2_726.raw	Q9C0Y4|AGLU_SCHPO	3	130776	(HexNAc)2(Hex)9_238:0	N3:(HexNAc)2(Hex)9_238:0:11.06	Peptide Based Search
DAN(+1864.63)NTQFQFTSR	(HexNAc)2(Hex)9	238	NLink		0	1	36.69	41.35	32.03	0	3292.27	1864.63	12	-5.3	1098.76	3	106.899	5420000	22739	cwq_mix2-2_726.raw	Q9C0Y4|AGLU_SCHPO	3	130915	(HexNAc)2(Hex)9_238:0	N3:(HexNAc)2(Hex)9_238:0:0.00	Peptide Based Search
DAN(+1864.63)NTQFQFTSR	(HexNAc)2(Hex)9	238	NLink		0	-1	26.78	19.79	33.77	0	3292.27	1864.63	12	-5.2	1098.09	3	105.167		22373	cwq_mix2-2_726.raw	Q9C0Y4|AGLU_SCHPO	3	0	(HexNAc)2(Hex)9_238:0	N3:(HexNAc)2(Hex)9_238:0:1001.00	Peptide Based Search
DAN(+1864.63)NTQFQFTSR	(HexNAc)2(Hex)9	238	NLink		0	0	35.78	46.74	24.82	0	3292.27	1864.63	12	1.7	1647.15	2	103.138	10100000	21780	cwq_mix2-2_726.raw	Q9C0Y4|AGLU_SCHPO	3	199470	(HexNAc)2(Hex)9_238:0	N3:(HexNAc)2(Hex)9_238:0:0.00	Peptide Based Search
DAN(+1864.63)NTQFQFTSR	(HexNAc)2(Hex)9	238	NLink		0	5	50.3	30.54	70.06	0	3292.27	1864.63	12	-3.6	1100.11	3	101.859	2210000	21840	cwq_mix2-2_726.raw	Q9C0Y4|AGLU_SCHPO	3	131434	(HexNAc)2(Hex)9_238:0	N3:(HexNAc)2(Hex)9_238:0:1001.00	Peptide Based Search
DAN(+1864.63)NTQFQFTSR	(HexNAc)2(Hex)9	238	NLink		0	0	55.77	52.14	59.4	0	3292.27	1864.63	12	1.5	1098.43	3	103.138	157000000	22052	cwq_mix2-2_726.raw	Q9C0Y4|AGLU_SCHPO	3	130776	(HexNAc)2(Hex)9_238:0	N3:(HexNAc)2(Hex)9_238:0:12.79	Peptide Based Search
DAN(+1864.63)NTQFQFTSR	(HexNAc)2(Hex)9	238	NLink		0	0	51.4	53.07	49.73	0	3292.27	1864.63	12	1.5	1098.43	3	103.138	157000000	21980	cwq_mix2-2_726.raw	Q9C0Y4|AGLU_SCHPO	3	130776	(HexNAc)2(Hex)9_238:0	N3:(HexNAc)2(Hex)9_238:0:26.02	Peptide Based Search
DAN(+1864.63)NTQFQFTSR	(HexNAc)2(Hex)9	238	NLink		0	0	54.82	53.1	56.54	0	3292.27	1864.63	12	1.5	1098.43	3	103.138	157000000	21843	cwq_mix2-2_726.raw	Q9C0Y4|AGLU_SCHPO	3	130776	(HexNAc)2(Hex)9_238:0	N3:(HexNAc)2(Hex)9_238:0:27.96	Peptide Based Search
DAN(+1864.63)NTQFQFTSR	(HexNAc)2(Hex)9	238	NLink		0	1	25.8	22.54	29.06	0	3292.27	1864.63	12	-5.3	1098.76	3	106.899	5420000	22816	cwq_mix2-2_726.raw	Q9C0Y4|AGLU_SCHPO	3	130915	(HexNAc)2(Hex)9_238:0	N3:(HexNAc)2(Hex)9_238:0:0.00	Peptide Based Search
DAN(+1864.63)NTQFQFTSR	(HexNAc)2(Hex)9	238	NLink		0	0	48.2	51.85	44.55	0	3292.27	1864.63	12	1.3	1098.43	3	83.4882	3000000	17347	cwq_mix2-2_726.raw	Q9C0Y4|AGLU_SCHPO	3	130773	(HexNAc)2(Hex)9_238:0	N3:(HexNAc)2(Hex)9_238:0:11.06	Peptide Based Search
DAN(+2026.68)NTQFQFTSR	(HexNAc)2(Hex)10	423	NLink		0	0	54.07	56.73	51.41	0	3454.33	2026.68	12	1.7	1152.45	3	104.127	6390000	21872	cwq_mix2-3_726.raw	Q9C0Y4|AGLU_SCHPO	3	151107	(HexNAc)2(Hex)10_423:0	N3:(HexNAc)2(Hex)10_423:0:0.00	Peptide Based Search
DAN(+2026.68)NTQFQFTSR	(HexNAc)2(Hex)10	423	NLink		0	0	39.54	46.46	32.62	0	3454.33	2026.68	12	1.7	1152.45	3	104.127	6390000	21941	cwq_mix2-3_726.raw	Q9C0Y4|AGLU_SCHPO	3	151107	(HexNAc)2(Hex)10_423:0	N3:(HexNAc)2(Hex)10_423:0:0.00	Peptide Based Search
DAN(+2026.68)NTQFQFTSR	(HexNAc)2(Hex)10	423	NLink		0	0	48.95	46.7	51.2	0	3454.33	2026.68	12	0.9	1152.45	3	112.474	6390000	24103	cwq_mix2-1_726.raw	Q9C0Y4|AGLU_SCHPO	3	134010	(HexNAc)2(Hex)10_423:0	N3:(HexNAc)2(Hex)10_423:0:0.00	Peptide Based Search
DAN(+2026.68)NTQFQFTSR	(HexNAc)2(Hex)10	423	NLink		0	0	19.33	13.06	25.6	0	3454.33	2026.68	12	2.8	1728.18	2	102.402	141000	21716	cwq_mix2-2_726.raw	Q9C0Y4|AGLU_SCHPO	3	200527	(HexNAc)2(Hex)10_423:0	N3:(HexNAc)2(Hex)10_423:0:0.00	Glycan Based Search (low glycan)
DAN(+2026.68)NTQFQFTSR	(HexNAc)2(Hex)10	423	NLink		0	0	47.27	45.41	49.14	0	3454.33	2026.68	12	2.2	1152.45	3	102.395	6960000	21750	cwq_mix2-2_726.raw	Q9C0Y4|AGLU_SCHPO	3	148671	(HexNAc)2(Hex)10_423:0	N3:(HexNAc)2(Hex)10_423:0:7.65	Peptide Based Search
DAN(+2026.68)NTQFQFTSR	(HexNAc)2(Hex)10	423	NLink		0	0	35.77	40.36	31.18	0	3454.33	2026.68	12	2.2	1152.45	3	102.395	6960000	21623	cwq_mix2-2_726.raw	Q9C0Y4|AGLU_SCHPO	3	148671	(HexNAc)2(Hex)10_423:0	N3:(HexNAc)2(Hex)10_423:0:0.00	Peptide Based Search
DAN(+2188.74)NTQFQFTSR	(HexNAc)2(Hex)11	694	NLink		0	0	41.72	43.78	39.65	0	3616.38	2188.74	12	1	1206.47	3	103.388	2360000	21798	cwq_mix2-3_726.raw	Q9C0Y4|AGLU_SCHPO	3	163273	(HexNAc)2(Hex)11_694:0	N3:(HexNAc)2(Hex)11_694:0:0.00	Peptide Based Search
DAN(+2188.74)NTQFQFTSR	(HexNAc)2(Hex)11	694	NLink		0	0	51.42	61.21	41.62	0	3616.38	2188.74	12	1	1206.47	3	103.388	2360000	21715	cwq_mix2-3_726.raw	Q9C0Y4|AGLU_SCHPO	3	163273	(HexNAc)2(Hex)11_694:0	N3:(HexNAc)2(Hex)11_694:0:20.92	Peptide Based Search
DAN(+2188.74)NTQFQFTSR	(HexNAc)2(Hex)11	694	NLink		0	-1	28.32	31.49	25.15	0	3616.38	2188.74	12	4.9	1206.14	3	103.015		21639	cwq_mix2-3_726.raw	Q9C0Y4|AGLU_SCHPO	3	0	(HexNAc)2(Hex)11_694:0	N3:(HexNAc)2(Hex)11_694:0:0.00	Peptide Based Search
DAN(+2188.74)NTQFQFTSR	(HexNAc)2(Hex)11	694	NLink		0	0	44.13	48.93	39.33	0	3616.38	2188.74	12	2.7	1206.47	3	111.788	2000000	23935	cwq_mix2-1_726.raw	Q9C0Y4|AGLU_SCHPO	3	146097	(HexNAc)2(Hex)11_694:0	N3:(HexNAc)2(Hex)11_694:0:0.00	Peptide Based Search
DAN(+2188.74)NTQFQFTSR	(HexNAc)2(Hex)11	694	NLink		0	0	43.55	46.23	40.88	0	3616.38	2188.74	12	1.8	1206.47	3	101.8	2320000	21619	cwq_mix2-2_726.raw	Q9C0Y4|AGLU_SCHPO	3	161415	(HexNAc)2(Hex)11_694:0	N3:(HexNAc)2(Hex)11_694:0:11.06	Peptide Based Search
DAN(+2350.79)NTQFQFTSR	(HexNAc)2(Hex)12	1048	NLink		0	-1	26.71	21.86	31.56	0	3778.43	2350.79	12	3.2	1260.15	3	102.935		21620	cwq_mix2-3_726.raw	Q9C0Y4|AGLU_SCHPO	3	0	(HexNAc)2(Hex)12_1048:0	N3:(HexNAc)2(Hex)12_1048:0:1001.00	Peptide Based Search
DAN(+2350.79)NTQFQFTSR	(HexNAc)2(Hex)12	1048	NLink		0	0	38.17	43.89	32.44	0	3778.43	2350.79	12	2.1	1260.49	3	111.246	633000	23802	cwq_mix2-1_726.raw	Q9C0Y4|AGLU_SCHPO	3	155568	(HexNAc)2(Hex)12_1048:0	N3:(HexNAc)2(Hex)12_1048:0:0.00	Peptide Based Search
DAN(+2512.84)NTQFQFTSR	(HexNAc)2(Hex)13	1497	NLink		0	-1	30.43	31.7	29.15	0	3940.48	2512.84	12	4	1314.17	3	100.704		21328	cwq_mix2-2_726.raw	Q9C0Y4|AGLU_SCHPO	3	0	(HexNAc)2(Hex)13_1497:0	N3:(HexNAc)2(Hex)13_1497:0:9.34	Peptide Based Search
DAN(+2555.92)NTQFQFTSR	(HexNAc)7(Hex)7	1651	NLink		0	-1	32.32	32.49	32.14	100	3983.57	2555.92	12	7.7	996.655	4	115.546	226000	24778	cwq_mix2-1_726.raw	Q9C0Y4|AGLU_SCHPO	3	90891	(HexNAc)7(Hex)7_1651:0	N3:(HexNAc)7(Hex)7_1651:0:0.00	Peptide Based Search
DAN(+2674.89)NTQFQFTSR	(HexNAc)2(Hex)14	2045	NLink		0	0	40.14	48.96	31.32	0	4102.54	2674.89	12	1.7	1368.52	3	100.87	457000	21275	cwq_mix2-3_726.raw	Q9C0Y4|AGLU_SCHPO	3	185136	(HexNAc)2(Hex)14_2045:0	N3:(HexNAc)2(Hex)14_2045:0:14.02	Peptide Based Search
DAN(+2674.89)NTQFQFTSR	(HexNAc)2(Hex)14	2045	NLink		0	0	49.68	57.16	42.21	0	4102.54	2674.89	12	1.7	1368.52	3	100.87	457000	21147	cwq_mix2-3_726.raw	Q9C0Y4|AGLU_SCHPO	3	185136	(HexNAc)2(Hex)14_2045:0	N3:(HexNAc)2(Hex)14_2045:0:12.28	Peptide Based Search
DAN(+2674.89)NTQFQFTSR	(HexNAc)2(Hex)14	2045	NLink		0	0	39.04	43.93	34.14	0	4102.54	2674.89	12	2.4	1368.52	3	110.22	509000	23478	cwq_mix2-1_726.raw	Q9C0Y4|AGLU_SCHPO	3	170781	(HexNAc)2(Hex)14_2045:0	N3:(HexNAc)2(Hex)14_2045:0:0.00	Peptide Based Search
DAN(+2674.89)NTQFQFTSR	(HexNAc)2(Hex)14	2045	NLink		0	0	31.45	35.56	27.35	0	4102.54	2674.89	12	-1	1368.52	3	100.278	457000	21145	cwq_mix2-2_726.raw	Q9C0Y4|AGLU_SCHPO	3	185258	(HexNAc)2(Hex)14_2045:0	N3:(HexNAc)2(Hex)14_2045:0:7.65	Peptide Based Search
DAN(+2674.89)NTQFQFTSR	(HexNAc)2(Hex)14	2045	NLink		0	0	34.66	40.43	28.9	0	4102.54	2674.89	12	3.3	1368.52	3	100.04	426000	21064	cwq_mix2-2_726.raw	Q9C0Y4|AGLU_SCHPO	3	185259	(HexNAc)2(Hex)14_2045:0	N3:(HexNAc)2(Hex)14_2045:0:0.00	Peptide Based Search
DAN(+2674.89)NTQFQFTSR	(HexNAc)2(Hex)14	2045	NLink		0	-1	33.85	39.03	28.67	0	4102.54	2674.89	12	0.4	1368.18	3	99.1437		20980	cwq_mix2-2_726.raw	Q9C0Y4|AGLU_SCHPO	3	0	(HexNAc)2(Hex)14_2045:0	N3:(HexNAc)2(Hex)14_2045:0:24.44	Peptide Based Search
DAN(+2836.95)NTQFQFTSR	(HexNAc)2(Hex)15	2630	NLink		0	0	43.26	44.76	41.75	0	4264.59	2836.95	12	-0.8	1422.54	3	100.523	461000	20992	cwq_mix2-3_726.raw	Q9C0Y4|AGLU_SCHPO	3	188944	(HexNAc)2(Hex)15_2630:0	N3:(HexNAc)2(Hex)15_2630:0:0.00	Peptide Based Search
DAN(+2836.95)NTQFQFTSR	(HexNAc)2(Hex)15	2630	NLink		0	-1	33.32	38.56	28.08	0	4264.59	2836.95	12	4.9	1422.21	3	100.448		21068	cwq_mix2-3_726.raw	Q9C0Y4|AGLU_SCHPO	3	0	(HexNAc)2(Hex)15_2630:0	N3:(HexNAc)2(Hex)15_2630:0:21.94	Peptide Based Search
DAN(+2836.95)NTQFQFTSR	(HexNAc)2(Hex)15	2630	NLink		0	0	40.53	44.33	36.73	0	4264.59	2836.95	12	-0.8	1422.54	3	100.523	461000	21200	cwq_mix2-3_726.raw	Q9C0Y4|AGLU_SCHPO	3	188944	(HexNAc)2(Hex)15_2630:0	N3:(HexNAc)2(Hex)15_2630:0:12.28	Peptide Based Search
DAN(+2836.95)NTQFQFTSR	(HexNAc)2(Hex)15	2630	NLink		0	0	43.6	45.44	41.75	0	4264.59	2836.95	12	0.7	1422.54	3	110.028		23531	cwq_mix2-1_726.raw	Q9C0Y4|AGLU_SCHPO	3	0	(HexNAc)2(Hex)15_2630:0	N3:(HexNAc)2(Hex)15_2630:0:12.28	Peptide Based Search
DAN(+2836.95)NTQFQFTSR	(HexNAc)2(Hex)15	2630	NLink		0	2	34.16	42.51	25.8	0	4264.59	2836.95	12	0.9	1423.21	3	109.968	644000	23400	cwq_mix2-1_726.raw	Q9C0Y4|AGLU_SCHPO	3	175616	(HexNAc)2(Hex)15_2630:0	N3:(HexNAc)2(Hex)15_2630:0:0.00	Peptide Based Search
DAN(+2836.95)NTQFQFTSR	(HexNAc)2(Hex)15	2630	NLink		0	0	33.35	44.95	21.75	0	4264.59	2836.95	12	2.4	1422.54	3	97.9646		20721	cwq_mix2-2_726.raw	Q9C0Y4|AGLU_SCHPO	3	0	(HexNAc)2(Hex)15_2630:0	N3:(HexNAc)2(Hex)15_2630:0:0.00	Peptide Based Search
DAN(+2836.95)NTQFQFTSR	(HexNAc)2(Hex)15	2630	NLink		0	1	37.77	35.07	40.48	0	4264.59	2836.95	12	2.7	1422.88	3	98.9579	718000	20841	cwq_mix2-2_726.raw	Q9C0Y4|AGLU_SCHPO	3	189414	(HexNAc)2(Hex)15_2630:0	N3:(HexNAc)2(Hex)15_2630:0:10.11	Peptide Based Search
DAN(+2836.95)NTQFQFTSR	(HexNAc)2(Hex)15	2630	NLink		0	1	36.56	40.77	32.34	0	4264.59	2836.95	12	2.7	1422.88	3	98.9579	718000	21044	cwq_mix2-2_726.raw	Q9C0Y4|AGLU_SCHPO	3	189414	(HexNAc)2(Hex)15_2630:0	N3:(HexNAc)2(Hex)15_2630:0:14.02	Peptide Based Search
DAN(+2836.95)NTQFQFTSR	(HexNAc)2(Hex)15	2630	NLink		0	0	32.24	37.92	26.56	0	4264.59	2836.95	12	3	1422.54	3	98.8429		20916	cwq_mix2-2_726.raw	Q9C0Y4|AGLU_SCHPO	3	0	(HexNAc)2(Hex)15_2630:0	N3:(HexNAc)2(Hex)15_2630:0:23.10	Peptide Based Search
DAN(+2999.00)NTQFQFTSR	(HexNAc)2(Hex)16	3297	NLink		0	0	37.24	52.64	21.85	0	4426.64	2999	12	-2.5	1476.55	3	98.9484	114000	20736	cwq_mix2-3_726.raw	Q9C0Y4|AGLU_SCHPO	3	191604	(HexNAc)2(Hex)16_3297:0	N3:(HexNAc)2(Hex)16_3297:0:0.00	Peptide Based Search
DAN(+2999.00)NTQFQFTSR	(HexNAc)2(Hex)16	3297	NLink		0	-1	35.22	41.82	28.62	0	4426.64	2999	12	0.2	1476.22	3	108.46		23179	cwq_mix2-1_726.raw	Q9C0Y4|AGLU_SCHPO	3	0	(HexNAc)2(Hex)16_3297:0	N3:(HexNAc)2(Hex)16_3297:0:0.00	Peptide Based Search
DAN(+2999.00)NTQFQFTSR	(HexNAc)2(Hex)16	3297	NLink		0	0	32.38	40.33	24.43	0	4426.64	2999	12	1.4	1476.56	3	98.3588	912000	20727	cwq_mix2-2_726.raw	Q9C0Y4|AGLU_SCHPO	3	192459	(HexNAc)2(Hex)16_3297:0	N3:(HexNAc)2(Hex)16_3297:0:0.00	Peptide Based Search
DAN(+2999.00)NTQFQFTSR	(HexNAc)2(Hex)16	3297	NLink		0	0	40.42	48.75	32.1	0	4426.64	2999	12	4	1476.56	3	97.0766	566000	20553	cwq_mix2-2_726.raw	Q9C0Y4|AGLU_SCHPO	3	192460	(HexNAc)2(Hex)16_3297:0	N3:(HexNAc)2(Hex)16_3297:0:12.28	Peptide Based Search
DAN(+2999.00)NTQFQFTSR	(HexNAc)2(Hex)16	3297	NLink		0	-1	40.9	44	37.8	0	4426.64	2999	12	2	1476.22	3	98.3331		20803	cwq_mix2-2_726.raw	Q9C0Y4|AGLU_SCHPO	3	0	(HexNAc)2(Hex)16_3297:0	N3:(HexNAc)2(Hex)16_3297:0:11.06	Peptide Based Search
DAN(+3161.05)NTQFQFTSR	(HexNAc)2(Hex)17	3906	NLink		0	0	50.55	58.68	42.43	0	4588.69	3161.05	12	4.9	1530.58	3	99.1444	876000	20761	cwq_mix2-3_726.raw	Q9C0Y4|AGLU_SCHPO	3	193977	(HexNAc)2(Hex)17_3906:0	N3:(HexNAc)2(Hex)17_3906:0:20.00	Peptide Based Search
DAN(+3161.05)NTQFQFTSR	(HexNAc)2(Hex)17	3906	NLink		0	0	47.36	50.22	44.49	0	4588.69	3161.05	12	1.9	1530.57	3	108.922	1860000	23276	cwq_mix2-1_726.raw	Q9C0Y4|AGLU_SCHPO	3	182750	(HexNAc)2(Hex)17_3906:0	N3:(HexNAc)2(Hex)17_3906:0:12.28	Peptide Based Search
DAN(+3161.05)NTQFQFTSR	(HexNAc)2(Hex)17	3906	NLink		0	0	28.31	32.53	24.08	0	4588.69	3161.05	12	3	1530.58	3	96.3863	1360000	20415	cwq_mix2-2_726.raw	Q9C0Y4|AGLU_SCHPO	3	195096	(HexNAc)2(Hex)17_3906:0	N3:(HexNAc)2(Hex)17_3906:0:21.94	Peptide Based Search
DAN(+3161.05)NTQFQFTSR	(HexNAc)2(Hex)17	3906	NLink		0	0	48.12	48.25	48	0	4588.69	3161.05	12	1.5	1530.57	3	97.5695	1550000	20594	cwq_mix2-2_726.raw	Q9C0Y4|AGLU_SCHPO	3	195095	(HexNAc)2(Hex)17_3906:0	N3:(HexNAc)2(Hex)17_3906:0:14.02	Peptide Based Search
DAN(+3323.10)NTQFQFTSR	(HexNAc)2(Hex)18	4510	NLink		0	0	45.52	52.8	38.25	0	4750.75	3323.1	12	2.2	1584.59	3	98.5027	834000	20609	cwq_mix2-3_726.raw	Q9C0Y4|AGLU_SCHPO	3	196394	(HexNAc)2(Hex)18_4510:0	N3:(HexNAc)2(Hex)18_4510:0:20.92	Peptide Based Search
DAN(+3323.10)NTQFQFTSR	(HexNAc)2(Hex)18	4510	NLink		0	1	22.14	21.43	22.85	0	4750.75	3323.1	12	1.2	1584.93	3	97.4457		20403	cwq_mix2-3_726.raw	Q9C0Y4|AGLU_SCHPO	3	0	(HexNAc)2(Hex)18_4510:0	N3:(HexNAc)2(Hex)18_4510:0:1001.00	Peptide Based Search
DAN(+3323.10)NTQFQFTSR	(HexNAc)2(Hex)18	4510	NLink		0	-2	40.65	36.29	45	0	4750.75	3323.1	12	5.3	1583.93	3	107.778		23029	cwq_mix2-1_726.raw	Q9C0Y4|AGLU_SCHPO	3	0	(HexNAc)2(Hex)18_4510:0	N3:(HexNAc)2(Hex)18_4510:0:1001.00	Peptide Based Search
DAN(+3323.10)NTQFQFTSR	(HexNAc)2(Hex)18	4510	NLink		0	-1	28.58	33.91	23.25	0	4750.75	3323.1	12	4.9	1584.26	3	108.603		23211	cwq_mix2-1_726.raw	Q9C0Y4|AGLU_SCHPO	3	0	(HexNAc)2(Hex)18_4510:0	N3:(HexNAc)2(Hex)18_4510:0:11.06	Peptide Based Search
DAN(+3323.10)NTQFQFTSR	(HexNAc)2(Hex)18	4510	NLink		0	-1	40.72	37.92	43.52	0	4750.75	3323.1	12	1.9	1584.26	3	96.8748		20481	cwq_mix2-2_726.raw	Q9C0Y4|AGLU_SCHPO	3	0	(HexNAc)2(Hex)18_4510:0	N3:(HexNAc)2(Hex)18_4510:0:20.92	Peptide Based Search
DAN(+3323.10)NTQFQFTSR	(HexNAc)2(Hex)18	4510	NLink		0	0	42.59	47.65	37.53	0	4750.75	3323.1	12	1.7	1584.59	3	96.6305	989000	20375	cwq_mix2-2_726.raw	Q9C0Y4|AGLU_SCHPO	3	197470	(HexNAc)2(Hex)18_4510:0	N3:(HexNAc)2(Hex)18_4510:0:20.92	Peptide Based Search
DAN(+3485.16)NTQFQFTSR	(HexNAc)2(Hex)19	5085	NLink		0	0	45.86	50.47	41.24	0	4912.8	3485.16	12	3	1638.61	3	97.6623	469000	20476	cwq_mix2-3_726.raw	Q9C0Y4|AGLU_SCHPO	3	198035	(HexNAc)2(Hex)19_5085:0	N3:(HexNAc)2(Hex)19_5085:0:0.00	Peptide Based Search
DAN(+3485.16)NTQFQFTSR	(HexNAc)2(Hex)19	5085	NLink		0	0	45.23	44.07	46.4	0	4912.8	3485.16	12	2.7	1638.61	3	107.36	1090000	22970	cwq_mix2-1_726.raw	Q9C0Y4|AGLU_SCHPO	3	189239	(HexNAc)2(Hex)19_5085:0	N3:(HexNAc)2(Hex)19_5085:0:30.46	Peptide Based Search
DAN(+3485.16)NTQFQFTSR	(HexNAc)2(Hex)19	5085	NLink		0	-1	30.18	35.16	25.21	0	4912.8	3485.16	12	-0.1	1638.27	3	107.195		22900	cwq_mix2-1_726.raw	Q9C0Y4|AGLU_SCHPO	3	0	(HexNAc)2(Hex)19_5085:0	N3:(HexNAc)2(Hex)19_5085:0:11.06	Peptide Based Search
DAN(+3485.16)NTQFQFTSR	(HexNAc)2(Hex)19	5085	NLink		0	1	32.99	30.4	35.58	0	4912.8	3485.16	12	1.7	1638.95	3	95.5196		20182	cwq_mix2-2_726.raw	Q9C0Y4|AGLU_SCHPO	3	0	(HexNAc)2(Hex)19_5085:0	N3:(HexNAc)2(Hex)19_5085:0:1001.00	Peptide Based Search
DAN(+3485.16)NTQFQFTSR	(HexNAc)2(Hex)19	5085	NLink		0	-1	35.67	39.02	32.33	0	4912.8	3485.16	12	2.9	1638.28	3	95.9134		20269	cwq_mix2-2_726.raw	Q9C0Y4|AGLU_SCHPO	3	0	(HexNAc)2(Hex)19_5085:0	N3:(HexNAc)2(Hex)19_5085:0:26.02	Peptide Based Search
DAN(+3647.21)NTQFQFTSR	(HexNAc)2(Hex)20	5613	NLink		0	0	34.57	41.13	28.01	0	5074.85	3647.21	12	4	1269.73	4	97.2655	72200	20362	cwq_mix2-3_726.raw	Q9C0Y4|AGLU_SCHPO	3	173510	(HexNAc)2(Hex)20_5613:0	N3:(HexNAc)2(Hex)20_5613:0:0.00	Peptide Based Search
DGNNEWMFVPTHGVAYNYEENDPMNPILN(+1864.63)GSVVR	(HexNAc)2(Hex)9	238	NLink		0	0	37.74	41.34	34.14	0	5742.38	1864.63	34	-1	1436.6	4	222.499		49569	cwq_mix2-3_726.raw	Q9C100|PMT2_SCHPO	29	0	(HexNAc)2(Hex)9_238:0	N29:(HexNAc)2(Hex)9_238:0:19.56	Peptide Based Search
DGNNEWMFVPTHGVAYNYEENDPMNPILN(+1864.63)GSVVR	(HexNAc)2(Hex)9	238	NLink		0	-1	30.68	33.77	27.59	0	5742.38	1864.63	34	1.9	1436.35	4	219.699		49377	cwq_mix2-1_726.raw	Q9C100|PMT2_SCHPO	29	0	(HexNAc)2(Hex)9_238:0	N29:(HexNAc)2(Hex)9_238:0:0.00	Peptide Based Search
DIDLILIPAHVPVHN(+2188.74)ASELDIVLSELR	(HexNAc)2(Hex)11	694	NLink		0	3	40.18	42.49	37.86	0	5179.38	2188.74	27	-0.6	1296.61	4	253.313		56805	cwq_mix2-2_726.raw	O13781|YEO3_SCHPO	15	0	(HexNAc)2(Hex)11_694:0	N15:(HexNAc)2(Hex)11_694:0:1000.00	Peptide Based Search
DIDLILIPAHVPVHN(+2512.84)ASELDIVLSELR	(HexNAc)2(Hex)13	1497	NLink		0	1	34.17	45.98	22.37	0	5503.48	2512.84	27	-3.9	1377.12	4	251.992		56633	cwq_mix2-3_726.raw	O13781|YEO3_SCHPO	15	0	(HexNAc)2(Hex)13_1497:0	N15:(HexNAc)2(Hex)13_1497:0:1000.00	Peptide Based Search
DIDLILIPAHVPVHN(+2512.84)ASELDIVLSELR	(HexNAc)2(Hex)13	1497	NLink		0	1	35.03	38.19	31.86	0	5503.48	2512.84	27	-0.7	1377.13	4	250.39		56162	cwq_mix2-2_726.raw	O13781|YEO3_SCHPO	15	0	(HexNAc)2(Hex)13_1497:0	N15:(HexNAc)2(Hex)13_1497:0:1000.00	Peptide Based Search
DIDLILIPAHVPVHN(+2514.90)ASELDIVLSELR	(HexNAc)6(Hex)8	1545	NLink		0	0	39.45	47.58	31.32	0.44	5505.54	2514.9	27	-9.8	1377.38	4	252.059	204000	56633	cwq_mix2-3_726.raw	O13781|YEO3_SCHPO	15	185838	(HexNAc)6(Hex)8_1545:0	N15:(HexNAc)6(Hex)8_1545:0:1000.00	Peptide Based Search
DN(+1702.58)NSC(+57.02)VWLNSVK	(HexNAc)2(Hex)8	126	NLink		0	0	28.84	34.31	23.36	0	3137.23	1702.58	12	1	1046.75	3	134.843	677000	29405	cwq_mix2-1_726.raw	Q9UT11|YLW3_SCHPO	2	104455	(HexNAc)2(Hex)8_126:0;Carbamidomethylation	N2:(HexNAc)2(Hex)8_126:0:0.00;C5:Carbamidomethylation:1000.00	Peptide Based Search
DN(+1702.58)TTGSHFMHAGLSPEWAYR	(HexNAc)2(Hex)8	126	NLink		0	0	47.03	54.16	39.89	0	3978.59	1702.58	20	-0.1	995.654	4	144.499	2690000	31393	cwq_mix2-3_726.raw	O74480|YQJ7_SCHPO	2	102347	(HexNAc)2(Hex)8_126:0	N2:(HexNAc)2(Hex)8_126:0:1000.00	Peptide Based Search
DN(+1702.58)TTGSHFMHAGLSPEWAYR	(HexNAc)2(Hex)8	126	NLink		0	0	55.5	61.94	49.06	0	3978.59	1702.58	20	-0.1	995.654	4	144.499	2690000	31305	cwq_mix2-3_726.raw	O74480|YQJ7_SCHPO	2	102347	(HexNAc)2(Hex)8_126:0	N2:(HexNAc)2(Hex)8_126:0:1000.00	Peptide Based Search
DN(+1702.58)TTGSHFMHAGLSPEWAYR	(HexNAc)2(Hex)8	126	NLink		0	0	33.83	41.84	25.82	0	3978.59	1702.58	20	-0.8	995.653	4	144.694	3510000	31754	cwq_mix2-1_726.raw	O74480|YQJ7_SCHPO	2	90543	(HexNAc)2(Hex)8_126:0	N2:(HexNAc)2(Hex)8_126:0:1000.00	Peptide Based Search
DN(+1702.58)TTGSHFMHAGLSPEWAYR	(HexNAc)2(Hex)8	126	NLink		0	0	53.34	52.06	54.62	0	3978.59	1702.58	20	1.1	995.655	4	142.477	3400000	31088	cwq_mix2-2_726.raw	O74480|YQJ7_SCHPO	2	99803	(HexNAc)2(Hex)8_126:0	N2:(HexNAc)2(Hex)8_126:0:1000.00	Peptide Based Search
DN(+1702.58)TTGSHFMHAGLSPEWAYR	(HexNAc)2(Hex)8	126	NLink		0	-1	31.39	39.57	23.21	0	3978.59	1702.58	20	1.6	1326.87	3	140.859	5120000	31037	cwq_mix2-2_726.raw	O74480|YQJ7_SCHPO	2	180161	(HexNAc)2(Hex)8_126:0	N2:(HexNAc)2(Hex)8_126:0:1000.00	Peptide Based Search
DN(+1864.63)TTGSHFM(+15.99)HAGLSPEWAYR	(HexNAc)2(Hex)9	238	NLink		0	0	39.75	50.12	29.38	0	4156.63	1864.63	20	1.4	1040.17	4	130.809	3360000	28483	cwq_mix2-1_726.raw	O74480|YQJ7_SCHPO	2	102862	(HexNAc)2(Hex)9_238:0;Oxidation (M)	N2:(HexNAc)2(Hex)9_238:0:1000.00;M9:Oxidation (M):1000.00	Peptide Based Search
DN(+1864.63)TTGSHFMHAGLSPEWAYREETVNELGK	(HexNAc)2(Hex)9	238	NLink		0	0	46.35	59.18	33.53	0	5140.12	1864.63	29	-0.1	1029.03	5	160.022	3570000	34983	cwq_mix2-3_726.raw	O74480|YQJ7_SCHPO	2	112394	(HexNAc)2(Hex)9_238:0	N2:(HexNAc)2(Hex)9_238:0:4.32	Peptide Based Search
DN(+1864.63)TTGSHFMHAGLSPEWAYREETVNELGK	(HexNAc)2(Hex)9	238	NLink		0	1	38.29	47.43	29.15	0	5140.12	1864.63	29	0.8	1029.23	5	157.575		34798	cwq_mix2-1_726.raw	O74480|YQJ7_SCHPO	2	0	(HexNAc)2(Hex)9_238:0	N2:(HexNAc)2(Hex)9_238:0:3.94	Peptide Based Search
DN(+1864.63)TTGSHFMHAGLSPEWAYREETVNELGK	(HexNAc)2(Hex)9	238	NLink		0	0	38.98	50.59	27.38	0	5140.12	1864.63	29	4.6	1029.04	5	157.801	3840000	34886	cwq_mix2-1_726.raw	O74480|YQJ7_SCHPO	2	99987	(HexNAc)2(Hex)9_238:0	N2:(HexNAc)2(Hex)9_238:0:2.56	Peptide Based Search
DN(+1864.63)TTGSHFMHAGLSPEWAYREETVNELGK	(HexNAc)2(Hex)9	238	NLink		0	0	44.58	53.01	36.16	0	5140.12	1864.63	29	0.2	1029.03	5	157.543	3610000	34588	cwq_mix2-2_726.raw	O74480|YQJ7_SCHPO	2	109899	(HexNAc)2(Hex)9_238:0	N2:(HexNAc)2(Hex)9_238:0:11.92	Peptide Based Search
DN(+1864.63)TTGSHFMHAGLSPEWAYREETVNELGK	(HexNAc)2(Hex)9	238	NLink		0	0	41.49	55.01	27.97	0	5140.12	1864.63	29	1.4	1286.04	4	157.496	2280000	34613	cwq_mix2-2_726.raw	O74480|YQJ7_SCHPO	2	174584	(HexNAc)2(Hex)9_238:0	N2:(HexNAc)2(Hex)9_238:0:11.92	Peptide Based Search
DN(+1864.63)TTGSHFMHAGLSPEWAYR	(HexNAc)2(Hex)9	238	NLink		0	0	59.32	59.04	59.61	0	4140.64	1864.63	20	0.8	1036.17	4	144.208	11100000	31250	cwq_mix2-3_726.raw	O74480|YQJ7_SCHPO	2	114637	(HexNAc)2(Hex)9_238:0	N2:(HexNAc)2(Hex)9_238:0:1000.00	Peptide Based Search
DN(+1864.63)TTGSHFMHAGLSPEWAYR	(HexNAc)2(Hex)9	238	NLink		0	0	52.97	57.44	48.51	0	4140.64	1864.63	20	1.4	1381.22	3	144.208	2650000	31210	cwq_mix2-3_726.raw	O74480|YQJ7_SCHPO	2	186145	(HexNAc)2(Hex)9_238:0	N2:(HexNAc)2(Hex)9_238:0:1000.00	Peptide Based Search
DN(+1864.63)TTGSHFMHAGLSPEWAYR	(HexNAc)2(Hex)9	238	NLink		0	0	49.65	62.55	36.74	0	4140.64	1864.63	20	0.8	1036.17	4	144.208	11100000	31166	cwq_mix2-3_726.raw	O74480|YQJ7_SCHPO	2	114637	(HexNAc)2(Hex)9_238:0	N2:(HexNAc)2(Hex)9_238:0:1000.00	Peptide Based Search
DN(+1864.63)TTGSHFMHAGLSPEWAYR	(HexNAc)2(Hex)9	238	NLink		0	0	52.28	51.27	53.3	0	4140.64	1864.63	20	0.7	1036.17	4	144.452	12700000	31638	cwq_mix2-1_726.raw	O74480|YQJ7_SCHPO	2	101980	(HexNAc)2(Hex)9_238:0	N2:(HexNAc)2(Hex)9_238:0:1000.00	Peptide Based Search
DN(+1864.63)TTGSHFMHAGLSPEWAYR	(HexNAc)2(Hex)9	238	NLink		0	-1	39.35	32.63	46.08	0	4140.64	1864.63	20	2	1380.89	3	142.344		31034	cwq_mix2-2_726.raw	O74480|YQJ7_SCHPO	2	0	(HexNAc)2(Hex)9_238:0	N2:(HexNAc)2(Hex)9_238:0:1000.00	Peptide Based Search
DN(+1864.63)TTGSHFMHAGLSPEWAYR	(HexNAc)2(Hex)9	238	NLink		0	0	52.82	55.29	50.35	0	4140.64	1864.63	20	1.1	1036.17	4	141.984	11500000	30924	cwq_mix2-2_726.raw	O74480|YQJ7_SCHPO	2	112242	(HexNAc)2(Hex)9_238:0	N2:(HexNAc)2(Hex)9_238:0:1000.00	Peptide Based Search
DN(+1864.63)TTGSHFMHAGLSPEWAYR	(HexNAc)2(Hex)9	238	NLink		0	0	47.1	46.8	47.4	0	4140.64	1864.63	20	0.9	1381.22	3	142.034	2820000	30948	cwq_mix2-2_726.raw	O74480|YQJ7_SCHPO	2	186322	(HexNAc)2(Hex)9_238:0	N2:(HexNAc)2(Hex)9_238:0:1000.00	Peptide Based Search
DN(+2026.68)TTGSHFMHAGLSPEWAYR	(HexNAc)2(Hex)10	423	NLink		0	0	30.86	32.1	29.61	0	4302.69	2026.68	20	-0.3	1435.24	3	143.964	948000	31177	cwq_mix2-3_726.raw	O74480|YQJ7_SCHPO	2	189506	(HexNAc)2(Hex)10_423:0	N2:(HexNAc)2(Hex)10_423:0:1001.00	Peptide Based Search
DN(+2026.68)TTGSHFMHAGLSPEWAYR	(HexNAc)2(Hex)10	423	NLink		0	0	42.01	47.46	36.55	0	4302.69	2026.68	20	1.2	1076.68	4	143.957	6120000	31514	cwq_mix2-1_726.raw	O74480|YQJ7_SCHPO	2	111684	(HexNAc)2(Hex)10_423:0	N2:(HexNAc)2(Hex)10_423:0:1000.00	Peptide Based Search
DN(+2026.68)TTGSHFMHAGLSPEWAYR	(HexNAc)2(Hex)10	423	NLink		0	0	45.26	41.62	48.9	0	4302.69	2026.68	20	1	1435.24	3	141.79	8020000	30905	cwq_mix2-2_726.raw	O74480|YQJ7_SCHPO	2	190055	(HexNAc)2(Hex)10_423:0	N2:(HexNAc)2(Hex)10_423:0:1000.00	Peptide Based Search
DQKLN(+1864.63)DTYTEVAEVMKDDFVFAASDDKELAK	(HexNAc)2(Hex)9	238	NLink		0	-1	36.49	51.07	21.92	0	5399.3	1864.63	31	1.5	1080.67	5	234		52340	cwq_mix2-3_726.raw	Q10057|PDI1_SCHPO	5	0	(HexNAc)2(Hex)9_238:0	N5:(HexNAc)2(Hex)9_238:0:1000.00	Peptide Based Search
DQKLN(+1864.63)DTYTEVAEVMKDDFVFAASDDKELAK	(HexNAc)2(Hex)9	238	NLink		0	0	42.99	43.23	42.76	0	5399.3	1864.63	31	0.4	1350.83	4	226.752	2670000	51152	cwq_mix2-1_726.raw	Q10057|PDI1_SCHPO	5	168467	(HexNAc)2(Hex)9_238:0	N5:(HexNAc)2(Hex)9_238:0:1000.00	Peptide Based Search
DQKLN(+1864.63)DTYTEVAEVMKDDFVFAASDDKELAK	(HexNAc)2(Hex)9	238	NLink		0	0	38.02	32.31	43.73	0	5399.3	1864.63	31	0.4	1350.83	4	226.752	2670000	50995	cwq_mix2-1_726.raw	Q10057|PDI1_SCHPO	5	168467	(HexNAc)2(Hex)9_238:0	N5:(HexNAc)2(Hex)9_238:0:1000.00	Peptide Based Search
DQKLN(+1864.63)DTYTEVAEVMKDDFVFAASDDKELAK	(HexNAc)2(Hex)9	238	NLink		0	1	32.12	40.74	23.51	0	5399.3	1864.63	31	-3.7	1081.07	5	230.967	1480000	51590	cwq_mix2-2_726.raw	Q10057|PDI1_SCHPO	5	124969	(HexNAc)2(Hex)9_238:0	N5:(HexNAc)2(Hex)9_238:0:1000.00	Peptide Based Search
DQKLN(+2026.68)DTYTEVAEVMKDDFVFAASDDKELAK	(HexNAc)2(Hex)10	423	NLink		0	0	54.19	58.17	50.22	0	5561.35	2026.68	31	0.4	1113.28	5	234.078	8440000	52351	cwq_mix2-3_726.raw	Q10057|PDI1_SCHPO	5	138741	(HexNAc)2(Hex)10_423:0	N5:(HexNAc)2(Hex)10_423:0:1000.00	Peptide Based Search
DQKLN(+2026.68)DTYTEVAEVMKDDFVFAASDDKELAK	(HexNAc)2(Hex)10	423	NLink		0	0	44.47	54.71	34.22	0	5561.35	2026.68	31	0.4	1113.28	5	234.078	8440000	52511	cwq_mix2-3_726.raw	Q10057|PDI1_SCHPO	5	138741	(HexNAc)2(Hex)10_423:0	N5:(HexNAc)2(Hex)10_423:0:1000.00	Peptide Based Search
DQKLN(+2026.68)DTYTEVAEVMKDDFVFAASDDKELAK	(HexNAc)2(Hex)10	423	NLink		0	0	50.72	51.06	50.38	0	5561.35	2026.68	31	2.6	1391.35	4	234.228	2640000	52368	cwq_mix2-3_726.raw	Q10057|PDI1_SCHPO	5	186748	(HexNAc)2(Hex)10_423:0	N5:(HexNAc)2(Hex)10_423:0:1000.00	Peptide Based Search
DQKLN(+2026.68)DTYTEVAEVMKDDFVFAASDDKELAK	(HexNAc)2(Hex)10	423	NLink		0	0	51.2	51.12	51.28	0	5561.35	2026.68	31	3.6	1113.28	5	226.802	6260000	51018	cwq_mix2-1_726.raw	Q10057|PDI1_SCHPO	5	122342	(HexNAc)2(Hex)10_423:0	N5:(HexNAc)2(Hex)10_423:0:1000.00	Peptide Based Search
DQKLN(+2026.68)DTYTEVAEVMKDDFVFAASDDKELAK	(HexNAc)2(Hex)10	423	NLink		0	0	52.41	52.37	52.44	0	5561.35	2026.68	31	1.5	1391.35	4	226.703	3410000	51020	cwq_mix2-1_726.raw	Q10057|PDI1_SCHPO	5	172713	(HexNAc)2(Hex)10_423:0	N5:(HexNAc)2(Hex)10_423:0:1000.00	Peptide Based Search
DQKLN(+2026.68)DTYTEVAEVMKDDFVFAASDDKELAK	(HexNAc)2(Hex)10	423	NLink		0	0	29.69	35.89	23.49	0	5561.35	2026.68	31	2.9	1391.35	4	229.567	1790000	51586	cwq_mix2-2_726.raw	Q10057|PDI1_SCHPO	5	186975	(HexNAc)2(Hex)10_423:0	N5:(HexNAc)2(Hex)10_423:0:1000.00	Peptide Based Search
DQKLN(+2026.68)DTYTEVAEVMKDDFVFAASDDKELAK	(HexNAc)2(Hex)10	423	NLink		0	0	42.23	54.96	29.5	0	5561.35	2026.68	31	0.5	1113.28	5	229.96	5780000	51313	cwq_mix2-2_726.raw	Q10057|PDI1_SCHPO	5	135998	(HexNAc)2(Hex)10_423:0	N5:(HexNAc)2(Hex)10_423:0:1000.00	Peptide Based Search
DQKLN(+2026.68)DTYTEVAEVMKDDFVFAASDDKELAK	(HexNAc)2(Hex)10	423	NLink		0	0	34.86	42.55	27.18	0	5561.35	2026.68	31	2.9	1391.35	4	229.567	1790000	51497	cwq_mix2-2_726.raw	Q10057|PDI1_SCHPO	5	186975	(HexNAc)2(Hex)10_423:0	N5:(HexNAc)2(Hex)10_423:0:1000.00	Peptide Based Search
DQKLN(+2026.68)DTYTEVAEVMKDDFVFAASDDKELAK	(HexNAc)2(Hex)10	423	NLink		0	0	51.91	52.41	51.41	0	5561.35	2026.68	31	0.5	1113.28	5	229.96	5780000	51413	cwq_mix2-2_726.raw	Q10057|PDI1_SCHPO	5	135998	(HexNAc)2(Hex)10_423:0	N5:(HexNAc)2(Hex)10_423:0:1000.00	Peptide Based Search
DQKLN(+2026.68)DTYTEVAEVMK	(HexNAc)2(Hex)10	423	NLink		0	0	47.7	54.6	40.81	0	3909.58	2026.68	16	0.7	1304.2	3	151.632	345000	32929	cwq_mix2-3_726.raw	Q10057|PDI1_SCHPO	5	177966	(HexNAc)2(Hex)10_423:0	N5:(HexNAc)2(Hex)10_423:0:1000.00	Peptide Based Search
DQKLN(+2026.68)DTYTEVAEVMK	(HexNAc)2(Hex)10	423	NLink		0	0	40.04	50.06	30.02	0	3909.58	2026.68	16	3	1304.21	3	150.203	439000	32817	cwq_mix2-2_726.raw	Q10057|PDI1_SCHPO	5	177191	(HexNAc)2(Hex)10_423:0	N5:(HexNAc)2(Hex)10_423:0:1000.00	Peptide Based Search
DQKLN(+2028.74)DTYTEVAEVMKDDFVFAASDDKELAK	(HexNAc)6(Hex)5	444	NLink		0	0	34.14	42.23	26.05	1.16	5563.41	2028.74	31	-7.6	1391.85	4	230.501	1360000	51497	cwq_mix2-2_726.raw	Q10057|PDI1_SCHPO	5	186994	(HexNAc)6(Hex)5_444:0	N5:(HexNAc)6(Hex)5_444:0:1000.00	Peptide Based Search
DQKLN(+2028.74)DTYTEVAEVMKDDFVFAASDDKELAK	(HexNAc)6(Hex)5	444	NLink		0	0	30.91	35.65	26.17	1.02	5563.41	2028.74	31	-7.6	1391.85	4	230.501	1360000	51586	cwq_mix2-2_726.raw	Q10057|PDI1_SCHPO	5	186994	(HexNAc)6(Hex)5_444:0	N5:(HexNAc)6(Hex)5_444:0:1000.00	Peptide Based Search
DSVGSYAPYN(+2674.89)VTC(+57.02)PSDYMLRPASDGISSGEQSFIDKR	(HexNAc)2(Hex)14	2045	NLink		0	0	35.38	47.76	22.99	0	6743.74	2674.89	37	1.1	1349.76	5	185.131		40701	cwq_mix2-3_726.raw	O13857|PLB2_SCHPO	10	0	(HexNAc)2(Hex)14_2045:0;Carbamidomethylation	N10:(HexNAc)2(Hex)14_2045:0:1000.00;C13:Carbamidomethylation:1000.00	Peptide Based Search
DSVGSYAPYN(+2674.89)VTC(+57.02)PSDYMLRPASDGISSGEQSFIDKR	(HexNAc)2(Hex)14	2045	NLink		0	1	29.94	34.13	25.74	0	6743.74	2674.89	37	1.6	1349.96	5	182.639	738000	40578	cwq_mix2-1_726.raw	O13857|PLB2_SCHPO	10	168348	(HexNAc)2(Hex)14_2045:0;Carbamidomethylation	N10:(HexNAc)2(Hex)14_2045:0:1000.00;C13:Carbamidomethylation:1000.00	Peptide Based Search
DSVGSYAPYN(+2999.00)VTC(+57.02)PSDYMLRPASDGISSGEQSFIDKR	(HexNAc)2(Hex)16	3297	NLink		0	0	32.77	38.25	27.3	0	7067.84	2999	37	0.3	1414.58	5	182.303		40538	cwq_mix2-1_726.raw	O13857|PLB2_SCHPO	10	0	(HexNAc)2(Hex)16_3297:0;Carbamidomethylation	N10:(HexNAc)2(Hex)16_3297:0:1000.00;C13:Carbamidomethylation:1000.00	Peptide Based Search
DSVGSYAPYN(+3001.05)VTC(+57.02)PSDYMLRPASDGISSGEQSFIDKR	(HexNAc)6(Hex)11	3317	NLink		0	0	33.21	35.53	30.9	100	7069.9	3001.05	37	-5.7	1414.98	5	182.345	808000	40538	cwq_mix2-1_726.raw	O13857|PLB2_SCHPO	10	174907	(HexNAc)6(Hex)11_3317:0;Carbamidomethylation	N10:(HexNAc)6(Hex)11_3317:0:1000.00;C13:Carbamidomethylation:1000.00	Peptide Based Search
DTPPLVIYLPNVPYNYFTN(+1702.58)ISTDR	(HexNAc)2(Hex)8	126	NLink		0	0	46.09	44.86	47.31	0	4513.99	1702.58	24	0.8	1505.67	3	261.851	43300000	58461	cwq_mix2-3_726.raw	P78854|PLB1_SCHPO	19	192982	(HexNAc)2(Hex)8_126:0	N19:(HexNAc)2(Hex)8_126:0:34.30	Peptide Based Search
DTPPLVIYLPNVPYNYFTN(+1702.58)ISTDR	(HexNAc)2(Hex)8	126	NLink		0	0	51.95	42.51	61.39	0	4513.99	1702.58	24	0.7	1129.51	4	261.851	25700000	58679	cwq_mix2-3_726.raw	P78854|PLB1_SCHPO	19	144081	(HexNAc)2(Hex)8_126:0	N19:(HexNAc)2(Hex)8_126:0:22.37	Peptide Based Search
DTPPLVIYLPNVPYNYFTN(+1702.58)ISTDR	(HexNAc)2(Hex)8	126	NLink		0	0	45.37	41.52	49.21	0	4513.99	1702.58	24	0.7	1129.51	4	261.851	25700000	58611	cwq_mix2-3_726.raw	P78854|PLB1_SCHPO	19	144081	(HexNAc)2(Hex)8_126:0	N19:(HexNAc)2(Hex)8_126:0:24.34	Peptide Based Search
DTPPLVIYLPNVPYNYFTN(+1702.58)ISTDR	(HexNAc)2(Hex)8	126	NLink		0	0	44.37	41.08	47.67	0	4513.99	1702.58	24	0.8	1505.67	3	261.851	43300000	58863	cwq_mix2-3_726.raw	P78854|PLB1_SCHPO	19	192982	(HexNAc)2(Hex)8_126:0	N19:(HexNAc)2(Hex)8_126:0:29.57	Peptide Based Search
DTPPLVIYLPNVPYNYFTN(+1702.58)ISTDR	(HexNAc)2(Hex)8	126	NLink		0	0	46.49	44.88	48.1	0	4513.99	1702.58	24	0.8	1505.67	3	261.851	43300000	58551	cwq_mix2-3_726.raw	P78854|PLB1_SCHPO	19	192982	(HexNAc)2(Hex)8_126:0	N19:(HexNAc)2(Hex)8_126:0:26.33	Peptide Based Search
DTPPLVIYLPNVPYNYFTN(+1702.58)ISTDR	(HexNAc)2(Hex)8	126	NLink		0	0	48.49	44.31	52.67	0	4513.99	1702.58	24	0.7	1129.51	4	261.851	25700000	58873	cwq_mix2-3_726.raw	P78854|PLB1_SCHPO	19	144081	(HexNAc)2(Hex)8_126:0	N19:(HexNAc)2(Hex)8_126:0:4.71	Peptide Based Search
DTPPLVIYLPNVPYNYFTN(+1702.58)ISTDR	(HexNAc)2(Hex)8	126	NLink		0	0	49.64	46.36	52.93	0	4513.99	1702.58	24	0.8	1505.67	3	261.851	43300000	58703	cwq_mix2-3_726.raw	P78854|PLB1_SCHPO	19	192982	(HexNAc)2(Hex)8_126:0	N19:(HexNAc)2(Hex)8_126:0:52.86	Peptide Based Search
DTPPLVIYLPNVPYNYFTN(+1702.58)ISTDR	(HexNAc)2(Hex)8	126	NLink		0	0	48.26	40.96	55.55	0	4513.99	1702.58	24	0.7	1129.51	4	261.851	25700000	58751	cwq_mix2-3_726.raw	P78854|PLB1_SCHPO	19	144081	(HexNAc)2(Hex)8_126:0	N19:(HexNAc)2(Hex)8_126:0:25.70	Peptide Based Search
DTPPLVIYLPNVPYNYFTN(+1702.58)ISTDR	(HexNAc)2(Hex)8	126	NLink		0	0	18.38	13.38	23.38	0	4513.99	1702.58	24	0.7	1129.51	4	261.851	25700000	58974	cwq_mix2-3_726.raw	P78854|PLB1_SCHPO	19	144081	(HexNAc)2(Hex)8_126:0	N19:(HexNAc)2(Hex)8_126:0:0.00	Glycan Based Search (low glycan)
DTPPLVIYLPNVPYNYFTN(+1702.58)ISTDR	(HexNAc)2(Hex)8	126	NLink		0	0	46.68	44.55	48.82	0	4513.99	1702.58	24	0.8	1505.67	3	261.851	43300000	58783	cwq_mix2-3_726.raw	P78854|PLB1_SCHPO	19	192982	(HexNAc)2(Hex)8_126:0	N19:(HexNAc)2(Hex)8_126:0:33.65	Peptide Based Search
DTPPLVIYLPNVPYNYFTN(+1702.58)ISTDR	(HexNAc)2(Hex)8	126	NLink		0	0	49.05	44.25	53.85	0	4513.99	1702.58	24	0.7	1129.51	4	261.851	25700000	58539	cwq_mix2-3_726.raw	P78854|PLB1_SCHPO	19	144081	(HexNAc)2(Hex)8_126:0	N19:(HexNAc)2(Hex)8_126:0:33.81	Peptide Based Search
DTPPLVIYLPNVPYNYFTN(+1702.58)ISTDR	(HexNAc)2(Hex)8	126	NLink		0	0	49.2	46.77	51.64	0	4513.99	1702.58	24	0.8	1505.67	3	261.851	43300000	58634	cwq_mix2-3_726.raw	P78854|PLB1_SCHPO	19	192982	(HexNAc)2(Hex)8_126:0	N19:(HexNAc)2(Hex)8_126:0:31.27	Peptide Based Search
DTPPLVIYLPNVPYNYFTN(+1702.58)ISTDR	(HexNAc)2(Hex)8	126	NLink		0	0	37.93	39.03	36.83	0	4513.99	1702.58	24	2.9	1505.68	3	257.375	46400000	57741	cwq_mix2-1_726.raw	P78854|PLB1_SCHPO	19	181218	(HexNAc)2(Hex)8_126:0	N19:(HexNAc)2(Hex)8_126:0:11.12	Peptide Based Search
DTPPLVIYLPNVPYNYFTN(+1702.58)ISTDR	(HexNAc)2(Hex)8	126	NLink		0	-1	29.31	30.1	28.52	0	4513.99	1702.58	24	1.7	1505.34	3	237.682		53551	cwq_mix2-1_726.raw	P78854|PLB1_SCHPO	19	0	(HexNAc)2(Hex)8_126:0	N19:(HexNAc)2(Hex)8_126:0:0.00	Peptide Based Search
DTPPLVIYLPNVPYNYFTN(+1702.58)ISTDR	(HexNAc)2(Hex)8	126	NLink		0	0	43.52	36.21	50.82	0	4513.99	1702.58	24	2	1129.51	4	257.363	22900000	58149	cwq_mix2-1_726.raw	P78854|PLB1_SCHPO	19	127377	(HexNAc)2(Hex)8_126:0	N19:(HexNAc)2(Hex)8_126:0:14.32	Peptide Based Search
DTPPLVIYLPNVPYNYFTN(+1702.58)ISTDR	(HexNAc)2(Hex)8	126	NLink		0	0	46.85	38.17	55.52	0	4513.99	1702.58	24	2	1129.51	4	257.363	22900000	58058	cwq_mix2-1_726.raw	P78854|PLB1_SCHPO	19	127377	(HexNAc)2(Hex)8_126:0	N19:(HexNAc)2(Hex)8_126:0:16.51	Peptide Based Search
DTPPLVIYLPNVPYNYFTN(+1702.58)ISTDR	(HexNAc)2(Hex)8	126	NLink		0	0	44.81	42.1	47.51	0	4513.99	1702.58	24	2.9	1505.68	3	257.375	46400000	58126	cwq_mix2-1_726.raw	P78854|PLB1_SCHPO	19	181218	(HexNAc)2(Hex)8_126:0	N19:(HexNAc)2(Hex)8_126:0:38.26	Peptide Based Search
DTPPLVIYLPNVPYNYFTN(+1702.58)ISTDR	(HexNAc)2(Hex)8	126	NLink		0	0	47.51	39.55	55.48	0	4513.99	1702.58	24	2	1129.51	4	257.363	22900000	57956	cwq_mix2-1_726.raw	P78854|PLB1_SCHPO	19	127377	(HexNAc)2(Hex)8_126:0	N19:(HexNAc)2(Hex)8_126:0:33.81	Peptide Based Search
DTPPLVIYLPNVPYNYFTN(+1702.58)ISTDR	(HexNAc)2(Hex)8	126	NLink		0	0	49.2	45.38	53.01	0	4513.99	1702.58	24	2.9	1505.68	3	257.375	46400000	58056	cwq_mix2-1_726.raw	P78854|PLB1_SCHPO	19	181218	(HexNAc)2(Hex)8_126:0	N19:(HexNAc)2(Hex)8_126:0:44.28	Peptide Based Search
DTPPLVIYLPNVPYNYFTN(+1702.58)ISTDR	(HexNAc)2(Hex)8	126	NLink		0	0	37.76	26.42	49.1	0	4513.99	1702.58	24	2.9	1505.68	3	257.375	46400000	58202	cwq_mix2-1_726.raw	P78854|PLB1_SCHPO	19	181218	(HexNAc)2(Hex)8_126:0	N19:(HexNAc)2(Hex)8_126:0:48.12	Peptide Based Search
DTPPLVIYLPNVPYNYFTN(+1702.58)ISTDR	(HexNAc)2(Hex)8	126	NLink		0	0	38.76	38.29	39.23	0	4513.99	1702.58	24	2.9	1505.68	3	257.375	46400000	58284	cwq_mix2-1_726.raw	P78854|PLB1_SCHPO	19	181218	(HexNAc)2(Hex)8_126:0	N19:(HexNAc)2(Hex)8_126:0:49.79	Peptide Based Search
DTPPLVIYLPNVPYNYFTN(+1702.58)ISTDR	(HexNAc)2(Hex)8	126	NLink		0	0	40.19	35.79	44.58	0	4513.99	1702.58	24	2.9	1505.68	3	257.375	46400000	57853	cwq_mix2-1_726.raw	P78854|PLB1_SCHPO	19	181218	(HexNAc)2(Hex)8_126:0	N19:(HexNAc)2(Hex)8_126:0:42.68	Peptide Based Search
DTPPLVIYLPNVPYNYFTN(+1702.58)ISTDR	(HexNAc)2(Hex)8	126	NLink		0	0	41.81	35.4	48.22	0	4513.99	1702.58	24	2	1129.51	4	257.363	22900000	57875	cwq_mix2-1_726.raw	P78854|PLB1_SCHPO	19	127377	(HexNAc)2(Hex)8_126:0	N19:(HexNAc)2(Hex)8_126:0:8.28	Peptide Based Search
DTPPLVIYLPNVPYNYFTN(+1702.58)ISTDR	(HexNAc)2(Hex)8	126	NLink		0	0	31.68	28.95	34.41	0	4513.99	1702.58	24	-0.9	1505.67	3	237.296		53463	cwq_mix2-1_726.raw	P78854|PLB1_SCHPO	19	0	(HexNAc)2(Hex)8_126:0	N19:(HexNAc)2(Hex)8_126:0:0.00	Peptide Based Search
DTPPLVIYLPNVPYNYFTN(+1702.58)ISTDR	(HexNAc)2(Hex)8	126	NLink		0	-1	21.99	12.24	31.74	0	4513.99	1702.58	24	1	1505.34	3	258.812		58410	cwq_mix2-1_726.raw	P78854|PLB1_SCHPO	19	0	(HexNAc)2(Hex)8_126:0	N19:(HexNAc)2(Hex)8_126:0:5.55	Glycan Based Search (low glycan)
DTPPLVIYLPNVPYNYFTN(+1702.58)ISTDR	(HexNAc)2(Hex)8	126	NLink		0	0	45.99	42.19	49.78	0	4513.99	1702.58	24	2.9	1505.68	3	257.375	46400000	57974	cwq_mix2-1_726.raw	P78854|PLB1_SCHPO	19	181218	(HexNAc)2(Hex)8_126:0	N19:(HexNAc)2(Hex)8_126:0:44.28	Peptide Based Search
DTPPLVIYLPNVPYNYFTN(+1702.58)ISTDR	(HexNAc)2(Hex)8	126	NLink		0	0	30.89	21.1	40.68	0	4513.99	1702.58	24	2	1129.51	4	257.363	22900000	57784	cwq_mix2-1_726.raw	P78854|PLB1_SCHPO	19	127377	(HexNAc)2(Hex)8_126:0	N19:(HexNAc)2(Hex)8_126:0:10.87	Peptide Based Search
DTPPLVIYLPNVPYNYFTN(+1702.58)ISTDR	(HexNAc)2(Hex)8	126	NLink		0	0	41.37	31.76	50.99	0	4513.99	1702.58	24	2	1129.51	4	257.363	22900000	58250	cwq_mix2-1_726.raw	P78854|PLB1_SCHPO	19	127377	(HexNAc)2(Hex)8_126:0	N19:(HexNAc)2(Hex)8_126:0:25.70	Peptide Based Search
DTPPLVIYLPNVPYNYFTN(+1702.58)ISTDR	(HexNAc)2(Hex)8	126	NLink		0	0	49.23	39.49	58.97	0	4513.99	1702.58	24	1	1129.51	4	260.617	17900000	58441	cwq_mix2-2_726.raw	P78854|PLB1_SCHPO	19	141512	(HexNAc)2(Hex)8_126:0	N19:(HexNAc)2(Hex)8_126:0:25.11	Peptide Based Search
DTPPLVIYLPNVPYNYFTN(+1702.58)ISTDR	(HexNAc)2(Hex)8	126	NLink		0	0	42.39	31.52	53.26	0	4513.99	1702.58	24	1	1129.51	4	260.617	17900000	58510	cwq_mix2-2_726.raw	P78854|PLB1_SCHPO	19	141512	(HexNAc)2(Hex)8_126:0	N19:(HexNAc)2(Hex)8_126:0:19.86	Peptide Based Search
DTPPLVIYLPNVPYNYFTN(+1702.58)ISTDR	(HexNAc)2(Hex)8	126	NLink		0	0	43.8	39.25	48.35	0	4513.99	1702.58	24	1.5	1505.67	3	260.245	52200000	58519	cwq_mix2-2_726.raw	P78854|PLB1_SCHPO	19	193999	(HexNAc)2(Hex)8_126:0	N19:(HexNAc)2(Hex)8_126:0:52.86	Peptide Based Search
DTPPLVIYLPNVPYNYFTN(+1702.58)ISTDR	(HexNAc)2(Hex)8	126	NLink		0	0	42.99	33.73	52.25	0	4513.99	1702.58	24	1.5	1505.67	3	260.245	52200000	58619	cwq_mix2-2_726.raw	P78854|PLB1_SCHPO	19	193999	(HexNAc)2(Hex)8_126:0	N19:(HexNAc)2(Hex)8_126:0:28.74	Peptide Based Search
DTPPLVIYLPNVPYNYFTN(+1702.58)ISTDR	(HexNAc)2(Hex)8	126	NLink		0	0	43.98	33.2	54.76	0	4513.99	1702.58	24	1	1129.51	4	260.617	17900000	58351	cwq_mix2-2_726.raw	P78854|PLB1_SCHPO	19	141512	(HexNAc)2(Hex)8_126:0	N19:(HexNAc)2(Hex)8_126:0:33.81	Peptide Based Search
DTPPLVIYLPNVPYNYFTN(+1702.58)ISTDR	(HexNAc)2(Hex)8	126	NLink		0	0	41.82	30.99	52.64	0	4513.99	1702.58	24	1	1129.51	4	260.617	17900000	58609	cwq_mix2-2_726.raw	P78854|PLB1_SCHPO	19	141512	(HexNAc)2(Hex)8_126:0	N19:(HexNAc)2(Hex)8_126:0:19.86	Peptide Based Search
DTPPLVIYLPNVPYNYFTN(+1702.58)ISTDR	(HexNAc)2(Hex)8	126	NLink		0	0	36.43	33.78	39.07	0	4513.99	1702.58	24	1.5	1505.67	3	260.245	52200000	58790	cwq_mix2-2_726.raw	P78854|PLB1_SCHPO	19	193999	(HexNAc)2(Hex)8_126:0	N19:(HexNAc)2(Hex)8_126:0:0.00	Peptide Based Search
DTPPLVIYLPNVPYNYFTN(+1702.58)ISTDR	(HexNAc)2(Hex)8	126	NLink		0	1	27.99	31.59	24.4	0	4513.99	1702.58	24	0.8	1506.01	3	239.764	147000	53673	cwq_mix2-2_726.raw	P78854|PLB1_SCHPO	19	194010	(HexNAc)2(Hex)8_126:0	N19:(HexNAc)2(Hex)8_126:0:0.00	Peptide Based Search
DTPPLVIYLPNVPYNYFTN(+1702.58)ISTDR	(HexNAc)2(Hex)8	126	NLink		0	0	40.28	38.67	41.9	0	4513.99	1702.58	24	1.5	1505.67	3	260.245	52200000	58704	cwq_mix2-2_726.raw	P78854|PLB1_SCHPO	19	193999	(HexNAc)2(Hex)8_126:0	N19:(HexNAc)2(Hex)8_126:0:19.03	Peptide Based Search
DTPPLVIYLPNVPYNYFTN(+1702.58)ISTDR	(HexNAc)2(Hex)8	126	NLink		0	-1	18.59	12.72	24.47	0	4513.99	1702.58	24	8.1	1505.35	3	240.104		53791	cwq_mix2-2_726.raw	P78854|PLB1_SCHPO	19	0	(HexNAc)2(Hex)8_126:0	N19:(HexNAc)2(Hex)8_126:0:0.00	Glycan Based Search (low glycan)
DTPPLVIYLPNVPYNYFTN(+1702.58)ISTDR	(HexNAc)2(Hex)8	126	NLink		0	0	42.1	39.21	44.98	0	4513.99	1702.58	24	1.5	1505.67	3	260.245	52200000	58349	cwq_mix2-2_726.raw	P78854|PLB1_SCHPO	19	193999	(HexNAc)2(Hex)8_126:0	N19:(HexNAc)2(Hex)8_126:0:18.33	Peptide Based Search
DTPPLVIYLPNVPYNYFTN(+1702.58)ISTDR	(HexNAc)2(Hex)8	126	NLink		0	0	41.27	37.37	45.18	0	4513.99	1702.58	24	1.5	1505.67	3	260.245	52200000	58266	cwq_mix2-2_726.raw	P78854|PLB1_SCHPO	19	193999	(HexNAc)2(Hex)8_126:0	N19:(HexNAc)2(Hex)8_126:0:28.70	Peptide Based Search
DTPPLVIYLPNVPYNYFTN(+1702.58)ISTDR	(HexNAc)2(Hex)8	126	NLink		0	0	42.79	37.56	48.01	0	4513.99	1702.58	24	1.5	1505.67	3	260.245	52200000	58428	cwq_mix2-2_726.raw	P78854|PLB1_SCHPO	19	193999	(HexNAc)2(Hex)8_126:0	N19:(HexNAc)2(Hex)8_126:0:38.03	Peptide Based Search
DTPPLVIYLPNVPYNYFTN(+1704.63)ISTDR	(HexNAc)6(Hex)3	139	NLink		0	2	19.68	12.22	27.14	0.35	4516.05	1704.63	24	-9.8	1507.01	3	259.016	38900	58410	cwq_mix2-1_726.raw	P78854|PLB1_SCHPO	19	181295	(HexNAc)6(Hex)3_139:0	N19:(HexNAc)6(Hex)3_139:0:5.55	Glycan Based Search (low glycan)
DTPPLVIYLPNVPYNYFTN(+1864.63)ISTDR	(HexNAc)2(Hex)9	238	NLink		0	0	46.35	42.5	50.2	0	4676.04	1864.63	24	2.1	1559.69	3	261.081	23900000	58606	cwq_mix2-3_726.raw	P78854|PLB1_SCHPO	19	195419	(HexNAc)2(Hex)9_238:0	N19:(HexNAc)2(Hex)9_238:0:25.11	Peptide Based Search
DTPPLVIYLPNVPYNYFTN(+1864.63)ISTDR	(HexNAc)2(Hex)9	238	NLink		0	0	33	21.33	44.66	0	4676.04	1864.63	24	0.4	1170.02	4	261.254	16800000	58754	cwq_mix2-3_726.raw	P78854|PLB1_SCHPO	19	155375	(HexNAc)2(Hex)9_238:0	N19:(HexNAc)2(Hex)9_238:0:8.28	Peptide Based Search
DTPPLVIYLPNVPYNYFTN(+1864.63)ISTDR	(HexNAc)2(Hex)9	238	NLink		0	0	46.2	41.29	51.11	0	4676.04	1864.63	24	2.1	1559.69	3	261.081	23900000	58686	cwq_mix2-3_726.raw	P78854|PLB1_SCHPO	19	195419	(HexNAc)2(Hex)9_238:0	N19:(HexNAc)2(Hex)9_238:0:34.30	Peptide Based Search
DTPPLVIYLPNVPYNYFTN(+1864.63)ISTDR	(HexNAc)2(Hex)9	238	NLink		0	0	50.2	43.85	56.56	0	4676.04	1864.63	24	0.4	1170.02	4	261.254	16800000	58460	cwq_mix2-3_726.raw	P78854|PLB1_SCHPO	19	155375	(HexNAc)2(Hex)9_238:0	N19:(HexNAc)2(Hex)9_238:0:33.81	Peptide Based Search
DTPPLVIYLPNVPYNYFTN(+1864.63)ISTDR	(HexNAc)2(Hex)9	238	NLink		0	0	22.8	12.51	33.09	0	4676.04	1864.63	24	0.6	1559.69	3	262.377		58823	cwq_mix2-3_726.raw	P78854|PLB1_SCHPO	19	0	(HexNAc)2(Hex)9_238:0	N19:(HexNAc)2(Hex)9_238:0:0.00	Glycan Based Search (low glycan)
DTPPLVIYLPNVPYNYFTN(+1864.63)ISTDR	(HexNAc)2(Hex)9	238	NLink		0	0	49.94	42.12	57.77	0	4676.04	1864.63	24	0.4	1170.02	4	261.254	16800000	58565	cwq_mix2-3_726.raw	P78854|PLB1_SCHPO	19	155375	(HexNAc)2(Hex)9_238:0	N19:(HexNAc)2(Hex)9_238:0:33.81	Peptide Based Search
DTPPLVIYLPNVPYNYFTN(+1864.63)ISTDR	(HexNAc)2(Hex)9	238	NLink		0	0	47.72	41.15	54.3	0	4676.04	1864.63	24	0.4	1170.02	4	261.254	16800000	58372	cwq_mix2-3_726.raw	P78854|PLB1_SCHPO	19	155375	(HexNAc)2(Hex)9_238:0	N19:(HexNAc)2(Hex)9_238:0:25.44	Peptide Based Search
DTPPLVIYLPNVPYNYFTN(+1864.63)ISTDR	(HexNAc)2(Hex)9	238	NLink		0	0	48.29	45.64	50.93	0	4676.04	1864.63	24	2.1	1559.69	3	261.081	23900000	58449	cwq_mix2-3_726.raw	P78854|PLB1_SCHPO	19	195419	(HexNAc)2(Hex)9_238:0	N19:(HexNAc)2(Hex)9_238:0:52.86	Peptide Based Search
DTPPLVIYLPNVPYNYFTN(+1864.63)ISTDR	(HexNAc)2(Hex)9	238	NLink		0	0	48.01	43.57	52.45	0	4676.04	1864.63	24	0.4	1170.02	4	261.254	16800000	58658	cwq_mix2-3_726.raw	P78854|PLB1_SCHPO	19	155375	(HexNAc)2(Hex)9_238:0	N19:(HexNAc)2(Hex)9_238:0:8.26	Peptide Based Search
DTPPLVIYLPNVPYNYFTN(+1864.63)ISTDR	(HexNAc)2(Hex)9	238	NLink		0	0	45.55	39.54	51.55	0	4676.04	1864.63	24	0.9	1559.69	3	255.948	26700000	57840	cwq_mix2-1_726.raw	P78854|PLB1_SCHPO	19	184815	(HexNAc)2(Hex)9_238:0	N19:(HexNAc)2(Hex)9_238:0:20.17	Peptide Based Search
DTPPLVIYLPNVPYNYFTN(+1864.63)ISTDR	(HexNAc)2(Hex)9	238	NLink		0	0	42.13	35.32	48.94	0	4676.04	1864.63	24	1.4	1170.02	4	256.405	16500000	57685	cwq_mix2-1_726.raw	P78854|PLB1_SCHPO	19	138322	(HexNAc)2(Hex)9_238:0	N19:(HexNAc)2(Hex)9_238:0:28.70	Peptide Based Search
DTPPLVIYLPNVPYNYFTN(+1864.63)ISTDR	(HexNAc)2(Hex)9	238	NLink		0	0	44.75	37.1	52.41	0	4676.04	1864.63	24	1.4	1170.02	4	256.405	16500000	57794	cwq_mix2-1_726.raw	P78854|PLB1_SCHPO	19	138322	(HexNAc)2(Hex)9_238:0	N19:(HexNAc)2(Hex)9_238:0:24.34	Peptide Based Search
DTPPLVIYLPNVPYNYFTN(+1864.63)ISTDR	(HexNAc)2(Hex)9	238	NLink		0	0	42.21	39.09	45.34	0	4676.04	1864.63	24	0.9	1559.69	3	255.948	26700000	57694	cwq_mix2-1_726.raw	P78854|PLB1_SCHPO	19	184815	(HexNAc)2(Hex)9_238:0	N19:(HexNAc)2(Hex)9_238:0:33.81	Peptide Based Search
DTPPLVIYLPNVPYNYFTN(+1864.63)ISTDR	(HexNAc)2(Hex)9	238	NLink		0	0	42.58	37.87	47.3	0	4676.04	1864.63	24	0.9	1559.69	3	255.948	26700000	57965	cwq_mix2-1_726.raw	P78854|PLB1_SCHPO	19	184815	(HexNAc)2(Hex)9_238:0	N19:(HexNAc)2(Hex)9_238:0:34.30	Peptide Based Search
DTPPLVIYLPNVPYNYFTN(+1864.63)ISTDR	(HexNAc)2(Hex)9	238	NLink		0	0	43.9	37.32	50.48	0	4676.04	1864.63	24	1.4	1170.02	4	256.405	16500000	58013	cwq_mix2-1_726.raw	P78854|PLB1_SCHPO	19	138322	(HexNAc)2(Hex)9_238:0	N19:(HexNAc)2(Hex)9_238:0:42.89	Peptide Based Search
DTPPLVIYLPNVPYNYFTN(+1864.63)ISTDR	(HexNAc)2(Hex)9	238	NLink		0	0	27.46	13.13	41.79	0	4676.04	1864.63	24	1.4	1170.02	4	256.405	16500000	58139	cwq_mix2-1_726.raw	P78854|PLB1_SCHPO	19	138322	(HexNAc)2(Hex)9_238:0	N19:(HexNAc)2(Hex)9_238:0:11.72	Glycan Based Search (low glycan)
DTPPLVIYLPNVPYNYFTN(+1864.63)ISTDR	(HexNAc)2(Hex)9	238	NLink		0	0	43.89	37.99	49.79	0	4676.04	1864.63	24	0.9	1559.69	3	255.948	26700000	57760	cwq_mix2-1_726.raw	P78854|PLB1_SCHPO	19	184815	(HexNAc)2(Hex)9_238:0	N19:(HexNAc)2(Hex)9_238:0:33.65	Peptide Based Search
DTPPLVIYLPNVPYNYFTN(+1864.63)ISTDR	(HexNAc)2(Hex)9	238	NLink		0	0	42.2	40.88	43.51	0	4676.04	1864.63	24	0.9	1559.69	3	255.948	26700000	58034	cwq_mix2-1_726.raw	P78854|PLB1_SCHPO	19	184815	(HexNAc)2(Hex)9_238:0	N19:(HexNAc)2(Hex)9_238:0:28.14	Peptide Based Search
DTPPLVIYLPNVPYNYFTN(+1864.63)ISTDR	(HexNAc)2(Hex)9	238	NLink		0	0	34.58	34.51	34.66	0	4676.04	1864.63	24	0.9	1559.69	3	255.948	26700000	57537	cwq_mix2-1_726.raw	P78854|PLB1_SCHPO	19	184815	(HexNAc)2(Hex)9_238:0	N19:(HexNAc)2(Hex)9_238:0:8.77	Peptide Based Search
DTPPLVIYLPNVPYNYFTN(+1864.63)ISTDR	(HexNAc)2(Hex)9	238	NLink		0	0	37.91	35.6	40.21	0	4676.04	1864.63	24	0.9	1559.69	3	255.948	26700000	58103	cwq_mix2-1_726.raw	P78854|PLB1_SCHPO	19	184815	(HexNAc)2(Hex)9_238:0	N19:(HexNAc)2(Hex)9_238:0:31.27	Peptide Based Search
DTPPLVIYLPNVPYNYFTN(+1864.63)ISTDR	(HexNAc)2(Hex)9	238	NLink		0	0	37.75	35.92	39.57	0	4676.04	1864.63	24	0.7	1170.02	4	260.001	16600000	58091	cwq_mix2-2_726.raw	P78854|PLB1_SCHPO	19	153151	(HexNAc)2(Hex)9_238:0	N19:(HexNAc)2(Hex)9_238:0:11.01	Peptide Based Search
DTPPLVIYLPNVPYNYFTN(+1864.63)ISTDR	(HexNAc)2(Hex)9	238	NLink		0	0	44.39	36.07	52.7	0	4676.04	1864.63	24	4.9	1559.7	3	258.671	5400000	58463	cwq_mix2-2_726.raw	P78854|PLB1_SCHPO	19	196509	(HexNAc)2(Hex)9_238:0	N19:(HexNAc)2(Hex)9_238:0:18.33	Peptide Based Search
DTPPLVIYLPNVPYNYFTN(+1864.63)ISTDR	(HexNAc)2(Hex)9	238	NLink		0	0	43.81	38.06	49.55	0	4676.04	1864.63	24	4.9	1559.7	3	258.671	5400000	58302	cwq_mix2-2_726.raw	P78854|PLB1_SCHPO	19	196509	(HexNAc)2(Hex)9_238:0	N19:(HexNAc)2(Hex)9_238:0:31.27	Peptide Based Search
DTPPLVIYLPNVPYNYFTN(+1864.63)ISTDR	(HexNAc)2(Hex)9	238	NLink		0	0	44.46	35.75	53.16	0	4676.04	1864.63	24	0.7	1170.02	4	260.001	16600000	58256	cwq_mix2-2_726.raw	P78854|PLB1_SCHPO	19	153151	(HexNAc)2(Hex)9_238:0	N19:(HexNAc)2(Hex)9_238:0:23.43	Peptide Based Search
DTPPLVIYLPNVPYNYFTN(+1864.63)ISTDR	(HexNAc)2(Hex)9	238	NLink		0	0	41.39	36.01	46.76	0	4676.04	1864.63	24	4.9	1559.7	3	258.671	5400000	58394	cwq_mix2-2_726.raw	P78854|PLB1_SCHPO	19	196509	(HexNAc)2(Hex)9_238:0	N19:(HexNAc)2(Hex)9_238:0:28.14	Peptide Based Search
DTPPLVIYLPNVPYNYFTN(+1864.63)ISTDR	(HexNAc)2(Hex)9	238	NLink		0	0	41.31	36.64	45.98	0	4676.04	1864.63	24	4.9	1559.7	3	258.671	5400000	58170	cwq_mix2-2_726.raw	P78854|PLB1_SCHPO	19	196509	(HexNAc)2(Hex)9_238:0	N19:(HexNAc)2(Hex)9_238:0:11.33	Peptide Based Search
DTPPLVIYLPNVPYNYFTN(+2026.68)ISTDR	(HexNAc)2(Hex)10	423	NLink		0	0	17.96	13.57	22.34	0	4838.1	2026.68	24	3.2	1613.71	3	259.786	3110000	58188	cwq_mix2-3_726.raw	P78854|PLB1_SCHPO	19	197432	(HexNAc)2(Hex)10_423:0	N19:(HexNAc)2(Hex)10_423:0:2.02	Glycan Based Search (low glycan)
DTPPLVIYLPNVPYNYFTN(+2026.68)ISTDR	(HexNAc)2(Hex)10	423	NLink		0	0	36.41	38.14	34.67	0	4838.1	2026.68	24	0.7	1613.71	3	255.948	3030000	57676	cwq_mix2-1_726.raw	P78854|PLB1_SCHPO	19	188274	(HexNAc)2(Hex)10_423:0	N19:(HexNAc)2(Hex)10_423:0:8.77	Peptide Based Search
DTPPLVIYLPNVPYNYFTN(+2026.68)ISTDR	(HexNAc)2(Hex)10	423	NLink		0	0	20.74	13.62	27.87	0	4838.1	2026.68	24	0.7	1613.71	3	255.948	3030000	57800	cwq_mix2-1_726.raw	P78854|PLB1_SCHPO	19	188274	(HexNAc)2(Hex)10_423:0	N19:(HexNAc)2(Hex)10_423:0:3.14	Glycan Based Search (low glycan)
DTPPLVIYLPNVPYNYFTN(+2026.68)ISTDR	(HexNAc)2(Hex)10	423	NLink		0	0	38.51	34.95	42.06	0	4838.1	2026.68	24	0	1210.53	4	255.702	2500000	57651	cwq_mix2-1_726.raw	P78854|PLB1_SCHPO	19	146923	(HexNAc)2(Hex)10_423:0	N19:(HexNAc)2(Hex)10_423:0:10.87	Peptide Based Search
DTPPLVIYLPNVPYNYFTN(+2026.68)ISTDR	(HexNAc)2(Hex)10	423	NLink		0	0	30.06	36.95	23.17	0	4838.1	2026.68	24	0.7	1613.71	3	255.948	3030000	57573	cwq_mix2-1_726.raw	P78854|PLB1_SCHPO	19	188274	(HexNAc)2(Hex)10_423:0	N19:(HexNAc)2(Hex)10_423:0:6.65	Peptide Based Search
DTPPLVIYLPNVPYNYFTN(+2026.68)ISTDR	(HexNAc)2(Hex)10	423	NLink		0	0	31.41	36.94	25.87	0	4838.1	2026.68	24	1.8	1613.71	3	259.511	1110000	58283	cwq_mix2-2_726.raw	P78854|PLB1_SCHPO	19	198574	(HexNAc)2(Hex)10_423:0	N19:(HexNAc)2(Hex)10_423:0:2.52	Peptide Based Search
DTPPLVIYLPNVPYNYFTN(+2026.68)ISTDR	(HexNAc)2(Hex)10	423	NLink		0	0	39.58	33.61	45.55	0	4838.1	2026.68	24	6.5	1210.54	4	259.259	1450000	58002	cwq_mix2-2_726.raw	P78854|PLB1_SCHPO	19	162286	(HexNAc)2(Hex)10_423:0	N19:(HexNAc)2(Hex)10_423:0:10.87	Peptide Based Search
DTPPLVIYLPNVPYNYFTN(+2188.74)ISTDR	(HexNAc)2(Hex)11	694	NLink		0	0	20.78	14.29	27.26	0	5000.15	2188.74	24	5	1251.05	4	258.513		58000	cwq_mix2-2_726.raw	P78854|PLB1_SCHPO	19	0	(HexNAc)2(Hex)11_694:0	N19:(HexNAc)2(Hex)11_694:0:0.00	Glycan Based Search (low glycan)
DVYYTDEVGN(+1702.58)ITTSHM(+15.99)R	(HexNAc)2(Hex)8	126	NLink		0	0	50.46	54.49	46.43	0	3718.47	1702.58	17	1	1240.5	3	123.239	1050000	26339	cwq_mix2-3_726.raw	Q10176|OST1_SCHPO	10	169486	(HexNAc)2(Hex)8_126:0;Oxidation (M)	N10:(HexNAc)2(Hex)8_126:0:1000.00;M16:Oxidation (M):1000.00	Peptide Based Search
DVYYTDEVGN(+1702.58)ITTSHM(+15.99)R	(HexNAc)2(Hex)8	126	NLink		0	0	45.08	48.78	41.39	0	3718.47	1702.58	17	1.8	1240.5	3	127.232	932000	27607	cwq_mix2-1_726.raw	Q10176|OST1_SCHPO	10	152448	(HexNAc)2(Hex)8_126:0;Oxidation (M)	N10:(HexNAc)2(Hex)8_126:0:1000.00;M16:Oxidation (M):1000.00	Peptide Based Search
DVYYTDEVGN(+1702.58)ITTSHM(+15.99)R	(HexNAc)2(Hex)8	126	NLink		0	0	41.67	50.3	33.04	0	3718.47	1702.58	17	1.6	1240.5	3	121.654	1610000	26244	cwq_mix2-2_726.raw	Q10176|OST1_SCHPO	10	167972	(HexNAc)2(Hex)8_126:0;Oxidation (M)	N10:(HexNAc)2(Hex)8_126:0:1000.00;M16:Oxidation (M):1000.00	Peptide Based Search
DVYYTDEVGN(+1702.58)ITTSHMR	(HexNAc)2(Hex)8	126	NLink		0	0	41.27	52.05	30.5	0	3702.47	1702.58	17	1.7	926.627	4	138.235	461000	29896	cwq_mix2-3_726.raw	Q10176|OST1_SCHPO	10	82634	(HexNAc)2(Hex)8_126:0	N10:(HexNAc)2(Hex)8_126:0:1000.00	Peptide Based Search
DVYYTDEVGN(+1702.58)ITTSHMR	(HexNAc)2(Hex)8	126	NLink		0	-1	43.17	45.5	40.85	0	3702.47	1702.58	17	0.3	1234.83	3	137.77		29748	cwq_mix2-3_726.raw	Q10176|OST1_SCHPO	10	0	(HexNAc)2(Hex)8_126:0	N10:(HexNAc)2(Hex)8_126:0:1000.00	Peptide Based Search
DVYYTDEVGN(+1702.58)ITTSHMR	(HexNAc)2(Hex)8	126	NLink		0	0	62.58	65.67	59.49	0	3702.47	1702.58	17	2.4	1235.17	3	138.191	6800000	29860	cwq_mix2-3_726.raw	Q10176|OST1_SCHPO	10	168622	(HexNAc)2(Hex)8_126:0	N10:(HexNAc)2(Hex)8_126:0:1000.00	Peptide Based Search
DVYYTDEVGN(+1702.58)ITTSHMR	(HexNAc)2(Hex)8	126	NLink		0	0	53.32	52.01	54.63	0	3702.47	1702.58	17	2.2	1235.17	3	140.366	5380000	30727	cwq_mix2-1_726.raw	Q10176|OST1_SCHPO	10	151544	(HexNAc)2(Hex)8_126:0	N10:(HexNAc)2(Hex)8_126:0:1000.00	Peptide Based Search
DVYYTDEVGN(+1702.58)ITTSHMR	(HexNAc)2(Hex)8	126	NLink		0	0	49.19	49.42	48.95	0	3702.47	1702.58	17	3.3	1235.17	3	136.837	6360000	29787	cwq_mix2-2_726.raw	Q10176|OST1_SCHPO	10	167032	(HexNAc)2(Hex)8_126:0	N10:(HexNAc)2(Hex)8_126:0:1000.00	Peptide Based Search
DVYYTDEVGN(+1702.58)ITTSHMR	(HexNAc)2(Hex)8	126	NLink		0	0	32.08	39.31	24.86	0	3702.47	1702.58	17	3	926.628	4	136.828	337000	29782	cwq_mix2-2_726.raw	Q10176|OST1_SCHPO	10	80450	(HexNAc)2(Hex)8_126:0	N10:(HexNAc)2(Hex)8_126:0:1000.00	Peptide Based Search
DVYYTDEVGN(+1702.58)ITTSHMR	(HexNAc)2(Hex)8	126	NLink		0	0	52.58	51.88	53.28	0	3702.47	1702.58	17	3.3	1235.17	3	136.837	6360000	29712	cwq_mix2-2_726.raw	Q10176|OST1_SCHPO	10	167032	(HexNAc)2(Hex)8_126:0	N10:(HexNAc)2(Hex)8_126:0:1000.00	Peptide Based Search
DVYYTDEVGN(+1864.63)ITTSHM(+15.99)R	(HexNAc)2(Hex)9	238	NLink		0	0	55.19	60.34	50.04	0	3880.52	1864.63	17	1.9	1294.52	3	122.896	7850000	26303	cwq_mix2-3_726.raw	Q10176|OST1_SCHPO	10	176773	(HexNAc)2(Hex)9_238:0;Oxidation (M)	N10:(HexNAc)2(Hex)9_238:0:1000.00;M16:Oxidation (M):1000.00	Peptide Based Search
DVYYTDEVGN(+1864.63)ITTSHM(+15.99)R	(HexNAc)2(Hex)9	238	NLink		0	0	45.81	50.21	41.41	0	3880.52	1864.63	17	1.5	1294.52	3	127.09	9210000	27525	cwq_mix2-1_726.raw	Q10176|OST1_SCHPO	10	160556	(HexNAc)2(Hex)9_238:0;Oxidation (M)	N10:(HexNAc)2(Hex)9_238:0:1000.00;M16:Oxidation (M):1000.00	Peptide Based Search
DVYYTDEVGN(+1864.63)ITTSHM(+15.99)R	(HexNAc)2(Hex)9	238	NLink		0	0	53.66	53.05	54.26	0	3880.52	1864.63	17	1.5	1294.52	3	127.09	9210000	27603	cwq_mix2-1_726.raw	Q10176|OST1_SCHPO	10	160556	(HexNAc)2(Hex)9_238:0;Oxidation (M)	N10:(HexNAc)2(Hex)9_238:0:1000.00;M16:Oxidation (M):1000.00	Peptide Based Search
DVYYTDEVGN(+1864.63)ITTSHM(+15.99)R	(HexNAc)2(Hex)9	238	NLink		0	0	51.47	53.64	49.3	0	3880.52	1864.63	17	1.8	1294.52	3	121.408	9970000	26232	cwq_mix2-2_726.raw	Q10176|OST1_SCHPO	10	175906	(HexNAc)2(Hex)9_238:0;Oxidation (M)	N10:(HexNAc)2(Hex)9_238:0:1000.00;M16:Oxidation (M):1000.00	Peptide Based Search
DVYYTDEVGN(+1864.63)ITTSHM(+15.99)R	(HexNAc)2(Hex)9	238	NLink		0	0	53.53	52.03	55.03	0	3880.52	1864.63	17	1.8	1294.52	3	121.408	9970000	26166	cwq_mix2-2_726.raw	Q10176|OST1_SCHPO	10	175906	(HexNAc)2(Hex)9_238:0;Oxidation (M)	N10:(HexNAc)2(Hex)9_238:0:1000.00;M16:Oxidation (M):1000.00	Peptide Based Search
DVYYTDEVGN(+1864.63)ITTSHMR	(HexNAc)2(Hex)9	238	NLink		0	0	61.39	61.29	61.48	0	3864.53	1864.63	17	1.7	1289.18	3	137.738	54900000	29695	cwq_mix2-3_726.raw	Q10176|OST1_SCHPO	10	176148	(HexNAc)2(Hex)9_238:0	N10:(HexNAc)2(Hex)9_238:0:1000.00	Peptide Based Search
DVYYTDEVGN(+1864.63)ITTSHMR	(HexNAc)2(Hex)9	238	NLink		0	0	46.34	62.91	29.78	0	3864.53	1864.63	17	3.2	1289.19	3	128.105	363000	27494	cwq_mix2-3_726.raw	Q10176|OST1_SCHPO	10	176150	(HexNAc)2(Hex)9_238:0	N10:(HexNAc)2(Hex)9_238:0:1000.00	Peptide Based Search
DVYYTDEVGN(+1864.63)ITTSHMR	(HexNAc)2(Hex)9	238	NLink		0	0	56.11	58.17	54.04	0	3864.53	1864.63	17	1.5	967.14	4	137.688	3300000	29743	cwq_mix2-3_726.raw	Q10176|OST1_SCHPO	10	93625	(HexNAc)2(Hex)9_238:0	N10:(HexNAc)2(Hex)9_238:0:1000.00	Peptide Based Search
DVYYTDEVGN(+1864.63)ITTSHMR	(HexNAc)2(Hex)9	238	NLink		0	0	59.19	57.46	60.92	0	3864.53	1864.63	17	1.7	1289.18	3	137.738	54900000	29787	cwq_mix2-3_726.raw	Q10176|OST1_SCHPO	10	176148	(HexNAc)2(Hex)9_238:0	N10:(HexNAc)2(Hex)9_238:0:1000.00	Peptide Based Search
DVYYTDEVGN(+1864.63)ITTSHMR	(HexNAc)2(Hex)9	238	NLink		0	0	33.75	34.93	32.56	0	3864.53	1864.63	17	-2.4	1289.18	3	131.296	578000	28601	cwq_mix2-1_726.raw	Q10176|OST1_SCHPO	10	159799	(HexNAc)2(Hex)9_238:0	N10:(HexNAc)2(Hex)9_238:0:1000.00	Peptide Based Search
DVYYTDEVGN(+1864.63)ITTSHMR	(HexNAc)2(Hex)9	238	NLink		0	0	55.35	53.61	57.08	0	3864.53	1864.63	17	2.1	1289.19	3	140.071	48300000	30621	cwq_mix2-1_726.raw	Q10176|OST1_SCHPO	10	159800	(HexNAc)2(Hex)9_238:0	N10:(HexNAc)2(Hex)9_238:0:1000.00	Peptide Based Search
DVYYTDEVGN(+1864.63)ITTSHMR	(HexNAc)2(Hex)9	238	NLink		0	0	55.19	54.67	55.71	0	3864.53	1864.63	17	0.8	967.139	4	140.12	3390000	30610	cwq_mix2-1_726.raw	Q10176|OST1_SCHPO	10	81820	(HexNAc)2(Hex)9_238:0	N10:(HexNAc)2(Hex)9_238:0:1000.00	Peptide Based Search
DVYYTDEVGN(+1864.63)ITTSHMR	(HexNAc)2(Hex)9	238	NLink		0	0	55.11	50.31	59.9	0	3864.53	1864.63	17	2.1	1289.19	3	140.071	48300000	30701	cwq_mix2-1_726.raw	Q10176|OST1_SCHPO	10	159800	(HexNAc)2(Hex)9_238:0	N10:(HexNAc)2(Hex)9_238:0:1000.00	Peptide Based Search
DVYYTDEVGN(+1864.63)ITTSHMR	(HexNAc)2(Hex)9	238	NLink		0	0	50.66	50.3	51.02	0	3864.53	1864.63	17	3.5	1289.19	3	136.335	51200000	29607	cwq_mix2-2_726.raw	Q10176|OST1_SCHPO	10	175209	(HexNAc)2(Hex)9_238:0	N10:(HexNAc)2(Hex)9_238:0:1000.00	Peptide Based Search
DVYYTDEVGN(+1864.63)ITTSHMR	(HexNAc)2(Hex)9	238	NLink		0	0	50.5	44.84	56.16	0	3864.53	1864.63	17	3.5	1289.19	3	136.335	51200000	29675	cwq_mix2-2_726.raw	Q10176|OST1_SCHPO	10	175209	(HexNAc)2(Hex)9_238:0	N10:(HexNAc)2(Hex)9_238:0:1000.00	Peptide Based Search
DVYYTDEVGN(+1864.63)ITTSHMR	(HexNAc)2(Hex)9	238	NLink		0	0	44.98	45.28	44.69	0	3864.53	1864.63	17	3.6	967.142	4	136.384	2530000	29679	cwq_mix2-2_726.raw	Q10176|OST1_SCHPO	10	90975	(HexNAc)2(Hex)9_238:0	N10:(HexNAc)2(Hex)9_238:0:1000.00	Peptide Based Search
DVYYTDEVGN(+1864.63)ITTSHMR	(HexNAc)2(Hex)9	238	NLink		0	0	49.47	45.91	53.04	0	3864.53	1864.63	17	3.5	1289.19	3	136.335	51200000	29745	cwq_mix2-2_726.raw	Q10176|OST1_SCHPO	10	175209	(HexNAc)2(Hex)9_238:0	N10:(HexNAc)2(Hex)9_238:0:1000.00	Peptide Based Search
DVYYTDEVGN(+1864.63)ITTSHMR	(HexNAc)2(Hex)9	238	NLink		0	-1	33.15	41.47	24.84	0	3864.53	1864.63	17	3	966.89	4	136.803		29760	cwq_mix2-2_726.raw	Q10176|OST1_SCHPO	10	0	(HexNAc)2(Hex)9_238:0	N10:(HexNAc)2(Hex)9_238:0:1000.00	Peptide Based Search
DVYYTDEVGN(+1864.63)ITTSHMR	(HexNAc)2(Hex)9	238	NLink		0	0	27.64	30.11	25.17	0	3864.53	1864.63	17	5.4	1289.19	3	126.671		27419	cwq_mix2-2_726.raw	Q10176|OST1_SCHPO	10	0	(HexNAc)2(Hex)9_238:0	N10:(HexNAc)2(Hex)9_238:0:1000.00	Peptide Based Search
DVYYTDEVGN(+2026.68)ITTSHM(+15.99)R	(HexNAc)2(Hex)10	423	NLink		0	0	53.02	58.68	47.37	0	4042.57	2026.68	17	3.2	1348.54	3	122.658	2090000	26246	cwq_mix2-3_726.raw	Q10176|OST1_SCHPO	10	183168	(HexNAc)2(Hex)10_423:0;Oxidation (M)	N10:(HexNAc)2(Hex)10_423:0:1000.00;M16:Oxidation (M):1000.00	Peptide Based Search
DVYYTDEVGN(+2026.68)ITTSHM(+15.99)R	(HexNAc)2(Hex)10	423	NLink		0	-1	40.81	45.45	36.17	0	4042.57	2026.68	17	1.2	1348.2	3	126.731		27489	cwq_mix2-1_726.raw	Q10176|OST1_SCHPO	10	0	(HexNAc)2(Hex)10_423:0;Oxidation (M)	N10:(HexNAc)2(Hex)10_423:0:1000.00;M16:Oxidation (M):1000.00	Peptide Based Search
DVYYTDEVGN(+2026.68)ITTSHM(+15.99)R	(HexNAc)2(Hex)10	423	NLink		0	0	33.45	42.6	24.29	0	4042.57	2026.68	17	1.9	1348.53	3	121.018	2650000	26059	cwq_mix2-2_726.raw	Q10176|OST1_SCHPO	10	183025	(HexNAc)2(Hex)10_423:0;Oxidation (M)	N10:(HexNAc)2(Hex)10_423:0:1000.00;M16:Oxidation (M):1000.00	Peptide Based Search
DVYYTDEVGN(+2026.68)ITTSHM(+15.99)R	(HexNAc)2(Hex)10	423	NLink		0	0	49.69	51.02	48.37	0	4042.57	2026.68	17	1.9	1348.53	3	121.018	2650000	26134	cwq_mix2-2_726.raw	Q10176|OST1_SCHPO	10	183025	(HexNAc)2(Hex)10_423:0;Oxidation (M)	N10:(HexNAc)2(Hex)10_423:0:1000.00;M16:Oxidation (M):1000.00	Peptide Based Search
DVYYTDEVGN(+2026.68)ITTSHMR	(HexNAc)2(Hex)10	423	NLink		0	0	53.36	53.12	53.6	0	4026.58	2026.68	17	2.5	1343.2	3	139.678	12200000	30551	cwq_mix2-1_726.raw	Q10176|OST1_SCHPO	10	167295	(HexNAc)2(Hex)10_423:0	N10:(HexNAc)2(Hex)10_423:0:1000.00	Peptide Based Search
DVYYTDEVGN(+2026.68)ITTSHMR	(HexNAc)2(Hex)10	423	NLink		0	0	45.74	42.67	48.81	0	4026.58	2026.68	17	2.2	1343.2	3	135.988		29571	cwq_mix2-2_726.raw	Q10176|OST1_SCHPO	10	0	(HexNAc)2(Hex)10_423:0	N10:(HexNAc)2(Hex)10_423:0:1000.00	Peptide Based Search
DVYYTDEVGN(+2026.68)ITTSHMR	(HexNAc)2(Hex)10	423	NLink		0	-3	54.1	38.23	69.96	0	4026.58	2026.68	17	-8.5	1342.18	3	136.091	11000000	29571	cwq_mix2-2_726.raw	Q10176|OST1_SCHPO	10	182092	(HexNAc)2(Hex)10_423:0	N10:(HexNAc)2(Hex)10_423:0:1001.00	Glycan Based Search (no glycan)
DVYYTDEVGN(+3165.16)ITTSHMR	(HexNAc)10(Hex)7	3922	NLink		0	-1	33.75	18.83	48.66	100	5165.06	3165.16	17	3.3	1292.02	4	137.123	3230000	29747	cwq_mix2-2_726.raw	Q10176|OST1_SCHPO	10	175536	(HexNAc)10(Hex)7_3922:0	N10:(HexNAc)10(Hex)7_3922:0:1001.00	Peptide Based Search
EEN(+1743.61)NTAAESLINQEETTSGEAVTK	(HexNAc)3(Hex)7	154	NLink		0	1	20.81	19.66	21.96	2.18	4307.78	1743.61	24	1.5	1437.27	3	180.704		39675	cwq_mix2-3_726.raw	Q92357|CFR1_SCHPO	3	0	(HexNAc)3(Hex)7_154:0	N3:(HexNAc)3(Hex)7_154:0:0.00	Peptide Based Search
EEN(+1743.61)NTAAESLINQEETTSGEAVTK	(HexNAc)3(Hex)7	154	NLink		0	1	24.13	25.14	23.13	4.61	4307.78	1743.61	24	1	1437.27	3	177.488	644000	39152	cwq_mix2-2_726.raw	Q92357|CFR1_SCHPO	3	190201	(HexNAc)3(Hex)7_154:0	N3:(HexNAc)3(Hex)7_154:0:0.00	Peptide Based Search
EGFQILLN(+1864.63)R	(HexNAc)2(Hex)9	238	NLink		0	0	40.94	56.84	25.05	0	2953.23	1864.63	9	3	1477.63	2	143.422	1070000	31034	cwq_mix2-3_726.raw	O60109|PPB_SCHPO	8	191681	(HexNAc)2(Hex)9_238:0	N8:(HexNAc)2(Hex)9_238:0:1000.00	Peptide Based Search
EGFQILLN(+1864.63)R	(HexNAc)2(Hex)9	238	NLink		0	0	36.53	50.24	22.81	0	2953.23	1864.63	9	1.6	985.418	3	143.521	1920000	31088	cwq_mix2-3_726.raw	O60109|PPB_SCHPO	8	99485	(HexNAc)2(Hex)9_238:0	N8:(HexNAc)2(Hex)9_238:0:1001.00	Peptide Based Search
EGFQILLN(+1864.63)R	(HexNAc)2(Hex)9	238	NLink		0	0	45.28	55.68	34.87	0	2953.23	1864.63	9	3	1477.63	2	143.422	1070000	31101	cwq_mix2-3_726.raw	O60109|PPB_SCHPO	8	191681	(HexNAc)2(Hex)9_238:0	N8:(HexNAc)2(Hex)9_238:0:1000.00	Peptide Based Search
EGFQILLN(+1864.63)R	(HexNAc)2(Hex)9	238	NLink		0	0	39.67	53.53	25.8	0	2953.23	1864.63	9	1.6	985.418	3	143.521	1920000	31015	cwq_mix2-3_726.raw	O60109|PPB_SCHPO	8	99485	(HexNAc)2(Hex)9_238:0	N8:(HexNAc)2(Hex)9_238:0:1001.00	Peptide Based Search
EGFQILLN(+1864.63)R	(HexNAc)2(Hex)9	238	NLink		0	0	31.2	40.66	21.74	0	2953.23	1864.63	9	3.6	1477.63	2	145.136	1240000	31906	cwq_mix2-1_726.raw	O60109|PPB_SCHPO	8	179387	(HexNAc)2(Hex)9_238:0	N8:(HexNAc)2(Hex)9_238:0:1000.00	Peptide Based Search
EGLINN(+1540.53)GTSIHAGLR	(HexNAc)2(Hex)7	57	NLink		0	0	51.34	65.34	37.35	0	3091.34	1540.53	15	1.6	1031.46	3	106.704		22498	cwq_mix2-3_726.raw	O42887|SPEB2_SCHPO	6	0	(HexNAc)2(Hex)7_57:0	N6:(HexNAc)2(Hex)7_57:0:0.00	Peptide Based Search
EGLINN(+1540.53)GTSIHAGLR	(HexNAc)2(Hex)7	57	NLink		0	0	52.14	60.06	44.23	0	3091.34	1540.53	15	2	1031.46	3	112.864	225000000	24212	cwq_mix2-1_726.raw	O42887|SPEB2_SCHPO	6	100682	(HexNAc)2(Hex)7_57:0	N6:(HexNAc)2(Hex)7_57:0:21.94	Peptide Based Search
EGLINN(+1540.53)GTSIHAGLR	(HexNAc)2(Hex)7	57	NLink		0	0	50	60.38	39.61	0	3091.34	1540.53	15	3.3	1031.46	3	104.74		22271	cwq_mix2-2_726.raw	O42887|SPEB2_SCHPO	6	0	(HexNAc)2(Hex)7_57:0	N6:(HexNAc)2(Hex)7_57:0:0.00	Peptide Based Search
EGLINN(+1702.58)GTSIHAGLR	(HexNAc)2(Hex)8	126	NLink		0	0	61.97	70.31	53.63	0	3253.39	1702.58	15	1.2	1085.47	3	106.141	15100000	22353	cwq_mix2-3_726.raw	O42887|SPEB2_SCHPO	6	129157	(HexNAc)2(Hex)8_126:0	N6:(HexNAc)2(Hex)8_126:0:26.02	Peptide Based Search
EGLINN(+1702.58)GTSIHAGLR	(HexNAc)2(Hex)8	126	NLink		0	0	58.45	68.53	48.37	0	3253.39	1702.58	15	1.2	1085.47	3	106.141	15100000	22250	cwq_mix2-3_726.raw	O42887|SPEB2_SCHPO	6	129157	(HexNAc)2(Hex)8_126:0	N6:(HexNAc)2(Hex)8_126:0:7.21	Peptide Based Search
EGLINN(+1702.58)GTSIHAGLR	(HexNAc)2(Hex)8	126	NLink		0	1	37.95	50.44	25.45	0	3253.39	1702.58	15	-5.9	1085.8	3	115.511	1010000	24648	cwq_mix2-3_726.raw	O42887|SPEB2_SCHPO	6	129277	(HexNAc)2(Hex)8_126:0	N6:(HexNAc)2(Hex)8_126:0:8.14	Peptide Based Search
EGLINN(+1702.58)GTSIHAGLR	(HexNAc)2(Hex)8	126	NLink		0	0	51.49	59.8	43.18	0	3253.39	1702.58	15	1.2	1085.47	3	106.141	15100000	22427	cwq_mix2-3_726.raw	O42887|SPEB2_SCHPO	6	129157	(HexNAc)2(Hex)8_126:0	N6:(HexNAc)2(Hex)8_126:0:0.00	Peptide Based Search
EGLINN(+1702.58)GTSIHAGLR	(HexNAc)2(Hex)8	126	NLink		0	0	56.02	59.58	52.46	0	3253.39	1702.58	15	1.3	1085.47	3	112.318	11800000	24056	cwq_mix2-1_726.raw	O42887|SPEB2_SCHPO	6	114024	(HexNAc)2(Hex)8_126:0	N6:(HexNAc)2(Hex)8_126:0:24.44	Peptide Based Search
EGLINN(+1702.58)GTSIHAGLR	(HexNAc)2(Hex)8	126	NLink		0	1	34.56	42.58	26.54	0	3253.39	1702.58	15	-6.7	1085.8	3	113.956	1140000	24472	cwq_mix2-2_726.raw	O42887|SPEB2_SCHPO	6	126404	(HexNAc)2(Hex)8_126:0	N6:(HexNAc)2(Hex)8_126:0:0.00	Peptide Based Search
EGLINN(+1702.58)GTSIHAGLR	(HexNAc)2(Hex)8	126	NLink		0	0	56.92	61.87	51.96	0	3253.39	1702.58	15	1.7	1085.47	3	103.97	13200000	22109	cwq_mix2-2_726.raw	O42887|SPEB2_SCHPO	6	126284	(HexNAc)2(Hex)8_126:0	N6:(HexNAc)2(Hex)8_126:0:14.40	Peptide Based Search
EGLINN(+1702.58)GTSIHAGLR	(HexNAc)2(Hex)8	126	NLink		0	0	44.39	45.99	42.79	0	3253.39	1702.58	15	1.7	1085.47	3	103.97	13200000	22183	cwq_mix2-2_726.raw	O42887|SPEB2_SCHPO	6	126284	(HexNAc)2(Hex)8_126:0	N6:(HexNAc)2(Hex)8_126:0:0.00	Peptide Based Search
EGLINN(+1864.63)GTSIHAGLR	(HexNAc)2(Hex)9	238	NLink		0	1	31.32	40.03	22.62	0	3415.45	1864.63	15	-5.6	1139.82	3	115.272	1260000	24519	cwq_mix2-3_726.raw	O42887|SPEB2_SCHPO	6	147430	(HexNAc)2(Hex)9_238:0	N6:(HexNAc)2(Hex)9_238:0:8.14	Peptide Based Search
EGLINN(+1864.63)GTSIHAGLR	(HexNAc)2(Hex)9	238	NLink		0	0	56.64	65.74	47.54	0	3415.45	1864.63	15	1.7	1139.49	3	105.553	17200000	22294	cwq_mix2-3_726.raw	O42887|SPEB2_SCHPO	6	147314	(HexNAc)2(Hex)9_238:0	N6:(HexNAc)2(Hex)9_238:0:9.34	Peptide Based Search
EGLINN(+1864.63)GTSIHAGLR	(HexNAc)2(Hex)9	238	NLink		0	0	55.86	58.04	53.68	0	3415.45	1864.63	15	1.7	1139.49	3	111.98	15100000	23997	cwq_mix2-1_726.raw	O42887|SPEB2_SCHPO	6	130564	(HexNAc)2(Hex)9_238:0	N6:(HexNAc)2(Hex)9_238:0:0.00	Peptide Based Search
EGLINN(+1864.63)GTSIHAGLR	(HexNAc)2(Hex)9	238	NLink		0	0	52.03	61.29	42.78	0	3415.45	1864.63	15	1.7	1139.49	3	111.98	15100000	23889	cwq_mix2-1_726.raw	O42887|SPEB2_SCHPO	6	130564	(HexNAc)2(Hex)9_238:0	N6:(HexNAc)2(Hex)9_238:0:7.65	Peptide Based Search
EGLINN(+1864.63)GTSIHAGLR	(HexNAc)2(Hex)9	238	NLink		0	1	40.54	52.46	28.62	0	3415.45	1864.63	15	-5.5	1139.82	3	120.388	983000	26027	cwq_mix2-1_726.raw	O42887|SPEB2_SCHPO	6	130651	(HexNAc)2(Hex)9_238:0	N6:(HexNAc)2(Hex)9_238:0:17.01	Peptide Based Search
EGLINN(+1864.63)GTSIHAGLR	(HexNAc)2(Hex)9	238	NLink		0	1	26.13	26.81	25.46	0	3415.45	1864.63	15	-4.9	1139.82	3	113.564	1270000	24348	cwq_mix2-2_726.raw	O42887|SPEB2_SCHPO	6	144930	(HexNAc)2(Hex)9_238:0	N6:(HexNAc)2(Hex)9_238:0:7.65	Peptide Based Search
EGLINN(+1864.63)GTSIHAGLR	(HexNAc)2(Hex)9	238	NLink		0	1	38.3	46.17	30.42	0	3415.45	1864.63	15	-4.9	1139.82	3	113.564	1270000	24437	cwq_mix2-2_726.raw	O42887|SPEB2_SCHPO	6	144930	(HexNAc)2(Hex)9_238:0	N6:(HexNAc)2(Hex)9_238:0:17.01	Peptide Based Search
EGLINN(+1864.63)GTSIHAGLR	(HexNAc)2(Hex)9	238	NLink		0	0	41.52	50.46	32.58	0	3415.45	1864.63	15	1.6	1139.49	3	103.676	17100000	21990	cwq_mix2-2_726.raw	O42887|SPEB2_SCHPO	6	144826	(HexNAc)2(Hex)9_238:0	N6:(HexNAc)2(Hex)9_238:0:0.00	Peptide Based Search
EGLINN(+1864.63)GTSIHAGLR	(HexNAc)2(Hex)9	238	NLink		0	0	51.57	58.56	44.57	0	3415.45	1864.63	15	1.6	1139.49	3	103.676	17100000	22064	cwq_mix2-2_726.raw	O42887|SPEB2_SCHPO	6	144826	(HexNAc)2(Hex)9_238:0	N6:(HexNAc)2(Hex)9_238:0:0.00	Peptide Based Search
EGLINN(+2026.68)GTSIHAGLR	(HexNAc)2(Hex)10	423	NLink		0	0	50.72	57.36	44.09	0	3577.5	2026.68	15	2	1193.51	3	111.59	2800000	23877	cwq_mix2-1_726.raw	O42887|SPEB2_SCHPO	6	143289	(HexNAc)2(Hex)10_423:0	N6:(HexNAc)2(Hex)10_423:0:9.34	Peptide Based Search
EGLINN(+2188.74)GTSIHAGLR	(HexNAc)2(Hex)11	694	NLink		0	0	60.84	70.49	51.19	0	3739.55	2188.74	15	2.4	1247.53	3	104.422	4370000	21929	cwq_mix2-3_726.raw	O42887|SPEB2_SCHPO	6	170585	(HexNAc)2(Hex)11_694:0	N6:(HexNAc)2(Hex)11_694:0:0.00	Peptide Based Search
EGLINN(+2188.74)GTSIHAGLR	(HexNAc)2(Hex)11	694	NLink		0	-1	48.06	57.92	38.21	0	3739.55	2188.74	15	3.4	1247.19	3	103.946		21852	cwq_mix2-3_726.raw	O42887|SPEB2_SCHPO	6	0	(HexNAc)2(Hex)11_694:0	N6:(HexNAc)2(Hex)11_694:0:0.00	Peptide Based Search
EGLINN(+2188.74)GTSIHAGLR	(HexNAc)2(Hex)11	694	NLink		0	0	53.03	59.58	46.48	0	3739.55	2188.74	15	1.4	1247.53	3	110.902	5320000	23779	cwq_mix2-1_726.raw	O42887|SPEB2_SCHPO	6	153615	(HexNAc)2(Hex)11_694:0	N6:(HexNAc)2(Hex)11_694:0:11.06	Peptide Based Search
EGLINN(+2188.74)GTSIHAGLR	(HexNAc)2(Hex)11	694	NLink		0	0	33.72	39.43	28.01	0	3739.55	2188.74	15	1.4	1247.53	3	110.902	5320000	23646	cwq_mix2-1_726.raw	O42887|SPEB2_SCHPO	6	153615	(HexNAc)2(Hex)11_694:0	N6:(HexNAc)2(Hex)11_694:0:0.00	Peptide Based Search
EGLINN(+2188.74)GTSIHAGLR	(HexNAc)2(Hex)11	694	NLink		0	0	49.7	59.31	40.09	0	3739.55	2188.74	15	2	1247.53	3	102.01	5310000	21765	cwq_mix2-2_726.raw	O42887|SPEB2_SCHPO	6	169195	(HexNAc)2(Hex)11_694:0	N6:(HexNAc)2(Hex)11_694:0:1001.00	Peptide Based Search
EGLINN(+2188.74)GTSIHAGLR	(HexNAc)2(Hex)11	694	NLink		0	0	47.75	47.86	47.65	0	3739.55	2188.74	15	2	1247.53	3	102.01	5310000	21596	cwq_mix2-2_726.raw	O42887|SPEB2_SCHPO	6	169195	(HexNAc)2(Hex)11_694:0	N6:(HexNAc)2(Hex)11_694:0:12.28	Peptide Based Search
EGLINN(+2188.74)GTSIHAGLR	(HexNAc)2(Hex)11	694	NLink		0	0	47.37	55.83	38.92	0	3739.55	2188.74	15	2	1247.53	3	102.01	5310000	21675	cwq_mix2-2_726.raw	O42887|SPEB2_SCHPO	6	169195	(HexNAc)2(Hex)11_694:0	N6:(HexNAc)2(Hex)11_694:0:7.65	Peptide Based Search
EGLINN(+2350.79)GTSIHAGLR	(HexNAc)2(Hex)12	1048	NLink		0	0	50.43	68.97	31.88	0	3901.6	2350.79	15	2.9	1301.55	3	103.782	3440000	21874	cwq_mix2-3_726.raw	O42887|SPEB2_SCHPO	6	177604	(HexNAc)2(Hex)12_1048:0	N6:(HexNAc)2(Hex)12_1048:0:7.21	Peptide Based Search
EGLINN(+2350.79)GTSIHAGLR	(HexNAc)2(Hex)12	1048	NLink		0	-1	42.76	63.69	21.82	0	3901.6	2350.79	15	3.3	1301.21	3	103.279		21698	cwq_mix2-3_726.raw	O42887|SPEB2_SCHPO	6	0	(HexNAc)2(Hex)12_1048:0	N6:(HexNAc)2(Hex)12_1048:0:0.00	Peptide Based Search
EGLINN(+2350.79)GTSIHAGLR	(HexNAc)2(Hex)12	1048	NLink		0	0	49.96	66.34	33.58	0	3901.6	2350.79	15	2.9	1301.55	3	103.782	3440000	21770	cwq_mix2-3_726.raw	O42887|SPEB2_SCHPO	6	177604	(HexNAc)2(Hex)12_1048:0	N6:(HexNAc)2(Hex)12_1048:0:8.69	Peptide Based Search
EGLINN(+2350.79)GTSIHAGLR	(HexNAc)2(Hex)12	1048	NLink		0	0	48.85	63.49	34.21	0	3901.6	2350.79	15	2.6	1301.55	3	110.407	4590000	23555	cwq_mix2-1_726.raw	O42887|SPEB2_SCHPO	6	161527	(HexNAc)2(Hex)12_1048:0	N6:(HexNAc)2(Hex)12_1048:0:7.65	Peptide Based Search
EGLINN(+2350.79)GTSIHAGLR	(HexNAc)2(Hex)12	1048	NLink		0	0	48.55	60.84	36.26	0	3901.6	2350.79	15	2.6	1301.55	3	110.407	4590000	23643	cwq_mix2-1_726.raw	O42887|SPEB2_SCHPO	6	161527	(HexNAc)2(Hex)12_1048:0	N6:(HexNAc)2(Hex)12_1048:0:9.34	Peptide Based Search
EGLINN(+2350.79)GTSIHAGLR	(HexNAc)2(Hex)12	1048	NLink		0	0	55.21	61.22	49.19	0	3901.6	2350.79	15	2.1	1301.54	3	101.676	4920000	21562	cwq_mix2-2_726.raw	O42887|SPEB2_SCHPO	6	176753	(HexNAc)2(Hex)12_1048:0	N6:(HexNAc)2(Hex)12_1048:0:12.28	Peptide Based Search
EGLINN(+2512.84)GTSIHAGLR	(HexNAc)2(Hex)13	1497	NLink		0	0	47.67	67.22	28.13	0	4063.66	2512.84	15	1.5	1016.92	4	103.344	2420000	21771	cwq_mix2-3_726.raw	O42887|SPEB2_SCHPO	6	108603	(HexNAc)2(Hex)13_1497:0	N6:(HexNAc)2(Hex)13_1497:0:0.00	Peptide Based Search
EGLINN(+2512.84)GTSIHAGLR	(HexNAc)2(Hex)13	1497	NLink		0	0	58.53	70.45	46.6	0	4063.66	2512.84	15	2.7	1355.56	3	103.29	22100000	21660	cwq_mix2-3_726.raw	O42887|SPEB2_SCHPO	6	183928	(HexNAc)2(Hex)13_1497:0	N6:(HexNAc)2(Hex)13_1497:0:30.46	Peptide Based Search
EGLINN(+2512.84)GTSIHAGLR	(HexNAc)2(Hex)13	1497	NLink		0	0	56.15	69.66	42.63	0	4063.66	2512.84	15	1.5	1016.92	4	103.344	2420000	21681	cwq_mix2-3_726.raw	O42887|SPEB2_SCHPO	6	108603	(HexNAc)2(Hex)13_1497:0	N6:(HexNAc)2(Hex)13_1497:0:0.00	Peptide Based Search
EGLINN(+2512.84)GTSIHAGLR	(HexNAc)2(Hex)13	1497	NLink		0	0	43.65	62.23	25.07	0	4063.66	2512.84	15	-2.9	1355.56	3	108.714		22966	cwq_mix2-3_726.raw	O42887|SPEB2_SCHPO	6	0	(HexNAc)2(Hex)13_1497:0	N6:(HexNAc)2(Hex)13_1497:0:8.14	Peptide Based Search
EGLINN(+2512.84)GTSIHAGLR	(HexNAc)2(Hex)13	1497	NLink		0	1	39.37	51.32	27.42	0	4063.66	2512.84	15	-4	1355.89	3	113.486	1630000	24129	cwq_mix2-3_726.raw	O42887|SPEB2_SCHPO	6	183956	(HexNAc)2(Hex)13_1497:0	N6:(HexNAc)2(Hex)13_1497:0:0.00	Peptide Based Search
EGLINN(+2512.84)GTSIHAGLR	(HexNAc)2(Hex)13	1497	NLink		0	0	55.43	62.26	48.6	0	4063.66	2512.84	15	2.2	1355.56	3	110.01	27200000	23496	cwq_mix2-1_726.raw	O42887|SPEB2_SCHPO	6	169083	(HexNAc)2(Hex)13_1497:0	N6:(HexNAc)2(Hex)13_1497:0:0.00	Peptide Based Search
EGLINN(+2512.84)GTSIHAGLR	(HexNAc)2(Hex)13	1497	NLink		0	1	37	48.87	25.13	0	4063.66	2512.84	15	-2.6	1355.89	3	118.957	1790000	25656	cwq_mix2-1_726.raw	O42887|SPEB2_SCHPO	6	169111	(HexNAc)2(Hex)13_1497:0	N6:(HexNAc)2(Hex)13_1497:0:10.11	Peptide Based Search
EGLINN(+2512.84)GTSIHAGLR	(HexNAc)2(Hex)13	1497	NLink		0	0	51.25	64.2	38.3	0	4063.66	2512.84	15	1.9	1016.92	4	110.059	2000000	23515	cwq_mix2-1_726.raw	O42887|SPEB2_SCHPO	6	96264	(HexNAc)2(Hex)13_1497:0	N6:(HexNAc)2(Hex)13_1497:0:20.00	Peptide Based Search
EGLINN(+2512.84)GTSIHAGLR	(HexNAc)2(Hex)13	1497	NLink		0	0	51.62	58.86	44.38	0	4063.66	2512.84	15	2.5	1355.56	3	101.368	32300000	21501	cwq_mix2-2_726.raw	O42887|SPEB2_SCHPO	6	183837	(HexNAc)2(Hex)13_1497:0	N6:(HexNAc)2(Hex)13_1497:0:10.11	Peptide Based Search
EGLINN(+2512.84)GTSIHAGLR	(HexNAc)2(Hex)13	1497	NLink		0	0	45.28	58.88	31.68	0	4063.66	2512.84	15	2.5	1355.56	3	101.368	32300000	21573	cwq_mix2-2_726.raw	O42887|SPEB2_SCHPO	6	183837	(HexNAc)2(Hex)13_1497:0	N6:(HexNAc)2(Hex)13_1497:0:0.00	Peptide Based Search
EGLINN(+2512.84)GTSIHAGLR	(HexNAc)2(Hex)13	1497	NLink		0	0	49.66	61.89	37.44	0	4063.66	2512.84	15	1.5	1016.92	4	101.368	3190000	21491	cwq_mix2-2_726.raw	O42887|SPEB2_SCHPO	6	106106	(HexNAc)2(Hex)13_1497:0	N6:(HexNAc)2(Hex)13_1497:0:7.65	Peptide Based Search
EGLINN(+2512.84)GTSIHAGLR	(HexNAc)2(Hex)13	1497	NLink		0	1	29.97	32.38	27.56	0	4063.66	2512.84	15	-2.1	1355.89	3	106.946	403000	22820	cwq_mix2-2_726.raw	O42887|SPEB2_SCHPO	6	183872	(HexNAc)2(Hex)13_1497:0	N6:(HexNAc)2(Hex)13_1497:0:7.65	Peptide Based Search
EGLINN(+2512.84)GTSIHAGLR	(HexNAc)2(Hex)13	1497	NLink		0	1	36.21	40.29	32.13	0	4063.66	2512.84	15	-4.1	1355.89	3	111.499	1880000	23925	cwq_mix2-2_726.raw	O42887|SPEB2_SCHPO	6	183870	(HexNAc)2(Hex)13_1497:0	N6:(HexNAc)2(Hex)13_1497:0:10.11	Peptide Based Search
EGLINN(+2674.89)GTSIHAGLR	(HexNAc)2(Hex)14	2045	NLink		0	0	59.89	71.44	48.34	0	4225.71	2674.89	15	2.3	1409.58	3	102.947	4560000	21591	cwq_mix2-3_726.raw	O42887|SPEB2_SCHPO	6	188199	(HexNAc)2(Hex)14_2045:0	N6:(HexNAc)2(Hex)14_2045:0:16.90	Peptide Based Search
EGLINN(+2674.89)GTSIHAGLR	(HexNAc)2(Hex)14	2045	NLink		0	0	53.6	63.41	43.78	0	4225.71	2674.89	15	2.4	1409.58	3	109.766	6970000	23435	cwq_mix2-1_726.raw	O42887|SPEB2_SCHPO	6	174568	(HexNAc)2(Hex)14_2045:0	N6:(HexNAc)2(Hex)14_2045:0:14.40	Peptide Based Search
EGLINN(+2674.89)GTSIHAGLR	(HexNAc)2(Hex)14	2045	NLink		0	0	55.27	61.35	49.19	0	4225.71	2674.89	15	2.2	1409.58	3	101.171	5550000	21391	cwq_mix2-2_726.raw	O42887|SPEB2_SCHPO	6	188544	(HexNAc)2(Hex)14_2045:0	N6:(HexNAc)2(Hex)14_2045:0:11.06	Peptide Based Search
EGLINN(+2836.95)GTSIHAGLR	(HexNAc)2(Hex)15	2630	NLink		0	0	45.66	59.2	32.11	0	4387.76	2836.95	15	1.5	1463.6	3	102.797	2310000	21497	cwq_mix2-3_726.raw	O42887|SPEB2_SCHPO	6	191067	(HexNAc)2(Hex)15_2630:0	N6:(HexNAc)2(Hex)15_2630:0:0.00	Peptide Based Search
EGLINN(+2836.95)GTSIHAGLR	(HexNAc)2(Hex)15	2630	NLink		0	0	39.91	52.7	27.12	0	4387.76	2836.95	15	0.5	1463.6	3	109.414		23391	cwq_mix2-1_726.raw	O42887|SPEB2_SCHPO	6	0	(HexNAc)2(Hex)15_2630:0	N6:(HexNAc)2(Hex)15_2630:0:0.00	Peptide Based Search
EGLINN(+2999.00)GTSIHAGLR	(HexNAc)2(Hex)16	3297	NLink		0	0	45.22	63.54	26.89	0	4549.81	2999	15	2.9	1517.62	3	102.501	5450000	21463	cwq_mix2-3_726.raw	O42887|SPEB2_SCHPO	6	193426	(HexNAc)2(Hex)16_3297:0	N6:(HexNAc)2(Hex)16_3297:0:0.00	Peptide Based Search
EGLINN(+2999.00)GTSIHAGLR	(HexNAc)2(Hex)16	3297	NLink		0	0	51.44	68.06	34.82	0	4549.81	2999	15	1.6	1138.46	4	102.501	2010000	21549	cwq_mix2-3_726.raw	O42887|SPEB2_SCHPO	6	146960	(HexNAc)2(Hex)16_3297:0	N6:(HexNAc)2(Hex)16_3297:0:8.69	Peptide Based Search
EGLINN(+2999.00)GTSIHAGLR	(HexNAc)2(Hex)16	3297	NLink		0	0	43.17	56.2	30.15	0	4549.81	2999	15	2.1	1517.62	3	109.571	9250000	23355	cwq_mix2-1_726.raw	O42887|SPEB2_SCHPO	6	181950	(HexNAc)2(Hex)16_3297:0	N6:(HexNAc)2(Hex)16_3297:0:0.00	Peptide Based Search
EGLINN(+2999.00)GTSIHAGLR	(HexNAc)2(Hex)16	3297	NLink		0	0	53.17	59.97	46.36	0	4549.81	2999	15	2.7	1517.62	3	100.673	5340000	21335	cwq_mix2-2_726.raw	O42887|SPEB2_SCHPO	6	194522	(HexNAc)2(Hex)16_3297:0	N6:(HexNAc)2(Hex)16_3297:0:10.11	Peptide Based Search
EGLINN(+2999.00)GTSIHAGLR	(HexNAc)2(Hex)16	3297	NLink		0	0	40.96	57.4	24.51	0	4549.81	2999	15	2.7	1517.62	3	100.673	5340000	21243	cwq_mix2-2_726.raw	O42887|SPEB2_SCHPO	6	194522	(HexNAc)2(Hex)16_3297:0	N6:(HexNAc)2(Hex)16_3297:0:0.00	Peptide Based Search
EGLINN(+3161.05)GTSIHAGLR	(HexNAc)2(Hex)17	3906	NLink		0	-1	36.26	47.91	24.6	0	4711.87	3161.05	15	3.9	1571.3	3	101.978		21407	cwq_mix2-3_726.raw	O42887|SPEB2_SCHPO	6	0	(HexNAc)2(Hex)17_3906:0	N6:(HexNAc)2(Hex)17_3906:0:0.00	Peptide Based Search
EGLINN(+3161.05)GTSIHAGLR	(HexNAc)2(Hex)17	3906	NLink		0	0	52.17	59.27	45.07	0	4711.87	3161.05	15	2	1571.63	3	109.178	1980000	23331	cwq_mix2-1_726.raw	O42887|SPEB2_SCHPO	6	185546	(HexNAc)2(Hex)17_3906:0	N6:(HexNAc)2(Hex)17_3906:0:8.69	Peptide Based Search
EGLINN(+3161.05)GTSIHAGLR	(HexNAc)2(Hex)17	3906	NLink		0	-1	34.89	46.83	22.95	0	4711.87	3161.05	15	2.2	1571.3	3	100.152		21205	cwq_mix2-2_726.raw	O42887|SPEB2_SCHPO	6	0	(HexNAc)2(Hex)17_3906:0	N6:(HexNAc)2(Hex)17_3906:0:0.00	Peptide Based Search
EIAPGN(+1864.63)VSK	(HexNAc)2(Hex)9	238	NLink		0	0	44.12	57.63	30.61	0	2778.12	1864.63	9	3.8	1390.07	2	49.9174	51400	9792	cwq_mix2-3_726.raw	O14194|GGT2_SCHPO	6	186696	(HexNAc)2(Hex)9_238:0	N6:(HexNAc)2(Hex)9_238:0:1000.00	Peptide Based Search
EIAPGN(+1864.63)VSK	(HexNAc)2(Hex)9	238	NLink		0	0	37.18	49.11	25.26	0	2778.12	1864.63	9	2.1	1390.07	2	62.7699	144000	12903	cwq_mix2-1_726.raw	O14194|GGT2_SCHPO	6	172608	(HexNAc)2(Hex)9_238:0	N6:(HexNAc)2(Hex)9_238:0:1000.00	Peptide Based Search
EIAPGN(+1864.63)VSK	(HexNAc)2(Hex)9	238	NLink		0	0	37.3	44.96	29.65	0	2778.12	1864.63	9	5.3	1390.07	2	49.1066	95600	9828	cwq_mix2-2_726.raw	O14194|GGT2_SCHPO	6	186898	(HexNAc)2(Hex)9_238:0	N6:(HexNAc)2(Hex)9_238:0:1001.00	Peptide Based Search
EIAPGN(+2026.68)VSK	(HexNAc)2(Hex)10	423	NLink		0	0	47.99	62.19	33.79	0	2940.17	2026.68	9	2.3	1471.1	2	49.1414	203000	9587	cwq_mix2-3_726.raw	O14194|GGT2_SCHPO	6	191395	(HexNAc)2(Hex)10_423:0	N6:(HexNAc)2(Hex)10_423:0:1000.00	Peptide Based Search
EIAPGN(+2026.68)VSK	(HexNAc)2(Hex)10	423	NLink		0	0	46.86	60.21	33.51	0	2940.17	2026.68	9	2.1	1471.1	2	61.5362	370000	12611	cwq_mix2-1_726.raw	O14194|GGT2_SCHPO	6	178959	(HexNAc)2(Hex)10_423:0	N6:(HexNAc)2(Hex)10_423:0:1000.00	Peptide Based Search
EIAPGN(+2026.68)VSK	(HexNAc)2(Hex)10	423	NLink		0	0	42.62	53.2	32.04	0	2940.17	2026.68	9	2.1	1471.1	2	61.5362	370000	12696	cwq_mix2-1_726.raw	O14194|GGT2_SCHPO	6	178959	(HexNAc)2(Hex)10_423:0	N6:(HexNAc)2(Hex)10_423:0:1000.00	Peptide Based Search
EIAPGN(+2026.68)VSK	(HexNAc)2(Hex)10	423	NLink		0	0	44.56	55.02	34.1	0	2940.17	2026.68	9	3.5	1471.1	2	47.9264	239000	9514	cwq_mix2-2_726.raw	O14194|GGT2_SCHPO	6	192199	(HexNAc)2(Hex)10_423:0	N6:(HexNAc)2(Hex)10_423:0:1000.00	Peptide Based Search
EIAPGN(+2188.74)VSK	(HexNAc)2(Hex)11	694	NLink		0	0	47.64	61.02	34.26	0	3102.22	2188.74	9	3.6	1552.12	2	48.7877	360000	9532	cwq_mix2-3_726.raw	O14194|GGT2_SCHPO	6	195099	(HexNAc)2(Hex)11_694:0	N6:(HexNAc)2(Hex)11_694:0:1000.00	Peptide Based Search
EIAPGN(+2188.74)VSK	(HexNAc)2(Hex)11	694	NLink		0	0	40.29	55.68	24.9	0	3102.22	2188.74	9	3.5	1035.09	3	48.8366	701000	9539	cwq_mix2-3_726.raw	O14194|GGT2_SCHPO	6	114293	(HexNAc)2(Hex)11_694:0	N6:(HexNAc)2(Hex)11_694:0:1001.00	Peptide Based Search
EIAPGN(+2188.74)VSK	(HexNAc)2(Hex)11	694	NLink		0	0	46.61	55.21	38.02	0	3102.22	2188.74	9	2.5	1552.12	2	61.2937	637000	12582	cwq_mix2-1_726.raw	O14194|GGT2_SCHPO	6	184368	(HexNAc)2(Hex)11_694:0	N6:(HexNAc)2(Hex)11_694:0:1000.00	Peptide Based Search
EIAPGN(+2188.74)VSK	(HexNAc)2(Hex)11	694	NLink		0	0	38.11	48.88	27.33	0	3102.22	2188.74	9	1.2	1035.08	3	61.3007	810000	12613	cwq_mix2-1_726.raw	O14194|GGT2_SCHPO	6	101702	(HexNAc)2(Hex)11_694:0	N6:(HexNAc)2(Hex)11_694:0:1001.00	Peptide Based Search
EIAPGN(+2188.74)VSK	(HexNAc)2(Hex)11	694	NLink		0	0	38.05	52.46	23.63	0	3102.22	2188.74	9	3.4	1552.12	2	47.7296	374000	9436	cwq_mix2-2_726.raw	O14194|GGT2_SCHPO	6	196199	(HexNAc)2(Hex)11_694:0	N6:(HexNAc)2(Hex)11_694:0:1000.00	Peptide Based Search
EIAPGN(+2512.84)VSK	(HexNAc)2(Hex)13	1497	NLink		0	0	43.98	60.29	27.67	0	3426.33	2512.84	9	2.9	1143.12	3	48.4398	1660000	9452	cwq_mix2-3_726.raw	O14194|GGT2_SCHPO	6	148494	(HexNAc)2(Hex)13_1497:0	N6:(HexNAc)2(Hex)13_1497:0:1001.00	Peptide Based Search
EIAPGN(+2512.84)VSK	(HexNAc)2(Hex)13	1497	NLink		0	0	33.06	41.01	25.11	0	3426.33	2512.84	9	2.6	1143.12	3	47.0887	2150000	9303	cwq_mix2-2_726.raw	O14194|GGT2_SCHPO	6	145968	(HexNAc)2(Hex)13_1497:0	N6:(HexNAc)2(Hex)13_1497:0:1001.00	Peptide Based Search
EIAPGN(+2512.84)VSK	(HexNAc)2(Hex)13	1497	NLink		0	0	37.79	51.16	24.41	0	3426.33	2512.84	9	2.6	1143.12	3	47.0887	2150000	9379	cwq_mix2-2_726.raw	O14194|GGT2_SCHPO	6	145968	(HexNAc)2(Hex)13_1497:0	N6:(HexNAc)2(Hex)13_1497:0:1001.00	Peptide Based Search
EIAPGN(+2512.84)VSK	(HexNAc)2(Hex)13	1497	NLink		0	-3	31.06	36.97	25.14	0	3426.33	2512.84	9	0.6	1142.11	3	46.9888	158000	9303	cwq_mix2-2_726.raw	O14194|GGT2_SCHPO	6	145661	(HexNAc)2(Hex)13_1497:0	N6:(HexNAc)2(Hex)13_1497:0:1001.00	Glycan Based Search (low glycan merged)
EM(+15.99)N(+2069.77)QTETLIPAAR	(HexNAc)7(Hex)4	499	NLink		0	2	22.69	14.39	30.99	2.27	3558.49	2069.77	13	-10	1187.83	3	146.097	2080000	31660	cwq_mix2-3_726.raw	O13820|ERG5_SCHPO	3	159322	Oxidation (M);(HexNAc)7(Hex)4_499:0	M2:Oxidation (M):1000.00;N3:(HexNAc)7(Hex)4_499:0:1000.00	Glycan Based Search (low glycan)
ESLQN(+1907.71)DSHSVSQK	(HexNAc)7(Hex)3	285	NLink		0	1	24.59	21.83	27.34	0.29	3365.39	1907.71	13	8.8	842.614	4	89.4005	1210000	18821	cwq_mix2-2_726.raw	P87128|EIF3J_SCHPO	5	54880	(HexNAc)7(Hex)3_285:0	N5:(HexNAc)7(Hex)3_285:0:1000.00	Peptide Based Search
ETN(+1702.58)NSDAGYTEPYR	(HexNAc)2(Hex)8	126	NLink		0	2	46.42	45.44	47.4	0	3318.25	1702.58	14	-0.7	1107.76	3	82.071		16964	cwq_mix2-3_726.raw	Q9US55|GLU2A_SCHPO	3	0	(HexNAc)2(Hex)8_126:0	N3:(HexNAc)2(Hex)8_126:0:17.01	Peptide Based Search
ETN(+1702.58)NSDAGYTEPYR	(HexNAc)2(Hex)8	126	NLink		0	0	40.46	42.44	38.48	0	3318.25	1702.58	14	2	1660.14	2	82.1025	773000	16946	cwq_mix2-3_726.raw	Q9US55|GLU2A_SCHPO	3	198585	(HexNAc)2(Hex)8_126:0	N3:(HexNAc)2(Hex)8_126:0:0.00	Peptide Based Search
ETN(+1702.58)NSDAGYTEPYR	(HexNAc)2(Hex)8	126	NLink		0	0	33.27	35.52	31.02	0	3318.25	1702.58	14	1.2	1660.14	2	94.7317	608000	20089	cwq_mix2-1_726.raw	Q9US55|GLU2A_SCHPO	3	190076	(HexNAc)2(Hex)8_126:0	N3:(HexNAc)2(Hex)8_126:0:14.02	Peptide Based Search
ETN(+1702.58)NSDAGYTEPYR	(HexNAc)2(Hex)8	126	NLink		0	0	54.11	54.11	54.11	0	3318.25	1702.58	14	1.8	1107.09	3	94.6856	3300000	20140	cwq_mix2-1_726.raw	Q9US55|GLU2A_SCHPO	3	120459	(HexNAc)2(Hex)8_126:0	N3:(HexNAc)2(Hex)8_126:0:17.01	Peptide Based Search
ETN(+1702.58)NSDAGYTEPYR	(HexNAc)2(Hex)8	126	NLink		0	0	42.51	41.39	43.63	0	3318.25	1702.58	14	1.6	1107.09	3	80.9208	4770000	16948	cwq_mix2-2_726.raw	Q9US55|GLU2A_SCHPO	3	133842	(HexNAc)2(Hex)8_126:0	N3:(HexNAc)2(Hex)8_126:0:8.14	Peptide Based Search
ETN(+1702.58)NSDAGYTEPYR	(HexNAc)2(Hex)8	126	NLink		0	0	40.8	44.41	37.2	0	3318.25	1702.58	14	1.6	1107.09	3	80.9208	4770000	16866	cwq_mix2-2_726.raw	Q9US55|GLU2A_SCHPO	3	133842	(HexNAc)2(Hex)8_126:0	N3:(HexNAc)2(Hex)8_126:0:7.65	Peptide Based Search
ETN(+1702.58)NSDAGYTEPYR	(HexNAc)2(Hex)8	126	NLink		0	-1	30.29	35.44	25.14	0	3318.25	1702.58	14	3.7	1659.64	2	81.0004		16928	cwq_mix2-2_726.raw	Q9US55|GLU2A_SCHPO	3	0	(HexNAc)2(Hex)8_126:0	N3:(HexNAc)2(Hex)8_126:0:0.00	Peptide Based Search
ETN(+1704.63)NSDAGYTEPYR	(HexNAc)6(Hex)3	139	NLink		0	2	43.79	40.23	47.35	0.79	3320.31	1704.63	14	-10.1	1108.44	3	82.0533	3490000	16964	cwq_mix2-3_726.raw	Q9US55|GLU2A_SCHPO	3	137051	(HexNAc)6(Hex)3_139:0	N3:(HexNAc)6(Hex)3_139:0:17.01	Peptide Based Search
FAYIGDNMDLAFTN(+1540.53)HTDWK	(HexNAc)2(Hex)7	57	NLink		0	0	49.88	50.23	49.52	0	3798.54	1540.53	19	1.7	1267.19	3	185.011	704000	41175	cwq_mix2-1_726.raw	P87167|BUT2_SCHPO	14	156490	(HexNAc)2(Hex)7_57:0	N14:(HexNAc)2(Hex)7_57:0:10.82	Peptide Based Search
FAYIGDNMDLAFTN(+1540.53)HTDWK	(HexNAc)2(Hex)7	57	NLink		0	-1	36.99	32.1	41.88	0	3798.54	1540.53	19	2.5	1266.85	3	185.361		40950	cwq_mix2-2_726.raw	P87167|BUT2_SCHPO	14	0	(HexNAc)2(Hex)7_57:0	N14:(HexNAc)2(Hex)7_57:0:0.00	Peptide Based Search
FAYIGDNMDLAFTN(+1540.53)HTDWK	(HexNAc)2(Hex)7	57	NLink		0	0	34.39	41.26	27.52	0	3798.54	1540.53	19	-0.9	1267.18	3	185.532	754000	41031	cwq_mix2-2_726.raw	P87167|BUT2_SCHPO	14	172144	(HexNAc)2(Hex)7_57:0	N14:(HexNAc)2(Hex)7_57:0:0.00	Peptide Based Search
FAYIGDNMDLAFTN(+2350.79)HTDWK	(HexNAc)2(Hex)12	1048	NLink		0	-1	33.5	37.28	29.72	0	4608.8	2350.79	19	3.9	1536.94	3	182.783		40647	cwq_mix2-1_726.raw	P87167|BUT2_SCHPO	14	0	(HexNAc)2(Hex)12_1048:0	N14:(HexNAc)2(Hex)12_1048:0:7.90	Peptide Based Search
FAYIGDNMDLAFTN(+2350.79)HTDWK	(HexNAc)2(Hex)12	1048	NLink		0	0	36.47	45.76	27.17	0	4608.8	2350.79	19	5.1	1537.28	3	182.913		40386	cwq_mix2-2_726.raw	P87167|BUT2_SCHPO	14	0	(HexNAc)2(Hex)12_1048:0	N14:(HexNAc)2(Hex)12_1048:0:0.00	Peptide Based Search
FAYIGDNMDLAFTN(+2999.00)HTDWK	(HexNAc)2(Hex)16	3297	NLink		0	-1	43.71	51.3	36.11	0	5257.01	2999	19	2.3	1753.01	3	181.947		39954	cwq_mix2-3_726.raw	P87167|BUT2_SCHPO	14	0	(HexNAc)2(Hex)16_3297:0	N14:(HexNAc)2(Hex)16_3297:0:0.00	Peptide Based Search
FAYIGDNMDLAFTN(+2999.00)HTDWK	(HexNAc)2(Hex)16	3297	NLink		0	0	32.84	42.35	23.34	0	5257.01	2999	19	2	1753.35	3	179.267		39841	cwq_mix2-1_726.raw	P87167|BUT2_SCHPO	14	0	(HexNAc)2(Hex)16_3297:0	N14:(HexNAc)2(Hex)16_3297:0:0.00	Peptide Based Search
FAYIGDNMDLAFTN(+2999.00)HTDWK	(HexNAc)2(Hex)16	3297	NLink		0	0	35.41	46.83	23.99	0	5257.01	2999	19	0.8	1753.34	3	179.432		39586	cwq_mix2-2_726.raw	P87167|BUT2_SCHPO	14	0	(HexNAc)2(Hex)16_3297:0	N14:(HexNAc)2(Hex)16_3297:0:0.00	Peptide Based Search
FEN(+1702.58)ETFIAK	(HexNAc)2(Hex)8	126	NLink		0	0	57.4	63.35	51.44	0	2800.12	1702.58	9	2.4	1401.07	2	96.8757	461000	20322	cwq_mix2-3_726.raw	Q9P7D0|YOFJ_SCHPO	3	187539	(HexNAc)2(Hex)8_126:0	N3:(HexNAc)2(Hex)8_126:0:1000.00	Peptide Based Search
FEN(+1702.58)ETFIAK	(HexNAc)2(Hex)8	126	NLink		0	0	60.42	62.46	58.37	0	2800.12	1702.58	9	2.4	1401.07	2	96.8757	461000	20250	cwq_mix2-3_726.raw	Q9P7D0|YOFJ_SCHPO	3	187539	(HexNAc)2(Hex)8_126:0	N3:(HexNAc)2(Hex)8_126:0:1000.00	Peptide Based Search
FEN(+1702.58)ETFIAK	(HexNAc)2(Hex)8	126	NLink		0	0	41.49	43.7	39.29	0	2800.12	1702.58	9	1.4	1401.07	2	105.577	618000	22628	cwq_mix2-1_726.raw	Q9P7D0|YOFJ_SCHPO	3	173666	(HexNAc)2(Hex)8_126:0	N3:(HexNAc)2(Hex)8_126:0:1000.00	Peptide Based Search
FEN(+1702.58)ETFIAK	(HexNAc)2(Hex)8	126	NLink		0	0	56.12	56.98	55.26	0	2800.12	1702.58	9	1.4	1401.07	2	105.577	618000	22559	cwq_mix2-1_726.raw	Q9P7D0|YOFJ_SCHPO	3	173666	(HexNAc)2(Hex)8_126:0	N3:(HexNAc)2(Hex)8_126:0:1000.00	Peptide Based Search
FEN(+1702.58)ETFIAK	(HexNAc)2(Hex)8	126	NLink		0	0	51.43	56.06	46.8	0	2800.12	1702.58	9	1.4	1401.07	2	94.698	521000	19953	cwq_mix2-2_726.raw	Q9P7D0|YOFJ_SCHPO	3	187800	(HexNAc)2(Hex)8_126:0	N3:(HexNAc)2(Hex)8_126:0:1000.00	Peptide Based Search
FEN(+1702.58)ETFIAK	(HexNAc)2(Hex)8	126	NLink		0	0	51.27	51.38	51.17	0	2800.12	1702.58	9	1.4	1401.07	2	94.698	521000	20024	cwq_mix2-2_726.raw	Q9P7D0|YOFJ_SCHPO	3	187800	(HexNAc)2(Hex)8_126:0	N3:(HexNAc)2(Hex)8_126:0:1000.00	Peptide Based Search
FEN(+1864.63)ETFIAK	(HexNAc)2(Hex)9	238	NLink		0	0	58.8	65.31	52.29	0	2962.17	1864.63	9	1.6	1482.09	2	95.9818	135000	20214	cwq_mix2-3_726.raw	Q9P7D0|YOFJ_SCHPO	3	191876	(HexNAc)2(Hex)9_238:0	N3:(HexNAc)2(Hex)9_238:0:1000.00	Peptide Based Search
FEN(+1864.63)ETFIAK	(HexNAc)2(Hex)9	238	NLink		0	-1	43.14	43.13	43.15	0	2962.17	1864.63	9	4.1	1481.59	2	95.9254		20066	cwq_mix2-3_726.raw	Q9P7D0|YOFJ_SCHPO	3	0	(HexNAc)2(Hex)9_238:0	N3:(HexNAc)2(Hex)9_238:0:1000.00	Peptide Based Search
FEN(+1864.63)ETFIAK	(HexNAc)2(Hex)9	238	NLink		0	0	47.64	54.36	40.91	0	2962.17	1864.63	9	0.4	1482.09	2	105.428	287000	22518	cwq_mix2-1_726.raw	Q9P7D0|YOFJ_SCHPO	3	179683	(HexNAc)2(Hex)9_238:0	N3:(HexNAc)2(Hex)9_238:0:1000.00	Peptide Based Search
FEN(+1864.63)ETFIAK	(HexNAc)2(Hex)9	238	NLink		0	0	46.22	49.57	42.87	0	2962.17	1864.63	9	1	1482.09	2	93.5574	253000	19792	cwq_mix2-2_726.raw	Q9P7D0|YOFJ_SCHPO	3	192777	(HexNAc)2(Hex)9_238:0	N3:(HexNAc)2(Hex)9_238:0:1000.00	Peptide Based Search
FEN(+1864.63)ETFIAK	(HexNAc)2(Hex)9	238	NLink		0	0	41.69	48	35.38	0	2962.17	1864.63	9	1.1	1482.09	2	94.2603	239000	19910	cwq_mix2-2_726.raw	Q9P7D0|YOFJ_SCHPO	3	192778	(HexNAc)2(Hex)9_238:0	N3:(HexNAc)2(Hex)9_238:0:1000.00	Peptide Based Search
FFKN(+1864.63)DTQFYIK	(HexNAc)2(Hex)9	238	NLink		0	0	60.12	68.79	51.45	0	3314.36	1864.63	11	0.9	1105.8	3	122.546	2050000	26213	cwq_mix2-3_726.raw	Q9USU5|GAS2_SCHPO	4	136162	(HexNAc)2(Hex)9_238:0	N4:(HexNAc)2(Hex)9_238:0:1000.00	Peptide Based Search
FFKN(+1864.63)DTQFYIK	(HexNAc)2(Hex)9	238	NLink		0	0	49.16	62.61	35.71	0	3314.36	1864.63	11	1.4	1105.8	3	125.754	2240000	27239	cwq_mix2-1_726.raw	Q9USU5|GAS2_SCHPO	4	120095	(HexNAc)2(Hex)9_238:0	N4:(HexNAc)2(Hex)9_238:0:1000.00	Peptide Based Search
FFKN(+1864.63)DTQFYIK	(HexNAc)2(Hex)9	238	NLink		0	0	50.15	58.27	42.03	0	3314.36	1864.63	11	1.4	1105.8	3	125.754	2240000	27321	cwq_mix2-1_726.raw	Q9USU5|GAS2_SCHPO	4	120095	(HexNAc)2(Hex)9_238:0	N4:(HexNAc)2(Hex)9_238:0:1000.00	Peptide Based Search
FFKN(+1864.63)DTQFYIK	(HexNAc)2(Hex)9	238	NLink		0	0	54.05	57.77	50.33	0	3314.36	1864.63	11	1.5	1105.8	3	120.338	2140000	25927	cwq_mix2-2_726.raw	Q9USU5|GAS2_SCHPO	4	133389	(HexNAc)2(Hex)9_238:0	N4:(HexNAc)2(Hex)9_238:0:1000.00	Peptide Based Search
FFKN(+2026.68)DTQFYIK	(HexNAc)2(Hex)10	423	NLink		0	0	45.49	56.95	34.02	0	3476.41	2026.68	11	0.9	1159.81	3	119.69	821000	25798	cwq_mix2-2_726.raw	Q9USU5|GAS2_SCHPO	4	150338	(HexNAc)2(Hex)10_423:0	N4:(HexNAc)2(Hex)10_423:0:1000.00	Peptide Based Search
FFKN(+2512.84)DTQFYIK	(HexNAc)2(Hex)13	1497	NLink		0	0	56.65	70.33	42.97	0	3962.57	2512.84	11	0.7	1321.86	3	120.329	1070000	25703	cwq_mix2-3_726.raw	Q9USU5|GAS2_SCHPO	4	180059	(HexNAc)2(Hex)13_1497:0	N4:(HexNAc)2(Hex)13_1497:0:1000.00	Peptide Based Search
FFKN(+2512.84)DTQFYIK	(HexNAc)2(Hex)13	1497	NLink		0	0	56.98	66.51	47.45	0	3962.57	2512.84	11	0.7	1321.86	3	120.329	1070000	25780	cwq_mix2-3_726.raw	Q9USU5|GAS2_SCHPO	4	180059	(HexNAc)2(Hex)13_1497:0	N4:(HexNAc)2(Hex)13_1497:0:1001.00	Peptide Based Search
FFKN(+2512.84)DTQFYIK	(HexNAc)2(Hex)13	1497	NLink		0	0	43.01	61.19	24.82	0	3962.57	2512.84	11	4	1321.87	3	123.626	1790000	26826	cwq_mix2-1_726.raw	Q9USU5|GAS2_SCHPO	4	164624	(HexNAc)2(Hex)13_1497:0	N4:(HexNAc)2(Hex)13_1497:0:1000.00	Peptide Based Search
FFKN(+2512.84)DTQFYIK	(HexNAc)2(Hex)13	1497	NLink		0	0	49.57	61.3	37.84	0	3962.57	2512.84	11	3	1321.87	3	118.157	1120000	25419	cwq_mix2-2_726.raw	Q9USU5|GAS2_SCHPO	4	179520	(HexNAc)2(Hex)13_1497:0	N4:(HexNAc)2(Hex)13_1497:0:1000.00	Peptide Based Search
FFKN(+2836.95)DTQFYIK	(HexNAc)2(Hex)15	2630	NLink		0	0	45.53	55.97	35.1	0	4286.67	2836.95	11	4.8	1429.91	3	117.34	1220000	25320	cwq_mix2-2_726.raw	Q9USU5|GAS2_SCHPO	4	189797	(HexNAc)2(Hex)15_2630:0	N4:(HexNAc)2(Hex)15_2630:0:1000.00	Peptide Based Search
FFKN(+2836.95)DTQFYIK	(HexNAc)2(Hex)15	2630	NLink		0	0	40.59	56.3	24.89	0	4286.67	2836.95	11	4.8	1429.91	3	117.34	1220000	25242	cwq_mix2-2_726.raw	Q9USU5|GAS2_SCHPO	4	189797	(HexNAc)2(Hex)15_2630:0	N4:(HexNAc)2(Hex)15_2630:0:1000.00	Peptide Based Search
FFKN(+2999.00)DTQFYIK	(HexNAc)2(Hex)16	3297	NLink		0	0	65.03	76.6	53.45	0	4448.73	2999	11	2.2	1483.92	3	118.75	11900000	25339	cwq_mix2-3_726.raw	Q9USU5|GAS2_SCHPO	4	191965	(HexNAc)2(Hex)16_3297:0	N4:(HexNAc)2(Hex)16_3297:0:1000.00	Peptide Based Search
FFKN(+2999.00)DTQFYIK	(HexNAc)2(Hex)16	3297	NLink		0	0	56.43	70.91	41.95	0	4448.73	2999	11	2.2	1483.92	3	118.75	11900000	25254	cwq_mix2-3_726.raw	Q9USU5|GAS2_SCHPO	4	191965	(HexNAc)2(Hex)16_3297:0	N4:(HexNAc)2(Hex)16_3297:0:1000.00	Peptide Based Search
FFKN(+2999.00)DTQFYIK	(HexNAc)2(Hex)16	3297	NLink		0	0	63.38	73.76	53	0	4448.73	2999	11	2.2	1483.92	3	118.75	11900000	25419	cwq_mix2-3_726.raw	Q9USU5|GAS2_SCHPO	4	191965	(HexNAc)2(Hex)16_3297:0	N4:(HexNAc)2(Hex)16_3297:0:1000.00	Peptide Based Search
FFKN(+2999.00)DTQFYIK	(HexNAc)2(Hex)16	3297	NLink		0	0	57.11	62.84	51.38	0	4448.73	2999	11	2.5	1483.92	3	122.305	16600000	26519	cwq_mix2-1_726.raw	Q9USU5|GAS2_SCHPO	4	179831	(HexNAc)2(Hex)16_3297:0	N4:(HexNAc)2(Hex)16_3297:0:1000.00	Peptide Based Search
FFKN(+2999.00)DTQFYIK	(HexNAc)2(Hex)16	3297	NLink		0	0	51.87	61.53	42.21	0	4448.73	2999	11	2.4	1483.92	3	116.805	11700000	25050	cwq_mix2-2_726.raw	Q9USU5|GAS2_SCHPO	4	192886	(HexNAc)2(Hex)16_3297:0	N4:(HexNAc)2(Hex)16_3297:0:1000.00	Peptide Based Search
FFKN(+2999.00)DTQFYIK	(HexNAc)2(Hex)16	3297	NLink		0	0	59.37	64.82	53.92	0	4448.73	2999	11	2.4	1483.92	3	116.805	11700000	25158	cwq_mix2-2_726.raw	Q9USU5|GAS2_SCHPO	4	192886	(HexNAc)2(Hex)16_3297:0	N4:(HexNAc)2(Hex)16_3297:0:1000.00	Peptide Based Search
FFKN(+2999.00)DTQFYIK	(HexNAc)2(Hex)16	3297	NLink		0	0	56.75	61.59	51.91	0	4448.73	2999	11	2.4	1483.92	3	116.805	11700000	25227	cwq_mix2-2_726.raw	Q9USU5|GAS2_SCHPO	4	192886	(HexNAc)2(Hex)16_3297:0	N4:(HexNAc)2(Hex)16_3297:0:1000.00	Peptide Based Search
FFKN(+3161.05)DTQFYIK	(HexNAc)2(Hex)17	3906	NLink		0	0	58.02	68.52	47.52	0	4610.78	3161.05	11	1.5	1537.94	3	118.109	2150000	25134	cwq_mix2-3_726.raw	Q9USU5|GAS2_SCHPO	4	194404	(HexNAc)2(Hex)17_3906:0	N4:(HexNAc)2(Hex)17_3906:0:1000.00	Peptide Based Search
FFKN(+3161.05)DTQFYIK	(HexNAc)2(Hex)17	3906	NLink		0	0	56.72	62.97	50.48	0	4610.78	3161.05	11	2.3	1537.94	3	121.959	4040000	26338	cwq_mix2-1_726.raw	Q9USU5|GAS2_SCHPO	4	183343	(HexNAc)2(Hex)17_3906:0	N4:(HexNAc)2(Hex)17_3906:0:1000.00	Peptide Based Search
FFKN(+3161.05)DTQFYIK	(HexNAc)2(Hex)17	3906	NLink		0	0	55.55	59.5	51.61	0	4610.78	3161.05	11	4.1	1537.94	3	116.363	2170000	25018	cwq_mix2-2_726.raw	Q9USU5|GAS2_SCHPO	4	195500	(HexNAc)2(Hex)17_3906:0	N4:(HexNAc)2(Hex)17_3906:0:1000.00	Peptide Based Search
FGVFGYC(+57.02)LNSN(+2674.89)C(+57.02)SKPLVGYNSDYLDEHAK	(HexNAc)2(Hex)14	2045	NLink		0	0	33.64	39.16	28.13	0	6028.41	2674.89	29	-1.2	1508.11	4	182.347	401000	40555	cwq_mix2-1_726.raw	O74472|MUG33_SCHPO	11	181374	Carbamidomethylation;(HexNAc)2(Hex)14_2045:0;Carbamidomethylation	C7:Carbamidomethylation:1000.00;N11:(HexNAc)2(Hex)14_2045:0:0.00;C12:Carbamidomethylation:1000.00	Peptide Based Search
FGVFGYC(+57.02)LNSN(+2674.89)C(+57.02)SKPLVGYNSDYLDEHAK	(HexNAc)2(Hex)14	2045	NLink		0	0	40.21	40.25	40.17	0	6028.41	2674.89	29	3.7	1508.11	4	183.046		40415	cwq_mix2-2_726.raw	O74472|MUG33_SCHPO	11	0	Carbamidomethylation;(HexNAc)2(Hex)14_2045:0;Carbamidomethylation	C7:Carbamidomethylation:1000.00;N11:(HexNAc)2(Hex)14_2045:0:0.00;C12:Carbamidomethylation:1000.00	Peptide Based Search
FGVFGYC(+57.02)LNSN(+2676.95)C(+57.02)SKPLVGYNSDYLDEHAK	(HexNAc)6(Hex)9	2082	NLink		0	0	37.81	36.95	38.67	0.23	6030.46	2676.95	29	-5.2	1508.61	4	182.97	82400	40415	cwq_mix2-2_726.raw	O74472|MUG33_SCHPO	11	194123	Carbamidomethylation;(HexNAc)6(Hex)9_2082:0;Carbamidomethylation	C7:Carbamidomethylation:1000.00;N11:(HexNAc)6(Hex)9_2082:0:0.00;C12:Carbamidomethylation:1000.00	Peptide Based Search
FIQDAQN(+1864.63)SSK	(HexNAc)2(Hex)9	238	NLink		0	0	40.22	54.86	25.58	0	3001.18	1864.63	10	3.1	1501.6	2	42.6996	542000	8108	cwq_mix2-3_726.raw	O13704|YEU5_SCHPO	7	192812	(HexNAc)2(Hex)9_238:0	N7:(HexNAc)2(Hex)9_238:0:1000.00	Peptide Based Search
FIQDAQN(+1864.63)SSK	(HexNAc)2(Hex)9	238	NLink		0	0	51.36	58.13	44.59	0	3001.18	1864.63	10	3.1	1501.6	2	42.6996	542000	8190	cwq_mix2-3_726.raw	O13704|YEU5_SCHPO	7	192812	(HexNAc)2(Hex)9_238:0	N7:(HexNAc)2(Hex)9_238:0:1000.00	Peptide Based Search
FIQDAQN(+1864.63)SSK	(HexNAc)2(Hex)9	238	NLink		0	0	46.38	56.06	36.7	0	3001.18	1864.63	10	2.7	1001.4	3	42.7499	669000	8163	cwq_mix2-3_726.raw	O13704|YEU5_SCHPO	7	104127	(HexNAc)2(Hex)9_238:0	N7:(HexNAc)2(Hex)9_238:0:1000.00	Peptide Based Search
FIQDAQN(+1864.63)SSK	(HexNAc)2(Hex)9	238	NLink		0	0	49.11	47.7	50.51	0	3001.18	1864.63	10	2.8	1501.6	2	53.7468	636000	10907	cwq_mix2-1_726.raw	O13704|YEU5_SCHPO	7	180969	(HexNAc)2(Hex)9_238:0	N7:(HexNAc)2(Hex)9_238:0:1000.00	Peptide Based Search
FIQDAQN(+1864.63)SSK	(HexNAc)2(Hex)9	238	NLink		0	0	35.67	38.36	32.98	0	3001.18	1864.63	10	2.1	1001.4	3	53.6976	668000	10876	cwq_mix2-1_726.raw	O13704|YEU5_SCHPO	7	92240	(HexNAc)2(Hex)9_238:0	N7:(HexNAc)2(Hex)9_238:0:1000.00	Peptide Based Search
FIQDAQN(+1864.63)SSK	(HexNAc)2(Hex)9	238	NLink		0	0	43.33	42.97	43.7	0	3001.18	1864.63	10	1.6	1501.6	2	41.6522	567000	8164	cwq_mix2-2_726.raw	O13704|YEU5_SCHPO	7	193816	(HexNAc)2(Hex)9_238:0	N7:(HexNAc)2(Hex)9_238:0:1000.00	Peptide Based Search
FIQDAQN(+1864.63)SSK	(HexNAc)2(Hex)9	238	NLink		0	-1	34.39	44.62	24.17	0	3001.18	1864.63	10	2.5	1001.07	3	41.9112		8141	cwq_mix2-2_726.raw	O13704|YEU5_SCHPO	7	0	(HexNAc)2(Hex)9_238:0	N7:(HexNAc)2(Hex)9_238:0:1001.00	Peptide Based Search
FIQDAQN(+1864.63)SSK	(HexNAc)2(Hex)9	238	NLink		0	0	47.53	49.61	45.46	0	3001.18	1864.63	10	1.5	1001.4	3	41.807	792000	8066	cwq_mix2-2_726.raw	O13704|YEU5_SCHPO	7	101588	(HexNAc)2(Hex)9_238:0	N7:(HexNAc)2(Hex)9_238:0:1000.00	Peptide Based Search
FIQDAQN(+1864.63)SSK	(HexNAc)2(Hex)9	238	NLink		0	0	49.74	48.55	50.93	0	3001.18	1864.63	10	1.6	1501.6	2	41.6522	567000	8074	cwq_mix2-2_726.raw	O13704|YEU5_SCHPO	7	193816	(HexNAc)2(Hex)9_238:0	N7:(HexNAc)2(Hex)9_238:0:1000.00	Peptide Based Search
FIQDAQN(+2026.68)SSK	(HexNAc)2(Hex)10	423	NLink		0	0	53.53	55.23	51.83	0	3163.23	2026.68	10	0.9	1055.42	3	42.2474	1100000	8035	cwq_mix2-3_726.raw	O13704|YEU5_SCHPO	7	120117	(HexNAc)2(Hex)10_423:0	N7:(HexNAc)2(Hex)10_423:0:1000.00	Peptide Based Search
FIQDAQN(+2026.68)SSK	(HexNAc)2(Hex)10	423	NLink		0	-1	34.54	39.98	29.1	0	3163.23	2026.68	10	1.9	1055.08	3	53.3105		10792	cwq_mix2-1_726.raw	O13704|YEU5_SCHPO	7	0	(HexNAc)2(Hex)10_423:0	N7:(HexNAc)2(Hex)10_423:0:1000.00	Peptide Based Search
FIQDAQN(+2026.68)SSK	(HexNAc)2(Hex)10	423	NLink		0	0	45.14	47.52	42.75	0	3163.23	2026.68	10	-0.3	1582.62	2	53.1528	320000	10757	cwq_mix2-1_726.raw	O13704|YEU5_SCHPO	7	186198	(HexNAc)2(Hex)10_423:0	N7:(HexNAc)2(Hex)10_423:0:1000.00	Peptide Based Search
FIQDAQN(+2026.68)SSK	(HexNAc)2(Hex)10	423	NLink		0	-1	39.06	40.66	37.45	0	3163.23	2026.68	10	4.4	1055.09	3	52.9481		10705	cwq_mix2-1_726.raw	O13704|YEU5_SCHPO	7	0	(HexNAc)2(Hex)10_423:0	N7:(HexNAc)2(Hex)10_423:0:1001.00	Peptide Based Search
FIQDAQN(+2026.68)SSK	(HexNAc)2(Hex)10	423	NLink		0	0	45.88	48.65	43.1	0	3163.23	2026.68	10	1.1	1055.42	3	41.106	1110000	8001	cwq_mix2-2_726.raw	O13704|YEU5_SCHPO	7	117486	(HexNAc)2(Hex)10_423:0	N7:(HexNAc)2(Hex)10_423:0:1000.00	Peptide Based Search
FIQDAQN(+2026.68)SSK	(HexNAc)2(Hex)10	423	NLink		0	0	45.11	45.18	45.04	0	3163.23	2026.68	10	2.3	1582.63	2	41.106	317000	7977	cwq_mix2-2_726.raw	O13704|YEU5_SCHPO	7	197381	(HexNAc)2(Hex)10_423:0	N7:(HexNAc)2(Hex)10_423:0:1000.00	Peptide Based Search
FIQDAQN(+2026.68)SSK	(HexNAc)2(Hex)10	423	NLink		0	-1	43.09	41.93	44.26	0	3163.23	2026.68	10	1.5	1055.08	3	41.0204		7929	cwq_mix2-2_726.raw	O13704|YEU5_SCHPO	7	0	(HexNAc)2(Hex)10_423:0	N7:(HexNAc)2(Hex)10_423:0:1000.00	Peptide Based Search
FISDHLFEEEC(+57.02)GSN(+1702.58)VTYLK	(HexNAc)2(Hex)8	126	NLink		0	0	33.52	40.34	26.71	0	3989.63	1702.58	19	1.5	1330.88	3	159.764	377000	35326	cwq_mix2-1_726.raw	O13875|YE1A_SCHPO	14	165862	Carbamidomethylation;(HexNAc)2(Hex)8_126:0	C11:Carbamidomethylation:1000.00;N14:(HexNAc)2(Hex)8_126:0:1000.00	Peptide Based Search
FISDHLFEEEC(+57.02)GSN(+1864.63)VTYLK	(HexNAc)2(Hex)9	238	NLink		0	0	48.18	54.81	41.55	0	4151.68	1864.63	19	2	1384.9	3	160.306	1820000	35012	cwq_mix2-3_726.raw	O13875|YE1A_SCHPO	14	186345	Carbamidomethylation;(HexNAc)2(Hex)9_238:0	C11:Carbamidomethylation:1000.00;N14:(HexNAc)2(Hex)9_238:0:1000.00	Peptide Based Search
FISDHLFEEEC(+57.02)GSN(+1864.63)VTYLK	(HexNAc)2(Hex)9	238	NLink		0	0	39.15	42.77	35.53	0	4151.68	1864.63	19	2.3	1384.9	3	158.419	2160000	34743	cwq_mix2-2_726.raw	O13875|YE1A_SCHPO	14	186535	Carbamidomethylation;(HexNAc)2(Hex)9_238:0	C11:Carbamidomethylation:1000.00;N14:(HexNAc)2(Hex)9_238:0:1000.00	Peptide Based Search
FLTHLNNEVLHDN(+2188.74)YTR	(HexNAc)2(Hex)11	694	NLink		0	0	57.32	72.56	42.09	0	4173.71	2188.74	16	1.7	1044.44	4	122.262	20600000	26163	cwq_mix2-3_726.raw	O59747|PDF1_SCHPO	13	116824	(HexNAc)2(Hex)11_694:0	N13:(HexNAc)2(Hex)11_694:0:70.10	Peptide Based Search
FLTHLNNEVLHDN(+2188.74)YTR	(HexNAc)2(Hex)11	694	NLink		0	0	56.03	76.51	35.54	0	4173.71	2188.74	16	1.7	1044.44	4	122.262	20600000	26083	cwq_mix2-3_726.raw	O59747|PDF1_SCHPO	13	116824	(HexNAc)2(Hex)11_694:0	N13:(HexNAc)2(Hex)11_694:0:20.35	Peptide Based Search
FLTHLNNEVLHDN(+2188.74)YTR	(HexNAc)2(Hex)11	694	NLink		0	0	45.79	57.17	34.41	0	4173.71	2188.74	16	2.8	1044.44	4	124.977	21500000	26983	cwq_mix2-1_726.raw	O59747|PDF1_SCHPO	13	103809	(HexNAc)2(Hex)11_694:0	N13:(HexNAc)2(Hex)11_694:0:56.47	Peptide Based Search
FLTHLNNEVLHDN(+2188.74)YTR	(HexNAc)2(Hex)11	694	NLink		0	0	40.15	49.14	31.15	0	4173.71	2188.74	16	2.3	1392.25	3	124.916	4180000	26988	cwq_mix2-1_726.raw	O59747|PDF1_SCHPO	13	172774	(HexNAc)2(Hex)11_694:0	N13:(HexNAc)2(Hex)11_694:0:41.94	Peptide Based Search
FLTHLNNEVLHDN(+2188.74)YTR	(HexNAc)2(Hex)11	694	NLink		0	0	41.49	54.64	28.34	0	4173.71	2188.74	16	2.8	1044.44	4	124.977	21500000	27119	cwq_mix2-1_726.raw	O59747|PDF1_SCHPO	13	103809	(HexNAc)2(Hex)11_694:0	N13:(HexNAc)2(Hex)11_694:0:16.53	Peptide Based Search
FLTHLNNEVLHDN(+2188.74)YTR	(HexNAc)2(Hex)11	694	NLink		0	0	37.8	46.59	29.01	0	4173.71	2188.74	16	2.3	1392.25	3	124.916	4180000	27063	cwq_mix2-1_726.raw	O59747|PDF1_SCHPO	13	172774	(HexNAc)2(Hex)11_694:0	N13:(HexNAc)2(Hex)11_694:0:50.87	Peptide Based Search
FLTHLNNEVLHDN(+2188.74)YTR	(HexNAc)2(Hex)11	694	NLink		0	0	50.38	63.67	37.08	0	4173.71	2188.74	16	2.8	1044.44	4	124.977	21500000	27051	cwq_mix2-1_726.raw	O59747|PDF1_SCHPO	13	103809	(HexNAc)2(Hex)11_694:0	N13:(HexNAc)2(Hex)11_694:0:95.51	Peptide Based Search
FLTHLNNEVLHDN(+2188.74)YTR	(HexNAc)2(Hex)11	694	NLink		0	0	50.54	64.62	36.47	0	4173.71	2188.74	16	1.8	1044.44	4	119.978	23000000	25772	cwq_mix2-2_726.raw	O59747|PDF1_SCHPO	13	114307	(HexNAc)2(Hex)11_694:0	N13:(HexNAc)2(Hex)11_694:0:69.64	Peptide Based Search
FLTHLNNEVLHDN(+2188.74)YTR	(HexNAc)2(Hex)11	694	NLink		0	0	36.16	43.06	29.27	0	4173.71	2188.74	16	1.8	1392.25	3	119.977	3300000	25896	cwq_mix2-2_726.raw	O59747|PDF1_SCHPO	13	187025	(HexNAc)2(Hex)11_694:0	N13:(HexNAc)2(Hex)11_694:0:90.89	Peptide Based Search
FLTHLNNEVLHDN(+2188.74)YTR	(HexNAc)2(Hex)11	694	NLink		0	0	50.37	64.3	36.45	0	4173.71	2188.74	16	1.8	1044.44	4	119.978	23000000	25892	cwq_mix2-2_726.raw	O59747|PDF1_SCHPO	13	114307	(HexNAc)2(Hex)11_694:0	N13:(HexNAc)2(Hex)11_694:0:46.17	Peptide Based Search
FLTHLNNEVLHDN(+2350.79)YTR	(HexNAc)2(Hex)12	1048	NLink		0	0	47.89	67.21	28.56	0	4335.76	2350.79	16	1.5	1084.95	4	121.909	21100000	26058	cwq_mix2-3_726.raw	O59747|PDF1_SCHPO	13	128983	(HexNAc)2(Hex)12_1048:0	N13:(HexNAc)2(Hex)12_1048:0:53.23	Peptide Based Search
FLTHLNNEVLHDN(+2350.79)YTR	(HexNAc)2(Hex)12	1048	NLink		0	0	38.32	53.14	23.51	0	4335.76	2350.79	16	1.2	1446.26	3	121.904	1780000	25987	cwq_mix2-3_726.raw	O59747|PDF1_SCHPO	13	190066	(HexNAc)2(Hex)12_1048:0	N13:(HexNAc)2(Hex)12_1048:0:33.98	Peptide Based Search
FLTHLNNEVLHDN(+2350.79)YTR	(HexNAc)2(Hex)12	1048	NLink		0	-1	33	44.38	21.61	0	4335.76	2350.79	16	2.5	1445.93	3	124.385		26937	cwq_mix2-1_726.raw	O59747|PDF1_SCHPO	13	0	(HexNAc)2(Hex)12_1048:0	N13:(HexNAc)2(Hex)12_1048:0:63.13	Peptide Based Search
FLTHLNNEVLHDN(+2350.79)YTR	(HexNAc)2(Hex)12	1048	NLink		0	0	46.38	58.45	34.3	0	4335.76	2350.79	16	1.9	1084.95	4	124.471	22400000	26908	cwq_mix2-1_726.raw	O59747|PDF1_SCHPO	13	113874	(HexNAc)2(Hex)12_1048:0	N13:(HexNAc)2(Hex)12_1048:0:50.87	Peptide Based Search
FLTHLNNEVLHDN(+2350.79)YTR	(HexNAc)2(Hex)12	1048	NLink		0	0	48.73	59.57	37.89	0	4335.76	2350.79	16	1.4	1084.95	4	119.641	25800000	25724	cwq_mix2-2_726.raw	O59747|PDF1_SCHPO	13	126131	(HexNAc)2(Hex)12_1048:0	N13:(HexNAc)2(Hex)12_1048:0:63.13	Peptide Based Search
FLTHLNNEVLHDN(+2512.84)YTR	(HexNAc)2(Hex)13	1497	NLink		0	0	52.75	72.93	32.57	0	4497.82	2512.84	16	2.6	1125.46	4	121.522	31100000	25899	cwq_mix2-3_726.raw	O59747|PDF1_SCHPO	13	142758	(HexNAc)2(Hex)13_1497:0	N13:(HexNAc)2(Hex)13_1497:0:76.27	Peptide Based Search
FLTHLNNEVLHDN(+2512.84)YTR	(HexNAc)2(Hex)13	1497	NLink		0	0	55.41	72.22	38.6	0	4497.82	2512.84	16	2.6	1125.46	4	121.522	31100000	25990	cwq_mix2-3_726.raw	O59747|PDF1_SCHPO	13	142758	(HexNAc)2(Hex)13_1497:0	N13:(HexNAc)2(Hex)13_1497:0:77.93	Peptide Based Search
FLTHLNNEVLHDN(+2512.84)YTR	(HexNAc)2(Hex)13	1497	NLink		0	1	39.35	50.28	28.41	0	4497.82	2512.84	16	1.3	1500.62	3	121.825		26051	cwq_mix2-3_726.raw	O59747|PDF1_SCHPO	13	0	(HexNAc)2(Hex)13_1497:0	N13:(HexNAc)2(Hex)13_1497:0:30.85	Peptide Based Search
FLTHLNNEVLHDN(+2512.84)YTR	(HexNAc)2(Hex)13	1497	NLink		0	0	50.26	66.66	33.85	0	4497.82	2512.84	16	1.7	1125.46	4	124.119	30400000	26799	cwq_mix2-1_726.raw	O59747|PDF1_SCHPO	13	126171	(HexNAc)2(Hex)13_1497:0	N13:(HexNAc)2(Hex)13_1497:0:49.37	Peptide Based Search
FLTHLNNEVLHDN(+2512.84)YTR	(HexNAc)2(Hex)13	1497	NLink		0	0	47.28	60.44	34.12	0	4497.82	2512.84	16	2.9	1500.28	3	124.119	3510000	26878	cwq_mix2-1_726.raw	O59747|PDF1_SCHPO	13	180906	(HexNAc)2(Hex)13_1497:0	N13:(HexNAc)2(Hex)13_1497:0:59.64	Peptide Based Search
FLTHLNNEVLHDN(+2512.84)YTR	(HexNAc)2(Hex)13	1497	NLink		0	0	41.95	57.03	26.86	0	4497.82	2512.84	16	1.7	1125.46	4	124.119	30400000	26991	cwq_mix2-1_726.raw	O59747|PDF1_SCHPO	13	126171	(HexNAc)2(Hex)13_1497:0	N13:(HexNAc)2(Hex)13_1497:0:23.64	Peptide Based Search
FLTHLNNEVLHDN(+2512.84)YTR	(HexNAc)2(Hex)13	1497	NLink		0	0	50.29	63.74	36.84	0	4497.82	2512.84	16	1.7	1125.46	4	124.119	30400000	26887	cwq_mix2-1_726.raw	O59747|PDF1_SCHPO	13	126171	(HexNAc)2(Hex)13_1497:0	N13:(HexNAc)2(Hex)13_1497:0:84.46	Peptide Based Search
FLTHLNNEVLHDN(+2512.84)YTR	(HexNAc)2(Hex)13	1497	NLink		0	0	52.61	60.82	44.41	0	4497.82	2512.84	16	1.7	1125.46	4	119.242	35600000	25676	cwq_mix2-2_726.raw	O59747|PDF1_SCHPO	13	140119	(HexNAc)2(Hex)13_1497:0	N13:(HexNAc)2(Hex)13_1497:0:90.16	Peptide Based Search
FLTHLNNEVLHDN(+2512.84)YTR	(HexNAc)2(Hex)13	1497	NLink		0	0	40.29	53.08	27.51	0	4497.82	2512.84	16	1.7	1125.46	4	119.242	35600000	25769	cwq_mix2-2_726.raw	O59747|PDF1_SCHPO	13	140119	(HexNAc)2(Hex)13_1497:0	N13:(HexNAc)2(Hex)13_1497:0:23.15	Peptide Based Search
FLTHLNNEVLHDN(+2512.84)YTR	(HexNAc)2(Hex)13	1497	NLink		0	0	37.27	52.24	22.31	0	4497.82	2512.84	16	2.5	1500.28	3	119.193	2530000	25662	cwq_mix2-2_726.raw	O59747|PDF1_SCHPO	13	193781	(HexNAc)2(Hex)13_1497:0	N13:(HexNAc)2(Hex)13_1497:0:42.99	Peptide Based Search
FLTHLNNEVLHDN(+2512.84)YTR	(HexNAc)2(Hex)13	1497	NLink		0	-1	35.82	49.57	22.07	0	4497.82	2512.84	16	3.1	1499.95	3	119.61		25774	cwq_mix2-2_726.raw	O59747|PDF1_SCHPO	13	0	(HexNAc)2(Hex)13_1497:0	N13:(HexNAc)2(Hex)13_1497:0:30.57	Peptide Based Search
FLTHLNNEVLHDN(+2674.89)YTR	(HexNAc)2(Hex)14	2045	NLink		0	0	49.14	64.59	33.69	0	4659.87	2674.89	16	1.2	1165.98	4	123.726	5420000	26764	cwq_mix2-1_726.raw	O59747|PDF1_SCHPO	13	137277	(HexNAc)2(Hex)14_2045:0	N13:(HexNAc)2(Hex)14_2045:0:41.55	Peptide Based Search
FN(+1702.58)VSASIK	(HexNAc)2(Hex)8	126	NLink		0	0	46.07	52.94	39.21	0	2567.05	1702.58	8	1.2	856.691	3	96.3242	478000	20120	cwq_mix2-3_726.raw	Q9USV0|HRD3_SCHPO	2	61218	(HexNAc)2(Hex)8_126:0	N2:(HexNAc)2(Hex)8_126:0:1001.00	Peptide Based Search
FN(+1702.58)VSASIK	(HexNAc)2(Hex)8	126	NLink		0	0	40.13	47.56	32.71	0	2567.05	1702.58	8	2.2	1284.53	2	96.3322	1850000	20258	cwq_mix2-3_726.raw	Q9USV0|HRD3_SCHPO	2	175370	(HexNAc)2(Hex)8_126:0	N2:(HexNAc)2(Hex)8_126:0:1001.00	Peptide Based Search
FN(+1702.58)VSASIK	(HexNAc)2(Hex)8	126	NLink		0	0	52.26	60.84	43.68	0	2567.05	1702.58	8	2.2	1284.53	2	96.3322	1850000	20189	cwq_mix2-3_726.raw	Q9USV0|HRD3_SCHPO	2	175370	(HexNAc)2(Hex)8_126:0	N2:(HexNAc)2(Hex)8_126:0:1000.00	Peptide Based Search
FN(+1702.58)VSASIK	(HexNAc)2(Hex)8	126	NLink		0	0	54.13	62.72	45.55	0	2567.05	1702.58	8	2.2	1284.53	2	96.3322	1850000	20124	cwq_mix2-3_726.raw	Q9USV0|HRD3_SCHPO	2	175370	(HexNAc)2(Hex)8_126:0	N2:(HexNAc)2(Hex)8_126:0:1000.00	Peptide Based Search
FN(+1702.58)VSASIK	(HexNAc)2(Hex)8	126	NLink		0	0	41.29	49.97	32.61	0	2567.05	1702.58	8	1.2	856.691	3	96.3242	478000	20194	cwq_mix2-3_726.raw	Q9USV0|HRD3_SCHPO	2	61218	(HexNAc)2(Hex)8_126:0	N2:(HexNAc)2(Hex)8_126:0:1001.00	Peptide Based Search
FN(+1702.58)VSASIK	(HexNAc)2(Hex)8	126	NLink		0	0	43.23	47.77	38.7	0	2567.05	1702.58	8	1.8	1284.53	2	104.634	2530000	22295	cwq_mix2-1_726.raw	Q9USV0|HRD3_SCHPO	2	158943	(HexNAc)2(Hex)8_126:0	N2:(HexNAc)2(Hex)8_126:0:1000.00	Peptide Based Search
FN(+1702.58)VSASIK	(HexNAc)2(Hex)8	126	NLink		0	0	42.81	44.8	40.82	0	2567.05	1702.58	8	1.8	1284.53	2	104.634	2530000	22381	cwq_mix2-1_726.raw	Q9USV0|HRD3_SCHPO	2	158943	(HexNAc)2(Hex)8_126:0	N2:(HexNAc)2(Hex)8_126:0:1000.00	Peptide Based Search
FN(+1702.58)VSASIK	(HexNAc)2(Hex)8	126	NLink		0	0	45.39	50.32	40.46	0	2567.05	1702.58	8	2.1	1284.53	2	93.5574	2240000	19838	cwq_mix2-2_726.raw	Q9USV0|HRD3_SCHPO	2	174393	(HexNAc)2(Hex)8_126:0	N2:(HexNAc)2(Hex)8_126:0:1000.00	Peptide Based Search
FN(+1702.58)VSASIK	(HexNAc)2(Hex)8	126	NLink		0	0	34.64	44.45	24.82	0	2567.05	1702.58	8	2.1	1284.53	2	93.5574	2240000	19907	cwq_mix2-2_726.raw	Q9USV0|HRD3_SCHPO	2	174393	(HexNAc)2(Hex)8_126:0	N2:(HexNAc)2(Hex)8_126:0:1000.00	Peptide Based Search
FN(+1702.58)VSASIK	(HexNAc)2(Hex)8	126	NLink		0	0	34.87	39.55	30.19	0	2567.05	1702.58	8	1	856.691	3	93.7125	375000	19745	cwq_mix2-2_726.raw	Q9USV0|HRD3_SCHPO	2	59274	(HexNAc)2(Hex)8_126:0	N2:(HexNAc)2(Hex)8_126:0:1001.00	Peptide Based Search
FN(+1702.58)VSASIK	(HexNAc)2(Hex)8	126	NLink		0	0	49.09	54.2	43.98	0	2567.05	1702.58	8	2.1	1284.53	2	93.5574	2240000	19772	cwq_mix2-2_726.raw	Q9USV0|HRD3_SCHPO	2	174393	(HexNAc)2(Hex)8_126:0	N2:(HexNAc)2(Hex)8_126:0:1000.00	Peptide Based Search
FN(+1864.63)VSASIK	(HexNAc)2(Hex)9	238	NLink		0	0	38.12	52.3	23.94	0	2729.1	1864.63	8	0.5	910.708	3	96.0312	649000	20127	cwq_mix2-3_726.raw	Q9USV0|HRD3_SCHPO	2	77817	(HexNAc)2(Hex)9_238:0	N2:(HexNAc)2(Hex)9_238:0:1001.00	Peptide Based Search
FN(+1864.63)VSASIK	(HexNAc)2(Hex)9	238	NLink		0	0	39.93	49.13	30.73	0	2729.1	1864.63	8	0.5	910.708	3	96.0312	649000	20050	cwq_mix2-3_726.raw	Q9USV0|HRD3_SCHPO	2	77817	(HexNAc)2(Hex)9_238:0	N2:(HexNAc)2(Hex)9_238:0:1001.00	Peptide Based Search
FN(+1864.63)VSASIK	(HexNAc)2(Hex)9	238	NLink		0	0	41.94	44.65	39.23	0	2729.1	1864.63	8	1.3	910.709	3	104.337	639000	22249	cwq_mix2-1_726.raw	Q9USV0|HRD3_SCHPO	2	67901	(HexNAc)2(Hex)9_238:0	N2:(HexNAc)2(Hex)9_238:0:1001.00	Peptide Based Search
FNPAN(+1864.63)TSITNYEIK	(HexNAc)2(Hex)9	238	NLink		0	0	39.37	47.67	31.07	0	3475.43	1864.63	14	1.9	1159.48	3	141.897	2040000	30708	cwq_mix2-3_726.raw	O94680|PDAT_SCHPO	5	152667	(HexNAc)2(Hex)9_238:0	N5:(HexNAc)2(Hex)9_238:0:17.32	Peptide Based Search
FNPAN(+1864.63)TSITNYEIK	(HexNAc)2(Hex)9	238	NLink		0	0	40.34	42.3	38.37	0	3475.43	1864.63	14	1.5	1159.48	3	140.415	2530000	30580	cwq_mix2-2_726.raw	O94680|PDAT_SCHPO	5	150285	(HexNAc)2(Hex)9_238:0	N5:(HexNAc)2(Hex)9_238:0:0.00	Peptide Based Search
FSQINTSHLYN(+1864.63)YSTK	(HexNAc)2(Hex)9	238	NLink		0	0	44.23	64.28	24.19	0	3666.49	1864.63	15	4	1223.18	3	121.204	1420000	25902	cwq_mix2-3_726.raw	Q09837|SMP3_SCHPO	11	166459	(HexNAc)2(Hex)9_238:0	N11:(HexNAc)2(Hex)9_238:0:10.62	Peptide Based Search
FTC(+57.02)ILN(+1864.63)GTGAIPHQAHLLLSDTEHPTLAVIYPASVSQGGVASLELR	(HexNAc)2(Hex)9	238	NLink		0	0	30.24	13.03	47.45	0	6718.15	1864.63	46	0.5	1344.64	5	229.689	24500000	51501	cwq_mix2-3_726.raw	O74943|YJB6_SCHPO	6	182718	Carbamidomethylation;(HexNAc)2(Hex)9_238:0	C3:Carbamidomethylation:1000.00;N6:(HexNAc)2(Hex)9_238:0:1000.00	Glycan Based Search (low glycan)
FTNEFFPM(+15.99)DVTPNDGSAQFVVYN(+2069.77)M(+15.99)SGNPK	(HexNAc)7(Hex)4	499	NLink		0	-1	30.87	28.13	33.6	2.57	5354.21	2069.77	29	1	1339.31	4	190.662	4970000	41893	cwq_mix2-3_726.raw	P87167|BUT2_SCHPO	23	182048	Oxidation (M);(HexNAc)7(Hex)4_499:0;Oxidation (M)	M8:Oxidation (M):1000.00;N23:(HexNAc)7(Hex)4_499:0:0.00;M24:Oxidation (M):1000.00	Peptide Based Search
FTNEFFPM(+15.99)DVTPNDGSAQFVVYN(+2188.74)MSGNPK	(HexNAc)2(Hex)11	694	NLink		0	0	31.82	23.61	40.03	0	5457.18	2188.74	29	2.7	1365.31	4	203.082		45462	cwq_mix2-1_726.raw	P87167|BUT2_SCHPO	23	0	Oxidation (M);(HexNAc)2(Hex)11_694:0	M8:Oxidation (M):1000.00;N23:(HexNAc)2(Hex)11_694:0:0.00	Peptide Based Search
FTNEFFPMDVTPNDGSAQFVVYN(+2026.68)MSGNPK	(HexNAc)2(Hex)10	423	NLink		0	0	43.47	39.29	47.64	0	5279.14	2026.68	29	5.6	1320.8	4	223.573	2660000	49789	cwq_mix2-3_726.raw	P87167|BUT2_SCHPO	23	179940	(HexNAc)2(Hex)10_423:0	N23:(HexNAc)2(Hex)10_423:0:7.40	Peptide Based Search
FTNEFFPMDVTPNDGSAQFVVYN(+2026.68)MSGNPK	(HexNAc)2(Hex)10	423	NLink		0	0	41.15	37.32	44.97	0	5279.14	2026.68	29	4.2	1320.8	4	221.973	1660000	49504	cwq_mix2-2_726.raw	P87167|BUT2_SCHPO	23	179388	(HexNAc)2(Hex)10_423:0	N23:(HexNAc)2(Hex)10_423:0:0.00	Peptide Based Search
FTNEFFPMDVTPNDGSAQFVVYN(+2188.74)M(+15.99)SGNPK	(HexNAc)2(Hex)11	694	NLink		0	1	22.22	14.41	30.04	0	5457.18	2188.74	29	2.6	1365.56	4	203.223		45175	cwq_mix2-2_726.raw	P87167|BUT2_SCHPO	23	0	(HexNAc)2(Hex)11_694:0;Oxidation (M)	N23:(HexNAc)2(Hex)11_694:0:0.00;M24:Oxidation (M):1000.00	Glycan Based Search (low glycan)
FTNEFFPMDVTPNDGSAQFVVYN(+2188.74)MSGNPK	(HexNAc)2(Hex)11	694	NLink		0	0	46.97	44.12	49.82	0	5441.19	2188.74	29	5.6	1361.31	4	222.686	4860000	49617	cwq_mix2-3_726.raw	P87167|BUT2_SCHPO	23	184452	(HexNAc)2(Hex)11_694:0	N23:(HexNAc)2(Hex)11_694:0:0.00	Peptide Based Search
FTNEFFPMDVTPNDGSAQFVVYN(+2188.74)MSGNPK	(HexNAc)2(Hex)11	694	NLink		0	0	42.71	39.49	45.93	0	5441.19	2188.74	29	-3.1	1361.3	4	220.21	2980000	49565	cwq_mix2-1_726.raw	P87167|BUT2_SCHPO	23	169941	(HexNAc)2(Hex)11_694:0	N23:(HexNAc)2(Hex)11_694:0:17.73	Peptide Based Search
FTNEFFPMDVTPNDGSAQFVVYN(+2231.82)MSGNPK	(HexNAc)7(Hex)5	798	NLink		0	3	28.12	24.3	31.94	0	5484.27	2231.82	29	-6.7	1098.46	5	220.602	131000	49558	cwq_mix2-1_726.raw	P87167|BUT2_SCHPO	23	117846	(HexNAc)7(Hex)5_798:0	N23:(HexNAc)7(Hex)5_798:0:20.17	Peptide Based Search
FVLFSQESPFLN(+1864.63)WTSHHLQR	(HexNAc)2(Hex)9	238	NLink		0	0	47.15	47.14	47.16	0	4336.86	1864.63	20	1.2	1085.22	4	208.095	8090000	46162	cwq_mix2-3_726.raw	Q9Y7P1|ERO12_SCHPO	12	129071	(HexNAc)2(Hex)9_238:0	N12:(HexNAc)2(Hex)9_238:0:1000.00	Peptide Based Search
FVLFSQESPFLN(+1864.63)WTSHHLQR	(HexNAc)2(Hex)9	238	NLink		0	0	33.57	39.29	27.84	0	4336.86	1864.63	20	1.2	1085.22	4	208.095	8090000	46264	cwq_mix2-3_726.raw	Q9Y7P1|ERO12_SCHPO	12	129071	(HexNAc)2(Hex)9_238:0	N12:(HexNAc)2(Hex)9_238:0:1000.00	Peptide Based Search
FVLFSQESPFLN(+1864.63)WTSHHLQR	(HexNAc)2(Hex)9	238	NLink		0	0	46.95	42.01	51.9	0	4336.86	1864.63	20	1.3	1085.22	4	201.383	6710000	44993	cwq_mix2-1_726.raw	Q9Y7P1|ERO12_SCHPO	12	113953	(HexNAc)2(Hex)9_238:0	N12:(HexNAc)2(Hex)9_238:0:1000.00	Peptide Based Search
FVLFSQESPFLN(+1864.63)WTSHHLQR	(HexNAc)2(Hex)9	238	NLink		0	0	47.85	47.37	48.34	0	4336.86	1864.63	20	1.3	1085.22	4	201.383	6710000	45098	cwq_mix2-1_726.raw	Q9Y7P1|ERO12_SCHPO	12	113953	(HexNAc)2(Hex)9_238:0	N12:(HexNAc)2(Hex)9_238:0:1000.00	Peptide Based Search
FVLFSQESPFLN(+1864.63)WTSHHLQR	(HexNAc)2(Hex)9	238	NLink		0	-1	29.99	35.68	24.3	0	4336.86	1864.63	20	1.6	1084.97	4	203.481		45235	cwq_mix2-2_726.raw	Q9Y7P1|ERO12_SCHPO	12	0	(HexNAc)2(Hex)9_238:0	N12:(HexNAc)2(Hex)9_238:0:1000.00	Peptide Based Search
FVLFSQESPFLN(+1864.63)WTSHHLQR	(HexNAc)2(Hex)9	238	NLink		0	1	23.82	26.01	21.63	0	4336.86	1864.63	20	-1.1	1446.96	3	204.315		45433	cwq_mix2-2_726.raw	Q9Y7P1|ERO12_SCHPO	12	0	(HexNAc)2(Hex)9_238:0	N12:(HexNAc)2(Hex)9_238:0:1000.00	Peptide Based Search
FVLFSQESPFLN(+1864.63)WTSHHLQR	(HexNAc)2(Hex)9	238	NLink		0	0	43.76	37.61	49.9	0	4336.86	1864.63	20	1.4	1085.22	4	204.439	7700000	45361	cwq_mix2-2_726.raw	Q9Y7P1|ERO12_SCHPO	12	126208	(HexNAc)2(Hex)9_238:0	N12:(HexNAc)2(Hex)9_238:0:1000.00	Peptide Based Search
GDSHLN(+1864.63)HTSVMTGNWNILPYPSFGK	(HexNAc)2(Hex)9	238	NLink		0	0	26.79	25.27	28.32	0	4635.94	1864.63	25	2.6	1160	4	187.519	3910000	41289	cwq_mix2-3_726.raw	O43085|DSC1_SCHPO	6	152782	(HexNAc)2(Hex)9_238:0	N6:(HexNAc)2(Hex)9_238:0:0.00	Peptide Based Search
GFPLNAN(+1864.63)ASLIR	(HexNAc)2(Hex)9	238	NLink		0	1	31	34.54	27.45	0	3136.33	1864.63	12	3.4	1569.68	2	145.335	183000	31910	cwq_mix2-1_726.raw	Q10449|MU157_SCHPO	7	185425	(HexNAc)2(Hex)9_238:0	N7:(HexNAc)2(Hex)9_238:0:1001.00	Peptide Based Search
GFSASYTSIYIHDVN(+1864.63)TTSLSC(+57.02)VSDK	(HexNAc)2(Hex)9	238	NLink		0	0	31.61	37	26.22	0	4615.9	1864.63	25	7.2	1154.99	4	175.752	77200000	38585	cwq_mix2-1_726.raw	P70412|CUZD1_MOUSE	15	134460	(HexNAc)2(Hex)9_238:0;Carbamidomethylation	N15:(HexNAc)2(Hex)9_238:0:1001.00;C21:Carbamidomethylation:1000.00	Peptide Based Search
GHVFSNDDN(+2350.79)STIIIAMK	(HexNAc)2(Hex)12	1048	NLink		0	0	31.22	40.31	22.14	0	4211.69	2350.79	17	-1.4	1404.9	3	133.19		29027	cwq_mix2-1_726.raw	O13934|ATG15_SCHPO	9	0	(HexNAc)2(Hex)12_1048:0	N9:(HexNAc)2(Hex)12_1048:0:0.00	Peptide Based Search
GHVFSNDDN(+2512.84)STIIIAMK	(HexNAc)2(Hex)13	1497	NLink		0	0	33.99	41.31	26.67	0	4373.74	2512.84	17	4.1	1458.93	3	132.803		28936	cwq_mix2-1_726.raw	O13934|ATG15_SCHPO	9	0	(HexNAc)2(Hex)13_1497:0	N9:(HexNAc)2(Hex)13_1497:0:7.77	Peptide Based Search
GLAQLSEEEAC(+57.02)EVALN(+1702.58)VTK	(HexNAc)2(Hex)8	126	NLink		0	0	42.84	44.6	41.08	0	3762.59	1702.58	19	-1.6	1255.2	3	185.894	1490000	40995	cwq_mix2-3_726.raw	O74480|YQJ7_SCHPO	16	171616	Carbamidomethylation;(HexNAc)2(Hex)8_126:0	C11:Carbamidomethylation:1000.00;N16:(HexNAc)2(Hex)8_126:0:1000.00	Peptide Based Search
GLAQLSEEEAC(+57.02)EVALN(+1702.58)VTK	(HexNAc)2(Hex)8	126	NLink		0	0	52.11	46.7	57.52	0	3762.59	1702.58	19	2.1	1255.21	3	184.264	678000	40924	cwq_mix2-1_726.raw	O74480|YQJ7_SCHPO	16	154751	Carbamidomethylation;(HexNAc)2(Hex)8_126:0	C11:Carbamidomethylation:1000.00;N16:(HexNAc)2(Hex)8_126:0:1000.00	Peptide Based Search
GLAQLSEEEAC(+57.02)EVALN(+1864.63)VTK	(HexNAc)2(Hex)9	238	NLink		0	0	58.31	54.54	62.08	0	3924.64	1864.63	19	1.3	1309.22	3	184.574	5500000	40589	cwq_mix2-3_726.raw	O74480|YQJ7_SCHPO	16	178588	Carbamidomethylation;(HexNAc)2(Hex)9_238:0	C11:Carbamidomethylation:1000.00;N16:(HexNAc)2(Hex)9_238:0:1000.00	Peptide Based Search
GLAQLSEEEAC(+57.02)EVALN(+1864.63)VTK	(HexNAc)2(Hex)9	238	NLink		0	0	56.63	53.5	59.76	0	3924.64	1864.63	19	1.3	1309.22	3	184.574	5500000	40439	cwq_mix2-3_726.raw	O74480|YQJ7_SCHPO	16	178588	Carbamidomethylation;(HexNAc)2(Hex)9_238:0	C11:Carbamidomethylation:1000.00;N16:(HexNAc)2(Hex)9_238:0:1000.00	Peptide Based Search
GLAQLSEEEAC(+57.02)EVALN(+1864.63)VTK	(HexNAc)2(Hex)9	238	NLink		0	0	53.82	53.57	54.07	0	3924.64	1864.63	19	1.3	1309.22	3	184.574	5500000	40654	cwq_mix2-3_726.raw	O74480|YQJ7_SCHPO	16	178588	Carbamidomethylation;(HexNAc)2(Hex)9_238:0	C11:Carbamidomethylation:1000.00;N16:(HexNAc)2(Hex)9_238:0:1000.00	Peptide Based Search
GLAQLSEEEAC(+57.02)EVALN(+1864.63)VTK	(HexNAc)2(Hex)9	238	NLink		0	0	55.26	51.58	58.94	0	3924.64	1864.63	19	1.3	1309.22	3	184.574	5500000	40515	cwq_mix2-3_726.raw	O74480|YQJ7_SCHPO	16	178588	Carbamidomethylation;(HexNAc)2(Hex)9_238:0	C11:Carbamidomethylation:1000.00;N16:(HexNAc)2(Hex)9_238:0:1000.00	Peptide Based Search
GLAQLSEEEAC(+57.02)EVALN(+1864.63)VTK	(HexNAc)2(Hex)9	238	NLink		0	0	55.83	51.82	59.83	0	3924.64	1864.63	19	1.2	1309.22	3	182.836	4000000	40641	cwq_mix2-1_726.raw	O74480|YQJ7_SCHPO	16	162685	Carbamidomethylation;(HexNAc)2(Hex)9_238:0	C11:Carbamidomethylation:1000.00;N16:(HexNAc)2(Hex)9_238:0:1000.00	Peptide Based Search
GLAQLSEEEAC(+57.02)EVALN(+1864.63)VTK	(HexNAc)2(Hex)9	238	NLink		0	0	46.21	43.31	49.11	0	3924.64	1864.63	19	1.2	1309.22	3	182.836	4000000	40557	cwq_mix2-1_726.raw	O74480|YQJ7_SCHPO	16	162685	Carbamidomethylation;(HexNAc)2(Hex)9_238:0	C11:Carbamidomethylation:1000.00;N16:(HexNAc)2(Hex)9_238:0:1000.00	Peptide Based Search
GLAQLSEEEAC(+57.02)EVALN(+1864.63)VTK	(HexNAc)2(Hex)9	238	NLink		0	0	53.34	45.01	61.67	0	3924.64	1864.63	19	3.6	1309.23	3	182.677	3670000	40259	cwq_mix2-2_726.raw	O74480|YQJ7_SCHPO	16	177848	Carbamidomethylation;(HexNAc)2(Hex)9_238:0	C11:Carbamidomethylation:1000.00;N16:(HexNAc)2(Hex)9_238:0:1000.00	Peptide Based Search
GLAQLSEEEAC(+57.02)EVALN(+1864.63)VTK	(HexNAc)2(Hex)9	238	NLink		0	0	51.69	43.22	60.16	0	3924.64	1864.63	19	3.6	1309.23	3	182.677	3670000	40358	cwq_mix2-2_726.raw	O74480|YQJ7_SCHPO	16	177848	Carbamidomethylation;(HexNAc)2(Hex)9_238:0	C11:Carbamidomethylation:1000.00;N16:(HexNAc)2(Hex)9_238:0:1000.00	Peptide Based Search
GVAYQPAVDAEETSTIVDPLAEVNYKN(+2188.74)C(+57.02)TEDAK	(HexNAc)2(Hex)11	694	NLink		0	1	30.55	37.02	24.08	0	5785.42	2188.74	33	2.3	1447.62	4	176.329	760000	38725	cwq_mix2-3_726.raw	Q9USU5|GAS2_SCHPO	27	190120	(HexNAc)2(Hex)11_694:0;Carbamidomethylation	N27:(HexNAc)2(Hex)11_694:0:0.00;C28:Carbamidomethylation:1000.00	Peptide Based Search
GVAYQPAVDAEETSTIVDPLAEVNYKN(+2188.74)C(+57.02)TEDAK	(HexNAc)2(Hex)11	694	NLink		0	0	32.88	42.82	22.93	0	5785.42	2188.74	33	-1.2	1447.36	4	176.159		38642	cwq_mix2-3_726.raw	Q9USU5|GAS2_SCHPO	27	0	(HexNAc)2(Hex)11_694:0;Carbamidomethylation	N27:(HexNAc)2(Hex)11_694:0:3.64;C28:Carbamidomethylation:1000.00	Peptide Based Search
GVAYQPAVDAEETSTIVDPLAEVNYKN(+2190.79)C(+57.02)TEDAK	(HexNAc)6(Hex)6	727	NLink		0	0	36.67	37.36	35.98	0.29	5787.47	2190.79	33	-7.9	1447.86	4	174.031		38368	cwq_mix2-2_726.raw	Q9USU5|GAS2_SCHPO	27	0	(HexNAc)6(Hex)6_727:0;Carbamidomethylation	N27:(HexNAc)6(Hex)6_727:0:0.00;C28:Carbamidomethylation:1000.00	Peptide Based Search
GVAYQPAVDAEETSTIVDPLAEVNYKN(+2512.84)C(+57.02)TEDAK	(HexNAc)2(Hex)13	1497	NLink		0	0	44.08	40.67	47.5	0	6109.52	2512.84	33	0.4	1528.39	4	175.667		38527	cwq_mix2-3_726.raw	Q9USU5|GAS2_SCHPO	27	0	(HexNAc)2(Hex)13_1497:0;Carbamidomethylation	N27:(HexNAc)2(Hex)13_1497:0:0.00;C28:Carbamidomethylation:1000.00	Peptide Based Search
GVAYQPAVDAEETSTIVDPLAEVNYKN(+2512.84)C(+57.02)TEDAK	(HexNAc)2(Hex)13	1497	NLink		0	3	35.01	39.97	30.05	0	6109.52	2512.84	33	-0.5	1529.14	4	175.298	201000	38420	cwq_mix2-3_726.raw	Q9USU5|GAS2_SCHPO	27	193905	(HexNAc)2(Hex)13_1497:0;Carbamidomethylation	N27:(HexNAc)2(Hex)13_1497:0:0.00;C28:Carbamidomethylation:1000.00	Peptide Based Search
GVAYQPAVDAEETSTIVDPLAEVNYKN(+2512.84)C(+57.02)TEDAK	(HexNAc)2(Hex)13	1497	NLink		0	1	22.03	19.36	24.7	0	6109.52	2512.84	33	1.2	1528.64	4	173.786	1800000	38629	cwq_mix2-1_726.raw	Q9USU5|GAS2_SCHPO	27	182634	(HexNAc)2(Hex)13_1497:0;Carbamidomethylation	N27:(HexNAc)2(Hex)13_1497:0:0.00;C28:Carbamidomethylation:1000.00	Peptide Based Search
GVAYQPAVDAEETSTIVDPLAEVNYKN(+2512.84)C(+57.02)TEDAK	(HexNAc)2(Hex)13	1497	NLink		0	0	36.33	40.01	32.66	0	6109.52	2512.84	33	1.8	1528.39	4	173.665		38532	cwq_mix2-1_726.raw	Q9USU5|GAS2_SCHPO	27	0	(HexNAc)2(Hex)13_1497:0;Carbamidomethylation	N27:(HexNAc)2(Hex)13_1497:0:0.00;C28:Carbamidomethylation:1000.00	Peptide Based Search
GVAYQPAVDAEETSTIVDPLAEVNYKN(+2512.84)C(+57.02)TEDAK	(HexNAc)2(Hex)13	1497	NLink		0	0	32.03	32.5	31.56	0	6109.52	2512.84	33	2.9	1222.92	5	173.669		38283	cwq_mix2-2_726.raw	Q9USU5|GAS2_SCHPO	27	0	(HexNAc)2(Hex)13_1497:0;Carbamidomethylation	N27:(HexNAc)2(Hex)13_1497:0:0.00;C28:Carbamidomethylation:1000.00	Peptide Based Search
GVAYQPAVDAEETSTIVDPLAEVNYKN(+2512.84)C(+57.02)TEDAK	(HexNAc)2(Hex)13	1497	NLink		0	0	39.94	39.04	40.84	0	6109.52	2512.84	33	1.6	1528.39	4	173.513		38248	cwq_mix2-2_726.raw	Q9USU5|GAS2_SCHPO	27	0	(HexNAc)2(Hex)13_1497:0;Carbamidomethylation	N27:(HexNAc)2(Hex)13_1497:0:0.00;C28:Carbamidomethylation:1000.00	Peptide Based Search
GVLQATN(+1702.58)M(+15.99)TYGK	(HexNAc)2(Hex)8	126	NLink		0	0	32.18	42.09	22.27	0	3000.21	1702.58	12	-0.2	1001.08	3	84.6494	1640000	17603	cwq_mix2-3_726.raw	O59866|OSTB_SCHPO	7	104036	(HexNAc)2(Hex)8_126:0;Oxidation (M)	N7:(HexNAc)2(Hex)8_126:0:1001.00;M8:Oxidation (M):1001.00	Peptide Based Search
GVLQATN(+1702.58)M(+15.99)TYGK	(HexNAc)2(Hex)8	126	NLink		0	0	39.18	47.81	30.55	0	3000.21	1702.58	12	-0.2	1001.08	3	84.6494	1640000	17535	cwq_mix2-3_726.raw	O59866|OSTB_SCHPO	7	104036	(HexNAc)2(Hex)8_126:0;Oxidation (M)	N7:(HexNAc)2(Hex)8_126:0:1000.00;M8:Oxidation (M):1000.00	Peptide Based Search
GVLQATN(+1702.58)M(+15.99)TYGK	(HexNAc)2(Hex)8	126	NLink		0	0	37.76	42.72	32.81	0	3000.21	1702.58	12	-0.8	1501.11	2	84.8458	153000	17592	cwq_mix2-3_726.raw	O59866|OSTB_SCHPO	7	192803	(HexNAc)2(Hex)8_126:0;Oxidation (M)	N7:(HexNAc)2(Hex)8_126:0:1000.00;M8:Oxidation (M):1000.00	Peptide Based Search
GVLQATN(+1702.58)M(+15.99)TYGK	(HexNAc)2(Hex)8	126	NLink		0	0	42.33	41.1	43.56	0	3000.21	1702.58	12	2.7	1001.08	3	83.2944	1650000	17436	cwq_mix2-2_726.raw	O59866|OSTB_SCHPO	7	101496	(HexNAc)2(Hex)8_126:0;Oxidation (M)	N7:(HexNAc)2(Hex)8_126:0:1001.00;M8:Oxidation (M):1001.00	Peptide Based Search
GVLQATN(+1702.58)M(+15.99)TYGK	(HexNAc)2(Hex)8	126	NLink		0	0	31.26	34.85	27.68	0	3000.21	1702.58	12	-0.5	1501.11	2	83.4882	162000	17481	cwq_mix2-2_726.raw	O59866|OSTB_SCHPO	7	193800	(HexNAc)2(Hex)8_126:0;Oxidation (M)	N7:(HexNAc)2(Hex)8_126:0:1000.00;M8:Oxidation (M):1000.00	Peptide Based Search
GVLQATN(+1702.58)MTYGK	(HexNAc)2(Hex)8	126	NLink		0	0	54.08	53.89	54.27	0	2984.22	1702.58	12	1.7	995.748	3	107.666	6320000	22725	cwq_mix2-3_726.raw	O59866|OSTB_SCHPO	7	102361	(HexNAc)2(Hex)8_126:0	N7:(HexNAc)2(Hex)8_126:0:1000.00	Peptide Based Search
GVLQATN(+1702.58)MTYGK	(HexNAc)2(Hex)8	126	NLink		0	0	61.21	62.69	59.73	0	2984.22	1702.58	12	0.9	1493.12	2	107.673	1510000	22728	cwq_mix2-3_726.raw	O59866|OSTB_SCHPO	7	192445	(HexNAc)2(Hex)8_126:0	N7:(HexNAc)2(Hex)8_126:0:1000.00	Peptide Based Search
GVLQATN(+1702.58)MTYGK	(HexNAc)2(Hex)8	126	NLink		0	0	56.22	58.76	53.67	0	2984.22	1702.58	12	1.9	1493.12	2	114.542	2440000	24621	cwq_mix2-1_726.raw	O59866|OSTB_SCHPO	7	180460	(HexNAc)2(Hex)8_126:0	N7:(HexNAc)2(Hex)8_126:0:1000.00	Peptide Based Search
GVLQATN(+1702.58)MTYGK	(HexNAc)2(Hex)8	126	NLink		0	0	37.65	36.2	39.11	0	2984.22	1702.58	12	1.7	995.748	3	114.599	5660000	24558	cwq_mix2-1_726.raw	O59866|OSTB_SCHPO	7	90557	(HexNAc)2(Hex)8_126:0	N7:(HexNAc)2(Hex)8_126:0:1000.00	Peptide Based Search
GVLQATN(+1702.58)MTYGK	(HexNAc)2(Hex)8	126	NLink		0	0	53.75	56.49	51.02	0	2984.22	1702.58	12	1.9	1493.12	2	114.542	2440000	24545	cwq_mix2-1_726.raw	O59866|OSTB_SCHPO	7	180460	(HexNAc)2(Hex)8_126:0	N7:(HexNAc)2(Hex)8_126:0:1000.00	Peptide Based Search
GVLQATN(+1702.58)MTYGK	(HexNAc)2(Hex)8	126	NLink		0	0	34.36	44.52	24.2	0	2984.22	1702.58	12	1.7	995.748	3	114.599	5660000	24631	cwq_mix2-1_726.raw	O59866|OSTB_SCHPO	7	90557	(HexNAc)2(Hex)8_126:0	N7:(HexNAc)2(Hex)8_126:0:1000.00	Peptide Based Search
GVLQATN(+1702.58)MTYGK	(HexNAc)2(Hex)8	126	NLink		0	0	48.82	48.37	49.27	0	2984.22	1702.58	12	1.1	995.747	3	105.917	7260000	22616	cwq_mix2-2_726.raw	O59866|OSTB_SCHPO	7	99817	(HexNAc)2(Hex)8_126:0	N7:(HexNAc)2(Hex)8_126:0:1000.00	Peptide Based Search
GVLQATN(+1702.58)MTYGK	(HexNAc)2(Hex)8	126	NLink		0	0	37.55	38.76	36.33	0	2984.22	1702.58	12	1.1	995.747	3	105.917	7260000	22483	cwq_mix2-2_726.raw	O59866|OSTB_SCHPO	7	99817	(HexNAc)2(Hex)8_126:0	N7:(HexNAc)2(Hex)8_126:0:1000.00	Peptide Based Search
GVLQATN(+1702.58)MTYGK	(HexNAc)2(Hex)8	126	NLink		0	0	55.22	56.18	54.26	0	2984.22	1702.58	12	0.7	1493.12	2	105.822	2030000	22518	cwq_mix2-2_726.raw	O59866|OSTB_SCHPO	7	193426	(HexNAc)2(Hex)8_126:0	N7:(HexNAc)2(Hex)8_126:0:1000.00	Peptide Based Search
GVLQATN(+1702.58)MTYGK	(HexNAc)2(Hex)8	126	NLink		0	0	58.06	58.85	57.27	0	2984.22	1702.58	12	0.7	1493.12	2	105.822	2030000	22584	cwq_mix2-2_726.raw	O59866|OSTB_SCHPO	7	193426	(HexNAc)2(Hex)8_126:0	N7:(HexNAc)2(Hex)8_126:0:1000.00	Peptide Based Search
GVLQATN(+1702.58)MTYGK	(HexNAc)2(Hex)8	126	NLink		0	0	50.24	48.23	52.26	0	2984.22	1702.58	12	1.1	995.747	3	105.917	7260000	22549	cwq_mix2-2_726.raw	O59866|OSTB_SCHPO	7	99817	(HexNAc)2(Hex)8_126:0	N7:(HexNAc)2(Hex)8_126:0:1000.00	Peptide Based Search
GWN(+1864.63)VSLETVPNLDIPVGSYETQLGLPVGLHPK	(HexNAc)2(Hex)9	238	NLink		0	-1	22.29	13.83	30.75	0	5293.43	1864.63	32	1.3	1324.11	4	240.558		53896	cwq_mix2-2_726.raw	O94472|PBN1_SCHPO	3	0	(HexNAc)2(Hex)9_238:0	N3:(HexNAc)2(Hex)9_238:0:0.00	Glycan Based Search (low glycan)
GWN(+1864.63)VSLETVPNLDIPVGSYETQLGLPVGLHPK	(HexNAc)2(Hex)9	238	NLink		0	0	17.5	13.36	21.64	0	5293.43	1864.63	32	0.1	1059.69	5	240.37		53853	cwq_mix2-2_726.raw	O94472|PBN1_SCHPO	3	0	(HexNAc)2(Hex)9_238:0	N3:(HexNAc)2(Hex)9_238:0:0.00	Glycan Based Search (low glycan)
GWN(+1866.69)VSLETVPNLDIPVGSYETQLGLPVGLHPK	(HexNAc)6(Hex)4	255	NLink		0	0	20.46	13.31	27.61	0.2	5295.48	1866.69	32	-7.4	1060.1	5	240.306	361000	53853	cwq_mix2-2_726.raw	O94472|PBN1_SCHPO	3	118926	(HexNAc)6(Hex)4_255:0	N3:(HexNAc)6(Hex)4_255:0:0.00	Glycan Based Search (low glycan)
HATSN(+1216.42)GTVETLNTK	(HexNAc)2(Hex)5	8	NLink		0	0	29.61	25.66	33.57	0	2688.15	1216.42	14	3.3	897.06	3	50.7584	24000	10122	cwq_mix2-2_726.raw	O13898|PMT1_SCHPO	5	72316	(HexNAc)2(Hex)5_8:0	N5:(HexNAc)2(Hex)5_8:0:1001.00	Peptide Based Search
HATSN(+1702.58)GTVETLNTK	(HexNAc)2(Hex)8	126	NLink		0	0	61.59	64.59	58.6	0	3174.31	1702.58	14	1.5	1059.11	3	48.4457	31900000	9495	cwq_mix2-3_726.raw	O13898|PMT1_SCHPO	5	121339	(HexNAc)2(Hex)8_126:0	N5:(HexNAc)2(Hex)8_126:0:70.87	Peptide Based Search
HATSN(+1702.58)GTVETLNTK	(HexNAc)2(Hex)8	126	NLink		0	0	58.59	66.27	50.92	0	3174.31	1702.58	14	1.5	1059.11	3	48.4457	31900000	9333	cwq_mix2-3_726.raw	O13898|PMT1_SCHPO	5	121339	(HexNAc)2(Hex)8_126:0	N5:(HexNAc)2(Hex)8_126:0:60.81	Peptide Based Search
HATSN(+1702.58)GTVETLNTK	(HexNAc)2(Hex)8	126	NLink		0	0	62.27	65	59.54	0	3174.31	1702.58	14	1.5	1059.11	3	48.4457	31900000	9571	cwq_mix2-3_726.raw	O13898|PMT1_SCHPO	5	121339	(HexNAc)2(Hex)8_126:0	N5:(HexNAc)2(Hex)8_126:0:54.00	Peptide Based Search
HATSN(+1702.58)GTVETLNTK	(HexNAc)2(Hex)8	126	NLink		0	0	62.95	63.82	62.07	0	3174.31	1702.58	14	1.5	1059.11	3	48.4457	31900000	9406	cwq_mix2-3_726.raw	O13898|PMT1_SCHPO	5	121339	(HexNAc)2(Hex)8_126:0	N5:(HexNAc)2(Hex)8_126:0:110.86	Peptide Based Search
HATSN(+1702.58)GTVETLNTK	(HexNAc)2(Hex)8	126	NLink		0	0	55.03	51.97	58.1	0	3174.31	1702.58	14	1.6	1059.11	3	60.508	39500000	12172	cwq_mix2-1_726.raw	O13898|PMT1_SCHPO	5	107570	(HexNAc)2(Hex)8_126:0	N5:(HexNAc)2(Hex)8_126:0:37.50	Peptide Based Search
HATSN(+1702.58)GTVETLNTK	(HexNAc)2(Hex)8	126	NLink		0	0	56.9	54.39	59.42	0	3174.31	1702.58	14	1.6	1059.11	3	60.508	39500000	12372	cwq_mix2-1_726.raw	O13898|PMT1_SCHPO	5	107570	(HexNAc)2(Hex)8_126:0	N5:(HexNAc)2(Hex)8_126:0:50.86	Peptide Based Search
HATSN(+1702.58)GTVETLNTK	(HexNAc)2(Hex)8	126	NLink		0	0	60.2	57.63	62.77	0	3174.31	1702.58	14	1.6	1059.11	3	60.508	39500000	12438	cwq_mix2-1_726.raw	O13898|PMT1_SCHPO	5	107570	(HexNAc)2(Hex)8_126:0	N5:(HexNAc)2(Hex)8_126:0:79.58	Peptide Based Search
HATSN(+1702.58)GTVETLNTK	(HexNAc)2(Hex)8	126	NLink		0	0	27.38	30.99	23.78	0	3174.31	1702.58	14	1.7	1588.16	2	60.4608	503000	12381	cwq_mix2-1_726.raw	O13898|PMT1_SCHPO	5	186623	(HexNAc)2(Hex)8_126:0	N5:(HexNAc)2(Hex)8_126:0:12.30	Peptide Based Search
HATSN(+1702.58)GTVETLNTK	(HexNAc)2(Hex)8	126	NLink		0	0	58.26	54.09	62.43	0	3174.31	1702.58	14	1.6	1059.11	3	60.508	39500000	12238	cwq_mix2-1_726.raw	O13898|PMT1_SCHPO	5	107570	(HexNAc)2(Hex)8_126:0	N5:(HexNAc)2(Hex)8_126:0:77.74	Peptide Based Search
HATSN(+1702.58)GTVETLNTK	(HexNAc)2(Hex)8	126	NLink		0	0	57.62	56.79	58.46	0	3174.31	1702.58	14	1.6	1059.11	3	60.508	39500000	12515	cwq_mix2-1_726.raw	O13898|PMT1_SCHPO	5	107570	(HexNAc)2(Hex)8_126:0	N5:(HexNAc)2(Hex)8_126:0:75.83	Peptide Based Search
HATSN(+1702.58)GTVETLNTK	(HexNAc)2(Hex)8	126	NLink		0	0	57.18	54.13	60.22	0	3174.31	1702.58	14	1.6	1059.11	3	60.508	39500000	12305	cwq_mix2-1_726.raw	O13898|PMT1_SCHPO	5	107570	(HexNAc)2(Hex)8_126:0	N5:(HexNAc)2(Hex)8_126:0:72.07	Peptide Based Search
HATSN(+1702.58)GTVETLNTK	(HexNAc)2(Hex)8	126	NLink		0	0	60.13	53.93	66.32	0	3174.31	1702.58	14	1.3	1059.11	3	46.8434	42300000	9319	cwq_mix2-2_726.raw	O13898|PMT1_SCHPO	5	118633	(HexNAc)2(Hex)8_126:0	N5:(HexNAc)2(Hex)8_126:0:96.24	Peptide Based Search
HATSN(+1702.58)GTVETLNTK	(HexNAc)2(Hex)8	126	NLink		0	0	46.06	45.23	46.89	0	3174.31	1702.58	14	1.3	1059.11	3	46.8434	42300000	9001	cwq_mix2-2_726.raw	O13898|PMT1_SCHPO	5	118633	(HexNAc)2(Hex)8_126:0	N5:(HexNAc)2(Hex)8_126:0:1001.00	Peptide Based Search
HATSN(+1702.58)GTVETLNTK	(HexNAc)2(Hex)8	126	NLink		0	0	58.94	53.41	64.47	0	3174.31	1702.58	14	1.3	1059.11	3	46.8434	42300000	9141	cwq_mix2-2_726.raw	O13898|PMT1_SCHPO	5	118633	(HexNAc)2(Hex)8_126:0	N5:(HexNAc)2(Hex)8_126:0:85.28	Peptide Based Search
HATSN(+1702.58)GTVETLNTK	(HexNAc)2(Hex)8	126	NLink		0	0	58.66	53.64	63.69	0	3174.31	1702.58	14	1.3	1059.11	3	46.8434	42300000	9074	cwq_mix2-2_726.raw	O13898|PMT1_SCHPO	5	118633	(HexNAc)2(Hex)8_126:0	N5:(HexNAc)2(Hex)8_126:0:89.49	Peptide Based Search
HATSN(+1702.58)GTVETLNTK	(HexNAc)2(Hex)8	126	NLink		0	0	60.3	56.91	63.7	0	3174.31	1702.58	14	1.3	1059.11	3	46.8434	42300000	9231	cwq_mix2-2_726.raw	O13898|PMT1_SCHPO	5	118633	(HexNAc)2(Hex)8_126:0	N5:(HexNAc)2(Hex)8_126:0:125.05	Peptide Based Search
HATSN(+1702.58)GTVETLNTK	(HexNAc)2(Hex)8	126	NLink		0	0	58.62	57.39	59.85	0	3174.31	1702.58	14	1.3	1059.11	3	46.8434	42300000	9386	cwq_mix2-2_726.raw	O13898|PMT1_SCHPO	5	118633	(HexNAc)2(Hex)8_126:0	N5:(HexNAc)2(Hex)8_126:0:79.39	Peptide Based Search
HATSN(+1702.58)GTVETLNTK	(HexNAc)2(Hex)8	126	NLink		0	0	44.27	49.03	39.51	0	3174.31	1702.58	14	1.3	1059.11	3	46.8434	42300000	9518	cwq_mix2-2_726.raw	O13898|PMT1_SCHPO	5	118633	(HexNAc)2(Hex)8_126:0	N5:(HexNAc)2(Hex)8_126:0:1001.00	Peptide Based Search
HATSN(+1702.58)GTVETLNTK	(HexNAc)2(Hex)8	126	NLink		0	0	49.25	51.73	46.77	0	3174.31	1702.58	14	1.3	1059.11	3	46.8434	42300000	9452	cwq_mix2-2_726.raw	O13898|PMT1_SCHPO	5	118633	(HexNAc)2(Hex)8_126:0	N5:(HexNAc)2(Hex)8_126:0:38.07	Peptide Based Search
HATSN(+1864.63)GTVETLNTK	(HexNAc)2(Hex)9	238	NLink		0	0	60.91	61.29	60.53	0	3336.36	1864.63	14	1.7	1113.13	3	48.1425	61100000	9427	cwq_mix2-3_726.raw	O13898|PMT1_SCHPO	5	138691	(HexNAc)2(Hex)9_238:0	N5:(HexNAc)2(Hex)9_238:0:85.91	Peptide Based Search
HATSN(+1864.63)GTVETLNTK	(HexNAc)2(Hex)9	238	NLink		0	0	55.7	60.89	50.52	0	3336.36	1864.63	14	1.7	1113.13	3	48.1425	61100000	9560	cwq_mix2-3_726.raw	O13898|PMT1_SCHPO	5	138691	(HexNAc)2(Hex)9_238:0	N5:(HexNAc)2(Hex)9_238:0:51.17	Peptide Based Search
HATSN(+1864.63)GTVETLNTK	(HexNAc)2(Hex)9	238	NLink		0	0	62.39	62.22	62.55	0	3336.36	1864.63	14	1.7	1113.13	3	48.1425	61100000	9276	cwq_mix2-3_726.raw	O13898|PMT1_SCHPO	5	138691	(HexNAc)2(Hex)9_238:0	N5:(HexNAc)2(Hex)9_238:0:105.78	Peptide Based Search
HATSN(+1864.63)GTVETLNTK	(HexNAc)2(Hex)9	238	NLink		0	0	60.31	60.37	60.24	0	3336.36	1864.63	14	1.7	1113.13	3	48.1425	61100000	9494	cwq_mix2-3_726.raw	O13898|PMT1_SCHPO	5	138691	(HexNAc)2(Hex)9_238:0	N5:(HexNAc)2(Hex)9_238:0:72.46	Peptide Based Search
HATSN(+1864.63)GTVETLNTK	(HexNAc)2(Hex)9	238	NLink		0	0	59.95	57.46	62.45	0	3336.36	1864.63	14	1.8	1113.13	3	60.367	74500000	12282	cwq_mix2-1_726.raw	O13898|PMT1_SCHPO	5	122299	(HexNAc)2(Hex)9_238:0	N5:(HexNAc)2(Hex)9_238:0:81.81	Peptide Based Search
HATSN(+1864.63)GTVETLNTK	(HexNAc)2(Hex)9	238	NLink		0	0	61.37	61.42	61.32	0	3336.36	1864.63	14	1.8	1113.13	3	60.367	74500000	12504	cwq_mix2-1_726.raw	O13898|PMT1_SCHPO	5	122299	(HexNAc)2(Hex)9_238:0	N5:(HexNAc)2(Hex)9_238:0:101.10	Peptide Based Search
HATSN(+1864.63)GTVETLNTK	(HexNAc)2(Hex)9	238	NLink		0	0	62.58	59.97	65.19	0	3336.36	1864.63	14	1.8	1113.13	3	60.367	74500000	12361	cwq_mix2-1_726.raw	O13898|PMT1_SCHPO	5	122299	(HexNAc)2(Hex)9_238:0	N5:(HexNAc)2(Hex)9_238:0:99.80	Peptide Based Search
HATSN(+1864.63)GTVETLNTK	(HexNAc)2(Hex)9	238	NLink		0	0	42.6	50.76	34.44	0	3336.36	1864.63	14	1.8	1113.13	3	60.367	74500000	12075	cwq_mix2-1_726.raw	O13898|PMT1_SCHPO	5	122299	(HexNAc)2(Hex)9_238:0	N5:(HexNAc)2(Hex)9_238:0:22.68	Peptide Based Search
HATSN(+1864.63)GTVETLNTK	(HexNAc)2(Hex)9	238	NLink		0	0	59.89	57.47	62.31	0	3336.36	1864.63	14	1.8	1113.13	3	60.367	74500000	12437	cwq_mix2-1_726.raw	O13898|PMT1_SCHPO	5	122299	(HexNAc)2(Hex)9_238:0	N5:(HexNAc)2(Hex)9_238:0:108.07	Peptide Based Search
HATSN(+1864.63)GTVETLNTK	(HexNAc)2(Hex)9	238	NLink		0	0	40.63	51.51	29.74	0	3336.36	1864.63	14	1.8	1113.13	3	60.367	74500000	12571	cwq_mix2-1_726.raw	O13898|PMT1_SCHPO	5	122299	(HexNAc)2(Hex)9_238:0	N5:(HexNAc)2(Hex)9_238:0:25.91	Peptide Based Search
HATSN(+1864.63)GTVETLNTK	(HexNAc)2(Hex)9	238	NLink		0	0	55.93	60.82	51.04	0	3336.36	1864.63	14	1.8	1113.13	3	60.367	74500000	12150	cwq_mix2-1_726.raw	O13898|PMT1_SCHPO	5	122299	(HexNAc)2(Hex)9_238:0	N5:(HexNAc)2(Hex)9_238:0:63.75	Peptide Based Search
HATSN(+1864.63)GTVETLNTK	(HexNAc)2(Hex)9	238	NLink		0	0	57.89	57.37	58.4	0	3336.36	1864.63	14	1.8	1113.13	3	60.367	74500000	12216	cwq_mix2-1_726.raw	O13898|PMT1_SCHPO	5	122299	(HexNAc)2(Hex)9_238:0	N5:(HexNAc)2(Hex)9_238:0:86.17	Peptide Based Search
HATSN(+1864.63)GTVETLNTK	(HexNAc)2(Hex)9	238	NLink		0	0	49.22	59.29	39.15	0	3336.36	1864.63	14	1.8	1113.13	3	46.7939	82700000	8920	cwq_mix2-2_726.raw	O13898|PMT1_SCHPO	5	135951	(HexNAc)2(Hex)9_238:0	N5:(HexNAc)2(Hex)9_238:0:43.57	Peptide Based Search
HATSN(+1864.63)GTVETLNTK	(HexNAc)2(Hex)9	238	NLink		0	0	58.1	58.11	58.1	0	3336.36	1864.63	14	1.8	1113.13	3	46.7939	82700000	8985	cwq_mix2-2_726.raw	O13898|PMT1_SCHPO	5	135951	(HexNAc)2(Hex)9_238:0	N5:(HexNAc)2(Hex)9_238:0:72.46	Peptide Based Search
HATSN(+1864.63)GTVETLNTK	(HexNAc)2(Hex)9	238	NLink		0	0	60.18	58.19	62.17	0	3336.36	1864.63	14	1.8	1113.13	3	46.7939	82700000	9206	cwq_mix2-2_726.raw	O13898|PMT1_SCHPO	5	135951	(HexNAc)2(Hex)9_238:0	N5:(HexNAc)2(Hex)9_238:0:89.49	Peptide Based Search
HATSN(+1864.63)GTVETLNTK	(HexNAc)2(Hex)9	238	NLink		0	0	57.52	56.22	58.82	0	3336.36	1864.63	14	1.8	1113.13	3	46.7939	82700000	9341	cwq_mix2-2_726.raw	O13898|PMT1_SCHPO	5	135951	(HexNAc)2(Hex)9_238:0	N5:(HexNAc)2(Hex)9_238:0:72.46	Peptide Based Search
HATSN(+1864.63)GTVETLNTK	(HexNAc)2(Hex)9	238	NLink		0	-1	33.35	39.61	27.08	0	3336.36	1864.63	14	8.8	834.852	4	46.3503	257000	9172	cwq_mix2-2_726.raw	O13898|PMT1_SCHPO	5	52554	(HexNAc)2(Hex)9_238:0	N5:(HexNAc)2(Hex)9_238:0:1001.00	Peptide Based Search
HATSN(+1864.63)GTVETLNTK	(HexNAc)2(Hex)9	238	NLink		0	0	58.92	54.41	63.43	0	3336.36	1864.63	14	1.8	1113.13	3	46.7939	82700000	9051	cwq_mix2-2_726.raw	O13898|PMT1_SCHPO	5	135951	(HexNAc)2(Hex)9_238:0	N5:(HexNAc)2(Hex)9_238:0:80.47	Peptide Based Search
HATSN(+1864.63)GTVETLNTK	(HexNAc)2(Hex)9	238	NLink		0	0	55.57	53.24	57.9	0	3336.36	1864.63	14	1.8	1113.13	3	46.7939	82700000	9275	cwq_mix2-2_726.raw	O13898|PMT1_SCHPO	5	135951	(HexNAc)2(Hex)9_238:0	N5:(HexNAc)2(Hex)9_238:0:85.91	Peptide Based Search
HATSN(+1864.63)GTVETLNTK	(HexNAc)2(Hex)9	238	NLink		0	0	44.77	46.4	43.15	0	3336.36	1864.63	14	1.8	1113.13	3	46.7939	82700000	9486	cwq_mix2-2_726.raw	O13898|PMT1_SCHPO	5	135951	(HexNAc)2(Hex)9_238:0	N5:(HexNAc)2(Hex)9_238:0:1001.00	Peptide Based Search
HATSN(+1864.63)GTVETLNTK	(HexNAc)2(Hex)9	238	NLink		0	0	56.5	53.11	59.9	0	3336.36	1864.63	14	1.8	1113.13	3	46.7939	82700000	9119	cwq_mix2-2_726.raw	O13898|PMT1_SCHPO	5	135951	(HexNAc)2(Hex)9_238:0	N5:(HexNAc)2(Hex)9_238:0:100.68	Peptide Based Search
HATSN(+1864.63)GTVETLNTK	(HexNAc)2(Hex)9	238	NLink		0	0	47.78	50.86	44.7	0	3336.36	1864.63	14	1.8	1113.13	3	46.7939	82700000	9408	cwq_mix2-2_726.raw	O13898|PMT1_SCHPO	5	135951	(HexNAc)2(Hex)9_238:0	N5:(HexNAc)2(Hex)9_238:0:30.90	Peptide Based Search
HATSN(+2026.68)GTVETLNTK	(HexNAc)2(Hex)10	423	NLink		0	0	38.88	54.39	23.36	0	3498.41	2026.68	14	2.3	1167.15	3	47.7487	2060000	9363	cwq_mix2-3_726.raw	O13898|PMT1_SCHPO	5	154623	(HexNAc)2(Hex)10_423:0	N5:(HexNAc)2(Hex)10_423:0:16.46	Peptide Based Search
HATSN(+2026.68)GTVETLNTK	(HexNAc)2(Hex)10	423	NLink		0	0	37.75	53.46	22.03	0	3498.41	2026.68	14	3.2	1167.15	3	59.6388		12220	cwq_mix2-1_726.raw	O13898|PMT1_SCHPO	5	0	(HexNAc)2(Hex)10_423:0	N5:(HexNAc)2(Hex)10_423:0:11.52	Peptide Based Search
HATSN(+2026.68)GTVETLNTK	(HexNAc)2(Hex)10	423	NLink		0	-1	34.52	36.97	32.06	0	3498.41	2026.68	14	9.1	1166.82	3	58.924	6950000	12007	cwq_mix2-1_726.raw	O13898|PMT1_SCHPO	5	137473	(HexNAc)2(Hex)10_423:0	N5:(HexNAc)2(Hex)10_423:0:1001.00	Peptide Based Search
HATSN(+2026.68)GTVETLNTK	(HexNAc)2(Hex)10	423	NLink		0	-1	36.58	37.47	35.69	0	3498.41	2026.68	14	9.1	1166.82	3	58.924	6950000	12073	cwq_mix2-1_726.raw	O13898|PMT1_SCHPO	5	137473	(HexNAc)2(Hex)10_423:0	N5:(HexNAc)2(Hex)10_423:0:1001.00	Peptide Based Search
HATSN(+2026.68)GTVETLNTK	(HexNAc)2(Hex)10	423	NLink		0	-1	41.25	41.05	41.45	0	3498.41	2026.68	14	7.8	1166.82	3	45.2164	6300000	8887	cwq_mix2-2_726.raw	O13898|PMT1_SCHPO	5	152239	(HexNAc)2(Hex)10_423:0	N5:(HexNAc)2(Hex)10_423:0:1001.00	Peptide Based Search
HEYFC(+57.02)VYPN(+1540.53)ASLIK	(HexNAc)2(Hex)7	57	NLink		0	0	29.56	29.17	29.96	0	3280.36	1540.53	14	-0.5	1094.46	3	149.573	1140000	32733	cwq_mix2-2_726.raw	Q9UTC8|OS9_SCHPO	9	129331	Carbamidomethylation;(HexNAc)2(Hex)7_57:0	C5:Carbamidomethylation:1000.00;N9:(HexNAc)2(Hex)7_57:0:1000.00	Peptide Based Search
HEYFC(+57.02)VYPN(+1702.58)ASLIK	(HexNAc)2(Hex)8	126	NLink		0	0	59.63	59.83	59.43	0	3442.41	1702.58	14	1.8	1148.48	3	151.14	17100000	32889	cwq_mix2-3_726.raw	Q9UTC8|OS9_SCHPO	9	150082	Carbamidomethylation;(HexNAc)2(Hex)8_126:0	C5:Carbamidomethylation:1000.00;N9:(HexNAc)2(Hex)8_126:0:1000.00	Peptide Based Search
HEYFC(+57.02)VYPN(+1702.58)ASLIK	(HexNAc)2(Hex)8	126	NLink		0	0	53.13	45.26	61	0	3442.41	1702.58	14	1.8	1148.48	3	151.14	17100000	32820	cwq_mix2-3_726.raw	Q9UTC8|OS9_SCHPO	9	150082	Carbamidomethylation;(HexNAc)2(Hex)8_126:0	C5:Carbamidomethylation:1000.00;N9:(HexNAc)2(Hex)8_126:0:1000.00	Peptide Based Search
HEYFC(+57.02)VYPN(+1702.58)ASLIK	(HexNAc)2(Hex)8	126	NLink		0	0	57.65	55.7	59.59	0	3442.41	1702.58	14	1.7	1148.48	3	150.443	19000000	33046	cwq_mix2-1_726.raw	Q9UTC8|OS9_SCHPO	9	133059	Carbamidomethylation;(HexNAc)2(Hex)8_126:0	C5:Carbamidomethylation:1000.00;N9:(HexNAc)2(Hex)8_126:0:1000.00	Peptide Based Search
HEYFC(+57.02)VYPN(+1702.58)ASLIK	(HexNAc)2(Hex)8	126	NLink		0	0	54.27	55.39	53.16	0	3442.41	1702.58	14	1.7	1148.48	3	150.443	19000000	33127	cwq_mix2-1_726.raw	Q9UTC8|OS9_SCHPO	9	133059	Carbamidomethylation;(HexNAc)2(Hex)8_126:0	C5:Carbamidomethylation:1000.00;N9:(HexNAc)2(Hex)8_126:0:1000.00	Peptide Based Search
HEYFC(+57.02)VYPN(+1702.58)ASLIK	(HexNAc)2(Hex)8	126	NLink		0	0	50.92	49.2	52.64	0	3442.41	1702.58	14	1.7	1148.48	3	150.443	19000000	32970	cwq_mix2-1_726.raw	Q9UTC8|OS9_SCHPO	9	133059	Carbamidomethylation;(HexNAc)2(Hex)8_126:0	C5:Carbamidomethylation:1000.00;N9:(HexNAc)2(Hex)8_126:0:1000.00	Peptide Based Search
HEYFC(+57.02)VYPN(+1702.58)ASLIK	(HexNAc)2(Hex)8	126	NLink		0	0	56.31	53.97	58.65	0	3442.41	1702.58	14	1.6	1148.48	3	148.882	19500000	32570	cwq_mix2-2_726.raw	Q9UTC8|OS9_SCHPO	9	147635	Carbamidomethylation;(HexNAc)2(Hex)8_126:0	C5:Carbamidomethylation:1000.00;N9:(HexNAc)2(Hex)8_126:0:1000.00	Peptide Based Search
HEYFC(+57.02)VYPN(+1702.58)ASLIK	(HexNAc)2(Hex)8	126	NLink		0	0	46.14	47.54	44.75	0	3442.41	1702.58	14	1.6	1148.48	3	148.882	19500000	32639	cwq_mix2-2_726.raw	Q9UTC8|OS9_SCHPO	9	147635	Carbamidomethylation;(HexNAc)2(Hex)8_126:0	C5:Carbamidomethylation:1000.00;N9:(HexNAc)2(Hex)8_126:0:1000.00	Peptide Based Search
HEYFC(+57.02)VYPN(+1702.58)ASLIK	(HexNAc)2(Hex)8	126	NLink		0	0	58.72	56.52	60.91	0	3442.41	1702.58	14	1.6	1148.48	3	148.882	19500000	32502	cwq_mix2-2_726.raw	Q9UTC8|OS9_SCHPO	9	147635	Carbamidomethylation;(HexNAc)2(Hex)8_126:0	C5:Carbamidomethylation:1000.00;N9:(HexNAc)2(Hex)8_126:0:1000.00	Peptide Based Search
HEYFC(+57.02)VYPN(+1864.63)ASLIK	(HexNAc)2(Hex)9	238	NLink		0	0	47.92	46.58	49.27	0	3604.47	1864.63	14	-0.3	1202.5	3	150.646	2310000	32737	cwq_mix2-3_726.raw	Q9UTC8|OS9_SCHPO	9	162436	Carbamidomethylation;(HexNAc)2(Hex)9_238:0	C5:Carbamidomethylation:1000.00;N9:(HexNAc)2(Hex)9_238:0:1000.00	Peptide Based Search
HEYFC(+57.02)VYPN(+1864.63)ASLIK	(HexNAc)2(Hex)9	238	NLink		0	0	49.78	49.14	50.42	0	3604.47	1864.63	14	1	1202.5	3	150.001	3170000	32946	cwq_mix2-1_726.raw	Q9UTC8|OS9_SCHPO	9	145245	Carbamidomethylation;(HexNAc)2(Hex)9_238:0	C5:Carbamidomethylation:1000.00;N9:(HexNAc)2(Hex)9_238:0:1000.00	Peptide Based Search
HHNYGFEYVN(+2999.00)VSQMNIPPVWAK	(HexNAc)2(Hex)16	3297	NLink		0	-1	21.97	18.62	25.33	0	5628.25	2999	22	1.3	1407.82	4	185.809		41347	cwq_mix2-1_726.raw	Q10359|GMH3_SCHPO	10	0	(HexNAc)2(Hex)16_3297:0	N10:(HexNAc)2(Hex)16_3297:0:0.00	Glycan Based Search (low glycan)
HHNYGFEYVN(+3161.05)VSQMNIPPVWAK	(HexNAc)2(Hex)17	3906	NLink		0	0	29.81	28.53	31.08	0	5790.3	3161.05	22	4.9	1448.59	4	185.353	355000	41217	cwq_mix2-1_726.raw	Q10359|GMH3_SCHPO	10	177302	(HexNAc)2(Hex)17_3906:0	N10:(HexNAc)2(Hex)17_3906:0:7.38	Peptide Based Search
HHNYGFEYVN(+3161.05)VSQMNIPPVWAK	(HexNAc)2(Hex)17	3906	NLink		0	1	28.38	25.98	30.78	0	5790.3	3161.05	22	3	1448.84	4	186.656	96200	41203	cwq_mix2-2_726.raw	Q10359|GMH3_SCHPO	10	190842	(HexNAc)2(Hex)17_3906:0	N10:(HexNAc)2(Hex)17_3906:0:7.38	Peptide Based Search
HLVNEEVFPLSDC(+57.02)GFGPSN(+2188.74)TSDGMC(+57.02)ELYAYLNSPVR	(HexNAc)2(Hex)11	694	NLink		0	1	30.65	13.21	48.08	0	6262.56	2188.74	36	-5.7	1566.89	4	248.605	476000	55865	cwq_mix2-3_726.raw	P08091|PPA1_SCHPO	19	195672	Carbamidomethylation;(HexNAc)2(Hex)11_694:0;Carbamidomethylation	C13:Carbamidomethylation:1000.00;N19:(HexNAc)2(Hex)11_694:0:27.74;C25:Carbamidomethylation:1000.00	Glycan Based Search (low glycan)
HLVNEEVFPLSDC(+57.02)GFGPSN(+2188.74)TSDGMC(+57.02)ELYAYLNSPVR	(HexNAc)2(Hex)11	694	NLink		0	1	28	13.63	42.38	0	6262.56	2188.74	36	-1.5	1566.9	4	244.955		55229	cwq_mix2-1_726.raw	P08091|PPA1_SCHPO	19	0	Carbamidomethylation;(HexNAc)2(Hex)11_694:0;Carbamidomethylation	C13:Carbamidomethylation:1000.00;N19:(HexNAc)2(Hex)11_694:0:16.63;C25:Carbamidomethylation:1000.00	Glycan Based Search (low glycan)
HLVNEEVFPLSDC(+57.02)GFGPSN(+2188.74)TSDGMC(+57.02)ELYAYLNSPVR	(HexNAc)2(Hex)11	694	NLink		0	0	40.38	43.4	37.36	0	6262.56	2188.74	36	0.6	1566.65	4	244.553		55137	cwq_mix2-1_726.raw	P08091|PPA1_SCHPO	19	0	Carbamidomethylation;(HexNAc)2(Hex)11_694:0;Carbamidomethylation	C13:Carbamidomethylation:1000.00;N19:(HexNAc)2(Hex)11_694:0:19.24;C25:Carbamidomethylation:1000.00	Peptide Based Search
HLVNEEVFPLSDC(+57.02)GFGPSN(+2188.74)TSDGMC(+57.02)ELYAYLNSPVR	(HexNAc)2(Hex)11	694	NLink		0	1	30.67	15.14	46.2	0	6262.56	2188.74	36	1.5	1566.9	4	246.399		55253	cwq_mix2-2_726.raw	P08091|PPA1_SCHPO	19	0	Carbamidomethylation;(HexNAc)2(Hex)11_694:0;Carbamidomethylation	C13:Carbamidomethylation:1000.00;N19:(HexNAc)2(Hex)11_694:0:16.63;C25:Carbamidomethylation:1000.00	Glycan Based Search (low glycan)
HLVNEEVFPLSDC(+57.02)GFGPSN(+2190.79)TSDGMC(+57.02)ELYAYLNSPVR	(HexNAc)6(Hex)6	727	NLink		0	0	40.88	16.17	65.59	0.1	6264.61	2190.79	36	-8.3	1567.15	4	246.402	222000	55253	cwq_mix2-2_726.raw	P08091|PPA1_SCHPO	19	196797	Carbamidomethylation;(HexNAc)6(Hex)6_727:0;Carbamidomethylation	C13:Carbamidomethylation:1000.00;N19:(HexNAc)6(Hex)6_727:0:16.63;C25:Carbamidomethylation:1000.00	Glycan Based Search (low glycan)
HLVNEEVFPLSDC(+57.02)GFGPSN(+2350.79)TSDGMC(+57.02)ELYAYLNSPVR	(HexNAc)2(Hex)12	1048	NLink		0	0	27.77	15.78	39.75	0	6424.61	2350.79	36	-3.9	1607.15	4	247.958		55663	cwq_mix2-3_726.raw	P08091|PPA1_SCHPO	19	0	Carbamidomethylation;(HexNAc)2(Hex)12_1048:0;Carbamidomethylation	C13:Carbamidomethylation:1000.00;N19:(HexNAc)2(Hex)12_1048:0:16.63;C25:Carbamidomethylation:1000.00	Glycan Based Search (low glycan)
HLVNEEVFPLSDC(+57.02)GFGPSN(+2350.79)TSDGMC(+57.02)ELYAYLNSPVR	(HexNAc)2(Hex)12	1048	NLink		0	0	28.31	17.39	39.24	0	6424.61	2350.79	36	1.1	1607.16	4	244.588		55145	cwq_mix2-1_726.raw	P08091|PPA1_SCHPO	19	0	Carbamidomethylation;(HexNAc)2(Hex)12_1048:0;Carbamidomethylation	C13:Carbamidomethylation:1000.00;N19:(HexNAc)2(Hex)12_1048:0:16.63;C25:Carbamidomethylation:1000.00	Glycan Based Search (low glycan)
HLVNEEVFPLSDC(+57.02)GFGPSN(+2350.79)TSDGMC(+57.02)ELYAYLNSPVR	(HexNAc)2(Hex)12	1048	NLink		0	1	28.56	12.71	44.4	0	6424.61	2350.79	36	1.3	1607.41	4	244.328	633000	55076	cwq_mix2-1_726.raw	P08091|PPA1_SCHPO	19	188007	Carbamidomethylation;(HexNAc)2(Hex)12_1048:0;Carbamidomethylation	C13:Carbamidomethylation:1000.00;N19:(HexNAc)2(Hex)12_1048:0:25.39;C25:Carbamidomethylation:1000.00	Glycan Based Search (low glycan)
HLVNEEVFPLSDC(+57.02)GFGPSN(+2350.79)TSDGMC(+57.02)ELYAYLNSPVR	(HexNAc)2(Hex)12	1048	NLink		0	0	30.29	15.14	45.43	0	6424.61	2350.79	36	2.3	1607.16	4	245.704		55096	cwq_mix2-2_726.raw	P08091|PPA1_SCHPO	19	0	Carbamidomethylation;(HexNAc)2(Hex)12_1048:0;Carbamidomethylation	C13:Carbamidomethylation:1000.00;N19:(HexNAc)2(Hex)12_1048:0:27.74;C25:Carbamidomethylation:1000.00	Glycan Based Search (low glycan)
HLVNEEVFPLSDC(+57.02)GFGPSN(+2352.84)TSDGMC(+57.02)ELYAYLNSPVR	(HexNAc)6(Hex)7	1092	NLink		0	0	30.45	15.65	45.25	0.19	6426.67	2352.84	36	-2.9	1607.67	4	248.166	797000	55663	cwq_mix2-3_726.raw	P08091|PPA1_SCHPO	19	197261	Carbamidomethylation;(HexNAc)6(Hex)7_1092:0;Carbamidomethylation	C13:Carbamidomethylation:1000.00;N19:(HexNAc)6(Hex)7_1092:0:16.63;C25:Carbamidomethylation:1000.00	Glycan Based Search (low glycan)
HLVNQQVYPLTDC(+57.02)GYGPSGASDGLC(+57.02)ELSAYLN(+3323.10)SSVR	(HexNAc)2(Hex)18	4510	NLink		0	0	28	14.38	41.62	0	7249.92	3323.1	36	1	1450.99	5	218.12		49008	cwq_mix2-1_726.raw	Q01682|PPA2_SCHPO	32	0	Carbamidomethylation;Carbamidomethylation;(HexNAc)2(Hex)18_4510:0	C13:Carbamidomethylation:1000.00;C25:Carbamidomethylation:1000.00;N32:(HexNAc)2(Hex)18_4510:0:27.57	Glycan Based Search (low glycan)
HLVNQQVYPLTDC(+57.02)GYGPSGASDGLC(+57.02)ELSAYLN(+3323.10)SSVR	(HexNAc)2(Hex)18	4510	NLink		0	-1	38.84	31.57	46.1	0	7249.92	3323.1	36	4.8	1450.8	5	220.316		49178	cwq_mix2-2_726.raw	Q01682|PPA2_SCHPO	32	0	Carbamidomethylation;Carbamidomethylation;(HexNAc)2(Hex)18_4510:0	C13:Carbamidomethylation:1000.00;C25:Carbamidomethylation:1000.00;N32:(HexNAc)2(Hex)18_4510:0:27.57	Peptide Based Search
HN(+1864.63)QTYTNLINYLLGSGGTYYHR	(HexNAc)2(Hex)9	238	NLink		0	-1	29.5	36.98	22.02	0	4448.88	1864.63	22	-0.9	1112.97	4	208.538		46436	cwq_mix2-2_726.raw	Q9P4X2|OMH6_SCHPO	2	0	(HexNAc)2(Hex)9_238:0	N2:(HexNAc)2(Hex)9_238:0:12.35	Peptide Based Search
HPN(+1702.58)GTAHSLNFR	(HexNAc)2(Hex)8	126	NLink		0	0	60.34	72.99	47.69	0	3052.24	1702.58	12	1.4	764.068	4	65.8985	1350000	13348	cwq_mix2-3_726.raw	Q9US04|GGT1_SCHPO	3	37799	(HexNAc)2(Hex)8_126:0	N3:(HexNAc)2(Hex)8_126:0:29.93	Peptide Based Search
HPN(+1702.58)GTAHSLNFR	(HexNAc)2(Hex)8	126	NLink		0	0	55.31	66.86	43.76	0	3052.24	1702.58	12	1.2	764.068	4	77.7637	1490000	16272	cwq_mix2-1_726.raw	Q9US04|GGT1_SCHPO	3	32293	(HexNAc)2(Hex)8_126:0	N3:(HexNAc)2(Hex)8_126:0:34.57	Peptide Based Search
HPN(+1702.58)GTAHSLNFR	(HexNAc)2(Hex)8	126	NLink		0	0	37.79	49.68	25.9	0	3052.24	1702.58	12	1.4	1018.42	3	77.8201	1020000	16250	cwq_mix2-1_726.raw	Q9US04|GGT1_SCHPO	3	97028	(HexNAc)2(Hex)8_126:0	N3:(HexNAc)2(Hex)8_126:0:20.85	Peptide Based Search
HPN(+1702.58)GTAHSLNFR	(HexNAc)2(Hex)8	126	NLink		0	0	55.48	65.86	45.1	0	3052.24	1702.58	12	1.3	764.068	4	62.7925	1460000	12825	cwq_mix2-2_726.raw	Q9US04|GGT1_SCHPO	3	36795	(HexNAc)2(Hex)8_126:0	N3:(HexNAc)2(Hex)8_126:0:34.75	Peptide Based Search
HPN(+1702.58)GTAHSLNFR	(HexNAc)2(Hex)8	126	NLink		0	0	44.17	64.94	23.4	0	3052.24	1702.58	12	1.3	764.068	4	62.7925	1460000	12887	cwq_mix2-2_726.raw	Q9US04|GGT1_SCHPO	3	36795	(HexNAc)2(Hex)8_126:0	N3:(HexNAc)2(Hex)8_126:0:12.30	Peptide Based Search
HPN(+1702.58)GTAHSLNFR	(HexNAc)2(Hex)8	126	NLink		0	0	46.87	53.42	40.33	0	3052.24	1702.58	12	2.1	1018.42	3	62.7841	797000	12806	cwq_mix2-2_726.raw	Q9US04|GGT1_SCHPO	3	106640	(HexNAc)2(Hex)8_126:0	N3:(HexNAc)2(Hex)8_126:0:31.93	Peptide Based Search
HPN(+1864.63)GTAHSLNFR	(HexNAc)2(Hex)9	238	NLink		0	0	62.33	75.6	49.05	0	3214.29	1864.63	12	1.7	804.581	4	65.6121	5970000	13217	cwq_mix2-3_726.raw	Q9US04|GGT1_SCHPO	3	46548	(HexNAc)2(Hex)9_238:0	N3:(HexNAc)2(Hex)9_238:0:51.59	Peptide Based Search
HPN(+1864.63)GTAHSLNFR	(HexNAc)2(Hex)9	238	NLink		0	0	51.26	76.76	25.77	0	3214.29	1864.63	12	1.7	804.581	4	65.6121	5970000	13347	cwq_mix2-3_726.raw	Q9US04|GGT1_SCHPO	3	46548	(HexNAc)2(Hex)9_238:0	N3:(HexNAc)2(Hex)9_238:0:13.18	Peptide Based Search
HPN(+1864.63)GTAHSLNFR	(HexNAc)2(Hex)9	238	NLink		0	0	63.34	76.82	49.87	0	3214.29	1864.63	12	1.7	804.581	4	65.6121	5970000	13281	cwq_mix2-3_726.raw	Q9US04|GGT1_SCHPO	3	46548	(HexNAc)2(Hex)9_238:0	N3:(HexNAc)2(Hex)9_238:0:44.44	Peptide Based Search
HPN(+1864.63)GTAHSLNFR	(HexNAc)2(Hex)9	238	NLink		0	0	45.78	50.99	40.58	0	3214.29	1864.63	12	2.2	1072.44	3	65.4764	2670000	13240	cwq_mix2-3_726.raw	Q9US04|GGT1_SCHPO	3	125270	(HexNAc)2(Hex)9_238:0	N3:(HexNAc)2(Hex)9_238:0:37.50	Peptide Based Search
HPN(+1864.63)GTAHSLNFR	(HexNAc)2(Hex)9	238	NLink		0	0	42.71	61.03	24.39	0	3214.29	1864.63	12	2.1	804.581	4	77.5704	6610000	16172	cwq_mix2-1_726.raw	Q9US04|GGT1_SCHPO	3	39507	(HexNAc)2(Hex)9_238:0	N3:(HexNAc)2(Hex)9_238:0:11.90	Peptide Based Search
HPN(+1864.63)GTAHSLNFR	(HexNAc)2(Hex)9	238	NLink		0	0	55.12	65.21	45.03	0	3214.29	1864.63	12	2.1	804.581	4	77.5704	6610000	16238	cwq_mix2-1_726.raw	Q9US04|GGT1_SCHPO	3	39507	(HexNAc)2(Hex)9_238:0	N3:(HexNAc)2(Hex)9_238:0:29.06	Peptide Based Search
HPN(+1864.63)GTAHSLNFR	(HexNAc)2(Hex)9	238	NLink		0	0	45.01	53.51	36.51	0	3214.29	1864.63	12	2	1072.44	3	77.563	4350000	16222	cwq_mix2-1_726.raw	Q9US04|GGT1_SCHPO	3	110797	(HexNAc)2(Hex)9_238:0	N3:(HexNAc)2(Hex)9_238:0:51.17	Peptide Based Search
HPN(+1864.63)GTAHSLNFR	(HexNAc)2(Hex)9	238	NLink		0	0	52.61	64.32	40.89	0	3214.29	1864.63	12	1.6	804.581	4	62.6307	6660000	12800	cwq_mix2-2_726.raw	Q9US04|GGT1_SCHPO	3	45248	(HexNAc)2(Hex)9_238:0	N3:(HexNAc)2(Hex)9_238:0:37.50	Peptide Based Search
HPN(+2026.68)GTAHSLNFR	(HexNAc)2(Hex)10	423	NLink		0	0	59.44	79	39.87	0	3376.34	2026.68	12	1.4	845.094	4	65.1922	1690000	13178	cwq_mix2-3_726.raw	Q9US04|GGT1_SCHPO	3	57471	(HexNAc)2(Hex)10_423:0	N3:(HexNAc)2(Hex)10_423:0:26.08	Peptide Based Search
HPN(+2026.68)GTAHSLNFR	(HexNAc)2(Hex)10	423	NLink		0	0	46.54	66.08	27	0	3376.34	2026.68	12	1.6	845.094	4	77.2743	2830000	16148	cwq_mix2-1_726.raw	Q9US04|GGT1_SCHPO	3	48606	(HexNAc)2(Hex)10_423:0	N3:(HexNAc)2(Hex)10_423:0:15.08	Peptide Based Search
HPN(+2026.68)GTAHSLNFR	(HexNAc)2(Hex)10	423	NLink		0	0	40.53	43.2	37.87	0	3376.34	2026.68	12	1.8	1126.46	3	62.4453	1290000	12749	cwq_mix2-2_726.raw	Q9US04|GGT1_SCHPO	3	140496	(HexNAc)2(Hex)10_423:0	N3:(HexNAc)2(Hex)10_423:0:34.57	Peptide Based Search
HPNN(+1864.63)GTSFFSNSLNR	(HexNAc)2(Hex)9	238	NLink		0	0	47.41	58.83	35.99	0	3555.41	1864.63	15	3.2	1186.15	3	112.322	10900000	23873	cwq_mix2-3_726.raw	O13704|YEU5_SCHPO	4	158955	(HexNAc)2(Hex)9_238:0	N4:(HexNAc)2(Hex)9_238:0:8.14	Peptide Based Search
HPNN(+1864.63)GTSFFSNSLNR	(HexNAc)2(Hex)9	238	NLink		0	0	47.53	57.93	37.13	0	3555.41	1864.63	15	3.2	1186.15	3	112.322	10900000	23793	cwq_mix2-3_726.raw	O13704|YEU5_SCHPO	4	158955	(HexNAc)2(Hex)9_238:0	N4:(HexNAc)2(Hex)9_238:0:7.21	Peptide Based Search
HPNN(+1864.63)GTSFFSNSLNR	(HexNAc)2(Hex)9	238	NLink		0	0	51.83	52.68	50.98	0	3555.41	1864.63	15	2.2	1186.15	3	117.019	10400000	25197	cwq_mix2-1_726.raw	O13704|YEU5_SCHPO	4	141760	(HexNAc)2(Hex)9_238:0	N4:(HexNAc)2(Hex)9_238:0:10.11	Peptide Based Search
HPNN(+1864.63)GTSFFSNSLNR	(HexNAc)2(Hex)9	238	NLink		0	0	49.52	49.54	49.51	0	3555.41	1864.63	15	2.3	1186.15	3	109.675	12200000	23470	cwq_mix2-2_726.raw	O13704|YEU5_SCHPO	4	156850	(HexNAc)2(Hex)9_238:0	N4:(HexNAc)2(Hex)9_238:0:26.02	Peptide Based Search
HPNN(+1864.63)GTSFFSNSLNR	(HexNAc)2(Hex)9	238	NLink		0	0	38.66	51	26.31	0	3555.41	1864.63	15	2.3	1186.15	3	109.675	12200000	23385	cwq_mix2-2_726.raw	O13704|YEU5_SCHPO	4	156850	(HexNAc)2(Hex)9_238:0	N4:(HexNAc)2(Hex)9_238:0:0.00	Peptide Based Search
HPNN(+2026.68)GTSFFSNSLNR	(HexNAc)2(Hex)10	423	NLink		0	0	43.61	58.73	28.5	0	3717.46	2026.68	15	1.1	1240.16	3	111.487	4480000	23576	cwq_mix2-3_726.raw	O13704|YEU5_SCHPO	4	169443	(HexNAc)2(Hex)10_423:0	N4:(HexNAc)2(Hex)10_423:0:7.21	Peptide Based Search
HPNN(+2026.68)GTSFFSNSLNR	(HexNAc)2(Hex)10	423	NLink		0	0	45.1	48.25	41.95	0	3717.46	2026.68	15	2.7	1240.17	3	108.885	4390000	23219	cwq_mix2-2_726.raw	O13704|YEU5_SCHPO	4	167909	(HexNAc)2(Hex)10_423:0	N4:(HexNAc)2(Hex)10_423:0:1001.00	Peptide Based Search
HPSFPLSNNGELIGEFTLSN(+1864.63)ITDVEK	(HexNAc)2(Hex)9	238	NLink		0	0	34.67	42.91	26.43	0	4722.04	1864.63	26	1.6	1181.52	4	214.476	2280000	47535	cwq_mix2-3_726.raw	Q10061|LHS1_SCHPO	20	157934	(HexNAc)2(Hex)9_238:0	N20:(HexNAc)2(Hex)9_238:0:2.04	Peptide Based Search
HPSFPLSNNGELIGEFTLSN(+1864.63)ITDVEK	(HexNAc)2(Hex)9	238	NLink		0	0	46.56	43.8	49.32	0	4722.04	1864.63	26	1	1575.02	3	214.195		47608	cwq_mix2-3_726.raw	Q10061|LHS1_SCHPO	20	0	(HexNAc)2(Hex)9_238:0	N20:(HexNAc)2(Hex)9_238:0:0.00	Peptide Based Search
HPSFPLSNNGELIGEFTLSN(+1864.63)ITDVEK	(HexNAc)2(Hex)9	238	NLink		0	0	41.22	41.56	40.89	0	4722.04	1864.63	26	0.2	1575.02	3	213.806		47519	cwq_mix2-3_726.raw	Q10061|LHS1_SCHPO	20	0	(HexNAc)2(Hex)9_238:0	N20:(HexNAc)2(Hex)9_238:0:0.00	Peptide Based Search
HPSFPLSNNGELIGEFTLSN(+1864.63)ITDVEK	(HexNAc)2(Hex)9	238	NLink		0	-1	31.51	39.22	23.79	0	4722.04	1864.63	26	2.9	1181.27	4	214.744		47733	cwq_mix2-3_726.raw	Q10061|LHS1_SCHPO	20	0	(HexNAc)2(Hex)9_238:0	N20:(HexNAc)2(Hex)9_238:0:1.87	Peptide Based Search
HPSFPLSNNGELIGEFTLSN(+1864.63)ITDVEK	(HexNAc)2(Hex)9	238	NLink		0	-1	40.37	40.02	40.71	0	4722.04	1864.63	26	-0.5	1181.27	4	214.3		47633	cwq_mix2-3_726.raw	Q10061|LHS1_SCHPO	20	0	(HexNAc)2(Hex)9_238:0	N20:(HexNAc)2(Hex)9_238:0:6.69	Peptide Based Search
HPSFPLSNNGELIGEFTLSN(+1864.63)ITDVEK	(HexNAc)2(Hex)9	238	NLink		0	0	19.31	13.33	25.3	0	4722.04	1864.63	26	2.2	1575.03	3	213.483		47446	cwq_mix2-3_726.raw	Q10061|LHS1_SCHPO	20	0	(HexNAc)2(Hex)9_238:0	N20:(HexNAc)2(Hex)9_238:0:4.70	Glycan Based Search (low glycan)
HPSFPLSNNGELIGEFTLSN(+1864.63)ITDVEK	(HexNAc)2(Hex)9	238	NLink		0	0	40.29	38.12	42.47	0	4722.04	1864.63	26	1.3	1575.02	3	214.685		47721	cwq_mix2-3_726.raw	Q10061|LHS1_SCHPO	20	0	(HexNAc)2(Hex)9_238:0	N20:(HexNAc)2(Hex)9_238:0:0.00	Peptide Based Search
HPSFPLSNNGELIGEFTLSN(+1864.63)ITDVEK	(HexNAc)2(Hex)9	238	NLink		0	0	39.45	39.06	39.84	0	4722.04	1864.63	26	2.6	1575.03	3	210.884		47313	cwq_mix2-1_726.raw	Q10061|LHS1_SCHPO	20	0	(HexNAc)2(Hex)9_238:0	N20:(HexNAc)2(Hex)9_238:0:11.49	Peptide Based Search
HPSFPLSNNGELIGEFTLSN(+1864.63)ITDVEK	(HexNAc)2(Hex)9	238	NLink		0	1	32.64	31.77	33.51	0	4722.04	1864.63	26	-0.7	1575.36	3	210.217		47155	cwq_mix2-1_726.raw	Q10061|LHS1_SCHPO	20	0	(HexNAc)2(Hex)9_238:0	N20:(HexNAc)2(Hex)9_238:0:11.59	Peptide Based Search
HPSFPLSNNGELIGEFTLSN(+1864.63)ITDVEK	(HexNAc)2(Hex)9	238	NLink		0	0	37.53	40.93	34.13	0	4722.04	1864.63	26	-1.7	1181.52	4	210.462	2030000	47203	cwq_mix2-1_726.raw	Q10061|LHS1_SCHPO	20	140819	(HexNAc)2(Hex)9_238:0	N20:(HexNAc)2(Hex)9_238:0:0.00	Peptide Based Search
HPSFPLSNNGELIGEFTLSN(+1864.63)ITDVEK	(HexNAc)2(Hex)9	238	NLink		0	0	34.72	36.97	32.46	0	4722.04	1864.63	26	1.3	1575.02	3	209.923	1410000	47236	cwq_mix2-1_726.raw	Q10061|LHS1_SCHPO	20	185737	(HexNAc)2(Hex)9_238:0	N20:(HexNAc)2(Hex)9_238:0:11.81	Peptide Based Search
HPSFPLSNNGELIGEFTLSN(+1864.63)ITDVEK	(HexNAc)2(Hex)9	238	NLink		0	2	28	29.9	26.11	0	4722.04	1864.63	26	-3	1575.69	3	219.546	248000	49063	cwq_mix2-2_726.raw	Q10061|LHS1_SCHPO	20	197139	(HexNAc)2(Hex)9_238:0	N20:(HexNAc)2(Hex)9_238:0:0.00	Peptide Based Search
HPSFPLSNNGELIGEFTLSN(+1864.63)ITDVEK	(HexNAc)2(Hex)9	238	NLink		0	0	36.03	35.69	36.37	0	4722.04	1864.63	26	0.5	1575.02	3	211.747		47185	cwq_mix2-2_726.raw	Q10061|LHS1_SCHPO	20	0	(HexNAc)2(Hex)9_238:0	N20:(HexNAc)2(Hex)9_238:0:6.03	Peptide Based Search
HPSFPLSNNGELIGEFTLSN(+1864.63)ITDVEK	(HexNAc)2(Hex)9	238	NLink		0	0	40.49	35.71	45.27	0	4722.04	1864.63	26	3.3	1575.03	3	212.608	980000	47372	cwq_mix2-2_726.raw	Q10061|LHS1_SCHPO	20	197113	(HexNAc)2(Hex)9_238:0	N20:(HexNAc)2(Hex)9_238:0:16.40	Peptide Based Search
HPSFPLSNNGELIGEFTLSN(+1866.69)ITDVEK	(HexNAc)6(Hex)4	255	NLink		0	0	37.72	42.39	33.05	0.65	4724.1	1866.69	26	-9.3	1182.02	4	213.874		47535	cwq_mix2-3_726.raw	Q10061|LHS1_SCHPO	20	0	(HexNAc)6(Hex)4_255:0	N20:(HexNAc)6(Hex)4_255:0:2.04	Peptide Based Search
HPSFPLSNNGELIGEFTLSN(+2026.68)ITDVEK	(HexNAc)2(Hex)10	423	NLink		0	1	32.01	20.81	43.21	0	4884.1	2026.68	26	-0.4	1222.28	4	220.472	1200000	49203	cwq_mix2-3_726.raw	Q10061|LHS1_SCHPO	20	166301	(HexNAc)2(Hex)10_423:0	N20:(HexNAc)2(Hex)10_423:0:0.63	Peptide Based Search
HPSFPLSNNGELIGEFTLSN(+2026.68)ITDVEK	(HexNAc)2(Hex)10	423	NLink		0	0	51.48	46.01	56.96	0	4884.1	2026.68	26	0.1	1222.03	4	213.343	3590000	47530	cwq_mix2-3_726.raw	Q10061|LHS1_SCHPO	20	166239	(HexNAc)2(Hex)10_423:0	N20:(HexNAc)2(Hex)10_423:0:41.98	Peptide Based Search
HPSFPLSNNGELIGEFTLSN(+2026.68)ITDVEK	(HexNAc)2(Hex)10	423	NLink		0	0	39.31	40.33	38.29	0	4884.1	2026.68	26	0.9	1629.04	3	213.784	976000	47455	cwq_mix2-3_726.raw	Q10061|LHS1_SCHPO	20	197791	(HexNAc)2(Hex)10_423:0	N20:(HexNAc)2(Hex)10_423:0:0.00	Peptide Based Search
HPSFPLSNNGELIGEFTLSN(+2026.68)ITDVEK	(HexNAc)2(Hex)10	423	NLink		0	0	33.87	38.66	29.07	0	4884.1	2026.68	26	2	1629.04	3	209.147		46908	cwq_mix2-1_726.raw	Q10061|LHS1_SCHPO	20	0	(HexNAc)2(Hex)10_423:0	N20:(HexNAc)2(Hex)10_423:0:7.34	Peptide Based Search
HPSFPLSNNGELIGEFTLSN(+2026.68)ITDVEK	(HexNAc)2(Hex)10	423	NLink		0	0	40.82	37.66	43.97	0	4884.1	2026.68	26	0.4	1629.04	3	209.619		47019	cwq_mix2-1_726.raw	Q10061|LHS1_SCHPO	20	0	(HexNAc)2(Hex)10_423:0	N20:(HexNAc)2(Hex)10_423:0:10.83	Peptide Based Search
HPSFPLSNNGELIGEFTLSN(+2026.68)ITDVEK	(HexNAc)2(Hex)10	423	NLink		0	0	45.19	37.94	52.44	0	4884.1	2026.68	26	2.3	1222.03	4	209.546	3100000	47046	cwq_mix2-1_726.raw	Q10061|LHS1_SCHPO	20	149227	(HexNAc)2(Hex)10_423:0	N20:(HexNAc)2(Hex)10_423:0:42.10	Peptide Based Search
HPSFPLSNNGELIGEFTLSN(+2026.68)ITDVEK	(HexNAc)2(Hex)10	423	NLink		0	0	40.11	37.48	42.73	0	4884.1	2026.68	26	-0.6	1222.03	4	211.548	1610000	47094	cwq_mix2-2_726.raw	Q10061|LHS1_SCHPO	20	164597	(HexNAc)2(Hex)10_423:0	N20:(HexNAc)2(Hex)10_423:0:20.73	Peptide Based Search
HPSFPLSNNGELIGEFTLSN(+2026.68)ITDVEK	(HexNAc)2(Hex)10	423	NLink		0	1	34.19	38.19	30.19	0	4884.1	2026.68	26	0.4	1629.38	3	211.507		47132	cwq_mix2-2_726.raw	Q10061|LHS1_SCHPO	20	0	(HexNAc)2(Hex)10_423:0	N20:(HexNAc)2(Hex)10_423:0:0.00	Peptide Based Search
HPSFPLSNNGELIGEFTLSN(+2026.68)ITDVEK	(HexNAc)2(Hex)10	423	NLink		0	0	20.21	14.84	25.57	0	4884.1	2026.68	26	-1.6	1629.04	3	211.615	977000	47212	cwq_mix2-2_726.raw	Q10061|LHS1_SCHPO	20	198929	(HexNAc)2(Hex)10_423:0	N20:(HexNAc)2(Hex)10_423:0:19.27	Glycan Based Search (low glycan)
HPSFPLSNNGELIGEFTLSN(+2026.68)ITDVEK	(HexNAc)2(Hex)10	423	NLink		0	1	31.38	34.5	28.25	0	4884.1	2026.68	26	-1.4	1629.37	3	218.801		48824	cwq_mix2-2_726.raw	Q10061|LHS1_SCHPO	20	0	(HexNAc)2(Hex)10_423:0	N20:(HexNAc)2(Hex)10_423:0:1.29	Peptide Based Search
HSYNPN(+1864.63)GTIPEC(+57.02)PSR	(HexNAc)2(Hex)9	238	NLink		0	0	53.72	55.25	52.19	0	3592.4	1864.63	15	1.9	1198.48	3	86.1798	4000000	17800	cwq_mix2-3_726.raw	Q9USU5|GAS2_SCHPO	6	161546	(HexNAc)2(Hex)9_238:0;Carbamidomethylation	N6:(HexNAc)2(Hex)9_238:0:8.18;C12:Carbamidomethylation:1000.00	Peptide Based Search
HSYNPN(+1864.63)GTIPEC(+57.02)PSR	(HexNAc)2(Hex)9	238	NLink		0	0	56	58.59	53.4	0	3592.4	1864.63	15	1.9	1198.48	3	86.1798	4000000	17876	cwq_mix2-3_726.raw	Q9USU5|GAS2_SCHPO	6	161546	(HexNAc)2(Hex)9_238:0;Carbamidomethylation	N6:(HexNAc)2(Hex)9_238:0:11.22;C12:Carbamidomethylation:1000.00	Peptide Based Search
HSYNPN(+1864.63)GTIPEC(+57.02)PSR	(HexNAc)2(Hex)9	238	NLink		0	0	49.95	54.75	45.14	0	3592.4	1864.63	15	1.9	1198.48	3	86.1798	4000000	17941	cwq_mix2-3_726.raw	Q9USU5|GAS2_SCHPO	6	161546	(HexNAc)2(Hex)9_238:0;Carbamidomethylation	N6:(HexNAc)2(Hex)9_238:0:11.22;C12:Carbamidomethylation:1000.00	Peptide Based Search
HSYNPN(+1864.63)GTIPEC(+57.02)PSR	(HexNAc)2(Hex)9	238	NLink		0	0	31.77	36.75	26.8	0	3592.4	1864.63	15	1.2	899.108	4	86.0314	290000	17849	cwq_mix2-3_726.raw	Q9USU5|GAS2_SCHPO	6	74763	(HexNAc)2(Hex)9_238:0;Carbamidomethylation	N6:(HexNAc)2(Hex)9_238:0:14.04;C12:Carbamidomethylation:1000.00	Peptide Based Search
HSYNPN(+1864.63)GTIPEC(+57.02)PSR	(HexNAc)2(Hex)9	238	NLink		0	0	40.97	52.02	29.93	0	3592.4	1864.63	15	1.9	1198.48	3	86.1798	4000000	18007	cwq_mix2-3_726.raw	Q9USU5|GAS2_SCHPO	6	161546	(HexNAc)2(Hex)9_238:0;Carbamidomethylation	N6:(HexNAc)2(Hex)9_238:0:20.41;C12:Carbamidomethylation:1000.00	Peptide Based Search
HSYNPN(+1864.63)GTIPEC(+57.02)PSR	(HexNAc)2(Hex)9	238	NLink		0	0	45.35	52.09	38.61	0	3592.4	1864.63	15	1.8	1198.48	3	96.8903	5200000	20581	cwq_mix2-1_726.raw	Q9USU5|GAS2_SCHPO	6	144332	(HexNAc)2(Hex)9_238:0;Carbamidomethylation	N6:(HexNAc)2(Hex)9_238:0:18.53;C12:Carbamidomethylation:1000.00	Peptide Based Search
HSYNPN(+1864.63)GTIPEC(+57.02)PSR	(HexNAc)2(Hex)9	238	NLink		0	0	30.93	33.69	28.17	0	3592.4	1864.63	15	2.5	899.109	4	96.9818		20622	cwq_mix2-1_726.raw	Q9USU5|GAS2_SCHPO	6	0	(HexNAc)2(Hex)9_238:0;Carbamidomethylation	N6:(HexNAc)2(Hex)9_238:0:11.10;C12:Carbamidomethylation:1000.00	Peptide Based Search
HSYNPN(+1864.63)GTIPEC(+57.02)PSR	(HexNAc)2(Hex)9	238	NLink		0	0	44.94	47.63	42.24	0	3592.4	1864.63	15	1.8	1198.48	3	96.8903	5200000	20512	cwq_mix2-1_726.raw	Q9USU5|GAS2_SCHPO	6	144332	(HexNAc)2(Hex)9_238:0;Carbamidomethylation	N6:(HexNAc)2(Hex)9_238:0:18.23;C12:Carbamidomethylation:1000.00	Peptide Based Search
HSYNPN(+1864.63)GTIPEC(+57.02)PSR	(HexNAc)2(Hex)9	238	NLink		0	-1	35.07	46.06	24.08	0	3592.4	1864.63	15	2.3	1198.14	3	84.004		17614	cwq_mix2-2_726.raw	Q9USU5|GAS2_SCHPO	6	0	(HexNAc)2(Hex)9_238:0;Carbamidomethylation	N6:(HexNAc)2(Hex)9_238:0:14.04;C12:Carbamidomethylation:1000.00	Peptide Based Search
HSYNPN(+1864.63)GTIPEC(+57.02)PSR	(HexNAc)2(Hex)9	238	NLink		0	-1	28.96	33.5	24.42	0	3592.4	1864.63	15	3.1	898.858	4	84.4211		17706	cwq_mix2-2_726.raw	Q9USU5|GAS2_SCHPO	6	0	(HexNAc)2(Hex)9_238:0;Carbamidomethylation	N6:(HexNAc)2(Hex)9_238:0:20.41;C12:Carbamidomethylation:1000.00	Peptide Based Search
HSYNPN(+1864.63)GTIPEC(+57.02)PSR	(HexNAc)2(Hex)9	238	NLink		0	0	48.07	50.09	46.04	0	3592.4	1864.63	15	1.6	1198.48	3	84.2746	5310000	17775	cwq_mix2-2_726.raw	Q9USU5|GAS2_SCHPO	6	159536	(HexNAc)2(Hex)9_238:0;Carbamidomethylation	N6:(HexNAc)2(Hex)9_238:0:25.66;C12:Carbamidomethylation:1000.00	Peptide Based Search
HSYNPN(+1864.63)GTIPEC(+57.02)PSR	(HexNAc)2(Hex)9	238	NLink		0	0	38.78	44.14	33.43	0	3592.4	1864.63	15	1.6	1198.48	3	84.2746	5310000	17686	cwq_mix2-2_726.raw	Q9USU5|GAS2_SCHPO	6	159536	(HexNAc)2(Hex)9_238:0;Carbamidomethylation	N6:(HexNAc)2(Hex)9_238:0:13.67;C12:Carbamidomethylation:1000.00	Peptide Based Search
HSYNPN(+2026.68)GTIPEC(+57.02)PSR	(HexNAc)2(Hex)10	423	NLink		0	0	46.55	59.69	33.41	0	3754.45	2026.68	15	1.8	1252.49	3	85.4364	636000	17614	cwq_mix2-3_726.raw	Q9USU5|GAS2_SCHPO	6	171282	(HexNAc)2(Hex)10_423:0;Carbamidomethylation	N6:(HexNAc)2(Hex)10_423:0:9.40;C12:Carbamidomethylation:1000.00	Peptide Based Search
HSYNPN(+2026.68)GTIPEC(+57.02)PSR	(HexNAc)2(Hex)10	423	NLink		0	0	43.77	61.47	26.06	0	3754.45	2026.68	15	1.8	1252.49	3	85.4364	636000	17736	cwq_mix2-3_726.raw	Q9USU5|GAS2_SCHPO	6	171282	(HexNAc)2(Hex)10_423:0;Carbamidomethylation	N6:(HexNAc)2(Hex)10_423:0:11.10;C12:Carbamidomethylation:1000.00	Peptide Based Search
HSYNPN(+2188.74)GTIPEC(+57.02)PSR	(HexNAc)2(Hex)11	694	NLink		0	0	42.96	49.8	36.11	0	3916.5	2188.74	15	1.3	1306.51	3	83.049	207000	17372	cwq_mix2-2_726.raw	Q9USU5|GAS2_SCHPO	6	177493	(HexNAc)2(Hex)11_694:0;Carbamidomethylation	N6:(HexNAc)2(Hex)11_694:0:9.40;C12:Carbamidomethylation:1000.00	Peptide Based Search
HSYNPN(+2188.74)GTIPEC(+57.02)PSR	(HexNAc)2(Hex)11	694	NLink		0	0	35.29	44.14	26.45	0	3916.5	2188.74	15	1.3	1306.51	3	83.049	207000	17453	cwq_mix2-2_726.raw	Q9USU5|GAS2_SCHPO	6	177493	(HexNAc)2(Hex)11_694:0;Carbamidomethylation	N6:(HexNAc)2(Hex)11_694:0:0.00;C12:Carbamidomethylation:1000.00	Peptide Based Search
HSYNPN(+2674.89)GTIPEC(+57.02)PSR	(HexNAc)2(Hex)14	2045	NLink		0	0	34.24	45.22	23.26	0	4402.66	2674.89	15	0.2	1468.56	3	80.963		16917	cwq_mix2-2_726.raw	Q9USU5|GAS2_SCHPO	6	0	(HexNAc)2(Hex)14_2045:0;Carbamidomethylation	N6:(HexNAc)2(Hex)14_2045:0:14.04;C12:Carbamidomethylation:1000.00	Peptide Based Search
HSYNPN(+2836.95)GTIPEC(+57.02)PSR	(HexNAc)2(Hex)15	2630	NLink		0	0	50.96	53.06	48.87	0	4564.71	2836.95	15	-1.1	1522.58	3	81.9062	2250000	17049	cwq_mix2-3_726.raw	Q9USU5|GAS2_SCHPO	6	193652	(HexNAc)2(Hex)15_2630:0;Carbamidomethylation	N6:(HexNAc)2(Hex)15_2630:0:9.16;C12:Carbamidomethylation:1000.00	Peptide Based Search
HSYNPN(+2836.95)GTIPEC(+57.02)PSR	(HexNAc)2(Hex)15	2630	NLink		0	0	41.42	47.92	34.93	0	4564.71	2836.95	15	0.6	1522.58	3	93.4014	3610000	19737	cwq_mix2-1_726.raw	Q9USU5|GAS2_SCHPO	6	182262	(HexNAc)2(Hex)15_2630:0;Carbamidomethylation	N6:(HexNAc)2(Hex)15_2630:0:17.01;C12:Carbamidomethylation:1000.00	Peptide Based Search
HSYNPN(+2836.95)GTIPEC(+57.02)PSR	(HexNAc)2(Hex)15	2630	NLink		0	-1	40.64	41.77	39.51	0	4564.71	2836.95	15	1.8	1522.25	3	80.7644		16870	cwq_mix2-2_726.raw	Q9USU5|GAS2_SCHPO	6	0	(HexNAc)2(Hex)15_2630:0;Carbamidomethylation	N6:(HexNAc)2(Hex)15_2630:0:33.18;C12:Carbamidomethylation:1000.00	Peptide Based Search
HSYNPN(+2836.95)GTIPEC(+57.02)PSR	(HexNAc)2(Hex)15	2630	NLink		0	0	38.84	44.16	33.53	0	4564.71	2836.95	15	0.9	1522.58	3	80.6789	2490000	16751	cwq_mix2-2_726.raw	Q9USU5|GAS2_SCHPO	6	194732	(HexNAc)2(Hex)15_2630:0;Carbamidomethylation	N6:(HexNAc)2(Hex)15_2630:0:9.74;C12:Carbamidomethylation:1000.00	Peptide Based Search
HSYNPN(+2836.95)GTIPEC(+57.02)PSR	(HexNAc)2(Hex)15	2630	NLink		0	-1	39.01	40.79	37.24	0	4564.71	2836.95	15	3.9	1522.25	3	81.1939		16974	cwq_mix2-2_726.raw	Q9USU5|GAS2_SCHPO	6	0	(HexNAc)2(Hex)15_2630:0;Carbamidomethylation	N6:(HexNAc)2(Hex)15_2630:0:18.23;C12:Carbamidomethylation:1000.00	Peptide Based Search
HSYNPN(+2999.00)GTIPEC(+57.02)PSR	(HexNAc)2(Hex)16	3297	NLink		0	0	52.04	57.18	46.91	0	4726.77	2999	15	0.9	1576.6	3	81.8069	4650000	16828	cwq_mix2-3_726.raw	Q9USU5|GAS2_SCHPO	6	196094	(HexNAc)2(Hex)16_3297:0;Carbamidomethylation	N6:(HexNAc)2(Hex)16_3297:0:33.18;C12:Carbamidomethylation:1000.00	Peptide Based Search
HSYNPN(+2999.00)GTIPEC(+57.02)PSR	(HexNAc)2(Hex)16	3297	NLink		0	0	48.48	52.42	44.54	0	4726.77	2999	15	0.9	1576.6	3	81.8069	4650000	16991	cwq_mix2-3_726.raw	Q9USU5|GAS2_SCHPO	6	196094	(HexNAc)2(Hex)16_3297:0;Carbamidomethylation	N6:(HexNAc)2(Hex)16_3297:0:9.16;C12:Carbamidomethylation:1000.00	Peptide Based Search
HSYNPN(+2999.00)GTIPEC(+57.02)PSR	(HexNAc)2(Hex)16	3297	NLink		0	0	47.96	55.43	40.49	0	4726.77	2999	15	2.5	1182.7	4	81.3394	3120000	16841	cwq_mix2-3_726.raw	Q9USU5|GAS2_SCHPO	6	158168	(HexNAc)2(Hex)16_3297:0;Carbamidomethylation	N6:(HexNAc)2(Hex)16_3297:0:26.31;C12:Carbamidomethylation:1000.00	Peptide Based Search
HSYNPN(+2999.00)GTIPEC(+57.02)PSR	(HexNAc)2(Hex)16	3297	NLink		0	0	54.43	58.41	50.45	0	4726.77	2999	15	0.9	1576.6	3	81.8069	4650000	16913	cwq_mix2-3_726.raw	Q9USU5|GAS2_SCHPO	6	196094	(HexNAc)2(Hex)16_3297:0;Carbamidomethylation	N6:(HexNAc)2(Hex)16_3297:0:25.86;C12:Carbamidomethylation:1000.00	Peptide Based Search
HSYNPN(+2999.00)GTIPEC(+57.02)PSR	(HexNAc)2(Hex)16	3297	NLink		0	0	49.88	53.3	46.47	0	4726.77	2999	15	0.6	1576.6	3	93.2119	7620000	19804	cwq_mix2-1_726.raw	Q9USU5|GAS2_SCHPO	6	185859	(HexNAc)2(Hex)16_3297:0;Carbamidomethylation	N6:(HexNAc)2(Hex)16_3297:0:25.86;C12:Carbamidomethylation:1000.00	Peptide Based Search
HSYNPN(+2999.00)GTIPEC(+57.02)PSR	(HexNAc)2(Hex)16	3297	NLink		0	0	41.46	38.7	44.22	0	4726.77	2999	15	2.6	1182.7	4	93.1988	2780000	19806	cwq_mix2-1_726.raw	Q9USU5|GAS2_SCHPO	6	141050	(HexNAc)2(Hex)16_3297:0;Carbamidomethylation	N6:(HexNAc)2(Hex)16_3297:0:14.63;C12:Carbamidomethylation:1000.00	Peptide Based Search
HSYNPN(+2999.00)GTIPEC(+57.02)PSR	(HexNAc)2(Hex)16	3297	NLink		0	0	35.94	34.04	37.84	0	4726.77	2999	15	2.4	1576.6	3	93.7716		19889	cwq_mix2-1_726.raw	Q9USU5|GAS2_SCHPO	6	0	(HexNAc)2(Hex)16_3297:0;Carbamidomethylation	N6:(HexNAc)2(Hex)16_3297:0:14.04;C12:Carbamidomethylation:1000.00	Peptide Based Search
HSYNPN(+2999.00)GTIPEC(+57.02)PSR	(HexNAc)2(Hex)16	3297	NLink		0	0	42.06	46.95	37.17	0	4726.77	2999	15	6.2	1182.71	4	79.9453	3430000	16736	cwq_mix2-2_726.raw	Q9USU5|GAS2_SCHPO	6	156038	(HexNAc)2(Hex)16_3297:0;Carbamidomethylation	N6:(HexNAc)2(Hex)16_3297:0:22.85;C12:Carbamidomethylation:1000.00	Peptide Based Search
HSYNPN(+2999.00)GTIPEC(+57.02)PSR	(HexNAc)2(Hex)16	3297	NLink		0	0	44.78	45.41	44.15	0	4726.77	2999	15	1.7	1576.6	3	80.1808	6300000	16609	cwq_mix2-2_726.raw	Q9USU5|GAS2_SCHPO	6	197175	(HexNAc)2(Hex)16_3297:0;Carbamidomethylation	N6:(HexNAc)2(Hex)16_3297:0:32.28;C12:Carbamidomethylation:1000.00	Peptide Based Search
HSYNPN(+2999.00)GTIPEC(+57.02)PSR	(HexNAc)2(Hex)16	3297	NLink		0	0	44.9	47.02	42.78	0	4726.77	2999	15	1.7	1576.6	3	80.1808	6300000	16771	cwq_mix2-2_726.raw	Q9USU5|GAS2_SCHPO	6	197175	(HexNAc)2(Hex)16_3297:0;Carbamidomethylation	N6:(HexNAc)2(Hex)16_3297:0:24.24;C12:Carbamidomethylation:1000.00	Peptide Based Search
HSYNPN(+2999.00)GTIPEC(+57.02)PSR	(HexNAc)2(Hex)16	3297	NLink		0	0	31.23	40.68	21.77	0	4726.77	2999	15	6.2	1182.71	4	79.9453	3430000	16598	cwq_mix2-2_726.raw	Q9USU5|GAS2_SCHPO	6	156038	(HexNAc)2(Hex)16_3297:0;Carbamidomethylation	N6:(HexNAc)2(Hex)16_3297:0:15.73;C12:Carbamidomethylation:1000.00	Peptide Based Search
HSYNPN(+2999.00)GTIPEC(+57.02)PSR	(HexNAc)2(Hex)16	3297	NLink		0	-1	30.66	36.18	25.15	0	4726.77	2999	15	1.6	1576.26	3	80.8988		16902	cwq_mix2-2_726.raw	Q9USU5|GAS2_SCHPO	6	0	(HexNAc)2(Hex)16_3297:0;Carbamidomethylation	N6:(HexNAc)2(Hex)16_3297:0:14.04;C12:Carbamidomethylation:1000.00	Peptide Based Search
HSYNPN(+2999.00)GTIPEC(+57.02)PSR	(HexNAc)2(Hex)16	3297	NLink		0	0	40.76	48.55	32.98	0	4726.77	2999	15	1.7	1576.6	3	80.1808	6300000	16529	cwq_mix2-2_726.raw	Q9USU5|GAS2_SCHPO	6	197175	(HexNAc)2(Hex)16_3297:0;Carbamidomethylation	N6:(HexNAc)2(Hex)16_3297:0:14.04;C12:Carbamidomethylation:1000.00	Peptide Based Search
HSYNPN(+3161.05)GTIPEC(+57.02)PSR	(HexNAc)2(Hex)17	3906	NLink		0	0	29.21	29.84	28.58	0	4888.82	3161.05	15	1.5	1630.62	3	81.2258	2560000	16844	cwq_mix2-3_726.raw	Q9USU5|GAS2_SCHPO	6	197833	(HexNAc)2(Hex)17_3906:0;Carbamidomethylation	N6:(HexNAc)2(Hex)17_3906:0:14.04;C12:Carbamidomethylation:1000.00	Peptide Based Search
HSYNPN(+3161.05)GTIPEC(+57.02)PSR	(HexNAc)2(Hex)17	3906	NLink		0	0	47	56.25	37.74	0	4888.82	3161.05	15	1.5	1630.62	3	81.2258	2560000	16755	cwq_mix2-3_726.raw	Q9USU5|GAS2_SCHPO	6	197833	(HexNAc)2(Hex)17_3906:0;Carbamidomethylation	N6:(HexNAc)2(Hex)17_3906:0:26.31;C12:Carbamidomethylation:1000.00	Peptide Based Search
HSYNPN(+3161.05)GTIPEC(+57.02)PSR	(HexNAc)2(Hex)17	3906	NLink		0	0	46.59	48.79	44.39	0	4888.82	3161.05	15	1.8	1630.62	3	92.9515	5440000	19720	cwq_mix2-1_726.raw	Q9USU5|GAS2_SCHPO	6	188941	(HexNAc)2(Hex)17_3906:0;Carbamidomethylation	N6:(HexNAc)2(Hex)17_3906:0:33.18;C12:Carbamidomethylation:1000.00	Peptide Based Search
HSYNPN(+3161.05)GTIPEC(+57.02)PSR	(HexNAc)2(Hex)17	3906	NLink		0	0	40.8	46.32	35.27	0	4888.82	3161.05	15	2.5	1223.22	4	92.9014	1930000	19735	cwq_mix2-1_726.raw	Q9USU5|GAS2_SCHPO	6	149447	(HexNAc)2(Hex)17_3906:0;Carbamidomethylation	N6:(HexNAc)2(Hex)17_3906:0:14.04;C12:Carbamidomethylation:1000.00	Peptide Based Search
HSYNPN(+3161.05)GTIPEC(+57.02)PSR	(HexNAc)2(Hex)17	3906	NLink		0	1	28.69	32.6	24.79	0	4888.82	3161.05	15	1.8	1630.95	3	78.8246		16411	cwq_mix2-2_726.raw	Q9USU5|GAS2_SCHPO	6	0	(HexNAc)2(Hex)17_3906:0;Carbamidomethylation	N6:(HexNAc)2(Hex)17_3906:0:9.40;C12:Carbamidomethylation:1000.00	Peptide Based Search
HSYNPN(+3161.05)GTIPEC(+57.02)PSR	(HexNAc)2(Hex)17	3906	NLink		0	0	37.57	37.42	37.72	0	4888.82	3161.05	15	2.9	1630.62	3	79.3857	3510000	16621	cwq_mix2-2_726.raw	Q9USU5|GAS2_SCHPO	6	198966	(HexNAc)2(Hex)17_3906:0;Carbamidomethylation	N6:(HexNAc)2(Hex)17_3906:0:14.04;C12:Carbamidomethylation:1000.00	Peptide Based Search
HSYNPN(+3323.10)GTIPEC(+57.02)PSR	(HexNAc)2(Hex)18	4510	NLink		0	1	41.58	43.18	39.97	0	5050.87	3323.1	15	-1.7	1684.96	3	80.6532		16619	cwq_mix2-3_726.raw	Q9USU5|GAS2_SCHPO	6	0	(HexNAc)2(Hex)18_4510:0;Carbamidomethylation	N6:(HexNAc)2(Hex)18_4510:0:14.04;C12:Carbamidomethylation:1000.00	Peptide Based Search
HSYNPN(+3323.10)GTIPEC(+57.02)PSR	(HexNAc)2(Hex)18	4510	NLink		0	0	42.09	49.4	34.78	0	5050.87	3323.1	15	0.1	1684.63	3	80.8205	1120000	16708	cwq_mix2-3_726.raw	Q9USU5|GAS2_SCHPO	6	198878	(HexNAc)2(Hex)18_4510:0;Carbamidomethylation	N6:(HexNAc)2(Hex)18_4510:0:14.04;C12:Carbamidomethylation:1000.00	Peptide Based Search
HSYNPN(+3323.10)GTIPEC(+57.02)PSR	(HexNAc)2(Hex)18	4510	NLink		0	0	33.1	38.06	28.14	0	5050.87	3323.1	15	2.6	1684.64	3	92.7027	2610000	19534	cwq_mix2-1_726.raw	Q9USU5|GAS2_SCHPO	6	190553	(HexNAc)2(Hex)18_4510:0;Carbamidomethylation	N6:(HexNAc)2(Hex)18_4510:0:14.04;C12:Carbamidomethylation:1000.00	Peptide Based Search
HSYNPN(+3323.10)GTIPEC(+57.02)PSR	(HexNAc)2(Hex)18	4510	NLink		0	-1	18.56	12.92	24.2	0	5050.87	3323.1	15	5.4	1684.3	3	93.0254		19712	cwq_mix2-1_726.raw	Q9USU5|GAS2_SCHPO	6	0	(HexNAc)2(Hex)18_4510:0;Carbamidomethylation	N6:(HexNAc)2(Hex)18_4510:0:14.04;C12:Carbamidomethylation:1000.00	Glycan Based Search (low glycan)
HSYNPN(+3323.10)GTIPEC(+57.02)PSR	(HexNAc)2(Hex)18	4510	NLink		0	0	42.63	42.92	42.34	0	5050.87	3323.1	15	0.6	1684.63	3	78.8562	1790000	16387	cwq_mix2-2_726.raw	Q9USU5|GAS2_SCHPO	6	200004	(HexNAc)2(Hex)18_4510:0;Carbamidomethylation	N6:(HexNAc)2(Hex)18_4510:0:14.04;C12:Carbamidomethylation:1000.00	Peptide Based Search
HSYNPN(+3323.10)GTIPEC(+57.02)PSR	(HexNAc)2(Hex)18	4510	NLink		0	-1	30.95	35.15	26.74	0	5050.87	3323.1	15	2.3	1684.3	3	79.2746		16517	cwq_mix2-2_726.raw	Q9USU5|GAS2_SCHPO	6	0	(HexNAc)2(Hex)18_4510:0;Carbamidomethylation	N6:(HexNAc)2(Hex)18_4510:0:14.04;C12:Carbamidomethylation:1000.00	Peptide Based Search
HYWN(+1864.63)LTSNIYR	(HexNAc)2(Hex)9	238	NLink		0	0	41.29	58.76	23.83	0	3330.34	1864.63	11	1.8	1111.12	3	135.118	3260000	29105	cwq_mix2-3_726.raw	O13968|YE48_SCHPO	4	137902	(HexNAc)2(Hex)9_238:0	N4:(HexNAc)2(Hex)9_238:0:28.70	Peptide Based Search
HYWN(+1864.63)LTSNIYR	(HexNAc)2(Hex)9	238	NLink		0	0	41.72	53.31	30.13	0	3330.34	1864.63	11	1.2	1111.12	3	135.974	2820000	29675	cwq_mix2-1_726.raw	O13968|YE48_SCHPO	4	121548	(HexNAc)2(Hex)9_238:0	N4:(HexNAc)2(Hex)9_238:0:44.28	Peptide Based Search
HYWN(+1864.63)LTSNIYR	(HexNAc)2(Hex)9	238	NLink		0	0	35.19	47.84	22.54	0	3330.34	1864.63	11	1.6	1111.12	3	132.742	2990000	28903	cwq_mix2-2_726.raw	O13968|YE48_SCHPO	4	135119	(HexNAc)2(Hex)9_238:0	N4:(HexNAc)2(Hex)9_238:0:25.11	Peptide Based Search
HYWN(+2188.74)LTSNIYR	(HexNAc)2(Hex)11	694	NLink		0	0	52.87	62.05	43.69	0	3654.45	2188.74	11	1.7	1219.16	3	133.109	4930000	28693	cwq_mix2-3_726.raw	O13968|YE48_SCHPO	4	165699	(HexNAc)2(Hex)11_694:0	N4:(HexNAc)2(Hex)11_694:0:42.89	Peptide Based Search
HYWN(+2188.74)LTSNIYR	(HexNAc)2(Hex)11	694	NLink		0	0	53.25	62.95	43.55	0	3654.45	2188.74	11	1.7	1219.16	3	133.109	4930000	28616	cwq_mix2-3_726.raw	O13968|YE48_SCHPO	4	165699	(HexNAc)2(Hex)11_694:0	N4:(HexNAc)2(Hex)11_694:0:33.81	Peptide Based Search
HYWN(+2188.74)LTSNIYR	(HexNAc)2(Hex)11	694	NLink		0	0	51.08	58.21	43.95	0	3654.45	2188.74	11	1.8	1219.16	3	134.292	5670000	29284	cwq_mix2-1_726.raw	O13968|YE48_SCHPO	4	148625	(HexNAc)2(Hex)11_694:0	N4:(HexNAc)2(Hex)11_694:0:26.38	Peptide Based Search
HYWN(+2188.74)LTSNIYR	(HexNAc)2(Hex)11	694	NLink		0	0	42.98	51.94	34.02	0	3654.45	2188.74	11	3	1219.16	3	130.823	5920000	28353	cwq_mix2-2_726.raw	O13968|YE48_SCHPO	4	164012	(HexNAc)2(Hex)11_694:0	N4:(HexNAc)2(Hex)11_694:0:32.48	Peptide Based Search
HYWN(+2188.74)LTSNIYR	(HexNAc)2(Hex)11	694	NLink		0	0	38.35	53.33	23.38	0	3654.45	2188.74	11	3	1219.16	3	130.823	5920000	28442	cwq_mix2-2_726.raw	O13968|YE48_SCHPO	4	164012	(HexNAc)2(Hex)11_694:0	N4:(HexNAc)2(Hex)11_694:0:22.37	Peptide Based Search
HYWN(+2350.79)LTSNIYR	(HexNAc)2(Hex)12	1048	NLink		0	0	52.61	62.22	43	0	3816.5	2350.79	11	2.3	1273.18	3	132.762	5540000	28625	cwq_mix2-3_726.raw	O13968|YE48_SCHPO	4	173917	(HexNAc)2(Hex)12_1048:0	N4:(HexNAc)2(Hex)12_1048:0:28.70	Peptide Based Search
HYWN(+2350.79)LTSNIYR	(HexNAc)2(Hex)12	1048	NLink		0	0	48.56	65.32	31.8	0	3816.5	2350.79	11	2.3	1273.18	3	132.762	5540000	28505	cwq_mix2-3_726.raw	O13968|YE48_SCHPO	4	173917	(HexNAc)2(Hex)12_1048:0	N4:(HexNAc)2(Hex)12_1048:0:34.30	Peptide Based Search
HYWN(+2350.79)LTSNIYR	(HexNAc)2(Hex)12	1048	NLink		0	0	49.07	56.36	41.79	0	3816.5	2350.79	11	2.7	1273.18	3	133.945	6270000	29151	cwq_mix2-1_726.raw	O13968|YE48_SCHPO	4	157306	(HexNAc)2(Hex)12_1048:0	N4:(HexNAc)2(Hex)12_1048:0:36.24	Peptide Based Search
HYWN(+2350.79)LTSNIYR	(HexNAc)2(Hex)12	1048	NLink		0	0	45.71	54.28	37.15	0	3816.5	2350.79	11	2.7	1273.18	3	133.945	6270000	29229	cwq_mix2-1_726.raw	O13968|YE48_SCHPO	4	157306	(HexNAc)2(Hex)12_1048:0	N4:(HexNAc)2(Hex)12_1048:0:27.80	Peptide Based Search
HYWN(+2350.79)LTSNIYR	(HexNAc)2(Hex)12	1048	NLink		0	0	45.93	54.35	37.51	0	3816.5	2350.79	11	1.8	1273.18	3	130.278	5800000	28175	cwq_mix2-2_726.raw	O13968|YE48_SCHPO	4	172919	(HexNAc)2(Hex)12_1048:0	N4:(HexNAc)2(Hex)12_1048:0:42.89	Peptide Based Search
HYWN(+2350.79)LTSNIYR	(HexNAc)2(Hex)12	1048	NLink		0	0	47.85	54.15	41.55	0	3816.5	2350.79	11	1.8	1273.18	3	130.278	5800000	28319	cwq_mix2-2_726.raw	O13968|YE48_SCHPO	4	172919	(HexNAc)2(Hex)12_1048:0	N4:(HexNAc)2(Hex)12_1048:0:32.48	Peptide Based Search
HYWN(+2350.79)LTSNIYR	(HexNAc)2(Hex)12	1048	NLink		0	0	49.03	55.08	42.97	0	3816.5	2350.79	11	1.8	1273.18	3	130.278	5800000	28251	cwq_mix2-2_726.raw	O13968|YE48_SCHPO	4	172919	(HexNAc)2(Hex)12_1048:0	N4:(HexNAc)2(Hex)12_1048:0:42.89	Peptide Based Search
HYWN(+2350.79)LTSNIYR	(HexNAc)2(Hex)12	1048	NLink		0	0	38.82	55.08	22.56	0	3816.5	2350.79	11	1.8	1273.18	3	130.278	5800000	28108	cwq_mix2-2_726.raw	O13968|YE48_SCHPO	4	172919	(HexNAc)2(Hex)12_1048:0	N4:(HexNAc)2(Hex)12_1048:0:28.70	Peptide Based Search
HYWN(+2512.84)LTSNIYR	(HexNAc)2(Hex)13	1497	NLink		0	0	53.81	64.43	43.18	0	3978.55	2512.84	11	2.5	1327.19	3	132.614	39900000	28567	cwq_mix2-3_726.raw	O13968|YE48_SCHPO	4	180697	(HexNAc)2(Hex)13_1497:0	N4:(HexNAc)2(Hex)13_1497:0:59.42	Peptide Based Search
HYWN(+2512.84)LTSNIYR	(HexNAc)2(Hex)13	1497	NLink		0	0	47.56	59.99	35.13	0	3978.55	2512.84	11	2.5	1327.19	3	132.614	39900000	28647	cwq_mix2-3_726.raw	O13968|YE48_SCHPO	4	180697	(HexNAc)2(Hex)13_1497:0	N4:(HexNAc)2(Hex)13_1497:0:35.13	Peptide Based Search
HYWN(+2512.84)LTSNIYR	(HexNAc)2(Hex)13	1497	NLink		0	0	55.92	66.67	45.18	0	3978.55	2512.84	11	2.5	1327.19	3	132.614	39900000	28467	cwq_mix2-3_726.raw	O13968|YE48_SCHPO	4	180697	(HexNAc)2(Hex)13_1497:0	N4:(HexNAc)2(Hex)13_1497:0:59.42	Peptide Based Search
HYWN(+2512.84)LTSNIYR	(HexNAc)2(Hex)13	1497	NLink		0	0	55.06	65.86	44.27	0	3978.55	2512.84	11	2.5	1327.19	3	132.614	39900000	28400	cwq_mix2-3_726.raw	O13968|YE48_SCHPO	4	180697	(HexNAc)2(Hex)13_1497:0	N4:(HexNAc)2(Hex)13_1497:0:36.24	Peptide Based Search
HYWN(+2512.84)LTSNIYR	(HexNAc)2(Hex)13	1497	NLink		0	0	52.6	60.32	44.88	0	3978.55	2512.84	11	2.2	1327.19	3	133.549	44900000	29214	cwq_mix2-1_726.raw	O13968|YE48_SCHPO	4	165319	(HexNAc)2(Hex)13_1497:0	N4:(HexNAc)2(Hex)13_1497:0:36.24	Peptide Based Search
HYWN(+2512.84)LTSNIYR	(HexNAc)2(Hex)13	1497	NLink		0	0	48.7	56.32	41.07	0	3978.55	2512.84	11	2.2	1327.19	3	133.549	44900000	29036	cwq_mix2-1_726.raw	O13968|YE48_SCHPO	4	165319	(HexNAc)2(Hex)13_1497:0	N4:(HexNAc)2(Hex)13_1497:0:33.81	Peptide Based Search
HYWN(+2512.84)LTSNIYR	(HexNAc)2(Hex)13	1497	NLink		0	0	43.01	55.99	30.03	0	3978.55	2512.84	11	2.2	1327.19	3	133.549	44900000	29286	cwq_mix2-1_726.raw	O13968|YE48_SCHPO	4	165319	(HexNAc)2(Hex)13_1497:0	N4:(HexNAc)2(Hex)13_1497:0:33.06	Peptide Based Search
HYWN(+2512.84)LTSNIYR	(HexNAc)2(Hex)13	1497	NLink		0	0	50.08	56.25	43.9	0	3978.55	2512.84	11	2.2	1327.19	3	133.549	44900000	29122	cwq_mix2-1_726.raw	O13968|YE48_SCHPO	4	165319	(HexNAc)2(Hex)13_1497:0	N4:(HexNAc)2(Hex)13_1497:0:52.34	Peptide Based Search
HYWN(+2512.84)LTSNIYR	(HexNAc)2(Hex)13	1497	NLink		0	0	50.56	57.52	43.6	0	3978.55	2512.84	11	2.5	1327.19	3	129.785	41500000	28172	cwq_mix2-2_726.raw	O13968|YE48_SCHPO	4	180216	(HexNAc)2(Hex)13_1497:0	N4:(HexNAc)2(Hex)13_1497:0:59.42	Peptide Based Search
HYWN(+2512.84)LTSNIYR	(HexNAc)2(Hex)13	1497	NLink		0	0	45.03	55.79	34.26	0	3978.55	2512.84	11	2.5	1327.19	3	129.785	41500000	28042	cwq_mix2-2_726.raw	O13968|YE48_SCHPO	4	180216	(HexNAc)2(Hex)13_1497:0	N4:(HexNAc)2(Hex)13_1497:0:41.53	Peptide Based Search
HYWN(+2512.84)LTSNIYR	(HexNAc)2(Hex)13	1497	NLink		0	0	38.81	50.7	26.92	0	3978.55	2512.84	11	2.5	1327.19	3	129.785	41500000	28466	cwq_mix2-2_726.raw	O13968|YE48_SCHPO	4	180216	(HexNAc)2(Hex)13_1497:0	N4:(HexNAc)2(Hex)13_1497:0:1001.00	Peptide Based Search
HYWN(+2512.84)LTSNIYR	(HexNAc)2(Hex)13	1497	NLink		0	0	48.98	55.33	42.63	0	3978.55	2512.84	11	2.5	1327.19	3	129.785	41500000	28298	cwq_mix2-2_726.raw	O13968|YE48_SCHPO	4	180216	(HexNAc)2(Hex)13_1497:0	N4:(HexNAc)2(Hex)13_1497:0:36.24	Peptide Based Search
HYWN(+2512.84)LTSNIYR	(HexNAc)2(Hex)13	1497	NLink		0	0	50	56.94	43.06	0	3978.55	2512.84	11	2.5	1327.19	3	129.785	41500000	28376	cwq_mix2-2_726.raw	O13968|YE48_SCHPO	4	180216	(HexNAc)2(Hex)13_1497:0	N4:(HexNAc)2(Hex)13_1497:0:33.81	Peptide Based Search
HYWN(+2674.89)LTSNIYR	(HexNAc)2(Hex)14	2045	NLink		0	0	55.07	65.74	44.4	0	4140.6	2674.89	11	1.7	1381.21	3	131.485	12500000	28247	cwq_mix2-3_726.raw	O13968|YE48_SCHPO	4	186143	(HexNAc)2(Hex)14_2045:0	N4:(HexNAc)2(Hex)14_2045:0:29.39	Peptide Based Search
HYWN(+2674.89)LTSNIYR	(HexNAc)2(Hex)14	2045	NLink		0	0	52.39	59.99	44.79	0	4140.6	2674.89	11	1.7	1381.21	3	131.485	12500000	28345	cwq_mix2-3_726.raw	O13968|YE48_SCHPO	4	186143	(HexNAc)2(Hex)14_2045:0	N4:(HexNAc)2(Hex)14_2045:0:38.03	Peptide Based Search
HYWN(+2674.89)LTSNIYR	(HexNAc)2(Hex)14	2045	NLink		0	0	48.66	56.51	40.81	0	4140.6	2674.89	11	2.6	1381.21	3	133.014	19600000	28976	cwq_mix2-1_726.raw	O13968|YE48_SCHPO	4	171945	(HexNAc)2(Hex)14_2045:0	N4:(HexNAc)2(Hex)14_2045:0:41.53	Peptide Based Search
HYWN(+2674.89)LTSNIYR	(HexNAc)2(Hex)14	2045	NLink		0	2	41.72	45.16	38.28	0	4140.6	2674.89	11	0.1	1381.88	3	133.31		29056	cwq_mix2-1_726.raw	O13968|YE48_SCHPO	4	0	(HexNAc)2(Hex)14_2045:0	N4:(HexNAc)2(Hex)14_2045:0:31.27	Peptide Based Search
HYWN(+2674.89)LTSNIYR	(HexNAc)2(Hex)14	2045	NLink		0	0	48.98	55.14	42.82	0	4140.6	2674.89	11	2.3	1381.21	3	129.15	15600000	27951	cwq_mix2-2_726.raw	O13968|YE48_SCHPO	4	186320	(HexNAc)2(Hex)14_2045:0	N4:(HexNAc)2(Hex)14_2045:0:42.89	Peptide Based Search
HYWN(+2674.89)LTSNIYR	(HexNAc)2(Hex)14	2045	NLink		0	0	47.72	52.36	43.07	0	4140.6	2674.89	11	2.3	1381.21	3	129.15	15600000	28040	cwq_mix2-2_726.raw	O13968|YE48_SCHPO	4	186320	(HexNAc)2(Hex)14_2045:0	N4:(HexNAc)2(Hex)14_2045:0:32.48	Peptide Based Search
HYWN(+2999.00)LTSNIYR	(HexNAc)2(Hex)16	3297	NLink		0	0	47.2	58.17	36.23	0	4464.71	2999	11	1.4	1489.25	3	130.992	600000	28126	cwq_mix2-3_726.raw	O13968|YE48_SCHPO	4	192241	(HexNAc)2(Hex)16_3297:0	N4:(HexNAc)2(Hex)16_3297:0:38.03	Peptide Based Search
IAESFDSSSSFANTAVN(+1864.63)STTLGLAEK	(HexNAc)2(Hex)9	238	NLink		0	0	23.92	14.89	32.95	0	4510.9	1864.63	26	3.3	1128.74	4	172.575	726000	38050	cwq_mix2-2_726.raw	O13666|ERG32_SCHPO	17	141246	(HexNAc)2(Hex)9_238:0	N17:(HexNAc)2(Hex)9_238:0:0.00	Glycan Based Search (low glycan)
IAESFDSSSSFANTAVN(+1864.63)STTLGLAEK	(HexNAc)2(Hex)9	238	NLink		0	0	39.38	35.41	43.34	0	4510.9	1864.63	26	6.8	1504.65	3	172.72	127000	38060	cwq_mix2-2_726.raw	O13666|ERG32_SCHPO	17	193959	(HexNAc)2(Hex)9_238:0	N17:(HexNAc)2(Hex)9_238:0:0.00	Peptide Based Search
IIDWGHSGEIGNLLLSEYN(+1702.58)VTYK	(HexNAc)2(Hex)8	126	NLink		0	0	47.89	49.24	46.53	0	4322.9	1702.58	23	1	1441.97	3	280.253		62328	cwq_mix2-3_726.raw	O74480|YQJ7_SCHPO	19	0	(HexNAc)2(Hex)8_126:0	N19:(HexNAc)2(Hex)8_126:0:0.00	Peptide Based Search
IIDWGHSGEIGNLLLSEYN(+1702.58)VTYK	(HexNAc)2(Hex)8	126	NLink		0	0	51.05	47.06	55.05	0	4322.9	1702.58	23	1	1081.73	4	225.545	7610000	50364	cwq_mix2-3_726.raw	O74480|YQJ7_SCHPO	19	127979	(HexNAc)2(Hex)8_126:0	N19:(HexNAc)2(Hex)8_126:0:52.22	Peptide Based Search
IIDWGHSGEIGNLLLSEYN(+1702.58)VTYK	(HexNAc)2(Hex)8	126	NLink		0	0	58.56	55.85	61.28	0	4322.9	1702.58	23	2	1441.98	3	225.545	9660000	50402	cwq_mix2-3_726.raw	O74480|YQJ7_SCHPO	19	189832	(HexNAc)2(Hex)8_126:0	N19:(HexNAc)2(Hex)8_126:0:34.75	Peptide Based Search
IIDWGHSGEIGNLLLSEYN(+1702.58)VTYK	(HexNAc)2(Hex)8	126	NLink		0	1	46.62	45.43	47.81	0	4322.9	1702.58	23	-0.5	1442.31	3	225.217		50210	cwq_mix2-3_726.raw	O74480|YQJ7_SCHPO	19	0	(HexNAc)2(Hex)8_126:0	N19:(HexNAc)2(Hex)8_126:0:31.93	Peptide Based Search
IIDWGHSGEIGNLLLSEYN(+1702.58)VTYK	(HexNAc)2(Hex)8	126	NLink		0	0	52.99	43.95	62.04	0	4322.9	1702.58	23	2	1441.98	3	225.545	9660000	50312	cwq_mix2-3_726.raw	O74480|YQJ7_SCHPO	19	189832	(HexNAc)2(Hex)8_126:0	N19:(HexNAc)2(Hex)8_126:0:66.83	Peptide Based Search
IIDWGHSGEIGNLLLSEYN(+1702.58)VTYK	(HexNAc)2(Hex)8	126	NLink		0	0	56.18	47.9	64.47	0	4322.9	1702.58	23	1	1081.73	4	225.545	7610000	50273	cwq_mix2-3_726.raw	O74480|YQJ7_SCHPO	19	127979	(HexNAc)2(Hex)8_126:0	N19:(HexNAc)2(Hex)8_126:0:57.31	Peptide Based Search
IIDWGHSGEIGNLLLSEYN(+1702.58)VTYK	(HexNAc)2(Hex)8	126	NLink		0	0	50.97	49.28	52.66	0	4322.9	1702.58	23	1.8	1441.98	3	221.726	9250000	49706	cwq_mix2-1_726.raw	O74480|YQJ7_SCHPO	19	176810	(HexNAc)2(Hex)8_126:0	N19:(HexNAc)2(Hex)8_126:0:27.66	Peptide Based Search
IIDWGHSGEIGNLLLSEYN(+1702.58)VTYK	(HexNAc)2(Hex)8	126	NLink		0	0	46.95	49.24	44.66	0	4322.9	1702.58	23	0.7	1441.97	3	286.848		64061	cwq_mix2-1_726.raw	O74480|YQJ7_SCHPO	19	0	(HexNAc)2(Hex)8_126:0	N19:(HexNAc)2(Hex)8_126:0:8.82	Peptide Based Search
IIDWGHSGEIGNLLLSEYN(+1702.58)VTYK	(HexNAc)2(Hex)8	126	NLink		0	0	52.89	48.52	57.26	0	4322.9	1702.58	23	1.8	1441.98	3	221.726	9250000	49930	cwq_mix2-1_726.raw	O74480|YQJ7_SCHPO	19	176810	(HexNAc)2(Hex)8_126:0	N19:(HexNAc)2(Hex)8_126:0:34.75	Peptide Based Search
IIDWGHSGEIGNLLLSEYN(+1702.58)VTYK	(HexNAc)2(Hex)8	126	NLink		0	0	44.24	36.22	52.26	0	4322.9	1702.58	23	1.1	1081.73	4	221.677	4570000	49792	cwq_mix2-1_726.raw	O74480|YQJ7_SCHPO	19	113013	(HexNAc)2(Hex)8_126:0	N19:(HexNAc)2(Hex)8_126:0:31.93	Peptide Based Search
IIDWGHSGEIGNLLLSEYN(+1702.58)VTYK	(HexNAc)2(Hex)8	126	NLink		0	0	35.46	35.71	35.2	0	4322.9	1702.58	23	1.1	1081.73	4	221.677	4570000	49882	cwq_mix2-1_726.raw	O74480|YQJ7_SCHPO	19	113013	(HexNAc)2(Hex)8_126:0	N19:(HexNAc)2(Hex)8_126:0:9.75	Peptide Based Search
IIDWGHSGEIGNLLLSEYN(+1702.58)VTYK	(HexNAc)2(Hex)8	126	NLink		0	0	56.58	52.69	60.48	0	4322.9	1702.58	23	1.8	1441.98	3	221.726	9250000	49845	cwq_mix2-1_726.raw	O74480|YQJ7_SCHPO	19	176810	(HexNAc)2(Hex)8_126:0	N19:(HexNAc)2(Hex)8_126:0:50.34	Peptide Based Search
IIDWGHSGEIGNLLLSEYN(+1702.58)VTYK	(HexNAc)2(Hex)8	126	NLink		0	0	54.51	53.08	55.94	0	4322.9	1702.58	23	1.8	1441.98	3	221.726	9250000	49776	cwq_mix2-1_726.raw	O74480|YQJ7_SCHPO	19	176810	(HexNAc)2(Hex)8_126:0	N19:(HexNAc)2(Hex)8_126:0:38.64	Peptide Based Search
IIDWGHSGEIGNLLLSEYN(+1702.58)VTYK	(HexNAc)2(Hex)8	126	NLink		0	0	45.68	43.55	47.81	0	4322.9	1702.58	23	2.1	1441.98	3	223.093	9430000	49685	cwq_mix2-2_726.raw	O74480|YQJ7_SCHPO	19	190437	(HexNAc)2(Hex)8_126:0	N19:(HexNAc)2(Hex)8_126:0:11.90	Peptide Based Search
IIDWGHSGEIGNLLLSEYN(+1702.58)VTYK	(HexNAc)2(Hex)8	126	NLink		0	0	52.9	40.79	65.01	0	4322.9	1702.58	23	0.3	1081.73	4	223.093	3780000	49740	cwq_mix2-2_726.raw	O74480|YQJ7_SCHPO	19	125147	(HexNAc)2(Hex)8_126:0	N19:(HexNAc)2(Hex)8_126:0:100.04	Peptide Based Search
IIDWGHSGEIGNLLLSEYN(+1702.58)VTYK	(HexNAc)2(Hex)8	126	NLink		0	0	52.44	39.31	65.58	0	4322.9	1702.58	23	0.3	1081.73	4	223.093	3780000	49811	cwq_mix2-2_726.raw	O74480|YQJ7_SCHPO	19	125147	(HexNAc)2(Hex)8_126:0	N19:(HexNAc)2(Hex)8_126:0:20.02	Peptide Based Search
IIDWGHSGEIGNLLLSEYN(+1702.58)VTYK	(HexNAc)2(Hex)8	126	NLink		0	0	57.32	52.21	62.42	0	4322.9	1702.58	23	2.1	1441.98	3	223.093	9430000	49852	cwq_mix2-2_726.raw	O74480|YQJ7_SCHPO	19	190437	(HexNAc)2(Hex)8_126:0	N19:(HexNAc)2(Hex)8_126:0:50.34	Peptide Based Search
IIDWGHSGEIGNLLLSEYN(+1702.58)VTYK	(HexNAc)2(Hex)8	126	NLink		0	-1	31.51	34.78	28.25	0	4322.9	1702.58	23	0	1441.64	3	223.598		49946	cwq_mix2-2_726.raw	O74480|YQJ7_SCHPO	19	0	(HexNAc)2(Hex)8_126:0	N19:(HexNAc)2(Hex)8_126:0:0.00	Peptide Based Search
IIDWGHSGEIGNLLLSEYN(+1702.58)VTYK	(HexNAc)2(Hex)8	126	NLink		0	0	45.71	43.64	47.77	0	4322.9	1702.58	23	1.1	1441.97	3	273.442	141000	60852	cwq_mix2-2_726.raw	O74480|YQJ7_SCHPO	19	190436	(HexNAc)2(Hex)8_126:0	N19:(HexNAc)2(Hex)8_126:0:8.82	Peptide Based Search
IIDWGHSGEIGNLLLSEYN(+1702.58)VTYK	(HexNAc)2(Hex)8	126	NLink		0	0	58.48	51.63	65.34	0	4322.9	1702.58	23	2.1	1441.98	3	223.093	9430000	49781	cwq_mix2-2_726.raw	O74480|YQJ7_SCHPO	19	190437	(HexNAc)2(Hex)8_126:0	N19:(HexNAc)2(Hex)8_126:0:67.12	Peptide Based Search
IIDWGHSGEIGNLLLSEYN(+1864.63)VTYK	(HexNAc)2(Hex)9	238	NLink		0	0	42.15	32.06	52.24	0	4484.95	1864.63	23	-1.3	1495.99	3	225.341		50243	cwq_mix2-3_726.raw	O74480|YQJ7_SCHPO	19	0	(HexNAc)2(Hex)9_238:0	N19:(HexNAc)2(Hex)9_238:0:21.15	Peptide Based Search
IIDWGHSGEIGNLLLSEYN(+1864.63)VTYK	(HexNAc)2(Hex)9	238	NLink		0	-1	35.01	46.11	23.9	0	4484.95	1864.63	23	5.9	1495.66	3	225.69		50327	cwq_mix2-3_726.raw	O74480|YQJ7_SCHPO	19	0	(HexNAc)2(Hex)9_238:0	N19:(HexNAc)2(Hex)9_238:0:0.00	Peptide Based Search
IIDWGHSGEIGNLLLSEYN(+1864.63)VTYK	(HexNAc)2(Hex)9	238	NLink		0	0	39.92	40.27	39.57	0	4484.95	1864.63	23	-1.2	1495.99	3	221.087	209000	49749	cwq_mix2-1_726.raw	O74480|YQJ7_SCHPO	19	180664	(HexNAc)2(Hex)9_238:0	N19:(HexNAc)2(Hex)9_238:0:1.34	Peptide Based Search
IIDWGHSGEIGNLLLSEYN(+1864.63)VTYK	(HexNAc)2(Hex)9	238	NLink		0	0	33.8	38.44	29.17	0	4484.95	1864.63	23	2.8	1495.99	3	222.747	417000	49759	cwq_mix2-2_726.raw	O74480|YQJ7_SCHPO	19	193576	(HexNAc)2(Hex)9_238:0	N19:(HexNAc)2(Hex)9_238:0:17.76	Peptide Based Search
IIDWGHSGEIGNLLLSEYN(+1864.63)VTYK	(HexNAc)2(Hex)9	238	NLink		0	-1	23.85	18.89	28.81	0	4484.95	1864.63	23	3.4	1122	4	222.572		49706	cwq_mix2-2_726.raw	O74480|YQJ7_SCHPO	19	0	(HexNAc)2(Hex)9_238:0	N19:(HexNAc)2(Hex)9_238:0:7.31	Peptide Based Search
IITYNAN(+1864.63)K	(HexNAc)2(Hex)9	238	NLink		0	0	39.61	48.97	30.25	0	2800.14	1864.63	8	1.5	934.388	3	59.865	242000	12025	cwq_mix2-3_726.raw	O13857|PLB2_SCHPO	7	84709	(HexNAc)2(Hex)9_238:0	N7:(HexNAc)2(Hex)9_238:0:1001.00	Peptide Based Search
IITYNAN(+1864.63)K	(HexNAc)2(Hex)9	238	NLink		0	0	47.66	62.57	32.75	0	2800.14	1864.63	8	2.3	1401.08	2	59.9156	248000	12071	cwq_mix2-3_726.raw	O13857|PLB2_SCHPO	7	187540	(HexNAc)2(Hex)9_238:0	N7:(HexNAc)2(Hex)9_238:0:1001.00	Peptide Based Search
IITYNAN(+1864.63)K	(HexNAc)2(Hex)9	238	NLink		0	0	51.01	57.96	44.06	0	2800.14	1864.63	8	2.3	1401.08	2	59.9156	248000	11970	cwq_mix2-3_726.raw	O13857|PLB2_SCHPO	7	187540	(HexNAc)2(Hex)9_238:0	N7:(HexNAc)2(Hex)9_238:0:42.28	Peptide Based Search
IITYNAN(+1864.63)K	(HexNAc)2(Hex)9	238	NLink		0	0	45.6	50.02	41.18	0	2800.14	1864.63	8	2.1	1401.08	2	72.9191	461000	15208	cwq_mix2-1_726.raw	O13857|PLB2_SCHPO	7	173667	(HexNAc)2(Hex)9_238:0	N7:(HexNAc)2(Hex)9_238:0:40.21	Peptide Based Search
IITYNAN(+1864.63)K	(HexNAc)2(Hex)9	238	NLink		0	0	38.65	44.51	32.79	0	2800.14	1864.63	8	2.1	1401.08	2	72.9191	461000	15134	cwq_mix2-1_726.raw	O13857|PLB2_SCHPO	7	173667	(HexNAc)2(Hex)9_238:0	N7:(HexNAc)2(Hex)9_238:0:17.01	Peptide Based Search
IITYNAN(+1864.63)K	(HexNAc)2(Hex)9	238	NLink		0	0	43.65	49.25	38.05	0	2800.14	1864.63	8	3.8	1401.08	2	58.0987	372000	11763	cwq_mix2-2_726.raw	O13857|PLB2_SCHPO	7	187801	(HexNAc)2(Hex)9_238:0	N7:(HexNAc)2(Hex)9_238:0:38.40	Peptide Based Search
IIYNHN(+1864.63)SSISDIR	(HexNAc)2(Hex)9	238	NLink		0	0	41.45	53.52	29.38	0	3395.41	1864.63	13	1.3	1132.81	3	92.3741	477000	19487	cwq_mix2-2_726.raw	Q9P778|DPP5_SCHPO	6	142725	(HexNAc)2(Hex)9_238:0	N6:(HexNAc)2(Hex)9_238:0:26.31	Peptide Based Search
IIYNHN(+2188.74)SSISDIR	(HexNAc)2(Hex)11	694	NLink		0	0	40.34	50.19	30.49	0	3719.51	2188.74	13	3.9	1240.85	3	101.772	239000	21722	cwq_mix2-1_726.raw	Q9P778|DPP5_SCHPO	6	152515	(HexNAc)2(Hex)11_694:0	N6:(HexNAc)2(Hex)11_694:0:1001.00	Peptide Based Search
IIYNHN(+2350.79)SSISDIR	(HexNAc)2(Hex)12	1048	NLink		0	0	50.45	55.98	44.92	0	3881.57	2350.79	13	2.5	1294.87	3	93.1689	935000	19495	cwq_mix2-3_726.raw	Q9P778|DPP5_SCHPO	6	176836	(HexNAc)2(Hex)12_1048:0	N6:(HexNAc)2(Hex)12_1048:0:1001.00	Peptide Based Search
IIYNHN(+2350.79)SSISDIR	(HexNAc)2(Hex)12	1048	NLink		0	0	43.88	64.65	23.11	0	3881.57	2350.79	13	2.5	1294.87	3	93.1689	935000	19402	cwq_mix2-3_726.raw	Q9P778|DPP5_SCHPO	6	176836	(HexNAc)2(Hex)12_1048:0	N6:(HexNAc)2(Hex)12_1048:0:1001.00	Peptide Based Search
IIYNHN(+2350.79)SSISDIR	(HexNAc)2(Hex)12	1048	NLink		0	-1	31.76	32.98	30.54	0	3881.57	2350.79	13	3	1294.53	3	101.251		21586	cwq_mix2-1_726.raw	Q9P778|DPP5_SCHPO	6	0	(HexNAc)2(Hex)12_1048:0	N6:(HexNAc)2(Hex)12_1048:0:1001.00	Peptide Based Search
IIYNHN(+2350.79)SSISDIR	(HexNAc)2(Hex)12	1048	NLink		0	0	38.43	44.11	32.76	0	3881.57	2350.79	13	3.2	1294.87	3	91.0431	676000	19224	cwq_mix2-2_726.raw	Q9P778|DPP5_SCHPO	6	175970	(HexNAc)2(Hex)12_1048:0	N6:(HexNAc)2(Hex)12_1048:0:1001.00	Peptide Based Search
IIYNHN(+2512.84)SSISDIR	(HexNAc)2(Hex)13	1497	NLink		0	0	47.81	63.66	31.97	0	4043.62	2512.84	13	3.8	1348.89	3	92.8718	938000	19384	cwq_mix2-3_726.raw	Q9P778|DPP5_SCHPO	6	183224	(HexNAc)2(Hex)13_1497:0	N6:(HexNAc)2(Hex)13_1497:0:20.63	Peptide Based Search
IIYNHN(+2512.84)SSISDIR	(HexNAc)2(Hex)13	1497	NLink		0	0	45.24	57.58	32.9	0	4043.62	2512.84	13	1.9	1348.88	3	90.6364	1040000	19044	cwq_mix2-2_726.raw	Q9P778|DPP5_SCHPO	6	183084	(HexNAc)2(Hex)13_1497:0	N6:(HexNAc)2(Hex)13_1497:0:33.18	Peptide Based Search
IIYNHN(+2674.89)SSISDIR	(HexNAc)2(Hex)14	2045	NLink		0	0	51.53	62.12	40.94	0	4205.67	2674.89	13	4.6	1402.9	3	92.2807	1330000	19256	cwq_mix2-3_726.raw	Q9P778|DPP5_SCHPO	6	187717	(HexNAc)2(Hex)14_2045:0	N6:(HexNAc)2(Hex)14_2045:0:14.04	Peptide Based Search
IIYNHN(+2674.89)SSISDIR	(HexNAc)2(Hex)14	2045	NLink		0	0	38.34	52.25	24.43	0	4205.67	2674.89	13	4.6	1402.9	3	92.2807	1330000	19352	cwq_mix2-3_726.raw	Q9P778|DPP5_SCHPO	6	187717	(HexNAc)2(Hex)14_2045:0	N6:(HexNAc)2(Hex)14_2045:0:11.10	Peptide Based Search
IIYNHN(+2674.89)SSISDIR	(HexNAc)2(Hex)14	2045	NLink		0	-1	39.42	48.56	30.28	0	4205.67	2674.89	13	5	1402.57	3	100.603		21439	cwq_mix2-1_726.raw	Q9P778|DPP5_SCHPO	6	0	(HexNAc)2(Hex)14_2045:0	N6:(HexNAc)2(Hex)14_2045:0:33.18	Peptide Based Search
IIYNHN(+2674.89)SSISDIR	(HexNAc)2(Hex)14	2045	NLink		0	0	45.62	53.86	37.38	0	4205.67	2674.89	13	1.5	1402.9	3	90.2937	1360000	19011	cwq_mix2-2_726.raw	Q9P778|DPP5_SCHPO	6	188002	(HexNAc)2(Hex)14_2045:0	N6:(HexNAc)2(Hex)14_2045:0:20.63	Peptide Based Search
IIYNHN(+2999.00)SSISDIR	(HexNAc)2(Hex)16	3297	NLink		0	0	50.4	61.7	39.09	0	4529.78	2999	13	3	1510.94	3	91.4916	952000	19073	cwq_mix2-3_726.raw	Q9P778|DPP5_SCHPO	6	193194	(HexNAc)2(Hex)16_3297:0	N6:(HexNAc)2(Hex)16_3297:0:36.05	Peptide Based Search
IIYNHN(+2999.00)SSISDIR	(HexNAc)2(Hex)16	3297	NLink		0	0	41.78	56.92	26.65	0	4529.78	2999	13	2.7	1510.94	3	100.136	1800000	21289	cwq_mix2-1_726.raw	Q9P778|DPP5_SCHPO	6	181553	(HexNAc)2(Hex)16_3297:0	N6:(HexNAc)2(Hex)16_3297:0:27.16	Peptide Based Search
IIYNHN(+2999.00)SSISDIR	(HexNAc)2(Hex)16	3297	NLink		0	0	45.76	52.11	39.41	0	4529.78	2999	13	2.8	1510.94	3	89.4155	1470000	18844	cwq_mix2-2_726.raw	Q9P778|DPP5_SCHPO	6	194238	(HexNAc)2(Hex)16_3297:0	N6:(HexNAc)2(Hex)16_3297:0:8.22	Peptide Based Search
ILDDKGNN(+1702.58)LTK	(HexNAc)2(Hex)8	126	NLink		0	0	59.28	67.71	50.84	0	2932.24	1702.58	11	1.1	978.422	3	62.2369	521000	12302	cwq_mix2-3_726.raw	Q10351|PIGS_SCHPO	8	97157	(HexNAc)2(Hex)8_126:0	N8:(HexNAc)2(Hex)8_126:0:10.11	Peptide Based Search
ILDDKGNN(+1702.58)LTK	(HexNAc)2(Hex)8	126	NLink		0	0	44.23	65.86	22.59	0	2932.24	1702.58	11	1.6	978.422	3	74.6963	1590000	15565	cwq_mix2-1_726.raw	Q10351|PIGS_SCHPO	8	85206	(HexNAc)2(Hex)8_126:0	N8:(HexNAc)2(Hex)8_126:0:10.11	Peptide Based Search
ILDDKGNN(+1702.58)LTK	(HexNAc)2(Hex)8	126	NLink		0	0	54.33	63.31	45.35	0	2932.24	1702.58	11	1.6	978.422	3	74.6963	1590000	15635	cwq_mix2-1_726.raw	Q10351|PIGS_SCHPO	8	85206	(HexNAc)2(Hex)8_126:0	N8:(HexNAc)2(Hex)8_126:0:8.69	Peptide Based Search
ILDDKGNN(+1702.58)LTK	(HexNAc)2(Hex)8	126	NLink		0	0	45.56	61.34	29.78	0	2932.24	1702.58	11	1.5	978.422	3	59.2309	1750000	11972	cwq_mix2-2_726.raw	Q10351|PIGS_SCHPO	8	94476	(HexNAc)2(Hex)8_126:0	N8:(HexNAc)2(Hex)8_126:0:1001.00	Peptide Based Search
ILDDKGNN(+1702.58)LTK	(HexNAc)2(Hex)8	126	NLink		0	0	56.21	64.57	47.85	0	2932.24	1702.58	11	1.5	978.422	3	59.2309	1750000	12044	cwq_mix2-2_726.raw	Q10351|PIGS_SCHPO	8	94476	(HexNAc)2(Hex)8_126:0	N8:(HexNAc)2(Hex)8_126:0:0.00	Peptide Based Search
ILDDKGNN(+1864.63)LTK	(HexNAc)2(Hex)9	238	NLink		0	0	60.22	79.33	41.11	0	3094.29	1864.63	11	1.8	1032.44	3	60.3598	2070000	12108	cwq_mix2-3_726.raw	Q10351|PIGS_SCHPO	8	113454	(HexNAc)2(Hex)9_238:0	N8:(HexNAc)2(Hex)9_238:0:8.14	Peptide Based Search
ILDDKGNN(+1864.63)LTK	(HexNAc)2(Hex)9	238	NLink		0	0	52.59	67.5	37.68	0	3094.29	1864.63	11	1.2	1032.44	3	74.2051	2340000	15412	cwq_mix2-1_726.raw	Q10351|PIGS_SCHPO	8	101011	(HexNAc)2(Hex)9_238:0	N8:(HexNAc)2(Hex)9_238:0:1001.00	Peptide Based Search
ILDDKGNN(+1864.63)LTK	(HexNAc)2(Hex)9	238	NLink		0	0	44.4	46.96	41.83	0	3094.29	1864.63	11	1.2	1032.44	3	74.2051	2340000	15482	cwq_mix2-1_726.raw	Q10351|PIGS_SCHPO	8	101011	(HexNAc)2(Hex)9_238:0	N8:(HexNAc)2(Hex)9_238:0:7.21	Peptide Based Search
ILDDKGNN(+1864.63)LTK	(HexNAc)2(Hex)9	238	NLink		0	0	51.73	66.93	36.53	0	3094.29	1864.63	11	2.1	1032.44	3	58.5882	2380000	11915	cwq_mix2-2_726.raw	Q10351|PIGS_SCHPO	8	111081	(HexNAc)2(Hex)9_238:0	N8:(HexNAc)2(Hex)9_238:0:0.00	Peptide Based Search
ILDDKGNN(+1864.63)LTK	(HexNAc)2(Hex)9	238	NLink		0	0	46.6	65.37	27.83	0	3094.29	1864.63	11	2.1	1032.44	3	58.5882	2380000	11848	cwq_mix2-2_726.raw	Q10351|PIGS_SCHPO	8	111081	(HexNAc)2(Hex)9_238:0	N8:(HexNAc)2(Hex)9_238:0:1001.00	Peptide Based Search
ILDDKGNN(+2026.68)LTK	(HexNAc)2(Hex)10	423	NLink		0	0	49.45	74.48	24.43	0	3256.34	2026.68	11	1.8	1086.46	3	59.6327	2130000	11925	cwq_mix2-3_726.raw	Q10351|PIGS_SCHPO	8	129474	(HexNAc)2(Hex)10_423:0	N8:(HexNAc)2(Hex)10_423:0:8.69	Peptide Based Search
ILDDKGNN(+2026.68)LTK	(HexNAc)2(Hex)10	423	NLink		0	0	54.28	65.56	43	0	3256.34	2026.68	11	2	1086.46	3	73.419	2190000	15282	cwq_mix2-1_726.raw	Q10351|PIGS_SCHPO	8	114277	(HexNAc)2(Hex)10_423:0	N8:(HexNAc)2(Hex)10_423:0:8.14	Peptide Based Search
ILDDKGNN(+2026.68)LTK	(HexNAc)2(Hex)10	423	NLink		0	0	42.28	61.22	23.33	0	3256.34	2026.68	11	1.3	1086.46	3	57.9012	2180000	11772	cwq_mix2-2_726.raw	Q10351|PIGS_SCHPO	8	126592	(HexNAc)2(Hex)10_423:0	N8:(HexNAc)2(Hex)10_423:0:1001.00	Peptide Based Search
ILDDKGNN(+2026.68)LTK	(HexNAc)2(Hex)10	423	NLink		0	0	41.76	60.34	23.18	0	3256.34	2026.68	11	1.3	1086.46	3	57.9012	2180000	11695	cwq_mix2-2_726.raw	Q10351|PIGS_SCHPO	8	126592	(HexNAc)2(Hex)10_423:0	N8:(HexNAc)2(Hex)10_423:0:0.00	Peptide Based Search
ILKN(+1702.58)DSVESYDWLIEYGSQSPTSEVTDR	(HexNAc)2(Hex)8	126	NLink		0	-1	26.1	26.19	26.02	0	4933.1	1702.58	28	-0.5	1234.03	4	191.316		42136	cwq_mix2-3_726.raw	Q10061|LHS1_SCHPO	4	0	(HexNAc)2(Hex)8_126:0	N4:(HexNAc)2(Hex)8_126:0:1000.00	Peptide Based Search
ILKN(+1702.58)DSVESYDWLIEYGSQSPTSEVTDR	(HexNAc)2(Hex)8	126	NLink		0	0	43.58	45.3	41.86	0	4933.1	1702.58	28	1.5	1234.29	4	190.96	3060000	42023	cwq_mix2-3_726.raw	Q10061|LHS1_SCHPO	4	168470	(HexNAc)2(Hex)8_126:0	N4:(HexNAc)2(Hex)8_126:0:1000.00	Peptide Based Search
ILKN(+1702.58)DSVESYDWLIEYGSQSPTSEVTDR	(HexNAc)2(Hex)8	126	NLink		0	0	37.23	44.36	30.1	0	4933.1	1702.58	28	1.5	1645.38	3	188.244	842000	41907	cwq_mix2-1_726.raw	Q10061|LHS1_SCHPO	4	189563	(HexNAc)2(Hex)8_126:0	N4:(HexNAc)2(Hex)8_126:0:1000.00	Peptide Based Search
ILKN(+1702.58)DSVESYDWLIEYGSQSPTSEVTDR	(HexNAc)2(Hex)8	126	NLink		0	-1	28.66	33.86	23.45	0	4933.1	1702.58	28	1.7	1645.04	3	188.686		41711	cwq_mix2-2_726.raw	Q10061|LHS1_SCHPO	4	0	(HexNAc)2(Hex)8_126:0	N4:(HexNAc)2(Hex)8_126:0:1000.00	Peptide Based Search
ILKN(+1702.58)DSVESYDWLIEYGSQSPTSEVTDR	(HexNAc)2(Hex)8	126	NLink		0	0	22.8	17.77	27.84	0	4933.1	1702.58	28	3.2	1234.29	4	188.615	2200000	41643	cwq_mix2-2_726.raw	Q10061|LHS1_SCHPO	4	166868	(HexNAc)2(Hex)8_126:0	N4:(HexNAc)2(Hex)8_126:0:1000.00	Glycan Based Search (low glycan)
ILKN(+1864.63)DSVESYDWLIEYGSQSPTSEVTDR	(HexNAc)2(Hex)9	238	NLink		0	0	27.54	20.64	34.43	0	5095.16	1864.63	28	1.1	1274.8	4	190.529		41955	cwq_mix2-3_726.raw	Q10061|LHS1_SCHPO	4	0	(HexNAc)2(Hex)9_238:0	N4:(HexNAc)2(Hex)9_238:0:1000.00	Peptide Based Search
ILSAN(+1864.63)C(+57.02)SSK	(HexNAc)2(Hex)9	238	NLink		0	0	42.28	47.39	37.17	0	2843.11	1864.63	9	2.6	1422.57	2	49.2158	123000	9861	cwq_mix2-1_726.raw	O14239|RAX2_SCHPO	5	175572	(HexNAc)2(Hex)9_238:0;Carbamidomethylation	N5:(HexNAc)2(Hex)9_238:0:1000.00;C6:Carbamidomethylation:1000.00	Peptide Based Search
ILSAN(+1864.63)C(+57.02)SSK	(HexNAc)2(Hex)9	238	NLink		0	0	43.78	52.77	34.78	0	2843.11	1864.63	9	1.1	1422.56	2	38.9781	99600	7463	cwq_mix2-2_726.raw	O14239|RAX2_SCHPO	5	189391	(HexNAc)2(Hex)9_238:0;Carbamidomethylation	N5:(HexNAc)2(Hex)9_238:0:1000.00;C6:Carbamidomethylation:1000.00	Peptide Based Search
IN(+1540.53)HTTIER	(HexNAc)2(Hex)7	57	NLink		0	0	37.42	44.8	30.05	0	2523.05	1540.53	8	1.8	1262.53	2	37.3793	1800000	6994	cwq_mix2-3_726.raw	Q9UT11|YLW3_SCHPO	2	172623	(HexNAc)2(Hex)7_57:0	N2:(HexNAc)2(Hex)7_57:0:1001.00	Peptide Based Search
IN(+1540.53)HTTIER	(HexNAc)2(Hex)7	57	NLink		0	0	52.74	60.85	44.64	0	2523.05	1540.53	8	1.7	842.024	3	37.3793	16600000	6959	cwq_mix2-3_726.raw	Q9UT11|YLW3_SCHPO	2	56571	(HexNAc)2(Hex)7_57:0	N2:(HexNAc)2(Hex)7_57:0:1000.00	Peptide Based Search
IN(+1540.53)HTTIER	(HexNAc)2(Hex)7	57	NLink		0	0	43.08	59.77	26.39	0	2523.05	1540.53	8	1.7	842.024	3	37.3793	16600000	7040	cwq_mix2-3_726.raw	Q9UT11|YLW3_SCHPO	2	56571	(HexNAc)2(Hex)7_57:0	N2:(HexNAc)2(Hex)7_57:0:1001.00	Peptide Based Search
IN(+1540.53)HTTIER	(HexNAc)2(Hex)7	57	NLink		0	0	42.26	55.33	29.18	0	2523.05	1540.53	8	1.4	842.024	3	44.0527	20600000	8549	cwq_mix2-1_726.raw	Q9UT11|YLW3_SCHPO	2	47862	(HexNAc)2(Hex)7_57:0	N2:(HexNAc)2(Hex)7_57:0:1000.00	Peptide Based Search
IN(+1540.53)HTTIER	(HexNAc)2(Hex)7	57	NLink		0	0	43.31	54.34	32.28	0	2523.05	1540.53	8	1.4	842.024	3	44.0527	20600000	8629	cwq_mix2-1_726.raw	Q9UT11|YLW3_SCHPO	2	47862	(HexNAc)2(Hex)7_57:0	N2:(HexNAc)2(Hex)7_57:0:1001.00	Peptide Based Search
IN(+1540.53)HTTIER	(HexNAc)2(Hex)7	57	NLink		0	0	46.51	57.74	35.28	0	2523.05	1540.53	8	1.4	842.024	3	44.0527	20600000	8764	cwq_mix2-1_726.raw	Q9UT11|YLW3_SCHPO	2	47862	(HexNAc)2(Hex)7_57:0	N2:(HexNAc)2(Hex)7_57:0:1000.00	Peptide Based Search
IN(+1540.53)HTTIER	(HexNAc)2(Hex)7	57	NLink		0	0	48.81	58.34	39.29	0	2523.05	1540.53	8	0.1	842.023	3	43.2562	11800000	8695	cwq_mix2-1_726.raw	Q9UT11|YLW3_SCHPO	2	47861	(HexNAc)2(Hex)7_57:0	N2:(HexNAc)2(Hex)7_57:0:1000.00	Peptide Based Search
IN(+1540.53)HTTIER	(HexNAc)2(Hex)7	57	NLink		0	0	44.72	52.38	37.06	0	2523.05	1540.53	8	1.4	842.024	3	36.0063	21400000	6761	cwq_mix2-2_726.raw	Q9UT11|YLW3_SCHPO	2	54706	(HexNAc)2(Hex)7_57:0	N2:(HexNAc)2(Hex)7_57:0:1000.00	Peptide Based Search
IN(+1540.53)HTTIER	(HexNAc)2(Hex)7	57	NLink		0	0	44.28	50.31	38.25	0	2523.05	1540.53	8	1.4	842.024	3	36.0063	21400000	6831	cwq_mix2-2_726.raw	Q9UT11|YLW3_SCHPO	2	54706	(HexNAc)2(Hex)7_57:0	N2:(HexNAc)2(Hex)7_57:0:1000.00	Peptide Based Search
IN(+1702.58)HTTIER	(HexNAc)2(Hex)8	126	NLink		0	0	42.71	52.69	32.72	0	2685.1	1702.58	8	1.8	1343.56	2	36.3491	4500000	6657	cwq_mix2-3_726.raw	Q9UT11|YLW3_SCHPO	2	182507	(HexNAc)2(Hex)8_126:0	N2:(HexNAc)2(Hex)8_126:0:1000.00	Peptide Based Search
IN(+1702.58)HTTIER	(HexNAc)2(Hex)8	126	NLink		0	0	49.83	67.5	32.16	0	2685.1	1702.58	8	1.2	896.041	3	37.1743	57600000	6914	cwq_mix2-3_726.raw	Q9UT11|YLW3_SCHPO	2	73964	(HexNAc)2(Hex)8_126:0	N2:(HexNAc)2(Hex)8_126:0:1000.00	Peptide Based Search
IN(+1702.58)HTTIER	(HexNAc)2(Hex)8	126	NLink		0	0	42.99	54.18	31.8	0	2685.1	1702.58	8	1.8	1343.56	2	36.3491	4500000	6807	cwq_mix2-3_726.raw	Q9UT11|YLW3_SCHPO	2	182507	(HexNAc)2(Hex)8_126:0	N2:(HexNAc)2(Hex)8_126:0:1001.00	Peptide Based Search
IN(+1702.58)HTTIER	(HexNAc)2(Hex)8	126	NLink		0	0	47.93	65.28	30.58	0	2685.1	1702.58	8	1.2	896.041	3	37.1743	57600000	6781	cwq_mix2-3_726.raw	Q9UT11|YLW3_SCHPO	2	73964	(HexNAc)2(Hex)8_126:0	N2:(HexNAc)2(Hex)8_126:0:1000.00	Peptide Based Search
IN(+1702.58)HTTIER	(HexNAc)2(Hex)8	126	NLink		0	0	52.65	63.08	42.22	0	2685.1	1702.58	8	1.2	896.041	3	37.1743	57600000	6708	cwq_mix2-3_726.raw	Q9UT11|YLW3_SCHPO	2	73964	(HexNAc)2(Hex)8_126:0	N2:(HexNAc)2(Hex)8_126:0:1000.00	Peptide Based Search
IN(+1702.58)HTTIER	(HexNAc)2(Hex)8	126	NLink		0	0	45.12	63.65	26.6	0	2685.1	1702.58	8	1.2	896.041	3	37.1743	57600000	6628	cwq_mix2-3_726.raw	Q9UT11|YLW3_SCHPO	2	73964	(HexNAc)2(Hex)8_126:0	N2:(HexNAc)2(Hex)8_126:0:1000.00	Peptide Based Search
IN(+1702.58)HTTIER	(HexNAc)2(Hex)8	126	NLink		0	0	48.84	51.47	46.21	0	2685.1	1702.58	8	1.8	1343.56	2	36.3491	4500000	6735	cwq_mix2-3_726.raw	Q9UT11|YLW3_SCHPO	2	182507	(HexNAc)2(Hex)8_126:0	N2:(HexNAc)2(Hex)8_126:0:1000.00	Peptide Based Search
IN(+1702.58)HTTIER	(HexNAc)2(Hex)8	126	NLink		0	0	51.42	65.61	37.23	0	2685.1	1702.58	8	1.2	896.041	3	37.1743	57600000	6854	cwq_mix2-3_726.raw	Q9UT11|YLW3_SCHPO	2	73964	(HexNAc)2(Hex)8_126:0	N2:(HexNAc)2(Hex)8_126:0:1000.00	Peptide Based Search
IN(+1702.58)HTTIER	(HexNAc)2(Hex)8	126	NLink		0	0	45.88	46.68	45.09	0	2685.1	1702.58	8	1.7	1343.56	2	42.7131	5460000	8458	cwq_mix2-1_726.raw	Q9UT11|YLW3_SCHPO	2	167354	(HexNAc)2(Hex)8_126:0	N2:(HexNAc)2(Hex)8_126:0:1000.00	Peptide Based Search
IN(+1702.58)HTTIER	(HexNAc)2(Hex)8	126	NLink		0	0	45.75	56.78	34.72	0	2685.1	1702.58	8	1.3	896.041	3	43.7521	3350000	8594	cwq_mix2-1_726.raw	Q9UT11|YLW3_SCHPO	2	64183	(HexNAc)2(Hex)8_126:0	N2:(HexNAc)2(Hex)8_126:0:1000.00	Peptide Based Search
IN(+1702.58)HTTIER	(HexNAc)2(Hex)8	126	NLink		0	0	39.04	51.13	26.95	0	2685.1	1702.58	8	2.7	896.042	3	42.7618	73800000	8456	cwq_mix2-1_726.raw	Q9UT11|YLW3_SCHPO	2	64185	(HexNAc)2(Hex)8_126:0	N2:(HexNAc)2(Hex)8_126:0:1001.00	Peptide Based Search
IN(+1702.58)HTTIER	(HexNAc)2(Hex)8	126	NLink		0	0	43.65	58.45	28.84	0	2685.1	1702.58	8	1.3	896.041	3	43.7521	3350000	8662	cwq_mix2-1_726.raw	Q9UT11|YLW3_SCHPO	2	64183	(HexNAc)2(Hex)8_126:0	N2:(HexNAc)2(Hex)8_126:0:1000.00	Peptide Based Search
IN(+1702.58)HTTIER	(HexNAc)2(Hex)8	126	NLink		0	0	46.72	57.23	36.21	0	2685.1	1702.58	8	2.7	896.042	3	42.7618	73800000	8524	cwq_mix2-1_726.raw	Q9UT11|YLW3_SCHPO	2	64185	(HexNAc)2(Hex)8_126:0	N2:(HexNAc)2(Hex)8_126:0:1000.00	Peptide Based Search
IN(+1702.58)HTTIER	(HexNAc)2(Hex)8	126	NLink		0	0	46.4	56.9	35.91	0	2685.1	1702.58	8	2.7	896.042	3	42.7618	73800000	8322	cwq_mix2-1_726.raw	Q9UT11|YLW3_SCHPO	2	64185	(HexNAc)2(Hex)8_126:0	N2:(HexNAc)2(Hex)8_126:0:1001.00	Peptide Based Search
IN(+1702.58)HTTIER	(HexNAc)2(Hex)8	126	NLink		0	0	46.23	42.64	49.83	0	2685.1	1702.58	8	1.7	1343.56	2	42.7131	5460000	8389	cwq_mix2-1_726.raw	Q9UT11|YLW3_SCHPO	2	167354	(HexNAc)2(Hex)8_126:0	N2:(HexNAc)2(Hex)8_126:0:1000.00	Peptide Based Search
IN(+1702.58)HTTIER	(HexNAc)2(Hex)8	126	NLink		0	0	47.28	55.7	38.86	0	2685.1	1702.58	8	2.7	896.042	3	42.7618	73800000	8388	cwq_mix2-1_726.raw	Q9UT11|YLW3_SCHPO	2	64185	(HexNAc)2(Hex)8_126:0	N2:(HexNAc)2(Hex)8_126:0:1000.00	Peptide Based Search
IN(+1702.58)HTTIER	(HexNAc)2(Hex)8	126	NLink		0	0	46.39	44.33	48.46	0	2685.1	1702.58	8	1.9	1343.56	2	34.8205	6050000	6550	cwq_mix2-2_726.raw	Q9UT11|YLW3_SCHPO	2	182259	(HexNAc)2(Hex)8_126:0	N2:(HexNAc)2(Hex)8_126:0:1000.00	Peptide Based Search
IN(+1702.58)HTTIER	(HexNAc)2(Hex)8	126	NLink		0	0	49.9	58.11	41.69	0	2685.1	1702.58	8	2.5	896.042	3	34.8271	92500000	6762	cwq_mix2-2_726.raw	Q9UT11|YLW3_SCHPO	2	72022	(HexNAc)2(Hex)8_126:0	N2:(HexNAc)2(Hex)8_126:0:1000.00	Peptide Based Search
IN(+1702.58)HTTIER	(HexNAc)2(Hex)8	126	NLink		0	0	46.37	43.47	49.27	0	2685.1	1702.58	8	1.9	1343.56	2	34.8205	6050000	6471	cwq_mix2-2_726.raw	Q9UT11|YLW3_SCHPO	2	182259	(HexNAc)2(Hex)8_126:0	N2:(HexNAc)2(Hex)8_126:0:1000.00	Peptide Based Search
IN(+1702.58)HTTIER	(HexNAc)2(Hex)8	126	NLink		0	0	37.22	43.93	30.52	0	2685.1	1702.58	8	1.9	1343.56	2	34.8205	6050000	6619	cwq_mix2-2_726.raw	Q9UT11|YLW3_SCHPO	2	182259	(HexNAc)2(Hex)8_126:0	N2:(HexNAc)2(Hex)8_126:0:1001.00	Peptide Based Search
IN(+1702.58)HTTIER	(HexNAc)2(Hex)8	126	NLink		0	0	47.41	58.24	36.59	0	2685.1	1702.58	8	2.5	896.042	3	34.8271	92500000	6691	cwq_mix2-2_726.raw	Q9UT11|YLW3_SCHPO	2	72022	(HexNAc)2(Hex)8_126:0	N2:(HexNAc)2(Hex)8_126:0:1000.00	Peptide Based Search
IN(+1702.58)HTTIER	(HexNAc)2(Hex)8	126	NLink		0	0	42.62	56.57	28.67	0	2685.1	1702.58	8	2.5	896.042	3	34.8271	92500000	6618	cwq_mix2-2_726.raw	Q9UT11|YLW3_SCHPO	2	72022	(HexNAc)2(Hex)8_126:0	N2:(HexNAc)2(Hex)8_126:0:1000.00	Peptide Based Search
IN(+1702.58)HTTIER	(HexNAc)2(Hex)8	126	NLink		0	0	46.91	54.52	39.29	0	2685.1	1702.58	8	2.5	896.042	3	34.8271	92500000	6549	cwq_mix2-2_726.raw	Q9UT11|YLW3_SCHPO	2	72022	(HexNAc)2(Hex)8_126:0	N2:(HexNAc)2(Hex)8_126:0:1000.00	Peptide Based Search
IN(+1702.58)HTTIER	(HexNAc)2(Hex)8	126	NLink		0	0	43.09	50.87	35.32	0	2685.1	1702.58	8	2.5	896.042	3	34.8271	92500000	6481	cwq_mix2-2_726.raw	Q9UT11|YLW3_SCHPO	2	72022	(HexNAc)2(Hex)8_126:0	N2:(HexNAc)2(Hex)8_126:0:1000.00	Peptide Based Search
IN(+1864.63)HTTIER	(HexNAc)2(Hex)9	238	NLink		0	0	42.19	52.1	32.29	0	2847.15	1864.63	8	1.3	1424.58	2	35.7441	271000	6615	cwq_mix2-3_726.raw	Q9UT11|YLW3_SCHPO	2	189074	(HexNAc)2(Hex)9_238:0	N2:(HexNAc)2(Hex)9_238:0:1001.00	Peptide Based Search
IN(+1864.63)HTTIER	(HexNAc)2(Hex)9	238	NLink		0	0	45.06	61.52	28.6	0	2847.15	1864.63	8	1.6	950.059	3	35.7934	9870000	6687	cwq_mix2-3_726.raw	Q9UT11|YLW3_SCHPO	2	89004	(HexNAc)2(Hex)9_238:0	N2:(HexNAc)2(Hex)9_238:0:1000.00	Peptide Based Search
IN(+1864.63)HTTIER	(HexNAc)2(Hex)9	238	NLink		0	0	47.09	63.49	30.69	0	2847.15	1864.63	8	1.6	950.059	3	35.7934	9870000	6548	cwq_mix2-3_726.raw	Q9UT11|YLW3_SCHPO	2	89004	(HexNAc)2(Hex)9_238:0	N2:(HexNAc)2(Hex)9_238:0:1000.00	Peptide Based Search
IN(+1864.63)HTTIER	(HexNAc)2(Hex)9	238	NLink		0	0	47.69	64.68	30.71	0	2847.15	1864.63	8	1.6	950.059	3	35.7934	9870000	6617	cwq_mix2-3_726.raw	Q9UT11|YLW3_SCHPO	2	89004	(HexNAc)2(Hex)9_238:0	N2:(HexNAc)2(Hex)9_238:0:1000.00	Peptide Based Search
IN(+1864.63)HTTIER	(HexNAc)2(Hex)9	238	NLink		0	0	41.26	55.83	26.69	0	2847.15	1864.63	8	1.8	950.059	3	42.3679	12000000	8298	cwq_mix2-1_726.raw	Q9UT11|YLW3_SCHPO	2	77702	(HexNAc)2(Hex)9_238:0	N2:(HexNAc)2(Hex)9_238:0:1000.00	Peptide Based Search
IN(+1864.63)HTTIER	(HexNAc)2(Hex)9	238	NLink		0	0	38.78	52.33	25.23	0	2847.15	1864.63	8	0.9	950.058	3	43.355	9530000	8234	cwq_mix2-1_726.raw	Q9UT11|YLW3_SCHPO	2	77701	(HexNAc)2(Hex)9_238:0	N2:(HexNAc)2(Hex)9_238:0:1001.00	Peptide Based Search
IN(+1864.63)HTTIER	(HexNAc)2(Hex)9	238	NLink		0	0	43.5	56.5	30.49	0	2847.15	1864.63	8	0.9	950.058	3	43.355	9530000	8376	cwq_mix2-1_726.raw	Q9UT11|YLW3_SCHPO	2	77701	(HexNAc)2(Hex)9_238:0	N2:(HexNAc)2(Hex)9_238:0:1000.00	Peptide Based Search
IN(+1864.63)HTTIER	(HexNAc)2(Hex)9	238	NLink		0	0	41.77	54.3	29.24	0	2847.15	1864.63	8	0.9	950.058	3	43.355	9530000	8446	cwq_mix2-1_726.raw	Q9UT11|YLW3_SCHPO	2	77701	(HexNAc)2(Hex)9_238:0	N2:(HexNAc)2(Hex)9_238:0:1001.00	Peptide Based Search
IN(+1864.63)HTTIER	(HexNAc)2(Hex)9	238	NLink		0	0	36.63	47.48	25.77	0	2847.15	1864.63	8	3.3	1424.59	2	42.3679	491000	8367	cwq_mix2-1_726.raw	Q9UT11|YLW3_SCHPO	2	175701	(HexNAc)2(Hex)9_238:0	N2:(HexNAc)2(Hex)9_238:0:1001.00	Peptide Based Search
IN(+1864.63)HTTIER	(HexNAc)2(Hex)9	238	NLink		0	0	43.22	55.63	30.8	0	2847.15	1864.63	8	2.2	950.06	3	34.4291	12600000	6551	cwq_mix2-2_726.raw	Q9UT11|YLW3_SCHPO	2	86543	(HexNAc)2(Hex)9_238:0	N2:(HexNAc)2(Hex)9_238:0:1001.00	Peptide Based Search
IN(+1864.63)HTTIER	(HexNAc)2(Hex)9	238	NLink		0	0	41.82	56.4	27.23	0	2847.15	1864.63	8	2.2	950.06	3	34.4291	12600000	6410	cwq_mix2-2_726.raw	Q9UT11|YLW3_SCHPO	2	86543	(HexNAc)2(Hex)9_238:0	N2:(HexNAc)2(Hex)9_238:0:1000.00	Peptide Based Search
IN(+1864.63)HTTIER	(HexNAc)2(Hex)9	238	NLink		0	0	42.92	55.57	30.27	0	2847.15	1864.63	8	2.2	950.06	3	34.4291	12600000	6482	cwq_mix2-2_726.raw	Q9UT11|YLW3_SCHPO	2	86543	(HexNAc)2(Hex)9_238:0	N2:(HexNAc)2(Hex)9_238:0:1001.00	Peptide Based Search
IN(+1864.63)HTTIER	(HexNAc)2(Hex)9	238	NLink		0	0	32.46	39.98	24.94	0	2847.15	1864.63	8	2.3	1424.59	2	34.4291	293000	6474	cwq_mix2-2_726.raw	Q9UT11|YLW3_SCHPO	2	189523	(HexNAc)2(Hex)9_238:0	N2:(HexNAc)2(Hex)9_238:0:1001.00	Peptide Based Search
IN(+1864.63)HTTIER	(HexNAc)2(Hex)9	238	NLink		0	0	39.37	46.36	32.39	0	2847.15	1864.63	8	2.3	1424.59	2	34.4291	293000	6386	cwq_mix2-2_726.raw	Q9UT11|YLW3_SCHPO	2	189523	(HexNAc)2(Hex)9_238:0	N2:(HexNAc)2(Hex)9_238:0:1001.00	Peptide Based Search
IN(+2026.68)HTTIER	(HexNAc)2(Hex)10	423	NLink		0	0	47.34	65.21	29.47	0	3009.2	2026.68	8	2.6	1004.08	3	35.1726	886000	6455	cwq_mix2-3_726.raw	Q9UT11|YLW3_SCHPO	2	104885	(HexNAc)2(Hex)10_423:0	N2:(HexNAc)2(Hex)10_423:0:1001.00	Peptide Based Search
IN(+2026.68)HTTIER	(HexNAc)2(Hex)10	423	NLink		0	0	42.51	56.23	28.79	0	3009.2	2026.68	8	2.1	1004.08	3	41.9609	1100000	8256	cwq_mix2-1_726.raw	Q9UT11|YLW3_SCHPO	2	92936	(HexNAc)2(Hex)10_423:0	N2:(HexNAc)2(Hex)10_423:0:1001.00	Peptide Based Search
IN(+2026.68)HTTIER	(HexNAc)2(Hex)10	423	NLink		0	0	41.48	57.58	25.37	0	3009.2	2026.68	8	2.3	1004.08	3	33.8854	1180000	6308	cwq_mix2-2_726.raw	Q9UT11|YLW3_SCHPO	2	102386	(HexNAc)2(Hex)10_423:0	N2:(HexNAc)2(Hex)10_423:0:1001.00	Peptide Based Search
INPNNVIHN(+1540.53)SSR	(HexNAc)2(Hex)7	57	NLink		0	0	40.33	57.77	22.88	0	2904.22	1540.53	12	0.6	969.082	3	69.1235	731000	14027	cwq_mix2-3_726.raw	O94385|PO152_SCHPO	9	94268	(HexNAc)2(Hex)7_57:0	N9:(HexNAc)2(Hex)7_57:0:46.62	Peptide Based Search
INPNNVIHN(+1540.53)SSR	(HexNAc)2(Hex)7	57	NLink		0	0	39.7	56.8	22.6	0	2904.22	1540.53	12	1.2	969.082	3	81.989	2540000	17246	cwq_mix2-1_726.raw	O94385|PO152_SCHPO	9	82325	(HexNAc)2(Hex)7_57:0	N9:(HexNAc)2(Hex)7_57:0:38.19	Peptide Based Search
INPNNVIHN(+1702.58)SSR	(HexNAc)2(Hex)8	126	NLink		0	0	40.2	47.38	33.03	0	3066.27	1702.58	12	2.3	1023.1	3	68.3309	4360000	13814	cwq_mix2-3_726.raw	O94385|PO152_SCHPO	9	110389	(HexNAc)2(Hex)8_126:0	N9:(HexNAc)2(Hex)8_126:0:88.98	Peptide Based Search
INPNNVIHN(+1702.58)SSR	(HexNAc)2(Hex)8	126	NLink		0	0	52.69	67.49	37.89	0	3066.27	1702.58	12	2.3	1023.1	3	68.3309	4360000	13886	cwq_mix2-3_726.raw	O94385|PO152_SCHPO	9	110389	(HexNAc)2(Hex)8_126:0	N9:(HexNAc)2(Hex)8_126:0:58.99	Peptide Based Search
INPNNVIHN(+1702.58)SSR	(HexNAc)2(Hex)8	126	NLink		0	0	42.65	56.48	28.82	0	3066.27	1702.58	12	1.4	1023.1	3	80.9877	9730000	17044	cwq_mix2-1_726.raw	O94385|PO152_SCHPO	9	98185	(HexNAc)2(Hex)8_126:0	N9:(HexNAc)2(Hex)8_126:0:1001.00	Peptide Based Search
INPNNVIHN(+1702.58)SSR	(HexNAc)2(Hex)8	126	NLink		0	0	38.53	54.32	22.73	0	3066.27	1702.58	12	1.8	1023.1	3	65.5483	10600000	13505	cwq_mix2-2_726.raw	O94385|PO152_SCHPO	9	107883	(HexNAc)2(Hex)8_126:0	N9:(HexNAc)2(Hex)8_126:0:1001.00	Peptide Based Search
INPNNVIHN(+1702.58)SSR	(HexNAc)2(Hex)8	126	NLink		0	0	38.54	53.43	23.65	0	3066.27	1702.58	12	1.8	1023.1	3	65.5483	10600000	13439	cwq_mix2-2_726.raw	O94385|PO152_SCHPO	9	107883	(HexNAc)2(Hex)8_126:0	N9:(HexNAc)2(Hex)8_126:0:69.71	Peptide Based Search
INPNNVIHN(+1864.63)SSR	(HexNAc)2(Hex)9	238	NLink		0	0	48.46	67.59	29.33	0	3228.33	1864.63	12	1.9	1077.12	3	67.8659	5010000	13791	cwq_mix2-3_726.raw	O94385|PO152_SCHPO	9	126477	(HexNAc)2(Hex)9_238:0	N9:(HexNAc)2(Hex)9_238:0:1001.00	Peptide Based Search
INPNNVIHN(+1864.63)SSR	(HexNAc)2(Hex)9	238	NLink		0	0	47.6	72.82	22.38	0	3228.33	1864.63	12	1.9	1077.12	3	67.8659	5010000	13857	cwq_mix2-3_726.raw	O94385|PO152_SCHPO	9	126477	(HexNAc)2(Hex)9_238:0	N9:(HexNAc)2(Hex)9_238:0:38.32	Peptide Based Search
INPNNVIHN(+1864.63)SSR	(HexNAc)2(Hex)9	238	NLink		0	0	41.2	58.77	23.64	0	3228.33	1864.63	12	1.5	1077.12	3	80.8546	9930000	16979	cwq_mix2-1_726.raw	O94385|PO152_SCHPO	9	111765	(HexNAc)2(Hex)9_238:0	N9:(HexNAc)2(Hex)9_238:0:46.62	Peptide Based Search
INPNNVIHN(+1864.63)SSR	(HexNAc)2(Hex)9	238	NLink		0	0	44.17	60.7	27.64	0	3228.33	1864.63	12	1.5	1077.12	3	80.8546	9930000	16836	cwq_mix2-1_726.raw	O94385|PO152_SCHPO	9	111765	(HexNAc)2(Hex)9_238:0	N9:(HexNAc)2(Hex)9_238:0:38.19	Peptide Based Search
INPNNVIHN(+1864.63)SSR	(HexNAc)2(Hex)9	238	NLink		0	0	42.28	57	27.57	0	3228.33	1864.63	12	1.5	1077.12	3	65.1548	10900000	13331	cwq_mix2-2_726.raw	O94385|PO152_SCHPO	9	123719	(HexNAc)2(Hex)9_238:0	N9:(HexNAc)2(Hex)9_238:0:69.71	Peptide Based Search
INPNNVIHN(+1864.63)SSR	(HexNAc)2(Hex)9	238	NLink		0	0	49.05	61.71	36.38	0	3228.33	1864.63	12	1.5	1077.12	3	65.1548	10900000	13395	cwq_mix2-2_726.raw	O94385|PO152_SCHPO	9	123719	(HexNAc)2(Hex)9_238:0	N9:(HexNAc)2(Hex)9_238:0:51.80	Peptide Based Search
INWMLPGEN(+1864.63)TTKPSIK	(HexNAc)2(Hex)9	238	NLink		0	0	42.56	61.69	23.42	0	3692.59	1864.63	16	0.9	1231.87	3	145.335	1840000	31858	cwq_mix2-1_726.raw	Q9USP5|GPI8_SCHPO	9	150935	(HexNAc)2(Hex)9_238:0	N9:(HexNAc)2(Hex)9_238:0:50.34	Peptide Based Search
INWMLPGEN(+1864.63)TTKPSIK	(HexNAc)2(Hex)9	238	NLink		0	0	37.24	48.74	25.73	0	3692.59	1864.63	16	1	1231.87	3	143.114	2270000	31273	cwq_mix2-2_726.raw	Q9USP5|GPI8_SCHPO	9	166391	(HexNAc)2(Hex)9_238:0	N9:(HexNAc)2(Hex)9_238:0:43.57	Peptide Based Search
INWMLPGEN(+1864.63)TTKPSIK	(HexNAc)2(Hex)9	238	NLink		0	0	35.66	48.34	22.97	0	3692.59	1864.63	16	1	1231.87	3	143.114	2270000	31157	cwq_mix2-2_726.raw	Q9USP5|GPI8_SCHPO	9	166391	(HexNAc)2(Hex)9_238:0	N9:(HexNAc)2(Hex)9_238:0:38.98	Peptide Based Search
IPLN(+1540.53)DTVDVTTLPSIK	(HexNAc)2(Hex)7	57	NLink		0	0	35.66	43.53	27.79	0	3265.48	1540.53	16	1.5	1089.5	3	165.126	989000	36039	cwq_mix2-3_726.raw	O94702|ERMP1_SCHPO	4	130547	(HexNAc)2(Hex)7_57:0	N4:(HexNAc)2(Hex)7_57:0:1000.00	Peptide Based Search
IPLN(+1702.58)DTVDVTTLPSIK	(HexNAc)2(Hex)8	126	NLink		0	0	52.17	45.12	59.21	0	3427.53	1702.58	16	2.3	1143.52	3	164.282	6740000	36329	cwq_mix2-1_726.raw	O94702|ERMP1_SCHPO	4	131707	(HexNAc)2(Hex)8_126:0	N4:(HexNAc)2(Hex)8_126:0:1000.00	Peptide Based Search
IPLN(+1702.58)DTVDVTTLPSIK	(HexNAc)2(Hex)8	126	NLink		0	0	37.26	49.23	25.29	0	3427.53	1702.58	16	2.3	1143.52	3	164.282	6740000	36448	cwq_mix2-1_726.raw	O94702|ERMP1_SCHPO	4	131707	(HexNAc)2(Hex)8_126:0	N4:(HexNAc)2(Hex)8_126:0:1000.00	Peptide Based Search
IPLN(+1702.58)DTVDVTTLPSIK	(HexNAc)2(Hex)8	126	NLink		0	0	47.43	46.76	48.1	0	3427.53	1702.58	16	3.7	1143.52	3	162.879	6470000	35864	cwq_mix2-2_726.raw	O94702|ERMP1_SCHPO	4	146106	(HexNAc)2(Hex)8_126:0	N4:(HexNAc)2(Hex)8_126:0:1000.00	Peptide Based Search
IPLN(+1702.58)DTVDVTTLPSIK	(HexNAc)2(Hex)8	126	NLink		0	0	48.55	47.35	49.75	0	3427.53	1702.58	16	3.7	1143.52	3	162.879	6470000	35774	cwq_mix2-2_726.raw	O94702|ERMP1_SCHPO	4	146106	(HexNAc)2(Hex)8_126:0	N4:(HexNAc)2(Hex)8_126:0:1000.00	Peptide Based Search
IPLN(+1864.63)DTVDVTTLPSIK	(HexNAc)2(Hex)9	238	NLink		0	0	62.31	61.4	63.22	0	3589.59	1864.63	16	1.6	1197.54	3	163.604	5900000	35789	cwq_mix2-3_726.raw	O94702|ERMP1_SCHPO	4	161383	(HexNAc)2(Hex)9_238:0	N4:(HexNAc)2(Hex)9_238:0:1000.00	Peptide Based Search
IPLN(+1864.63)DTVDVTTLPSIK	(HexNAc)2(Hex)9	238	NLink		0	0	57.73	63.36	52.1	0	3589.59	1864.63	16	1.6	1197.54	3	163.604	5900000	35709	cwq_mix2-3_726.raw	O94702|ERMP1_SCHPO	4	161383	(HexNAc)2(Hex)9_238:0	N4:(HexNAc)2(Hex)9_238:0:1000.00	Peptide Based Search
IPLN(+1864.63)DTVDVTTLPSIK	(HexNAc)2(Hex)9	238	NLink		0	0	45.28	45.82	44.74	0	3589.59	1864.63	16	0.6	1197.54	3	162.284	4800000	35684	cwq_mix2-2_726.raw	O94702|ERMP1_SCHPO	4	159374	(HexNAc)2(Hex)9_238:0	N4:(HexNAc)2(Hex)9_238:0:1000.00	Peptide Based Search
IPLN(+1864.63)DTVDVTTLPSIK	(HexNAc)2(Hex)9	238	NLink		0	0	38.27	44.48	32.05	0	3589.59	1864.63	16	-3.5	1197.53	3	161.804		35590	cwq_mix2-2_726.raw	O94702|ERMP1_SCHPO	4	0	(HexNAc)2(Hex)9_238:0	N4:(HexNAc)2(Hex)9_238:0:1001.00	Peptide Based Search
IPVADDHVIVN(+1864.63)TTSK	(HexNAc)2(Hex)9	238	NLink		0	0	57.17	61.15	53.19	0	3472.48	1864.63	15	1.9	1158.5	3	95.9818	1120000	20091	cwq_mix2-3_726.raw	Q9Y7R9|YJFB_SCHPO	11	152429	(HexNAc)2(Hex)9_238:0	N11:(HexNAc)2(Hex)9_238:0:1000.00	Peptide Based Search
IPVADDHVIVN(+1864.63)TTSK	(HexNAc)2(Hex)9	238	NLink		0	0	48.28	66.94	29.61	0	3472.48	1864.63	15	1.9	1158.5	3	95.9818	1120000	20023	cwq_mix2-3_726.raw	Q9Y7R9|YJFB_SCHPO	11	152429	(HexNAc)2(Hex)9_238:0	N11:(HexNAc)2(Hex)9_238:0:1000.00	Peptide Based Search
IPVADDHVIVN(+1864.63)TTSK	(HexNAc)2(Hex)9	238	NLink		0	0	39.1	38.62	39.57	0	3472.48	1864.63	15	1.8	1158.5	3	103.697	1330000	22148	cwq_mix2-1_726.raw	Q9Y7R9|YJFB_SCHPO	11	135225	(HexNAc)2(Hex)9_238:0	N11:(HexNAc)2(Hex)9_238:0:1000.00	Peptide Based Search
IPVADDHVIVN(+1864.63)TTSK	(HexNAc)2(Hex)9	238	NLink		0	0	38.04	40.37	35.71	0	3472.48	1864.63	15	1.8	1158.5	3	103.697	1330000	22078	cwq_mix2-1_726.raw	Q9Y7R9|YJFB_SCHPO	11	135225	(HexNAc)2(Hex)9_238:0	N11:(HexNAc)2(Hex)9_238:0:1000.00	Peptide Based Search
IPVADDHVIVN(+1864.63)TTSK	(HexNAc)2(Hex)9	238	NLink		0	0	56.29	63.16	49.41	0	3472.48	1864.63	15	1.4	1158.5	3	93.2151	1410000	19641	cwq_mix2-2_726.raw	Q9Y7R9|YJFB_SCHPO	11	150042	(HexNAc)2(Hex)9_238:0	N11:(HexNAc)2(Hex)9_238:0:1000.00	Peptide Based Search
IPVADDHVIVN(+1864.63)TTSK	(HexNAc)2(Hex)9	238	NLink		0	0	45.59	60.82	30.37	0	3472.48	1864.63	15	1.4	1158.5	3	93.2151	1410000	19730	cwq_mix2-2_726.raw	Q9Y7R9|YJFB_SCHPO	11	150042	(HexNAc)2(Hex)9_238:0	N11:(HexNAc)2(Hex)9_238:0:1000.00	Peptide Based Search
ISQN(+1702.58)DTDSIVEAVYR	(HexNAc)2(Hex)8	126	NLink		0	0	53.49	50.44	56.55	0	3411.41	1702.58	15	1.8	1138.14	3	150.941	6820000	32797	cwq_mix2-3_726.raw	O74480|YQJ7_SCHPO	4	146858	(HexNAc)2(Hex)8_126:0	N4:(HexNAc)2(Hex)8_126:0:1000.00	Peptide Based Search
ISQN(+1702.58)DTDSIVEAVYR	(HexNAc)2(Hex)8	126	NLink		0	0	42.39	40.15	44.62	0	3411.41	1702.58	15	1.8	1138.14	3	150.941	6820000	32680	cwq_mix2-3_726.raw	O74480|YQJ7_SCHPO	4	146858	(HexNAc)2(Hex)8_126:0	N4:(HexNAc)2(Hex)8_126:0:1000.00	Peptide Based Search
ISQN(+1702.58)DTDSIVEAVYR	(HexNAc)2(Hex)8	126	NLink		0	0	50.54	48.69	52.39	0	3411.41	1702.58	15	1.6	1138.14	3	152.351	6040000	33488	cwq_mix2-1_726.raw	O74480|YQJ7_SCHPO	4	130106	(HexNAc)2(Hex)8_126:0	N4:(HexNAc)2(Hex)8_126:0:1000.00	Peptide Based Search
ISQN(+1702.58)DTDSIVEAVYR	(HexNAc)2(Hex)8	126	NLink		0	0	53.82	46.14	61.5	0	3411.41	1702.58	15	1.9	1138.14	3	149.623	8750000	32675	cwq_mix2-2_726.raw	O74480|YQJ7_SCHPO	4	144375	(HexNAc)2(Hex)8_126:0	N4:(HexNAc)2(Hex)8_126:0:1000.00	Peptide Based Search
ISQN(+1702.58)DTDSIVEAVYR	(HexNAc)2(Hex)8	126	NLink		0	0	49.81	45.32	54.29	0	3411.41	1702.58	15	1.9	1138.14	3	149.623	8750000	32744	cwq_mix2-2_726.raw	O74480|YQJ7_SCHPO	4	144375	(HexNAc)2(Hex)8_126:0	N4:(HexNAc)2(Hex)8_126:0:1000.00	Peptide Based Search
ISQN(+1864.63)DTDSIVEAVYR	(HexNAc)2(Hex)9	238	NLink		0	0	59.65	64.04	55.26	0	3573.46	1864.63	15	1.4	1192.16	3	150.548	6230000	32698	cwq_mix2-3_726.raw	O74480|YQJ7_SCHPO	4	160235	(HexNAc)2(Hex)9_238:0	N4:(HexNAc)2(Hex)9_238:0:1000.00	Peptide Based Search
ISQN(+1864.63)DTDSIVEAVYR	(HexNAc)2(Hex)9	238	NLink		0	0	52.93	51.59	54.26	0	3573.46	1864.63	15	1.6	1192.16	3	151.963	6200000	33449	cwq_mix2-1_726.raw	O74480|YQJ7_SCHPO	4	143001	(HexNAc)2(Hex)9_238:0	N4:(HexNAc)2(Hex)9_238:0:1000.00	Peptide Based Search
ISQN(+1864.63)DTDSIVEAVYR	(HexNAc)2(Hex)9	238	NLink		0	0	49.15	53.44	44.86	0	3573.46	1864.63	15	1.6	1192.16	3	151.963	6200000	33377	cwq_mix2-1_726.raw	O74480|YQJ7_SCHPO	4	143001	(HexNAc)2(Hex)9_238:0	N4:(HexNAc)2(Hex)9_238:0:1000.00	Peptide Based Search
ISQN(+1864.63)DTDSIVEAVYR	(HexNAc)2(Hex)9	238	NLink		0	0	56.02	54.16	57.87	0	3573.46	1864.63	15	1.3	1192.16	3	149.286	6900000	32585	cwq_mix2-2_726.raw	O74480|YQJ7_SCHPO	4	158158	(HexNAc)2(Hex)9_238:0	N4:(HexNAc)2(Hex)9_238:0:1000.00	Peptide Based Search
ISQN(+1864.63)DTDSIVEAVYR	(HexNAc)2(Hex)9	238	NLink		0	0	53.22	51.52	54.92	0	3573.46	1864.63	15	1.3	1192.16	3	149.286	6900000	32664	cwq_mix2-2_726.raw	O74480|YQJ7_SCHPO	4	158158	(HexNAc)2(Hex)9_238:0	N4:(HexNAc)2(Hex)9_238:0:1000.00	Peptide Based Search
ISQN(+2026.68)DTDSIVEAVYR	(HexNAc)2(Hex)10	423	NLink		0	1	26.69	26.18	27.2	0	3735.51	2026.68	15	0.1	1246.51	3	149.032	214000	32562	cwq_mix2-2_726.raw	O74480|YQJ7_SCHPO	4	169005	(HexNAc)2(Hex)10_423:0	N4:(HexNAc)2(Hex)10_423:0:1000.00	Peptide Based Search
ITLVDN(+1702.58)NTWNNTHIATVGK	(HexNAc)2(Hex)8	126	NLink		0	1	43.05	55.72	30.38	0	3812.66	1702.58	19	-4.4	1272.22	3	143.028	1010000	30948	cwq_mix2-3_726.raw	O94335|STT3_SCHPO	6	173775	(HexNAc)2(Hex)8_126:0	N6:(HexNAc)2(Hex)8_126:0:0.00	Peptide Based Search
ITLVDN(+1702.58)NTWNNTHIATVGK	(HexNAc)2(Hex)8	126	NLink		0	1	34.98	37.31	32.66	0	3812.66	1702.58	19	-2.8	1272.23	3	144.501	1280000	31709	cwq_mix2-1_726.raw	O94335|STT3_SCHPO	6	157129	(HexNAc)2(Hex)8_126:0	N6:(HexNAc)2(Hex)8_126:0:0.00	Peptide Based Search
ITLVDN(+1702.58)NTWNNTHIATVGK	(HexNAc)2(Hex)8	126	NLink		0	-1	30.85	36.18	25.52	0	3812.66	1702.58	19	6.2	953.926	4	138.506	307000	30151	cwq_mix2-2_726.raw	O94335|STT3_SCHPO	6	87572	(HexNAc)2(Hex)8_126:0	N6:(HexNAc)2(Hex)8_126:0:0.00	Peptide Based Search
ITLVDNNTWN(+1540.53)NTHIATVGK	(HexNAc)2(Hex)7	57	NLink		0	0	50.61	69.84	31.39	0	3650.61	1540.53	19	-0.6	1217.88	3	138.895	989000	30250	cwq_mix2-2_726.raw	O94335|STT3_SCHPO	10	163798	(HexNAc)2(Hex)7_57:0	N10:(HexNAc)2(Hex)7_57:0:3.29	Peptide Based Search
ITLVDNNTWN(+1702.58)NTHIATVGK	(HexNAc)2(Hex)8	126	NLink		0	-1	38.61	42.8	34.43	0	3812.66	1702.58	19	5.6	1271.57	3	139.484	11600000	30070	cwq_mix2-3_726.raw	O94335|STT3_SCHPO	10	173708	(HexNAc)2(Hex)8_126:0	N10:(HexNAc)2(Hex)8_126:0:3.13	Peptide Based Search
ITLVDNNTWN(+1702.58)NTHIATVGK	(HexNAc)2(Hex)8	126	NLink		0	0	52.25	63.26	41.23	0	3812.66	1702.58	19	0.6	1271.89	3	139.728		30210	cwq_mix2-3_726.raw	O94335|STT3_SCHPO	10	0	(HexNAc)2(Hex)8_126:0	N10:(HexNAc)2(Hex)8_126:0:18.00	Peptide Based Search
ITLVDNNTWN(+1702.58)NTHIATVGK	(HexNAc)2(Hex)8	126	NLink		0	0	44.43	56.55	32.32	0	3812.66	1702.58	19	3	1271.9	3	141.014		30866	cwq_mix2-1_726.raw	O94335|STT3_SCHPO	10	0	(HexNAc)2(Hex)8_126:0	N10:(HexNAc)2(Hex)8_126:0:0.00	Peptide Based Search
ITLVDNNTWN(+1702.58)NTHIATVGK	(HexNAc)2(Hex)8	126	NLink		0	2	33.61	38.95	28.28	0	3812.66	1702.58	19	-7	1272.56	3	144.041		31566	cwq_mix2-1_726.raw	O94335|STT3_SCHPO	10	0	(HexNAc)2(Hex)8_126:0	N10:(HexNAc)2(Hex)8_126:0:0.00	Peptide Based Search
ITLVDNNTWN(+1702.58)NTHIATVGK	(HexNAc)2(Hex)8	126	NLink		0	0	48.83	55.68	41.97	0	3812.66	1702.58	19	2.7	1271.9	3	138.372		30128	cwq_mix2-2_726.raw	O94335|STT3_SCHPO	10	0	(HexNAc)2(Hex)8_126:0	N10:(HexNAc)2(Hex)8_126:0:8.14	Peptide Based Search
ITLVDNNTWN(+1702.58)NTHIATVGK	(HexNAc)2(Hex)8	126	NLink		0	-1	42.95	49.87	36.03	0	3812.66	1702.58	19	3.6	1271.56	3	138.071		30058	cwq_mix2-2_726.raw	O94335|STT3_SCHPO	10	0	(HexNAc)2(Hex)8_126:0	N10:(HexNAc)2(Hex)8_126:0:4.05	Peptide Based Search
ITLVDNNTWN(+1864.63)NTHIATVGK	(HexNAc)2(Hex)9	238	NLink		0	0	40.37	46.08	34.65	0	3974.71	1864.63	19	0.4	994.686	4	139.024	3890000	30167	cwq_mix2-3_726.raw	O94335|STT3_SCHPO	10	102129	(HexNAc)2(Hex)9_238:0	N10:(HexNAc)2(Hex)9_238:0:0.00	Peptide Based Search
ITLVDNNTWN(+1864.63)NTHIATVGK	(HexNAc)2(Hex)9	238	NLink		0	0	54.6	69.84	39.35	0	3974.71	1864.63	19	1.7	1325.91	3	140.95	2360000	30495	cwq_mix2-3_726.raw	O94335|STT3_SCHPO	10	180542	(HexNAc)2(Hex)9_238:0	N10:(HexNAc)2(Hex)9_238:0:14.84	Peptide Based Search
ITLVDNNTWN(+1864.63)NTHIATVGK	(HexNAc)2(Hex)9	238	NLink		0	0	31.37	40.82	21.91	0	3974.71	1864.63	19	-3.1	1325.91	3	142.496		30845	cwq_mix2-3_726.raw	O94335|STT3_SCHPO	10	0	(HexNAc)2(Hex)9_238:0	N10:(HexNAc)2(Hex)9_238:0:0.00	Peptide Based Search
ITLVDNNTWN(+1864.63)NTHIATVGK	(HexNAc)2(Hex)9	238	NLink		0	0	50.45	61.54	39.36	0	3974.71	1864.63	19	1.2	1325.91	3	139.024	45300000	30141	cwq_mix2-3_726.raw	O94335|STT3_SCHPO	10	180540	(HexNAc)2(Hex)9_238:0	N10:(HexNAc)2(Hex)9_238:0:19.27	Peptide Based Search
ITLVDNNTWN(+1864.63)NTHIATVGK	(HexNAc)2(Hex)9	238	NLink		0	0	39.57	55.34	23.81	0	3974.71	1864.63	19	-1.6	1325.91	3	142.073		30749	cwq_mix2-3_726.raw	O94335|STT3_SCHPO	10	0	(HexNAc)2(Hex)9_238:0	N10:(HexNAc)2(Hex)9_238:0:0.00	Peptide Based Search
ITLVDNNTWN(+1864.63)NTHIATVGK	(HexNAc)2(Hex)9	238	NLink		0	1	43.92	52.04	35.8	0	3974.71	1864.63	19	-4.2	1326.24	3	142.832	5690000	30977	cwq_mix2-3_726.raw	O94335|STT3_SCHPO	10	180574	(HexNAc)2(Hex)9_238:0	N10:(HexNAc)2(Hex)9_238:0:2.76	Peptide Based Search
ITLVDNNTWN(+1864.63)NTHIATVGK	(HexNAc)2(Hex)9	238	NLink		0	0	48.89	59	38.79	0	3974.71	1864.63	19	0.4	994.686	4	139.024	3890000	30084	cwq_mix2-3_726.raw	O94335|STT3_SCHPO	10	102129	(HexNAc)2(Hex)9_238:0	N10:(HexNAc)2(Hex)9_238:0:3.13	Peptide Based Search
ITLVDNNTWN(+1864.63)NTHIATVGK	(HexNAc)2(Hex)9	238	NLink		0	0	45.31	51.75	38.88	0	3974.71	1864.63	19	0.6	994.686	4	140.661	5510000	30787	cwq_mix2-1_726.raw	O94335|STT3_SCHPO	10	90352	(HexNAc)2(Hex)9_238:0	N10:(HexNAc)2(Hex)9_238:0:4.73	Peptide Based Search
ITLVDNNTWN(+1864.63)NTHIATVGK	(HexNAc)2(Hex)9	238	NLink		0	-1	38.08	45.14	31.01	0	3974.71	1864.63	19	0.7	994.434	4	140.349		30709	cwq_mix2-1_726.raw	O94335|STT3_SCHPO	10	0	(HexNAc)2(Hex)9_238:0	N10:(HexNAc)2(Hex)9_238:0:0.00	Peptide Based Search
ITLVDNNTWN(+1864.63)NTHIATVGK	(HexNAc)2(Hex)9	238	NLink		0	0	45.53	52.97	38.08	0	3974.71	1864.63	19	-4.9	1325.9	3	144.028		31563	cwq_mix2-1_726.raw	O94335|STT3_SCHPO	10	0	(HexNAc)2(Hex)9_238:0	N10:(HexNAc)2(Hex)9_238:0:8.69	Peptide Based Search
ITLVDNNTWN(+1864.63)NTHIATVGK	(HexNAc)2(Hex)9	238	NLink		0	0	52.66	59.49	45.84	0	3974.71	1864.63	19	1.8	1325.91	3	140.562	48000000	30746	cwq_mix2-1_726.raw	O94335|STT3_SCHPO	10	165131	(HexNAc)2(Hex)9_238:0	N10:(HexNAc)2(Hex)9_238:0:19.27	Peptide Based Search
ITLVDNNTWN(+1864.63)NTHIATVGK	(HexNAc)2(Hex)9	238	NLink		0	1	42.25	52.34	32.15	0	3974.71	1864.63	19	-4.7	1326.24	3	144.204	8080000	31663	cwq_mix2-1_726.raw	O94335|STT3_SCHPO	10	165179	(HexNAc)2(Hex)9_238:0	N10:(HexNAc)2(Hex)9_238:0:0.00	Peptide Based Search
ITLVDNNTWN(+1864.63)NTHIATVGK	(HexNAc)2(Hex)9	238	NLink		0	0	47.64	53.85	41.42	0	3974.71	1864.63	19	1.9	1325.91	3	141.747	1740000	31028	cwq_mix2-1_726.raw	O94335|STT3_SCHPO	10	165132	(HexNAc)2(Hex)9_238:0	N10:(HexNAc)2(Hex)9_238:0:2.44	Peptide Based Search
ITLVDNNTWN(+1864.63)NTHIATVGK	(HexNAc)2(Hex)9	238	NLink		0	0	46.54	52.89	40.18	0	3974.71	1864.63	19	2.6	1325.91	3	283.849	116000	63315	cwq_mix2-1_726.raw	O94335|STT3_SCHPO	10	165133	(HexNAc)2(Hex)9_238:0	N10:(HexNAc)2(Hex)9_238:0:11.06	Peptide Based Search
ITLVDNNTWN(+1864.63)NTHIATVGK	(HexNAc)2(Hex)9	238	NLink		0	0	47.33	54.25	40.4	0	3974.71	1864.63	19	1.9	1325.91	3	137.968	63200000	29952	cwq_mix2-2_726.raw	O94335|STT3_SCHPO	10	180026	(HexNAc)2(Hex)9_238:0	N10:(HexNAc)2(Hex)9_238:0:0.00	Peptide Based Search
ITLVDNNTWN(+1864.63)NTHIATVGK	(HexNAc)2(Hex)9	238	NLink		0	1	39.02	44.4	33.64	0	3974.71	1864.63	19	-3.8	1326.24	3	141.549	7270000	30925	cwq_mix2-2_726.raw	O94335|STT3_SCHPO	10	180064	(HexNAc)2(Hex)9_238:0	N10:(HexNAc)2(Hex)9_238:0:3.13	Peptide Based Search
ITLVDNNTWN(+1864.63)NTHIATVGK	(HexNAc)2(Hex)9	238	NLink		0	1	40.49	43.42	37.57	0	3974.71	1864.63	19	-3.8	1326.24	3	141.549	7270000	30747	cwq_mix2-2_726.raw	O94335|STT3_SCHPO	10	180064	(HexNAc)2(Hex)9_238:0	N10:(HexNAc)2(Hex)9_238:0:0.00	Peptide Based Search
ITLVDNNTWN(+1864.63)NTHIATVGK	(HexNAc)2(Hex)9	238	NLink		0	1	40.44	47.16	33.71	0	3974.71	1864.63	19	-3.8	1326.24	3	141.549	7270000	30847	cwq_mix2-2_726.raw	O94335|STT3_SCHPO	10	180064	(HexNAc)2(Hex)9_238:0	N10:(HexNAc)2(Hex)9_238:0:9.34	Peptide Based Search
ITLVDNNTWN(+1864.63)NTHIATVGK	(HexNAc)2(Hex)9	238	NLink		0	0	42.48	49.14	35.83	0	3974.71	1864.63	19	1	994.686	4	137.968	4100000	29977	cwq_mix2-2_726.raw	O94335|STT3_SCHPO	10	99585	(HexNAc)2(Hex)9_238:0	N10:(HexNAc)2(Hex)9_238:0:0.00	Peptide Based Search
ITLVDNNTWN(+1864.63)NTHIATVGK	(HexNAc)2(Hex)9	238	NLink		0	0	39.19	54.07	24.32	0	3974.71	1864.63	19	2.4	1325.91	3	139.391	18100000	30417	cwq_mix2-2_726.raw	O94335|STT3_SCHPO	10	180027	(HexNAc)2(Hex)9_238:0	N10:(HexNAc)2(Hex)9_238:0:0.00	Peptide Based Search
ITLVDNNTWN(+1864.63)NTHIATVGK	(HexNAc)2(Hex)9	238	NLink		0	0	39.87	49.36	30.38	0	3974.71	1864.63	19	1	994.686	4	137.968	4100000	30057	cwq_mix2-2_726.raw	O94335|STT3_SCHPO	10	99585	(HexNAc)2(Hex)9_238:0	N10:(HexNAc)2(Hex)9_238:0:0.00	Peptide Based Search
ITLVDNNTWN(+1864.63)NTHIATVGK	(HexNAc)2(Hex)9	238	NLink		0	0	50.34	53.69	47	0	3974.71	1864.63	19	2.4	1325.91	3	139.391	18100000	30068	cwq_mix2-2_726.raw	O94335|STT3_SCHPO	10	180027	(HexNAc)2(Hex)9_238:0	N10:(HexNAc)2(Hex)9_238:0:10.11	Peptide Based Search
ITLVDNNTWN(+2026.68)NTHIATVGK	(HexNAc)2(Hex)10	423	NLink		0	2	28.96	35.91	22.01	0	4136.76	2026.68	19	-5.6	1380.59	3	141.923	78600	30702	cwq_mix2-3_726.raw	O94335|STT3_SCHPO	10	186100	(HexNAc)2(Hex)10_423:0	N10:(HexNAc)2(Hex)10_423:0:0.00	Peptide Based Search
ITLVDNNTWN(+2026.68)NTHIATVGK	(HexNAc)2(Hex)10	423	NLink		0	0	43.48	49.75	37.21	0	4136.76	2026.68	19	1.5	1379.93	3	138.777	10900000	30010	cwq_mix2-3_726.raw	O94335|STT3_SCHPO	10	186054	(HexNAc)2(Hex)10_423:0	N10:(HexNAc)2(Hex)10_423:0:4.52	Peptide Based Search
ITLVDNNTWN(+2026.68)NTHIATVGK	(HexNAc)2(Hex)10	423	NLink		0	0	42.3	50.55	34.05	0	4136.76	2026.68	19	1.9	1379.93	3	137.222	14200000	29791	cwq_mix2-2_726.raw	O94335|STT3_SCHPO	10	186223	(HexNAc)2(Hex)10_423:0	N10:(HexNAc)2(Hex)10_423:0:0.00	Peptide Based Search
KAN(+1702.58)LTFSEINSIILFGGASR	(HexNAc)2(Hex)8	126	NLink		0	1	53.27	61.96	44.59	0	3839.73	1702.58	20	3.6	1281.26	3	278.491	37500	61933	cwq_mix2-3_726.raw	Q10061|LHS1_SCHPO	3	174921	(HexNAc)2(Hex)8_126:0	N3:(HexNAc)2(Hex)8_126:0:14.15	Peptide Based Search
KAN(+1702.58)LTFSEINSIILFGGASR	(HexNAc)2(Hex)8	126	NLink		0	0	51.28	59.17	43.38	0	3839.73	1702.58	20	1.6	1280.92	3	201.982	324000	45212	cwq_mix2-1_726.raw	Q10061|LHS1_SCHPO	3	158416	(HexNAc)2(Hex)8_126:0	N3:(HexNAc)2(Hex)8_126:0:8.52	Peptide Based Search
KAN(+1702.58)LTFSEINSIILFGGASR	(HexNAc)2(Hex)8	126	NLink		0	0	49.56	52.03	47.1	0	3839.73	1702.58	20	0.9	1280.92	3	271.703		60447	cwq_mix2-2_726.raw	Q10061|LHS1_SCHPO	3	0	(HexNAc)2(Hex)8_126:0	N3:(HexNAc)2(Hex)8_126:0:16.53	Peptide Based Search
KAN(+1702.58)LTFSEINSIILFGGASR	(HexNAc)2(Hex)8	126	NLink		0	0	38.84	43.43	34.25	0	3839.73	1702.58	20	3.8	1280.92	3	203.452	298000	45273	cwq_mix2-2_726.raw	Q10061|LHS1_SCHPO	3	173897	(HexNAc)2(Hex)8_126:0	N3:(HexNAc)2(Hex)8_126:0:6.90	Peptide Based Search
KAN(+1864.63)LTFSEINSIILFGGASR	(HexNAc)2(Hex)9	238	NLink		0	-1	37.45	49.01	25.89	0	4001.78	1864.63	20	5	1334.61	3	206.761		45830	cwq_mix2-3_726.raw	Q10061|LHS1_SCHPO	3	0	(HexNAc)2(Hex)9_238:0	N3:(HexNAc)2(Hex)9_238:0:8.82	Peptide Based Search
KAN(+1864.63)LTFSEINSIILFGGASR	(HexNAc)2(Hex)9	238	NLink		0	0	63.17	68.82	57.53	0	4001.78	1864.63	20	2.2	1334.94	3	278.392	117000	61920	cwq_mix2-3_726.raw	Q10061|LHS1_SCHPO	3	181613	(HexNAc)2(Hex)9_238:0	N3:(HexNAc)2(Hex)9_238:0:8.82	Peptide Based Search
KAN(+1864.63)LTFSEINSIILFGGASR	(HexNAc)2(Hex)9	238	NLink		0	0	51.68	57.76	45.6	0	4001.78	1864.63	20	-0.7	1334.93	3	206.046	1470000	45718	cwq_mix2-3_726.raw	Q10061|LHS1_SCHPO	3	181611	(HexNAc)2(Hex)9_238:0	N3:(HexNAc)2(Hex)9_238:0:16.56	Peptide Based Search
KAN(+1864.63)LTFSEINSIILFGGASR	(HexNAc)2(Hex)9	238	NLink		0	0	52.58	53.53	51.63	0	4001.78	1864.63	20	-0.7	1334.93	3	206.046	1470000	45643	cwq_mix2-3_726.raw	Q10061|LHS1_SCHPO	3	181611	(HexNAc)2(Hex)9_238:0	N3:(HexNAc)2(Hex)9_238:0:7.90	Peptide Based Search
KAN(+1864.63)LTFSEINSIILFGGASR	(HexNAc)2(Hex)9	238	NLink		0	0	60.12	63.57	56.68	0	4001.78	1864.63	20	1.3	1334.94	3	285.588	417000	63756	cwq_mix2-1_726.raw	Q10061|LHS1_SCHPO	3	166359	(HexNAc)2(Hex)9_238:0	N3:(HexNAc)2(Hex)9_238:0:30.82	Peptide Based Search
KAN(+1864.63)LTFSEINSIILFGGASR	(HexNAc)2(Hex)9	238	NLink		0	-1	42.49	45.88	39.1	0	4001.78	1864.63	20	1.9	1334.6	3	201.593		45111	cwq_mix2-1_726.raw	Q10061|LHS1_SCHPO	3	0	(HexNAc)2(Hex)9_238:0	N3:(HexNAc)2(Hex)9_238:0:9.75	Peptide Based Search
KAN(+1864.63)LTFSEINSIILFGGASR	(HexNAc)2(Hex)9	238	NLink		0	0	56.15	52.94	59.37	0	4001.78	1864.63	20	2.7	1334.94	3	271.56	136000	60430	cwq_mix2-2_726.raw	Q10061|LHS1_SCHPO	3	181220	(HexNAc)2(Hex)9_238:0	N3:(HexNAc)2(Hex)9_238:0:31.93	Peptide Based Search
KAN(+1864.63)LTFSEINSIILFGGASR	(HexNAc)2(Hex)9	238	NLink		0	0	49.5	46.76	52.24	0	4001.78	1864.63	20	2.1	1334.94	3	203.06	1310000	45082	cwq_mix2-2_726.raw	Q10061|LHS1_SCHPO	3	181219	(HexNAc)2(Hex)9_238:0	N3:(HexNAc)2(Hex)9_238:0:26.08	Peptide Based Search
KAN(+1864.63)LTFSEINSIILFGGASR	(HexNAc)2(Hex)9	238	NLink		0	0	56.83	68.67	45	0	4001.78	1864.63	20	2.1	1334.94	3	203.06	1310000	45170	cwq_mix2-2_726.raw	Q10061|LHS1_SCHPO	3	181219	(HexNAc)2(Hex)9_238:0	N3:(HexNAc)2(Hex)9_238:0:17.76	Peptide Based Search
KAN(+2026.68)LTFSEINSIILFGGASR	(HexNAc)2(Hex)10	423	NLink		0	0	45.39	49.04	41.73	0	4163.84	2026.68	20	-0.2	1388.95	3	202.287		44952	cwq_mix2-2_726.raw	Q10061|LHS1_SCHPO	3	0	(HexNAc)2(Hex)10_423:0	N3:(HexNAc)2(Hex)10_423:0:6.90	Peptide Based Search
KFFKN(+2999.00)DTQFYIK	(HexNAc)2(Hex)16	3297	NLink		0	0	47.49	69.43	25.56	0	4576.82	2999	12	1	1145.21	4	112.176	26700000	23744	cwq_mix2-3_726.raw	Q9USU5|GAS2_SCHPO	5	149150	(HexNAc)2(Hex)16_3297:0	N5:(HexNAc)2(Hex)16_3297:0:1000.00	Peptide Based Search
KFFKN(+2999.00)DTQFYIK	(HexNAc)2(Hex)16	3297	NLink		0	0	49.84	71.44	28.24	0	4576.82	2999	12	1	1145.21	4	112.176	26700000	23841	cwq_mix2-3_726.raw	Q9USU5|GAS2_SCHPO	5	149150	(HexNAc)2(Hex)16_3297:0	N5:(HexNAc)2(Hex)16_3297:0:1000.00	Peptide Based Search
KFFKN(+2999.00)DTQFYIK	(HexNAc)2(Hex)16	3297	NLink		0	0	52.63	60.53	44.73	0	4576.82	2999	12	2.3	1145.22	4	116.584	23900000	25093	cwq_mix2-1_726.raw	Q9USU5|GAS2_SCHPO	5	132164	(HexNAc)2(Hex)16_3297:0	N5:(HexNAc)2(Hex)16_3297:0:1000.00	Peptide Based Search
KFFKN(+2999.00)DTQFYIK	(HexNAc)2(Hex)16	3297	NLink		0	0	51.31	68.72	33.9	0	4576.82	2999	12	0.5	1526.62	3	116.578	3720000	25103	cwq_mix2-1_726.raw	Q9USU5|GAS2_SCHPO	5	182511	(HexNAc)2(Hex)16_3297:0	N5:(HexNAc)2(Hex)16_3297:0:1000.00	Peptide Based Search
KFFKN(+2999.00)DTQFYIK	(HexNAc)2(Hex)16	3297	NLink		0	0	45.73	58.2	33.25	0	4576.82	2999	12	2	1145.22	4	109.572	30400000	23405	cwq_mix2-2_726.raw	Q9USU5|GAS2_SCHPO	5	146651	(HexNAc)2(Hex)16_3297:0	N5:(HexNAc)2(Hex)16_3297:0:1000.00	Peptide Based Search
KFFKN(+2999.00)DTQFYIK	(HexNAc)2(Hex)16	3297	NLink		0	0	39.93	53.31	26.55	0	4576.82	2999	12	2	1145.22	4	109.572	30400000	23492	cwq_mix2-2_726.raw	Q9USU5|GAS2_SCHPO	5	146651	(HexNAc)2(Hex)16_3297:0	N5:(HexNAc)2(Hex)16_3297:0:1000.00	Peptide Based Search
KFFKN(+2999.00)DTQFYIK	(HexNAc)2(Hex)16	3297	NLink		0	0	50.09	62.16	38.02	0	4576.82	2999	12	3.4	1526.62	3	109.373	3500000	23386	cwq_mix2-2_726.raw	Q9USU5|GAS2_SCHPO	5	194923	(HexNAc)2(Hex)16_3297:0	N5:(HexNAc)2(Hex)16_3297:0:1000.00	Peptide Based Search
KFFKN(+2999.00)DTQFYIK	(HexNAc)2(Hex)16	3297	NLink		0	0	47.32	63.75	30.9	0	4576.82	2999	12	2	1145.22	4	109.572	30400000	23313	cwq_mix2-2_726.raw	Q9USU5|GAS2_SCHPO	5	146651	(HexNAc)2(Hex)16_3297:0	N5:(HexNAc)2(Hex)16_3297:0:1000.00	Peptide Based Search
KFFKN(+2999.00)DTQFYIK	(HexNAc)2(Hex)16	3297	NLink		0	0	35.5	42.79	28.21	0	4576.82	2999	12	3.4	1526.62	3	109.373	3500000	23300	cwq_mix2-2_726.raw	Q9USU5|GAS2_SCHPO	5	194923	(HexNAc)2(Hex)16_3297:0	N5:(HexNAc)2(Hex)16_3297:0:1001.00	Peptide Based Search
KFFKN(+3161.05)DTQFYIK	(HexNAc)2(Hex)17	3906	NLink		0	0	42.94	63.89	21.98	0	4738.87	3161.05	12	0.2	1185.73	4	111.671		23644	cwq_mix2-3_726.raw	Q9USU5|GAS2_SCHPO	5	0	(HexNAc)2(Hex)17_3906:0	N5:(HexNAc)2(Hex)17_3906:0:1000.00	Peptide Based Search
KFFKN(+3161.05)DTQFYIK	(HexNAc)2(Hex)17	3906	NLink		0	0	45.61	63.52	27.7	0	4738.87	3161.05	12	4.1	1580.64	3	111.687	379000	23654	cwq_mix2-3_726.raw	Q9USU5|GAS2_SCHPO	5	196241	(HexNAc)2(Hex)17_3906:0	N5:(HexNAc)2(Hex)17_3906:0:1001.00	Peptide Based Search
KFFKN(+3161.05)DTQFYIK	(HexNAc)2(Hex)17	3906	NLink		0	0	45.9	59.93	31.88	0	4738.87	3161.05	12	2.7	1185.73	4	109.04	8640000	23253	cwq_mix2-2_726.raw	Q9USU5|GAS2_SCHPO	5	156733	(HexNAc)2(Hex)17_3906:0	N5:(HexNAc)2(Hex)17_3906:0:1000.00	Peptide Based Search
KGVLQATN(+1540.53)MTYGK	(HexNAc)2(Hex)7	57	NLink		0	0	58.98	63.68	54.27	0	2950.26	1540.53	13	1.6	984.429	3	90.402	1740000	18886	cwq_mix2-3_726.raw	O59866|OSTB_SCHPO	8	99256	(HexNAc)2(Hex)7_57:0	N8:(HexNAc)2(Hex)7_57:0:1000.00	Peptide Based Search
KGVLQATN(+1540.53)MTYGK	(HexNAc)2(Hex)7	57	NLink		0	0	47.07	66.47	27.68	0	2950.26	1540.53	13	1.6	984.429	3	90.402	1740000	18953	cwq_mix2-3_726.raw	O59866|OSTB_SCHPO	8	99256	(HexNAc)2(Hex)7_57:0	N8:(HexNAc)2(Hex)7_57:0:1000.00	Peptide Based Search
KGVLQATN(+1540.53)MTYGK	(HexNAc)2(Hex)7	57	NLink		0	0	43.84	55.48	32.2	0	2950.26	1540.53	13	1.6	984.429	3	90.402	1740000	18813	cwq_mix2-3_726.raw	O59866|OSTB_SCHPO	8	99256	(HexNAc)2(Hex)7_57:0	N8:(HexNAc)2(Hex)7_57:0:1000.00	Peptide Based Search
KGVLQATN(+1540.53)MTYGK	(HexNAc)2(Hex)7	57	NLink		0	0	52.88	58.5	47.25	0	2950.26	1540.53	13	1.4	984.429	3	99.4482	1510000	21206	cwq_mix2-1_726.raw	O59866|OSTB_SCHPO	8	87187	(HexNAc)2(Hex)7_57:0	N8:(HexNAc)2(Hex)7_57:0:1000.00	Peptide Based Search
KGVLQATN(+1540.53)MTYGK	(HexNAc)2(Hex)7	57	NLink		0	-1	41.31	48.15	34.48	0	2950.26	1540.53	13	2.3	984.094	3	99.2206		21131	cwq_mix2-1_726.raw	O59866|OSTB_SCHPO	8	0	(HexNAc)2(Hex)7_57:0	N8:(HexNAc)2(Hex)7_57:0:1000.00	Peptide Based Search
KGVLQATN(+1540.53)MTYGK	(HexNAc)2(Hex)7	57	NLink		0	0	44.41	53.38	35.44	0	2950.26	1540.53	13	2.4	984.43	3	88.294	1770000	18635	cwq_mix2-2_726.raw	O59866|OSTB_SCHPO	8	96600	(HexNAc)2(Hex)7_57:0	N8:(HexNAc)2(Hex)7_57:0:1000.00	Peptide Based Search
KGVLQATN(+1540.53)MTYGK	(HexNAc)2(Hex)7	57	NLink		0	0	39.45	49.2	29.69	0	2950.26	1540.53	13	2.4	984.43	3	88.294	1770000	18701	cwq_mix2-2_726.raw	O59866|OSTB_SCHPO	8	96600	(HexNAc)2(Hex)7_57:0	N8:(HexNAc)2(Hex)7_57:0:1001.00	Peptide Based Search
KGVLQATN(+1702.58)M(+15.99)TYGK	(HexNAc)2(Hex)8	126	NLink		0	0	60.66	68.54	52.79	0	3128.31	1702.58	13	2.5	1043.78	3	70.7108	1700000	14057	cwq_mix2-3_726.raw	O59866|OSTB_SCHPO	8	116636	(HexNAc)2(Hex)8_126:0;Oxidation (M)	N8:(HexNAc)2(Hex)8_126:0:1000.00;M9:Oxidation (M):1000.00	Peptide Based Search
KGVLQATN(+1702.58)M(+15.99)TYGK	(HexNAc)2(Hex)8	126	NLink		0	0	60.1	66.26	53.94	0	3128.31	1702.58	13	1.7	1043.78	3	69.3714	5790000	14129	cwq_mix2-3_726.raw	O59866|OSTB_SCHPO	8	116634	(HexNAc)2(Hex)8_126:0;Oxidation (M)	N8:(HexNAc)2(Hex)8_126:0:1000.00;M9:Oxidation (M):1000.00	Peptide Based Search
KGVLQATN(+1702.58)M(+15.99)TYGK	(HexNAc)2(Hex)8	126	NLink		0	0	48.32	63.56	33.08	0	3128.31	1702.58	13	1.7	1043.78	3	69.3714	5790000	14196	cwq_mix2-3_726.raw	O59866|OSTB_SCHPO	8	116634	(HexNAc)2(Hex)8_126:0;Oxidation (M)	N8:(HexNAc)2(Hex)8_126:0:1000.00;M9:Oxidation (M):1000.00	Peptide Based Search
KGVLQATN(+1702.58)M(+15.99)TYGK	(HexNAc)2(Hex)8	126	NLink		0	0	55.75	61.82	49.68	0	3128.31	1702.58	13	1.6	1043.78	3	82.1369	14000000	17287	cwq_mix2-1_726.raw	O59866|OSTB_SCHPO	8	103639	(HexNAc)2(Hex)8_126:0;Oxidation (M)	N8:(HexNAc)2(Hex)8_126:0:1000.00;M9:Oxidation (M):1000.00	Peptide Based Search
KGVLQATN(+1702.58)M(+15.99)TYGK	(HexNAc)2(Hex)8	126	NLink		0	0	54.54	57.18	51.91	0	3128.31	1702.58	13	1.6	1043.78	3	82.1369	14000000	17354	cwq_mix2-1_726.raw	O59866|OSTB_SCHPO	8	103639	(HexNAc)2(Hex)8_126:0;Oxidation (M)	N8:(HexNAc)2(Hex)8_126:0:1000.00;M9:Oxidation (M):1000.00	Peptide Based Search
KGVLQATN(+1702.58)M(+15.99)TYGK	(HexNAc)2(Hex)8	126	NLink		0	0	55.9	60.77	51.02	0	3128.31	1702.58	13	1.6	1043.78	3	82.1369	14000000	17222	cwq_mix2-1_726.raw	O59866|OSTB_SCHPO	8	103639	(HexNAc)2(Hex)8_126:0;Oxidation (M)	N8:(HexNAc)2(Hex)8_126:0:1000.00;M9:Oxidation (M):1000.00	Peptide Based Search
KGVLQATN(+1702.58)M(+15.99)TYGK	(HexNAc)2(Hex)8	126	NLink		0	0	49.1	57.64	40.56	0	3128.31	1702.58	13	1.9	1043.78	3	67.4091	12500000	13735	cwq_mix2-2_726.raw	O59866|OSTB_SCHPO	8	114135	(HexNAc)2(Hex)8_126:0;Oxidation (M)	N8:(HexNAc)2(Hex)8_126:0:1001.00;M9:Oxidation (M):1001.00	Peptide Based Search
KGVLQATN(+1702.58)M(+15.99)TYGK	(HexNAc)2(Hex)8	126	NLink		0	0	59.2	62.57	55.83	0	3128.31	1702.58	13	1.9	1043.78	3	67.4091	12500000	13938	cwq_mix2-2_726.raw	O59866|OSTB_SCHPO	8	114135	(HexNAc)2(Hex)8_126:0;Oxidation (M)	N8:(HexNAc)2(Hex)8_126:0:1000.00;M9:Oxidation (M):1000.00	Peptide Based Search
KGVLQATN(+1702.58)M(+15.99)TYGK	(HexNAc)2(Hex)8	126	NLink		0	0	56.01	62.08	49.94	0	3128.31	1702.58	13	1.9	1043.78	3	67.4091	12500000	13873	cwq_mix2-2_726.raw	O59866|OSTB_SCHPO	8	114135	(HexNAc)2(Hex)8_126:0;Oxidation (M)	N8:(HexNAc)2(Hex)8_126:0:1000.00;M9:Oxidation (M):1000.00	Peptide Based Search
KGVLQATN(+1702.58)M(+15.99)TYGK	(HexNAc)2(Hex)8	126	NLink		0	0	57.98	60.95	55.01	0	3128.31	1702.58	13	1.9	1043.78	3	67.4091	12500000	13808	cwq_mix2-2_726.raw	O59866|OSTB_SCHPO	8	114135	(HexNAc)2(Hex)8_126:0;Oxidation (M)	N8:(HexNAc)2(Hex)8_126:0:1000.00;M9:Oxidation (M):1000.00	Peptide Based Search
KGVLQATN(+1702.58)MTYGK	(HexNAc)2(Hex)8	126	NLink		0	0	54.25	48.86	59.64	0	3112.31	1702.58	13	1.7	1557.17	2	89.3709	1010000	18647	cwq_mix2-3_726.raw	O59866|OSTB_SCHPO	8	195322	(HexNAc)2(Hex)8_126:0	N8:(HexNAc)2(Hex)8_126:0:1000.00	Peptide Based Search
KGVLQATN(+1702.58)MTYGK	(HexNAc)2(Hex)8	126	NLink		0	0	65.23	64.1	66.36	0	3112.31	1702.58	13	2.2	1038.45	3	89.4209	73300000	18600	cwq_mix2-3_726.raw	O59866|OSTB_SCHPO	8	115187	(HexNAc)2(Hex)8_126:0	N8:(HexNAc)2(Hex)8_126:0:1000.00	Peptide Based Search
KGVLQATN(+1702.58)MTYGK	(HexNAc)2(Hex)8	126	NLink		0	0	67.06	68.95	65.17	0	3112.31	1702.58	13	2.2	1038.45	3	89.4209	73300000	18667	cwq_mix2-3_726.raw	O59866|OSTB_SCHPO	8	115187	(HexNAc)2(Hex)8_126:0	N8:(HexNAc)2(Hex)8_126:0:1000.00	Peptide Based Search
KGVLQATN(+1702.58)MTYGK	(HexNAc)2(Hex)8	126	NLink		0	0	58.56	66.06	51.07	0	3112.31	1702.58	13	2.2	1038.45	3	89.4209	73300000	18800	cwq_mix2-3_726.raw	O59866|OSTB_SCHPO	8	115187	(HexNAc)2(Hex)8_126:0	N8:(HexNAc)2(Hex)8_126:0:1000.00	Peptide Based Search
KGVLQATN(+1702.58)MTYGK	(HexNAc)2(Hex)8	126	NLink		0	0	39.55	42.71	36.38	0	3112.31	1702.58	13	1.7	1557.17	2	89.3709	1010000	18716	cwq_mix2-3_726.raw	O59866|OSTB_SCHPO	8	195322	(HexNAc)2(Hex)8_126:0	N8:(HexNAc)2(Hex)8_126:0:1001.00	Peptide Based Search
KGVLQATN(+1702.58)MTYGK	(HexNAc)2(Hex)8	126	NLink		0	0	43.64	58.06	29.22	0	3112.31	1702.58	13	2.2	1038.45	3	89.4209	73300000	18536	cwq_mix2-3_726.raw	O59866|OSTB_SCHPO	8	115187	(HexNAc)2(Hex)8_126:0	N8:(HexNAc)2(Hex)8_126:0:1000.00	Peptide Based Search
KGVLQATN(+1702.58)MTYGK	(HexNAc)2(Hex)8	126	NLink		0	0	66.84	69.57	64.1	0	3112.31	1702.58	13	2.2	1038.45	3	89.4209	73300000	18734	cwq_mix2-3_726.raw	O59866|OSTB_SCHPO	8	115187	(HexNAc)2(Hex)8_126:0	N8:(HexNAc)2(Hex)8_126:0:1000.00	Peptide Based Search
KGVLQATN(+1702.58)MTYGK	(HexNAc)2(Hex)8	126	NLink		0	0	38.79	44.09	33.49	0	3112.31	1702.58	13	1.7	1557.17	2	89.3709	1010000	18577	cwq_mix2-3_726.raw	O59866|OSTB_SCHPO	8	195322	(HexNAc)2(Hex)8_126:0	N8:(HexNAc)2(Hex)8_126:0:1000.00	Peptide Based Search
KGVLQATN(+1702.58)MTYGK	(HexNAc)2(Hex)8	126	NLink		0	0	50.52	43.99	57.06	0	3112.31	1702.58	13	-0.4	1557.16	2	98.9593	1350000	21041	cwq_mix2-1_726.raw	O59866|OSTB_SCHPO	8	184659	(HexNAc)2(Hex)8_126:0	N8:(HexNAc)2(Hex)8_126:0:1000.00	Peptide Based Search
KGVLQATN(+1702.58)MTYGK	(HexNAc)2(Hex)8	126	NLink		0	0	57.59	57.45	57.73	0	3112.31	1702.58	13	1.6	1038.45	3	98.9593	56100000	21150	cwq_mix2-1_726.raw	O59866|OSTB_SCHPO	8	102474	(HexNAc)2(Hex)8_126:0	N8:(HexNAc)2(Hex)8_126:0:1000.00	Peptide Based Search
KGVLQATN(+1702.58)MTYGK	(HexNAc)2(Hex)8	126	NLink		0	0	61.09	56.55	65.63	0	3112.31	1702.58	13	1.6	1038.45	3	98.9593	56100000	21085	cwq_mix2-1_726.raw	O59866|OSTB_SCHPO	8	102474	(HexNAc)2(Hex)8_126:0	N8:(HexNAc)2(Hex)8_126:0:1000.00	Peptide Based Search
KGVLQATN(+1702.58)MTYGK	(HexNAc)2(Hex)8	126	NLink		0	0	60.61	58.91	62.3	0	3112.31	1702.58	13	1.6	1038.45	3	98.9593	56100000	21017	cwq_mix2-1_726.raw	O59866|OSTB_SCHPO	8	102474	(HexNAc)2(Hex)8_126:0	N8:(HexNAc)2(Hex)8_126:0:1000.00	Peptide Based Search
KGVLQATN(+1702.58)MTYGK	(HexNAc)2(Hex)8	126	NLink		0	0	53.99	55.79	52.19	0	3112.31	1702.58	13	1.8	1038.45	3	87.2275	75800000	18156	cwq_mix2-2_726.raw	O59866|OSTB_SCHPO	8	112778	(HexNAc)2(Hex)8_126:0	N8:(HexNAc)2(Hex)8_126:0:1000.00	Peptide Based Search
KGVLQATN(+1702.58)MTYGK	(HexNAc)2(Hex)8	126	NLink		0	0	61.42	57.96	64.88	0	3112.31	1702.58	13	1.8	1038.45	3	87.2275	75800000	18295	cwq_mix2-2_726.raw	O59866|OSTB_SCHPO	8	112778	(HexNAc)2(Hex)8_126:0	N8:(HexNAc)2(Hex)8_126:0:1000.00	Peptide Based Search
KGVLQATN(+1702.58)MTYGK	(HexNAc)2(Hex)8	126	NLink		0	0	59.19	60.9	57.48	0	3112.31	1702.58	13	1.8	1038.45	3	87.2275	75800000	18427	cwq_mix2-2_726.raw	O59866|OSTB_SCHPO	8	112778	(HexNAc)2(Hex)8_126:0	N8:(HexNAc)2(Hex)8_126:0:1000.00	Peptide Based Search
KGVLQATN(+1702.58)MTYGK	(HexNAc)2(Hex)8	126	NLink		0	0	51.84	45.99	57.68	0	3112.31	1702.58	13	1.6	1557.17	2	87.178	1310000	18365	cwq_mix2-2_726.raw	O59866|OSTB_SCHPO	8	196385	(HexNAc)2(Hex)8_126:0	N8:(HexNAc)2(Hex)8_126:0:1000.00	Peptide Based Search
KGVLQATN(+1702.58)MTYGK	(HexNAc)2(Hex)8	126	NLink		0	0	57.36	55.83	58.88	0	3112.31	1702.58	13	1.8	1038.45	3	87.2275	75800000	18494	cwq_mix2-2_726.raw	O59866|OSTB_SCHPO	8	112778	(HexNAc)2(Hex)8_126:0	N8:(HexNAc)2(Hex)8_126:0:1000.00	Peptide Based Search
KGVLQATN(+1702.58)MTYGK	(HexNAc)2(Hex)8	126	NLink		0	0	61.16	61.26	61.07	0	3112.31	1702.58	13	1.8	1038.45	3	87.2275	75800000	18228	cwq_mix2-2_726.raw	O59866|OSTB_SCHPO	8	112778	(HexNAc)2(Hex)8_126:0	N8:(HexNAc)2(Hex)8_126:0:1000.00	Peptide Based Search
KGVLQATN(+1702.58)MTYGK	(HexNAc)2(Hex)8	126	NLink		0	0	57.9	55.59	60.21	0	3112.31	1702.58	13	1.8	1038.45	3	87.2275	75800000	18362	cwq_mix2-2_726.raw	O59866|OSTB_SCHPO	8	112778	(HexNAc)2(Hex)8_126:0	N8:(HexNAc)2(Hex)8_126:0:1000.00	Peptide Based Search
KGVLQATN(+1702.58)MTYGK	(HexNAc)2(Hex)8	126	NLink		0	0	40.73	36.82	44.64	0	3112.31	1702.58	13	1.6	1557.17	2	87.178	1310000	18237	cwq_mix2-2_726.raw	O59866|OSTB_SCHPO	8	196385	(HexNAc)2(Hex)8_126:0	N8:(HexNAc)2(Hex)8_126:0:1000.00	Peptide Based Search
KGVLQATN(+1864.63)MTYGK	(HexNAc)2(Hex)9	238	NLink		0	0	44.34	60.92	27.76	0	3274.36	1864.63	13	2.1	1092.46	3	89.0781	1570000	18538	cwq_mix2-3_726.raw	O59866|OSTB_SCHPO	8	131359	(HexNAc)2(Hex)9_238:0	N8:(HexNAc)2(Hex)9_238:0:1000.00	Peptide Based Search
KGVLQATN(+1864.63)MTYGK	(HexNAc)2(Hex)9	238	NLink		0	0	48.61	57.73	39.5	0	3274.36	1864.63	13	1.9	1092.46	3	98.5056	1350000	20987	cwq_mix2-1_726.raw	O59866|OSTB_SCHPO	8	115866	(HexNAc)2(Hex)9_238:0	N8:(HexNAc)2(Hex)9_238:0:1000.00	Peptide Based Search
KGVLQATN(+1864.63)MTYGK	(HexNAc)2(Hex)9	238	NLink		0	0	43.75	57.71	29.79	0	3274.36	1864.63	13	1.9	1092.46	3	86.2445	1600000	18064	cwq_mix2-2_726.raw	O59866|OSTB_SCHPO	8	128514	(HexNAc)2(Hex)9_238:0	N8:(HexNAc)2(Hex)9_238:0:1000.00	Peptide Based Search
KLGNQYYN(+1864.63)DTQWLK	(HexNAc)2(Hex)9	238	NLink		0	0	44.7	61.48	27.92	0	3634.5	1864.63	14	1.5	1212.51	3	135.366	4020000	29119	cwq_mix2-3_726.raw	Q10061|LHS1_SCHPO	8	164455	(HexNAc)2(Hex)9_238:0	N8:(HexNAc)2(Hex)9_238:0:16.76	Peptide Based Search
KLGNQYYN(+1864.63)DTQWLK	(HexNAc)2(Hex)9	238	NLink		0	0	59.68	64.92	54.44	0	3634.5	1864.63	14	1.5	1212.51	3	135.366	4020000	29192	cwq_mix2-3_726.raw	Q10061|LHS1_SCHPO	8	164455	(HexNAc)2(Hex)9_238:0	N8:(HexNAc)2(Hex)9_238:0:55.36	Peptide Based Search
KLGNQYYN(+1864.63)DTQWLK	(HexNAc)2(Hex)9	238	NLink		0	0	53.99	54.52	53.46	0	3634.5	1864.63	14	0.4	1212.51	3	136.22	5430000	29788	cwq_mix2-1_726.raw	Q10061|LHS1_SCHPO	8	147358	(HexNAc)2(Hex)9_238:0	N8:(HexNAc)2(Hex)9_238:0:33.65	Peptide Based Search
KLGNQYYN(+1864.63)DTQWLK	(HexNAc)2(Hex)9	238	NLink		0	0	54.09	56.66	51.53	0	3634.5	1864.63	14	0.4	1212.51	3	136.22	5430000	29717	cwq_mix2-1_726.raw	Q10061|LHS1_SCHPO	8	147358	(HexNAc)2(Hex)9_238:0	N8:(HexNAc)2(Hex)9_238:0:25.11	Peptide Based Search
KLGNQYYN(+1864.63)DTQWLK	(HexNAc)2(Hex)9	238	NLink		0	0	54.8	54.65	54.95	0	3634.5	1864.63	14	1.9	1212.51	3	133.327	5060000	28924	cwq_mix2-2_726.raw	Q10061|LHS1_SCHPO	8	162720	(HexNAc)2(Hex)9_238:0	N8:(HexNAc)2(Hex)9_238:0:28.70	Peptide Based Search
KLGNQYYN(+1864.63)DTQWLK	(HexNAc)2(Hex)9	238	NLink		0	0	47.88	54.02	41.74	0	3634.5	1864.63	14	1.9	1212.51	3	133.327	5060000	29002	cwq_mix2-2_726.raw	Q10061|LHS1_SCHPO	8	162720	(HexNAc)2(Hex)9_238:0	N8:(HexNAc)2(Hex)9_238:0:22.99	Peptide Based Search
KLGNQYYN(+2026.68)DTQWLK	(HexNAc)2(Hex)10	423	NLink		0	0	56.97	62.3	51.64	0	3796.56	2026.68	14	2.8	1266.53	3	134.921	2370000	29124	cwq_mix2-3_726.raw	Q10061|LHS1_SCHPO	8	173116	(HexNAc)2(Hex)10_423:0	N8:(HexNAc)2(Hex)10_423:0:25.11	Peptide Based Search
KLGNQYYN(+2026.68)DTQWLK	(HexNAc)2(Hex)10	423	NLink		0	0	49.16	49.19	49.12	0	3796.56	2026.68	14	2.4	1266.53	3	135.68	2740000	29617	cwq_mix2-1_726.raw	Q10061|LHS1_SCHPO	8	156391	(HexNAc)2(Hex)10_423:0	N8:(HexNAc)2(Hex)10_423:0:20.54	Peptide Based Search
KLGNQYYN(+2026.68)DTQWLK	(HexNAc)2(Hex)10	423	NLink		0	0	54.16	51.9	56.42	0	3796.56	2026.68	14	2.7	1266.53	3	132.742	2370000	28819	cwq_mix2-2_726.raw	Q10061|LHS1_SCHPO	8	172049	(HexNAc)2(Hex)10_423:0	N8:(HexNAc)2(Hex)10_423:0:20.26	Peptide Based Search
KLVDATQGGPN(+1864.63)ITFSSIR	(HexNAc)2(Hex)9	238	NLink		0	0	51.71	56.22	47.2	0	3767.65	1864.63	18	1.7	1256.89	3	137.886	773000	29804	cwq_mix2-3_726.raw	O13857|PLB2_SCHPO	11	171926	(HexNAc)2(Hex)9_238:0	N11:(HexNAc)2(Hex)9_238:0:1000.00	Peptide Based Search
KLVDATQGGPN(+1864.63)ITFSSIR	(HexNAc)2(Hex)9	238	NLink		0	0	29.2	31.56	26.84	0	3767.65	1864.63	18	3.2	1256.89	3	136.238	633000	29587	cwq_mix2-2_726.raw	O13857|PLB2_SCHPO	11	170745	(HexNAc)2(Hex)9_238:0	N11:(HexNAc)2(Hex)9_238:0:1001.00	Peptide Based Search
KLVDATQGGPN(+2188.74)ITFSSIR	(HexNAc)2(Hex)11	694	NLink		0	0	45.21	46.66	43.76	0	4091.75	2188.74	18	0.8	1364.93	3	138.175		30195	cwq_mix2-1_726.raw	O13857|PLB2_SCHPO	11	0	(HexNAc)2(Hex)11_694:0	N11:(HexNAc)2(Hex)11_694:0:1001.00	Peptide Based Search
KLVDATQGGPN(+2512.84)ITFSSIR	(HexNAc)2(Hex)13	1497	NLink		0	0	44.9	52.01	37.79	0	4415.86	2512.84	18	1.7	1104.97	4	136.005	901000	29306	cwq_mix2-3_726.raw	O13857|PLB2_SCHPO	11	135871	(HexNAc)2(Hex)13_1497:0	N11:(HexNAc)2(Hex)13_1497:0:1000.00	Peptide Based Search
KLVDATQGGPN(+2512.84)ITFSSIR	(HexNAc)2(Hex)13	1497	NLink		0	0	31.8	41.12	22.48	0	4415.86	2512.84	18	3.9	1472.97	3	134.509	1680000	29272	cwq_mix2-2_726.raw	O13857|PLB2_SCHPO	11	192289	(HexNAc)2(Hex)13_1497:0	N11:(HexNAc)2(Hex)13_1497:0:1000.00	Peptide Based Search
KLVDATQGGPN(+2674.89)ITFSSIR	(HexNAc)2(Hex)14	2045	NLink		0	0	49.75	52.89	46.62	0	4577.91	2674.89	18	1.9	1526.98	3	135.8	1140000	29273	cwq_mix2-3_726.raw	O13857|PLB2_SCHPO	11	193814	(HexNAc)2(Hex)14_2045:0	N11:(HexNAc)2(Hex)14_2045:0:1000.00	Peptide Based Search
KLVDATQGGPN(+2674.89)ITFSSIR	(HexNAc)2(Hex)14	2045	NLink		0	0	37.24	48.57	25.92	0	4577.91	2674.89	18	2.6	1145.49	4	135.805	817000	29290	cwq_mix2-3_726.raw	O13857|PLB2_SCHPO	11	149242	(HexNAc)2(Hex)14_2045:0	N11:(HexNAc)2(Hex)14_2045:0:1000.00	Peptide Based Search
KLVDATQGGPN(+2674.89)ITFSSIR	(HexNAc)2(Hex)14	2045	NLink		0	0	43.28	49.51	37.06	0	4577.91	2674.89	18	-0.4	1526.98	3	137.361	1340000	30046	cwq_mix2-1_726.raw	O13857|PLB2_SCHPO	11	182535	(HexNAc)2(Hex)14_2045:0	N11:(HexNAc)2(Hex)14_2045:0:1000.00	Peptide Based Search
KLVDATQGGPN(+2674.89)ITFSSIR	(HexNAc)2(Hex)14	2045	NLink		0	-1	33.75	37.82	29.67	0	4577.91	2674.89	18	2.8	1526.65	3	134.112		29125	cwq_mix2-2_726.raw	O13857|PLB2_SCHPO	11	0	(HexNAc)2(Hex)14_2045:0	N11:(HexNAc)2(Hex)14_2045:0:1000.00	Peptide Based Search
KLVDATQGGPN(+2674.89)ITFSSIR	(HexNAc)2(Hex)14	2045	NLink		0	0	39.88	44.65	35.12	0	4577.91	2674.89	18	2.9	1526.98	3	134.264	903000	29198	cwq_mix2-2_726.raw	O13857|PLB2_SCHPO	11	194943	(HexNAc)2(Hex)14_2045:0	N11:(HexNAc)2(Hex)14_2045:0:1000.00	Peptide Based Search
KLVDATQGGPN(+2836.95)ITFSSIR	(HexNAc)2(Hex)15	2630	NLink		0	-1	39.05	48.09	30.02	0	4739.96	2836.95	18	1.7	1580.66	3	135.306		29167	cwq_mix2-3_726.raw	O13857|PLB2_SCHPO	11	0	(HexNAc)2(Hex)15_2630:0	N11:(HexNAc)2(Hex)15_2630:0:1000.00	Peptide Based Search
KLVDATQGGPN(+2836.95)ITFSSIR	(HexNAc)2(Hex)15	2630	NLink		0	0	46.87	52.13	41.61	0	4739.96	2836.95	18	1.3	1581	3	137.211	1320000	29956	cwq_mix2-1_726.raw	O13857|PLB2_SCHPO	11	186118	(HexNAc)2(Hex)15_2630:0	N11:(HexNAc)2(Hex)15_2630:0:1000.00	Peptide Based Search
KLVDATQGGPN(+2836.95)ITFSSIR	(HexNAc)2(Hex)15	2630	NLink		0	0	35.86	48.24	23.49	0	4739.96	2836.95	18	1.3	1581	3	137.211	1320000	29864	cwq_mix2-1_726.raw	O13857|PLB2_SCHPO	11	186118	(HexNAc)2(Hex)15_2630:0	N11:(HexNAc)2(Hex)15_2630:0:1000.00	Peptide Based Search
KLVDATQGGPN(+2836.95)ITFSSIR	(HexNAc)2(Hex)15	2630	NLink		0	0	42.56	45.2	39.92	0	4739.96	2836.95	18	3	1581	3	133.917	881000	29073	cwq_mix2-2_726.raw	O13857|PLB2_SCHPO	11	197327	(HexNAc)2(Hex)15_2630:0	N11:(HexNAc)2(Hex)15_2630:0:1000.00	Peptide Based Search
KLVDATQGGPN(+2999.00)ITFSSIR	(HexNAc)2(Hex)16	3297	NLink		0	-1	36.78	47.39	26.18	0	4902.01	2999	18	2.3	1226.26	4	135.385		29184	cwq_mix2-3_726.raw	O13857|PLB2_SCHPO	11	0	(HexNAc)2(Hex)16_3297:0	N11:(HexNAc)2(Hex)16_3297:0:1000.00	Peptide Based Search
KLVDATQGGPN(+2999.00)ITFSSIR	(HexNAc)2(Hex)16	3297	NLink		0	-1	36.2	46.73	25.67	0	4902.01	2999	18	2.4	1634.68	3	134.963		29089	cwq_mix2-3_726.raw	O13857|PLB2_SCHPO	11	0	(HexNAc)2(Hex)16_3297:0	N11:(HexNAc)2(Hex)16_3297:0:1000.00	Peptide Based Search
KLVDATQGGPN(+2999.00)ITFSSIR	(HexNAc)2(Hex)16	3297	NLink		0	0	36.83	45.58	28.08	0	4902.01	2999	18	1.1	1635.01	3	136.668	1690000	29897	cwq_mix2-1_726.raw	O13857|PLB2_SCHPO	11	189121	(HexNAc)2(Hex)16_3297:0	N11:(HexNAc)2(Hex)16_3297:0:1000.00	Peptide Based Search
KLVDATQGGPN(+2999.00)ITFSSIR	(HexNAc)2(Hex)16	3297	NLink		0	0	32.01	22.33	41.69	0	4902.01	2999	18	4.9	1226.52	4	133.524	2280000	28992	cwq_mix2-2_726.raw	O13857|PLB2_SCHPO	11	165395	(HexNAc)2(Hex)16_3297:0	N11:(HexNAc)2(Hex)16_3297:0:1001.00	Peptide Based Search
KNPVNFDSVFN(+1702.58)QSR	(HexNAc)2(Hex)8	126	NLink		0	0	44.67	60.42	28.93	0	3353.39	1702.58	14	1.5	1118.81	3	132.663	6350000	28581	cwq_mix2-3_726.raw	Q8WZK2|MCD4_SCHPO	11	140698	(HexNAc)2(Hex)8_126:0	N11:(HexNAc)2(Hex)8_126:0:74.28	Peptide Based Search
KNPVNFDSVFN(+1702.58)QSR	(HexNAc)2(Hex)8	126	NLink		0	0	44.73	57.07	32.38	0	3353.39	1702.58	14	1.4	1118.81	3	130.088	5770000	28208	cwq_mix2-2_726.raw	Q8WZK2|MCD4_SCHPO	11	137966	(HexNAc)2(Hex)8_126:0	N11:(HexNAc)2(Hex)8_126:0:63.05	Peptide Based Search
KNPVNFDSVFN(+1702.58)QSR	(HexNAc)2(Hex)8	126	NLink		0	0	37.72	50.83	24.6	0	3353.39	1702.58	14	1.4	1118.81	3	130.088	5770000	28274	cwq_mix2-2_726.raw	Q8WZK2|MCD4_SCHPO	11	137966	(HexNAc)2(Hex)8_126:0	N11:(HexNAc)2(Hex)8_126:0:49.54	Peptide Based Search
KNPVNFDSVFN(+1864.63)QSR	(HexNAc)2(Hex)9	238	NLink		0	0	55.61	63	48.23	0	3515.44	1864.63	14	1.3	1172.82	3	132.26	12400000	28489	cwq_mix2-3_726.raw	Q8WZK2|MCD4_SCHPO	11	155982	(HexNAc)2(Hex)9_238:0	N11:(HexNAc)2(Hex)9_238:0:80.29	Peptide Based Search
KNPVNFDSVFN(+1864.63)QSR	(HexNAc)2(Hex)9	238	NLink		0	0	48.56	54.51	42.62	0	3515.44	1864.63	14	1	1172.82	3	133.591	11400000	29101	cwq_mix2-1_726.raw	Q8WZK2|MCD4_SCHPO	11	138955	(HexNAc)2(Hex)9_238:0	N11:(HexNAc)2(Hex)9_238:0:85.43	Peptide Based Search
KNPVNFDSVFN(+1864.63)QSR	(HexNAc)2(Hex)9	238	NLink		0	0	49.6	55.19	44.01	0	3515.44	1864.63	14	1.6	1172.82	3	129.638	12300000	28140	cwq_mix2-2_726.raw	Q8WZK2|MCD4_SCHPO	11	153828	(HexNAc)2(Hex)9_238:0	N11:(HexNAc)2(Hex)9_238:0:98.75	Peptide Based Search
KNPVNFDSVFN(+1864.63)QSR	(HexNAc)2(Hex)9	238	NLink		0	0	44.44	52.28	36.6	0	3515.44	1864.63	14	1.6	1172.82	3	129.638	12300000	28074	cwq_mix2-2_726.raw	Q8WZK2|MCD4_SCHPO	11	153828	(HexNAc)2(Hex)9_238:0	N11:(HexNAc)2(Hex)9_238:0:71.75	Peptide Based Search
KQWASISPN(+2836.95)ITYK	(HexNAc)2(Hex)15	2630	NLink		0	0	46.64	52.04	41.25	0	4371.76	2836.95	13	1.2	1458.26	3	122.403	296000	26192	cwq_mix2-3_726.raw	Q9USU5|GAS2_SCHPO	9	190812	(HexNAc)2(Hex)15_2630:0	N9:(HexNAc)2(Hex)15_2630:0:1000.00	Peptide Based Search
KQWASISPN(+2836.95)ITYK	(HexNAc)2(Hex)15	2630	NLink		0	-1	34.7	40.54	28.87	0	4371.76	2836.95	13	3	1457.93	3	125.291		27147	cwq_mix2-1_726.raw	Q9USU5|GAS2_SCHPO	9	0	(HexNAc)2(Hex)15_2630:0	N9:(HexNAc)2(Hex)15_2630:0:1000.00	Peptide Based Search
KQWASISPN(+2836.95)ITYK	(HexNAc)2(Hex)15	2630	NLink		0	0	40.56	42.97	38.14	0	4371.76	2836.95	13	2.9	1458.26	3	120.087	382000	25885	cwq_mix2-2_726.raw	Q9USU5|GAS2_SCHPO	9	191534	(HexNAc)2(Hex)15_2630:0	N9:(HexNAc)2(Hex)15_2630:0:1000.00	Peptide Based Search
KQWASISPN(+2999.00)ITYK	(HexNAc)2(Hex)16	3297	NLink		0	0	52.61	58.32	46.91	0	4533.81	2999	13	1.8	1512.28	3	121.905	1390000	26063	cwq_mix2-3_726.raw	Q9USU5|GAS2_SCHPO	9	193269	(HexNAc)2(Hex)16_3297:0	N9:(HexNAc)2(Hex)16_3297:0:1000.00	Peptide Based Search
KQWASISPN(+2999.00)ITYK	(HexNAc)2(Hex)16	3297	NLink		0	0	48.12	55.55	40.7	0	4533.81	2999	13	3.8	1512.28	3	124.966	3270000	27066	cwq_mix2-1_726.raw	Q9USU5|GAS2_SCHPO	9	181642	(HexNAc)2(Hex)16_3297:0	N9:(HexNAc)2(Hex)16_3297:0:1000.00	Peptide Based Search
KQWASISPN(+2999.00)ITYK	(HexNAc)2(Hex)16	3297	NLink		0	0	43.9	45.04	42.76	0	4533.81	2999	13	2.1	1512.28	3	119.839	1950000	25776	cwq_mix2-2_726.raw	Q9USU5|GAS2_SCHPO	9	194319	(HexNAc)2(Hex)16_3297:0	N9:(HexNAc)2(Hex)16_3297:0:1000.00	Peptide Based Search
KQWASISPN(+3161.05)ITYK	(HexNAc)2(Hex)17	3906	NLink		0	0	38.96	44.01	33.92	0	4695.86	3161.05	13	0.3	1566.3	3	121.391		25950	cwq_mix2-3_726.raw	Q9USU5|GAS2_SCHPO	9	0	(HexNAc)2(Hex)17_3906:0	N9:(HexNAc)2(Hex)17_3906:0:1000.00	Peptide Based Search
KQWASISPN(+3161.05)ITYK	(HexNAc)2(Hex)17	3906	NLink		0	0	33.57	37.81	29.34	0	4695.86	3161.05	13	1.9	1566.3	3	124.313		26921	cwq_mix2-1_726.raw	Q9USU5|GAS2_SCHPO	9	0	(HexNAc)2(Hex)17_3906:0	N9:(HexNAc)2(Hex)17_3906:0:1001.00	Peptide Based Search
KSQDKVTN(+1540.53)ITDSQPAPYMK	(HexNAc)2(Hex)7	57	NLink		0	0	32.49	33.21	31.77	0	3690.59	1540.53	19	1	923.657	4	105.13	3400000	22438	cwq_mix2-1_726.raw	O94559|LES1_SCHPO	8	71406	(HexNAc)2(Hex)7_57:0	N8:(HexNAc)2(Hex)7_57:0:1000.00	Peptide Based Search
KSQDKVTN(+1702.58)ITDSQPAPYMK	(HexNAc)2(Hex)8	126	NLink		0	-1	42.62	41.34	43.91	0	3852.65	1702.58	19	-1.9	1284.88	3	97.4669	362000	20412	cwq_mix2-3_726.raw	O94559|LES1_SCHPO	8	175409	(HexNAc)2(Hex)8_126:0	N8:(HexNAc)2(Hex)8_126:0:1000.00	Peptide Based Search
KSQDKVTN(+1702.58)ITDSQPAPYMK	(HexNAc)2(Hex)8	126	NLink		0	0	48.88	45.77	51.99	0	3852.65	1702.58	19	0.4	964.169	4	97.4669	2050000	20398	cwq_mix2-3_726.raw	O94559|LES1_SCHPO	8	92827	(HexNAc)2(Hex)8_126:0	N8:(HexNAc)2(Hex)8_126:0:1000.00	Peptide Based Search
KSQDKVTN(+1702.58)ITDSQPAPYMK	(HexNAc)2(Hex)8	126	NLink		0	0	41.64	35.96	47.33	0	3852.65	1702.58	19	1.5	964.17	4	104.585	2130000	22325	cwq_mix2-1_726.raw	O94559|LES1_SCHPO	8	81035	(HexNAc)2(Hex)8_126:0	N8:(HexNAc)2(Hex)8_126:0:1000.00	Peptide Based Search
KSQDKVTN(+1702.58)ITDSQPAPYMK	(HexNAc)2(Hex)8	126	NLink		0	0	32.43	32.16	32.71	0	3852.65	1702.58	19	1.3	964.17	4	94.8469	2190000	20113	cwq_mix2-2_726.raw	O94559|LES1_SCHPO	8	90188	(HexNAc)2(Hex)8_126:0	N8:(HexNAc)2(Hex)8_126:0:1000.00	Peptide Based Search
KSQDKVTN(+1702.58)ITDSQPAPYMK	(HexNAc)2(Hex)8	126	NLink		0	0	29.19	32.17	26.21	0	3852.65	1702.58	19	3.1	1285.23	3	94.8469	389000	20068	cwq_mix2-2_726.raw	O94559|LES1_SCHPO	8	174470	(HexNAc)2(Hex)8_126:0	N8:(HexNAc)2(Hex)8_126:0:1000.00	Peptide Based Search
KSQDKVTN(+1702.58)ITDSQPAPYMK	(HexNAc)2(Hex)8	126	NLink		0	0	46.65	42.4	50.9	0	3852.65	1702.58	19	1.3	964.17	4	94.8469	2190000	20035	cwq_mix2-2_726.raw	O94559|LES1_SCHPO	8	90188	(HexNAc)2(Hex)8_126:0	N8:(HexNAc)2(Hex)8_126:0:1000.00	Peptide Based Search
KSQDKVTN(+1864.63)ITDSQPAPYMK	(HexNAc)2(Hex)9	238	NLink		0	0	43.1	42.36	43.83	0	4014.7	1864.63	19	2.4	1339.24	3	97.2669	309000	20377	cwq_mix2-3_726.raw	O94559|LES1_SCHPO	8	182038	(HexNAc)2(Hex)9_238:0	N8:(HexNAc)2(Hex)9_238:0:1000.00	Peptide Based Search
KSQDKVTN(+1864.63)ITDSQPAPYMK	(HexNAc)2(Hex)9	238	NLink		0	0	49.42	49.09	49.75	0	4014.7	1864.63	19	2.1	1004.68	4	97.2787	2300000	20344	cwq_mix2-3_726.raw	O94559|LES1_SCHPO	8	105015	(HexNAc)2(Hex)9_238:0	N8:(HexNAc)2(Hex)9_238:0:1000.00	Peptide Based Search
KSQDKVTN(+1864.63)ITDSQPAPYMK	(HexNAc)2(Hex)9	238	NLink		0	0	34.33	34.93	33.73	0	4014.7	1864.63	19	0.2	1004.68	4	104.287	2520000	22184	cwq_mix2-1_726.raw	O94559|LES1_SCHPO	8	93090	(HexNAc)2(Hex)9_238:0	N8:(HexNAc)2(Hex)9_238:0:1000.00	Peptide Based Search
KSQDKVTN(+1864.63)ITDSQPAPYMK	(HexNAc)2(Hex)9	238	NLink		0	0	38.46	36.28	40.64	0	4014.7	1864.63	19	0.2	1004.68	4	104.287	2520000	22270	cwq_mix2-1_726.raw	O94559|LES1_SCHPO	8	93090	(HexNAc)2(Hex)9_238:0	N8:(HexNAc)2(Hex)9_238:0:1000.00	Peptide Based Search
KSQDKVTN(+1864.63)ITDSQPAPYMK	(HexNAc)2(Hex)9	238	NLink		0	0	36.28	43.26	29.31	0	4014.7	1864.63	19	-0.5	1339.24	3	104.139	589000	22230	cwq_mix2-1_726.raw	O94559|LES1_SCHPO	8	166842	(HexNAc)2(Hex)9_238:0	N8:(HexNAc)2(Hex)9_238:0:1000.00	Peptide Based Search
KSQDKVTN(+1864.63)ITDSQPAPYMK	(HexNAc)2(Hex)9	238	NLink		0	0	43.43	39.15	47.71	0	4014.7	1864.63	19	1.1	1004.68	4	94.6573	2510000	20012	cwq_mix2-2_726.raw	O94559|LES1_SCHPO	8	102516	(HexNAc)2(Hex)9_238:0	N8:(HexNAc)2(Hex)9_238:0:1000.00	Peptide Based Search
KSQDKVTN(+1864.63)ITDSQPAPYMK	(HexNAc)2(Hex)9	238	NLink		0	0	39.83	37.09	42.56	0	4014.7	1864.63	19	1.1	1004.68	4	94.6573	2510000	19949	cwq_mix2-2_726.raw	O94559|LES1_SCHPO	8	102516	(HexNAc)2(Hex)9_238:0	N8:(HexNAc)2(Hex)9_238:0:1000.00	Peptide Based Search
KSQDKVTN(+1864.63)ITDSQPAPYMK	(HexNAc)2(Hex)9	238	NLink		0	0	39.81	39.89	39.73	0	4014.7	1864.63	19	0.8	1339.24	3	94.6011	419000	19967	cwq_mix2-2_726.raw	O94559|LES1_SCHPO	8	181731	(HexNAc)2(Hex)9_238:0	N8:(HexNAc)2(Hex)9_238:0:1000.00	Peptide Based Search
LDDN(+2512.84)NTFQLNPGR	(HexNAc)2(Hex)13	1497	NLink		0	-1	32.04	31.72	32.36	0	4015.55	2512.84	13	2.5	1339.19	3	119.783		25885	cwq_mix2-1_726.raw	O60123|KEX1_SCHPO	4	0	(HexNAc)2(Hex)13_1497:0	N4:(HexNAc)2(Hex)13_1497:0:1001.00	Peptide Based Search
LDDN(+2999.00)NTFQLNPGR	(HexNAc)2(Hex)16	3297	NLink		0	-1	39.5	40.02	38.98	0	4501.71	2999	13	4.7	1501.25	3	118.278		25527	cwq_mix2-1_726.raw	O60123|KEX1_SCHPO	4	0	(HexNAc)2(Hex)16_3297:0	N4:(HexNAc)2(Hex)16_3297:0:14.02	Peptide Based Search
LDDN(+3001.05)NTFQLNPGR	(HexNAc)6(Hex)11	3317	NLink		0	0	34.65	42.62	26.68	100	4503.76	3001.05	13	-7.7	1502.25	3	110.883		23453	cwq_mix2-3_726.raw	O60123|KEX1_SCHPO	4	0	(HexNAc)6(Hex)11_3317:0	N4:(HexNAc)6(Hex)11_3317:0:0.00	Peptide Based Search
LFPHGIYNFN(+2188.74)FSAPNKR	(HexNAc)2(Hex)11	694	NLink		0	0	35.17	39.78	30.55	0	4209.76	2188.74	17	1.7	1053.45	4	158.485	18400000	34430	cwq_mix2-3_726.raw	P87167|BUT2_SCHPO	10	119452	(HexNAc)2(Hex)11_694:0	N10:(HexNAc)2(Hex)11_694:0:0.00	Peptide Based Search
LFPHGIYNFN(+2188.74)FSAPNKR	(HexNAc)2(Hex)11	694	NLink		0	0	35.25	38.88	31.61	0	4209.76	2188.74	17	1.7	1053.45	4	158.485	18400000	34326	cwq_mix2-3_726.raw	P87167|BUT2_SCHPO	10	119452	(HexNAc)2(Hex)11_694:0	N10:(HexNAc)2(Hex)11_694:0:0.00	Peptide Based Search
LFPHGIYNFN(+2188.74)FSAPNKR	(HexNAc)2(Hex)11	694	NLink		0	0	46.86	46	47.73	0	4209.76	2188.74	17	1.7	1053.45	4	158.485	18400000	34522	cwq_mix2-3_726.raw	P87167|BUT2_SCHPO	10	119452	(HexNAc)2(Hex)11_694:0	N10:(HexNAc)2(Hex)11_694:0:0.00	Peptide Based Search
LFPHGIYNFN(+2188.74)FSAPNKR	(HexNAc)2(Hex)11	694	NLink		0	0	35.63	39.65	31.6	0	4209.76	2188.74	17	2.2	1053.45	4	155.377	18600000	34232	cwq_mix2-1_726.raw	P87167|BUT2_SCHPO	10	106094	(HexNAc)2(Hex)11_694:0	N10:(HexNAc)2(Hex)11_694:0:0.00	Peptide Based Search
LFPHGIYNFN(+2188.74)FSAPNKR	(HexNAc)2(Hex)11	694	NLink		0	0	33.14	40.02	26.25	0	4209.76	2188.74	17	3.3	1404.27	3	155.35		34262	cwq_mix2-1_726.raw	P87167|BUT2_SCHPO	10	0	(HexNAc)2(Hex)11_694:0	N10:(HexNAc)2(Hex)11_694:0:0.00	Peptide Based Search
LFPHGIYNFN(+2188.74)FSAPNKR	(HexNAc)2(Hex)11	694	NLink		0	-1	31.05	35.88	26.23	0	4209.76	2188.74	17	0.9	1053.2	4	154.113		33950	cwq_mix2-1_726.raw	P87167|BUT2_SCHPO	10	0	(HexNAc)2(Hex)11_694:0	N10:(HexNAc)2(Hex)11_694:0:4.64	Peptide Based Search
LFPHGIYNFN(+2188.74)FSAPNKR	(HexNAc)2(Hex)11	694	NLink		0	0	31.42	38.61	24.23	0	4209.76	2188.74	17	2.2	1053.45	4	155.377	18600000	34133	cwq_mix2-1_726.raw	P87167|BUT2_SCHPO	10	106094	(HexNAc)2(Hex)11_694:0	N10:(HexNAc)2(Hex)11_694:0:0.00	Peptide Based Search
LFPHGIYNFN(+2188.74)FSAPNKR	(HexNAc)2(Hex)11	694	NLink		0	0	46.11	42.16	50.06	0	4209.76	2188.74	17	0.9	1053.45	4	155.047	16000000	34023	cwq_mix2-2_726.raw	P87167|BUT2_SCHPO	10	116861	(HexNAc)2(Hex)11_694:0	N10:(HexNAc)2(Hex)11_694:0:0.00	Peptide Based Search
LFPHGIYNFN(+2188.74)FSAPNKR	(HexNAc)2(Hex)11	694	NLink		0	0	36.84	41.31	32.38	0	4209.76	2188.74	17	0.9	1053.45	4	155.047	16000000	33954	cwq_mix2-2_726.raw	P87167|BUT2_SCHPO	10	116861	(HexNAc)2(Hex)11_694:0	N10:(HexNAc)2(Hex)11_694:0:0.00	Peptide Based Search
LFPHGIYNFN(+2188.74)FSAPNKR	(HexNAc)2(Hex)11	694	NLink		0	0	39.53	38.36	40.7	0	4209.76	2188.74	17	0.9	1053.45	4	155.047	16000000	34165	cwq_mix2-2_726.raw	P87167|BUT2_SCHPO	10	116861	(HexNAc)2(Hex)11_694:0	N10:(HexNAc)2(Hex)11_694:0:0.00	Peptide Based Search
LFPHGIYNFN(+2188.74)FSAPNKR	(HexNAc)2(Hex)11	694	NLink		0	0	31.6	38.94	24.26	0	4209.76	2188.74	17	-1.7	1404.26	3	155.057	869000	33948	cwq_mix2-2_726.raw	P87167|BUT2_SCHPO	10	188107	(HexNAc)2(Hex)11_694:0	N10:(HexNAc)2(Hex)11_694:0:0.00	Peptide Based Search
LFPHGIYNFN(+2188.74)FSAPNKR	(HexNAc)2(Hex)11	694	NLink		0	-1	29.69	27.98	31.41	0	4209.76	2188.74	17	4.9	1403.93	3	154.482		33864	cwq_mix2-2_726.raw	P87167|BUT2_SCHPO	10	0	(HexNAc)2(Hex)11_694:0	N10:(HexNAc)2(Hex)11_694:0:0.00	Peptide Based Search
LFPHGIYNFN(+2188.74)FSAPNKR	(HexNAc)2(Hex)11	694	NLink		0	0	30.17	35.83	24.51	0	4209.76	2188.74	17	0.9	1053.45	4	155.047	16000000	33881	cwq_mix2-2_726.raw	P87167|BUT2_SCHPO	10	116861	(HexNAc)2(Hex)11_694:0	N10:(HexNAc)2(Hex)11_694:0:0.00	Peptide Based Search
LFPHGIYNFN(+2350.79)FSAPNKR	(HexNAc)2(Hex)12	1048	NLink		0	0	49.91	51.79	48.02	0	4371.82	2350.79	17	2.1	1458.28	3	157.174	16100000	34054	cwq_mix2-3_726.raw	P87167|BUT2_SCHPO	10	190814	(HexNAc)2(Hex)12_1048:0	N10:(HexNAc)2(Hex)12_1048:0:15.73	Peptide Based Search
LFPHGIYNFN(+2350.79)FSAPNKR	(HexNAc)2(Hex)12	1048	NLink		0	0	41.99	45.07	38.92	0	4371.82	2350.79	17	2.1	1458.28	3	157.174	16100000	34533	cwq_mix2-3_726.raw	P87167|BUT2_SCHPO	10	190814	(HexNAc)2(Hex)12_1048:0	N10:(HexNAc)2(Hex)12_1048:0:0.00	Peptide Based Search
LFPHGIYNFN(+2350.79)FSAPNKR	(HexNAc)2(Hex)12	1048	NLink		0	0	40.15	37.2	43.1	0	4371.82	2350.79	17	2.1	1458.28	3	157.174	16100000	33885	cwq_mix2-3_726.raw	P87167|BUT2_SCHPO	10	190814	(HexNAc)2(Hex)12_1048:0	N10:(HexNAc)2(Hex)12_1048:0:0.00	Peptide Based Search
LFPHGIYNFN(+2350.79)FSAPNKR	(HexNAc)2(Hex)12	1048	NLink		0	0	44.05	51.32	36.77	0	4371.82	2350.79	17	2.1	1458.28	3	157.174	16100000	33981	cwq_mix2-3_726.raw	P87167|BUT2_SCHPO	10	190814	(HexNAc)2(Hex)12_1048:0	N10:(HexNAc)2(Hex)12_1048:0:6.59	Peptide Based Search
LFPHGIYNFN(+2350.79)FSAPNKR	(HexNAc)2(Hex)12	1048	NLink		0	0	45.99	60.89	31.1	0	4371.82	2350.79	17	2	1093.96	4	157.2	286000000	34778	cwq_mix2-3_726.raw	P87167|BUT2_SCHPO	10	131991	(HexNAc)2(Hex)12_1048:0	N10:(HexNAc)2(Hex)12_1048:0:0.00	Peptide Based Search
LFPHGIYNFN(+2350.79)FSAPNKR	(HexNAc)2(Hex)12	1048	NLink		0	0	48.05	50.88	45.21	0	4371.82	2350.79	17	2	1093.96	4	157.2	286000000	33918	cwq_mix2-3_726.raw	P87167|BUT2_SCHPO	10	131991	(HexNAc)2(Hex)12_1048:0	N10:(HexNAc)2(Hex)12_1048:0:5.03	Peptide Based Search
LFPHGIYNFN(+2350.79)FSAPNKR	(HexNAc)2(Hex)12	1048	NLink		0	0	52.29	52.24	52.33	0	4371.82	2350.79	17	2	1093.96	4	157.2	286000000	34087	cwq_mix2-3_726.raw	P87167|BUT2_SCHPO	10	131991	(HexNAc)2(Hex)12_1048:0	N10:(HexNAc)2(Hex)12_1048:0:5.03	Peptide Based Search
LFPHGIYNFN(+2350.79)FSAPNKR	(HexNAc)2(Hex)12	1048	NLink		0	0	50.13	50.82	49.44	0	4371.82	2350.79	17	2	1093.96	4	157.2	286000000	34001	cwq_mix2-3_726.raw	P87167|BUT2_SCHPO	10	131991	(HexNAc)2(Hex)12_1048:0	N10:(HexNAc)2(Hex)12_1048:0:0.00	Peptide Based Search
LFPHGIYNFN(+2350.79)FSAPNKR	(HexNAc)2(Hex)12	1048	NLink		0	0	48.92	50.34	47.49	0	4371.82	2350.79	17	2	1093.96	4	157.2	286000000	34554	cwq_mix2-3_726.raw	P87167|BUT2_SCHPO	10	131991	(HexNAc)2(Hex)12_1048:0	N10:(HexNAc)2(Hex)12_1048:0:0.00	Peptide Based Search
LFPHGIYNFN(+2350.79)FSAPNKR	(HexNAc)2(Hex)12	1048	NLink		0	0	53.08	50.44	55.71	0	4371.82	2350.79	17	2	1093.96	4	157.2	286000000	34393	cwq_mix2-3_726.raw	P87167|BUT2_SCHPO	10	131991	(HexNAc)2(Hex)12_1048:0	N10:(HexNAc)2(Hex)12_1048:0:5.99	Peptide Based Search
LFPHGIYNFN(+2350.79)FSAPNKR	(HexNAc)2(Hex)12	1048	NLink		0	0	50.48	50.29	50.67	0	4371.82	2350.79	17	2	1093.96	4	157.2	286000000	34641	cwq_mix2-3_726.raw	P87167|BUT2_SCHPO	10	131991	(HexNAc)2(Hex)12_1048:0	N10:(HexNAc)2(Hex)12_1048:0:0.00	Peptide Based Search
LFPHGIYNFN(+2350.79)FSAPNKR	(HexNAc)2(Hex)12	1048	NLink		0	0	44.57	47.01	42.13	0	4371.82	2350.79	17	2.1	1458.28	3	157.174	16100000	34137	cwq_mix2-3_726.raw	P87167|BUT2_SCHPO	10	190814	(HexNAc)2(Hex)12_1048:0	N10:(HexNAc)2(Hex)12_1048:0:5.99	Peptide Based Search
LFPHGIYNFN(+2350.79)FSAPNKR	(HexNAc)2(Hex)12	1048	NLink		0	0	51.68	49.56	53.8	0	4371.82	2350.79	17	2	1093.96	4	157.2	286000000	34322	cwq_mix2-3_726.raw	P87167|BUT2_SCHPO	10	131991	(HexNAc)2(Hex)12_1048:0	N10:(HexNAc)2(Hex)12_1048:0:5.47	Peptide Based Search
LFPHGIYNFN(+2350.79)FSAPNKR	(HexNAc)2(Hex)12	1048	NLink		0	0	51.14	51.04	51.24	0	4371.82	2350.79	17	2	1093.96	4	157.2	286000000	34472	cwq_mix2-3_726.raw	P87167|BUT2_SCHPO	10	131991	(HexNAc)2(Hex)12_1048:0	N10:(HexNAc)2(Hex)12_1048:0:22.85	Peptide Based Search
LFPHGIYNFN(+2350.79)FSAPNKR	(HexNAc)2(Hex)12	1048	NLink		0	0	51.56	49.29	53.84	0	4371.82	2350.79	17	2	1093.96	4	157.2	286000000	34157	cwq_mix2-3_726.raw	P87167|BUT2_SCHPO	10	131991	(HexNAc)2(Hex)12_1048:0	N10:(HexNAc)2(Hex)12_1048:0:5.99	Peptide Based Search
LFPHGIYNFN(+2350.79)FSAPNKR	(HexNAc)2(Hex)12	1048	NLink		0	0	50.52	52.16	48.88	0	4371.82	2350.79	17	2	1093.96	4	157.2	286000000	34238	cwq_mix2-3_726.raw	P87167|BUT2_SCHPO	10	131991	(HexNAc)2(Hex)12_1048:0	N10:(HexNAc)2(Hex)12_1048:0:5.47	Peptide Based Search
LFPHGIYNFN(+2350.79)FSAPNKR	(HexNAc)2(Hex)12	1048	NLink		0	0	49.45	50	48.89	0	4371.82	2350.79	17	2.1	1458.28	3	157.174	16100000	34217	cwq_mix2-3_726.raw	P87167|BUT2_SCHPO	10	190814	(HexNAc)2(Hex)12_1048:0	N10:(HexNAc)2(Hex)12_1048:0:18.53	Peptide Based Search
LFPHGIYNFN(+2350.79)FSAPNKR	(HexNAc)2(Hex)12	1048	NLink		0	0	47.78	47.64	47.91	0	4371.82	2350.79	17	2.6	1458.28	3	154.839	23500000	34143	cwq_mix2-1_726.raw	P87167|BUT2_SCHPO	10	178138	(HexNAc)2(Hex)12_1048:0	N10:(HexNAc)2(Hex)12_1048:0:25.66	Peptide Based Search
LFPHGIYNFN(+2350.79)FSAPNKR	(HexNAc)2(Hex)12	1048	NLink		0	0	41.49	46.15	36.84	0	4371.82	2350.79	17	2.6	1458.28	3	154.839	23500000	33845	cwq_mix2-1_726.raw	P87167|BUT2_SCHPO	10	178138	(HexNAc)2(Hex)12_1048:0	N10:(HexNAc)2(Hex)12_1048:0:0.00	Peptide Based Search
LFPHGIYNFN(+2350.79)FSAPNKR	(HexNAc)2(Hex)12	1048	NLink		0	0	47.84	43.14	52.54	0	4371.82	2350.79	17	1.4	1093.96	4	154.839	302000000	33970	cwq_mix2-1_726.raw	P87167|BUT2_SCHPO	10	116470	(HexNAc)2(Hex)12_1048:0	N10:(HexNAc)2(Hex)12_1048:0:13.67	Peptide Based Search
LFPHGIYNFN(+2350.79)FSAPNKR	(HexNAc)2(Hex)12	1048	NLink		0	0	49.6	50.81	48.39	0	4371.82	2350.79	17	1.4	1093.96	4	154.839	302000000	34448	cwq_mix2-1_726.raw	P87167|BUT2_SCHPO	10	116470	(HexNAc)2(Hex)12_1048:0	N10:(HexNAc)2(Hex)12_1048:0:0.00	Peptide Based Search
LFPHGIYNFN(+2350.79)FSAPNKR	(HexNAc)2(Hex)12	1048	NLink		0	0	47.83	50.35	45.32	0	4371.82	2350.79	17	2.6	1458.28	3	154.839	23500000	34235	cwq_mix2-1_726.raw	P87167|BUT2_SCHPO	10	178138	(HexNAc)2(Hex)12_1048:0	N10:(HexNAc)2(Hex)12_1048:0:13.67	Peptide Based Search
LFPHGIYNFN(+2350.79)FSAPNKR	(HexNAc)2(Hex)12	1048	NLink		0	-1	34.97	41.56	28.39	0	4371.82	2350.79	17	6.5	1457.95	3	155.739		34356	cwq_mix2-1_726.raw	P87167|BUT2_SCHPO	10	0	(HexNAc)2(Hex)12_1048:0	N10:(HexNAc)2(Hex)12_1048:0:0.00	Peptide Based Search
LFPHGIYNFN(+2350.79)FSAPNKR	(HexNAc)2(Hex)12	1048	NLink		0	0	45.64	44.17	47.11	0	4371.82	2350.79	17	1.4	1093.96	4	154.839	302000000	34376	cwq_mix2-1_726.raw	P87167|BUT2_SCHPO	10	116470	(HexNAc)2(Hex)12_1048:0	N10:(HexNAc)2(Hex)12_1048:0:5.47	Peptide Based Search
LFPHGIYNFN(+2350.79)FSAPNKR	(HexNAc)2(Hex)12	1048	NLink		0	0	47.78	45.68	49.89	0	4371.82	2350.79	17	1.4	1093.96	4	154.839	302000000	33775	cwq_mix2-1_726.raw	P87167|BUT2_SCHPO	10	116470	(HexNAc)2(Hex)12_1048:0	N10:(HexNAc)2(Hex)12_1048:0:11.10	Peptide Based Search
LFPHGIYNFN(+2350.79)FSAPNKR	(HexNAc)2(Hex)12	1048	NLink		0	-1	37.85	37.84	37.86	0	4371.82	2350.79	17	5.8	1457.95	3	153.385		33760	cwq_mix2-1_726.raw	P87167|BUT2_SCHPO	10	0	(HexNAc)2(Hex)12_1048:0	N10:(HexNAc)2(Hex)12_1048:0:0.00	Peptide Based Search
LFPHGIYNFN(+2350.79)FSAPNKR	(HexNAc)2(Hex)12	1048	NLink		0	0	44.19	59.21	29.17	0	4371.82	2350.79	17	1.4	1093.96	4	154.839	302000000	34521	cwq_mix2-1_726.raw	P87167|BUT2_SCHPO	10	116470	(HexNAc)2(Hex)12_1048:0	N10:(HexNAc)2(Hex)12_1048:0:0.00	Peptide Based Search
LFPHGIYNFN(+2350.79)FSAPNKR	(HexNAc)2(Hex)12	1048	NLink		0	0	46.17	46.64	45.69	0	4371.82	2350.79	17	1.4	1093.96	4	154.839	302000000	34216	cwq_mix2-1_726.raw	P87167|BUT2_SCHPO	10	116470	(HexNAc)2(Hex)12_1048:0	N10:(HexNAc)2(Hex)12_1048:0:0.00	Peptide Based Search
LFPHGIYNFN(+2350.79)FSAPNKR	(HexNAc)2(Hex)12	1048	NLink		0	0	38.69	44.36	33.03	0	4371.82	2350.79	17	2.6	1458.28	3	154.839	23500000	34047	cwq_mix2-1_726.raw	P87167|BUT2_SCHPO	10	178138	(HexNAc)2(Hex)12_1048:0	N10:(HexNAc)2(Hex)12_1048:0:6.59	Peptide Based Search
LFPHGIYNFN(+2350.79)FSAPNKR	(HexNAc)2(Hex)12	1048	NLink		0	0	49.32	46.74	51.91	0	4371.82	2350.79	17	1.4	1093.96	4	154.839	302000000	34127	cwq_mix2-1_726.raw	P87167|BUT2_SCHPO	10	116470	(HexNAc)2(Hex)12_1048:0	N10:(HexNAc)2(Hex)12_1048:0:5.99	Peptide Based Search
LFPHGIYNFN(+2350.79)FSAPNKR	(HexNAc)2(Hex)12	1048	NLink		0	2	45.57	40.37	50.77	0	4371.82	2350.79	17	-0.3	1094.46	4	154.497		34046	cwq_mix2-1_726.raw	P87167|BUT2_SCHPO	10	0	(HexNAc)2(Hex)12_1048:0	N10:(HexNAc)2(Hex)12_1048:0:12.81	Peptide Based Search
LFPHGIYNFN(+2350.79)FSAPNKR	(HexNAc)2(Hex)12	1048	NLink		0	0	42.48	43.34	41.62	0	4371.82	2350.79	17	2.6	1458.28	3	154.839	23500000	33930	cwq_mix2-1_726.raw	P87167|BUT2_SCHPO	10	178138	(HexNAc)2(Hex)12_1048:0	N10:(HexNAc)2(Hex)12_1048:0:9.40	Peptide Based Search
LFPHGIYNFN(+2350.79)FSAPNKR	(HexNAc)2(Hex)12	1048	NLink		0	0	45.41	43.3	47.51	0	4371.82	2350.79	17	1.4	1093.96	4	154.839	302000000	34295	cwq_mix2-1_726.raw	P87167|BUT2_SCHPO	10	116470	(HexNAc)2(Hex)12_1048:0	N10:(HexNAc)2(Hex)12_1048:0:8.22	Peptide Based Search
LFPHGIYNFN(+2350.79)FSAPNKR	(HexNAc)2(Hex)12	1048	NLink		0	0	47.23	44.29	50.17	0	4371.82	2350.79	17	1.4	1093.96	4	154.839	302000000	33880	cwq_mix2-1_726.raw	P87167|BUT2_SCHPO	10	116470	(HexNAc)2(Hex)12_1048:0	N10:(HexNAc)2(Hex)12_1048:0:13.67	Peptide Based Search
LFPHGIYNFN(+2350.79)FSAPNKR	(HexNAc)2(Hex)12	1048	NLink		0	0	40.04	55.99	24.09	0	4371.82	2350.79	17	1.5	1093.96	4	154.056	265000000	34318	cwq_mix2-2_726.raw	P87167|BUT2_SCHPO	10	129179	(HexNAc)2(Hex)12_1048:0	N10:(HexNAc)2(Hex)12_1048:0:0.00	Peptide Based Search
LFPHGIYNFN(+2350.79)FSAPNKR	(HexNAc)2(Hex)12	1048	NLink		0	0	44.64	45.66	43.63	0	4371.82	2350.79	17	1.5	1093.96	4	154.056	265000000	34145	cwq_mix2-2_726.raw	P87167|BUT2_SCHPO	10	129179	(HexNAc)2(Hex)12_1048:0	N10:(HexNAc)2(Hex)12_1048:0:0.00	Peptide Based Search
LFPHGIYNFN(+2350.79)FSAPNKR	(HexNAc)2(Hex)12	1048	NLink		0	0	47.45	58.27	36.62	0	4371.82	2350.79	17	1.5	1093.96	4	154.056	265000000	34234	cwq_mix2-2_726.raw	P87167|BUT2_SCHPO	10	129179	(HexNAc)2(Hex)12_1048:0	N10:(HexNAc)2(Hex)12_1048:0:0.00	Peptide Based Search
LFPHGIYNFN(+2350.79)FSAPNKR	(HexNAc)2(Hex)12	1048	NLink		0	0	43.9	42.54	45.25	0	4371.82	2350.79	17	2.1	1458.28	3	153.809	21400000	33812	cwq_mix2-2_726.raw	P87167|BUT2_SCHPO	10	191537	(HexNAc)2(Hex)12_1048:0	N10:(HexNAc)2(Hex)12_1048:0:15.73	Peptide Based Search
LFPHGIYNFN(+2350.79)FSAPNKR	(HexNAc)2(Hex)12	1048	NLink		0	0	43.61	43.62	43.61	0	4371.82	2350.79	17	2.1	1458.28	3	153.809	21400000	33737	cwq_mix2-2_726.raw	P87167|BUT2_SCHPO	10	191537	(HexNAc)2(Hex)12_1048:0	N10:(HexNAc)2(Hex)12_1048:0:13.67	Peptide Based Search
LFPHGIYNFN(+2350.79)FSAPNKR	(HexNAc)2(Hex)12	1048	NLink		0	0	45.34	44.68	46.01	0	4371.82	2350.79	17	1.5	1093.96	4	154.056	265000000	33893	cwq_mix2-2_726.raw	P87167|BUT2_SCHPO	10	129179	(HexNAc)2(Hex)12_1048:0	N10:(HexNAc)2(Hex)12_1048:0:0.00	Peptide Based Search
LFPHGIYNFN(+2350.79)FSAPNKR	(HexNAc)2(Hex)12	1048	NLink		0	0	48.32	44.52	52.11	0	4371.82	2350.79	17	1.5	1093.96	4	154.056	265000000	33700	cwq_mix2-2_726.raw	P87167|BUT2_SCHPO	10	129179	(HexNAc)2(Hex)12_1048:0	N10:(HexNAc)2(Hex)12_1048:0:0.00	Peptide Based Search
LFPHGIYNFN(+2350.79)FSAPNKR	(HexNAc)2(Hex)12	1048	NLink		0	0	42.38	45.5	39.26	0	4371.82	2350.79	17	1.5	1093.96	4	154.056	265000000	33524	cwq_mix2-2_726.raw	P87167|BUT2_SCHPO	10	129179	(HexNAc)2(Hex)12_1048:0	N10:(HexNAc)2(Hex)12_1048:0:0.00	Peptide Based Search
LFPHGIYNFN(+2350.79)FSAPNKR	(HexNAc)2(Hex)12	1048	NLink		0	0	41.84	44.01	39.67	0	4371.82	2350.79	17	1.5	1093.96	4	154.056	265000000	33622	cwq_mix2-2_726.raw	P87167|BUT2_SCHPO	10	129179	(HexNAc)2(Hex)12_1048:0	N10:(HexNAc)2(Hex)12_1048:0:0.00	Peptide Based Search
LFPHGIYNFN(+2350.79)FSAPNKR	(HexNAc)2(Hex)12	1048	NLink		0	0	47.39	46.31	48.48	0	4371.82	2350.79	17	1.5	1093.96	4	154.056	265000000	33809	cwq_mix2-2_726.raw	P87167|BUT2_SCHPO	10	129179	(HexNAc)2(Hex)12_1048:0	N10:(HexNAc)2(Hex)12_1048:0:7.32	Peptide Based Search
LFPHGIYNFN(+2350.79)FSAPNKR	(HexNAc)2(Hex)12	1048	NLink		0	0	31.88	37.16	26.6	0	4371.82	2350.79	17	2.1	1458.28	3	153.809	21400000	33514	cwq_mix2-2_726.raw	P87167|BUT2_SCHPO	10	191537	(HexNAc)2(Hex)12_1048:0	N10:(HexNAc)2(Hex)12_1048:0:0.00	Peptide Based Search
LFPHGIYNFN(+2350.79)FSAPNKR	(HexNAc)2(Hex)12	1048	NLink		0	0	43.86	42.46	45.25	0	4371.82	2350.79	17	1.5	1093.96	4	154.056	265000000	34052	cwq_mix2-2_726.raw	P87167|BUT2_SCHPO	10	129179	(HexNAc)2(Hex)12_1048:0	N10:(HexNAc)2(Hex)12_1048:0:0.00	Peptide Based Search
LFPHGIYNFN(+2350.79)FSAPNKR	(HexNAc)2(Hex)12	1048	NLink		0	0	47.43	45.91	48.94	0	4371.82	2350.79	17	1.5	1093.96	4	154.056	265000000	33975	cwq_mix2-2_726.raw	P87167|BUT2_SCHPO	10	129179	(HexNAc)2(Hex)12_1048:0	N10:(HexNAc)2(Hex)12_1048:0:6.59	Peptide Based Search
LFPHGIYNFN(+2350.79)FSAPNKR	(HexNAc)2(Hex)12	1048	NLink		0	0	46.33	46.34	46.32	0	4371.82	2350.79	17	2.1	1458.28	3	153.809	21400000	33930	cwq_mix2-2_726.raw	P87167|BUT2_SCHPO	10	191537	(HexNAc)2(Hex)12_1048:0	N10:(HexNAc)2(Hex)12_1048:0:4.64	Peptide Based Search
LFPHGIYNFN(+2350.79)FSAPNK	(HexNAc)2(Hex)12	1048	NLink		0	-1	43.62	50.93	36.31	0	4215.71	2350.79	16	1.8	1405.91	3	169.431		37122	cwq_mix2-3_726.raw	P87167|BUT2_SCHPO	10	0	(HexNAc)2(Hex)12_1048:0	N10:(HexNAc)2(Hex)12_1048:0:0.00	Peptide Based Search
LFPHGIYNFN(+2350.79)FSAPNK	(HexNAc)2(Hex)12	1048	NLink		0	1	38.03	39.88	36.17	0	4215.71	2350.79	16	1	1055.19	4	169.067		37039	cwq_mix2-3_726.raw	P87167|BUT2_SCHPO	10	0	(HexNAc)2(Hex)12_1048:0	N10:(HexNAc)2(Hex)12_1048:0:0.00	Peptide Based Search
LFPHGIYNFN(+2350.79)FSAPNK	(HexNAc)2(Hex)12	1048	NLink		0	-1	43	48.74	37.27	0	4215.71	2350.79	16	2.5	1405.91	3	168.999		37023	cwq_mix2-3_726.raw	P87167|BUT2_SCHPO	10	0	(HexNAc)2(Hex)12_1048:0	N10:(HexNAc)2(Hex)12_1048:0:6.59	Peptide Based Search
LFPHGIYNFN(+2350.79)FSAPNK	(HexNAc)2(Hex)12	1048	NLink		0	0	44.72	48.45	40.98	0	4215.71	2350.79	16	1.1	1406.25	3	165.711	9640000	36928	cwq_mix2-1_726.raw	P87167|BUT2_SCHPO	10	174193	(HexNAc)2(Hex)12_1048:0	N10:(HexNAc)2(Hex)12_1048:0:5.03	Peptide Based Search
LFPHGIYNFN(+2350.79)FSAPNK	(HexNAc)2(Hex)12	1048	NLink		0	0	49.15	51.19	47.12	0	4215.71	2350.79	16	1.1	1406.25	3	165.711	9640000	36781	cwq_mix2-1_726.raw	P87167|BUT2_SCHPO	10	174193	(HexNAc)2(Hex)12_1048:0	N10:(HexNAc)2(Hex)12_1048:0:0.00	Peptide Based Search
LFPHGIYNFN(+2350.79)FSAPNK	(HexNAc)2(Hex)12	1048	NLink		0	0	49.23	51.89	46.57	0	4215.71	2350.79	16	1.1	1406.25	3	165.711	9640000	36714	cwq_mix2-1_726.raw	P87167|BUT2_SCHPO	10	174193	(HexNAc)2(Hex)12_1048:0	N10:(HexNAc)2(Hex)12_1048:0:21.68	Peptide Based Search
LFPHGIYNFN(+2350.79)FSAPNK	(HexNAc)2(Hex)12	1048	NLink		0	0	48.29	53.56	43.02	0	4215.71	2350.79	16	1.1	1406.25	3	165.711	9640000	36861	cwq_mix2-1_726.raw	P87167|BUT2_SCHPO	10	174193	(HexNAc)2(Hex)12_1048:0	N10:(HexNAc)2(Hex)12_1048:0:0.00	Peptide Based Search
LFPHGIYNFN(+2350.79)FSAPNK	(HexNAc)2(Hex)12	1048	NLink		0	0	41.02	49.63	32.4	0	4215.71	2350.79	16	0.5	1054.94	4	165.869	2340000	36782	cwq_mix2-1_726.raw	P87167|BUT2_SCHPO	10	106465	(HexNAc)2(Hex)12_1048:0	N10:(HexNAc)2(Hex)12_1048:0:5.99	Peptide Based Search
LFPHGIYNFN(+2350.79)FSAPNK	(HexNAc)2(Hex)12	1048	NLink		0	0	49.71	50.1	49.32	0	4215.71	2350.79	16	2.1	1406.25	3	165.73	9910000	36548	cwq_mix2-2_726.raw	P87167|BUT2_SCHPO	10	188247	(HexNAc)2(Hex)12_1048:0	N10:(HexNAc)2(Hex)12_1048:0:0.00	Peptide Based Search
LFPHGIYNFN(+2350.79)FSAPNK	(HexNAc)2(Hex)12	1048	NLink		0	0	40.15	43.04	37.26	0	4215.71	2350.79	16	2.1	1406.25	3	165.73	9910000	36625	cwq_mix2-2_726.raw	P87167|BUT2_SCHPO	10	188247	(HexNAc)2(Hex)12_1048:0	N10:(HexNAc)2(Hex)12_1048:0:5.47	Peptide Based Search
LFPHGIYNFN(+2512.84)FSAPNKR	(HexNAc)2(Hex)13	1497	NLink		0	1	34.14	37.78	30.5	0	4533.87	2512.84	17	-3.4	1134.72	4	162.012	4520000	35367	cwq_mix2-3_726.raw	P87167|BUT2_SCHPO	10	145862	(HexNAc)2(Hex)13_1497:0	N10:(HexNAc)2(Hex)13_1497:0:0.00	Peptide Based Search
LFPHGIYNFN(+2512.84)FSAPNKR	(HexNAc)2(Hex)13	1497	NLink		0	0	49.69	51.82	47.56	0	4533.87	2512.84	17	1.3	1134.48	4	156.015	215000000	33831	cwq_mix2-3_726.raw	P87167|BUT2_SCHPO	10	145778	(HexNAc)2(Hex)13_1497:0	N10:(HexNAc)2(Hex)13_1497:0:4.64	Peptide Based Search
LFPHGIYNFN(+2512.84)FSAPNKR	(HexNAc)2(Hex)13	1497	NLink		0	0	52.21	54.43	50	0	4533.87	2512.84	17	1.3	1134.48	4	156.015	215000000	34192	cwq_mix2-3_726.raw	P87167|BUT2_SCHPO	10	145778	(HexNAc)2(Hex)13_1497:0	N10:(HexNAc)2(Hex)13_1497:0:5.03	Peptide Based Search
LFPHGIYNFN(+2512.84)FSAPNKR	(HexNAc)2(Hex)13	1497	NLink		0	0	50.87	51.74	50	0	4533.87	2512.84	17	0	1134.47	4	159.274	205000000	33930	cwq_mix2-3_726.raw	P87167|BUT2_SCHPO	10	145774	(HexNAc)2(Hex)13_1497:0	N10:(HexNAc)2(Hex)13_1497:0:0.00	Peptide Based Search
LFPHGIYNFN(+2512.84)FSAPNKR	(HexNAc)2(Hex)13	1497	NLink		0	-1	47.2	49.27	45.13	0	4533.87	2512.84	17	4.1	1511.97	3	156.074		33957	cwq_mix2-3_726.raw	P87167|BUT2_SCHPO	10	0	(HexNAc)2(Hex)13_1497:0	N10:(HexNAc)2(Hex)13_1497:0:15.73	Peptide Based Search
LFPHGIYNFN(+2512.84)FSAPNKR	(HexNAc)2(Hex)13	1497	NLink		0	0	47.2	50.95	43.44	0	4533.87	2512.84	17	1.7	1512.3	3	155.816	8840000	33865	cwq_mix2-3_726.raw	P87167|BUT2_SCHPO	10	193271	(HexNAc)2(Hex)13_1497:0	N10:(HexNAc)2(Hex)13_1497:0:8.22	Peptide Based Search
LFPHGIYNFN(+2512.84)FSAPNKR	(HexNAc)2(Hex)13	1497	NLink		0	0	50.14	53.22	47.06	0	4533.87	2512.84	17	1.3	1134.48	4	156.015	215000000	34265	cwq_mix2-3_726.raw	P87167|BUT2_SCHPO	10	145778	(HexNAc)2(Hex)13_1497:0	N10:(HexNAc)2(Hex)13_1497:0:4.64	Peptide Based Search
LFPHGIYNFN(+2512.84)FSAPNKR	(HexNAc)2(Hex)13	1497	NLink		0	0	48.75	55.72	41.77	0	4533.87	2512.84	17	1.3	1134.48	4	156.015	215000000	34559	cwq_mix2-3_726.raw	P87167|BUT2_SCHPO	10	145778	(HexNAc)2(Hex)13_1497:0	N10:(HexNAc)2(Hex)13_1497:0:8.22	Peptide Based Search
LFPHGIYNFN(+2512.84)FSAPNKR	(HexNAc)2(Hex)13	1497	NLink		0	0	47.69	50.49	44.88	0	4533.87	2512.84	17	0	1134.47	4	159.274	205000000	34110	cwq_mix2-3_726.raw	P87167|BUT2_SCHPO	10	145774	(HexNAc)2(Hex)13_1497:0	N10:(HexNAc)2(Hex)13_1497:0:0.00	Peptide Based Search
LFPHGIYNFN(+2512.84)FSAPNKR	(HexNAc)2(Hex)13	1497	NLink		0	0	30.59	39.09	22.1	0	4533.87	2512.84	17	1.7	1512.3	3	155.816	8840000	34384	cwq_mix2-3_726.raw	P87167|BUT2_SCHPO	10	193271	(HexNAc)2(Hex)13_1497:0	N10:(HexNAc)2(Hex)13_1497:0:0.00	Peptide Based Search
LFPHGIYNFN(+2512.84)FSAPNKR	(HexNAc)2(Hex)13	1497	NLink		0	0	50.52	54.71	46.33	0	4533.87	2512.84	17	1.7	1512.3	3	155.816	8840000	34138	cwq_mix2-3_726.raw	P87167|BUT2_SCHPO	10	193271	(HexNAc)2(Hex)13_1497:0	N10:(HexNAc)2(Hex)13_1497:0:25.66	Peptide Based Search
LFPHGIYNFN(+2512.84)FSAPNKR	(HexNAc)2(Hex)13	1497	NLink		0	0	45.8	49.7	41.9	0	4533.87	2512.84	17	1.3	1134.48	4	156.015	215000000	34014	cwq_mix2-3_726.raw	P87167|BUT2_SCHPO	10	145778	(HexNAc)2(Hex)13_1497:0	N10:(HexNAc)2(Hex)13_1497:0:0.00	Peptide Based Search
LFPHGIYNFN(+2512.84)FSAPNKR	(HexNAc)2(Hex)13	1497	NLink		0	-1	37.48	43.46	31.5	0	4533.87	2512.84	17	3	1134.23	4	155.135		33727	cwq_mix2-3_726.raw	P87167|BUT2_SCHPO	10	0	(HexNAc)2(Hex)13_1497:0	N10:(HexNAc)2(Hex)13_1497:0:0.00	Peptide Based Search
LFPHGIYNFN(+2512.84)FSAPNKR	(HexNAc)2(Hex)13	1497	NLink		0	0	43.02	45.64	40.39	0	4533.87	2512.84	17	1.7	1512.3	3	155.816	8840000	34301	cwq_mix2-3_726.raw	P87167|BUT2_SCHPO	10	193271	(HexNAc)2(Hex)13_1497:0	N10:(HexNAc)2(Hex)13_1497:0:0.00	Peptide Based Search
LFPHGIYNFN(+2512.84)FSAPNKR	(HexNAc)2(Hex)13	1497	NLink		0	0	45.45	46.78	44.13	0	4533.87	2512.84	17	1.7	1512.3	3	155.816	8840000	34229	cwq_mix2-3_726.raw	P87167|BUT2_SCHPO	10	193271	(HexNAc)2(Hex)13_1497:0	N10:(HexNAc)2(Hex)13_1497:0:5.47	Peptide Based Search
LFPHGIYNFN(+2512.84)FSAPNKR	(HexNAc)2(Hex)13	1497	NLink		0	0	45.44	44.11	46.78	0	4533.87	2512.84	17	2	1134.48	4	153.743	243000000	33944	cwq_mix2-1_726.raw	P87167|BUT2_SCHPO	10	129100	(HexNAc)2(Hex)13_1497:0	N10:(HexNAc)2(Hex)13_1497:0:0.00	Peptide Based Search
LFPHGIYNFN(+2512.84)FSAPNKR	(HexNAc)2(Hex)13	1497	NLink		0	0	47.04	45.5	48.58	0	4533.87	2512.84	17	2	1134.48	4	153.743	243000000	33854	cwq_mix2-1_726.raw	P87167|BUT2_SCHPO	10	129100	(HexNAc)2(Hex)13_1497:0	N10:(HexNAc)2(Hex)13_1497:0:5.03	Peptide Based Search
LFPHGIYNFN(+2512.84)FSAPNKR	(HexNAc)2(Hex)13	1497	NLink		0	0	39.84	48.12	31.55	0	4533.87	2512.84	17	3.2	1512.3	3	153.743	14100000	34208	cwq_mix2-1_726.raw	P87167|BUT2_SCHPO	10	181647	(HexNAc)2(Hex)13_1497:0	N10:(HexNAc)2(Hex)13_1497:0:0.00	Peptide Based Search
LFPHGIYNFN(+2512.84)FSAPNKR	(HexNAc)2(Hex)13	1497	NLink		0	0	42.09	44.48	39.71	0	4533.87	2512.84	17	2	1134.48	4	153.743	243000000	34130	cwq_mix2-1_726.raw	P87167|BUT2_SCHPO	10	129100	(HexNAc)2(Hex)13_1497:0	N10:(HexNAc)2(Hex)13_1497:0:0.00	Peptide Based Search
LFPHGIYNFN(+2512.84)FSAPNKR	(HexNAc)2(Hex)13	1497	NLink		0	0	37.44	42.77	32.11	0	4533.87	2512.84	17	3.2	1512.3	3	153.743	14100000	34135	cwq_mix2-1_726.raw	P87167|BUT2_SCHPO	10	181647	(HexNAc)2(Hex)13_1497:0	N10:(HexNAc)2(Hex)13_1497:0:0.00	Peptide Based Search
LFPHGIYNFN(+2512.84)FSAPNKR	(HexNAc)2(Hex)13	1497	NLink		0	-1	40.44	39.71	41.17	0	4533.87	2512.84	17	3.4	1511.97	3	154.305		33997	cwq_mix2-1_726.raw	P87167|BUT2_SCHPO	10	0	(HexNAc)2(Hex)13_1497:0	N10:(HexNAc)2(Hex)13_1497:0:9.40	Peptide Based Search
LFPHGIYNFN(+2512.84)FSAPNKR	(HexNAc)2(Hex)13	1497	NLink		0	0	42.03	44.66	39.4	0	4533.87	2512.84	17	2	1134.48	4	153.743	243000000	34219	cwq_mix2-1_726.raw	P87167|BUT2_SCHPO	10	129100	(HexNAc)2(Hex)13_1497:0	N10:(HexNAc)2(Hex)13_1497:0:0.00	Peptide Based Search
LFPHGIYNFN(+2512.84)FSAPNKR	(HexNAc)2(Hex)13	1497	NLink		0	0	41.44	44.91	37.97	0	4533.87	2512.84	17	2	1134.48	4	153.743	243000000	34030	cwq_mix2-1_726.raw	P87167|BUT2_SCHPO	10	129100	(HexNAc)2(Hex)13_1497:0	N10:(HexNAc)2(Hex)13_1497:0:0.00	Peptide Based Search
LFPHGIYNFN(+2512.84)FSAPNKR	(HexNAc)2(Hex)13	1497	NLink		0	0	45.38	48.06	42.69	0	4533.87	2512.84	17	2	1134.48	4	153.743	243000000	33681	cwq_mix2-1_726.raw	P87167|BUT2_SCHPO	10	129100	(HexNAc)2(Hex)13_1497:0	N10:(HexNAc)2(Hex)13_1497:0:0.00	Peptide Based Search
LFPHGIYNFN(+2512.84)FSAPNKR	(HexNAc)2(Hex)13	1497	NLink		0	0	30	36.4	23.59	0	4533.87	2512.84	17	3.2	1512.3	3	153.743	14100000	34284	cwq_mix2-1_726.raw	P87167|BUT2_SCHPO	10	181647	(HexNAc)2(Hex)13_1497:0	N10:(HexNAc)2(Hex)13_1497:0:0.00	Peptide Based Search
LFPHGIYNFN(+2512.84)FSAPNKR	(HexNAc)2(Hex)13	1497	NLink		0	0	32.51	42.62	22.4	0	4533.87	2512.84	17	2	1134.48	4	153.743	243000000	34307	cwq_mix2-1_726.raw	P87167|BUT2_SCHPO	10	129100	(HexNAc)2(Hex)13_1497:0	N10:(HexNAc)2(Hex)13_1497:0:0.00	Peptide Based Search
LFPHGIYNFN(+2512.84)FSAPNKR	(HexNAc)2(Hex)13	1497	NLink		0	0	39.39	47.5	31.29	0	4533.87	2512.84	17	3.2	1512.3	3	153.743	14100000	33674	cwq_mix2-1_726.raw	P87167|BUT2_SCHPO	10	181647	(HexNAc)2(Hex)13_1497:0	N10:(HexNAc)2(Hex)13_1497:0:0.00	Peptide Based Search
LFPHGIYNFN(+2512.84)FSAPNKR	(HexNAc)2(Hex)13	1497	NLink		0	0	43.55	47.51	39.58	0	4533.87	2512.84	17	3.2	1512.3	3	153.743	14100000	33911	cwq_mix2-1_726.raw	P87167|BUT2_SCHPO	10	181647	(HexNAc)2(Hex)13_1497:0	N10:(HexNAc)2(Hex)13_1497:0:17.01	Peptide Based Search
LFPHGIYNFN(+2512.84)FSAPNKR	(HexNAc)2(Hex)13	1497	NLink		0	0	50.13	49.18	51.08	0	4533.87	2512.84	17	2	1134.48	4	153.743	243000000	33762	cwq_mix2-1_726.raw	P87167|BUT2_SCHPO	10	129100	(HexNAc)2(Hex)13_1497:0	N10:(HexNAc)2(Hex)13_1497:0:7.32	Peptide Based Search
LFPHGIYNFN(+2512.84)FSAPNKR	(HexNAc)2(Hex)13	1497	NLink		0	2	26.05	30.26	21.84	0	4533.87	2512.84	17	-4.4	1134.97	4	158.191	4670000	35090	cwq_mix2-1_726.raw	P87167|BUT2_SCHPO	10	129262	(HexNAc)2(Hex)13_1497:0	N10:(HexNAc)2(Hex)13_1497:0:0.00	Peptide Based Search
LFPHGIYNFN(+2512.84)FSAPNKR	(HexNAc)2(Hex)13	1497	NLink		0	0	45.1	47.75	42.44	0	4533.87	2512.84	17	2.2	1134.48	4	153.662	213000000	33598	cwq_mix2-2_726.raw	P87167|BUT2_SCHPO	10	143275	(HexNAc)2(Hex)13_1497:0	N10:(HexNAc)2(Hex)13_1497:0:0.00	Peptide Based Search
LFPHGIYNFN(+2512.84)FSAPNKR	(HexNAc)2(Hex)13	1497	NLink		0	0	39.55	38.62	40.48	0	4533.87	2512.84	17	2.2	1134.48	4	153.662	213000000	33951	cwq_mix2-2_726.raw	P87167|BUT2_SCHPO	10	143275	(HexNAc)2(Hex)13_1497:0	N10:(HexNAc)2(Hex)13_1497:0:0.00	Peptide Based Search
LFPHGIYNFN(+2512.84)FSAPNKR	(HexNAc)2(Hex)13	1497	NLink		0	0	41.81	43.58	40.04	0	4533.87	2512.84	17	1.2	1512.3	3	153.759	11900000	33738	cwq_mix2-2_726.raw	P87167|BUT2_SCHPO	10	194321	(HexNAc)2(Hex)13_1497:0	N10:(HexNAc)2(Hex)13_1497:0:5.03	Peptide Based Search
LFPHGIYNFN(+2512.84)FSAPNKR	(HexNAc)2(Hex)13	1497	NLink		0	0	39.99	42.44	37.53	0	4533.87	2512.84	17	1.2	1512.3	3	153.759	11900000	33525	cwq_mix2-2_726.raw	P87167|BUT2_SCHPO	10	194321	(HexNAc)2(Hex)13_1497:0	N10:(HexNAc)2(Hex)13_1497:0:9.40	Peptide Based Search
LFPHGIYNFN(+2512.84)FSAPNKR	(HexNAc)2(Hex)13	1497	NLink		0	0	41.87	46.84	36.89	0	4533.87	2512.84	17	2.2	1134.48	4	153.662	213000000	33519	cwq_mix2-2_726.raw	P87167|BUT2_SCHPO	10	143275	(HexNAc)2(Hex)13_1497:0	N10:(HexNAc)2(Hex)13_1497:0:0.00	Peptide Based Search
LFPHGIYNFN(+2512.84)FSAPNKR	(HexNAc)2(Hex)13	1497	NLink		0	-1	32.27	37.77	26.76	0	4533.87	2512.84	17	5.4	1511.97	3	154.633		33900	cwq_mix2-2_726.raw	P87167|BUT2_SCHPO	10	0	(HexNAc)2(Hex)13_1497:0	N10:(HexNAc)2(Hex)13_1497:0:0.00	Peptide Based Search
LFPHGIYNFN(+2512.84)FSAPNKR	(HexNAc)2(Hex)13	1497	NLink		0	0	40.45	42.15	38.75	0	4533.87	2512.84	17	2.2	1134.48	4	153.662	213000000	34022	cwq_mix2-2_726.raw	P87167|BUT2_SCHPO	10	143275	(HexNAc)2(Hex)13_1497:0	N10:(HexNAc)2(Hex)13_1497:0:0.00	Peptide Based Search
LFPHGIYNFN(+2512.84)FSAPNKR	(HexNAc)2(Hex)13	1497	NLink		0	-1	32.68	41.86	23.5	0	4533.87	2512.84	17	0.6	1511.96	3	152.763		33430	cwq_mix2-2_726.raw	P87167|BUT2_SCHPO	10	0	(HexNAc)2(Hex)13_1497:0	N10:(HexNAc)2(Hex)13_1497:0:0.00	Peptide Based Search
LFPHGIYNFN(+2512.84)FSAPNKR	(HexNAc)2(Hex)13	1497	NLink		0	0	40.87	41.22	40.53	0	4533.87	2512.84	17	2.2	1134.48	4	153.662	213000000	33856	cwq_mix2-2_726.raw	P87167|BUT2_SCHPO	10	143275	(HexNAc)2(Hex)13_1497:0	N10:(HexNAc)2(Hex)13_1497:0:0.00	Peptide Based Search
LFPHGIYNFN(+2512.84)FSAPNKR	(HexNAc)2(Hex)13	1497	NLink		0	0	47.76	52.17	43.35	0	4533.87	2512.84	17	1.2	1512.3	3	153.759	11900000	33660	cwq_mix2-2_726.raw	P87167|BUT2_SCHPO	10	194321	(HexNAc)2(Hex)13_1497:0	N10:(HexNAc)2(Hex)13_1497:0:13.67	Peptide Based Search
LFPHGIYNFN(+2512.84)FSAPNKR	(HexNAc)2(Hex)13	1497	NLink		0	0	41.75	42.55	40.95	0	4533.87	2512.84	17	2.2	1134.48	4	153.662	213000000	33766	cwq_mix2-2_726.raw	P87167|BUT2_SCHPO	10	143275	(HexNAc)2(Hex)13_1497:0	N10:(HexNAc)2(Hex)13_1497:0:0.00	Peptide Based Search
LFPHGIYNFN(+2512.84)FSAPNKR	(HexNAc)2(Hex)13	1497	NLink		0	0	43.71	46.73	40.7	0	4533.87	2512.84	17	2.2	1134.48	4	153.662	213000000	33433	cwq_mix2-2_726.raw	P87167|BUT2_SCHPO	10	143275	(HexNAc)2(Hex)13_1497:0	N10:(HexNAc)2(Hex)13_1497:0:0.00	Peptide Based Search
LFPHGIYNFN(+2512.84)FSAPNKR	(HexNAc)2(Hex)13	1497	NLink		0	0	45.17	44.25	46.1	0	4533.87	2512.84	17	2.2	1134.48	4	153.662	213000000	33686	cwq_mix2-2_726.raw	P87167|BUT2_SCHPO	10	143275	(HexNAc)2(Hex)13_1497:0	N10:(HexNAc)2(Hex)13_1497:0:5.03	Peptide Based Search
LFPHGIYNFN(+2512.84)FSAPNKR	(HexNAc)2(Hex)13	1497	NLink		0	0	40.02	44.29	35.76	0	4533.87	2512.84	17	1.2	1512.3	3	153.759	11900000	33815	cwq_mix2-2_726.raw	P87167|BUT2_SCHPO	10	194321	(HexNAc)2(Hex)13_1497:0	N10:(HexNAc)2(Hex)13_1497:0:11.10	Peptide Based Search
LFPHGIYNFN(+2512.84)FSAPNK	(HexNAc)2(Hex)13	1497	NLink		0	0	47.14	47.5	46.79	0	4377.77	2512.84	16	3.7	1460.27	3	165.339	5300000	36427	cwq_mix2-2_726.raw	P87167|BUT2_SCHPO	10	191624	(HexNAc)2(Hex)13_1497:0	N10:(HexNAc)2(Hex)13_1497:0:5.03	Peptide Based Search
LFPHGIYNFN(+2512.84)FSAPNK	(HexNAc)2(Hex)13	1497	NLink		0	-1	30.6	37.29	23.9	0	4377.77	2512.84	16	4.2	1459.93	3	166.038		36561	cwq_mix2-2_726.raw	P87167|BUT2_SCHPO	10	0	(HexNAc)2(Hex)13_1497:0	N10:(HexNAc)2(Hex)13_1497:0:0.00	Peptide Based Search
LFPHGIYNFN(+2674.89)FSAPNKR	(HexNAc)2(Hex)14	2045	NLink		0	0	52.48	62.31	42.65	0	4695.92	2674.89	17	2.2	1174.99	4	155.816	460000000	34417	cwq_mix2-3_726.raw	P87167|BUT2_SCHPO	10	156455	(HexNAc)2(Hex)14_2045:0	N10:(HexNAc)2(Hex)14_2045:0:0.00	Peptide Based Search
LFPHGIYNFN(+2674.89)FSAPNKR	(HexNAc)2(Hex)14	2045	NLink		0	1	37.17	45.05	29.29	0	4695.92	2674.89	17	-3.6	1175.23	4	161.862	10100000	35285	cwq_mix2-3_726.raw	P87167|BUT2_SCHPO	10	156516	(HexNAc)2(Hex)14_2045:0	N10:(HexNAc)2(Hex)14_2045:0:0.00	Peptide Based Search
LFPHGIYNFN(+2674.89)FSAPNKR	(HexNAc)2(Hex)14	2045	NLink		0	0	51.76	60.05	43.47	0	4695.92	2674.89	17	0.2	1566.31	3	155.816	16900000	33946	cwq_mix2-3_726.raw	P87167|BUT2_SCHPO	10	195627	(HexNAc)2(Hex)14_2045:0	N10:(HexNAc)2(Hex)14_2045:0:5.47	Peptide Based Search
LFPHGIYNFN(+2674.89)FSAPNKR	(HexNAc)2(Hex)14	2045	NLink		0	0	49	56.1	41.9	0	4695.92	2674.89	17	0.2	1566.31	3	155.816	16900000	34141	cwq_mix2-3_726.raw	P87167|BUT2_SCHPO	10	195627	(HexNAc)2(Hex)14_2045:0	N10:(HexNAc)2(Hex)14_2045:0:0.00	Peptide Based Search
LFPHGIYNFN(+2674.89)FSAPNKR	(HexNAc)2(Hex)14	2045	NLink		0	0	49.89	52.24	47.54	0	4695.92	2674.89	17	2.2	1174.99	4	155.816	460000000	34085	cwq_mix2-3_726.raw	P87167|BUT2_SCHPO	10	156455	(HexNAc)2(Hex)14_2045:0	N10:(HexNAc)2(Hex)14_2045:0:5.47	Peptide Based Search
LFPHGIYNFN(+2674.89)FSAPNKR	(HexNAc)2(Hex)14	2045	NLink		0	0	45.55	45.49	45.6	0	4695.92	2674.89	17	1.4	1174.99	4	158.813	382000000	33747	cwq_mix2-3_726.raw	P87167|BUT2_SCHPO	10	156454	(HexNAc)2(Hex)14_2045:0	N10:(HexNAc)2(Hex)14_2045:0:22.85	Peptide Based Search
LFPHGIYNFN(+2674.89)FSAPNKR	(HexNAc)2(Hex)14	2045	NLink		0	-1	34.72	47.61	21.84	0	4695.92	2674.89	17	4.2	939.994	5	155.041		33706	cwq_mix2-3_726.raw	P87167|BUT2_SCHPO	10	0	(HexNAc)2(Hex)14_2045:0	N10:(HexNAc)2(Hex)14_2045:0:0.00	Peptide Based Search
LFPHGIYNFN(+2674.89)FSAPNKR	(HexNAc)2(Hex)14	2045	NLink		0	0	31.56	39.98	23.13	0	4695.92	2674.89	17	1.4	1174.99	4	158.813	382000000	34925	cwq_mix2-3_726.raw	P87167|BUT2_SCHPO	10	156454	(HexNAc)2(Hex)14_2045:0	N10:(HexNAc)2(Hex)14_2045:0:0.00	Peptide Based Search
LFPHGIYNFN(+2674.89)FSAPNKR	(HexNAc)2(Hex)14	2045	NLink		0	0	51.67	58.95	44.39	0	4695.92	2674.89	17	0.2	1566.31	3	155.816	16900000	34044	cwq_mix2-3_726.raw	P87167|BUT2_SCHPO	10	195627	(HexNAc)2(Hex)14_2045:0	N10:(HexNAc)2(Hex)14_2045:0:5.03	Peptide Based Search
LFPHGIYNFN(+2674.89)FSAPNKR	(HexNAc)2(Hex)14	2045	NLink		0	0	52.11	58.92	45.31	0	4695.92	2674.89	17	1.4	1174.99	4	158.813	382000000	34324	cwq_mix2-3_726.raw	P87167|BUT2_SCHPO	10	156454	(HexNAc)2(Hex)14_2045:0	N10:(HexNAc)2(Hex)14_2045:0:7.32	Peptide Based Search
LFPHGIYNFN(+2674.89)FSAPNKR	(HexNAc)2(Hex)14	2045	NLink		0	0	49.46	55.8	43.13	0	4695.92	2674.89	17	2.2	1174.99	4	155.816	460000000	33652	cwq_mix2-3_726.raw	P87167|BUT2_SCHPO	10	156455	(HexNAc)2(Hex)14_2045:0	N10:(HexNAc)2(Hex)14_2045:0:0.00	Peptide Based Search
LFPHGIYNFN(+2674.89)FSAPNKR	(HexNAc)2(Hex)14	2045	NLink		0	-1	32.24	37.41	27.08	0	4695.92	2674.89	17	0.6	939.99	5	155.98		33934	cwq_mix2-3_726.raw	P87167|BUT2_SCHPO	10	0	(HexNAc)2(Hex)14_2045:0	N10:(HexNAc)2(Hex)14_2045:0:0.00	Peptide Based Search
LFPHGIYNFN(+2674.89)FSAPNKR	(HexNAc)2(Hex)14	2045	NLink		0	0	52.81	56.16	49.45	0	4695.92	2674.89	17	1.4	1174.99	4	158.813	382000000	33830	cwq_mix2-3_726.raw	P87167|BUT2_SCHPO	10	156454	(HexNAc)2(Hex)14_2045:0	N10:(HexNAc)2(Hex)14_2045:0:15.73	Peptide Based Search
LFPHGIYNFN(+2674.89)FSAPNKR	(HexNAc)2(Hex)14	2045	NLink		0	1	36.91	43.4	30.42	0	4695.92	2674.89	17	-3.6	1175.23	4	161.862	10100000	35204	cwq_mix2-3_726.raw	P87167|BUT2_SCHPO	10	156516	(HexNAc)2(Hex)14_2045:0	N10:(HexNAc)2(Hex)14_2045:0:0.00	Peptide Based Search
LFPHGIYNFN(+2674.89)FSAPNKR	(HexNAc)2(Hex)14	2045	NLink		0	0	49.06	51.06	47.06	0	4695.92	2674.89	17	2.2	1174.99	4	155.816	460000000	34248	cwq_mix2-3_726.raw	P87167|BUT2_SCHPO	10	156455	(HexNAc)2(Hex)14_2045:0	N10:(HexNAc)2(Hex)14_2045:0:5.03	Peptide Based Search
LFPHGIYNFN(+2674.89)FSAPNKR	(HexNAc)2(Hex)14	2045	NLink		0	1	42.54	52.11	32.96	0	4695.92	2674.89	17	2	1566.65	3	157.36		34267	cwq_mix2-3_726.raw	P87167|BUT2_SCHPO	10	0	(HexNAc)2(Hex)14_2045:0	N10:(HexNAc)2(Hex)14_2045:0:0.00	Peptide Based Search
LFPHGIYNFN(+2674.89)FSAPNKR	(HexNAc)2(Hex)14	2045	NLink		0	0	49.5	52.16	46.85	0	4695.92	2674.89	17	2.2	1174.99	4	155.816	460000000	33916	cwq_mix2-3_726.raw	P87167|BUT2_SCHPO	10	156455	(HexNAc)2(Hex)14_2045:0	N10:(HexNAc)2(Hex)14_2045:0:14.63	Peptide Based Search
LFPHGIYNFN(+2674.89)FSAPNKR	(HexNAc)2(Hex)14	2045	NLink		0	1	35.08	39.8	30.37	0	4695.92	2674.89	17	-3.6	1175.23	4	161.862	10100000	35129	cwq_mix2-3_726.raw	P87167|BUT2_SCHPO	10	156516	(HexNAc)2(Hex)14_2045:0	N10:(HexNAc)2(Hex)14_2045:0:0.00	Peptide Based Search
LFPHGIYNFN(+2674.89)FSAPNKR	(HexNAc)2(Hex)14	2045	NLink		0	1	30.57	34.37	26.77	0	4695.92	2674.89	17	-3.6	1175.23	4	161.862	10100000	35386	cwq_mix2-3_726.raw	P87167|BUT2_SCHPO	10	156516	(HexNAc)2(Hex)14_2045:0	N10:(HexNAc)2(Hex)14_2045:0:0.00	Peptide Based Search
LFPHGIYNFN(+2674.89)FSAPNKR	(HexNAc)2(Hex)14	2045	NLink		0	0	45.58	57.6	33.56	0	4695.92	2674.89	17	2.2	1174.99	4	155.816	460000000	34488	cwq_mix2-3_726.raw	P87167|BUT2_SCHPO	10	156455	(HexNAc)2(Hex)14_2045:0	N10:(HexNAc)2(Hex)14_2045:0:0.00	Peptide Based Search
LFPHGIYNFN(+2674.89)FSAPNKR	(HexNAc)2(Hex)14	2045	NLink		0	0	52.68	54.02	51.34	0	4695.92	2674.89	17	2.2	1174.99	4	155.816	460000000	34000	cwq_mix2-3_726.raw	P87167|BUT2_SCHPO	10	156455	(HexNAc)2(Hex)14_2045:0	N10:(HexNAc)2(Hex)14_2045:0:0.00	Peptide Based Search
LFPHGIYNFN(+2674.89)FSAPNKR	(HexNAc)2(Hex)14	2045	NLink		0	0	51.18	52.29	50.07	0	4695.92	2674.89	17	1.4	1174.99	4	158.813	382000000	34167	cwq_mix2-3_726.raw	P87167|BUT2_SCHPO	10	156454	(HexNAc)2(Hex)14_2045:0	N10:(HexNAc)2(Hex)14_2045:0:5.47	Peptide Based Search
LFPHGIYNFN(+2674.89)FSAPNKR	(HexNAc)2(Hex)14	2045	NLink		0	0	51.5	56.61	46.4	0	4695.92	2674.89	17	0.2	1566.31	3	155.816	16900000	33774	cwq_mix2-3_726.raw	P87167|BUT2_SCHPO	10	195627	(HexNAc)2(Hex)14_2045:0	N10:(HexNAc)2(Hex)14_2045:0:13.67	Peptide Based Search
LFPHGIYNFN(+2674.89)FSAPNKR	(HexNAc)2(Hex)14	2045	NLink		0	0	49.84	49.91	49.76	0	4695.92	2674.89	17	2	1174.99	4	153.293	536000000	33841	cwq_mix2-1_726.raw	P87167|BUT2_SCHPO	10	139396	(HexNAc)2(Hex)14_2045:0	N10:(HexNAc)2(Hex)14_2045:0:15.73	Peptide Based Search
LFPHGIYNFN(+2674.89)FSAPNKR	(HexNAc)2(Hex)14	2045	NLink		0	0	49	50.32	47.67	0	4695.92	2674.89	17	2	1174.99	4	153.293	536000000	33750	cwq_mix2-1_726.raw	P87167|BUT2_SCHPO	10	139396	(HexNAc)2(Hex)14_2045:0	N10:(HexNAc)2(Hex)14_2045:0:0.00	Peptide Based Search
LFPHGIYNFN(+2674.89)FSAPNKR	(HexNAc)2(Hex)14	2045	NLink		0	0	47.12	49.14	45.09	0	4695.92	2674.89	17	2	1174.99	4	153.293	536000000	34017	cwq_mix2-1_726.raw	P87167|BUT2_SCHPO	10	139396	(HexNAc)2(Hex)14_2045:0	N10:(HexNAc)2(Hex)14_2045:0:0.00	Peptide Based Search
LFPHGIYNFN(+2674.89)FSAPNKR	(HexNAc)2(Hex)14	2045	NLink		0	0	46.8	46.77	46.82	0	4695.92	2674.89	17	2	1174.99	4	153.293	536000000	33928	cwq_mix2-1_726.raw	P87167|BUT2_SCHPO	10	139396	(HexNAc)2(Hex)14_2045:0	N10:(HexNAc)2(Hex)14_2045:0:0.00	Peptide Based Search
LFPHGIYNFN(+2674.89)FSAPNKR	(HexNAc)2(Hex)14	2045	NLink		0	0	49.81	52.13	47.49	0	4695.92	2674.89	17	3.4	1566.32	3	153.245	25100000	33808	cwq_mix2-1_726.raw	P87167|BUT2_SCHPO	10	185161	(HexNAc)2(Hex)14_2045:0	N10:(HexNAc)2(Hex)14_2045:0:13.67	Peptide Based Search
[truncated: 2,526 more rows]

## Sheet: pGlyco3
GlySpec	PepSpec	RawName	Scan	RT	PrecursorMH	PrecursorMZ	Charge	Rank	Peptide	Mod	PeptideMH	Glycan(H,N,A,G,F)	GlycanComposition	PlausibleStruct	GlyID	GlyFrag	GlyMass	GlySite	TotalScore	PepScore	GlyScore	CoreMatched	MassDeviation	PPM	GlyIonRatio	byIonRatio	czIonRatio	GlyDecoy	PepDecoy	IsSmallGlycan	GlycanPEP	GlycanFDR	PeptidePEP	PeptideFDR	TotalFDR	Proteins	Genes	ProSites
[truncated: 3,553 more rows]

[truncated: 2 more sheets: MetaMorpheus, MSFragger]
