# Supplementary material for: Glycopeptide database search and de novo sequencing with PEAKS GlycanFinder enable highly sensitive glycoproteomics
Source: Nat Commun. 2023 Jul 8;14:4046. doi: 10.1038/s41467-023-39699-5 (PMC10329677; doi:10.1038/s41467-023-39699-5)
Supplement: Supplementary file 6 — Supplementary Data 2 [file 41467_2023_39699_MOESM6_ESM.xlsx]

## Sheet: Sheet1
Supplementary Data 2. Glycan de novo sequencing results by GlycanFinder and StrucGP on the dataset of five mouse tissues from Liu et al.27
The p value in -10LgP is defined as the probability that a false identification achieves the same or better matching score [47]. It is calculated as the ratio between the number of false identifications above a given score and the total number of false identifications.

## Sheet: GlycanFinder
Peptide	Glycan	Denovo glycan	Glycan Type	Adduct	Adduct Mass	Isotopic Shift	-10LgP	Glycan Score	Peptide Score	Glycan Rank	S-Score (%)	Mass	Glycan Mass	Length	ppm	m/z	z	RT	Area	Scan	Source File	Accession	Glycosylation position	Feature id	PTM	AScore
SSSHLPPSSYFN(+892.32)ASGR	(Hex)3(HexNAc)2	RES 1b:b-dglc-HEX-1:5 2b:b-dglc-HEX-1:5 3b:b-dman-HEX-1:5 4b:b-dman-HEX-1:5 5b:b-dman-HEX-1:5 6s:n-acetyl 7s:n-acetyl LIN 1:1o(-1+-1)2d 2:2o(-1+-1)3d 3:3o(-1+-1)4d 4:3o(-1+-1)5d 5:2d(2+1)6n 6:1d(2+1)7n	NLink		0	0	21.16	21.35	20.97	0	100	2585.1	892.316	16	2	862.71	3	79.7497	464000	16845	MouseBrain-Z-T-1.raw	O89023|TPP1_MOUSE	12	48760	(HexNAc)2(Hex)3_1:0	N12:(HexNAc)2(Hex)3_1:0:1000.00
QVN(+1216.42)FTVDEHR	(Hex)5(HexNAc)2	RES 1b:b-dglc-HEX-1:5 2b:b-dglc-HEX-1:5 3b:b-dman-HEX-1:5 4b:b-dman-HEX-1:5 5b:b-dman-HEX-1:5 6b:b-dman-HEX-1:5 7b:b-dman-HEX-1:5 8s:n-acetyl 9s:n-acetyl LIN 1:1o(-1+-1)2d 2:2o(-1+-1)3d 3:3o(-1+-1)4d 4:3o(-1+-1)5d 5:5o(-1+-1)6d 6:5o(-1+-1)7d 7:2d(2+1)8n 8:1d(2+1)9n	NLink		0	0	30.86	35.69	26.03	0	0	2460.02	1216.42	10	0.7	821.013	3	59.3853	349000	12217	MouseBrain-Z-T-1.raw	Q99P47|CNTP4_MOUSE	3	43577	(HexNAc)2(Hex)5_8:0	N3:(HexNAc)2(Hex)5_8:0:1000.00
VPFIFNINPATTN(+1216.42)FTGSC(+57.02)QPQSAQLR	(Hex)5(HexNAc)2	RES 1b:b-dglc-HEX-1:5 2b:b-dglc-HEX-1:5 3b:b-dman-HEX-1:5 4b:b-dman-HEX-1:5 5b:b-dman-HEX-1:5 6b:b-dman-HEX-1:5 7b:b-dman-HEX-1:5 8s:n-acetyl 9s:n-acetyl LIN 1:1o(-1+-1)2d 2:2o(-1+-1)3d 3:3o(-1+-1)4d 4:3o(-1+-1)5d 5:5o(-1+-1)6d 6:5o(-1+-1)7d 7:2d(2+1)8n 8:1d(2+1)9n	NLink		0	0	21.73	12.07	31.38	0	0	4123.85	1216.42	26	1.8	1375.63	3	189.639	685000	41248	MouseBrain-Z-T-1.raw	P17047|LAMP2_MOUSE	13	142593	(HexNAc)2(Hex)5_8:0;Carbamidomethylation	N13:(HexNAc)2(Hex)5_8:0:30.64;C18:Carbamidomethylation:1000.00
HPEETGGFQEAPLAYDAIWALALALN(+1216.42)K	(Hex)5(HexNAc)2	RES 1b:b-dglc-HEX-1:5 2b:b-dglc-HEX-1:5 3b:b-dman-HEX-1:5 4b:b-dman-HEX-1:5 5b:b-dman-HEX-1:5 6b:b-dman-HEX-1:5 7b:b-dman-HEX-1:5 8s:n-acetyl 9s:n-acetyl LIN 1:1o(-1+-1)2d 2:2o(-1+-1)3d 3:3o(-1+-1)4d 4:3o(-1+-1)5d 5:5o(-1+-1)6d 6:5o(-1+-1)7d 7:2d(2+1)8n 8:1d(2+1)9n	NLink		0	0	28.5	12.5	44.5	0	0	4140.89	1216.42	27	1.8	1381.31	3	269.518	6440000	59611	MouseBrain-Z-T-1.raw	Q9WV18|GABR1_MOUSE	26	143873	(HexNAc)2(Hex)5_8:0	N26:(HexNAc)2(Hex)5_8:0:1000.00
DDLHPTLPAGQYFLN(+1216.42)ITYNYPVHSFDGR	(Hex)5(HexNAc)2	RES 1b:b-dglc-HEX-1:5 2b:b-dglc-HEX-1:5 3b:b-dman-HEX-1:5 4b:b-dman-HEX-1:5 5b:b-dman-HEX-1:5 6b:b-dman-HEX-1:5 7b:b-dman-HEX-1:5 8s:n-acetyl 9s:n-acetyl LIN 1:1o(-1+-1)2d 2:2o(-1+-1)3d 3:3o(-1+-1)4d 4:3o(-1+-1)5d 5:5o(-1+-1)6d 6:5o(-1+-1)7d 7:2d(2+1)8n 8:1d(2+1)9n	NLink		0	0	24.81	13.2	36.42	0	0	4465.97	1216.42	28	1.7	1117.5	4	196.288	1990000	42680	MouseBrain-Z-T-1.raw	Q8VEK0|CC50A_MOUSE	15	91204	(HexNAc)2(Hex)5_8:0	N15:(HexNAc)2(Hex)5_8:0:0.00
EN(+1216.42)GTDAVQEEEESPAEGSK	(Hex)5(HexNAc)2	RES 1b:b-dglc-HEX-1:5 2b:b-dglc-HEX-1:5 3b:b-dman-HEX-1:5 4b:b-dman-HEX-1:5 5b:b-dman-HEX-1:5 6b:b-dman-HEX-1:5 7b:b-dman-HEX-1:5 8s:n-acetyl 9s:n-acetyl LIN 1:1o(-1+-1)2d 2:2o(-1+-1)3d 3:3o(-1+-1)4d 4:3o(-1+-1)5d 5:5o(-1+-1)6d 6:5o(-1+-1)7d 7:2d(2+1)8n 8:1d(2+1)9n	NLink		0	0	14	12.77	15.23	0	0	3221.26	1216.42	19	-0.8	1074.76	3	61.6327	569000	12728	MouseBrain-Z-T-1.raw	Q9JKR6|HYOU1_MOUSE	2	82465	(HexNAc)2(Hex)5_8:0	N2:(HexNAc)2(Hex)5_8:0:1000.00
LRPHFLSVC(+57.02)DPDFSQIN(+1038.37)C(+57.02)SEGYIQNYR	(Fuc)1(Hex)3(HexNAc)2	RES 1b:b-dglc-HEX-1:5 2b:a-lgal-HEX-1:5|6:d 3b:b-dglc-HEX-1:5 4b:b-dman-HEX-1:5 5b:b-dman-HEX-1:5 6b:b-dman-HEX-1:5 7s:n-acetyl 8s:n-acetyl LIN 1:1o(-1+-1)2d 2:1o(-1+-1)3d 3:3o(-1+-1)4d 4:4o(-1+-1)5d 5:4o(-1+-1)6d 6:3d(2+1)7n 7:1d(2+1)8n	NLink		0	-1	17.48	12.36	22.61	0	100	4352.9	1038.37	27	-0.7	1088.98	4	153.447		33202	MouseBrain-Z-T-1.raw	Q99JY8|PLPP3_MOUSE	17	0	Carbamidomethylation;(HexNAc)2(Hex)3(Fuc)1_2:0;Carbamidomethylation	C9:Carbamidomethylation:1000.00;N17:(HexNAc)2(Hex)3(Fuc)1_2:0:40.94;C18:Carbamidomethylation:1000.00
GKAN(+1038.37)STGTLVITNPTR	(Fuc)1(Hex)3(HexNAc)2	RES 1b:b-dglc-HEX-1:5 2b:a-lgal-HEX-1:5|6:d 3b:b-dglc-HEX-1:5 4b:b-dman-HEX-1:5 5b:b-dman-HEX-1:5 6b:b-dman-HEX-1:5 7s:n-acetyl 8s:n-acetyl LIN 1:1o(-1+-1)2d 2:1o(-1+-1)3d 3:3o(-1+-1)4d 4:4o(-1+-1)5d 5:4o(-1+-1)6d 6:3d(2+1)7n 7:1d(2+1)8n	NLink		0	0	29.48	13.76	45.19	0	100	2667.26	1038.37	16	1.3	890.094	3	60.1322	619000	12350	MouseBrain-Z-T-1.raw	P12960|CNTN1_MOUSE	4	51548	(HexNAc)2(Hex)3(Fuc)1_2:0	N4:(HexNAc)2(Hex)3(Fuc)1_2:0:113.83
LSHDGN(+1216.42)ETLPLHLYVK	(Hex)5(HexNAc)2	RES 1b:b-dglc-HEX-1:5 2b:b-dglc-HEX-1:5 3b:b-dman-HEX-1:5 4b:b-dman-HEX-1:5 5b:b-dman-HEX-1:5 6b:b-dman-HEX-1:5 7b:b-dman-HEX-1:5 8s:n-acetyl 9s:n-acetyl LIN 1:1o(-1+-1)2d 2:2o(-1+-1)3d 3:3o(-1+-1)4d 4:3o(-1+-1)5d 5:5o(-1+-1)6d 6:5o(-1+-1)7d 7:2d(2+1)8n 8:1d(2+1)9n	NLink		0	0	31.42	28.16	34.69	0	0	3051.38	1216.42	16	0.7	1018.13	3	95.0633	980000	20136	MouseBrain-Z-T-1.raw	B2RXS4|PLXB2_MOUSE	6	71904	(HexNAc)2(Hex)5_8:0	N6:(HexNAc)2(Hex)5_8:0:1000.00
DEDAENLGHFVMFPAN(+1216.42)GSIDLM(+15.99)YFPYYGK	(Hex)5(HexNAc)2	RES 1b:b-dglc-HEX-1:5 2b:b-dglc-HEX-1:5 3b:b-dman-HEX-1:5 4b:b-dman-HEX-1:5 5b:b-dman-HEX-1:5 6b:b-dman-HEX-1:5 7b:b-dman-HEX-1:5 8s:n-acetyl 9s:n-acetyl LIN 1:1o(-1+-1)2d 2:2o(-1+-1)3d 3:3o(-1+-1)4d 4:3o(-1+-1)5d 5:5o(-1+-1)6d 6:5o(-1+-1)7d 7:2d(2+1)8n 8:1d(2+1)9n	NLink		0	0	23.82	12.06	35.58	0	0	4571.91	1216.42	29	2.5	1524.98	3	227.248	1530000	49657	MouseBrain-Z-T-1.raw	P14231|AT1B2_MOUSE	16	168768	(HexNAc)2(Hex)5_8:0;Oxidation (M)	N16:(HexNAc)2(Hex)5_8:0:7.93;M22:Oxidation (M):1000.00
SN(+1216.42)ISILR	(Hex)5(HexNAc)2	RES 1b:b-dglc-HEX-1:5 2b:b-dglc-HEX-1:5 3b:b-dman-HEX-1:5 4b:b-dman-HEX-1:5 5b:b-dman-HEX-1:5 6b:b-dman-HEX-1:5 7b:b-dman-HEX-1:5 8s:n-acetyl 9s:n-acetyl LIN 1:1o(-1+-1)2d 2:2o(-1+-1)3d 3:3o(-1+-1)4d 4:3o(-1+-1)5d 5:5o(-1+-1)6d 6:5o(-1+-1)7d 7:2d(2+1)8n 8:1d(2+1)9n	NLink		0	0	26.64	33.61	19.68	0	0	2017.89	1216.42	7	1.4	1009.95	2	63.5694	14900000	13176	MouseBrain-Z-T-1.raw	P15116|CADH2_MOUSE	2	69978	(HexNAc)2(Hex)5_8:0	N2:(HexNAc)2(Hex)5_8:0:1000.00
AN(+1216.42)TTQPGIVEGGQVLK	(Hex)5(HexNAc)2	RES 1b:b-dglc-HEX-1:5 2b:b-dglc-HEX-1:5 3b:b-dman-HEX-1:5 4b:b-dman-HEX-1:5 5b:b-dman-HEX-1:5 6b:b-dman-HEX-1:5 7b:b-dman-HEX-1:5 8s:n-acetyl 9s:n-acetyl LIN 1:1o(-1+-1)2d 2:2o(-1+-1)3d 3:3o(-1+-1)4d 4:3o(-1+-1)5d 5:5o(-1+-1)6d 6:5o(-1+-1)7d 7:2d(2+1)8n 8:1d(2+1)9n	NLink		0	0	14.75	12.2	17.29	0	0	2827.28	1216.42	16	2.3	943.437	3	81.8896	528000	17247	MouseBrain-Z-T-1.raw	P43406|ITAV_MOUSE	2	59422	(HexNAc)2(Hex)5_8:0	N2:(HexNAc)2(Hex)5_8:0:1000.00
YIITWDHVVALSN(+1216.42)ESTVTGYK	(Hex)5(HexNAc)2	RES 1b:b-dglc-HEX-1:5 2b:b-dglc-HEX-1:5 3b:b-dman-HEX-1:5 4b:b-dman-HEX-1:5 5b:b-dman-HEX-1:5 6b:b-dman-HEX-1:5 7b:b-dman-HEX-1:5 8s:n-acetyl 9s:n-acetyl LIN 1:1o(-1+-1)2d 2:2o(-1+-1)3d 3:3o(-1+-1)4d 4:3o(-1+-1)5d 5:5o(-1+-1)6d 6:5o(-1+-1)7d 7:2d(2+1)8n 8:1d(2+1)9n	NLink		0	0	20.19	12.13	28.25	0	0	3611.63	1216.42	21	1.3	1204.88	3	163.3	9350000	35367	MouseBrain-Z-T-1.raw	P12960|CNTN1_MOUSE	13	105762	(HexNAc)2(Hex)5_8:0	N13:(HexNAc)2(Hex)5_8:0:1000.00
N(+1216.42)VTALLMEAR	(Hex)5(HexNAc)2	RES 1b:b-dglc-HEX-1:5 2b:b-dglc-HEX-1:5 3b:b-dman-HEX-1:5 4b:b-dman-HEX-1:5 5b:b-dman-HEX-1:5 6b:b-dman-HEX-1:5 7b:b-dman-HEX-1:5 8s:n-acetyl 9s:n-acetyl LIN 1:1o(-1+-1)2d 2:2o(-1+-1)3d 3:3o(-1+-1)4d 4:3o(-1+-1)5d 5:5o(-1+-1)6d 6:5o(-1+-1)7d 7:2d(2+1)8n 8:1d(2+1)9n	NLink		0	0	34.42	31.87	36.96	0	0	2333.02	1216.42	10	1.6	778.681	3	117.58	240000	25197	MouseBrain-Z-T-1.raw	P35438|NMDZ1_MOUSE	1	38705	(HexNAc)2(Hex)5_8:0	N1:(HexNAc)2(Hex)5_8:0:1000.00
DAMVGN(+1216.42)YTC(+57.02)EVTELSR	(Hex)5(HexNAc)2	RES 1b:b-dglc-HEX-1:5 2b:b-dglc-HEX-1:5 3b:b-dman-HEX-1:5 4b:b-dman-HEX-1:5 5b:b-dman-HEX-1:5 6b:b-dman-HEX-1:5 7b:b-dman-HEX-1:5 8s:n-acetyl 9s:n-acetyl LIN 1:1o(-1+-1)2d 2:2o(-1+-1)3d 3:3o(-1+-1)4d 4:3o(-1+-1)5d 5:5o(-1+-1)6d 6:5o(-1+-1)7d 7:2d(2+1)8n 8:1d(2+1)9n	NLink		0	0	25.16	13.14	37.17	0	0	3060.23	1216.42	16	1.7	1021.09	3	137.849	27400000	29796	MouseBrain-Z-T-1.raw	Q61735|CD47_MOUSE	6	72620	(HexNAc)2(Hex)5_8:0;Carbamidomethylation	N6:(HexNAc)2(Hex)5_8:0:1000.00;C9:Carbamidomethylation:1000.00
AGPN(+1216.42)GTLFVVDAYK	(Hex)5(HexNAc)2	RES 1b:b-dglc-HEX-1:5 2b:b-dglc-HEX-1:5 3b:b-dman-HEX-1:5 4b:b-dman-HEX-1:5 5b:b-dman-HEX-1:5 6b:b-dman-HEX-1:5 7b:b-dman-HEX-1:5 8s:n-acetyl 9s:n-acetyl LIN 1:1o(-1+-1)2d 2:2o(-1+-1)3d 3:3o(-1+-1)4d 4:3o(-1+-1)5d 5:5o(-1+-1)6d 6:5o(-1+-1)7d 7:2d(2+1)8n 8:1d(2+1)9n	NLink		0	0	33.01	20.1	45.92	0	0	2667.17	1216.42	14	1.8	1334.59	2	124.937	4980000	26877	MouseBrain-Z-T-1.raw	Q9D7N9|APMAP_MOUSE	4	133203	(HexNAc)2(Hex)5_8:0	N4:(HexNAc)2(Hex)5_8:0:1000.00
FGHSPLIN(+1216.42)LTGGLSHASDVVLYHQHK	(Hex)5(HexNAc)2	RES 1b:b-dglc-HEX-1:5 2b:b-dglc-HEX-1:5 3b:b-dman-HEX-1:5 4b:b-dman-HEX-1:5 5b:b-dman-HEX-1:5 6b:b-dman-HEX-1:5 7b:b-dman-HEX-1:5 8s:n-acetyl 9s:n-acetyl LIN 1:1o(-1+-1)2d 2:2o(-1+-1)3d 3:3o(-1+-1)4d 4:3o(-1+-1)5d 5:5o(-1+-1)6d 6:5o(-1+-1)7d 7:2d(2+1)8n 8:1d(2+1)9n	NLink		0	0	29.89	18.26	41.52	0	0	4042.88	1216.42	26	1.2	1011.73	4	131.078	2130000	28253	MouseBrain-Z-T-1.raw	Q91ZX7|LRP1_MOUSE	8	70244	(HexNAc)2(Hex)5_8:0	N8:(HexNAc)2(Hex)5_8:0:1000.00
TENLDVIVN(+1216.42)ISDTESWGQHVQK	(Hex)5(HexNAc)2	RES 1b:b-dglc-HEX-1:5 2b:b-dglc-HEX-1:5 3b:b-dman-HEX-1:5 4b:b-dman-HEX-1:5 5b:b-dman-HEX-1:5 6b:b-dman-HEX-1:5 7b:b-dman-HEX-1:5 8s:n-acetyl 9s:n-acetyl LIN 1:1o(-1+-1)2d 2:2o(-1+-1)3d 3:3o(-1+-1)4d 4:3o(-1+-1)5d 5:5o(-1+-1)6d 6:5o(-1+-1)7d 7:2d(2+1)8n 8:1d(2+1)9n	NLink		0	0	14.55	11.09	18	0	0	3727.65	1216.42	22	5.4	1243.56	3	154.846	2150000	33866	MouseBrain-Z-T-1.raw	P14231|AT1B2_MOUSE	9	112006	(HexNAc)2(Hex)5_8:0	N9:(HexNAc)2(Hex)5_8:0:19.20
HIN(+1216.42)LTTLSVAGGFR	(Hex)5(HexNAc)2	RES 1b:b-dglc-HEX-1:5 2b:b-dglc-HEX-1:5 3b:b-dman-HEX-1:5 4b:b-dman-HEX-1:5 5b:b-dman-HEX-1:5 6b:b-dman-HEX-1:5 7b:b-dman-HEX-1:5 8s:n-acetyl 9s:n-acetyl LIN 1:1o(-1+-1)2d 2:2o(-1+-1)3d 3:3o(-1+-1)4d 4:3o(-1+-1)5d 5:5o(-1+-1)6d 6:5o(-1+-1)7d 7:2d(2+1)8n 8:1d(2+1)9n	NLink		0	0	30.6	30.27	30.93	0	0	2701.23	1216.42	14	0.6	901.418	3	123.418	1030000	26469	MouseBrain-Z-T-1.raw	Q3UUQ7|PGAP1_MOUSE	3	52818	(HexNAc)2(Hex)5_8:0	N3:(HexNAc)2(Hex)5_8:0:1000.00
GETASLLC(+57.02)N(+1216.42)ISVR	(Hex)5(HexNAc)2	RES 1b:b-dglc-HEX-1:5 2b:b-dglc-HEX-1:5 3b:b-dman-HEX-1:5 4b:b-dman-HEX-1:5 5b:b-dman-HEX-1:5 6b:b-dman-HEX-1:5 7b:b-dman-HEX-1:5 8s:n-acetyl 9s:n-acetyl LIN 1:1o(-1+-1)2d 2:2o(-1+-1)3d 3:3o(-1+-1)4d 4:3o(-1+-1)5d 5:5o(-1+-1)6d 6:5o(-1+-1)7d 7:2d(2+1)8n 8:1d(2+1)9n	NLink		0	0	18.07	11.78	24.37	0	0	2635.14	1216.42	13	4	1318.58	2	113.301	154000	24278	MouseBrain-Z-T-1.raw	Q8R366|IGSF8_MOUSE	9	129690	Carbamidomethylation;(HexNAc)2(Hex)5_8:0	C8:Carbamidomethylation:1000.00;N9:(HexNAc)2(Hex)5_8:0:1001.00
MAVC(+57.02)TDN(+1216.42)VTDLR	(Hex)5(HexNAc)2	RES 1b:b-dglc-HEX-1:5 2b:b-dglc-HEX-1:5 3b:b-dman-HEX-1:5 4b:b-dman-HEX-1:5 5b:b-dman-HEX-1:5 6b:b-dman-HEX-1:5 7b:b-dman-HEX-1:5 8s:n-acetyl 9s:n-acetyl LIN 1:1o(-1+-1)2d 2:2o(-1+-1)3d 3:3o(-1+-1)4d 4:3o(-1+-1)5d 5:5o(-1+-1)6d 6:5o(-1+-1)7d 7:2d(2+1)8n 8:1d(2+1)9n	NLink		0	0	21.25	15.52	26.98	0	0	2610.05	1216.42	12	1.3	1306.04	2	90.1874	280000	19086	MouseBrain-Z-T-1.raw	A2AFS3|ELAP1_MOUSE	7	126528	Carbamidomethylation;(HexNAc)2(Hex)5_8:0	C4:Carbamidomethylation:1000.00;N7:(HexNAc)2(Hex)5_8:0:1000.00
KLN(+1216.42)YTLK	(Hex)5(HexNAc)2	RES 1b:b-dglc-HEX-1:5 2b:b-dglc-HEX-1:5 3b:b-dman-HEX-1:5 4b:b-dman-HEX-1:5 5b:b-dman-HEX-1:5 6b:b-dman-HEX-1:5 7b:b-dman-HEX-1:5 8s:n-acetyl 9s:n-acetyl LIN 1:1o(-1+-1)2d 2:2o(-1+-1)3d 3:3o(-1+-1)4d 4:3o(-1+-1)5d 5:5o(-1+-1)6d 6:5o(-1+-1)7d 7:2d(2+1)8n 8:1d(2+1)9n	NLink		0	0	37.32	41.8	32.83	0	0	2094.94	1216.42	7	1.6	699.323	3	42.7219	1130000	8514	MouseBrain-Z-T-1.raw	P97449|AMPN_MOUSE	3	30769	(HexNAc)2(Hex)5_8:0	N3:(HexNAc)2(Hex)5_8:0:1000.00
N(+1216.42)C(+57.02)TLLLSTLSPELGGK	(Hex)5(HexNAc)2	RES 1b:b-dglc-HEX-1:5 2b:b-dglc-HEX-1:5 3b:b-dman-HEX-1:5 4b:b-dman-HEX-1:5 5b:b-dman-HEX-1:5 6b:b-dman-HEX-1:5 7b:b-dman-HEX-1:5 8s:n-acetyl 9s:n-acetyl LIN 1:1o(-1+-1)2d 2:2o(-1+-1)3d 3:3o(-1+-1)4d 4:3o(-1+-1)5d 5:5o(-1+-1)6d 6:5o(-1+-1)7d 7:2d(2+1)8n 8:1d(2+1)9n	NLink		0	0	33.51	29	38.02	0	0	2918.32	1216.42	16	1.8	973.782	3	157.391	53100000	34117	MouseBrain-Z-T-1.raw	P20917|MAG_MOUSE	1	64190	(HexNAc)2(Hex)5_8:0;Carbamidomethylation	N1:(HexNAc)2(Hex)5_8:0:1000.00;C2:Carbamidomethylation:1000.00
GTEVN(+1216.42)ATVIGESDPIDEVQGFLFGK	(Hex)5(HexNAc)2	RES 1b:b-dglc-HEX-1:5 2b:b-dglc-HEX-1:5 3b:b-dman-HEX-1:5 4b:b-dman-HEX-1:5 5b:b-dman-HEX-1:5 6b:b-dman-HEX-1:5 7b:b-dman-HEX-1:5 8s:n-acetyl 9s:n-acetyl LIN 1:1o(-1+-1)2d 2:2o(-1+-1)3d 3:3o(-1+-1)4d 4:3o(-1+-1)5d 5:5o(-1+-1)6d 6:5o(-1+-1)7d 7:2d(2+1)8n 8:1d(2+1)9n	NLink	(NH4)1	17.03	0	25.1	12.73	37.47	0	0	3854.73	1216.42	25	0.5	1285.92	3	239.351	1650000	52364	MouseBrain-Z-T-1.raw	Q6P5E4|UGGG1_MOUSE	5	121274	(HexNAc)2(Hex)5_8:0	N5:(HexNAc)2(Hex)5_8:0:1000.00
TN(+1038.37)SSFIQGFVDHVKEDC(+57.02)DR	(Fuc)1(Hex)3(HexNAc)2	RES 1b:b-dglc-HEX-1:5 2b:a-lgal-HEX-1:5|6:d 3b:b-dglc-HEX-1:5 4b:b-dman-HEX-1:5 5b:b-dman-HEX-1:5 6b:b-dman-HEX-1:5 7s:n-acetyl 8s:n-acetyl LIN 1:1o(-1+-1)2d 2:1o(-1+-1)3d 3:3o(-1+-1)4d 4:4o(-1+-1)5d 5:4o(-1+-1)6d 6:3d(2+1)7n 7:1d(2+1)8n	NLink		0	1	15.95	12.23	19.67	0	100	3291.39	1038.37	19	4.2	1098.48	3	134.801	44800	29058	MouseBrain-Z-T-1.raw	Q61207|SAP_MOUSE	2	87788	(HexNAc)2(Hex)3(Fuc)1_2:0;Carbamidomethylation	N2:(HexNAc)2(Hex)3(Fuc)1_2:0:1000.00;C17:Carbamidomethylation:1000.00
LVN(+1216.42)STFLHNK	(Hex)5(HexNAc)2	RES 1b:b-dglc-HEX-1:5 2b:b-dglc-HEX-1:5 3b:b-dman-HEX-1:5 4b:b-dman-HEX-1:5 5b:b-dman-HEX-1:5 6b:b-dman-HEX-1:5 7b:b-dman-HEX-1:5 8s:n-acetyl 9s:n-acetyl LIN 1:1o(-1+-1)2d 2:2o(-1+-1)3d 3:3o(-1+-1)4d 4:3o(-1+-1)5d 5:5o(-1+-1)6d 6:5o(-1+-1)7d 7:2d(2+1)8n 8:1d(2+1)9n	NLink		0	0	37.16	38.5	35.83	0	0	2388.06	1216.42	10	1.3	797.027	3	55.2574	764000	11293	MouseBrain-Z-T-1.raw	Q9JIS5|SV2A_MOUSE	3	40575	(HexNAc)2(Hex)5_8:0	N3:(HexNAc)2(Hex)5_8:0:81.40
FLEPYN(+1054.37)DSIQAQK	(Hex)4(HexNAc)2	RES 1b:b-dglc-HEX-1:5 2b:b-dglc-HEX-1:5 3b:b-dman-HEX-1:5 4b:b-dman-HEX-1:5 5b:b-dman-HEX-1:5 6b:b-dman-HEX-1:5 7s:n-acetyl 8s:n-acetyl LIN 1:1o(-1+-1)2d 2:2o(-1+-1)3d 3:3o(-1+-1)4d 4:3o(-1+-1)5d 5:5o(-1+-1)6d 6:2d(2+1)7n 7:1d(2+1)8n	NLink		0	0	18.89	12.57	25.2	0	0	2606.13	1054.37	13	-0.5	869.715	3	94.9036	3400000	20147	MouseBrain-Z-T-1.raw	P14231|AT1B2_MOUSE	6	49517	(HexNAc)2(Hex)4_3:0	N6:(HexNAc)2(Hex)4_3:0:1001.00
FN(+1216.42)STEYQVVTR	(Hex)5(HexNAc)2	RES 1b:b-dglc-HEX-1:5 2b:b-dglc-HEX-1:5 3b:b-dman-HEX-1:5 4b:b-dman-HEX-1:5 5b:b-dman-HEX-1:5 6b:b-dman-HEX-1:5 7b:b-dman-HEX-1:5 8s:n-acetyl 9s:n-acetyl LIN 1:1o(-1+-1)2d 2:2o(-1+-1)3d 3:3o(-1+-1)4d 4:3o(-1+-1)5d 5:5o(-1+-1)6d 6:5o(-1+-1)7d 7:2d(2+1)8n 8:1d(2+1)9n	NLink		0	0	21.85	13.82	29.87	0	0	2559.07	1216.42	11	0.8	854.032	3	84.7816	1100000	17861	MouseBrain-Z-T-1.raw	Q91ZX7|LRP1_MOUSE	2	47678	(HexNAc)2(Hex)5_8:0	N2:(HexNAc)2(Hex)5_8:0:1000.00
VAALTVN(+1216.42)GTGPATDWLSAETFESDLDETR	(Hex)5(HexNAc)2	RES 1b:b-dglc-HEX-1:5 2b:b-dglc-HEX-1:5 3b:b-dman-HEX-1:5 4b:b-dman-HEX-1:5 5b:b-dman-HEX-1:5 6b:b-dman-HEX-1:5 7b:b-dman-HEX-1:5 8s:n-acetyl 9s:n-acetyl LIN 1:1o(-1+-1)2d 2:2o(-1+-1)3d 3:3o(-1+-1)4d 4:3o(-1+-1)5d 5:5o(-1+-1)6d 6:5o(-1+-1)7d 7:2d(2+1)8n 8:1d(2+1)9n	NLink	(NH4)1	17.03	0	18.67	11.68	25.66	0	0	4298.89	1216.42	29	-0.3	1433.97	3	212.357	493000	46278	MouseBrain-Z-T-1.raw	P97798|NEO1_MOUSE	7	154527	(HexNAc)2(Hex)5_8:0	N7:(HexNAc)2(Hex)5_8:0:1000.00
NTDGTYN(+1216.42)YTSLFLVNSSAHREDVVFTC(+57.02)QVK	(Hex)5(HexNAc)2	RES 1b:b-dglc-HEX-1:5 2b:b-dglc-HEX-1:5 3b:b-dman-HEX-1:5 4b:b-dman-HEX-1:5 5b:b-dman-HEX-1:5 6b:b-dman-HEX-1:5 7b:b-dman-HEX-1:5 8s:n-acetyl 9s:n-acetyl LIN 1:1o(-1+-1)2d 2:2o(-1+-1)3d 3:3o(-1+-1)4d 4:3o(-1+-1)5d 5:5o(-1+-1)6d 6:5o(-1+-1)7d 7:2d(2+1)8n 8:1d(2+1)9n	NLink		0	0	19.53	14.12	24.93	0	0	4681.05	1216.42	30	0.6	1171.27	4	161.32	828000	34974	MouseBrain-Z-T-1.raw	P97797|SHPS1_MOUSE	7	100379	(HexNAc)2(Hex)5_8:0;Carbamidomethylation	N7:(HexNAc)2(Hex)5_8:0:6.04;C27:Carbamidomethylation:1000.00
N(+1054.37)VSDTTK	(Hex)4(HexNAc)2	RES 1b:b-dglc-HEX-1:5 2b:b-dglc-HEX-1:5 3b:b-dman-HEX-1:5 4b:b-dman-HEX-1:5 5b:b-dman-HEX-1:5 6b:b-dman-HEX-1:5 7s:n-acetyl 8s:n-acetyl LIN 1:1o(-1+-1)2d 2:2o(-1+-1)3d 3:3o(-1+-1)4d 4:3o(-1+-1)5d 5:5o(-1+-1)6d 6:2d(2+1)7n 7:1d(2+1)8n	NLink		0	0	19.01	13.38	24.64	0	0	1817.74	1054.37	7	1.1	909.878	2	15.7553	68000	2339	MouseBrain-Z-T-1.raw	P97797|SHPS1_MOUSE	1	54286	(HexNAc)2(Hex)4_3:0	N1:(HexNAc)2(Hex)4_3:0:1000.00
GVTHLN(+1216.42)ISGLK	(Hex)5(HexNAc)2	RES 1b:b-dglc-HEX-1:5 2b:b-dglc-HEX-1:5 3b:b-dman-HEX-1:5 4b:b-dman-HEX-1:5 5b:b-dman-HEX-1:5 6b:b-dman-HEX-1:5 7b:b-dman-HEX-1:5 8s:n-acetyl 9s:n-acetyl LIN 1:1o(-1+-1)2d 2:2o(-1+-1)3d 3:3o(-1+-1)4d 4:3o(-1+-1)5d 5:5o(-1+-1)6d 6:5o(-1+-1)7d 7:2d(2+1)8n 8:1d(2+1)9n	NLink		0	0	44.19	39	49.37	0	0	2354.07	1216.42	11	1.1	785.699	3	75.155	4530000	15733	MouseBrain-Z-T-1.raw	Q91ZX7|LRP1_MOUSE	6	39478	(HexNAc)2(Hex)5_8:0	N6:(HexNAc)2(Hex)5_8:0:1000.00
LFNGQQGIIIQN(+1216.42)FSTR	(Hex)5(HexNAc)2	RES 1b:b-dglc-HEX-1:5 2b:b-dglc-HEX-1:5 3b:b-dman-HEX-1:5 4b:b-dman-HEX-1:5 5b:b-dman-HEX-1:5 6b:b-dman-HEX-1:5 7b:b-dman-HEX-1:5 8s:n-acetyl 9s:n-acetyl LIN 1:1o(-1+-1)2d 2:2o(-1+-1)3d 3:3o(-1+-1)4d 4:3o(-1+-1)5d 5:5o(-1+-1)6d 6:5o(-1+-1)7d 7:2d(2+1)8n 8:1d(2+1)9n	NLink		0	0	24.41	13.21	35.62	0	0	3051.39	1216.42	16	2.4	1526.71	2	139.207	785000	30043	MouseBrain-Z-T-1.raw	Q80Z24|NEGR1_MOUSE	12	168964	(HexNAc)2(Hex)5_8:0	N12:(HexNAc)2(Hex)5_8:0:71.64
FN(+1216.42)C(+57.02)SINIPNTYQETAGISWWK	(Hex)5(HexNAc)2	RES 1b:b-dglc-HEX-1:5 2b:b-dglc-HEX-1:5 3b:b-dman-HEX-1:5 4b:b-dman-HEX-1:5 5b:b-dman-HEX-1:5 6b:b-dman-HEX-1:5 7b:b-dman-HEX-1:5 8s:n-acetyl 9s:n-acetyl LIN 1:1o(-1+-1)2d 2:2o(-1+-1)3d 3:3o(-1+-1)4d 4:3o(-1+-1)5d 5:5o(-1+-1)6d 6:5o(-1+-1)7d 7:2d(2+1)8n 8:1d(2+1)9n	NLink	(NH4)1	17.03	0	20.44	12.8	28.08	0	0	3761.63	1216.42	21	0.3	1254.88	3	195.511	344000	42609	MouseBrain-Z-T-1.raw	Q60805|MERTK_MOUSE	2	113931	(HexNAc)2(Hex)5_8:0;Carbamidomethylation	N2:(HexNAc)2(Hex)5_8:0:0.00;C3:Carbamidomethylation:1000.00
GVTHLN(+1216.42)ISGLK	(Hex)5(HexNAc)2	RES 1b:b-dglc-HEX-1:5 2b:b-dglc-HEX-1:5 3b:b-dman-HEX-1:5 4b:b-dman-HEX-1:5 5b:b-dman-HEX-1:5 6b:b-dman-HEX-1:5 7b:b-dman-HEX-1:5 8s:n-acetyl 9s:n-acetyl LIN 1:1o(-1+-1)2d 2:2o(-1+-1)3d 3:3o(-1+-1)4d 4:3o(-1+-1)5d 5:5o(-1+-1)6d 6:5o(-1+-1)7d 7:2d(2+1)8n 8:1d(2+1)9n	NLink		0	0	19.04	17.69	20.39	0	0	2354.07	1216.42	11	1.1	785.699	3	75.155	4530000	15812	MouseBrain-Z-T-1.raw	Q91ZX7|LRP1_MOUSE	6	39478	(HexNAc)2(Hex)5_8:0	N6:(HexNAc)2(Hex)5_8:0:1001.00
THAN(+1216.42)GSIK	(Hex)5(HexNAc)2	RES 1b:b-dglc-HEX-1:5 2b:b-dglc-HEX-1:5 3b:b-dman-HEX-1:5 4b:b-dman-HEX-1:5 5b:b-dman-HEX-1:5 6b:b-dman-HEX-1:5 7b:b-dman-HEX-1:5 8s:n-acetyl 9s:n-acetyl LIN 1:1o(-1+-1)2d 2:2o(-1+-1)3d 3:3o(-1+-1)4d 4:3o(-1+-1)5d 5:5o(-1+-1)6d 6:5o(-1+-1)7d 7:2d(2+1)8n 8:1d(2+1)9n	NLink		0	0	26.12	28.24	23.99	0	0	2042.85	1216.42	8	1.2	1022.43	2	13.9124	29600	1917	MouseBrain-Z-T-1.raw	Q91ZX7|LRP1_MOUSE	4	72976	(HexNAc)2(Hex)5_8:0	N4:(HexNAc)2(Hex)5_8:0:1000.00
TMN(+1378.47)FTYEVHLVADGK	(Hex)6(HexNAc)2	RES 1b:b-dglc-HEX-1:5 2b:b-dglc-HEX-1:5 3b:b-dman-HEX-1:5 4b:b-dman-HEX-1:5 5b:b-dman-HEX-1:5 6b:b-dman-HEX-1:5 7b:b-dman-HEX-1:5 8b:b-dman-HEX-1:5 9s:n-acetyl 10s:n-acetyl LIN 1:1o(-1+-1)2d 2:2o(-1+-1)3d 3:3o(-1+-1)4d 4:4o(-1+-1)5d 5:4o(-1+-1)6d 6:3o(-1+-1)7d 7:7o(-1+-1)8d 8:2d(2+1)9n 9:1d(2+1)10n	NLink		0	0	16.02	13.18	18.86	0	0	3102.3	1378.47	15	2.4	1035.11	3	138.835	42400	29931	MouseBrain-Z-T-1.raw	P35438|NMDZ1_MOUSE	3	75225	(HexNAc)2(Hex)6_23:0	N3:(HexNAc)2(Hex)6_23:0:1001.00
LPDNHHISN(+1444.53)VTGYLTVLHQFLK	(Fuc)1(Hex)3(HexNAc)4	RES 1b:b-dglc-HEX-1:5 2b:a-lgal-HEX-1:5|6:d 3b:b-dglc-HEX-1:5 4b:b-dman-HEX-1:5 5b:b-dman-HEX-1:5 6b:b-dglc-HEX-1:5 7s:n-acetyl 8b:b-dman-HEX-1:5 9b:b-dglc-HEX-1:5 10s:n-acetyl 11s:n-acetyl 12s:n-acetyl LIN 1:1o(-1+-1)2d 2:1o(-1+-1)3d 3:3o(-1+-1)4d 4:4o(-1+-1)5d 5:4o(-1+-1)6d 6:6d(2+1)7n 7:4o(-1+-1)8d 8:8o(-1+-1)9d 9:9d(2+1)10n 10:3d(2+1)11n 11:1d(2+1)12n	NLink		0	0	25.42	20.52	30.33	0	10.03	3989.88	1444.53	22	0.6	798.983	5	176.288	196000	38320	MouseBrain-Z-T-1.raw	Q14CH0|F171B_MOUSE	9	40795	(HexNAc)4(Hex)3(Fuc)1_40:0	N9:(HexNAc)4(Hex)3(Fuc)1_40:0:23.70
VIN(+1378.47)DTWAWK	(Hex)6(HexNAc)2	RES 1b:b-dglc-HEX-1:5 2b:b-dglc-HEX-1:5 3b:b-dman-HEX-1:5 4b:b-dman-HEX-1:5 5b:b-dman-HEX-1:5 6b:b-dman-HEX-1:5 7b:b-dman-HEX-1:5 8b:b-dman-HEX-1:5 9s:n-acetyl 10s:n-acetyl LIN 1:1o(-1+-1)2d 2:2o(-1+-1)3d 3:3o(-1+-1)4d 4:4o(-1+-1)5d 5:4o(-1+-1)6d 6:3o(-1+-1)7d 7:7o(-1+-1)8d 8:2d(2+1)9n 9:1d(2+1)10n	NLink		0	0	30.91	24.15	37.67	0	0	2510.04	1378.47	9	1.8	1256.03	2	111.615	5500000	23910	MouseBrain-Z-T-1.raw	Q9JKR6|HYOU1_MOUSE	3	114121	(HexNAc)2(Hex)6_23:0	N3:(HexNAc)2(Hex)6_23:0:1000.00
FKLDWLGN(+1298.48)C(+57.02)SGLNDDSYGYR	(Hex)3(HexNAc)4	RES 1b:b-dglc-HEX-1:5 2b:b-dglc-HEX-1:5 3b:b-dman-HEX-1:5 4b:b-dman-HEX-1:5 5b:b-dglc-HEX-1:5 6s:n-acetyl 7b:b-dman-HEX-1:5 8b:b-dglc-HEX-1:5 9s:n-acetyl 10s:n-acetyl 11s:n-acetyl LIN 1:1o(-1+-1)2d 2:2o(-1+-1)3d 3:3o(-1+-1)4d 4:4o(-1+-1)5d 5:5d(2+1)6n 6:3o(-1+-1)7d 7:7o(-1+-1)8d 8:8d(2+1)9n 9:2d(2+1)10n 10:1d(2+1)11n	NLink		0	0	26.47	13.02	39.91	0	8.66	3677.53	1298.48	20	1.5	1226.85	3	164.154	1540000	35563	MouseBrain-Z-T-1.raw	P14094|AT1B1_MOUSE	8	109062	(HexNAc)4(Hex)3_18:0;Carbamidomethylation	N8:(HexNAc)4(Hex)3_18:0:56.99;C9:Carbamidomethylation:1000.00
FN(+1378.47)HTQTIQQK	(Hex)6(HexNAc)2	RES 1b:b-dglc-HEX-1:5 2b:b-dglc-HEX-1:5 3b:b-dman-HEX-1:5 4b:b-dman-HEX-1:5 5b:b-dman-HEX-1:5 6b:b-dman-HEX-1:5 7b:b-dman-HEX-1:5 8b:b-dman-HEX-1:5 9s:n-acetyl 10s:n-acetyl LIN 1:1o(-1+-1)2d 2:2o(-1+-1)3d 3:3o(-1+-1)4d 4:4o(-1+-1)5d 5:4o(-1+-1)6d 6:3o(-1+-1)7d 7:7o(-1+-1)8d 8:2d(2+1)9n 9:1d(2+1)10n	NLink		0	0	26.11	15.31	36.91	0	0	2622.1	1378.47	10	2.1	1312.06	2	24.999	220000	4450	MouseBrain-Z-T-1.raw	Q810U4|NRCAM_MOUSE	2	128212	(HexNAc)2(Hex)6_23:0	N2:(HexNAc)2(Hex)6_23:0:1000.00
FHVN(+1378.47)YTQPLVAVK	(Hex)6(HexNAc)2	RES 1b:b-dglc-HEX-1:5 2b:b-dglc-HEX-1:5 3b:b-dman-HEX-1:5 4b:b-dman-HEX-1:5 5b:b-dman-HEX-1:5 6b:b-dman-HEX-1:5 7b:b-dman-HEX-1:5 8b:b-dman-HEX-1:5 9s:n-acetyl 10s:n-acetyl LIN 1:1o(-1+-1)2d 2:2o(-1+-1)3d 3:3o(-1+-1)4d 4:4o(-1+-1)5d 5:4o(-1+-1)6d 6:3o(-1+-1)7d 7:7o(-1+-1)8d 8:2d(2+1)9n 9:1d(2+1)10n	NLink		0	0	44.21	37.2	51.22	0	0	2893.3	1378.47	13	2.2	965.442	3	102.421	228000000	21990	MouseBrain-Z-T-1.raw	P14231|AT1B2_MOUSE	4	62573	(HexNAc)2(Hex)6_23:0	N4:(HexNAc)2(Hex)6_23:0:1000.00
AGPN(+1378.47)GTLFVVDAYK	(Hex)6(HexNAc)2	RES 1b:b-dglc-HEX-1:5 2b:b-dglc-HEX-1:5 3b:b-dman-HEX-1:5 4b:b-dman-HEX-1:5 5b:b-dman-HEX-1:5 6b:b-dman-HEX-1:5 7b:b-dman-HEX-1:5 8b:b-dman-HEX-1:5 9s:n-acetyl 10s:n-acetyl LIN 1:1o(-1+-1)2d 2:2o(-1+-1)3d 3:3o(-1+-1)4d 4:4o(-1+-1)5d 5:4o(-1+-1)6d 6:3o(-1+-1)7d 7:7o(-1+-1)8d 8:2d(2+1)9n 9:1d(2+1)10n	NLink		0	0	21.24	16.82	25.67	0	0	2829.22	1378.47	14	0.3	944.081	3	124.163	458000	26660	MouseBrain-Z-T-1.raw	Q9D7N9|APMAP_MOUSE	4	59503	(HexNAc)2(Hex)6_23:0	N4:(HexNAc)2(Hex)6_23:0:1000.00
TENLDVIVN(+1378.47)ISDTESWGQHVQK	(Hex)6(HexNAc)2	RES 1b:b-dglc-HEX-1:5 2b:b-dglc-HEX-1:5 3b:b-dman-HEX-1:5 4b:b-dman-HEX-1:5 5b:b-dman-HEX-1:5 6b:b-dman-HEX-1:5 7b:b-dman-HEX-1:5 8b:b-dman-HEX-1:5 9s:n-acetyl 10s:n-acetyl LIN 1:1o(-1+-1)2d 2:2o(-1+-1)3d 3:3o(-1+-1)4d 4:4o(-1+-1)5d 5:4o(-1+-1)6d 6:3o(-1+-1)7d 7:7o(-1+-1)8d 8:2d(2+1)9n 9:1d(2+1)10n	NLink		0	0	27.07	14.66	39.47	0	0	3889.7	1378.47	22	1.7	1297.58	3	154.244	19400000	33748	MouseBrain-Z-T-1.raw	P14231|AT1B2_MOUSE	9	124301	(HexNAc)2(Hex)6_23:0	N9:(HexNAc)2(Hex)6_23:0:73.05
N(+1378.47)TSLEHTR	(Hex)6(HexNAc)2	RES 1b:b-dglc-HEX-1:5 2b:b-dglc-HEX-1:5 3b:b-dman-HEX-1:5 4b:b-dman-HEX-1:5 5b:b-dman-HEX-1:5 6b:b-dman-HEX-1:5 7b:b-dman-HEX-1:5 8b:b-dman-HEX-1:5 9s:n-acetyl 10s:n-acetyl LIN 1:1o(-1+-1)2d 2:2o(-1+-1)3d 3:3o(-1+-1)4d 4:4o(-1+-1)5d 5:4o(-1+-1)6d 6:3o(-1+-1)7d 7:7o(-1+-1)8d 8:2d(2+1)9n 9:1d(2+1)10n	NLink		0	0	28.58	35.88	21.29	0	0	2334.94	1378.47	8	1.4	779.322	3	17.3375	396000	2730	MouseBrain-Z-T-1.raw	Q8BXZ1|TMX3_MOUSE	1	38775	(HexNAc)2(Hex)6_23:0	N1:(HexNAc)2(Hex)6_23:0:1001.00
LLLPAKN(+1444.53)TTHLK	(Fuc)1(Hex)3(HexNAc)4	RES 1b:b-dglc-HEX-1:5 2b:a-lgal-HEX-1:5|6:d 3b:b-dglc-HEX-1:5 4b:b-dman-HEX-1:5 5b:b-dman-HEX-1:5 6b:b-dglc-HEX-1:5 7s:n-acetyl 8b:b-dman-HEX-1:5 9b:b-dglc-HEX-1:5 10s:n-acetyl 11s:n-acetyl 12s:n-acetyl LIN 1:1o(-1+-1)2d 2:1o(-1+-1)3d 3:3o(-1+-1)4d 4:4o(-1+-1)5d 5:4o(-1+-1)6d 6:6d(2+1)7n 7:4o(-1+-1)8d 8:8o(-1+-1)9d 9:9d(2+1)10n 10:3d(2+1)11n 11:1d(2+1)12n	NLink		0	0	33.97	33.67	34.28	0	0.79	2792.36	1444.53	12	1.2	931.794	3	51.6925	4130000	10508	MouseBrain-Z-T-1.raw	O35136|NCAM2_MOUSE	7	57550	(HexNAc)4(Hex)3(Fuc)1_40:0	N7:(HexNAc)4(Hex)3(Fuc)1_40:0:1000.00
LVAIAVIDEKN(+1378.47)TSLEHTR	(Hex)6(HexNAc)2	RES 1b:b-dglc-HEX-1:5 2b:b-dglc-HEX-1:5 3b:b-dman-HEX-1:5 4b:b-dman-HEX-1:5 5b:b-dman-HEX-1:5 6b:b-dman-HEX-1:5 7b:b-dman-HEX-1:5 8b:b-dman-HEX-1:5 9s:n-acetyl 10s:n-acetyl LIN 1:1o(-1+-1)2d 2:2o(-1+-1)3d 3:3o(-1+-1)4d 4:4o(-1+-1)5d 5:4o(-1+-1)6d 6:3o(-1+-1)7d 7:7o(-1+-1)8d 8:2d(2+1)9n 9:1d(2+1)10n	NLink		0	0	30.01	27.7	32.32	0	0	3386.57	1378.47	18	1.3	1129.86	3	88.3097	1500000	18656	MouseBrain-Z-T-1.raw	Q8BXZ1|TMX3_MOUSE	11	93316	(HexNAc)2(Hex)6_23:0	N11:(HexNAc)2(Hex)6_23:0:1000.00
KVIC(+57.02)TGPN(+1378.47)DTSPGSPR	(Hex)6(HexNAc)2	RES 1b:b-dglc-HEX-1:5 2b:b-dglc-HEX-1:5 3b:b-dman-HEX-1:5 4b:b-dman-HEX-1:5 5b:b-dman-HEX-1:5 6b:b-dman-HEX-1:5 7b:b-dman-HEX-1:5 8b:b-dman-HEX-1:5 9s:n-acetyl 10s:n-acetyl LIN 1:1o(-1+-1)2d 2:2o(-1+-1)3d 3:3o(-1+-1)4d 4:4o(-1+-1)5d 5:4o(-1+-1)6d 6:3o(-1+-1)7d 7:7o(-1+-1)8d 8:2d(2+1)9n 9:1d(2+1)10n	NLink		0	0	29.93	22.3	37.56	0	0	3063.29	1378.47	16	1	1022.11	3	40.0785	530000	7900	MouseBrain-Z-T-1.raw	P35438|NMDZ1_MOUSE	8	72926	Carbamidomethylation;(HexNAc)2(Hex)6_23:0	C4:Carbamidomethylation:1000.00;N8:(HexNAc)2(Hex)6_23:0:1000.00
N(+1378.47)STKEEILAALEK	(Hex)6(HexNAc)2	RES 1b:b-dglc-HEX-1:5 2b:b-dglc-HEX-1:5 3b:b-dman-HEX-1:5 4b:b-dman-HEX-1:5 5b:b-dman-HEX-1:5 6b:b-dman-HEX-1:5 7b:b-dman-HEX-1:5 8b:b-dman-HEX-1:5 9s:n-acetyl 10s:n-acetyl LIN 1:1o(-1+-1)2d 2:2o(-1+-1)3d 3:3o(-1+-1)4d 4:4o(-1+-1)5d 5:4o(-1+-1)6d 6:3o(-1+-1)7d 7:7o(-1+-1)8d 8:2d(2+1)9n 9:1d(2+1)10n	NLink		0	0	26.08	25.26	26.9	0	0	2823.25	1378.47	13	1.4	942.092	3	105.749	366000	22539	MouseBrain-Z-T-1.raw	Q61207|SAP_MOUSE	1	59248	(HexNAc)2(Hex)6_23:0	N1:(HexNAc)2(Hex)6_23:0:1001.00
N(+1378.47)LSFATIYDVLSTKPVLNK	(Hex)6(HexNAc)2	RES 1b:b-dglc-HEX-1:5 2b:b-dglc-HEX-1:5 3b:b-dman-HEX-1:5 4b:b-dman-HEX-1:5 5b:b-dman-HEX-1:5 6b:b-dman-HEX-1:5 7b:b-dman-HEX-1:5 8b:b-dman-HEX-1:5 9s:n-acetyl 10s:n-acetyl LIN 1:1o(-1+-1)2d 2:2o(-1+-1)3d 3:3o(-1+-1)4d 4:4o(-1+-1)5d 5:4o(-1+-1)6d 6:3o(-1+-1)7d 7:7o(-1+-1)8d 8:2d(2+1)9n 9:1d(2+1)10n	NLink		0	0	32.56	27.55	37.58	0	0	3500.64	1378.47	19	1.3	1167.89	3	199.419	1590000	43502	MouseBrain-Z-T-1.raw	Q9WV54|ASAH1_MOUSE	1	99816	(HexNAc)2(Hex)6_23:0	N1:(HexNAc)2(Hex)6_23:0:69.77
IYAGMVSLMDEAVGN(+1378.47)VTK	(Hex)6(HexNAc)2	RES 1b:b-dglc-HEX-1:5 2b:b-dglc-HEX-1:5 3b:b-dman-HEX-1:5 4b:b-dman-HEX-1:5 5b:b-dman-HEX-1:5 6b:b-dman-HEX-1:5 7b:b-dman-HEX-1:5 8b:b-dman-HEX-1:5 9s:n-acetyl 10s:n-acetyl LIN 1:1o(-1+-1)2d 2:2o(-1+-1)3d 3:3o(-1+-1)4d 4:4o(-1+-1)5d 5:4o(-1+-1)6d 6:3o(-1+-1)7d 7:7o(-1+-1)8d 8:2d(2+1)9n 9:1d(2+1)10n	NLink		0	0	20.13	13.55	26.7	0	0	3275.41	1378.47	18	1.3	1092.81	3	193.878	5240000	42315	MouseBrain-Z-T-1.raw	P50429|ARSB_MOUSE	15	86568	(HexNAc)2(Hex)6_23:0	N15:(HexNAc)2(Hex)6_23:0:1000.00
KFHVN(+1378.47)YTQPLVAVK	(Hex)6(HexNAc)2	RES 1b:b-dglc-HEX-1:5 2b:b-dglc-HEX-1:5 3b:b-dman-HEX-1:5 4b:b-dman-HEX-1:5 5b:b-dman-HEX-1:5 6b:b-dman-HEX-1:5 7b:b-dman-HEX-1:5 8b:b-dman-HEX-1:5 9s:n-acetyl 10s:n-acetyl LIN 1:1o(-1+-1)2d 2:2o(-1+-1)3d 3:3o(-1+-1)4d 4:4o(-1+-1)5d 5:4o(-1+-1)6d 6:3o(-1+-1)7d 7:7o(-1+-1)8d 8:2d(2+1)9n 9:1d(2+1)10n	NLink		0	0	38.54	32.66	44.41	0	0	3021.39	1378.47	14	1.1	1008.14	3	86.2268	3150000	18201	MouseBrain-Z-T-1.raw	P14231|AT1B2_MOUSE	5	69745	(HexNAc)2(Hex)6_23:0	N5:(HexNAc)2(Hex)6_23:0:1000.00
N(+1378.47)C(+57.02)TLLLSTLSPELGGK	(Hex)6(HexNAc)2	RES 1b:b-dglc-HEX-1:5 2b:b-dglc-HEX-1:5 3b:b-dman-HEX-1:5 4b:b-dman-HEX-1:5 5b:b-dman-HEX-1:5 6b:b-dman-HEX-1:5 7b:b-dman-HEX-1:5 8b:b-dman-HEX-1:5 9s:n-acetyl 10s:n-acetyl LIN 1:1o(-1+-1)2d 2:2o(-1+-1)3d 3:3o(-1+-1)4d 4:4o(-1+-1)5d 5:4o(-1+-1)6d 6:3o(-1+-1)7d 7:7o(-1+-1)8d 8:2d(2+1)9n 9:1d(2+1)10n	NLink		0	0	24.25	10.26	38.24	0	0	3080.37	1378.47	16	1.4	1027.8	3	156.482	1380000	33844	MouseBrain-Z-T-1.raw	P20917|MAG_MOUSE	1	74047	(HexNAc)2(Hex)6_23:0;Carbamidomethylation	N1:(HexNAc)2(Hex)6_23:0:1000.00;C2:Carbamidomethylation:1000.00
DYYPIN(+1378.47)ESLASLPLR	(Hex)6(HexNAc)2	RES 1b:b-dglc-HEX-1:5 2b:b-dglc-HEX-1:5 3b:b-dman-HEX-1:5 4b:b-dman-HEX-1:5 5b:b-dman-HEX-1:5 6b:b-dman-HEX-1:5 7b:b-dman-HEX-1:5 8b:b-dman-HEX-1:5 9s:n-acetyl 10s:n-acetyl LIN 1:1o(-1+-1)2d 2:2o(-1+-1)3d 3:3o(-1+-1)4d 4:4o(-1+-1)5d 5:4o(-1+-1)6d 6:3o(-1+-1)7d 7:7o(-1+-1)8d 8:2d(2+1)9n 9:1d(2+1)10n	NLink		0	0	20.03	14.42	25.65	0	0	3128.37	1378.47	15	1	1043.8	3	175.168	1540000	37901	MouseBrain-Z-T-1.raw	Q8VBZ3|CLPT1_MOUSE	6	76616	(HexNAc)2(Hex)6_23:0	N6:(HexNAc)2(Hex)6_23:0:1000.00
SVAHN(+1378.47)MTM(+15.99)PNK	(Hex)6(HexNAc)2	RES 1b:b-dglc-HEX-1:5 2b:b-dglc-HEX-1:5 3b:b-dman-HEX-1:5 4b:b-dman-HEX-1:5 5b:b-dman-HEX-1:5 6b:b-dman-HEX-1:5 7b:b-dman-HEX-1:5 8b:b-dman-HEX-1:5 9s:n-acetyl 10s:n-acetyl LIN 1:1o(-1+-1)2d 2:2o(-1+-1)3d 3:3o(-1+-1)4d 4:4o(-1+-1)5d 5:4o(-1+-1)6d 6:3o(-1+-1)7d 7:7o(-1+-1)8d 8:2d(2+1)9n 9:1d(2+1)10n	NLink		0	0	34.66	38.56	30.76	0	0	2623.04	1378.47	11	1	875.354	3	21.9799	1450000	3959	MouseBrain-Z-T-1.raw	P26048|GBRA2_MOUSE;P62812|GBRA1_MOUSE	5	50016	(HexNAc)2(Hex)6_23:0;Oxidation (M)	N5:(HexNAc)2(Hex)6_23:0:32.94;M8:Oxidation (M):1000.00
LAYATIN(+1501.55)DSR	(Hex)3(HexNAc)5	RES 1b:b-dglc-HEX-1:5 2b:b-dglc-HEX-1:5 3b:b-dman-HEX-1:5 4b:b-dglc-HEX-1:5 5s:n-acetyl 6b:b-dman-HEX-1:5 7b:b-dglc-HEX-1:5 8s:n-acetyl 9b:b-dman-HEX-1:5 10b:b-dglc-HEX-1:5 11s:n-acetyl 12s:n-acetyl 13s:n-acetyl LIN 1:1o(-1+-1)2d 2:2o(-1+-1)3d 3:3o(-1+-1)4d 4:4d(2+1)5n 5:3o(-1+-1)6d 6:6o(-1+-1)7d 7:7d(2+1)8n 8:3o(-1+-1)9d 9:9o(-1+-1)10d 10:10d(2+1)11n 11:2d(2+1)12n 12:1d(2+1)13n	NLink		0	0	27.41	35.61	19.22	0	2.33	2624.12	1501.55	10	1	875.715	3	69.64	1730000	14476	MouseBrain-Z-T-1.raw	Q9Z218|DPP6_MOUSE	7	50067	(HexNAc)5(Hex)3_52:0	N7:(HexNAc)5(Hex)3_52:0:1000.00
VFGSQN(+1378.47)LTTVK	(Hex)6(HexNAc)2	RES 1b:b-dglc-HEX-1:5 2b:b-dglc-HEX-1:5 3b:b-dman-HEX-1:5 4b:b-dman-HEX-1:5 5b:b-dman-HEX-1:5 6b:b-dman-HEX-1:5 7b:b-dman-HEX-1:5 8b:b-dman-HEX-1:5 9s:n-acetyl 10s:n-acetyl LIN 1:1o(-1+-1)2d 2:2o(-1+-1)3d 3:3o(-1+-1)4d 4:4o(-1+-1)5d 5:4o(-1+-1)6d 6:3o(-1+-1)7d 7:7o(-1+-1)8d 8:2d(2+1)9n 9:1d(2+1)10n	NLink		0	0	29.88	22.31	37.45	0	0	2571.12	1378.47	11	2.8	1286.57	2	80.268	401000	16887	MouseBrain-Z-T-1.raw	Q9JKR6|HYOU1_MOUSE	6	121418	(HexNAc)2(Hex)6_23:0	N6:(HexNAc)2(Hex)6_23:0:1000.00
N(+1378.47)STTLVMHMK	(Hex)6(HexNAc)2	RES 1b:b-dglc-HEX-1:5 2b:b-dglc-HEX-1:5 3b:b-dman-HEX-1:5 4b:b-dman-HEX-1:5 5b:b-dman-HEX-1:5 6b:b-dman-HEX-1:5 7b:b-dman-HEX-1:5 8b:b-dman-HEX-1:5 9s:n-acetyl 10s:n-acetyl LIN 1:1o(-1+-1)2d 2:2o(-1+-1)3d 3:3o(-1+-1)4d 4:4o(-1+-1)5d 5:4o(-1+-1)6d 6:3o(-1+-1)7d 7:7o(-1+-1)8d 8:2d(2+1)9n 9:1d(2+1)10n	NLink		0	0	24.09	19.22	28.96	0	0	2539.04	1378.47	10	0.1	847.355	3	51.3414	230000	10488	MouseBrain-Z-T-1.raw	Q91ZX7|LRP1_MOUSE	1	46741	(HexNAc)2(Hex)6_23:0	N1:(HexNAc)2(Hex)6_23:0:1001.00
KFHVN(+1378.47)YTQPLVAVK	(Hex)6(HexNAc)2	RES 1b:b-dglc-HEX-1:5 2b:b-dglc-HEX-1:5 3b:b-dman-HEX-1:5 4b:b-dman-HEX-1:5 5b:b-dman-HEX-1:5 6b:b-dman-HEX-1:5 7b:b-dman-HEX-1:5 8b:b-dman-HEX-1:5 9s:n-acetyl 10s:n-acetyl LIN 1:1o(-1+-1)2d 2:2o(-1+-1)3d 3:3o(-1+-1)4d 4:4o(-1+-1)5d 5:4o(-1+-1)6d 6:3o(-1+-1)7d 7:7o(-1+-1)8d 8:2d(2+1)9n 9:1d(2+1)10n	NLink		0	0	44.15	43.63	44.67	0	0	3021.39	1378.47	14	0.5	756.356	4	86.2803	1750000	18194	MouseBrain-Z-T-1.raw	P14231|AT1B2_MOUSE	5	35615	(HexNAc)2(Hex)6_23:0	N5:(HexNAc)2(Hex)6_23:0:1000.00
LSALDNLLN(+1540.53)HSSIFLK	(Hex)7(HexNAc)2	RES 1b:b-dglc-HEX-1:5 2b:b-dglc-HEX-1:5 3b:b-dman-HEX-1:5 4b:b-dman-HEX-1:5 5b:b-dman-HEX-1:5 6b:b-dman-HEX-1:5 7b:b-dman-HEX-1:5 8b:b-dman-HEX-1:5 9b:b-dman-HEX-1:5 10s:n-acetyl 11s:n-acetyl LIN 1:1o(-1+-1)2d 2:2o(-1+-1)3d 3:3o(-1+-1)4d 4:4o(-1+-1)5d 5:4o(-1+-1)6d 6:3o(-1+-1)7d 7:7o(-1+-1)8d 8:7o(-1+-1)9d 9:2d(2+1)10n 10:1d(2+1)11n	NLink		0	1	21.04	17.67	24.41	0	0	3324.51	1540.53	16	-0.7	1109.51	3	184.156		40045	MouseBrain-Z-T-1.raw	Q9JKR6|HYOU1_MOUSE	9	0	(HexNAc)2(Hex)7_57:0	N9:(HexNAc)2(Hex)7_57:0:28.64
N(+1378.47)ETHSIC(+57.02)SAC(+57.02)DESC(+57.02)K	(Hex)6(HexNAc)2	RES 1b:b-dglc-HEX-1:5 2b:b-dglc-HEX-1:5 3b:b-dman-HEX-1:5 4b:b-dman-HEX-1:5 5b:b-dman-HEX-1:5 6b:b-dman-HEX-1:5 7b:b-dman-HEX-1:5 8b:b-dman-HEX-1:5 9s:n-acetyl 10s:n-acetyl LIN 1:1o(-1+-1)2d 2:2o(-1+-1)3d 3:3o(-1+-1)4d 4:4o(-1+-1)5d 5:4o(-1+-1)6d 6:3o(-1+-1)7d 7:7o(-1+-1)8d 8:2d(2+1)9n 9:1d(2+1)10n	NLink		0	0	30.92	23.53	38.3	0	0	3175.15	1378.47	15	1.3	1059.39	3	32.1388	1600000	6019	MouseBrain-Z-T-1.raw	Q9CYA0|CREL2_MOUSE	1	79605	(HexNAc)2(Hex)6_23:0;Carbamidomethylation;Carbamidomethylation;Carbamidomethylation	N1:(HexNAc)2(Hex)6_23:0:1000.00;C7:Carbamidomethylation:1000.00;C10:Carbamidomethylation:1000.00;C14:Carbamidomethylation:1000.00
SVAHN(+1378.47)MTMPNK	(Hex)6(HexNAc)2	RES 1b:b-dglc-HEX-1:5 2b:b-dglc-HEX-1:5 3b:b-dman-HEX-1:5 4b:b-dman-HEX-1:5 5b:b-dman-HEX-1:5 6b:b-dman-HEX-1:5 7b:b-dman-HEX-1:5 8b:b-dman-HEX-1:5 9s:n-acetyl 10s:n-acetyl LIN 1:1o(-1+-1)2d 2:2o(-1+-1)3d 3:3o(-1+-1)4d 4:4o(-1+-1)5d 5:4o(-1+-1)6d 6:3o(-1+-1)7d 7:7o(-1+-1)8d 8:2d(2+1)9n 9:1d(2+1)10n	NLink		0	0	23.83	17.02	30.64	0	0	2607.04	1378.47	11	2.4	1304.53	2	37.7702	1150000	7191	MouseBrain-Z-T-1.raw	P26048|GBRA2_MOUSE;P62812|GBRA1_MOUSE	5	126196	(HexNAc)2(Hex)6_23:0	N5:(HexNAc)2(Hex)6_23:0:40.98
HEN(+1378.47)NTKDNSIQHEFSLTR	(Hex)6(HexNAc)2	RES 1b:b-dglc-HEX-1:5 2b:b-dglc-HEX-1:5 3b:b-dman-HEX-1:5 4b:b-dman-HEX-1:5 5b:b-dman-HEX-1:5 6b:b-dman-HEX-1:5 7b:b-dman-HEX-1:5 8b:b-dman-HEX-1:5 9s:n-acetyl 10s:n-acetyl LIN 1:1o(-1+-1)2d 2:2o(-1+-1)3d 3:3o(-1+-1)4d 4:4o(-1+-1)5d 5:4o(-1+-1)6d 6:3o(-1+-1)7d 7:7o(-1+-1)8d 8:2d(2+1)9n 9:1d(2+1)10n	NLink		0	0	39.39	46.63	32.15	0	0	3547.49	1378.47	18	1.3	887.882	4	66.4064	3760000	13736	MouseBrain-Z-T-1.raw	P01831|THY1_MOUSE	3	51289	(HexNAc)2(Hex)6_23:0	N3:(HexNAc)2(Hex)6_23:0:0.00
DSTHIIPGDNPFN(+1378.47)SSLVSLIR	(Hex)6(HexNAc)2	RES 1b:b-dglc-HEX-1:5 2b:b-dglc-HEX-1:5 3b:b-dman-HEX-1:5 4b:b-dman-HEX-1:5 5b:b-dman-HEX-1:5 6b:b-dman-HEX-1:5 7b:b-dman-HEX-1:5 8b:b-dman-HEX-1:5 9s:n-acetyl 10s:n-acetyl LIN 1:1o(-1+-1)2d 2:2o(-1+-1)3d 3:3o(-1+-1)4d 4:4o(-1+-1)5d 5:4o(-1+-1)6d 6:3o(-1+-1)7d 7:7o(-1+-1)8d 8:2d(2+1)9n 9:1d(2+1)10n	NLink		0	0	21.59	16.28	26.89	0	0	3659.64	1378.47	21	1.8	1220.89	3	187.938	496000	40869	MouseBrain-Z-T-1.raw	Q9WTS5|TEN2_MOUSE	13	108151	(HexNAc)2(Hex)6_23:0	N13:(HexNAc)2(Hex)6_23:0:12.33
VSVVN(+1444.53)STLAEVHWDPVPPK	(Fuc)1(Hex)3(HexNAc)4	RES 1b:b-dglc-HEX-1:5 2b:a-lgal-HEX-1:5|6:d 3b:b-dglc-HEX-1:5 4b:b-dman-HEX-1:5 5b:b-dman-HEX-1:5 6b:b-dglc-HEX-1:5 7s:n-acetyl 8b:b-dman-HEX-1:5 9b:b-dglc-HEX-1:5 10s:n-acetyl 11s:n-acetyl 12s:n-acetyl LIN 1:1o(-1+-1)2d 2:1o(-1+-1)3d 3:3o(-1+-1)4d 4:4o(-1+-1)5d 5:4o(-1+-1)6d 6:6d(2+1)7n 7:4o(-1+-1)8d 8:8o(-1+-1)9d 9:9d(2+1)10n 10:3d(2+1)11n 11:1d(2+1)12n	NLink		0	0	32.83	15.32	50.35	0	14.44	3517.62	1444.53	19	1	1173.55	3	144.353	5080000	31179	MouseBrain-Z-T-1.raw	Q810U4|NRCAM_MOUSE	5	100741	(HexNAc)4(Hex)3(Fuc)1_44:0	N5:(HexNAc)4(Hex)3(Fuc)1_44:0:1000.00
N(+1378.47)YTADYDK	(Hex)6(HexNAc)2	RES 1b:b-dglc-HEX-1:5 2b:b-dglc-HEX-1:5 3b:b-dman-HEX-1:5 4b:b-dman-HEX-1:5 5b:b-dman-HEX-1:5 6b:b-dman-HEX-1:5 7b:b-dman-HEX-1:5 8b:b-dman-HEX-1:5 9s:n-acetyl 10s:n-acetyl LIN 1:1o(-1+-1)2d 2:2o(-1+-1)3d 3:3o(-1+-1)4d 4:4o(-1+-1)5d 5:4o(-1+-1)6d 6:3o(-1+-1)7d 7:7o(-1+-1)8d 8:2d(2+1)9n 9:1d(2+1)10n	NLink		0	0	24.33	16.5	32.17	0	0	2366.89	1378.47	8	2.4	1184.45	2	41.4305	68500	8176	MouseBrain-Z-T-1.raw	Q8BFZ9|ERLN2_MOUSE;Q91X78|ERLN1_MOUSE	1	102438	(HexNAc)2(Hex)6_23:0	N1:(HexNAc)2(Hex)6_23:0:1000.00
AAPYWIVAPQNLVLSPGEN(+1444.53)GTLIC(+57.02)R	(Fuc)1(Hex)3(HexNAc)4	RES 1b:b-dglc-HEX-1:5 2b:a-lgal-HEX-1:5|6:d 3b:b-dglc-HEX-1:5 4b:b-dman-HEX-1:5 5b:b-dman-HEX-1:5 6b:b-dglc-HEX-1:5 7s:n-acetyl 8b:b-dman-HEX-1:5 9b:b-dglc-HEX-1:5 10s:n-acetyl 11s:n-acetyl 12s:n-acetyl LIN 1:1o(-1+-1)2d 2:1o(-1+-1)3d 3:3o(-1+-1)4d 4:4o(-1+-1)5d 5:4o(-1+-1)6d 6:6d(2+1)7n 7:4o(-1+-1)8d 8:8o(-1+-1)9d 9:9d(2+1)10n 10:3d(2+1)11n 11:1d(2+1)12n	NLink	(NH4)1	17.03	0	27.45	14.19	40.71	0	14.33	4199.98	1444.53	25	0.8	1401	3	205.11	8230000	44737	MouseBrain-Z-T-1.raw	Q810U4|NRCAM_MOUSE	19	147822	(HexNAc)4(Hex)3(Fuc)1_44:0;Carbamidomethylation	N19:(HexNAc)4(Hex)3(Fuc)1_44:0:86.99;C24:Carbamidomethylation:1000.00
EQLFFN(+1444.53)LSDPELR	(Fuc)1(Hex)3(HexNAc)4	RES 1b:b-dglc-HEX-1:5 2b:a-lgal-HEX-1:5|6:d 3b:b-dglc-HEX-1:5 4b:b-dman-HEX-1:5 5b:b-dman-HEX-1:5 6b:b-dglc-HEX-1:5 7s:n-acetyl 8b:b-dman-HEX-1:5 9b:b-dglc-HEX-1:5 10s:n-acetyl 11s:n-acetyl 12s:n-acetyl LIN 1:1o(-1+-1)2d 2:1o(-1+-1)3d 3:3o(-1+-1)4d 4:4o(-1+-1)5d 5:5o(-1+-1)6d 6:6d(2+1)7n 7:4o(-1+-1)8d 8:8o(-1+-1)9d 9:9d(2+1)10n 10:3d(2+1)11n 11:1d(2+1)12n	NLink	(NH4)1	17.03	0	25.99	13.2	38.79	0	5.69	3068.36	1444.53	13	2.2	1023.8	3	171.828	140000	37316	MouseBrain-Z-T-1.raw	P11627|L1CAM_MOUSE	6	73346	(HexNAc)4(Hex)3(Fuc)1_44:0	N6:(HexNAc)4(Hex)3(Fuc)1_44:0:1000.00
VTQQSPTSMNQVN(+1540.53)LTC(+57.02)R	(Hex)7(HexNAc)2	RES 1b:b-dglc-HEX-1:5 2b:b-dglc-HEX-1:5 3b:b-dman-HEX-1:5 4b:b-dman-HEX-1:5 5b:b-dman-HEX-1:5 6b:b-dman-HEX-1:5 7b:b-dman-HEX-1:5 8b:b-dman-HEX-1:5 9b:b-dman-HEX-1:5 10s:n-acetyl 11s:n-acetyl LIN 1:1o(-1+-1)2d 2:2o(-1+-1)3d 3:3o(-1+-1)4d 4:4o(-1+-1)5d 5:3o(-1+-1)6d 6:6o(-1+-1)7d 7:6o(-1+-1)8d 8:8o(-1+-1)9d 9:2d(2+1)10n 10:1d(2+1)11n	NLink	(NH4)1	17.03	0	28.05	12.96	43.13	0	0	3520.48	1540.53	17	1.4	1174.5	3	84.0767	5200000	17668	MouseBrain-Z-T-1.raw	P97797|SHPS1_MOUSE	13	100870	(HexNAc)2(Hex)7_57:0;Carbamidomethylation	N13:(HexNAc)2(Hex)7_57:0:41.59;C16:Carbamidomethylation:1000.00
TENLDVIVN(+1540.53)ISDTESWGQHVQK	(Hex)7(HexNAc)2	RES 1b:b-dglc-HEX-1:5 2b:b-dglc-HEX-1:5 3b:b-dman-HEX-1:5 4b:b-dman-HEX-1:5 5b:b-dman-HEX-1:5 6b:b-dman-HEX-1:5 7b:b-dman-HEX-1:5 8b:b-dman-HEX-1:5 9b:b-dman-HEX-1:5 10s:n-acetyl 11s:n-acetyl LIN 1:1o(-1+-1)2d 2:2o(-1+-1)3d 3:3o(-1+-1)4d 4:4o(-1+-1)5d 5:3o(-1+-1)6d 6:6o(-1+-1)7d 7:6o(-1+-1)8d 8:8o(-1+-1)9d 9:2d(2+1)10n 10:1d(2+1)11n	NLink		0	0	26.74	17.3	36.19	0	0	4051.75	1540.53	22	0.8	1351.59	3	153.933	25900000	33808	MouseBrain-Z-T-1.raw	P14231|AT1B2_MOUSE	9	137463	(HexNAc)2(Hex)7_57:0	N9:(HexNAc)2(Hex)7_57:0:56.47
N(+1540.53)LTIVDSGLK	(Hex)7(HexNAc)2	RES 1b:b-dglc-HEX-1:5 2b:b-dglc-HEX-1:5 3b:b-dman-HEX-1:5 4b:b-dman-HEX-1:5 5b:b-dman-HEX-1:5 6b:b-dman-HEX-1:5 7b:b-dman-HEX-1:5 8b:b-dman-HEX-1:5 9b:b-dman-HEX-1:5 10s:n-acetyl 11s:n-acetyl LIN 1:1o(-1+-1)2d 2:2o(-1+-1)3d 3:3o(-1+-1)4d 4:4o(-1+-1)5d 5:3o(-1+-1)6d 6:6o(-1+-1)7d 7:6o(-1+-1)8d 8:8o(-1+-1)9d 9:2d(2+1)10n 10:1d(2+1)11n	NLink		0	0	15.23	12.3	18.17	0	0	2599.12	1540.53	10	5.1	1300.58	2	86.2803	352000	18265	MouseBrain-Z-T-1.raw	P15209|NTRK2_MOUSE	1	125231	(HexNAc)2(Hex)7_57:0	N1:(HexNAc)2(Hex)7_57:0:1000.00
N(+1647.61)ATVVWMK	(Fuc)1(Hex)3(HexNAc)5	RES 1b:b-dglc-HEX-1:5 2b:a-lgal-HEX-1:5|6:d 3b:b-dglc-HEX-1:5 4b:b-dman-HEX-1:5 5b:b-dglc-HEX-1:5 6s:n-acetyl 7b:b-dman-HEX-1:5 8b:b-dglc-HEX-1:5 9s:n-acetyl 10b:b-dman-HEX-1:5 11b:b-dglc-HEX-1:5 12s:n-acetyl 13s:n-acetyl 14s:n-acetyl LIN 1:1o(-1+-1)2d 2:1o(-1+-1)3d 3:3o(-1+-1)4d 4:4o(-1+-1)5d 5:5d(2+1)6n 6:4o(-1+-1)7d 7:7o(-1+-1)8d 8:8d(2+1)9n 9:4o(-1+-1)10d 10:10o(-1+-1)11d 11:11d(2+1)12n 12:3d…	NLink		0	0	17.84	9.8	25.87	0	6.37	2595.1	1647.61	8	1.1	1298.56	2	79.1461	1080000	16675	MouseBrain-Z-T-1.raw	Q61490|CD166_MOUSE	1	124752	(HexNAc)5(Hex)3(Fuc)1_115:0	N1:(HexNAc)5(Hex)3(Fuc)1_115:0:1000.00
SVAHN(+1540.53)MTMPNK	(Hex)7(HexNAc)2	RES 1b:b-dglc-HEX-1:5 2b:b-dglc-HEX-1:5 3b:b-dman-HEX-1:5 4b:b-dman-HEX-1:5 5b:b-dman-HEX-1:5 6b:b-dman-HEX-1:5 7b:b-dman-HEX-1:5 8b:b-dman-HEX-1:5 9b:b-dman-HEX-1:5 10s:n-acetyl 11s:n-acetyl LIN 1:1o(-1+-1)2d 2:2o(-1+-1)3d 3:3o(-1+-1)4d 4:4o(-1+-1)5d 5:3o(-1+-1)6d 6:6o(-1+-1)7d 7:6o(-1+-1)8d 8:8o(-1+-1)9d 9:2d(2+1)10n 10:1d(2+1)11n	NLink		0	0	36.39	39.69	33.09	0	0	2769.1	1540.53	11	1.6	924.041	3	36.6569	1480000	7087	MouseBrain-Z-T-1.raw	P26048|GBRA2_MOUSE;P62812|GBRA1_MOUSE	5	56521	(HexNAc)2(Hex)7_57:0	N5:(HexNAc)2(Hex)7_57:0:59.19
KDDEPLETTGDFN(+1647.61)TTK	(Fuc)1(Hex)3(HexNAc)5	RES 1b:b-dglc-HEX-1:5 2b:a-lgal-HEX-1:5|6:d 3b:b-dglc-HEX-1:5 4b:b-dman-HEX-1:5 5b:b-dglc-HEX-1:5 6s:n-acetyl 7b:b-dman-HEX-1:5 8b:b-dglc-HEX-1:5 9s:n-acetyl 10b:b-dman-HEX-1:5 11b:b-dglc-HEX-1:5 12s:n-acetyl 13s:n-acetyl 14s:n-acetyl LIN 1:1o(-1+-1)2d 2:1o(-1+-1)3d 3:3o(-1+-1)4d 4:4o(-1+-1)5d 5:5d(2+1)6n 6:4o(-1+-1)7d 7:7o(-1+-1)8d 8:8d(2+1)9n 9:4o(-1+-1)10d 10:10o(-1+-1)11d 11:11d(2+1)12n 12:3d…	NLink		0	0	34.67	25.23	44.12	0	11.89	3457.44	1647.61	16	1.3	1153.49	3	73.8169	1730000	15434	MouseBrain-Z-T-1.raw	P21995|EMB_MOUSE	13	97742	(HexNAc)5(Hex)3(Fuc)1_115:0	N13:(HexNAc)5(Hex)3(Fuc)1_115:0:1000.00
LDPVSLQILQTWN(+1444.53)TSYPK	(Fuc)1(Hex)3(HexNAc)4	RES 1b:b-dglc-HEX-1:5 2b:a-lgal-HEX-1:5|6:d 3b:b-dglc-HEX-1:5 4b:b-dman-HEX-1:5 5b:b-dman-HEX-1:5 6b:b-dglc-HEX-1:5 7s:n-acetyl 8b:b-dman-HEX-1:5 9b:b-dglc-HEX-1:5 10s:n-acetyl 11s:n-acetyl 12s:n-acetyl LIN 1:1o(-1+-1)2d 2:1o(-1+-1)3d 3:3o(-1+-1)4d 4:4o(-1+-1)5d 5:5o(-1+-1)6d 6:6d(2+1)7n 7:4o(-1+-1)8d 8:8o(-1+-1)9d 9:9d(2+1)10n 10:3d(2+1)11n 11:1d(2+1)12n	NLink	(NH4)1	17.03	0	27.96	13.79	42.14	0	16.36	3563.66	1444.53	18	0.2	1188.9	3	200.79	1060000	43766	MouseBrain-Z-T-1.raw	O88998|NOE1_MOUSE	13	103118	(HexNAc)4(Hex)3(Fuc)1_44:0	N13:(HexNAc)4(Hex)3(Fuc)1_44:0:1000.00
AN(+1540.53)ATIEVK	(Hex)7(HexNAc)2	RES 1b:b-dglc-HEX-1:5 2b:b-dglc-HEX-1:5 3b:b-dman-HEX-1:5 4b:b-dman-HEX-1:5 5b:b-dman-HEX-1:5 6b:b-dman-HEX-1:5 7b:b-dman-HEX-1:5 8b:b-dman-HEX-1:5 9b:b-dman-HEX-1:5 10s:n-acetyl 11s:n-acetyl LIN 1:1o(-1+-1)2d 2:2o(-1+-1)3d 3:3o(-1+-1)4d 4:4o(-1+-1)5d 5:3o(-1+-1)6d 6:6o(-1+-1)7d 7:6o(-1+-1)8d 8:8o(-1+-1)9d 9:2d(2+1)10n 10:1d(2+1)11n	NLink		0	0	27.11	24.55	29.68	0	0	2384.99	1540.53	8	3.1	1193.51	2	32.8929		6250	MouseBrain-Z-T-1.raw	P97300|NPTN_MOUSE	2	0	(HexNAc)2(Hex)7_57:0	N2:(HexNAc)2(Hex)7_57:0:1000.00
VSVVN(+1444.53)STLAEVHWDPVPPK	(Fuc)1(Hex)3(HexNAc)4	RES 1b:b-dglc-HEX-1:5 2b:a-lgal-HEX-1:5|6:d 3b:b-dglc-HEX-1:5 4b:b-dman-HEX-1:5 5b:b-dman-HEX-1:5 6b:b-dglc-HEX-1:5 7s:n-acetyl 8b:b-dman-HEX-1:5 9b:b-dglc-HEX-1:5 10s:n-acetyl 11s:n-acetyl 12s:n-acetyl LIN 1:1o(-1+-1)2d 2:1o(-1+-1)3d 3:3o(-1+-1)4d 4:4o(-1+-1)5d 5:5o(-1+-1)6d 6:6d(2+1)7n 7:4o(-1+-1)8d 8:8o(-1+-1)9d 9:9d(2+1)10n 10:3d(2+1)11n 11:1d(2+1)12n	NLink		0	0	26.45	12.8	40.1	0	12.02	3517.62	1444.53	19	1	1173.55	3	144.353	5080000	31103	MouseBrain-Z-T-1.raw	Q810U4|NRCAM_MOUSE	5	100741	(HexNAc)4(Hex)3(Fuc)1_44:0	N5:(HexNAc)4(Hex)3(Fuc)1_44:0:1000.00
NVETNN(+1647.61)STVLIEGK	(Fuc)1(Hex)3(HexNAc)5	RES 1b:b-dglc-HEX-1:5 2b:a-lgal-HEX-1:5|6:d 3b:b-dglc-HEX-1:5 4b:b-dman-HEX-1:5 5b:b-dglc-HEX-1:5 6s:n-acetyl 7b:b-dman-HEX-1:5 8b:b-dglc-HEX-1:5 9s:n-acetyl 10b:b-dman-HEX-1:5 11b:b-dglc-HEX-1:5 12s:n-acetyl 13s:n-acetyl 14s:n-acetyl LIN 1:1o(-1+-1)2d 2:1o(-1+-1)3d 3:3o(-1+-1)4d 4:4o(-1+-1)5d 5:5d(2+1)6n 6:4o(-1+-1)7d 7:7o(-1+-1)8d 8:8d(2+1)9n 9:4o(-1+-1)10d 10:10o(-1+-1)11d 11:11d(2+1)12n 12:3d…	NLink		0	0	29.56	16.85	42.26	0	2.79	3164.39	1647.61	14	1.2	1055.8	3	73.2772	5490000	15304	MouseBrain-Z-T-1.raw	Q9Z218|DPP6_MOUSE	6	78868	(HexNAc)5(Hex)3(Fuc)1_115:0	N6:(HexNAc)5(Hex)3(Fuc)1_115:0:7.65
ILIWEDGSLEINN(+1419.50)ITR	(Hex)5(HexNAc)3	RES 1b:b-dglc-HEX-1:5 2b:b-dglc-HEX-1:5 3b:b-dman-HEX-1:5 4b:b-dman-HEX-1:5 5b:b-dman-HEX-1:5 6b:b-dman-HEX-1:5 7b:b-dglc-HEX-1:5 8b:b-dman-HEX-1:5 9s:n-acetyl 10s:n-acetyl 11s:n-acetyl LIN 1:1o(-1+-1)2d 2:2o(-1+-1)3d 3:3o(-1+-1)4d 4:4o(-1+-1)5d 5:3o(-1+-1)6d 6:6o(-1+-1)7d 7:7o(-1+-1)8d 8:7d(2+1)9n 9:2d(2+1)10n 10:1d(2+1)11n	NLink	(NH4)1	17.03	0	16.64	9.59	23.68	0	0.83	3321.52	1419.5	16	1	1108.18	3	178.476	152000	38785	MouseBrain-Z-T-1.raw	P12960|CNTN1_MOUSE	13	89573	(HexNAc)3(Hex)5_35:0	N13:(HexNAc)3(Hex)5_35:0:0.00
GTN(+1444.53)ESEASSTQFTTEIDAPK	(Fuc)1(Hex)3(HexNAc)4	RES 1b:b-dglc-HEX-1:5 2b:a-lgal-HEX-1:5|6:d 3b:b-dglc-HEX-1:5 4b:b-dman-HEX-1:5 5b:b-dman-HEX-1:5 6b:b-dglc-HEX-1:5 7s:n-acetyl 8b:b-dman-HEX-1:5 9b:b-dglc-HEX-1:5 10s:n-acetyl 11s:n-acetyl 12s:n-acetyl LIN 1:1o(-1+-1)2d 2:1o(-1+-1)3d 3:3o(-1+-1)4d 4:4o(-1+-1)5d 5:5o(-1+-1)6d 6:6d(2+1)7n 7:4o(-1+-1)8d 8:8o(-1+-1)9d 9:9d(2+1)10n 10:3d(2+1)11n 11:1d(2+1)12n	NLink		0	0	31.29	17.56	45.02	0	4.74	3556.48	1444.53	20	1	1186.5	3	97.188	7160000	20633	MouseBrain-Z-T-1.raw	Q8BYI9|TENR_MOUSE	3	102757	(HexNAc)4(Hex)3(Fuc)1_44:0	N3:(HexNAc)4(Hex)3(Fuc)1_44:0:1000.00
SFLLSLAALHDN(+1647.61)HTHSDIQVK	(Fuc)1(Hex)3(HexNAc)5	RES 1b:b-dglc-HEX-1:5 2b:a-lgal-HEX-1:5|6:d 3b:b-dglc-HEX-1:5 4b:b-dman-HEX-1:5 5b:b-dglc-HEX-1:5 6s:n-acetyl 7b:b-dman-HEX-1:5 8b:b-dglc-HEX-1:5 9s:n-acetyl 10b:b-dman-HEX-1:5 11b:b-dglc-HEX-1:5 12s:n-acetyl 13s:n-acetyl 14s:n-acetyl LIN 1:1o(-1+-1)2d 2:1o(-1+-1)3d 3:3o(-1+-1)4d 4:4o(-1+-1)5d 5:5d(2+1)6n 6:4o(-1+-1)7d 7:7o(-1+-1)8d 8:8d(2+1)9n 9:4o(-1+-1)10d 10:10o(-1+-1)11d 11:11d(2+1)12n 12:3d…	NLink		0	0	25.55	24.73	26.38	0	13.08	3992.82	1647.61	21	1.3	999.215	4	120.423	634000	25835	MouseBrain-Z-T-1.raw	O35405|PLD3_MOUSE	12	68310	(HexNAc)5(Hex)3(Fuc)1_115:0	N12:(HexNAc)5(Hex)3(Fuc)1_115:0:1000.00
DAMVGN(+1540.53)YTC(+57.02)EVTELSR	(Hex)7(HexNAc)2	RES 1b:b-dglc-HEX-1:5 2b:b-dglc-HEX-1:5 3b:b-dman-HEX-1:5 4b:b-dman-HEX-1:5 5b:b-dman-HEX-1:5 6b:b-dman-HEX-1:5 7b:b-dman-HEX-1:5 8b:b-dman-HEX-1:5 9b:b-dman-HEX-1:5 10s:n-acetyl 11s:n-acetyl LIN 1:1o(-1+-1)2d 2:2o(-1+-1)3d 3:3o(-1+-1)4d 4:4o(-1+-1)5d 5:3o(-1+-1)6d 6:6o(-1+-1)7d 7:6o(-1+-1)8d 8:8o(-1+-1)9d 9:2d(2+1)10n 10:1d(2+1)11n	NLink		0	0	20.04	13.09	26.99	0	0	3384.33	1540.53	16	0.1	1129.12	3	136.72	425000	29456	MouseBrain-Z-T-1.raw	Q61735|CD47_MOUSE	6	93139	(HexNAc)2(Hex)7_57:0;Carbamidomethylation	N6:(HexNAc)2(Hex)7_57:0:1000.00;C9:Carbamidomethylation:1000.00
N(+1647.61)ISSEEK	(Fuc)1(Hex)3(HexNAc)5	RES 1b:b-dglc-HEX-1:5 2b:a-lgal-HEX-1:5|6:d 3b:b-dglc-HEX-1:5 4b:b-dman-HEX-1:5 5b:b-dglc-HEX-1:5 6s:n-acetyl 7b:b-dman-HEX-1:5 8b:b-dglc-HEX-1:5 9s:n-acetyl 10b:b-dman-HEX-1:5 11b:b-dglc-HEX-1:5 12s:n-acetyl 13s:n-acetyl 14s:n-acetyl LIN 1:1o(-1+-1)2d 2:1o(-1+-1)3d 3:3o(-1+-1)4d 4:4o(-1+-1)5d 5:5d(2+1)6n 6:4o(-1+-1)7d 7:7o(-1+-1)8d 8:8d(2+1)9n 9:4o(-1+-1)10d 10:10o(-1+-1)11d 11:11d(2+1)12n 12:3d…	NLink		0	-1	18.86	18.82	18.91	0	13	2452.99	1647.61	7	8.1	818.343	3	23.3793	529000	4084	MouseBrain-Z-T-1.raw	P13595|NCAM1_MOUSE	1	43249	(HexNAc)5(Hex)3(Fuc)1_115:0	N1:(HexNAc)5(Hex)3(Fuc)1_115:0:1001.00
HEN(+1540.53)NTKDNSIQHEFSLTR	(Hex)7(HexNAc)2	RES 1b:b-dglc-HEX-1:5 2b:b-dglc-HEX-1:5 3b:b-dman-HEX-1:5 4b:b-dman-HEX-1:5 5b:b-dman-HEX-1:5 6b:b-dman-HEX-1:5 7b:b-dman-HEX-1:5 8b:b-dman-HEX-1:5 9b:b-dman-HEX-1:5 10s:n-acetyl 11s:n-acetyl LIN 1:1o(-1+-1)2d 2:2o(-1+-1)3d 3:3o(-1+-1)4d 4:4o(-1+-1)5d 5:3o(-1+-1)6d 6:6o(-1+-1)7d 7:6o(-1+-1)8d 8:8o(-1+-1)9d 9:2d(2+1)10n 10:1d(2+1)11n	NLink		0	0	31.71	31.98	31.44	0	0	3709.55	1540.53	18	1.4	928.395	4	64.8053	326000	13182	MouseBrain-Z-T-1.raw	P01831|THY1_MOUSE	3	57095	(HexNAc)2(Hex)7_57:0	N3:(HexNAc)2(Hex)7_57:0:0.00
WPADKEN(+1540.53)DTGIVGQHSSC(+57.02)DVR	(Hex)7(HexNAc)2	RES 1b:b-dglc-HEX-1:5 2b:b-dglc-HEX-1:5 3b:b-dman-HEX-1:5 4b:b-dman-HEX-1:5 5b:b-dman-HEX-1:5 6b:b-dman-HEX-1:5 7b:b-dman-HEX-1:5 8b:b-dman-HEX-1:5 9b:b-dman-HEX-1:5 10s:n-acetyl 11s:n-acetyl LIN 1:1o(-1+-1)2d 2:2o(-1+-1)3d 3:3o(-1+-1)4d 4:4o(-1+-1)5d 5:3o(-1+-1)6d 6:6o(-1+-1)7d 7:6o(-1+-1)8d 8:8o(-1+-1)9d 9:2d(2+1)10n 10:1d(2+1)11n	NLink		0	0	16.41	21.24	11.58	0	0	3910.59	1540.53	21	1.4	978.657	4	71.3017	391000	14878	MouseBrain-Z-T-1.raw	O55026|ENTP2_MOUSE	7	65114	(HexNAc)2(Hex)7_57:0;Carbamidomethylation	N7:(HexNAc)2(Hex)7_57:0:1000.00;C18:Carbamidomethylation:1000.00
VFGSQN(+1540.53)LTTVK	(Hex)7(HexNAc)2	RES 1b:b-dglc-HEX-1:5 2b:b-dglc-HEX-1:5 3b:b-dman-HEX-1:5 4b:b-dman-HEX-1:5 5b:b-dman-HEX-1:5 6b:b-dman-HEX-1:5 7b:b-dman-HEX-1:5 8b:b-dman-HEX-1:5 9b:b-dman-HEX-1:5 10s:n-acetyl 11s:n-acetyl LIN 1:1o(-1+-1)2d 2:2o(-1+-1)3d 3:3o(-1+-1)4d 4:4o(-1+-1)5d 5:3o(-1+-1)6d 6:6o(-1+-1)7d 7:6o(-1+-1)8d 8:8o(-1+-1)9d 9:2d(2+1)10n 10:1d(2+1)11n	NLink		0	0	22.69	23.07	22.31	0	0	2733.17	1540.53	11	3.4	1367.6	2	79.8917	133000	16814	MouseBrain-Z-T-1.raw	Q9JKR6|HYOU1_MOUSE	6	141314	(HexNAc)2(Hex)7_57:0	N6:(HexNAc)2(Hex)7_57:0:1000.00
AN(+1444.53)STGTLVITNPTR	(Fuc)1(Hex)3(HexNAc)4	RES 1b:b-dglc-HEX-1:5 2b:a-lgal-HEX-1:5|6:d 3b:b-dglc-HEX-1:5 4b:b-dman-HEX-1:5 5b:b-dman-HEX-1:5 6b:b-dglc-HEX-1:5 7s:n-acetyl 8b:b-dman-HEX-1:5 9b:b-dglc-HEX-1:5 10s:n-acetyl 11s:n-acetyl 12s:n-acetyl LIN 1:1o(-1+-1)2d 2:1o(-1+-1)3d 3:3o(-1+-1)4d 4:4o(-1+-1)5d 5:5o(-1+-1)6d 6:6d(2+1)7n 7:4o(-1+-1)8d 8:8o(-1+-1)9d 9:9d(2+1)10n 10:3d(2+1)11n 11:1d(2+1)12n	NLink	(NH4)1	17.03	1	15.74	9.54	21.95	0	1.35	2905.33	1444.53	14	-1	969.785	3	75.8486	53800	15865	MouseBrain-Z-T-1.raw	P12960|CNTN1_MOUSE	2	63306	(HexNAc)4(Hex)3(Fuc)1_44:0	N2:(HexNAc)4(Hex)3(Fuc)1_44:0:32.47
LAVTN(+1702.58)TTMTGTVLK	(Hex)8(HexNAc)2	RES 1b:b-dglc-HEX-1:5 2b:b-dglc-HEX-1:5 3b:b-dman-HEX-1:5 4b:b-dman-HEX-1:5 5b:b-dman-HEX-1:5 6b:b-dman-HEX-1:5 7b:b-dman-HEX-1:5 8b:b-dman-HEX-1:5 9b:b-dman-HEX-1:5 10b:b-dman-HEX-1:5 11s:n-acetyl 12s:n-acetyl LIN 1:1o(-1+-1)2d 2:2o(-1+-1)3d 3:3o(-1+-1)4d 4:4o(-1+-1)5d 5:3o(-1+-1)6d 6:6o(-1+-1)7d 7:7o(-1+-1)8d 8:6o(-1+-1)9d 9:9o(-1+-1)10d 10:2d(2+1)11n 11:1d(2+1)12n	NLink		0	0	32.34	28.49	36.19	0	0	3151.37	1702.58	14	1.1	1576.69	2	94.5269	366000	20069	MouseBrain-Z-T-1.raw	P70302|STIM1_MOUSE	5	175126	(HexNAc)2(Hex)8_126:0	N5:(HexNAc)2(Hex)8_126:0:1000.00
SVLEN(+1702.58)TTSYEEAK	(Hex)8(HexNAc)2	RES 1b:b-dglc-HEX-1:5 2b:b-dglc-HEX-1:5 3b:b-dman-HEX-1:5 4b:b-dman-HEX-1:5 5b:b-dman-HEX-1:5 6b:b-dman-HEX-1:5 7b:b-dman-HEX-1:5 8b:b-dman-HEX-1:5 9b:b-dman-HEX-1:5 10b:b-dman-HEX-1:5 11s:n-acetyl 12s:n-acetyl LIN 1:1o(-1+-1)2d 2:2o(-1+-1)3d 3:3o(-1+-1)4d 4:4o(-1+-1)5d 5:3o(-1+-1)6d 6:6o(-1+-1)7d 7:7o(-1+-1)8d 8:6o(-1+-1)9d 9:9o(-1+-1)10d 10:2d(2+1)11n 11:1d(2+1)12n	NLink		0	0	16.83	15.96	17.7	0	0	3172.27	1702.58	13	0.9	1058.43	3	69.4885	468000	14452	MouseBrain-Z-T-1.raw	Q9WV54|ASAH1_MOUSE	5	79428	(HexNAc)2(Hex)8_126:0	N5:(HexNAc)2(Hex)8_126:0:1000.00
GTN(+1606.59)ESEASSTQFTTEIDAPK	(Fuc)1(Hex)4(HexNAc)4	RES 1b:b-dglc-HEX-1:5 2b:a-lgal-HEX-1:5|6:d 3b:b-dglc-HEX-1:5 4b:b-dman-HEX-1:5 5b:b-dman-HEX-1:5 6b:b-dglc-HEX-1:5 7s:n-acetyl 8b:b-dman-HEX-1:5 9b:b-dglc-HEX-1:5 10b:b-dman-HEX-1:5 11s:n-acetyl 12s:n-acetyl 13s:n-acetyl LIN 1:1o(-1+-1)2d 2:1o(-1+-1)3d 3:3o(-1+-1)4d 4:4o(-1+-1)5d 5:5o(-1+-1)6d 6:6d(2+1)7n 7:4o(-1+-1)8d 8:8o(-1+-1)9d 9:9o(-1+-1)10d 10:9d(2+1)11n 11:3d(2+1)12n 12:1d(2+1)13n	NLink		0	0	11.85	12.12	11.58	0	7.18	3718.53	1606.59	20	1.6	1240.52	3	96.6508	844000	20587	MouseBrain-Z-T-1.raw	Q8BYI9|TENR_MOUSE	3	111436	(HexNAc)4(Hex)4(Fuc)1_92:0	N3:(HexNAc)4(Hex)4(Fuc)1_92:0:1000.00
GGN(+1735.63)VTLPC(+57.02)K	(Fuc)1(Hex)3(HexNAc)4(NeuAc)1	RES 1b:b-dglc-HEX-1:5 2b:a-lgal-HEX-1:5|6:d 3b:b-dglc-HEX-1:5 4b:b-dman-HEX-1:5 5b:b-dman-HEX-1:5 6b:b-dglc-HEX-1:5 7s:n-acetyl 8b:b-dman-HEX-1:5 9b:b-dglc-HEX-1:5 10b:a-dgro-dgal-NON-2:6|1:a|2:keto|3:d 11s:n-acetyl 12s:n-acetyl 13s:n-acetyl 14s:n-acetyl LIN 1:1o(-1+-1)2d 2:1o(-1+-1)3d 3:3o(-1+-1)4d 4:4o(-1+-1)5d 5:5o(-1+-1)6d 6:6d(2+1)7n 7:4o(-1+-1)8d 8:8o(-1+-1)9d 9:9o(-1+-1)10d 10:10d(5+1)11n …	NLink	(NH4)1	17.03	0	13.64	11.62	15.66	0	100	2697.13	1735.63	9	-3.5	1349.57	2	47.703	1110000	9472	MouseBrain-Z-T-1.raw	Q9QUP5|HPLN1_MOUSE	3	136732	(HexNAc)4(Hex)3(Fuc)1(NeuAc)1_7880:0;Carbamidomethylation	N3:(HexNAc)4(Hex)3(Fuc)1(NeuAc)1_7880:0:1000.00;C8:Carbamidomethylation:1000.00
SN(+1702.58)VSVEENVILEKPSHVELK	(Hex)8(HexNAc)2	RES 1b:b-dglc-HEX-1:5 2b:b-dglc-HEX-1:5 3b:b-dman-HEX-1:5 4b:b-dman-HEX-1:5 5b:b-dman-HEX-1:5 6b:b-dman-HEX-1:5 7b:b-dman-HEX-1:5 8b:b-dman-HEX-1:5 9b:b-dman-HEX-1:5 10b:b-dman-HEX-1:5 11s:n-acetyl 12s:n-acetyl LIN 1:1o(-1+-1)2d 2:2o(-1+-1)3d 3:3o(-1+-1)4d 4:4o(-1+-1)5d 5:3o(-1+-1)6d 6:6o(-1+-1)7d 7:7o(-1+-1)8d 8:6o(-1+-1)9d 9:9o(-1+-1)10d 10:2d(2+1)11n 11:1d(2+1)12n	NLink		0	0	26.99	25.72	28.25	0	0	3951.77	1702.58	20	0.7	988.95	4	98.8817	1200000	21012	MouseBrain-Z-T-1.raw	P21995|EMB_MOUSE	2	66772	(HexNAc)2(Hex)8_126:0	N2:(HexNAc)2(Hex)8_126:0:46.17
NNEGGVIAQLPSDVTSFN(+1752.64)QTGLKPGEEYIVNVVALK	(Fuc)2(Hex)4(HexNAc)4	RES 1b:b-dglc-HEX-1:5 2b:a-lgal-HEX-1:5|6:d 3b:b-dglc-HEX-1:5 4b:b-dman-HEX-1:5 5b:b-dman-HEX-1:5 6b:b-dglc-HEX-1:5 7s:n-acetyl 8b:b-dman-HEX-1:5 9b:b-dglc-HEX-1:5 10b:b-dman-HEX-1:5 11b:a-lgal-HEX-1:5|6:d 12s:n-acetyl 13s:n-acetyl 14s:n-acetyl LIN 1:1o(-1+-1)2d 2:1o(-1+-1)3d 3:3o(-1+-1)4d 4:4o(-1+-1)5d 5:5o(-1+-1)6d 6:6d(2+1)7n 7:4o(-1+-1)8d 8:8o(-1+-1)9d 9:9o(-1+-1)10d 10:9o(-1+-1)11d 11:9d(2+1…	NLink	(NH4)1	17.03	0	19.38	11.49	27.27	0	0.41	5569.63	1752.64	36	0.7	1393.42	4	208.061	410000	45455	MouseBrain-Z-T-1.raw	Q8BYI9|TENR_MOUSE	18	146242	(HexNAc)4(Hex)4(Fuc)2_164:0	N18:(HexNAc)4(Hex)4(Fuc)2_164:0:1.33
ILIWEDGSLEINN(+1647.61)ITR	(Fuc)1(Hex)3(HexNAc)5	RES 1b:b-dglc-HEX-1:5 2b:a-lgal-HEX-1:5|6:d 3b:b-dglc-HEX-1:5 4b:b-dman-HEX-1:5 5b:b-dman-HEX-1:5 6b:b-dglc-HEX-1:5 7s:n-acetyl 8b:b-dman-HEX-1:5 9b:b-dglc-HEX-1:5 10b:b-dglc-HEX-1:5 11s:n-acetyl 12s:n-acetyl 13s:n-acetyl 14s:n-acetyl LIN 1:1o(-1+-1)2d 2:1o(-1+-1)3d 3:3o(-1+-1)4d 4:4o(-1+-1)5d 5:5o(-1+-1)6d 6:6d(2+1)7n 7:4o(-1+-1)8d 8:8o(-1+-1)9d 9:9o(-1+-1)10d 10:10d(2+1)11n 11:9d(2+1)12n 12:3d(…	NLink	(NH4)1	17.03	-1	22.15	11.97	32.33	0	5.47	3549.63	1647.61	16	2.8	1183.89	3	178.09		38695	MouseBrain-Z-T-1.raw	P12960|CNTN1_MOUSE	13	0	(HexNAc)5(Hex)3(Fuc)1_115:0	N13:(HexNAc)5(Hex)3(Fuc)1_115:0:20.00
AN(+1702.58)ATIEVK	(Hex)8(HexNAc)2	RES 1b:b-dglc-HEX-1:5 2b:b-dglc-HEX-1:5 3b:b-dman-HEX-1:5 4b:b-dman-HEX-1:5 5b:b-dman-HEX-1:5 6b:b-dman-HEX-1:5 7b:b-dman-HEX-1:5 8b:b-dman-HEX-1:5 9b:b-dman-HEX-1:5 10b:b-dman-HEX-1:5 11s:n-acetyl 12s:n-acetyl LIN 1:1o(-1+-1)2d 2:2o(-1+-1)3d 3:3o(-1+-1)4d 4:4o(-1+-1)5d 5:3o(-1+-1)6d 6:6o(-1+-1)7d 7:7o(-1+-1)8d 8:6o(-1+-1)9d 9:9o(-1+-1)10d 10:2d(2+1)11n 11:1d(2+1)12n	NLink		0	0	20.02	20.54	19.5	0	0	2547.04	1702.58	8	6.4	1274.54	2	44.7954		8964	MouseBrain-Z-T-1.raw	P97300|NPTN_MOUSE	2	0	(HexNAc)2(Hex)8_126:0	N2:(HexNAc)2(Hex)8_126:0:1000.00
HMN(+1565.56)ETSHTQGSLR	(Fuc)1(Hex)5(HexNAc)3	RES 1b:b-dglc-HEX-1:5 2b:a-lgal-HEX-1:5|6:d 3b:b-dglc-HEX-1:5 4b:b-dman-HEX-1:5 5b:b-dman-HEX-1:5 6b:b-dman-HEX-1:5 7b:b-dman-HEX-1:5 8b:b-dglc-HEX-1:5 9b:b-dman-HEX-1:5 10s:n-acetyl 11s:n-acetyl 12s:n-acetyl LIN 1:1o(-1+-1)2d 2:1o(-1+-1)3d 3:3o(-1+-1)4d 4:4o(-1+-1)5d 5:5o(-1+-1)6d 6:4o(-1+-1)7d 7:7o(-1+-1)8d 8:8o(-1+-1)9d 9:8d(2+1)10n 10:3d(2+1)11n 11:1d(2+1)12n	NLink		0	0	22.68	16.32	29.04	0	8.94	3062.24	1565.56	13	1.1	1021.75	3	22.3948	267000	3877	MouseBrain-Z-T-1.raw	P15209|NTRK2_MOUSE	3	72866	(HexNAc)3(Hex)5(Fuc)1_72:0	N3:(HexNAc)3(Hex)5(Fuc)1_72:0:1001.00
N(+1702.58)TSLEHTR	(Hex)8(HexNAc)2	RES 1b:b-dglc-HEX-1:5 2b:b-dglc-HEX-1:5 3b:b-dman-HEX-1:5 4b:b-dman-HEX-1:5 5b:b-dman-HEX-1:5 6b:b-dman-HEX-1:5 7b:b-dman-HEX-1:5 8b:b-dman-HEX-1:5 9b:b-dman-HEX-1:5 10b:b-dman-HEX-1:5 11s:n-acetyl 12s:n-acetyl LIN 1:1o(-1+-1)2d 2:2o(-1+-1)3d 3:3o(-1+-1)4d 4:4o(-1+-1)5d 5:3o(-1+-1)6d 6:6o(-1+-1)7d 7:7o(-1+-1)8d 8:6o(-1+-1)9d 9:9o(-1+-1)10d 10:2d(2+1)11n 11:1d(2+1)12n	NLink		0	0	34	39.42	28.58	0	0	2659.05	1702.58	8	1.7	887.357	3	16.6773	2780000	2519	MouseBrain-Z-T-1.raw	Q8BXZ1|TMX3_MOUSE	1	51213	(HexNAc)2(Hex)8_126:0	N1:(HexNAc)2(Hex)8_126:0:1000.00
VLQFDPGTKN(+1606.59)VTALLMEAR	(Fuc)1(Hex)4(HexNAc)4	RES 1b:b-dglc-HEX-1:5 2b:a-lgal-HEX-1:5|6:d 3b:b-dglc-HEX-1:5 4b:b-dman-HEX-1:5 5b:b-dman-HEX-1:5 6b:b-dglc-HEX-1:5 7s:n-acetyl 8b:b-dman-HEX-1:5 9b:b-dglc-HEX-1:5 10b:b-dman-HEX-1:5 11s:n-acetyl 12s:n-acetyl 13s:n-acetyl LIN 1:1o(-1+-1)2d 2:1o(-1+-1)3d 3:3o(-1+-1)4d 4:4o(-1+-1)5d 5:5o(-1+-1)6d 6:6d(2+1)7n 7:4o(-1+-1)8d 8:8o(-1+-1)9d 9:9o(-1+-1)10d 10:9d(2+1)11n 11:3d(2+1)12n 12:1d(2+1)13n	NLink		0	0	19.38	12.52	26.23	0	2.48	3708.7	1606.59	19	-0.9	1237.24	3	165.42		35872	MouseBrain-Z-T-1.raw	P35438|NMDZ1_MOUSE	10	0	(HexNAc)4(Hex)4(Fuc)1_92:0	N10:(HexNAc)4(Hex)4(Fuc)1_92:0:1000.00
AN(+1866.69)ATIEVK	(Hex)4(HexNAc)6	RES 1b:b-dglc-HEX-1:5 2b:b-dglc-HEX-1:5 3b:b-dman-HEX-1:5 4b:b-dglc-HEX-1:5 5s:n-acetyl 6b:b-dman-HEX-1:5 7b:b-dglc-HEX-1:5 8s:n-acetyl 9b:b-dglc-HEX-1:5 10b:b-dman-HEX-1:5 11s:n-acetyl 12b:b-dman-HEX-1:5 13b:b-dglc-HEX-1:5 14s:n-acetyl 15s:n-acetyl 16s:n-acetyl LIN 1:1o(-1+-1)2d 2:2o(-1+-1)3d 3:3o(-1+-1)4d 4:4d(2+1)5n 5:3o(-1+-1)6d 6:6o(-1+-1)7d 7:7d(2+1)8n 8:6o(-1+-1)9d 9:9o(-1+-1)10d 10:9d(2+1…	NLink		0	0	21.03	15.51	26.55	0	0	2711.15	1866.69	8	-2.7	1356.58	2	32.4787		6157	MouseBrain-Z-T-1.raw	P97300|NPTN_MOUSE	2	0	(HexNAc)6(Hex)4_255:0	N2:(HexNAc)6(Hex)4_255:0:1001.00
AN(+1702.58)ATIEVK	(Hex)8(HexNAc)2	RES 1b:b-dglc-HEX-1:5 2b:b-dglc-HEX-1:5 3b:b-dman-HEX-1:5 4b:b-dman-HEX-1:5 5b:b-dman-HEX-1:5 6b:b-dman-HEX-1:5 7b:b-dman-HEX-1:5 8b:b-dman-HEX-1:5 9b:b-dman-HEX-1:5 10b:b-dman-HEX-1:5 11s:n-acetyl 12s:n-acetyl LIN 1:1o(-1+-1)2d 2:2o(-1+-1)3d 3:3o(-1+-1)4d 4:4o(-1+-1)5d 5:3o(-1+-1)6d 6:6o(-1+-1)7d 7:7o(-1+-1)8d 8:6o(-1+-1)9d 9:9o(-1+-1)10d 10:2d(2+1)11n 11:1d(2+1)12n	NLink		0	0	24.7	23.38	26.03	0	0	2547.04	1702.58	8	0.6	1274.53	2	41.1352		8122	MouseBrain-Z-T-1.raw	P97300|NPTN_MOUSE	2	0	(HexNAc)2(Hex)8_126:0	N2:(HexNAc)2(Hex)8_126:0:1000.00
KVIC(+57.02)TGPN(+1702.58)DTSPGSPR	(Hex)8(HexNAc)2	RES 1b:b-dglc-HEX-1:5 2b:b-dglc-HEX-1:5 3b:b-dman-HEX-1:5 4b:b-dman-HEX-1:5 5b:b-dman-HEX-1:5 6b:b-dman-HEX-1:5 7b:b-dman-HEX-1:5 8b:b-dman-HEX-1:5 9b:b-dman-HEX-1:5 10b:b-dman-HEX-1:5 11s:n-acetyl 12s:n-acetyl LIN 1:1o(-1+-1)2d 2:2o(-1+-1)3d 3:3o(-1+-1)4d 4:4o(-1+-1)5d 5:3o(-1+-1)6d 6:6o(-1+-1)7d 7:7o(-1+-1)8d 8:6o(-1+-1)9d 9:9o(-1+-1)10d 10:2d(2+1)11n 11:1d(2+1)12n	NLink		0	0	29.65	26.61	32.69	0	0	3387.4	1702.58	16	2.4	1130.14	3	39.0712	313000	7657	MouseBrain-Z-T-1.raw	P35438|NMDZ1_MOUSE	8	93370	Carbamidomethylation;(HexNAc)2(Hex)8_126:0	C4:Carbamidomethylation:1000.00;N8:(HexNAc)2(Hex)8_126:0:1000.00
FGTVPN(+1880.67)GSTER	(Hex)3(HexNAc)4(NeuAc)2	RES 1b:b-dglc-HEX-1:5 2b:b-dglc-HEX-1:5 3b:b-dman-HEX-1:5 4b:b-dman-HEX-1:5 5b:b-dglc-HEX-1:5 6b:a-dgro-dgal-NON-2:6|1:a|2:keto|3:d 7s:n-acetyl 8s:n-acetyl 9b:b-dman-HEX-1:5 10b:b-dglc-HEX-1:5 11b:a-dgro-dgal-NON-2:6|1:a|2:keto|3:d 12s:n-acetyl 13s:n-acetyl 14s:n-acetyl 15s:n-acetyl LIN 1:1o(-1+-1)2d 2:2o(-1+-1)3d 3:3o(-1+-1)4d 4:4o(-1+-1)5d 5:5o(-1+-1)6d 6:6d(5+1)7n 7:5d(2+1)8n 8:3o(-1+-1)9d 9:9…	NLink		0	1	16.1	15.48	16.72	0	0	3044.22	1880.67	11	-3.5	1016.08	3	51.0294	2020000	10270	MouseBrain-Z-T-1.raw	P35436|NMDE1_MOUSE;Q01098|NMDE3_MOUSE;Q01097|NMDE2_MOUSE	6	71568	(HexNAc)4(Hex)3(NeuAc)2_266:0	N6:(HexNAc)4(Hex)3(NeuAc)2_266:0:1000.00
SSPDTQDLYC(+57.02)LN(+1647.61)ESSK	(Fuc)1(Hex)3(HexNAc)5	RES 1b:b-dglc-HEX-1:5 2b:a-lgal-HEX-1:5|6:d 3b:b-dglc-HEX-1:5 4b:b-dman-HEX-1:5 5b:b-dman-HEX-1:5 6b:b-dglc-HEX-1:5 7s:n-acetyl 8b:b-dman-HEX-1:5 9b:b-dglc-HEX-1:5 10b:b-dglc-HEX-1:5 11s:n-acetyl 12s:n-acetyl 13s:n-acetyl 14s:n-acetyl LIN 1:1o(-1+-1)2d 2:1o(-1+-1)3d 3:3o(-1+-1)4d 4:4o(-1+-1)5d 5:5o(-1+-1)6d 6:6d(2+1)7n 7:4o(-1+-1)8d 8:8o(-1+-1)9d 9:9o(-1+-1)10d 10:10d(2+1)11n 11:9d(2+1)12n 12:3d(…	NLink		0	0	12.5	9.73	15.27	0	5.59	3490.41	1647.61	16	-1.2	1164.47	3	94.5393	783000	20079	MouseBrain-Z-T-1.raw	P15209|NTRK2_MOUSE	12	99176	Carbamidomethylation;(HexNAc)5(Hex)3(Fuc)1_115:0	C10:Carbamidomethylation:1000.00;N12:(HexNAc)5(Hex)3(Fuc)1_115:0:1000.00
QMVENFSPN(+1735.63)QTK	(Fuc)1(Hex)3(HexNAc)4(NeuAc)1	RES 1b:b-dglc-HEX-1:5 2b:a-lgal-HEX-1:5|6:d 3b:b-dglc-HEX-1:5 4b:b-dman-HEX-1:5 5b:b-dman-HEX-1:5 6b:b-dman-HEX-1:5 7b:b-dglc-HEX-1:5 8s:n-acetyl 9b:b-dglc-HEX-1:5 10b:a-dgro-dgal-NON-2:6|1:a|2:keto|3:d 11s:n-acetyl 12s:n-acetyl 13s:n-acetyl 14s:n-acetyl LIN 1:1o(-1+-1)2d 2:1o(-1+-1)3d 3:3o(-1+-1)4d 4:4o(-1+-1)5d 5:4o(-1+-1)6d 6:6o(-1+-1)7d 7:7d(2+1)8n 8:4o(-1+-1)9d 9:9o(-1+-1)10d 10:10d(5+1)11n …	NLink	(NH4)1	17.03	0	29.73	21.81	37.66	0	100	3174.32	1735.63	12	-2.7	1059.11	3	70.2305	4090000	14670	MouseBrain-Z-T-1.raw	Q810U3|NFASC_MOUSE	9	79532	(HexNAc)4(Hex)3(Fuc)1(NeuAc)1_7880:0	N9:(HexNAc)4(Hex)3(Fuc)1(NeuAc)1_7880:0:43.09
AN(+1702.58)ATIEVK	(Hex)8(HexNAc)2	RES 1b:b-dglc-HEX-1:5 2b:b-dglc-HEX-1:5 3b:b-dman-HEX-1:5 4b:b-dman-HEX-1:5 5b:b-dman-HEX-1:5 6b:b-dman-HEX-1:5 7b:b-dman-HEX-1:5 8b:b-dman-HEX-1:5 9b:b-dman-HEX-1:5 10b:b-dman-HEX-1:5 11s:n-acetyl 12s:n-acetyl LIN 1:1o(-1+-1)2d 2:2o(-1+-1)3d 3:3o(-1+-1)4d 4:4o(-1+-1)5d 5:3o(-1+-1)6d 6:6o(-1+-1)7d 7:7o(-1+-1)8d 8:6o(-1+-1)9d 9:9o(-1+-1)10d 10:2d(2+1)11n 11:1d(2+1)12n	NLink		0	0	30.39	30.12	30.67	0	0	2547.04	1702.58	8	1.6	1274.53	2	35.5565		6847	MouseBrain-Z-T-1.raw	P97300|NPTN_MOUSE	2	0	(HexNAc)2(Hex)8_126:0	N2:(HexNAc)2(Hex)8_126:0:1000.00
NPN(+1784.63)GTVTVISR	(Hex)6(HexNAc)4	RES 1b:b-dglc-HEX-1:5 2b:b-dglc-HEX-1:5 3b:b-dman-HEX-1:5 4b:b-dglc-HEX-1:5 5s:n-acetyl 6b:b-dman-HEX-1:5 7b:b-dman-HEX-1:5 8b:b-dman-HEX-1:5 9b:b-dman-HEX-1:5 10b:b-dglc-HEX-1:5 11b:b-dman-HEX-1:5 12s:n-acetyl 13s:n-acetyl 14s:n-acetyl LIN 1:1o(-1+-1)2d 2:2o(-1+-1)3d 3:3o(-1+-1)4d 4:4d(2+1)5n 5:3o(-1+-1)6d 6:6o(-1+-1)7d 7:6o(-1+-1)8d 8:3o(-1+-1)9d 9:9o(-1+-1)10d 10:10o(-1+-1)11d 11:10d(2+1)12n 1…	NLink		0	0	26.37	21.51	31.24	0	1.95	2941.25	1784.63	11	1.2	981.426	3	53.2962	1040000	10891	MouseBrain-Z-T-1.raw	Q9JKF6|NECT1_MOUSE	3	65533	(HexNAc)4(Hex)6_194:0	N3:(HexNAc)4(Hex)6_194:0:1001.00
FN(+1702.58)HTQTIQQK	(Hex)8(HexNAc)2	RES 1b:b-dglc-HEX-1:5 2b:b-dglc-HEX-1:5 3b:b-dman-HEX-1:5 4b:b-dman-HEX-1:5 5b:b-dman-HEX-1:5 6b:b-dman-HEX-1:5 7b:b-dman-HEX-1:5 8b:b-dman-HEX-1:5 9b:b-dman-HEX-1:5 10b:b-dman-HEX-1:5 11s:n-acetyl 12s:n-acetyl LIN 1:1o(-1+-1)2d 2:2o(-1+-1)3d 3:3o(-1+-1)4d 4:4o(-1+-1)5d 5:3o(-1+-1)6d 6:6o(-1+-1)7d 7:7o(-1+-1)8d 8:6o(-1+-1)9d 9:9o(-1+-1)10d 10:2d(2+1)11n 11:1d(2+1)12n	NLink		0	0	20.42	13.22	27.61	0	0	2946.21	1702.58	10	1.6	983.079	3	24.9344		4434	MouseBrain-Z-T-1.raw	Q810U4|NRCAM_MOUSE	2	0	(HexNAc)2(Hex)8_126:0	N2:(HexNAc)2(Hex)8_126:0:1001.00
KMSN(+1702.58)ITFR	(Hex)8(HexNAc)2	RES 1b:b-dglc-HEX-1:5 2b:b-dglc-HEX-1:5 3b:b-dman-HEX-1:5 4b:b-dman-HEX-1:5 5b:b-dman-HEX-1:5 6b:b-dman-HEX-1:5 7b:b-dman-HEX-1:5 8b:b-dman-HEX-1:5 9b:b-dman-HEX-1:5 10b:b-dman-HEX-1:5 11s:n-acetyl 12s:n-acetyl LIN 1:1o(-1+-1)2d 2:2o(-1+-1)3d 3:3o(-1+-1)4d 4:4o(-1+-1)5d 5:3o(-1+-1)6d 6:6o(-1+-1)7d 7:7o(-1+-1)8d 8:6o(-1+-1)9d 9:9o(-1+-1)10d 10:2d(2+1)11n 11:1d(2+1)12n	NLink		0	0	18.67	24.17	13.18	0	0	2698.1	1702.58	8	1.9	900.376	3	45.3531	167000	9077	MouseBrain-Z-T-1.raw	Q9CQF9|PCYOX_MOUSE	4	52674	(HexNAc)2(Hex)8_126:0	N4:(HexNAc)2(Hex)8_126:0:1001.00
AN(+1702.58)ATIEVK	(Hex)8(HexNAc)2	RES 1b:b-dglc-HEX-1:5 2b:b-dglc-HEX-1:5 3b:b-dman-HEX-1:5 4b:b-dman-HEX-1:5 5b:b-dman-HEX-1:5 6b:b-dman-HEX-1:5 7b:b-dman-HEX-1:5 8b:b-dman-HEX-1:5 9b:b-dman-HEX-1:5 10b:b-dman-HEX-1:5 11s:n-acetyl 12s:n-acetyl LIN 1:1o(-1+-1)2d 2:2o(-1+-1)3d 3:3o(-1+-1)4d 4:4o(-1+-1)5d 5:3o(-1+-1)6d 6:6o(-1+-1)7d 7:7o(-1+-1)8d 8:6o(-1+-1)9d 9:9o(-1+-1)10d 10:2d(2+1)11n 11:1d(2+1)12n	NLink		0	0	20.32	21.49	19.15	0	0	2547.04	1702.58	8	2.5	1274.53	2	41.5523		8216	MouseBrain-Z-T-1.raw	P97300|NPTN_MOUSE	2	0	(HexNAc)2(Hex)8_126:0	N2:(HexNAc)2(Hex)8_126:0:1000.00
VLVAPPSEEAN(+1702.58)TTK	(Hex)8(HexNAc)2	RES 1b:b-dglc-HEX-1:5 2b:b-dglc-HEX-1:5 3b:b-dman-HEX-1:5 4b:b-dman-HEX-1:5 5b:b-dman-HEX-1:5 6b:b-dman-HEX-1:5 7b:b-dman-HEX-1:5 8b:b-dman-HEX-1:5 9b:b-dman-HEX-1:5 10b:b-dman-HEX-1:5 11s:n-acetyl 12s:n-acetyl LIN 1:1o(-1+-1)2d 2:2o(-1+-1)3d 3:3o(-1+-1)4d 4:4o(-1+-1)5d 5:3o(-1+-1)6d 6:6o(-1+-1)7d 7:7o(-1+-1)8d 8:6o(-1+-1)9d 9:9o(-1+-1)10d 10:2d(2+1)11n 11:1d(2+1)12n	NLink		0	0	22.32	16.11	28.54	0	0	3157.34	1702.58	14	1.5	1053.46	3	63.2058	1920000	13059	MouseBrain-Z-T-1.raw	P43006|EAA2_MOUSE	11	78480	(HexNAc)2(Hex)8_126:0	N11:(HexNAc)2(Hex)8_126:0:1000.00
VQPFN(+1702.58)VTK	(Hex)8(HexNAc)2	RES 1b:b-dglc-HEX-1:5 2b:b-dglc-HEX-1:5 3b:b-dman-HEX-1:5 4b:b-dman-HEX-1:5 5b:b-dman-HEX-1:5 6b:b-dman-HEX-1:5 7b:b-dman-HEX-1:5 8b:b-dman-HEX-1:5 9b:b-dman-HEX-1:5 10b:b-dman-HEX-1:5 11s:n-acetyl 12s:n-acetyl LIN 1:1o(-1+-1)2d 2:2o(-1+-1)3d 3:3o(-1+-1)4d 4:4o(-1+-1)5d 5:3o(-1+-1)6d 6:6o(-1+-1)7d 7:7o(-1+-1)8d 8:6o(-1+-1)9d 9:9o(-1+-1)10d 10:2d(2+1)11n 11:1d(2+1)12n	NLink		0	0	23.1	29.08	17.12	0	0	2634.09	1702.58	8	2.2	1318.06	2	59.4885	1940000	12297	MouseBrain-Z-T-1.raw	P17047|LAMP2_MOUSE	5	129586	(HexNAc)2(Hex)8_126:0	N5:(HexNAc)2(Hex)8_126:0:1000.00
NLWGPEQATGLPLDVNVVALLMN(+1647.61)R	(Fuc)1(Hex)3(HexNAc)5	RES 1b:b-dglc-HEX-1:5 2b:a-lgal-HEX-1:5|6:d 3b:b-dglc-HEX-1:5 4b:b-dman-HEX-1:5 5b:b-dman-HEX-1:5 6b:b-dglc-HEX-1:5 7s:n-acetyl 8b:b-dman-HEX-1:5 9b:b-dglc-HEX-1:5 10b:b-dglc-HEX-1:5 11s:n-acetyl 12s:n-acetyl 13s:n-acetyl 14s:n-acetyl LIN 1:1o(-1+-1)2d 2:1o(-1+-1)3d 3:3o(-1+-1)4d 4:4o(-1+-1)5d 5:5o(-1+-1)6d 6:6d(2+1)7n 7:4o(-1+-1)8d 8:8o(-1+-1)9d 9:9o(-1+-1)10d 10:10d(2+1)11n 11:9d(2+1)12n 12:3d(…	NLink	(NH4)1	17.03	0	17.11	11.81	22.41	0	2.16	4284.02	1647.61	24	0.9	1429.02	3	261.644	246000	57736	MouseBrain-Z-T-1.raw	P35436|NMDE1_MOUSE	23	153565	(HexNAc)5(Hex)3(Fuc)1_115:0	N23:(HexNAc)5(Hex)3(Fuc)1_115:0:38.64
KVLVAPPSEEAN(+1711.62)TTK	(Fuc)2(Hex)5(HexNAc)3	RES 1b:b-dglc-HEX-1:5 2b:a-lgal-HEX-1:5|6:d 3b:b-dglc-HEX-1:5 4b:b-dman-HEX-1:5 5b:b-dman-HEX-1:5 6b:b-dman-HEX-1:5 7b:b-dman-HEX-1:5 8b:b-dglc-HEX-1:5 9b:b-dman-HEX-1:5 10b:a-lgal-HEX-1:5|6:d 11s:n-acetyl 12s:n-acetyl 13s:n-acetyl LIN 1:1o(-1+-1)2d 2:1o(-1+-1)3d 3:3o(-1+-1)4d 4:4o(-1+-1)5d 5:5o(-1+-1)6d 6:4o(-1+-1)7d 7:7o(-1+-1)8d 8:8o(-1+-1)9d 9:8o(-1+-1)10d 10:8d(2+1)11n 11:3d(2+1)12n 12:1d(2+…	NLink		0	0	20.87	12.02	29.72	0	1.79	3294.47	1711.62	15	1.7	1099.17	3	49.7556	680000	10101	MouseBrain-Z-T-1.raw	P43006|EAA2_MOUSE	12	87935	(HexNAc)3(Hex)5(Fuc)2_144:0	N12:(HexNAc)3(Hex)5(Fuc)2_144:0:1000.00
N(+1702.58)LSDSLAR	(Hex)8(HexNAc)2	RES 1b:b-dglc-HEX-1:5 2b:b-dglc-HEX-1:5 3b:b-dman-HEX-1:5 4b:b-dman-HEX-1:5 5b:b-dman-HEX-1:5 6b:b-dman-HEX-1:5 7b:b-dman-HEX-1:5 8b:b-dman-HEX-1:5 9b:b-dman-HEX-1:5 10b:b-dman-HEX-1:5 11s:n-acetyl 12s:n-acetyl LIN 1:1o(-1+-1)2d 2:2o(-1+-1)3d 3:3o(-1+-1)4d 4:4o(-1+-1)5d 5:3o(-1+-1)6d 6:6o(-1+-1)7d 7:7o(-1+-1)8d 8:6o(-1+-1)9d 9:9o(-1+-1)10d 10:2d(2+1)11n 11:1d(2+1)12n	NLink		0	0	18.71	20.49	16.94	0	0	2577.03	1702.58	8	2.7	1289.53	2	52.0142	718000	10548	MouseBrain-Z-T-1.raw	Q99JP7|GGT7_MOUSE	1	122081	(HexNAc)2(Hex)8_126:0	N1:(HexNAc)2(Hex)8_126:0:1000.00
C(+57.02)EGPGVPTVTVHN(+1548.54)TTDK	(Hex)4(HexNAc)3(NeuAc)1	RES 1b:b-dglc-HEX-1:5 2b:b-dglc-HEX-1:5 3b:b-dman-HEX-1:5 4b:b-dman-HEX-1:5 5b:b-dglc-HEX-1:5 6s:n-acetyl 7b:b-dman-HEX-1:5 8b:b-dman-HEX-1:5 9b:a-dgro-dgal-NON-2:6|1:a|2:keto|3:d 10s:n-acetyl 11s:n-acetyl 12s:n-acetyl LIN 1:1o(-1+-1)2d 2:2o(-1+-1)3d 3:3o(-1+-1)4d 4:4o(-1+-1)5d 5:5d(2+1)6n 6:3o(-1+-1)7d 7:7o(-1+-1)8d 8:8o(-1+-1)9d 9:9d(5+1)10n 10:2d(2+1)11n 11:1d(2+1)12n	NLink	(NH4)1	17.03	0	24.87	11.98	37.75	0	100	3376.42	1548.54	17	-3.1	1126.48	3	63.1426	1940000	13060	MouseBrain-Z-T-1.raw	Q9Z218|DPP6_MOUSE	13	92721	Carbamidomethylation;(HexNAc)3(Hex)4(NeuAc)1_66:0	C1:Carbamidomethylation:1000.00;N13:(HexNAc)3(Hex)4(NeuAc)1_66:0:1000.00
SVSVAAGDSTVLN(+1565.56)C(+57.02)TLTSLLPVGPIR	(Fuc)1(Hex)5(HexNAc)3	RES 1b:b-dglc-HEX-1:5 2b:a-lgal-HEX-1:5|6:d 3b:b-dglc-HEX-1:5 4b:b-dman-HEX-1:5 5b:b-dman-HEX-1:5 6b:b-dman-HEX-1:5 7b:b-dman-HEX-1:5 8b:b-dglc-HEX-1:5 9b:b-dman-HEX-1:5 10s:n-acetyl 11s:n-acetyl 12s:n-acetyl LIN 1:1o(-1+-1)2d 2:1o(-1+-1)3d 3:3o(-1+-1)4d 4:4o(-1+-1)5d 5:5o(-1+-1)6d 6:4o(-1+-1)7d 7:7o(-1+-1)8d 8:8o(-1+-1)9d 9:8d(2+1)10n 10:3d(2+1)11n 11:1d(2+1)12n	NLink	(NH4)1	17.03	0	23.49	12.37	34.61	0	0.76	4208.98	1565.56	26	1.5	1404	3	209.304	405000	45699	MouseBrain-Z-T-1.raw	P97797|SHPS1_MOUSE	13	148588	(HexNAc)3(Hex)5(Fuc)1_73:0;Carbamidomethylation	N13:(HexNAc)3(Hex)5(Fuc)1_73:0:1000.00;C14:Carbamidomethylation:1000.00
DEGDYFC(+57.02)ELQVSGANPMSSN(+1767.62)K	(Hex)4(HexNAc)4(NeuGc)1	RES 1b:b-dglc-HEX-1:5 2b:b-dglc-HEX-1:5 3b:b-dman-HEX-1:5 4b:b-dman-HEX-1:5 5b:b-dglc-HEX-1:5 6b:b-dman-HEX-1:5 7s:n-acetyl 8b:b-dman-HEX-1:5 9b:b-dglc-HEX-1:5 10b:a-dgro-dgal-NON-2:6|1:a|2:keto|3:d 11s:n-glycolyl 12s:n-acetyl 13s:n-acetyl 14s:n-acetyl LIN 1:1o(-1+-1)2d 2:2o(-1+-1)3d 3:3o(-1+-1)4d 4:4o(-1+-1)5d 5:5o(-1+-1)6d 6:5d(2+1)7n 7:3o(-1+-1)8d 8:8o(-1+-1)9d 9:9o(-1+-1)10d 10:10d(5+1)11n 11…	NLink	(NH4)1	17.03	3	25.51	10.3	40.72	0	5.44	4131.62	1767.62	21	0.3	1379.22	3	155.797		33726	MouseBrain-Z-T-1.raw	P01831|THY1_MOUSE	20	0	Carbamidomethylation;(HexNAc)4(Hex)4(NeuGc)1_170:0	C7:Carbamidomethylation:1000.00;N20:(HexNAc)4(Hex)4(NeuGc)1_170:0:0.00
SVAHN(+1702.58)MTMPNK	(Hex)8(HexNAc)2	RES 1b:b-dglc-HEX-1:5 2b:b-dglc-HEX-1:5 3b:b-dman-HEX-1:5 4b:b-dman-HEX-1:5 5b:b-dman-HEX-1:5 6b:b-dman-HEX-1:5 7b:b-dman-HEX-1:5 8b:b-dman-HEX-1:5 9b:b-dman-HEX-1:5 10b:b-dman-HEX-1:5 11s:n-acetyl 12s:n-acetyl LIN 1:1o(-1+-1)2d 2:2o(-1+-1)3d 3:3o(-1+-1)4d 4:4o(-1+-1)5d 5:3o(-1+-1)6d 6:6o(-1+-1)7d 7:7o(-1+-1)8d 8:6o(-1+-1)9d 9:9o(-1+-1)10d 10:2d(2+1)11n 11:1d(2+1)12n	NLink		0	0	23.35	19.94	26.77	0	0	2931.15	1702.58	11	2.2	978.059	3	36.3573	7150000	6859	MouseBrain-Z-T-1.raw	P26048|GBRA2_MOUSE;P62812|GBRA1_MOUSE	5	65028	(HexNAc)2(Hex)8_126:0	N5:(HexNAc)2(Hex)8_126:0:45.35
QC(+57.02)LSC(+57.02)DLVEN(+1702.58)C(+57.02)TYVSASFSHNMDFFLLK	(Hex)8(HexNAc)2	RES 1b:b-dglc-HEX-1:5 2b:b-dglc-HEX-1:5 3b:b-dman-HEX-1:5 4b:b-dman-HEX-1:5 5b:b-dman-HEX-1:5 6b:b-dman-HEX-1:5 7b:b-dman-HEX-1:5 8b:b-dman-HEX-1:5 9b:b-dman-HEX-1:5 10b:b-dman-HEX-1:5 11s:n-acetyl 12s:n-acetyl LIN 1:1o(-1+-1)2d 2:2o(-1+-1)3d 3:3o(-1+-1)4d 4:4o(-1+-1)5d 5:3o(-1+-1)6d 6:6o(-1+-1)7d 7:7o(-1+-1)8d 8:6o(-1+-1)9d 9:9o(-1+-1)10d 10:2d(2+1)11n 11:1d(2+1)12n	NLink	(NH4)1	17.03	0	22.26	12.72	31.79	0	0	5104.1	1702.58	28	-0.2	1277.03	4	214.073		46737	MouseBrain-Z-T-1.raw	Q9Z218|DPP6_MOUSE	10	0	Carbamidomethylation;Carbamidomethylation;(HexNAc)2(Hex)8_126:0;Carbamidomethylation	C2:Carbamidomethylation:1000.00;C5:Carbamidomethylation:1000.00;N10:(HexNAc)2(Hex)8_126:0:3.35;C11:Carbamidomethylation:1000.00
SPQSN(+1735.63)GTSGVEQIC(+57.02)VDVR	(Fuc)1(Hex)3(HexNAc)4(NeuAc)1	RES 1b:b-dglc-HEX-1:5 2b:a-lgal-HEX-1:5|6:d 3b:b-dglc-HEX-1:5 4b:b-dman-HEX-1:5 5b:b-dman-HEX-1:5 6b:b-dglc-HEX-1:5 7s:n-acetyl 8b:b-dman-HEX-1:5 9b:b-dglc-HEX-1:5 10b:a-dgro-dgal-NON-2:6|1:a|2:keto|3:d 11s:n-acetyl 12s:n-acetyl 13s:n-acetyl 14s:n-acetyl LIN 1:1o(-1+-1)2d 2:1o(-1+-1)3d 3:3o(-1+-1)4d 4:4o(-1+-1)5d 5:5o(-1+-1)6d 6:6d(2+1)7n 7:4o(-1+-1)8d 8:8o(-1+-1)9d 9:9o(-1+-1)10d 10:10d(5+1)11n …	NLink	(NH4)1	17.03	0	16.26	13.41	19.11	0	100	3684.56	1735.63	18	-3.7	1229.19	3	93.4613	270000	19839	MouseBrain-Z-T-1.raw	P35803|GPM6B_MOUSE	5	109438	(HexNAc)4(Hex)3(Fuc)1(NeuAc)1_7880:0;Carbamidomethylation	N5:(HexNAc)4(Hex)3(Fuc)1(NeuAc)1_7880:0:1000.00;C14:Carbamidomethylation:1000.00
WAN(+1622.58)ITWK	(Hex)5(HexNAc)4	RES 1b:b-dglc-HEX-1:5 2b:b-dglc-HEX-1:5 3b:b-dman-HEX-1:5 4b:b-dman-HEX-1:5 5b:b-dglc-HEX-1:5 6b:b-dman-HEX-1:5 7s:n-acetyl 8b:b-dman-HEX-1:5 9b:b-dglc-HEX-1:5 10b:b-dman-HEX-1:5 11s:n-acetyl 12s:n-acetyl 13s:n-acetyl LIN 1:1o(-1+-1)2d 2:2o(-1+-1)3d 3:3o(-1+-1)4d 4:4o(-1+-1)5d 5:5o(-1+-1)6d 6:5d(2+1)7n 7:3o(-1+-1)8d 8:8o(-1+-1)9d 9:9o(-1+-1)10d 10:9d(2+1)11n 11:2d(2+1)12n 12:1d(2+1)13n	NLink		0	0	14.6	13.07	16.13	0	0	2540.06	1622.58	7	2.2	847.694	3	104.606	57100	22320	MouseBrain-Z-T-1.raw	Q810U3|NFASC_MOUSE	3	46795	(HexNAc)4(Hex)5_101:0	N3:(HexNAc)4(Hex)5_101:0:1001.00
N(+2384.86)ASNMEYR	(Fuc)3(Hex)7(HexNAc)4	RES 1b:b-dglc-HEX-1:5 2b:a-lgal-HEX-1:5|6:d 3b:b-dglc-HEX-1:5 4b:b-dman-HEX-1:5 5b:b-dman-HEX-1:5 6b:b-dman-HEX-1:5 7b:b-dman-HEX-1:5 8b:b-dman-HEX-1:5 9b:b-dglc-HEX-1:5 10b:b-dman-HEX-1:5 11b:a-lgal-HEX-1:5|6:d 12s:n-acetyl 13b:b-dglc-HEX-1:5 14b:b-dman-HEX-1:5 15b:a-lgal-HEX-1:5|6:d 16s:n-acetyl 17s:n-acetyl 18s:n-acetyl LIN 1:1o(-1+-1)2d 2:1o(-1+-1)3d 3:3o(-1+-1)4d 4:4o(-1+-1)5d 5:5o(-1+-1)6d …	NLink		0	0	24.99	19.55	30.44	0	100	3368.27	2384.86	8	1.3	1123.77	3	30.422	834000	5698	MouseBrain-Z-T-1.raw	P97300|NPTN_MOUSE	1	92224	(HexNAc)4(Hex)7(Fuc)3_1162:0	N1:(HexNAc)4(Hex)7(Fuc)3_1162:0:1001.00
VTQQSPTSMNQVN(+1768.64)LTC(+57.02)R	(Fuc)1(Hex)5(HexNAc)4	RES 1b:b-dglc-HEX-1:5 2b:a-lgal-HEX-1:5|6:d 3b:b-dglc-HEX-1:5 4b:b-dman-HEX-1:5 5b:b-dman-HEX-1:5 6b:b-dglc-HEX-1:5 7b:b-dman-HEX-1:5 8s:n-acetyl 9b:b-dman-HEX-1:5 10b:b-dglc-HEX-1:5 11b:b-dman-HEX-1:5 12s:n-acetyl 13s:n-acetyl 14s:n-acetyl LIN 1:1o(-1+-1)2d 2:1o(-1+-1)3d 3:3o(-1+-1)4d 4:4o(-1+-1)5d 5:4o(-1+-1)6d 6:6o(-1+-1)7d 7:6d(2+1)8n 8:4o(-1+-1)9d 9:9o(-1+-1)10d 10:10o(-1+-1)11d 11:10d(2+1)1…	NLink	(NH4)1	17.03	0	25.14	13.35	36.92	0	2.3	3748.59	1768.64	17	1.1	1250.54	3	83.3891	1220000	17559	MouseBrain-Z-T-1.raw	P97797|SHPS1_MOUSE	13	113144	(HexNAc)4(Hex)5(Fuc)1_183:0;Carbamidomethylation	N13:(HexNAc)4(Hex)5(Fuc)1_183:0:51.69;C16:Carbamidomethylation:1000.00
AN(+1751.62)STGTLVITNPTR	(Hex)4(HexNAc)4(NeuAc)1	RES 1b:b-dglc-HEX-1:5 2b:b-dglc-HEX-1:5 3b:b-dman-HEX-1:5 4b:b-dman-HEX-1:5 5b:b-dman-HEX-1:5 6b:b-dglc-HEX-1:5 7s:n-acetyl 8b:b-dglc-HEX-1:5 9b:b-dman-HEX-1:5 10b:a-dgro-dgal-NON-2:6|1:a|2:keto|3:d 11s:n-acetyl 12s:n-acetyl 13s:n-acetyl 14s:n-acetyl LIN 1:1o(-1+-1)2d 2:2o(-1+-1)3d 3:3o(-1+-1)4d 4:3o(-1+-1)5d 5:5o(-1+-1)6d 6:6d(2+1)7n 7:3o(-1+-1)8d 8:8o(-1+-1)9d 9:9o(-1+-1)10d 10:10d(5+1)11n 11:8…	NLink	(NH4)1	17.03	0	22.08	12.37	31.8	0	1.15	3212.42	1751.62	14	-2.5	1071.81	3	74.1296	5110000	15577	MouseBrain-Z-T-1.raw	P12960|CNTN1_MOUSE	2	81809	(HexNAc)4(Hex)4(NeuAc)1_158:0	N2:(HexNAc)4(Hex)4(NeuAc)1_158:0:1001.00
GKAN(+1955.72)STGTLVITNPTR	(Fuc)2(Hex)4(HexNAc)5	RES 1b:b-dglc-HEX-1:5 2b:a-lgal-HEX-1:5|6:d 3b:b-dglc-HEX-1:5 4b:b-dman-HEX-1:5 5b:b-dman-HEX-1:5 6b:b-dglc-HEX-1:5 7b:b-dman-HEX-1:5 8s:n-acetyl 9b:b-dglc-HEX-1:5 10b:a-lgal-HEX-1:5|6:d 11s:n-acetyl 12b:b-dman-HEX-1:5 13b:b-dglc-HEX-1:5 14s:n-acetyl 15s:n-acetyl 16s:n-acetyl LIN 1:1o(-1+-1)2d 2:1o(-1+-1)3d 3:3o(-1+-1)4d 4:4o(-1+-1)5d 5:5o(-1+-1)6d 6:6o(-1+-1)7d 7:6d(2+1)8n 8:5o(-1+-1)9d 9:9o(-1+…	NLink		0	0	30.14	22.88	37.39	0	3.41	3584.61	1955.72	16	1	1195.88	3	58.5242	12300000	11938	MouseBrain-Z-T-1.raw	P12960|CNTN1_MOUSE	4	104263	(HexNAc)5(Hex)4(Fuc)2_348:0	N4:(HexNAc)5(Hex)4(Fuc)2_348:0:100.79
GN(+1768.64)GTLITFHSAFQC(+57.02)C(+57.02)GK	(Fuc)1(Hex)5(HexNAc)4	RES 1b:b-dglc-HEX-1:5 2b:a-lgal-HEX-1:5|6:d 3b:b-dglc-HEX-1:5 4b:b-dman-HEX-1:5 5b:b-dman-HEX-1:5 6b:b-dglc-HEX-1:5 7b:b-dman-HEX-1:5 8s:n-acetyl 9b:b-dman-HEX-1:5 10b:b-dglc-HEX-1:5 11b:b-dman-HEX-1:5 12s:n-acetyl 13s:n-acetyl 14s:n-acetyl LIN 1:1o(-1+-1)2d 2:1o(-1+-1)3d 3:3o(-1+-1)4d 4:4o(-1+-1)5d 5:5o(-1+-1)6d 6:6o(-1+-1)7d 7:6d(2+1)8n 8:4o(-1+-1)9d 9:9o(-1+-1)10d 10:10o(-1+-1)11d 11:10d(2+1)1…	NLink		0	0	26.04	20.12	31.97	0	9.34	3665.5	1768.64	17	1.9	1222.84	3	103.11	8850000	21716	MouseBrain-Z-T-1.raw	Q922J6|TSN2_MOUSE	2	108472	(HexNAc)4(Hex)5(Fuc)1_184:0;Carbamidomethylation;Carbamidomethylation	N2:(HexNAc)4(Hex)5(Fuc)1_184:0:1000.00;C14:Carbamidomethylation:1000.00;C15:Carbamidomethylation:1000.00
LSVDC(+57.02)VN(+1955.72)K	(Fuc)2(Hex)4(HexNAc)5	RES 1b:b-dglc-HEX-1:5 2b:a-lgal-HEX-1:5|6:d 3b:b-dglc-HEX-1:5 4b:b-dman-HEX-1:5 5b:b-dglc-HEX-1:5 6s:n-acetyl 7b:b-dman-HEX-1:5 8b:b-dglc-HEX-1:5 9s:n-acetyl 10b:b-dman-HEX-1:5 11b:b-dglc-HEX-1:5 12b:b-dman-HEX-1:5 13b:a-lgal-HEX-1:5|6:d 14s:n-acetyl 15s:n-acetyl 16s:n-acetyl LIN 1:1o(-1+-1)2d 2:1o(-1+-1)3d 3:3o(-1+-1)4d 4:4o(-1+-1)5d 5:5d(2+1)6n 6:4o(-1+-1)7d 7:7o(-1+-1)8d 8:8d(2+1)9n 9:4o(-1+-1…	NLink		0	0	18.27	15.99	20.55	0	0.74	2889.18	1955.72	8	2.2	1445.6	2	49.3634	578000	10019	MouseBrain-Z-T-1.raw	Q8BGN8|SYNPR_MOUSE	7	156466	Carbamidomethylation;(HexNAc)5(Hex)4(Fuc)2_347:0	C5:Carbamidomethylation:1000.00;N7:(HexNAc)5(Hex)4(Fuc)2_347:0:1000.00
RDEDAENLGHFVMFPAN(+1710.60)GSIDLMYFPYYGK	(Hex)5(HexNAc)3(NeuAc)1	RES 1b:b-dglc-HEX-1:5 2b:b-dglc-HEX-1:5 3b:b-dman-HEX-1:5 4b:b-dman-HEX-1:5 5b:b-dman-HEX-1:5 6b:b-dman-HEX-1:5 7b:b-dglc-HEX-1:5 8b:b-dman-HEX-1:5 9b:a-dgro-dgal-NON-2:6|1:a|2:keto|3:d 10s:n-acetyl 11s:n-acetyl 12s:n-acetyl 13s:n-acetyl LIN 1:1o(-1+-1)2d 2:2o(-1+-1)3d 3:3o(-1+-1)4d 4:4o(-1+-1)5d 5:3o(-1+-1)6d 6:6o(-1+-1)7d 7:7o(-1+-1)8d 8:8o(-1+-1)9d 9:9d(5+1)10n 10:7d(2+1)11n 11:2d(2+1)12n 12:1…	NLink	(NH4)1	17.03	0	19.75	12.25	27.25	0	100	5223.21	1710.6	30	0.1	1306.81	4	216.108	110000	47186	MouseBrain-Z-T-1.raw	P14231|AT1B2_MOUSE	17	126780	(HexNAc)3(Hex)5(NeuAc)1_141:0	N17:(HexNAc)3(Hex)5(NeuAc)1_141:0:12.23
TSLDWWTTDTC(+57.02)NMIN(+1864.63)GTDGDSFHPLISK	(Fuc)1(Hex)2(HexNAc)4(NeuAc)2	RES 1b:b-dglc-HEX-1:5 2b:a-lgal-HEX-1:5|6:d 3b:b-dglc-HEX-1:5 4b:b-dman-HEX-1:5 5b:b-dglc-HEX-1:5 6b:b-dglc-HEX-1:5 7b:b-dman-HEX-1:5 8b:a-dgro-dgal-NON-2:6|1:a|2:keto|3:d 9b:a-dgro-dgal-NON-2:6|1:a|2:keto|3:d 10s:n-acetyl 11s:n-acetyl 12s:n-acetyl 13s:n-acetyl 14s:n-acetyl 15s:n-acetyl LIN 1:1o(-1+-1)2d 2:1o(-1+-1)3d 3:3o(-1+-1)4d 4:4o(-1+-1)5d 5:5o(-1+-1)6d 6:6o(-1+-1)7d 7:7o(-1+-1)8d 8:8o(-1+-…	NLink		0	0	24.95	20.03	29.87	0	0	5076.05	1864.63	28	1	1693.03	3	194.304	1320000	42287	MouseBrain-Z-T-1.raw	O35114|SCRB2_MOUSE	15	181971	Carbamidomethylation;(HexNAc)2(Hex)9_238:0	C11:Carbamidomethylation:1000.00;N15:(HexNAc)2(Hex)9_238:0:0.00
DGKPLLN(+1768.64)DSR	(Fuc)1(Hex)5(HexNAc)4	RES 1b:b-dglc-HEX-1:5 2b:a-lgal-HEX-1:5|6:d 3b:b-dglc-HEX-1:5 4b:b-dman-HEX-1:5 5b:b-dman-HEX-1:5 6b:b-dglc-HEX-1:5 7b:b-dman-HEX-1:5 8s:n-acetyl 9b:b-dman-HEX-1:5 10b:b-dglc-HEX-1:5 11b:b-dman-HEX-1:5 12s:n-acetyl 13s:n-acetyl 14s:n-acetyl LIN 1:1o(-1+-1)2d 2:1o(-1+-1)3d 3:3o(-1+-1)4d 4:4o(-1+-1)5d 5:5o(-1+-1)6d 6:6o(-1+-1)7d 7:6d(2+1)8n 8:4o(-1+-1)9d 9:9o(-1+-1)10d 10:10o(-1+-1)11d 11:10d(2+1)1…	NLink		0	0	19.78	12.95	26.62	0	15.51	2882.22	1768.64	10	1.3	961.747	3	36.1259	1070000	6931	MouseBrain-Z-T-1.raw	Q640R3|HECAM_MOUSE	7	62055	(HexNAc)4(Hex)5(Fuc)1_184:0	N7:(HexNAc)4(Hex)5(Fuc)1_184:0:1001.00
DVTVIEGEVATISC(+57.02)QVN(+1954.70)K	(Hex)4(HexNAc)5(NeuAc)1	RES 1b:b-dglc-HEX-1:5 2b:b-dglc-HEX-1:5 3b:b-dman-HEX-1:5 4b:b-dman-HEX-1:5 5b:b-dglc-HEX-1:5 6b:b-dman-HEX-1:5 7s:n-acetyl 8b:b-dman-HEX-1:5 9b:b-dglc-HEX-1:5 10b:b-dglc-HEX-1:5 11b:a-dgro-dgal-NON-2:6|1:a|2:keto|3:d 12s:n-acetyl 13s:n-acetyl 14s:n-acetyl 15s:n-acetyl 16s:n-acetyl LIN 1:1o(-1+-1)2d 2:2o(-1+-1)3d 3:3o(-1+-1)4d 4:4o(-1+-1)5d 5:5o(-1+-1)6d 6:5d(2+1)7n 7:3o(-1+-1)8d 8:8o(-1+-1)9d 9:…	NLink	(NH4)1	17.03	1	27.06	11.82	42.3	0	0.8	3932.71	1954.7	18	4	1312.25	3	162.941	502000	35320	MouseBrain-Z-T-1.raw	Q8R5M8|CADM1_MOUSE	17	128264	Carbamidomethylation;(HexNAc)5(Hex)4(NeuAc)1_337:0	C14:Carbamidomethylation:1000.00;N17:(HexNAc)5(Hex)4(NeuAc)1_337:0:1000.00
LSVEC(+57.02)AN(+1955.72)K	(Fuc)2(Hex)4(HexNAc)5	RES 1b:b-dglc-HEX-1:5 2b:a-lgal-HEX-1:5|6:d 3b:b-dglc-HEX-1:5 4b:b-dman-HEX-1:5 5b:b-dman-HEX-1:5 6b:b-dglc-HEX-1:5 7b:b-dman-HEX-1:5 8s:n-acetyl 9b:b-dglc-HEX-1:5 10b:a-lgal-HEX-1:5|6:d 11s:n-acetyl 12b:b-dman-HEX-1:5 13b:b-dglc-HEX-1:5 14s:n-acetyl 15s:n-acetyl 16s:n-acetyl LIN 1:1o(-1+-1)2d 2:1o(-1+-1)3d 3:3o(-1+-1)4d 4:4o(-1+-1)5d 5:5o(-1+-1)6d 6:6o(-1+-1)7d 7:6d(2+1)8n 8:5o(-1+-1)9d 9:9o(-1+…	NLink		0	0	30.64	35.52	25.77	0	0.89	2875.17	1955.72	8	2.6	959.398	3	36.3394	74900000	7175	MouseBrain-Z-T-1.raw	Q62277|SYPH_MOUSE	7	61695	Carbamidomethylation;(HexNAc)5(Hex)4(Fuc)2_347:0	C5:Carbamidomethylation:1000.00;N7:(HexNAc)5(Hex)4(Fuc)2_347:0:1000.00
DEGDYFC(+57.02)ELQVSGANPMSSN(+1839.64)K	(Hex)4(HexNAc)3(NeuAc)2	RES 1b:b-dglc-HEX-1:5 2b:b-dglc-HEX-1:5 3b:b-dman-HEX-1:5 4b:b-dman-HEX-1:5 5b:b-dglc-HEX-1:5 6s:n-acetyl 7b:b-dman-HEX-1:5 8b:b-dman-HEX-1:5 9b:a-dgro-dgal-NON-2:6|1:a|2:keto|3:d 10b:a-dgro-dgal-NON-2:6|1:a|2:keto|3:d 11s:n-acetyl 12s:n-acetyl 13s:n-acetyl 14s:n-acetyl LIN 1:1o(-1+-1)2d 2:2o(-1+-1)3d 3:3o(-1+-1)4d 4:4o(-1+-1)5d 5:5d(2+1)6n 6:3o(-1+-1)7d 7:7o(-1+-1)8d 8:8o(-1+-1)9d 9:9o(-1+-1)10d…	NLink	(NH4)1	17.03	0	25.82	14.78	36.87	0	100	4203.64	1839.64	21	-1.6	1402.22	3	178.681	4730000	38748	MouseBrain-Z-T-1.raw	P01831|THY1_MOUSE	20	148139	Carbamidomethylation;(HexNAc)3(Hex)4(NeuAc)2_224:0	C7:Carbamidomethylation:1000.00;N20:(HexNAc)3(Hex)4(NeuAc)2_224:0:0.00
KN(+1955.72)ASSVVPSSVHNSANQR	(Fuc)2(Hex)4(HexNAc)5	RES 1b:b-dglc-HEX-1:5 2b:a-lgal-HEX-1:5|6:d 3b:b-dglc-HEX-1:5 4b:b-dman-HEX-1:5 5b:b-dman-HEX-1:5 6b:b-dglc-HEX-1:5 7b:b-dman-HEX-1:5 8s:n-acetyl 9b:b-dglc-HEX-1:5 10b:a-lgal-HEX-1:5|6:d 11s:n-acetyl 12b:b-dman-HEX-1:5 13b:b-dglc-HEX-1:5 14s:n-acetyl 15s:n-acetyl 16s:n-acetyl LIN 1:1o(-1+-1)2d 2:1o(-1+-1)3d 3:3o(-1+-1)4d 4:4o(-1+-1)5d 5:5o(-1+-1)6d 6:6o(-1+-1)7d 7:6d(2+1)8n 8:5o(-1+-1)9d 9:9o(-1+…	NLink		0	0	16.99	13.12	20.86	0	0.87	3836.67	1955.72	18	1.1	960.175	4	33.3496	706000	6314	MouseBrain-Z-T-1.raw	Q8R0A6|VTM2A_MOUSE	2	61812	(HexNAc)5(Hex)4(Fuc)2_347:0	N2:(HexNAc)5(Hex)4(Fuc)2_347:0:30.63
ISN(+1955.72)VTPADAGIYYC(+57.02)VK	(Fuc)2(Hex)4(HexNAc)5	RES 1b:b-dglc-HEX-1:5 2b:a-lgal-HEX-1:5|6:d 3b:b-dglc-HEX-1:5 4b:b-dman-HEX-1:5 5b:b-dglc-HEX-1:5 6s:n-acetyl 7b:b-dman-HEX-1:5 8b:b-dglc-HEX-1:5 9s:n-acetyl 10b:b-dman-HEX-1:5 11b:b-dglc-HEX-1:5 12b:b-dman-HEX-1:5 13b:a-lgal-HEX-1:5|6:d 14s:n-acetyl 15s:n-acetyl 16s:n-acetyl LIN 1:1o(-1+-1)2d 2:1o(-1+-1)3d 3:3o(-1+-1)4d 4:4o(-1+-1)5d 5:5d(2+1)6n 6:4o(-1+-1)7d 7:7o(-1+-1)8d 8:8d(2+1)9n 9:4o(-1+-1…	NLink		0	0	16.05	10.63	21.48	0	0.89	3725.59	1955.72	16	3.2	1242.87	3	114.378	2100000	24498	MouseBrain-Z-T-1.raw	P97797|SHPS1_MOUSE	3	111877	(HexNAc)5(Hex)4(Fuc)2_347:0;Carbamidomethylation	N3:(HexNAc)5(Hex)4(Fuc)2_347:0:1000.00;C14:Carbamidomethylation:1000.00
VDHESLN(+1938.71)ATPQVAMQVLEIHYTPSVK	(Fuc)1(Hex)3(HexNAc)5(NeuAc)1	RES 1b:b-dglc-HEX-1:5 2b:a-lgal-HEX-1:5|6:d 3b:b-dglc-HEX-1:5 4b:b-dman-HEX-1:5 5b:b-dglc-HEX-1:5 6s:n-acetyl 7b:b-dman-HEX-1:5 8b:b-dglc-HEX-1:5 9s:n-acetyl 10b:b-dman-HEX-1:5 11b:b-dglc-HEX-1:5 12b:a-dgro-dgal-NON-2:6|1:a|2:keto|3:d 13s:n-acetyl 14s:n-acetyl 15s:n-acetyl 16s:n-acetyl LIN 1:1o(-1+-1)2d 2:1o(-1+-1)3d 3:3o(-1+-1)4d 4:4o(-1+-1)5d 5:5d(2+1)6n 6:4o(-1+-1)7d 7:7o(-1+-1)8d 8:8d(2+1)9n …	NLink	(NH4)1	17.03	0	36.78	32.86	40.7	0	100	4861.2	1938.71	26	-2.6	1216.3	4	155.097	9610000	33833	MouseBrain-Z-T-1.raw	Q8BLQ9|CADM2_MOUSE	7	107423	(HexNAc)5(Hex)3(Fuc)1(NeuAc)1_7887:0	N7:(HexNAc)5(Hex)3(Fuc)1(NeuAc)1_7887:0:1000.00
ISPGKN(+1809.66)ATGMEVGWYR	(Fuc)1(Hex)4(HexNAc)5	RES 1b:b-dglc-HEX-1:5 2b:a-lgal-HEX-1:5|6:d 3b:b-dglc-HEX-1:5 4b:b-dman-HEX-1:5 5b:b-dman-HEX-1:5 6b:b-dglc-HEX-1:5 7b:b-dman-HEX-1:5 8s:n-acetyl 9b:b-dman-HEX-1:5 10b:b-dglc-HEX-1:5 11b:b-dglc-HEX-1:5 12s:n-acetyl 13s:n-acetyl 14s:n-acetyl 15s:n-acetyl LIN 1:1o(-1+-1)2d 2:1o(-1+-1)3d 3:3o(-1+-1)4d 4:4o(-1+-1)5d 5:5o(-1+-1)6d 6:6o(-1+-1)7d 7:6d(2+1)8n 8:4o(-1+-1)9d 9:9o(-1+-1)10d 10:10o(-1+-1)11d…	NLink		0	0	18.32	13.16	23.48	0	3.39	3574.53	1809.66	16	1.2	1192.52	3	93.4077	2590000	19709	MouseBrain-Z-T-1.raw	Q61885|MOG_MOUSE	6	103727	(HexNAc)5(Hex)4(Fuc)1_211:0	N6:(HexNAc)5(Hex)4(Fuc)1_211:0:1000.00
N(+1898.70)ISSEEK	(Fuc)3(Hex)4(HexNAc)4	RES 1b:b-dglc-HEX-1:5 2b:a-lgal-HEX-1:5|6:d 3b:b-dglc-HEX-1:5 4b:b-dman-HEX-1:5 5b:b-dman-HEX-1:5 6b:b-dglc-HEX-1:5 7b:b-dman-HEX-1:5 8b:a-lgal-HEX-1:5|6:d 9s:n-acetyl 10b:b-dman-HEX-1:5 11b:b-dglc-HEX-1:5 12b:a-lgal-HEX-1:5|6:d 13s:n-acetyl 14s:n-acetyl 15s:n-acetyl LIN 1:1o(-1+-1)2d 2:1o(-1+-1)3d 3:3o(-1+-1)4d 4:4o(-1+-1)5d 5:5o(-1+-1)6d 6:6o(-1+-1)7d 7:6o(-1+-1)8d 8:6d(2+1)9n 9:4o(-1+-1)10d 10…	NLink	(NH4)1	17.03	0	12.76	10.73	14.78	0	8.04	2721.11	1898.7	7	1.8	908.045	3	19.9398	188000	3297	MouseBrain-Z-T-1.raw	P13595|NCAM1_MOUSE	1	54104	(HexNAc)4(Hex)4(Fuc)3_283:0	N1:(HexNAc)4(Hex)4(Fuc)3_283:0:1001.00
TLN(+2076.75)C(+57.02)SGAHVK	(Fuc)2(Hex)6(HexNAc)4	RES 1b:b-dglc-HEX-1:5 2b:a-lgal-HEX-1:5|6:d 3b:b-dglc-HEX-1:5 4b:b-dman-HEX-1:5 5b:b-dman-HEX-1:5 6b:b-dman-HEX-1:5 7b:b-dman-HEX-1:5 8b:b-dman-HEX-1:5 9b:b-dglc-HEX-1:5 10b:b-dman-HEX-1:5 11s:n-acetyl 12b:b-dglc-HEX-1:5 13b:a-lgal-HEX-1:5|6:d 14s:n-acetyl 15s:n-acetyl 16s:n-acetyl LIN 1:1o(-1+-1)2d 2:1o(-1+-1)3d 3:3o(-1+-1)4d 4:4o(-1+-1)5d 5:5o(-1+-1)6d 6:5o(-1+-1)7d 7:4o(-1+-1)8d 8:8o(-1+-1)9d …	NLink		0	0	32.19	39.49	24.89	0	1.61	3162.28	2076.75	10	1.7	1055.1	3	22.7444	1710000	3934	MouseBrain-Z-T-1.raw	Q9R1V6|ADA22_MOUSE	3	78730	(HexNAc)4(Hex)6(Fuc)2_522:0;Carbamidomethylation	N3:(HexNAc)4(Hex)6(Fuc)2_522:0:1000.00;C4:Carbamidomethylation:1000.00
SDVPNTSPN(+1736.65)STSQHVAEFETER	(Fuc)3(Hex)3(HexNAc)4	RES 1b:b-dglc-HEX-1:5 2b:a-lgal-HEX-1:5|6:d 3b:b-dglc-HEX-1:5 4b:b-dman-HEX-1:5 5b:b-dman-HEX-1:5 6b:b-dglc-HEX-1:5 7b:a-lgal-HEX-1:5|6:d 8s:n-acetyl 9b:b-dman-HEX-1:5 10b:b-dglc-HEX-1:5 11b:a-lgal-HEX-1:5|6:d 12s:n-acetyl 13s:n-acetyl 14s:n-acetyl LIN 1:1o(-1+-1)2d 2:1o(-1+-1)3d 3:3o(-1+-1)4d 4:4o(-1+-1)5d 5:5o(-1+-1)6d 6:6o(-1+-1)7d 7:6d(2+1)8n 8:4o(-1+-1)9d 9:9o(-1+-1)10d 10:10o(-1+-1)11d 11:1…	NLink	(NH4)1	17.03	3	25.47	16.75	34.2	0	30.23	4184.76	1736.65	22	-8.9	1396.92	3	85.7207		18099	MouseBrain-Z-T-1.raw	B9EKR1|PTPRZ_MOUSE	9	0	(HexNAc)4(Hex)3(Fuc)3_152:0	N9:(HexNAc)4(Hex)3(Fuc)3_152:0:17.65
SLWN(+1864.63)MSAANNNIK	(Fuc)1(Hex)2(HexNAc)4(NeuAc)2	RES 1b:b-dglc-HEX-1:5 2b:a-lgal-HEX-1:5|6:d 3b:b-dglc-HEX-1:5 4b:b-dman-HEX-1:5 5b:b-dglc-HEX-1:5 6b:b-dglc-HEX-1:5 7b:b-dman-HEX-1:5 8b:a-dgro-dgal-NON-2:6|1:a|2:keto|3:d 9b:a-dgro-dgal-NON-2:6|1:a|2:keto|3:d 10s:n-acetyl 11s:n-acetyl 12s:n-acetyl 13s:n-acetyl 14s:n-acetyl 15s:n-acetyl LIN 1:1o(-1+-1)2d 2:1o(-1+-1)3d 3:3o(-1+-1)4d 4:4o(-1+-1)5d 5:5o(-1+-1)6d 6:6o(-1+-1)7d 7:7o(-1+-1)8d 8:8o(-1+-…	NLink	(NH4)1	17.03	1	14.55	13.42	15.67	0	0	3343.36	1864.63	13	-6.8	1115.79	3	115.094	1140000	24694	MouseBrain-Z-T-1.raw	Q63912|OMGP_MOUSE	4	90868	(HexNAc)2(Hex)9_238:0	N4:(HexNAc)2(Hex)9_238:0:0.00
AN(+2174.80)ATIEVK	(Fuc)1(Hex)5(HexNAc)6	RES 1b:b-dglc-HEX-1:5 2b:a-lgal-HEX-1:5|6:d 3b:b-dglc-HEX-1:5 4b:b-dman-HEX-1:5 5b:b-dman-HEX-1:5 6b:b-dglc-HEX-1:5 7s:n-acetyl 8b:b-dglc-HEX-1:5 9s:n-acetyl 10b:b-dman-HEX-1:5 11b:b-dglc-HEX-1:5 12b:b-dman-HEX-1:5 13s:n-acetyl 14b:b-dglc-HEX-1:5 15b:b-dman-HEX-1:5 16s:n-acetyl 17s:n-acetyl 18s:n-acetyl LIN 1:1o(-1+-1)2d 2:1o(-1+-1)3d 3:3o(-1+-1)4d 4:4o(-1+-1)5d 5:5o(-1+-1)6d 6:6d(2+1)7n 7:5o(-1+…	NLink		0	0	25.64	28.57	22.72	0	51.8	3019.26	2174.8	8	-0.3	1007.43	3	30.2223	2400000	5652	MouseBrain-Z-T-1.raw	P97300|NPTN_MOUSE	2	69593	(HexNAc)6(Hex)5(Fuc)1_682:0	N2:(HexNAc)6(Hex)5(Fuc)1_682:0:1000.00
THN(+1768.64)LTNLNPDLQYR	(Fuc)1(Hex)5(HexNAc)4	RES 1b:b-dglc-HEX-1:5 2b:a-lgal-HEX-1:5|6:d 3b:b-dglc-HEX-1:5 4b:b-dman-HEX-1:5 5b:b-dman-HEX-1:5 6b:b-dglc-HEX-1:5 7b:b-dman-HEX-1:5 8s:n-acetyl 9b:b-dman-HEX-1:5 10b:b-dglc-HEX-1:5 11b:b-dman-HEX-1:5 12s:n-acetyl 13s:n-acetyl 14s:n-acetyl LIN 1:1o(-1+-1)2d 2:1o(-1+-1)3d 3:3o(-1+-1)4d 4:4o(-1+-1)5d 5:4o(-1+-1)6d 6:6o(-1+-1)7d 7:6d(2+1)8n 8:4o(-1+-1)9d 9:9o(-1+-1)10d 10:10o(-1+-1)11d 11:10d(2+1)1…	NLink		0	0	27.63	16.27	38.99	0	3.21	3466.49	1768.64	14	1.4	1156.5	3	87.0782	2040000	18384	MouseBrain-Z-T-1.raw	P11627|L1CAM_MOUSE	3	98121	(HexNAc)4(Hex)5(Fuc)1_177:0	N3:(HexNAc)4(Hex)5(Fuc)1_177:0:33.18
N(+1839.64)ATQHTSGYFGSDVK	(Hex)4(HexNAc)3(NeuAc)2	RES 1b:b-dglc-HEX-1:5 2b:b-dglc-HEX-1:5 3b:b-dman-HEX-1:5 4b:b-dman-HEX-1:5 5b:b-dglc-HEX-1:5 6s:n-acetyl 7b:b-dman-HEX-1:5 8b:b-dman-HEX-1:5 9b:a-dgro-dgal-NON-2:6|1:a|2:keto|3:d 10b:a-dgro-dgal-NON-2:6|1:a|2:keto|3:d 11s:n-acetyl 12s:n-acetyl 13s:n-acetyl 14s:n-acetyl LIN 1:1o(-1+-1)2d 2:2o(-1+-1)3d 3:3o(-1+-1)4d 4:4o(-1+-1)5d 5:5d(2+1)6n 6:3o(-1+-1)7d 7:7o(-1+-1)8d 8:8o(-1+-1)9d 9:9o(-1+-1)10d…	NLink	(NH4)1	17.03	5	28.92	16.46	41.38	0	100	3467.4	1839.64	15	0.5	1158.49	3	51.7462	82100	10516	MouseBrain-Z-T-1.raw	Q9R0M0|CELR2_MOUSE	1	98337	(HexNAc)3(Hex)4(NeuAc)2_224:0	N1:(HexNAc)3(Hex)4(NeuAc)2_224:0:1001.00
LDWLGN(+2361.88)C(+57.02)SGLNDDSYGYR	(Fuc)2(Hex)4(HexNAc)7	RES 1b:b-dglc-HEX-1:5 2b:a-lgal-HEX-1:5|6:d 3b:b-dglc-HEX-1:5 4b:b-dman-HEX-1:5 5b:b-dglc-HEX-1:5 6s:n-acetyl 7b:b-dman-HEX-1:5 8b:b-dglc-HEX-1:5 9s:n-acetyl 10b:b-dglc-HEX-1:5 11s:n-acetyl 12b:b-dman-HEX-1:5 13b:b-dglc-HEX-1:5 14s:n-acetyl 15b:b-dglc-HEX-1:5 16b:b-dman-HEX-1:5 17b:a-lgal-HEX-1:5|6:d 18s:n-acetyl 19s:n-acetyl 20s:n-acetyl LIN 1:1o(-1+-1)2d 2:1o(-1+-1)3d 3:3o(-1+-1)4d 4:4o(-1+-1)5…	NLink	(NH4)1	17.03	0	18.31	12.86	23.76	0	0	4482.8	2361.88	18	-3.6	1495.27	3	150.126	507000	32451	MouseBrain-Z-T-1.raw	P14094|AT1B1_MOUSE	6	164495	(HexNAc)7(Hex)4(Fuc)2_1096:0;Carbamidomethylation	N6:(HexNAc)7(Hex)4(Fuc)2_1096:0:25.58;C7:Carbamidomethylation:1000.00
VLTLAN(+1955.72)FTTK	(Fuc)2(Hex)4(HexNAc)5	RES 1b:b-dglc-HEX-1:5 2b:a-lgal-HEX-1:5|6:d 3b:b-dglc-HEX-1:5 4b:b-dman-HEX-1:5 5b:b-dman-HEX-1:5 6b:b-dglc-HEX-1:5 7b:b-dman-HEX-1:5 8s:n-acetyl 9b:b-dglc-HEX-1:5 10b:a-lgal-HEX-1:5|6:d 11s:n-acetyl 12b:b-dman-HEX-1:5 13b:b-dglc-HEX-1:5 14s:n-acetyl 15s:n-acetyl 16s:n-acetyl LIN 1:1o(-1+-1)2d 2:1o(-1+-1)3d 3:3o(-1+-1)4d 4:4o(-1+-1)5d 5:5o(-1+-1)6d 6:6o(-1+-1)7d 7:6d(2+1)8n 8:5o(-1+-1)9d 9:9o(-1+…	NLink	(NH4)1	17.03	0	14.84	10.74	18.94	0	0.55	3079.38	1955.72	10	0.2	1027.47	3	123.365	928000	26385	MouseBrain-Z-T-1.raw	P01831|THY1_MOUSE	6	73998	(HexNAc)5(Hex)4(Fuc)2_347:0	N6:(HexNAc)5(Hex)4(Fuc)2_347:0:1000.00
HMN(+1864.63)ETSHTQGSLR	(Hex)9(HexNAc)2	RES 1b:b-dglc-HEX-1:5 2b:b-dglc-HEX-1:5 3b:b-dman-HEX-1:5 4b:b-dman-HEX-1:5 5b:b-dman-HEX-1:5 6b:b-dman-HEX-1:5 7b:b-dman-HEX-1:5 8b:b-dman-HEX-1:5 9b:b-dman-HEX-1:5 10b:b-dman-HEX-1:5 11b:b-dman-HEX-1:5 12s:n-acetyl 13s:n-acetyl LIN 1:1o(-1+-1)2d 2:2o(-1+-1)3d 3:3o(-1+-1)4d 4:4o(-1+-1)5d 5:5o(-1+-1)6d 6:6o(-1+-1)7d 7:3o(-1+-1)8d 8:8o(-1+-1)9d 9:9o(-1+-1)10d 10:10o(-1+-1)11d 11:2d(2+1)12n 12:1d(2…	NLink		0	0	28.99	32.88	25.1	0	0	3361.31	1864.63	13	1.5	1121.45	3	21.6757	246000	3695	MouseBrain-Z-T-1.raw	P15209|NTRK2_MOUSE	3	91900	(HexNAc)2(Hex)9_238:0	N3:(HexNAc)2(Hex)9_238:0:1000.00
VLVAPPSEEAN(+2059.73)TTK	(Fuc)1(Hex)5(HexNAc)4(NeuAc)1	RES 1b:b-dglc-HEX-1:5 2b:a-lgal-HEX-1:5|6:d 3b:b-dglc-HEX-1:5 4b:b-dman-HEX-1:5 5b:b-dman-HEX-1:5 6b:b-dglc-HEX-1:5 7b:b-dman-HEX-1:5 8s:n-acetyl 9b:b-dman-HEX-1:5 10b:b-dglc-HEX-1:5 11b:b-dman-HEX-1:5 12b:a-dgro-dgal-NON-2:6|1:a|2:keto|3:d 13s:n-acetyl 14s:n-acetyl 15s:n-acetyl 16s:n-acetyl LIN 1:1o(-1+-1)2d 2:1o(-1+-1)3d 3:3o(-1+-1)4d 4:4o(-1+-1)5d 5:5o(-1+-1)6d 6:6o(-1+-1)7d 7:6d(2+1)8n 8:4o(-…	NLink	(NH4)1	17.03	2	19.57	11.23	27.91	0	40.68	3531.52	2059.73	14	-9	1178.84	3	93.3584	6280000	19555	MouseBrain-Z-T-1.raw	P43006|EAA2_MOUSE	11	101527	(HexNAc)4(Hex)5(Fuc)1(NeuAc)1_488:0	N11:(HexNAc)4(Hex)5(Fuc)1(NeuAc)1_488:0:1001.00
LSVEC(+57.02)AN(+2263.83)K	(Fuc)3(Hex)5(HexNAc)5	RES 1b:b-dglc-HEX-1:5 2b:a-lgal-HEX-1:5|6:d 3b:b-dglc-HEX-1:5 4b:b-dman-HEX-1:5 5b:b-dman-HEX-1:5 6b:b-dglc-HEX-1:5 7b:b-dman-HEX-1:5 8b:a-lgal-HEX-1:5|6:d 9s:n-acetyl 10b:b-dglc-HEX-1:5 11b:b-dman-HEX-1:5 12s:n-acetyl 13b:b-dman-HEX-1:5 14b:b-dglc-HEX-1:5 15b:a-lgal-HEX-1:5|6:d 16s:n-acetyl 17s:n-acetyl 18s:n-acetyl LIN 1:1o(-1+-1)2d 2:1o(-1+-1)3d 3:3o(-1+-1)4d 4:4o(-1+-1)5d 5:5o(-1+-1)6d 6:6o(-…	NLink	(NH4)1	17.03	0	25.28	31.74	18.81	0	4.65	3200.3	2263.83	8	0.5	1067.78	3	33.5095	7360000	6512	MouseBrain-Z-T-1.raw	Q62277|SYPH_MOUSE	7	81066	Carbamidomethylation;(HexNAc)5(Hex)5(Fuc)3_880:0	C5:Carbamidomethylation:1000.00;N7:(HexNAc)5(Hex)5(Fuc)3_880:0:1000.00
YTC(+57.02)TAQTIVDN(+1864.63)SSASADLVVR	(Hex)9(HexNAc)2	RES 1b:b-dglc-HEX-1:5 2b:b-dglc-HEX-1:5 3b:b-dman-HEX-1:5 4b:b-dman-HEX-1:5 5b:b-dman-HEX-1:5 6b:b-dman-HEX-1:5 7b:b-dman-HEX-1:5 8b:b-dman-HEX-1:5 9b:b-dman-HEX-1:5 10b:b-dman-HEX-1:5 11b:b-dman-HEX-1:5 12s:n-acetyl 13s:n-acetyl LIN 1:1o(-1+-1)2d 2:2o(-1+-1)3d 3:3o(-1+-1)4d 4:4o(-1+-1)5d 5:5o(-1+-1)6d 6:6o(-1+-1)7d 7:3o(-1+-1)8d 8:8o(-1+-1)9d 9:9o(-1+-1)10d 10:10o(-1+-1)11d 11:2d(2+1)12n 12:1d(2…	NLink		0	0	26.09	13.52	38.66	0	0	4134.72	1864.63	21	0.7	1379.25	3	120.902	3140000	25919	MouseBrain-Z-T-1.raw	P12960|CNTN1_MOUSE	11	143206	Carbamidomethylation;(HexNAc)2(Hex)9_238:0	C3:Carbamidomethylation:1000.00;N11:(HexNAc)2(Hex)9_238:0:1000.00
VMSWWDYGYQIAGMAN(+1864.63)R	(Hex)9(HexNAc)2	RES 1b:b-dglc-HEX-1:5 2b:b-dglc-HEX-1:5 3b:b-dman-HEX-1:5 4b:b-dman-HEX-1:5 5b:b-dman-HEX-1:5 6b:b-dman-HEX-1:5 7b:b-dman-HEX-1:5 8b:b-dman-HEX-1:5 9b:b-dman-HEX-1:5 10b:b-dman-HEX-1:5 11b:b-dman-HEX-1:5 12s:n-acetyl 13s:n-acetyl LIN 1:1o(-1+-1)2d 2:2o(-1+-1)3d 3:3o(-1+-1)4d 4:4o(-1+-1)5d 5:5o(-1+-1)6d 6:6o(-1+-1)7d 7:3o(-1+-1)8d 8:8o(-1+-1)9d 9:9o(-1+-1)10d 10:10o(-1+-1)11d 11:2d(2+1)12n 12:1d(2…	NLink		0	0	21.39	13.59	29.19	0	0	3911.54	1864.63	17	0.8	1304.85	3	216.313	617000	47260	MouseBrain-Z-T-1.raw	Q3TDQ1|STT3B_MOUSE	16	126265	(HexNAc)2(Hex)9_238:0	N16:(HexNAc)2(Hex)9_238:0:1000.00
VIYQNHN(+2075.73)K	(Hex)6(HexNAc)4(NeuAc)1	RES 1b:b-dglc-HEX-1:5 2b:b-dglc-HEX-1:5 3b:b-dman-HEX-1:5 4b:b-dman-HEX-1:5 5b:b-dglc-HEX-1:5 6b:b-dman-HEX-1:5 7b:b-dman-HEX-1:5 8s:n-acetyl 9b:b-dman-HEX-1:5 10b:b-dglc-HEX-1:5 11b:b-dman-HEX-1:5 12b:a-dgro-dgal-NON-2:6|1:a|2:keto|3:d 13s:n-acetyl 14s:n-acetyl 15s:n-acetyl 16s:n-acetyl LIN 1:1o(-1+-1)2d 2:2o(-1+-1)3d 3:3o(-1+-1)4d 4:4o(-1+-1)5d 5:5o(-1+-1)6d 6:6o(-1+-1)7d 7:5d(2+1)8n 8:3o(-1+-1…	NLink	(NH4)1	17.03	-3	16.35	12.26	20.44	0	1.88	3107.28	2075.73	8	-4.3	1035.76	3	19.3581	117000	3216	MouseBrain-Z-T-1.raw	P11627|L1CAM_MOUSE	7	75308	(HexNAc)4(Hex)6(NeuAc)1_512:0	N7:(HexNAc)4(Hex)6(NeuAc)1_512:0:1001.00
ALPGGTDN(+1864.63)ASAASAAGGSGPQR	(Hex)9(HexNAc)2	RES 1b:b-dglc-HEX-1:5 2b:b-dglc-HEX-1:5 3b:b-dman-HEX-1:5 4b:b-dman-HEX-1:5 5b:b-dman-HEX-1:5 6b:b-dman-HEX-1:5 7b:b-dman-HEX-1:5 8b:b-dman-HEX-1:5 9b:b-dman-HEX-1:5 10b:b-dman-HEX-1:5 11b:b-dman-HEX-1:5 12s:n-acetyl 13s:n-acetyl LIN 1:1o(-1+-1)2d 2:2o(-1+-1)3d 3:3o(-1+-1)4d 4:4o(-1+-1)5d 5:5o(-1+-1)6d 6:6o(-1+-1)7d 7:3o(-1+-1)8d 8:8o(-1+-1)9d 9:9o(-1+-1)10d 10:10o(-1+-1)11d 11:2d(2+1)12n 12:1d(2…	NLink		0	0	21.33	20.45	22.2	0	0	3776.53	1864.63	22	1.2	1259.85	3	60.2935	641000	12384	MouseBrain-Z-T-1.raw	Q99J85|NPTXR_MOUSE	8	114721	(HexNAc)2(Hex)9_238:0	N8:(HexNAc)2(Hex)9_238:0:1000.00
YN(+1864.63)HTGQVVIYK	(Hex)9(HexNAc)2	RES 1b:b-dglc-HEX-1:5 2b:b-dglc-HEX-1:5 3b:b-dman-HEX-1:5 4b:b-dman-HEX-1:5 5b:b-dman-HEX-1:5 6b:b-dman-HEX-1:5 7b:b-dman-HEX-1:5 8b:b-dman-HEX-1:5 9b:b-dman-HEX-1:5 10b:b-dman-HEX-1:5 11b:b-dman-HEX-1:5 12s:n-acetyl 13s:n-acetyl LIN 1:1o(-1+-1)2d 2:2o(-1+-1)3d 3:3o(-1+-1)4d 4:4o(-1+-1)5d 5:5o(-1+-1)6d 6:6o(-1+-1)7d 7:3o(-1+-1)8d 8:8o(-1+-1)9d 9:9o(-1+-1)10d 10:10o(-1+-1)11d 11:2d(2+1)12n 12:1d(2…	NLink		0	0	30.42	27.13	33.71	0	0	3185.31	1864.63	11	3.2	1062.78	3	49.5883	3290000	10086	MouseBrain-Z-T-1.raw	Q3V3R4|ITA1_MOUSE	2	80204	(HexNAc)2(Hex)9_238:0	N2:(HexNAc)2(Hex)9_238:0:1000.00
GEGN(+1938.71)ETNNMVITWKPLR	(Fuc)1(Hex)3(HexNAc)5(NeuAc)1	RES 1b:b-dglc-HEX-1:5 2b:a-lgal-HEX-1:5|6:d 3b:b-dglc-HEX-1:5 4b:b-dman-HEX-1:5 5b:b-dman-HEX-1:5 6b:b-dglc-HEX-1:5 7s:n-acetyl 8b:b-dman-HEX-1:5 9b:b-dglc-HEX-1:5 10b:b-dglc-HEX-1:5 11b:a-dgro-dgal-NON-2:6|1:a|2:keto|3:d 12s:n-acetyl 13s:n-acetyl 14s:n-acetyl 15s:n-acetyl 16s:n-acetyl LIN 1:1o(-1+-1)2d 2:1o(-1+-1)3d 3:3o(-1+-1)4d 4:4o(-1+-1)5d 5:5o(-1+-1)6d 6:6d(2+1)7n 7:4o(-1+-1)8d 8:8o(-1+-1)9…	NLink	(NH4)1	17.03	0	23.26	27.07	19.46	0	100	3913.7	1938.71	17	-1.8	1305.57	3	113.938	1810000	24426	MouseBrain-Z-T-1.raw	P11627|L1CAM_MOUSE	4	126426	(HexNAc)5(Hex)3(Fuc)1(NeuAc)1_7887:0	N4:(HexNAc)5(Hex)3(Fuc)1(NeuAc)1_7887:0:7.77
TLN(+1872.65)C(+57.02)SGAHVK	(Hex)6(HexNAc)3(NeuAc)1	RES 1b:b-dglc-HEX-1:5 2b:b-dglc-HEX-1:5 3b:b-dman-HEX-1:5 4b:b-dman-HEX-1:5 5b:b-dglc-HEX-1:5 6s:n-acetyl 7b:b-dman-HEX-1:5 8b:b-dman-HEX-1:5 9b:b-dman-HEX-1:5 10b:b-dman-HEX-1:5 11b:a-dgro-dgal-NON-2:6|1:a|2:keto|3:d 12s:n-acetyl 13s:n-acetyl 14s:n-acetyl LIN 1:1o(-1+-1)2d 2:2o(-1+-1)3d 3:3o(-1+-1)4d 4:4o(-1+-1)5d 5:5d(2+1)6n 6:3o(-1+-1)7d 7:7o(-1+-1)8d 8:7o(-1+-1)9d 9:9o(-1+-1)10d 10:10o(-1+-1)…	NLink		0	0	32.7	40.61	24.78	0	2.73	2958.18	1872.65	10	1.4	987.068	3	28.5973	280000	5282	MouseBrain-Z-T-1.raw	Q9R1V6|ADA22_MOUSE	3	66492	(HexNAc)3(Hex)6(NeuAc)1_261:0;Carbamidomethylation	N3:(HexNAc)3(Hex)6(NeuAc)1_261:0:1000.00;C4:Carbamidomethylation:1000.00
N(+1938.71)SSFHAASFHGDMK	(Fuc)1(Hex)3(HexNAc)5(NeuAc)1	RES 1b:b-dglc-HEX-1:5 2b:a-lgal-HEX-1:5|6:d 3b:b-dglc-HEX-1:5 4b:b-dman-HEX-1:5 5b:b-dman-HEX-1:5 6b:b-dglc-HEX-1:5 7s:n-acetyl 8b:b-dman-HEX-1:5 9b:b-dglc-HEX-1:5 10b:b-dglc-HEX-1:5 11b:a-dgro-dgal-NON-2:6|1:a|2:keto|3:d 12s:n-acetyl 13s:n-acetyl 14s:n-acetyl 15s:n-acetyl 16s:n-acetyl LIN 1:1o(-1+-1)2d 2:1o(-1+-1)3d 3:3o(-1+-1)4d 4:4o(-1+-1)5d 5:5o(-1+-1)6d 6:6d(2+1)7n 7:4o(-1+-1)8d 8:8o(-1+-1)9…	NLink	(NH4)1	17.03	0	15.12	13.47	16.78	0	100	3490.4	1938.71	14	-6.7	1164.47	3	47.0096	1040000	9500	MouseBrain-Z-T-1.raw	Q99P47|CNTP4_MOUSE	1	99169	(HexNAc)5(Hex)3(Fuc)1(NeuAc)1_7887:0	N1:(HexNAc)5(Hex)3(Fuc)1(NeuAc)1_7887:0:1001.00
RN(+1864.63)ESHLIDFR	(Hex)9(HexNAc)2	RES 1b:b-dglc-HEX-1:5 2b:b-dglc-HEX-1:5 3b:b-dman-HEX-1:5 4b:b-dman-HEX-1:5 5b:b-dman-HEX-1:5 6b:b-dman-HEX-1:5 7b:b-dman-HEX-1:5 8b:b-dman-HEX-1:5 9b:b-dman-HEX-1:5 10b:b-dman-HEX-1:5 11b:b-dman-HEX-1:5 12s:n-acetyl 13s:n-acetyl LIN 1:1o(-1+-1)2d 2:2o(-1+-1)3d 3:3o(-1+-1)4d 4:4o(-1+-1)5d 5:5o(-1+-1)6d 6:6o(-1+-1)7d 7:3o(-1+-1)8d 8:8o(-1+-1)9d 9:9o(-1+-1)10d 10:10o(-1+-1)11d 11:2d(2+1)12n 12:1d(2…	NLink		0	0	32.3	44.55	20.06	0	0	3150.28	1864.63	10	2	788.58	4	54.9361	4920000	11243	MouseBrain-Z-T-1.raw	Q99JP7|GGT7_MOUSE	2	39735	(HexNAc)2(Hex)9_238:0	N2:(HexNAc)2(Hex)9_238:0:1000.00
VLTLAN(+2263.83)FTTK	(Fuc)3(Hex)5(HexNAc)5	RES 1b:b-dglc-HEX-1:5 2b:a-lgal-HEX-1:5|6:d 3b:b-dglc-HEX-1:5 4b:b-dman-HEX-1:5 5b:b-dglc-HEX-1:5 6s:n-acetyl 7b:b-dman-HEX-1:5 8b:b-dglc-HEX-1:5 9b:b-dman-HEX-1:5 10b:a-lgal-HEX-1:5|6:d 11s:n-acetyl 12b:b-dman-HEX-1:5 13b:b-dglc-HEX-1:5 14b:b-dman-HEX-1:5 15b:a-lgal-HEX-1:5|6:d 16s:n-acetyl 17s:n-acetyl 18s:n-acetyl LIN 1:1o(-1+-1)2d 2:1o(-1+-1)3d 3:3o(-1+-1)4d 4:4o(-1+-1)5d 5:5d(2+1)6n 6:4o(-1+…	NLink		0	0	28.27	25.21	31.33	0	3.82	3370.47	2263.83	10	1.7	1124.5	3	121.278	35600000	26050	MouseBrain-Z-T-1.raw	P01831|THY1_MOUSE	6	92387	(HexNAc)5(Hex)5(Fuc)3_879:0	N6:(HexNAc)5(Hex)5(Fuc)3_879:0:1000.00
LSVEC(+57.02)AN(+2158.80)K	(Fuc)2(Hex)4(HexNAc)6	RES 1b:b-dglc-HEX-1:5 2b:a-lgal-HEX-1:5|6:d 3b:b-dglc-HEX-1:5 4b:b-dman-HEX-1:5 5b:b-dman-HEX-1:5 6b:b-dglc-HEX-1:5 7s:n-acetyl 8b:b-dglc-HEX-1:5 9b:b-dman-HEX-1:5 10s:n-acetyl 11b:b-dman-HEX-1:5 12b:b-dglc-HEX-1:5 13s:n-acetyl 14b:b-dglc-HEX-1:5 15b:a-lgal-HEX-1:5|6:d 16s:n-acetyl 17s:n-acetyl 18s:n-acetyl LIN 1:1o(-1+-1)2d 2:1o(-1+-1)3d 3:3o(-1+-1)4d 4:4o(-1+-1)5d 5:5o(-1+-1)6d 6:6d(2+1)7n 7:5o…	NLink		0	0	31.81	37.87	25.74	0	0.64	3078.24	2158.8	8	1.3	1027.09	3	34.0952	19400000	6556	MouseBrain-Z-T-1.raw	Q62277|SYPH_MOUSE	7	73931	Carbamidomethylation;(HexNAc)6(Hex)4(Fuc)2_659:0	C5:Carbamidomethylation:1000.00;N7:(HexNAc)6(Hex)4(Fuc)2_659:0:1000.00
LDWLGN(+2158.80)C(+57.02)SGLNDDSYGYR	(Fuc)2(Hex)4(HexNAc)6	RES 1b:b-dglc-HEX-1:5 2b:a-lgal-HEX-1:5|6:d 3b:b-dglc-HEX-1:5 4b:b-dman-HEX-1:5 5b:b-dglc-HEX-1:5 6s:n-acetyl 7b:b-dman-HEX-1:5 8b:b-dglc-HEX-1:5 9b:b-dman-HEX-1:5 10s:n-acetyl 11b:b-dglc-HEX-1:5 12b:a-lgal-HEX-1:5|6:d 13s:n-acetyl 14b:b-dman-HEX-1:5 15b:b-dglc-HEX-1:5 16s:n-acetyl 17s:n-acetyl 18s:n-acetyl LIN 1:1o(-1+-1)2d 2:1o(-1+-1)3d 3:3o(-1+-1)4d 4:4o(-1+-1)5d 5:5d(2+1)6n 6:4o(-1+-1)7d 7:7o…	NLink		0	0	21.28	12.76	29.79	0	0.42	4262.7	2158.8	18	2.7	1066.68	4	150.762	1590000	32617	MouseBrain-Z-T-1.raw	P14094|AT1B1_MOUSE	6	80896	(HexNAc)6(Hex)4(Fuc)2_659:0;Carbamidomethylation	N6:(HexNAc)6(Hex)4(Fuc)2_659:0:33.54;C7:Carbamidomethylation:1000.00
DEGDYFC(+57.02)ELQVSGANPM(+15.99)SSN(+1938.71)K	(Fuc)1(Hex)3(HexNAc)5(NeuAc)1	RES 1b:b-dglc-HEX-1:5 2b:a-lgal-HEX-1:5|6:d 3b:b-dglc-HEX-1:5 4b:b-dman-HEX-1:5 5b:b-dman-HEX-1:5 6b:b-dglc-HEX-1:5 7s:n-acetyl 8b:b-dman-HEX-1:5 9b:b-dglc-HEX-1:5 10b:b-dglc-HEX-1:5 11b:a-dgro-dgal-NON-2:6|1:a|2:keto|3:d 12s:n-acetyl 13s:n-acetyl 14s:n-acetyl 15s:n-acetyl 16s:n-acetyl LIN 1:1o(-1+-1)2d 2:1o(-1+-1)3d 3:3o(-1+-1)4d 4:4o(-1+-1)5d 5:5o(-1+-1)6d 6:6d(2+1)7n 7:4o(-1+-1)8d 8:8o(-1+-1)9…	NLink	(NH4)1	17.03	0	18.21	12.89	23.53	0	100	4318.7	1938.71	21	-2.8	1440.57	3	136.346	801000	29391	MouseBrain-Z-T-1.raw	P01831|THY1_MOUSE	20	155731	Carbamidomethylation;Oxidation (M);(HexNAc)5(Hex)3(Fuc)1(NeuAc)1_7887:0	C7:Carbamidomethylation:1000.00;M17:Oxidation (M):1000.00;N20:(HexNAc)5(Hex)3(Fuc)1(NeuAc)1_7887:0:10.19
GPC(+57.02)SHLC(+57.02)LINYN(+1864.63)R	(Hex)9(HexNAc)2	RES 1b:b-dglc-HEX-1:5 2b:b-dglc-HEX-1:5 3b:b-dman-HEX-1:5 4b:b-dman-HEX-1:5 5b:b-dman-HEX-1:5 6b:b-dman-HEX-1:5 7b:b-dman-HEX-1:5 8b:b-dman-HEX-1:5 9b:b-dman-HEX-1:5 10b:b-dman-HEX-1:5 11b:b-dman-HEX-1:5 12s:n-acetyl 13s:n-acetyl LIN 1:1o(-1+-1)2d 2:2o(-1+-1)3d 3:3o(-1+-1)4d 4:4o(-1+-1)5d 5:5o(-1+-1)6d 6:6o(-1+-1)7d 7:3o(-1+-1)8d 8:8o(-1+-1)9d 9:9o(-1+-1)10d 10:10o(-1+-1)11d 11:2d(2+1)12n 12:1d(2…	NLink		0	0	25.96	25.73	26.19	0	0	3467.37	1864.63	13	1.9	1156.8	3	84.405	969000	17820	MouseBrain-Z-T-1.raw	Q91ZX7|LRP1_MOUSE	12	98141	Carbamidomethylation;Carbamidomethylation;(HexNAc)2(Hex)9_238:0	C3:Carbamidomethylation:1000.00;C7:Carbamidomethylation:1000.00;N12:(HexNAc)2(Hex)9_238:0:48.87
EDGMLPAN(+1856.65)R	(Fuc)1(Hex)5(HexNAc)3(NeuAc)1	RES 1b:b-dglc-HEX-1:5 2b:a-lgal-HEX-1:5|6:d 3b:b-dglc-HEX-1:5 4b:b-dman-HEX-1:5 5b:b-dman-HEX-1:5 6b:b-dman-HEX-1:5 7b:b-dman-HEX-1:5 8b:b-dglc-HEX-1:5 9b:b-dman-HEX-1:5 10b:a-dgro-dgal-NON-2:6|1:a|2:keto|3:d 11s:n-acetyl 12s:n-acetyl 13s:n-acetyl 14s:n-acetyl LIN 1:1o(-1+-1)2d 2:1o(-1+-1)3d 3:3o(-1+-1)4d 4:4o(-1+-1)5d 5:5o(-1+-1)6d 6:4o(-1+-1)7d 7:7o(-1+-1)8d 8:8o(-1+-1)9d 9:9o(-1+-1)10d 10:10d(…	NLink	(NH4)1	17.03	0	23	13.59	32.41	0	68.62	2875.14	1856.65	9	-3	959.385	3	48.4708	703000	9790	MouseBrain-Z-T-1.raw	Q810U4|NRCAM_MOUSE	8	61682	(HexNAc)3(Hex)5(Fuc)1(NeuAc)1_235:0	N8:(HexNAc)3(Hex)5(Fuc)1(NeuAc)1_235:0:1001.00
DEGDYFC(+57.02)ELQVSGANPMSSN(+2001.69)K	(Fuc)2(Hex)5(HexNAc)3(NeuAc)1	RES 1b:b-dglc-HEX-1:5 2b:a-lgal-HEX-1:5|6:d 3b:b-dglc-HEX-1:5 4b:b-dman-HEX-1:5 5b:b-dman-HEX-1:5 6b:b-dman-HEX-1:5 7b:b-dman-HEX-1:5 8b:b-dglc-HEX-1:5 9b:a-lgal-HEX-1:5|6:d 10b:b-dman-HEX-1:5 11b:a-dgro-dgal-NON-2:6|1:a|2:keto|3:d 12s:n-acetyl 13s:n-acetyl 14s:n-acetyl 15s:n-acetyl LIN 1:1o(-1+-1)2d 2:1o(-1+-1)3d 3:3o(-1+-1)4d 4:4o(-1+-1)5d 5:5o(-1+-1)6d 6:4o(-1+-1)7d 7:7o(-1+-1)8d 8:8o(-1+-1)9d…	NLink		0	0	20.49	22.04	18.94	0	100	4348.66	2001.69	21	-1.5	1450.56	3	204.67	383000	44679	MouseBrain-Z-T-1.raw	P01831|THY1_MOUSE	20	157311	Carbamidomethylation;(HexNAc)3(Hex)5(NeuAc)2_395:0	C7:Carbamidomethylation:1000.00;N20:(HexNAc)3(Hex)5(NeuAc)2_395:0:0.00
HYN(+2571.94)YTGK	(Fuc)4(Hex)6(HexNAc)5	RES 1b:b-dglc-HEX-1:5 2b:a-lgal-HEX-1:5|6:d 3b:b-dglc-HEX-1:5 4b:b-dman-HEX-1:5 5b:b-dman-HEX-1:5 6b:b-dglc-HEX-1:5 7b:b-dman-HEX-1:5 8b:a-lgal-HEX-1:5|6:d 9s:n-acetyl 10b:b-dglc-HEX-1:5 11b:b-dman-HEX-1:5 12b:a-lgal-HEX-1:5|6:d 13s:n-acetyl 14b:b-dman-HEX-1:5 15b:b-dglc-HEX-1:5 16b:b-dman-HEX-1:5 17b:a-lgal-HEX-1:5|6:d 18s:n-acetyl 19s:n-acetyl 20s:n-acetyl LIN 1:1o(-1+-1)2d 2:1o(-1+-1)3d 3:3o(-…	NLink		0	0	15.95	12.87	19.04	0	100	3453.34	2571.94	7	2	1152.12	3	21.152	1200000	3612	MouseBrain-Z-T-1.raw	O08530|S1PR1_MOUSE	3	97567	(HexNAc)5(Hex)6(Fuc)4_1718:0	N3:(HexNAc)5(Hex)6(Fuc)4_1718:0:1000.00
YHVLHIN(+1913.68)TTK	(Hex)5(HexNAc)4(NeuAc)1	RES 1b:b-dglc-HEX-1:5 2b:b-dglc-HEX-1:5 3b:b-dman-HEX-1:5 4b:b-dman-HEX-1:5 5b:b-dglc-HEX-1:5 6b:b-dman-HEX-1:5 7s:n-acetyl 8b:b-dman-HEX-1:5 9b:b-dglc-HEX-1:5 10b:b-dman-HEX-1:5 11b:a-dgro-dgal-NON-2:6|1:a|2:keto|3:d 12s:n-acetyl 13s:n-acetyl 14s:n-acetyl 15s:n-acetyl LIN 1:1o(-1+-1)2d 2:2o(-1+-1)3d 3:3o(-1+-1)4d 4:3o(-1+-1)5d 5:5o(-1+-1)6d 6:5d(2+1)7n 7:3o(-1+-1)8d 8:8o(-1+-1)9d 9:9o(-1+-1)10d …	NLink	(NH4)1	17.03	0	21.85	18.7	25	0	3.49	3155.36	1913.68	10	-2.3	1052.79	3	42.9597	362000	8570	MouseBrain-Z-T-1.raw	Q8R3H7|HS2ST_MOUSE	7	78357	(HexNAc)4(Hex)5(NeuAc)1_292:0	N7:(HexNAc)4(Hex)5(NeuAc)1_292:0:1000.00
GN(+1864.63)VSAC(+57.02)AR	(Hex)9(HexNAc)2	RES 1b:b-dglc-HEX-1:5 2b:b-dglc-HEX-1:5 3b:b-dman-HEX-1:5 4b:b-dman-HEX-1:5 5b:b-dman-HEX-1:5 6b:b-dman-HEX-1:5 7b:b-dman-HEX-1:5 8b:b-dman-HEX-1:5 9b:b-dman-HEX-1:5 10b:b-dman-HEX-1:5 11b:b-dman-HEX-1:5 12s:n-acetyl 13s:n-acetyl LIN 1:1o(-1+-1)2d 2:2o(-1+-1)3d 3:3o(-1+-1)4d 4:4o(-1+-1)5d 5:5o(-1+-1)6d 6:6o(-1+-1)7d 7:3o(-1+-1)8d 8:8o(-1+-1)9d 9:9o(-1+-1)10d 10:10o(-1+-1)11d 11:2d(2+1)12n 12:1d(2…	NLink		0	0	31.28	37.2	25.37	0	0	2698.01	1864.63	8	2.2	1350.02	2	17.5136	786000	2698	MouseBrain-Z-T-1.raw	Q9ER39|TOR1A_MOUSE	2	136865	(HexNAc)2(Hex)9_238:0;Carbamidomethylation	N2:(HexNAc)2(Hex)9_238:0:1001.00;C6:Carbamidomethylation:1000.00
KVLVAPPSEEAN(+1938.71)TTK	(Fuc)1(Hex)3(HexNAc)5(NeuAc)1	RES 1b:b-dglc-HEX-1:5 2b:a-lgal-HEX-1:5|6:d 3b:b-dglc-HEX-1:5 4b:b-dman-HEX-1:5 5b:b-dman-HEX-1:5 6b:b-dglc-HEX-1:5 7s:n-acetyl 8b:b-dman-HEX-1:5 9b:b-dglc-HEX-1:5 10b:b-dglc-HEX-1:5 11b:a-dgro-dgal-NON-2:6|1:a|2:keto|3:d 12s:n-acetyl 13s:n-acetyl 14s:n-acetyl 15s:n-acetyl 16s:n-acetyl LIN 1:1o(-1+-1)2d 2:1o(-1+-1)3d 3:3o(-1+-1)4d 4:4o(-1+-1)5d 5:5o(-1+-1)6d 6:6d(2+1)7n 7:4o(-1+-1)8d 8:8o(-1+-1)9…	NLink	(NH4)1	17.03	0	28.52	23.82	33.23	0	100	3538.59	1938.71	15	-2.4	1180.53	3	49.5843	2180000	10087	MouseBrain-Z-T-1.raw	P43006|EAA2_MOUSE	12	101804	(HexNAc)5(Hex)3(Fuc)1(NeuAc)1_7887:0	N12:(HexNAc)5(Hex)3(Fuc)1(NeuAc)1_7887:0:1000.00
N(+1864.63)ATLAEQAK	(Hex)9(HexNAc)2	RES 1b:b-dglc-HEX-1:5 2b:b-dglc-HEX-1:5 3b:b-dman-HEX-1:5 4b:b-dman-HEX-1:5 5b:b-dman-HEX-1:5 6b:b-dman-HEX-1:5 7b:b-dman-HEX-1:5 8b:b-dman-HEX-1:5 9b:b-dman-HEX-1:5 10b:b-dman-HEX-1:5 11b:b-dman-HEX-1:5 12s:n-acetyl 13s:n-acetyl LIN 1:1o(-1+-1)2d 2:2o(-1+-1)3d 3:3o(-1+-1)4d 4:4o(-1+-1)5d 5:5o(-1+-1)6d 6:6o(-1+-1)7d 7:3o(-1+-1)8d 8:8o(-1+-1)9d 9:9o(-1+-1)10d 10:10o(-1+-1)11d 11:2d(2+1)12n 12:1d(2…	NLink		0	0	32.74	33.88	31.59	0	0	2809.12	1864.63	9	2	937.384	3	22.8049	317000	3946	MouseBrain-Z-T-1.raw	Q9JKR6|HYOU1_MOUSE	1	58536	(HexNAc)2(Hex)9_238:0	N1:(HexNAc)2(Hex)9_238:0:1000.00
LN(+2158.80)SSSQTNSLK	(Fuc)2(Hex)4(HexNAc)6	RES 1b:b-dglc-HEX-1:5 2b:a-lgal-HEX-1:5|6:d 3b:b-dglc-HEX-1:5 4b:b-dman-HEX-1:5 5b:b-dman-HEX-1:5 6b:b-dglc-HEX-1:5 7s:n-acetyl 8b:b-dglc-HEX-1:5 9b:b-dman-HEX-1:5 10s:n-acetyl 11b:b-dman-HEX-1:5 12b:b-dglc-HEX-1:5 13s:n-acetyl 14b:b-dglc-HEX-1:5 15b:a-lgal-HEX-1:5|6:d 16s:n-acetyl 17s:n-acetyl 18s:n-acetyl LIN 1:1o(-1+-1)2d 2:1o(-1+-1)3d 3:3o(-1+-1)4d 4:4o(-1+-1)5d 5:5o(-1+-1)6d 6:6d(2+1)7n 7:5o…	NLink	(NH4)1	17.03	0	18.56	15.83	21.28	0	0.56	3353.42	2158.8	11	3.9	1118.82	3	28.6544	46800	5295	MouseBrain-Z-T-1.raw	Q62443|NPTX1_MOUSE	2	91435	(HexNAc)6(Hex)4(Fuc)2_659:0	N2:(HexNAc)6(Hex)4(Fuc)2_659:0:1001.00
FINYN(+1864.63)QTVSR	(Hex)9(HexNAc)2	RES 1b:b-dglc-HEX-1:5 2b:b-dglc-HEX-1:5 3b:b-dman-HEX-1:5 4b:b-dman-HEX-1:5 5b:b-dman-HEX-1:5 6b:b-dman-HEX-1:5 7b:b-dman-HEX-1:5 8b:b-dman-HEX-1:5 9b:b-dman-HEX-1:5 10b:b-dman-HEX-1:5 11b:b-dman-HEX-1:5 12s:n-acetyl 13s:n-acetyl LIN 1:1o(-1+-1)2d 2:2o(-1+-1)3d 3:3o(-1+-1)4d 4:4o(-1+-1)5d 5:5o(-1+-1)6d 6:6o(-1+-1)7d 7:3o(-1+-1)8d 8:8o(-1+-1)9d 9:9o(-1+-1)10d 10:10o(-1+-1)11d 11:2d(2+1)12n 12:1d(2…	NLink		0	0	12.28	10.4	14.16	0	0	3105.25	1864.63	10	1.3	1036.09	3	72.8559	7760000	15291	MouseBrain-Z-T-1.raw	Q8C7X2|EMC1_MOUSE	5	75360	(HexNAc)2(Hex)9_238:0	N5:(HexNAc)2(Hex)9_238:0:1001.00
SSWHLSNLN(+1938.71)STTK	(Fuc)1(Hex)3(HexNAc)5(NeuAc)1	RES 1b:b-dglc-HEX-1:5 2b:a-lgal-HEX-1:5|6:d 3b:b-dglc-HEX-1:5 4b:b-dman-HEX-1:5 5b:b-dman-HEX-1:5 6b:b-dglc-HEX-1:5 7s:n-acetyl 8b:b-dman-HEX-1:5 9b:b-dglc-HEX-1:5 10b:b-dglc-HEX-1:5 11b:a-dgro-dgal-NON-2:6|1:a|2:keto|3:d 12s:n-acetyl 13s:n-acetyl 14s:n-acetyl 15s:n-acetyl 16s:n-acetyl LIN 1:1o(-1+-1)2d 2:1o(-1+-1)3d 3:3o(-1+-1)4d 4:4o(-1+-1)5d 5:5o(-1+-1)6d 6:6d(2+1)7n 7:4o(-1+-1)8d 8:8o(-1+-1)9…	NLink	(NH4)1	17.03	0	25.77	26.64	24.9	0	100	3429.46	1938.71	13	-2.7	1144.16	3	72.5828	679000	15141	MouseBrain-Z-T-1.raw	P70232|NCHL1_MOUSE	9	95944	(HexNAc)5(Hex)3(Fuc)1(NeuAc)1_7887:0	N9:(HexNAc)5(Hex)3(Fuc)1(NeuAc)1_7887:0:36.05
VLVAPPSEEAN(+2263.83)TTK	(Fuc)3(Hex)5(HexNAc)5	RES 1b:b-dglc-HEX-1:5 2b:a-lgal-HEX-1:5|6:d 3b:b-dglc-HEX-1:5 4b:b-dman-HEX-1:5 5b:b-dman-HEX-1:5 6b:b-dglc-HEX-1:5 7b:b-dman-HEX-1:5 8b:a-lgal-HEX-1:5|6:d 9s:n-acetyl 10b:b-dglc-HEX-1:5 11b:b-dman-HEX-1:5 12s:n-acetyl 13b:b-dman-HEX-1:5 14b:b-dglc-HEX-1:5 15b:a-lgal-HEX-1:5|6:d 16s:n-acetyl 17s:n-acetyl 18s:n-acetyl LIN 1:1o(-1+-1)2d 2:1o(-1+-1)3d 3:3o(-1+-1)4d 4:4o(-1+-1)5d 5:5o(-1+-1)6d 6:6o(-…	NLink		0	0	31.38	32.06	30.7	0	7.82	3718.59	2263.83	14	1.3	930.657	4	62.6735	4850000	12998	MouseBrain-Z-T-1.raw	P43006|EAA2_MOUSE	11	57394	(HexNAc)5(Hex)5(Fuc)3_880:0	N11:(HexNAc)5(Hex)5(Fuc)3_880:0:1000.00
LSVEC(+57.02)AN(+2043.74)K	(Fuc)2(Hex)4(HexNAc)4(NeuAc)1	RES 1b:b-dglc-HEX-1:5 2b:a-lgal-HEX-1:5|6:d 3b:b-dglc-HEX-1:5 4b:b-dman-HEX-1:5 5b:b-dman-HEX-1:5 6b:b-dglc-HEX-1:5 7s:n-acetyl 8b:b-dman-HEX-1:5 9b:b-dglc-HEX-1:5 10b:a-lgal-HEX-1:5|6:d 11b:b-dman-HEX-1:5 12b:a-dgro-dgal-NON-2:6|1:a|2:keto|3:d 13s:n-acetyl 14s:n-acetyl 15s:n-acetyl 16s:n-acetyl LIN 1:1o(-1+-1)2d 2:1o(-1+-1)3d 3:3o(-1+-1)4d 4:4o(-1+-1)5d 5:5o(-1+-1)6d 6:6d(2+1)7n 7:4o(-1+-1)8d 8:…	NLink	(NH4)1	17.03	0	18.24	19.76	16.73	0	1.64	2980.21	2043.74	8	-2.5	1491.11	2	32.9845	612000	6237	MouseBrain-Z-T-1.raw	Q62277|SYPH_MOUSE	7	163889	Carbamidomethylation;(HexNAc)4(Hex)4(Fuc)2(NeuAc)1_459:0	C5:Carbamidomethylation:1000.00;N7:(HexNAc)4(Hex)4(Fuc)2(NeuAc)1_459:0:1001.00
DEGDYFC(+57.02)ELQVSGANPMSSN(+2002.71)K	(Fuc)2(Hex)5(HexNAc)3(NeuAc)1	RES 1b:b-dglc-HEX-1:5 2b:a-lgal-HEX-1:5|6:d 3b:b-dglc-HEX-1:5 4b:b-dman-HEX-1:5 5b:b-dman-HEX-1:5 6b:b-dman-HEX-1:5 7b:b-dman-HEX-1:5 8b:b-dglc-HEX-1:5 9b:a-lgal-HEX-1:5|6:d 10b:b-dman-HEX-1:5 11b:a-dgro-dgal-NON-2:6|1:a|2:keto|3:d 12s:n-acetyl 13s:n-acetyl 14s:n-acetyl 15s:n-acetyl LIN 1:1o(-1+-1)2d 2:1o(-1+-1)3d 3:3o(-1+-1)4d 4:4o(-1+-1)5d 5:5o(-1+-1)6d 6:4o(-1+-1)7d 7:7o(-1+-1)8d 8:8o(-1+-1)9d…	NLink		0	0	25.48	24.38	26.57	0	100	4349.68	2002.71	21	1	1450.9	3	177.837	843000	38608	MouseBrain-Z-T-1.raw	P01831|THY1_MOUSE	20	157346	Carbamidomethylation;(HexNAc)3(Hex)5(Fuc)2(NeuAc)1_400:0	C7:Carbamidomethylation:1000.00;N20:(HexNAc)3(Hex)5(Fuc)2(NeuAc)1_400:0:6.20
SYDN(+1938.71)ITGQSIVGC(+57.02)K	(Fuc)1(Hex)3(HexNAc)5(NeuAc)1	RES 1b:b-dglc-HEX-1:5 2b:a-lgal-HEX-1:5|6:d 3b:b-dglc-HEX-1:5 4b:b-dman-HEX-1:5 5b:b-dman-HEX-1:5 6b:b-dglc-HEX-1:5 7s:n-acetyl 8b:b-dman-HEX-1:5 9b:b-dglc-HEX-1:5 10b:b-dglc-HEX-1:5 11b:a-dgro-dgal-NON-2:6|1:a|2:keto|3:d 12s:n-acetyl 13s:n-acetyl 14s:n-acetyl 15s:n-acetyl 16s:n-acetyl LIN 1:1o(-1+-1)2d 2:1o(-1+-1)3d 3:3o(-1+-1)4d 4:4o(-1+-1)5d 5:5o(-1+-1)6d 6:6d(2+1)7n 7:4o(-1+-1)8d 8:8o(-1+-1)9…	NLink		0	0	14.6	13.77	15.43	0	100	3479.43	1938.71	14	3.2	1160.82	3	105.264	403000	22430	MouseBrain-Z-T-1.raw	Q8K4Z0|LGI2_MOUSE	4	98701	(HexNAc)5(Hex)3(Fuc)1(NeuAc)1_7887:0;Carbamidomethylation	N4:(HexNAc)5(Hex)3(Fuc)1(NeuAc)1_7887:0:1000.00;C13:Carbamidomethylation:1000.00
N(+1864.63)ATLAEQAK	(Hex)9(HexNAc)2	RES 1b:b-dglc-HEX-1:5 2b:b-dglc-HEX-1:5 3b:b-dman-HEX-1:5 4b:b-dman-HEX-1:5 5b:b-dman-HEX-1:5 6b:b-dman-HEX-1:5 7b:b-dman-HEX-1:5 8b:b-dman-HEX-1:5 9b:b-dman-HEX-1:5 10b:b-dman-HEX-1:5 11b:b-dman-HEX-1:5 12s:n-acetyl 13s:n-acetyl LIN 1:1o(-1+-1)2d 2:2o(-1+-1)3d 3:3o(-1+-1)4d 4:4o(-1+-1)5d 5:5o(-1+-1)6d 6:6o(-1+-1)7d 7:3o(-1+-1)8d 8:8o(-1+-1)9d 9:9o(-1+-1)10d 10:10o(-1+-1)11d 11:2d(2+1)12n 12:1d(2…	NLink		0	0	38.52	42.5	34.54	0	0	2809.12	1864.63	9	2.1	1405.57	2	22.8053	1040000	3935	MouseBrain-Z-T-1.raw	Q9JKR6|HYOU1_MOUSE	1	148859	(HexNAc)2(Hex)9_238:0	N1:(HexNAc)2(Hex)9_238:0:1000.00
C(+57.02)NLGVAIVSMVN(+2205.79)NSTTHR	(Fuc)2(Hex)5(HexNAc)4(NeuAc)1	RES 1b:b-dglc-HEX-1:5 2b:a-lgal-HEX-1:5|6:d 3b:b-dglc-HEX-1:5 4b:b-dman-HEX-1:5 5b:b-dman-HEX-1:5 6b:b-dglc-HEX-1:5 7b:b-dman-HEX-1:5 8b:a-lgal-HEX-1:5|6:d 9s:n-acetyl 10b:b-dman-HEX-1:5 11b:b-dglc-HEX-1:5 12b:b-dman-HEX-1:5 13b:a-dgro-dgal-NON-2:6|1:a|2:keto|3:d 14s:n-acetyl 15s:n-acetyl 16s:n-acetyl 17s:n-acetyl LIN 1:1o(-1+-1)2d 2:1o(-1+-1)3d 3:3o(-1+-1)4d 4:4o(-1+-1)5d 5:5o(-1+-1)6d 6:6o(-1+-…	NLink		0	0	28.29	40.39	16.19	0	2.39	4177.75	2205.79	18	1.8	1393.59	3	162.328	3450000	35248	MouseBrain-Z-T-1.raw	Q3TXX4|VGLU1_MOUSE	12	146266	Carbamidomethylation;(HexNAc)4(Hex)5(Fuc)2(NeuAc)1_744:0	C1:Carbamidomethylation:1000.00;N12:(HexNAc)4(Hex)5(Fuc)2(NeuAc)1_744:0:0.00
SIAHN(+1864.63)MTTPNK	(Hex)9(HexNAc)2	RES 1b:b-dglc-HEX-1:5 2b:b-dglc-HEX-1:5 3b:b-dman-HEX-1:5 4b:b-dman-HEX-1:5 5b:b-dman-HEX-1:5 6b:b-dman-HEX-1:5 7b:b-dman-HEX-1:5 8b:b-dman-HEX-1:5 9b:b-dman-HEX-1:5 10b:b-dman-HEX-1:5 11b:b-dman-HEX-1:5 12s:n-acetyl 13s:n-acetyl LIN 1:1o(-1+-1)2d 2:2o(-1+-1)3d 3:3o(-1+-1)4d 4:4o(-1+-1)5d 5:5o(-1+-1)6d 6:6o(-1+-1)7d 7:3o(-1+-1)8d 8:8o(-1+-1)9d 9:9o(-1+-1)10d 10:10o(-1+-1)11d 11:2d(2+1)12n 12:1d(2…	NLink		0	0	14.04	13.44	14.64	0	0	3077.22	1864.63	11	6.3	1026.75	3	27.2756	234000	5159	MouseBrain-Z-T-1.raw	Q8BHJ7|GBRA5_MOUSE;P16305|GBRA6_MOUSE	5	73888	(HexNAc)2(Hex)9_238:0	N5:(HexNAc)2(Hex)9_238:0:17.32
KN(+1897.68)ASNMEYR	(Fuc)1(Hex)4(HexNAc)4(NeuAc)1	RES 1b:b-dglc-HEX-1:5 2b:a-lgal-HEX-1:5|6:d 3b:b-dglc-HEX-1:5 4b:b-dman-HEX-1:5 5b:b-dman-HEX-1:5 6b:b-dglc-HEX-1:5 7s:n-acetyl 8b:b-dman-HEX-1:5 9b:b-dglc-HEX-1:5 10b:b-dman-HEX-1:5 11b:a-dgro-dgal-NON-2:6|1:a|2:keto|3:d 12s:n-acetyl 13s:n-acetyl 14s:n-acetyl 15s:n-acetyl LIN 1:1o(-1+-1)2d 2:1o(-1+-1)3d 3:3o(-1+-1)4d 4:4o(-1+-1)5d 5:5o(-1+-1)6d 6:6d(2+1)7n 7:4o(-1+-1)8d 8:8o(-1+-1)9d 9:9o(-1+-1)…	NLink	(NH4)1	17.03	0	19.89	18.96	20.81	0	19.04	3026.22	1897.68	9	-1.5	1009.74	3	23.3024		4066	MouseBrain-Z-T-1.raw	P97300|NPTN_MOUSE	2	0	(HexNAc)4(Hex)4(Fuc)1(NeuAc)1_279:0	N2:(HexNAc)4(Hex)4(Fuc)1(NeuAc)1_279:0:1001.00
DEGDYFC(+57.02)ELQVSGANPMSSN(+2163.74)K	(Hex)6(HexNAc)3(NeuAc)2	RES 1b:b-dglc-HEX-1:5 2b:b-dglc-HEX-1:5 3b:b-dman-HEX-1:5 4b:b-dman-HEX-1:5 5b:b-dman-HEX-1:5 6b:b-dman-HEX-1:5 7b:a-dgro-dgal-NON-2:6|1:a|2:keto|3:d 8s:n-acetyl 9b:b-dman-HEX-1:5 10b:b-dglc-HEX-1:5 11b:b-dman-HEX-1:5 12b:a-dgro-dgal-NON-2:6|1:a|2:keto|3:d 13s:n-acetyl 14s:n-acetyl 15s:n-acetyl 16s:n-acetyl LIN 1:1o(-1+-1)2d 2:2o(-1+-1)3d 3:3o(-1+-1)4d 4:4o(-1+-1)5d 5:5o(-1+-1)6d 6:6o(-1+-1)7d 7:…	NLink		0	0	23.28	18.19	28.36	0	100	4510.72	2163.74	21	4	1504.59	3	203.768	789000	44397	MouseBrain-Z-T-1.raw	P01831|THY1_MOUSE	20	165806	Carbamidomethylation;(HexNAc)3(Hex)6(NeuAc)2_668:0	C7:Carbamidomethylation:1000.00;N20:(HexNAc)3(Hex)6(NeuAc)2_668:0:0.00
LDWLGN(+2131.75)C(+57.02)SGLNDDSYGYR	(Fuc)2(Hex)4(HexNAc)3(NeuAc)2	RES 1b:b-dglc-HEX-1:5 2b:a-lgal-HEX-1:5|6:d 3b:b-dglc-HEX-1:5 4b:b-dman-HEX-1:5 5b:b-dman-HEX-1:5 6b:b-dman-HEX-1:5 7b:b-dglc-HEX-1:5 8b:b-dman-HEX-1:5 9b:a-dgro-dgal-NON-2:6|1:a|2:keto|3:d 10s:n-acetyl 11b:a-lgal-HEX-1:5|6:d 12b:a-dgro-dgal-NON-2:6|1:a|2:keto|3:d 13s:n-acetyl 14s:n-acetyl 15s:n-acetyl 16s:n-acetyl LIN 1:1o(-1+-1)2d 2:1o(-1+-1)3d 3:3o(-1+-1)4d 4:4o(-1+-1)5d 5:4o(-1+-1)6d 6:6o(-1+…	NLink		0	3	18.48	13.27	23.7	0	100	4235.65	2131.75	18	7.9	1413.91	3	151.276	4650000	32476	MouseBrain-Z-T-1.raw	P14094|AT1B1_MOUSE	6	150741	(HexNAc)3(Hex)4(Fuc)2(NeuAc)2_607:0;Carbamidomethylation	N6:(HexNAc)3(Hex)4(Fuc)2(NeuAc)2_607:0:15.48;C7:Carbamidomethylation:1000.00
SLEVLN(+1864.63)LSSNK	(Hex)9(HexNAc)2	RES 1b:b-dglc-HEX-1:5 2b:b-dglc-HEX-1:5 3b:b-dman-HEX-1:5 4b:b-dman-HEX-1:5 5b:b-dman-HEX-1:5 6b:b-dman-HEX-1:5 7b:b-dman-HEX-1:5 8b:b-dman-HEX-1:5 9b:b-dman-HEX-1:5 10b:b-dman-HEX-1:5 11b:b-dman-HEX-1:5 12s:n-acetyl 13s:n-acetyl LIN 1:1o(-1+-1)2d 2:2o(-1+-1)3d 3:3o(-1+-1)4d 4:4o(-1+-1)5d 5:5o(-1+-1)6d 6:6o(-1+-1)7d 7:3o(-1+-1)8d 8:8o(-1+-1)9d 9:9o(-1+-1)10d 10:10o(-1+-1)11d 11:2d(2+1)12n 12:1d(2…	NLink		0	0	36.38	34.81	37.95	0	0	3067.28	1864.63	11	2.1	1023.44	3	97.7765	29800000	20788	MouseBrain-Z-T-1.raw	Q63912|OMGP_MOUSE	6	73204	(HexNAc)2(Hex)9_238:0	N6:(HexNAc)2(Hex)9_238:0:64.16
VLTLAN(+2408.87)FTTK	(Fuc)2(Hex)5(HexNAc)5(NeuAc)1	RES 1b:b-dglc-HEX-1:5 2b:a-lgal-HEX-1:5|6:d 3b:b-dglc-HEX-1:5 4b:b-dman-HEX-1:5 5b:b-dglc-HEX-1:5 6s:n-acetyl 7b:b-dman-HEX-1:5 8b:b-dglc-HEX-1:5 9b:b-dman-HEX-1:5 10s:n-acetyl 11b:b-dman-HEX-1:5 12b:b-dglc-HEX-1:5 13b:a-lgal-HEX-1:5|6:d 14b:b-dman-HEX-1:5 15b:a-dgro-dgal-NON-2:6|1:a|2:keto|3:d 16s:n-acetyl 17s:n-acetyl 18s:n-acetyl 19s:n-acetyl LIN 1:1o(-1+-1)2d 2:1o(-1+-1)3d 3:3o(-1+-1)4d 4:4o(…	NLink	(NH4)1	17.03	0	28.07	22.59	33.54	0	0.99	3532.53	2408.87	10	-1	1178.52	3	148.642	509000	32134	MouseBrain-Z-T-1.raw	P01831|THY1_MOUSE	6	101486	(HexNAc)5(Hex)5(Fuc)2(NeuAc)1_1229:0	N6:(HexNAc)5(Hex)5(Fuc)2(NeuAc)1_1229:0:1000.00
LDWLGN(+2408.87)C(+57.02)SGLNDDSYGYR	(Fuc)2(Hex)5(HexNAc)5(NeuAc)1	RES 1b:b-dglc-HEX-1:5 2b:a-lgal-HEX-1:5|6:d 3b:b-dglc-HEX-1:5 4b:b-dman-HEX-1:5 5b:b-dman-HEX-1:5 6b:b-dglc-HEX-1:5 7b:a-lgal-HEX-1:5|6:d 8s:n-acetyl 9b:b-dman-HEX-1:5 10b:b-dglc-HEX-1:5 11b:b-dman-HEX-1:5 12s:n-acetyl 13b:b-dglc-HEX-1:5 14b:b-dman-HEX-1:5 15b:a-dgro-dgal-NON-2:6|1:a|2:keto|3:d 16s:n-acetyl 17s:n-acetyl 18s:n-acetyl 19s:n-acetyl LIN 1:1o(-1+-1)2d 2:1o(-1+-1)3d 3:3o(-1+-1)4d 4:4o(…	NLink	(NH4)1	17.03	0	17.6	12.9	22.3	0	0.53	4529.79	2408.87	18	2.3	1510.94	3	172.63	4040000	37201	MouseBrain-Z-T-1.raw	P14094|AT1B1_MOUSE	6	167009	(HexNAc)5(Hex)5(Fuc)2(NeuAc)1_1206:0;Carbamidomethylation	N6:(HexNAc)5(Hex)5(Fuc)2(NeuAc)1_1206:0:38.32;C7:Carbamidomethylation:1000.00
LSVEC(+57.02)AN(+2100.76)K	(Fuc)1(Hex)4(HexNAc)5(NeuAc)1	RES 1b:b-dglc-HEX-1:5 2b:a-lgal-HEX-1:5|6:d 3b:b-dglc-HEX-1:5 4b:b-dman-HEX-1:5 5b:b-dman-HEX-1:5 6b:b-dglc-HEX-1:5 7b:b-dglc-HEX-1:5 8s:n-acetyl 9s:n-acetyl 10b:b-dman-HEX-1:5 11b:b-dglc-HEX-1:5 12b:b-dman-HEX-1:5 13b:a-dgro-dgal-NON-2:6|1:a|2:keto|3:d 14s:n-acetyl 15s:n-acetyl 16s:n-acetyl 17s:n-acetyl LIN 1:1o(-1+-1)2d 2:1o(-1+-1)3d 3:3o(-1+-1)4d 4:4o(-1+-1)5d 5:5o(-1+-1)6d 6:6o(-1+-1)7d 7:7d(…	NLink	(NH4)1	17.03	0	22.64	22.48	22.79	0	0.38	3037.23	2100.76	8	-3.1	1013.41	3	36.286	13400000	7188	MouseBrain-Z-T-1.raw	Q62277|SYPH_MOUSE	7	70611	Carbamidomethylation;(HexNAc)5(Hex)4(Fuc)1(NeuAc)1_538:0	C5:Carbamidomethylation:1000.00;N7:(HexNAc)5(Hex)4(Fuc)1(NeuAc)1_538:0:1000.00
VELVAMN(+2157.78)ETDPK	(Hex)4(HexNAc)6(NeuAc)1	RES 1b:b-dglc-HEX-1:5 2b:b-dglc-HEX-1:5 3b:b-dman-HEX-1:5 4b:b-dman-HEX-1:5 5b:b-dglc-HEX-1:5 6s:n-acetyl 7b:b-dglc-HEX-1:5 8s:n-acetyl 9b:b-dman-HEX-1:5 10b:b-dglc-HEX-1:5 11s:n-acetyl 12b:b-dglc-HEX-1:5 13b:b-dman-HEX-1:5 14b:a-dgro-dgal-NON-2:6|1:a|2:keto|3:d 15s:n-acetyl 16s:n-acetyl 17s:n-acetyl 18s:n-acetyl LIN 1:1o(-1+-1)2d 2:2o(-1+-1)3d 3:3o(-1+-1)4d 4:4o(-1+-1)5d 5:5d(2+1)6n 6:4o(-1+-1)7…	NLink		0	1	17.33	11.68	22.97	0	1.35	3502.44	2157.78	12	4.3	1168.83	3	82.6879	716000	17417	MouseBrain-Z-T-1.raw	Q01097|NMDE2_MOUSE	7	99921	(HexNAc)6(Hex)4(NeuAc)1_644:0	N7:(HexNAc)6(Hex)4(NeuAc)1_644:0:1000.00
THN(+2100.76)LTNLNPDLQYR	(Fuc)1(Hex)4(HexNAc)5(NeuAc)1	RES 1b:b-dglc-HEX-1:5 2b:a-lgal-HEX-1:5|6:d 3b:b-dglc-HEX-1:5 4b:b-dman-HEX-1:5 5b:b-dman-HEX-1:5 6b:b-dglc-HEX-1:5 7b:b-dglc-HEX-1:5 8s:n-acetyl 9s:n-acetyl 10b:b-dman-HEX-1:5 11b:b-dglc-HEX-1:5 12b:b-dman-HEX-1:5 13b:a-dgro-dgal-NON-2:6|1:a|2:keto|3:d 14s:n-acetyl 15s:n-acetyl 16s:n-acetyl 17s:n-acetyl LIN 1:1o(-1+-1)2d 2:1o(-1+-1)3d 3:3o(-1+-1)4d 4:4o(-1+-1)5d 5:5o(-1+-1)6d 6:6o(-1+-1)7d 7:7d(…	NLink		0	0	21.63	23.68	19.58	0	1.42	3798.61	2100.76	14	3.5	1267.21	3	102.046	502000	21756	MouseBrain-Z-T-1.raw	P11627|L1CAM_MOUSE	3	116077	(HexNAc)5(Hex)4(Fuc)1(NeuAc)1_551:0	N3:(HexNAc)5(Hex)4(Fuc)1(NeuAc)1_551:0:19.05
LSVEC(+57.02)AN(+2408.87)K	(Fuc)2(Hex)5(HexNAc)5(NeuAc)1	RES 1b:b-dglc-HEX-1:5 2b:a-lgal-HEX-1:5|6:d 3b:b-dglc-HEX-1:5 4b:b-dman-HEX-1:5 5b:b-dman-HEX-1:5 6b:b-dglc-HEX-1:5 7b:a-lgal-HEX-1:5|6:d 8s:n-acetyl 9b:b-dman-HEX-1:5 10b:b-dglc-HEX-1:5 11b:b-dman-HEX-1:5 12s:n-acetyl 13b:b-dglc-HEX-1:5 14b:b-dman-HEX-1:5 15b:a-dgro-dgal-NON-2:6|1:a|2:keto|3:d 16s:n-acetyl 17s:n-acetyl 18s:n-acetyl 19s:n-acetyl LIN 1:1o(-1+-1)2d 2:1o(-1+-1)3d 3:3o(-1+-1)4d 4:4o(…	NLink		0	0	27.39	33.45	21.33	0	3.42	3328.31	2408.87	8	3.9	1110.45	3	66.7842	78300	13877	MouseBrain-Z-T-1.raw	Q62277|SYPH_MOUSE	7	89947	Carbamidomethylation;(HexNAc)5(Hex)5(Fuc)2(NeuAc)1_1229:0	C5:Carbamidomethylation:1000.00;N7:(HexNAc)5(Hex)5(Fuc)2(NeuAc)1_1229:0:1000.00
GN(+2350.83)GTLITFHSAFQC(+57.02)C(+57.02)GK	(Fuc)1(Hex)5(HexNAc)4(NeuAc)2	RES 1b:b-dglc-HEX-1:5 2b:a-lgal-HEX-1:5|6:d 3b:b-dglc-HEX-1:5 4b:b-dman-HEX-1:5 5b:b-dman-HEX-1:5 6b:b-dglc-HEX-1:5 7b:b-dman-HEX-1:5 8b:a-dgro-dgal-NON-2:6|1:a|2:keto|3:d 9s:n-acetyl 10s:n-acetyl 11b:b-dman-HEX-1:5 12b:b-dglc-HEX-1:5 13b:b-dman-HEX-1:5 14b:a-dgro-dgal-NON-2:6|1:a|2:keto|3:d 15s:n-acetyl 16s:n-acetyl 17s:n-acetyl 18s:n-acetyl LIN 1:1o(-1+-1)2d 2:1o(-1+-1)3d 3:3o(-1+-1)4d 4:4o(-1+…	NLink		0	0	26.35	39.79	12.9	0	21.43	4247.69	2350.83	17	1	1416.91	3	139.046	1370000	30032	MouseBrain-Z-T-1.raw	Q922J6|TSN2_MOUSE	2	151370	(HexNAc)4(Hex)5(Fuc)1(NeuAc)2_1077:0;Carbamidomethylation;Carbamidomethylation	N2:(HexNAc)4(Hex)5(Fuc)1(NeuAc)2_1077:0:1000.00;C14:Carbamidomethylation:1000.00;C15:Carbamidomethylation:1000.00
LSVDC(+57.02)VN(+1955.72)K	(Fuc)2(Hex)4(HexNAc)5	RES 1b:b-dglc-HEX-1:5 2b:a-lgal-HEX-1:5|6:d 3b:b-dglc-HEX-1:5 4b:b-dman-HEX-1:5 5b:b-dman-HEX-1:5 6b:b-dglc-HEX-1:5 7b:b-dman-HEX-1:5 8b:a-lgal-HEX-1:5|6:d 9s:n-acetyl 10b:b-dman-HEX-1:5 11b:b-dglc-HEX-1:5 12b:b-dglc-HEX-1:5 13s:n-acetyl 14s:n-acetyl 15s:n-acetyl 16s:n-acetyl LIN 1:1o(-1+-1)2d 2:1o(-1+-1)3d 3:3o(-1+-1)4d 4:4o(-1+-1)5d 5:5o(-1+-1)6d 6:6o(-1+-1)7d 7:7o(-1+-1)8d 8:6d(2+1)9n 9:4o(-1+…	NLink		0	0	29.12	32.45	25.8	0	0.81	2889.18	1955.72	8	1.4	964.069	3	49.3208	1620000	10004	MouseBrain-Z-T-1.raw	Q8BGN8|SYNPR_MOUSE	7	62381	Carbamidomethylation;(HexNAc)5(Hex)4(Fuc)2_347:0	C5:Carbamidomethylation:1000.00;N7:(HexNAc)5(Hex)4(Fuc)2_347:0:1000.00
VLVAPPSEEAN(+2716.98)TTK	(Fuc)3(Hex)6(HexNAc)5(NeuAc)1	RES 1b:b-dglc-HEX-1:5 2b:a-lgal-HEX-1:5|6:d 3b:b-dglc-HEX-1:5 4b:b-dman-HEX-1:5 5b:b-dman-HEX-1:5 6b:b-dglc-HEX-1:5 7b:b-dman-HEX-1:5 8b:a-lgal-HEX-1:5|6:d 9s:n-acetyl 10b:b-dman-HEX-1:5 11b:b-dglc-HEX-1:5 12b:b-dman-HEX-1:5 13s:n-acetyl 14b:b-dglc-HEX-1:5 15b:a-lgal-HEX-1:5|6:d 16b:b-dman-HEX-1:5 17b:a-dgro-dgal-NON-2:6|1:a|2:keto|3:d 18s:n-acetyl 19s:n-acetyl 20s:n-acetyl 21s:n-acetyl LIN 1:1o(…	NLink		0	0	35.42	36.36	34.49	0	9.11	4171.74	2716.98	14	1.6	1043.94	4	75.2627	24300000	15887	MouseBrain-Z-T-1.raw	P43006|EAA2_MOUSE	11	76638	(HexNAc)5(Hex)6(Fuc)3(NeuAc)1_2181:0	N11:(HexNAc)5(Hex)6(Fuc)3(NeuAc)1_2181:0:1000.00
DEGDYFC(+57.02)ELQVSGANPMSSN(+1954.70)K	(Fuc)5(Hex)2(HexNAc)3(NeuAc)1	RES 1b:b-dglc-HEX-1:5 2b:a-lgal-HEX-1:5|6:d 3b:b-dglc-HEX-1:5 4b:b-dman-HEX-1:5 5b:b-dglc-HEX-1:5 6b:a-lgal-HEX-1:5|6:d 7b:a-lgal-HEX-1:5|6:d 8b:b-dman-HEX-1:5 9b:a-lgal-HEX-1:5|6:d 10b:a-lgal-HEX-1:5|6:d 11b:a-dgro-dgal-NON-2:6|1:a|2:keto|3:d 12s:n-acetyl 13s:n-acetyl 14s:n-acetyl 15s:n-acetyl LIN 1:1o(-1+-1)2d 2:1o(-1+-1)3d 3:3o(-1+-1)4d 4:4o(-1+-1)5d 5:5o(-1+-1)6d 6:6o(-1+-1)7d 7:5o(-1+-1)8d 8…	NLink	(NH4)1	17.03	3	16.21	12.02	20.41	0	1.02	4318.7	1954.7	21	-2.7	1441.58	3	154.133		33354	MouseBrain-Z-T-1.raw	P01831|THY1_MOUSE	20	0	Carbamidomethylation;(HexNAc)5(Hex)4(NeuAc)1_337:0	C7:Carbamidomethylation:1000.00;N20:(HexNAc)5(Hex)4(NeuAc)1_337:0:0.00
NSYQLC(+57.02)NN(+2026.68)GTLR	(Hex)10(HexNAc)2	RES 1b:b-dglc-HEX-1:5 2b:b-dglc-HEX-1:5 3b:b-dman-HEX-1:5 4b:b-dman-HEX-1:5 5b:b-dman-HEX-1:5 6b:b-dman-HEX-1:5 7b:b-dman-HEX-1:5 8b:b-dman-HEX-1:5 9b:b-dman-HEX-1:5 10b:b-dman-HEX-1:5 11b:b-dman-HEX-1:5 12b:b-dman-HEX-1:5 13s:n-acetyl 14s:n-acetyl LIN 1:1o(-1+-1)2d 2:2o(-1+-1)3d 3:3o(-1+-1)4d 4:4o(-1+-1)5d 5:5o(-1+-1)6d 6:6o(-1+-1)7d 7:3o(-1+-1)8d 8:8o(-1+-1)9d 9:9o(-1+-1)10d 10:10o(-1+-1)11d 11…	NLink		0	0	19.83	12.13	27.54	0	0	3465.35	2026.68	12	2.1	1156.12	3	67.5344	818000	14028	MouseBrain-Z-T-1.raw	Q9WTS5|TEN2_MOUSE	8	98080	Carbamidomethylation;(HexNAc)2(Hex)10_423:0	C6:Carbamidomethylation:1000.00;N8:(HexNAc)2(Hex)10_423:0:1001.00
FKLDWLGN(+2408.87)C(+57.02)SGLNDDSYGYR	(Fuc)2(Hex)5(HexNAc)5(NeuAc)1	RES 1b:b-dglc-HEX-1:5 2b:a-lgal-HEX-1:5|6:d 3b:b-dglc-HEX-1:5 4b:b-dman-HEX-1:5 5b:b-dman-HEX-1:5 6b:b-dglc-HEX-1:5 7b:a-lgal-HEX-1:5|6:d 8s:n-acetyl 9b:b-dman-HEX-1:5 10b:b-dglc-HEX-1:5 11b:b-dman-HEX-1:5 12s:n-acetyl 13b:b-dglc-HEX-1:5 14b:b-dman-HEX-1:5 15b:a-dgro-dgal-NON-2:6|1:a|2:keto|3:d 16s:n-acetyl 17s:n-acetyl 18s:n-acetyl 19s:n-acetyl LIN 1:1o(-1+-1)2d 2:1o(-1+-1)3d 3:3o(-1+-1)4d 4:4o(…	NLink		0	0	44.12	39.33	48.91	0	0.79	4787.93	2408.87	20	1	1596.99	3	179.942	12800000	38988	MouseBrain-Z-T-1.raw	P14094|AT1B1_MOUSE	8	176596	(HexNAc)5(Hex)5(Fuc)2(NeuAc)1_1206:0;Carbamidomethylation	N8:(HexNAc)5(Hex)5(Fuc)2(NeuAc)1_1206:0:45.16;C9:Carbamidomethylation:1000.00
IQDFN(+1768.64)YTDHTLGR	(Fuc)6(Hex)3(HexNAc)2	RES 1b:b-dglc-HEX-1:5 2b:a-lgal-HEX-1:5|6:d 3b:b-dglc-HEX-1:5 4b:b-dman-HEX-1:5 5b:b-dman-HEX-1:5 6b:b-dman-HEX-1:5 7b:a-lgal-HEX-1:5|6:d 8b:a-lgal-HEX-1:5|6:d 9b:a-lgal-HEX-1:5|6:d 10b:a-lgal-HEX-1:5|6:d 11b:a-lgal-HEX-1:5|6:d 12s:n-acetyl 13s:n-acetyl LIN 1:1o(-1+-1)2d 2:1o(-1+-1)3d 3:3o(-1+-1)4d 4:4o(-1+-1)5d 5:4o(-1+-1)6d 6:6o(-1+-1)7d 7:7o(-1+-1)8d 8:8o(-1+-1)9d 9:9o(-1+-1)10d 10:10o(-1+-1)1…	NLink		0	0	23.24	12.55	33.93	0	4.5	3347.38	1768.64	13	1	1116.8	3	87.5606	128000	18494	MouseBrain-Z-T-1.raw	Q80T41|GABR2_MOUSE	5	91061	(HexNAc)4(Hex)5(Fuc)1_184:0	N5:(HexNAc)4(Hex)5(Fuc)1_184:0:1001.00
SDVPNTSPN(+2188.78)STSQHVAEFETER	(Fuc)1(Hex)4(HexNAc)4(NeuAc)2	RES 1b:b-dglc-HEX-1:5 2b:a-lgal-HEX-1:5|6:d 3b:b-dglc-HEX-1:5 4b:b-dman-HEX-1:5 5b:b-dman-HEX-1:5 6b:b-dglc-HEX-1:5 7s:n-acetyl 8b:b-dman-HEX-1:5 9b:b-dglc-HEX-1:5 10b:b-dman-HEX-1:5 11b:a-dgro-dgal-NON-2:6|1:a|2:keto|3:d 12b:a-dgro-dgal-NON-2:6|1:a|2:keto|3:d 13s:n-acetyl 14s:n-acetyl 15s:n-acetyl 16s:n-acetyl 17s:n-acetyl LIN 1:1o(-1+-1)2d 2:1o(-1+-1)3d 3:3o(-1+-1)4d 4:4o(-1+-1)5d 5:5o(-1+-1)6d…	NLink		0	0	14.61	15.25	13.97	0	10.96	4619.86	2188.78	22	5.6	1540.97	3	85.845	114000	18128	MouseBrain-Z-T-1.raw	B9EKR1|PTPRZ_MOUSE	9	170987	(HexNAc)4(Hex)4(Fuc)1(NeuAc)2_723:0	N9:(HexNAc)4(Hex)4(Fuc)1(NeuAc)2_723:0:0.00
VLVAPPSEEAN(+2391.86)TTK	(Fuc)1(Hex)4(HexNAc)5(NeuAc)2	RES 1b:b-dglc-HEX-1:5 2b:a-lgal-HEX-1:5|6:d 3b:b-dglc-HEX-1:5 4b:b-dman-HEX-1:5 5b:b-dman-HEX-1:5 6b:b-dglc-HEX-1:5 7b:b-dman-HEX-1:5 8b:a-dgro-dgal-NON-2:6|1:a|2:keto|3:d 9s:n-acetyl 10s:n-acetyl 11b:b-dman-HEX-1:5 12b:b-dglc-HEX-1:5 13b:b-dglc-HEX-1:5 14b:a-dgro-dgal-NON-2:6|1:a|2:keto|3:d 15s:n-acetyl 16s:n-acetyl 17s:n-acetyl 18s:n-acetyl 19s:n-acetyl LIN 1:1o(-1+-1)2d 2:1o(-1+-1)3d 3:3o(-1+-…	NLink	(NH4)1	17.03	-1	27.13	25.02	29.24	0	2.42	3863.64	2391.86	14	4.4	1288.56	3	65.3459	2800000	13713	MouseBrain-Z-T-1.raw	P43006|EAA2_MOUSE	11	121885	(HexNAc)5(Hex)4(Fuc)1(NeuAc)2_1165:0	N11:(HexNAc)5(Hex)4(Fuc)1(NeuAc)2_1165:0:1000.00
VDHESLN(+2246.82)ATPQVAMQVLEIHYTPSVK	(Fuc)2(Hex)4(HexNAc)5(NeuAc)1	RES 1b:b-dglc-HEX-1:5 2b:a-lgal-HEX-1:5|6:d 3b:b-dglc-HEX-1:5 4b:b-dman-HEX-1:5 5b:b-dman-HEX-1:5 6b:b-dglc-HEX-1:5 7s:n-acetyl 8b:b-dman-HEX-1:5 9b:b-dglc-HEX-1:5 10b:a-lgal-HEX-1:5|6:d 11s:n-acetyl 12b:b-dglc-HEX-1:5 13b:b-dman-HEX-1:5 14b:a-dgro-dgal-NON-2:6|1:a|2:keto|3:d 15s:n-acetyl 16s:n-acetyl 17s:n-acetyl 18s:n-acetyl LIN 1:1o(-1+-1)2d 2:1o(-1+-1)3d 3:3o(-1+-1)4d 4:4o(-1+-1)5d 5:5o(-1+-1…	NLink	(NH4)1	17.03	0	36.8	30.95	42.66	0	1.66	5169.31	2246.82	26	-1.5	1293.33	4	154.495	11300000	33439	MouseBrain-Z-T-1.raw	Q8BLQ9|CADM2_MOUSE	7	122986	(HexNAc)5(Hex)4(Fuc)2(NeuAc)1_831:0	N7:(HexNAc)5(Hex)4(Fuc)2(NeuAc)1_831:0:1000.00
LDWLGN(+2392.87)C(+57.02)SGLNDDSYGYR	(Fuc)3(Hex)4(HexNAc)5(NeuAc)1	RES 1b:b-dglc-HEX-1:5 2b:a-lgal-HEX-1:5|6:d 3b:b-dglc-HEX-1:5 4b:b-dman-HEX-1:5 5b:b-dman-HEX-1:5 6b:b-dglc-HEX-1:5 7b:a-lgal-HEX-1:5|6:d 8s:n-acetyl 9b:b-dman-HEX-1:5 10b:b-dglc-HEX-1:5 11b:a-lgal-HEX-1:5|6:d 12s:n-acetyl 13b:b-dglc-HEX-1:5 14b:b-dman-HEX-1:5 15b:a-dgro-dgal-NON-2:6|1:a|2:keto|3:d 16s:n-acetyl 17s:n-acetyl 18s:n-acetyl 19s:n-acetyl LIN 1:1o(-1+-1)2d 2:1o(-1+-1)3d 3:3o(-1+-1)4d 4…	NLink		0	1	12.68	12.29	13.07	0	0.36	4496.77	2392.87	18	5.4	1500.27	3	150.168		32471	MouseBrain-Z-T-1.raw	P14094|AT1B1_MOUSE	6	0	(HexNAc)5(Hex)4(Fuc)3(NeuAc)1_1169:0;Carbamidomethylation	N6:(HexNAc)5(Hex)4(Fuc)3(NeuAc)1_1169:0:17.91;C7:Carbamidomethylation:1000.00
FKLDWLGN(+2408.87)C(+57.02)SGLNDDSYGYR	(Fuc)2(Hex)5(HexNAc)5(NeuAc)1	RES 1b:b-dglc-HEX-1:5 2b:a-lgal-HEX-1:5|6:d 3b:b-dglc-HEX-1:5 4b:b-dman-HEX-1:5 5b:b-dman-HEX-1:5 6b:b-dglc-HEX-1:5 7b:a-lgal-HEX-1:5|6:d 8s:n-acetyl 9b:b-dman-HEX-1:5 10b:b-dglc-HEX-1:5 11b:b-dman-HEX-1:5 12s:n-acetyl 13b:b-dglc-HEX-1:5 14b:b-dman-HEX-1:5 15b:a-dgro-dgal-NON-2:6|1:a|2:keto|3:d 16s:n-acetyl 17s:n-acetyl 18s:n-acetyl 19s:n-acetyl LIN 1:1o(-1+-1)2d 2:1o(-1+-1)3d 3:3o(-1+-1)4d 4:4o(…	NLink	(NH4)1	17.03	0	26.04	24.62	27.47	0	0.9	4804.96	2408.87	20	2.5	1202.25	4	179.942	1800000	38937	MouseBrain-Z-T-1.raw	P14094|AT1B1_MOUSE	8	105329	(HexNAc)5(Hex)5(Fuc)2(NeuAc)1_1206:0;Carbamidomethylation	N8:(HexNAc)5(Hex)5(Fuc)2(NeuAc)1_1206:0:29.88;C9:Carbamidomethylation:1000.00
GGN(+2100.76)VTLPC(+57.02)K	(Fuc)1(Hex)4(HexNAc)5(NeuAc)1	RES 1b:b-dglc-HEX-1:5 2b:a-lgal-HEX-1:5|6:d 3b:b-dglc-HEX-1:5 4b:b-dman-HEX-1:5 5b:b-dman-HEX-1:5 6b:b-dglc-HEX-1:5 7b:b-dglc-HEX-1:5 8s:n-acetyl 9s:n-acetyl 10b:b-dman-HEX-1:5 11b:b-dglc-HEX-1:5 12b:b-dman-HEX-1:5 13b:a-dgro-dgal-NON-2:6|1:a|2:keto|3:d 14s:n-acetyl 15s:n-acetyl 16s:n-acetyl 17s:n-acetyl LIN 1:1o(-1+-1)2d 2:1o(-1+-1)3d 3:3o(-1+-1)4d 4:4o(-1+-1)5d 5:5o(-1+-1)6d 6:6o(-1+-1)7d 7:7d(…	NLink	(NH4)1	17.03	1	21.4	10.7	32.11	0	1.27	3062.26	2100.76	9	5.3	1022.1	3	45.5829	27300	9154	MouseBrain-Z-T-1.raw	Q9QUP5|HPLN1_MOUSE	3	72923	(HexNAc)5(Hex)4(Fuc)1(NeuAc)1_551:0;Carbamidomethylation	N3:(HexNAc)5(Hex)4(Fuc)1(NeuAc)1_551:0:1001.00;C8:Carbamidomethylation:1000.00
DEGDYFC(+57.02)ELQVSGANPMSSN(+2237.78)K	(Hex)7(HexNAc)4(NeuAc)1	RES 1b:b-dglc-HEX-1:5 2b:b-dglc-HEX-1:5 3b:b-dman-HEX-1:5 4b:b-dman-HEX-1:5 5b:b-dman-HEX-1:5 6b:b-dman-HEX-1:5 7b:b-dman-HEX-1:5 8b:b-dglc-HEX-1:5 9b:b-dman-HEX-1:5 10s:n-acetyl 11b:b-dglc-HEX-1:5 12b:b-dman-HEX-1:5 13b:a-dgro-dgal-NON-2:6|1:a|2:keto|3:d 14s:n-acetyl 15s:n-acetyl 16s:n-acetyl 17s:n-acetyl LIN 1:1o(-1+-1)2d 2:2o(-1+-1)3d 3:3o(-1+-1)4d 4:4o(-1+-1)5d 5:4o(-1+-1)6d 6:3o(-1+-1)7d 7:7…	NLink		0	1	24.83	13.82	35.83	0	100	4584.75	2237.78	21	4.1	1529.6	3	153.4	2840000	33185	MouseBrain-Z-T-1.raw	P01831|THY1_MOUSE	20	169415	Carbamidomethylation;(HexNAc)4(Hex)7(NeuAc)1_809:0	C7:Carbamidomethylation:1000.00;N20:(HexNAc)4(Hex)7(NeuAc)1_809:0:0.00
N(+2205.79)HSIPLETK	(Fuc)2(Hex)5(HexNAc)4(NeuAc)1	RES 1b:b-dglc-HEX-1:5 2b:a-lgal-HEX-1:5|6:d 3b:b-dglc-HEX-1:5 4b:b-dman-HEX-1:5 5b:b-dman-HEX-1:5 6b:b-dglc-HEX-1:5 7b:b-dman-HEX-1:5 8b:a-lgal-HEX-1:5|6:d 9s:n-acetyl 10b:b-dman-HEX-1:5 11b:b-dglc-HEX-1:5 12b:b-dman-HEX-1:5 13b:a-dgro-dgal-NON-2:6|1:a|2:keto|3:d 14s:n-acetyl 15s:n-acetyl 16s:n-acetyl 17s:n-acetyl LIN 1:1o(-1+-1)2d 2:1o(-1+-1)3d 3:3o(-1+-1)4d 4:4o(-1+-1)5d 5:5o(-1+-1)6d 6:6o(-1+-…	NLink		0	0	25.49	19.15	31.82	0	0	3243.34	2205.79	9	1.6	1082.12	3	43.3039	371000	8642	MouseBrain-Z-T-1.raw	Q9Z306|S22A4_MOUSE;Q9Z0E8|S22A5_MOUSE	1	84434	(HexNAc)4(Hex)5(Fuc)2(NeuAc)1_752:0	N1:(HexNAc)4(Hex)5(Fuc)2(NeuAc)1_752:0:1001.00
LDWLGN(+2303.84)C(+57.02)SGLNDDSYGYR	(Fuc)1(Hex)4(HexNAc)6(NeuAc)1	RES 1b:b-dglc-HEX-1:5 2b:a-lgal-HEX-1:5|6:d 3b:b-dglc-HEX-1:5 4b:b-dman-HEX-1:5 5b:b-dman-HEX-1:5 6b:b-dglc-HEX-1:5 7s:n-acetyl 8b:b-dglc-HEX-1:5 9s:n-acetyl 10b:b-dman-HEX-1:5 11b:b-dglc-HEX-1:5 12s:n-acetyl 13b:b-dglc-HEX-1:5 14b:b-dman-HEX-1:5 15b:a-dgro-dgal-NON-2:6|1:a|2:keto|3:d 16s:n-acetyl 17s:n-acetyl 18s:n-acetyl 19s:n-acetyl LIN 1:1o(-1+-1)2d 2:1o(-1+-1)3d 3:3o(-1+-1)4d 4:4o(-1+-1)5d 5…	NLink		0	0	23.88	25.46	22.3	0	0.92	4407.73	2303.84	18	3.3	1470.26	3	175.002	6770000	37955	MouseBrain-Z-T-1.raw	P14094|AT1B1_MOUSE	6	160965	(HexNAc)6(Hex)4(Fuc)1(NeuAc)1_958:0;Carbamidomethylation	N6:(HexNAc)6(Hex)4(Fuc)1(NeuAc)1_958:0:38.32;C7:Carbamidomethylation:1000.00
ISPGKN(+2262.81)ATGMEVGWYR	(Fuc)1(Hex)5(HexNAc)5(NeuAc)1	RES 1b:b-dglc-HEX-1:5 2b:a-lgal-HEX-1:5|6:d 3b:b-dglc-HEX-1:5 4b:b-dman-HEX-1:5 5b:b-dman-HEX-1:5 6b:b-dglc-HEX-1:5 7b:b-dglc-HEX-1:5 8s:n-acetyl 9s:n-acetyl 10b:b-dman-HEX-1:5 11b:b-dglc-HEX-1:5 12b:b-dman-HEX-1:5 13b:b-dman-HEX-1:5 14b:a-dgro-dgal-NON-2:6|1:a|2:keto|3:d 15s:n-acetyl 16s:n-acetyl 17s:n-acetyl 18s:n-acetyl LIN 1:1o(-1+-1)2d 2:1o(-1+-1)3d 3:3o(-1+-1)4d 4:4o(-1+-1)5d 5:5o(-1+-1)6d …	NLink		0	0	26.5	26.35	26.66	0	4.69	4027.67	2262.81	16	2.9	1007.93	4	106.071	418000	22638	MouseBrain-Z-T-1.raw	Q61885|MOG_MOUSE	6	69691	(HexNAc)5(Hex)5(Fuc)1(NeuAc)1_873:0	N6:(HexNAc)5(Hex)5(Fuc)1(NeuAc)1_873:0:1000.00
N(+2352.87)ATGMEVGWYR	(Fuc)5(Hex)5(HexNAc)4	RES 1b:b-dglc-HEX-1:5 2b:a-lgal-HEX-1:5|6:d 3b:b-dglc-HEX-1:5 4b:b-dman-HEX-1:5 5b:b-dman-HEX-1:5 6b:b-dglc-HEX-1:5 7b:a-lgal-HEX-1:5|6:d 8b:b-dman-HEX-1:5 9b:a-lgal-HEX-1:5|6:d 10s:n-acetyl 11b:b-dman-HEX-1:5 12b:b-dglc-HEX-1:5 13b:a-lgal-HEX-1:5|6:d 14b:b-dman-HEX-1:5 15b:a-lgal-HEX-1:5|6:d 16s:n-acetyl 17s:n-acetyl 18s:n-acetyl LIN 1:1o(-1+-1)2d 2:1o(-1+-1)3d 3:3o(-1+-1)4d 4:4o(-1+-1)5d 5:5o(-…	NLink	(NH4)1	17.03	2	20.92	13.17	28.67	0	100	3652.47	2352.87	11	2.8	914.631	4	103.482	409000	22077	MouseBrain-Z-T-1.raw	Q61885|MOG_MOUSE	1	54976	(HexNAc)4(Hex)5(Fuc)5_1093:0	N1:(HexNAc)4(Hex)5(Fuc)5_1093:0:1000.00
APLMPWNESSIFHIPRPVSLN(+2862.02)MTVK	(Fuc)2(Hex)6(HexNAc)5(NeuAc)2	RES 1b:b-dglc-HEX-1:5 2b:a-lgal-HEX-1:5|6:d 3b:b-dglc-HEX-1:5 4b:b-dman-HEX-1:5 5b:b-dman-HEX-1:5 6b:b-dglc-HEX-1:5 7b:b-dman-HEX-1:5 8b:a-lgal-HEX-1:5|6:d 9s:n-acetyl 10b:b-dman-HEX-1:5 11b:b-dglc-HEX-1:5 12b:b-dman-HEX-1:5 13b:a-dgro-dgal-NON-2:6|1:a|2:keto|3:d 14s:n-acetyl 15s:n-acetyl 16b:b-dglc-HEX-1:5 17b:b-dman-HEX-1:5 18b:a-dgro-dgal-NON-2:6|1:a|2:keto|3:d 19s:n-acetyl 20s:n-acetyl 21s:n-…	NLink		0	2	21.46	12.24	30.67	0	9.53	5725.51	2862.02	25	0.9	1432.89	4	183.149	21400000	39774	MouseBrain-Z-T-1.raw	P10852|4F2_MOUSE	21	154245	(HexNAc)5(Hex)6(Fuc)2(NeuAc)2_2716:0	N21:(HexNAc)5(Hex)6(Fuc)2(NeuAc)2_2716:0:17.44
FLN(+2449.90)VTPNVEVNVEC(+57.02)R	(Fuc)2(Hex)4(HexNAc)6(NeuAc)1	RES 1b:b-dglc-HEX-1:5 2b:a-lgal-HEX-1:5|6:d 3b:b-dglc-HEX-1:5 4b:b-dman-HEX-1:5 5b:b-dman-HEX-1:5 6b:b-dglc-HEX-1:5 7s:n-acetyl 8b:b-dglc-HEX-1:5 9b:a-lgal-HEX-1:5|6:d 10s:n-acetyl 11b:b-dman-HEX-1:5 12b:b-dglc-HEX-1:5 13s:n-acetyl 14b:b-dglc-HEX-1:5 15b:b-dman-HEX-1:5 16b:a-dgro-dgal-NON-2:6|1:a|2:keto|3:d 17s:n-acetyl 18s:n-acetyl 19s:n-acetyl 20s:n-acetyl LIN 1:1o(-1+-1)2d 2:1o(-1+-1)3d 3:3o(-…	NLink	(NH4)1	17.03	0	26	27.38	24.63	0	0.66	4255.81	2449.9	15	-1.9	1419.61	3	125.84	6350000	27139	MouseBrain-Z-T-1.raw	P14231|AT1B2_MOUSE	3	151997	(HexNAc)6(Hex)4(Fuc)2(NeuAc)1_1336:0;Carbamidomethylation	N3:(HexNAc)6(Hex)4(Fuc)2(NeuAc)1_1336:0:9.81;C14:Carbamidomethylation:1000.00
GN(+1971.72)GTLITFHSAFQC(+57.02)C(+57.02)GK	(Fuc)6(Hex)3(HexNAc)3	RES 1b:b-dglc-HEX-1:5 2b:a-lgal-HEX-1:5|6:d 3b:b-dglc-HEX-1:5 4b:b-dman-HEX-1:5 5b:b-dman-HEX-1:5 6b:b-dman-HEX-1:5 7b:b-dglc-HEX-1:5 8b:a-lgal-HEX-1:5|6:d 9b:a-lgal-HEX-1:5|6:d 10b:a-lgal-HEX-1:5|6:d 11b:a-lgal-HEX-1:5|6:d 12b:a-lgal-HEX-1:5|6:d 13s:n-acetyl 14s:n-acetyl 15s:n-acetyl LIN 1:1o(-1+-1)2d 2:1o(-1+-1)3d 3:3o(-1+-1)4d 4:4o(-1+-1)5d 5:4o(-1+-1)6d 6:6o(-1+-1)7d 7:7o(-1+-1)8d 8:8o(-1+-1)…	NLink		0	-1	23.61	12.9	34.32	0	7.47	3868.58	1971.72	17	1.5	1290.2	3	102.546		21850	MouseBrain-Z-T-1.raw	Q922J6|TSN2_MOUSE	2	0	(HexNAc)5(Hex)5(Fuc)1_372:0;Carbamidomethylation;Carbamidomethylation	N2:(HexNAc)5(Hex)5(Fuc)1_372:0:1001.00;C14:Carbamidomethylation:1000.00;C15:Carbamidomethylation:1000.00
AVISMLN(+2205.79)ETMNEAPEETK	(Fuc)2(Hex)5(HexNAc)4(NeuAc)1	RES 1b:b-dglc-HEX-1:5 2b:a-lgal-HEX-1:5|6:d 3b:b-dglc-HEX-1:5 4b:b-dman-HEX-1:5 5b:b-dman-HEX-1:5 6b:b-dglc-HEX-1:5 7b:b-dman-HEX-1:5 8b:a-lgal-HEX-1:5|6:d 9s:n-acetyl 10b:b-dman-HEX-1:5 11b:b-dglc-HEX-1:5 12b:b-dman-HEX-1:5 13b:a-dgro-dgal-NON-2:6|1:a|2:keto|3:d 14s:n-acetyl 15s:n-acetyl 16s:n-acetyl 17s:n-acetyl LIN 1:1o(-1+-1)2d 2:1o(-1+-1)3d 3:3o(-1+-1)4d 4:4o(-1+-1)5d 5:5o(-1+-1)6d 6:6o(-1+-…	NLink	(NH4)1	17.03	0	19.8	14.72	24.87	0	1.3	4228.75	2205.79	18	4.5	1410.6	3	148.044	877000	32153	MouseBrain-Z-T-1.raw	P43006|EAA2_MOUSE	7	149970	(HexNAc)4(Hex)5(Fuc)2(NeuAc)1_756:0	N7:(HexNAc)4(Hex)5(Fuc)2(NeuAc)1_756:0:25.70
LSVEC(+57.02)AN(+2611.95)K	(Fuc)2(Hex)5(HexNAc)6(NeuAc)1	RES 1b:b-dglc-HEX-1:5 2b:a-lgal-HEX-1:5|6:d 3b:b-dglc-HEX-1:5 4b:b-dman-HEX-1:5 5b:b-dman-HEX-1:5 6b:b-dglc-HEX-1:5 7s:n-acetyl 8b:b-dglc-HEX-1:5 9b:a-lgal-HEX-1:5|6:d 10s:n-acetyl 11b:b-dman-HEX-1:5 12b:b-dglc-HEX-1:5 13b:b-dman-HEX-1:5 14s:n-acetyl 15b:b-dglc-HEX-1:5 16b:b-dman-HEX-1:5 17b:a-dgro-dgal-NON-2:6|1:a|2:keto|3:d 18s:n-acetyl 19s:n-acetyl 20s:n-acetyl 21s:n-acetyl LIN 1:1o(-1+-1)2d 2…	NLink	(NH4)1	17.03	0	27.27	33.5	21.04	0	0.16	3548.42	2611.95	8	2.2	1183.82	3	46.6879	462000	9540	MouseBrain-Z-T-1.raw	Q62277|SYPH_MOUSE	7	102323	Carbamidomethylation;(HexNAc)6(Hex)5(Fuc)2(NeuAc)1_1811:0	C5:Carbamidomethylation:1000.00;N7:(HexNAc)6(Hex)5(Fuc)2(NeuAc)1_1811:0:1000.00
LSVEC(+57.02)AN(+2611.95)K	(Fuc)2(Hex)5(HexNAc)6(NeuAc)1	RES 1b:b-dglc-HEX-1:5 2b:a-lgal-HEX-1:5|6:d 3b:b-dglc-HEX-1:5 4b:b-dman-HEX-1:5 5b:b-dglc-HEX-1:5 6s:n-acetyl 7b:b-dman-HEX-1:5 8b:b-dglc-HEX-1:5 9b:a-lgal-HEX-1:5|6:d 10s:n-acetyl 11b:b-dman-HEX-1:5 12b:b-dglc-HEX-1:5 13b:b-dman-HEX-1:5 14s:n-acetyl 15b:b-dglc-HEX-1:5 16b:b-dman-HEX-1:5 17b:a-dgro-dgal-NON-2:6|1:a|2:keto|3:d 18s:n-acetyl 19s:n-acetyl 20s:n-acetyl 21s:n-acetyl LIN 1:1o(-1+-1)2d 2…	NLink		0	0	19.76	22.88	16.63	0	0.41	3531.39	2611.95	8	-0.8	1178.14	3	45.8977	10000000	9360	MouseBrain-Z-T-1.raw	Q62277|SYPH_MOUSE	7	101410	Carbamidomethylation;(HexNAc)6(Hex)5(Fuc)2(NeuAc)1_1839:0	C5:Carbamidomethylation:1000.00;N7:(HexNAc)6(Hex)5(Fuc)2(NeuAc)1_1839:0:1000.00
LEPNSVDPEN(+2497.91)ITEILIANQK	(Fuc)4(Hex)5(HexNAc)4(NeuAc)1	RES 1b:b-dglc-HEX-1:5 2b:a-lgal-HEX-1:5|6:d 3b:b-dglc-HEX-1:5 4b:b-dman-HEX-1:5 5b:b-dman-HEX-1:5 6b:b-dglc-HEX-1:5 7b:a-lgal-HEX-1:5|6:d 8b:b-dman-HEX-1:5 9b:a-lgal-HEX-1:5|6:d 10s:n-acetyl 11b:b-dman-HEX-1:5 12b:b-dglc-HEX-1:5 13b:a-lgal-HEX-1:5|6:d 14b:b-dman-HEX-1:5 15b:a-dgro-dgal-NON-2:6|1:a|2:keto|3:d 16s:n-acetyl 17s:n-acetyl 18s:n-acetyl 19s:n-acetyl LIN 1:1o(-1+-1)2d 2:1o(-1+-1)3d 3:3o(…	NLink	(NH4)1	17.03	0	14.65	16.92	12.37	0	100	4751.09	2497.91	20	-2.3	1584.7	3	223.647	12900	48907	MouseBrain-Z-T-1.raw	P15209|NTRK2_MOUSE	10	175763	(HexNAc)4(Hex)5(Fuc)4(NeuAc)1_1475:0	N10:(HexNAc)4(Hex)5(Fuc)4(NeuAc)1_1475:0:6.92
LDWLGN(+2465.89)C(+57.02)SGLNDDSYGYR	(Fuc)1(Hex)5(HexNAc)6(NeuAc)1	RES 1b:b-dglc-HEX-1:5 2b:a-lgal-HEX-1:5|6:d 3b:b-dglc-HEX-1:5 4b:b-dman-HEX-1:5 5b:b-dman-HEX-1:5 6b:b-dglc-HEX-1:5 7s:n-acetyl 8b:b-dglc-HEX-1:5 9s:n-acetyl 10b:b-dman-HEX-1:5 11b:b-dglc-HEX-1:5 12b:b-dman-HEX-1:5 13s:n-acetyl 14b:b-dglc-HEX-1:5 15b:b-dman-HEX-1:5 16b:a-dgro-dgal-NON-2:6|1:a|2:keto|3:d 17s:n-acetyl 18s:n-acetyl 19s:n-acetyl 20s:n-acetyl LIN 1:1o(-1+-1)2d 2:1o(-1+-1)3d 3:3o(-1+-1…	NLink	(NH4)1	17.03	0	28.71	16.59	40.83	0	4.47	4586.81	2465.89	18	1.1	1529.95	3	175.004	645000	38011	MouseBrain-Z-T-1.raw	P14094|AT1B1_MOUSE	6	169475	(HexNAc)6(Hex)5(Fuc)1(NeuAc)1_1372:0;Carbamidomethylation	N6:(HexNAc)6(Hex)5(Fuc)1(NeuAc)1_1372:0:41.87;C7:Carbamidomethylation:1000.00
VLVAPPSEEAN(+2262.81)TTK	(Fuc)1(Hex)5(HexNAc)5(NeuAc)1	RES 1b:b-dglc-HEX-1:5 2b:a-lgal-HEX-1:5|6:d 3b:b-dglc-HEX-1:5 4b:b-dman-HEX-1:5 5b:b-dman-HEX-1:5 6b:b-dglc-HEX-1:5 7b:b-dglc-HEX-1:5 8s:n-acetyl 9s:n-acetyl 10b:b-dman-HEX-1:5 11b:b-dglc-HEX-1:5 12b:b-dman-HEX-1:5 13b:b-dman-HEX-1:5 14b:a-dgro-dgal-NON-2:6|1:a|2:keto|3:d 15s:n-acetyl 16s:n-acetyl 17s:n-acetyl 18s:n-acetyl LIN 1:1o(-1+-1)2d 2:1o(-1+-1)3d 3:3o(-1+-1)4d 4:4o(-1+-1)5d 5:5o(-1+-1)6d …	NLink		0	0	25.23	18.69	31.77	0	0.93	3717.57	2262.81	14	2.7	1240.2	3	77.1303	611000	16190	MouseBrain-Z-T-1.raw	P43006|EAA2_MOUSE	11	111396	(HexNAc)5(Hex)5(Fuc)1(NeuAc)1_844:0	N11:(HexNAc)5(Hex)5(Fuc)1(NeuAc)1_844:0:1001.00
MTQESALIFPFLN(+2221.79)K	(Fuc)1(Hex)6(HexNAc)4(NeuAc)1	RES 1b:b-dglc-HEX-1:5 2b:a-lgal-HEX-1:5|6:d 3b:b-dglc-HEX-1:5 4b:b-dman-HEX-1:5 5b:b-dman-HEX-1:5 6b:b-dglc-HEX-1:5 7b:b-dman-HEX-1:5 8s:n-acetyl 9b:b-dman-HEX-1:5 10b:b-dglc-HEX-1:5 11b:b-dman-HEX-1:5 12b:b-dman-HEX-1:5 13b:a-dgro-dgal-NON-2:6|1:a|2:keto|3:d 14s:n-acetyl 15s:n-acetyl 16s:n-acetyl 17s:n-acetyl LIN 1:1o(-1+-1)2d 2:1o(-1+-1)3d 3:3o(-1+-1)4d 4:4o(-1+-1)5d 5:5o(-1+-1)6d 6:6o(-1+-1)7d…	NLink	(NH4)1	17.03	0	16.22	13.45	18.99	0	2.37	3876.66	2221.79	14	7	1293.24	3	174.51		37896	MouseBrain-Z-T-1.raw	Q99N28|CADM3_MOUSE	13	0	(HexNAc)4(Hex)6(Fuc)1(NeuAc)1_788:0	N13:(HexNAc)4(Hex)6(Fuc)1(NeuAc)1_788:0:1000.00
N(+2205.79)ASNMEYR	(Fuc)2(Hex)5(HexNAc)4(NeuAc)1	RES 1b:b-dglc-HEX-1:5 2b:a-lgal-HEX-1:5|6:d 3b:b-dglc-HEX-1:5 4b:b-dman-HEX-1:5 5b:b-dman-HEX-1:5 6b:b-dglc-HEX-1:5 7b:b-dman-HEX-1:5 8b:a-lgal-HEX-1:5|6:d 9s:n-acetyl 10b:b-dman-HEX-1:5 11b:b-dglc-HEX-1:5 12b:b-dman-HEX-1:5 13b:a-dgro-dgal-NON-2:6|1:a|2:keto|3:d 14s:n-acetyl 15s:n-acetyl 16s:n-acetyl 17s:n-acetyl LIN 1:1o(-1+-1)2d 2:1o(-1+-1)3d 3:3o(-1+-1)4d 4:4o(-1+-1)5d 5:5o(-1+-1)6d 6:6o(-1+-…	NLink	(NH4)1	17.03	0	23.91	15.05	32.78	0	1.19	3206.23	2205.79	8	-2.3	1069.75	3	31.4843	1090000	5913	MouseBrain-Z-T-1.raw	P97300|NPTN_MOUSE	1	81403	(HexNAc)4(Hex)5(Fuc)2(NeuAc)1_751:0	N1:(HexNAc)4(Hex)5(Fuc)2(NeuAc)1_751:0:1001.00
N(+2262.81)ISSEEK	(Fuc)6(Hex)3(HexNAc)3(NeuAc)1	RES 1b:b-dglc-HEX-1:5 2b:a-lgal-HEX-1:5|6:d 3b:b-dglc-HEX-1:5 4b:b-dman-HEX-1:5 5b:b-dman-HEX-1:5 6b:b-dman-HEX-1:5 7b:b-dglc-HEX-1:5 8b:a-lgal-HEX-1:5|6:d 9b:a-lgal-HEX-1:5|6:d 10b:a-lgal-HEX-1:5|6:d 11b:a-lgal-HEX-1:5|6:d 12b:a-lgal-HEX-1:5|6:d 13b:a-dgro-dgal-NON-2:6|1:a|2:keto|3:d 14s:n-acetyl 15s:n-acetyl 16s:n-acetyl 17s:n-acetyl LIN 1:1o(-1+-1)2d 2:1o(-1+-1)3d 3:3o(-1+-1)4d 4:4o(-1+-1)5d 5…	NLink		0	0	13.57	13.17	13.98	0	1.36	3068.19	2262.81	7	0.6	1023.74	3	26.1019	309000	4666	MouseBrain-Z-T-1.raw	P13595|NCAM1_MOUSE	1	73324	(HexNAc)5(Hex)5(Fuc)1(NeuAc)1_844:0	N1:(HexNAc)5(Hex)5(Fuc)1(NeuAc)1_844:0:1001.00
VLVAPPSEEAN(+2919.04)TTK	(Fuc)6(Hex)4(HexNAc)4(NeuAc)2	RES 1b:b-dglc-HEX-1:5 2b:a-lgal-HEX-1:5|6:d 3b:b-dglc-HEX-1:5 4b:b-dman-HEX-1:5 5b:b-dman-HEX-1:5 6b:b-dglc-HEX-1:5 7b:a-lgal-HEX-1:5|6:d 8b:a-lgal-HEX-1:5|6:d 9s:n-acetyl 10b:b-dman-HEX-1:5 11b:b-dglc-HEX-1:5 12b:a-lgal-HEX-1:5|6:d 13b:a-lgal-HEX-1:5|6:d 14b:a-dgro-dgal-NON-2:6|1:a|2:keto|3:d 15s:n-acetyl 16b:b-dman-HEX-1:5 17b:a-lgal-HEX-1:5|6:d 18b:a-dgro-dgal-NON-2:6|1:a|2:keto|3:d 19s:n-acet…	NLink		0	0	20.92	23.18	18.65	0	0.66	4373.8	2919.04	14	9.8	1094.47	4	64.6496	1790000	13359	MouseBrain-Z-T-1.raw	P43006|EAA2_MOUSE	11	87025	(HexNAc)6(Hex)6(Fuc)1(NeuAc)2_2894:0	N11:(HexNAc)6(Hex)6(Fuc)1(NeuAc)2_2894:0:1000.00
MTQESALIFPFLN(+2919.04)K	(Fuc)6(Hex)4(HexNAc)4(NeuAc)2	RES 1b:b-dglc-HEX-1:5 2b:a-lgal-HEX-1:5|6:d 3b:b-dglc-HEX-1:5 4b:b-dman-HEX-1:5 5b:b-dman-HEX-1:5 6b:b-dglc-HEX-1:5 7b:a-lgal-HEX-1:5|6:d 8b:a-lgal-HEX-1:5|6:d 9s:n-acetyl 10b:b-dman-HEX-1:5 11b:b-dglc-HEX-1:5 12b:a-lgal-HEX-1:5|6:d 13b:a-lgal-HEX-1:5|6:d 14b:a-dgro-dgal-NON-2:6|1:a|2:keto|3:d 15s:n-acetyl 16b:b-dman-HEX-1:5 17b:a-lgal-HEX-1:5|6:d 18b:a-dgro-dgal-NON-2:6|1:a|2:keto|3:d 19s:n-acet…	NLink		0	0	11.78	11.58	11.99	0	0.3	4556.89	2919.04	14	9.9	1519.98	3	170.444	705000	36960	MouseBrain-Z-T-1.raw	Q99N28|CADM3_MOUSE	13	168151	(HexNAc)6(Hex)6(Fuc)1(NeuAc)2_2939:0	N13:(HexNAc)6(Hex)6(Fuc)1(NeuAc)2_2939:0:1000.00
VLVAPPSEEAN(+3065.10)TTK	(Fuc)2(Hex)6(HexNAc)6(NeuAc)2	RES 1b:b-dglc-HEX-1:5 2b:a-lgal-HEX-1:5|6:d 3b:b-dglc-HEX-1:5 4b:b-dman-HEX-1:5 5b:b-dman-HEX-1:5 6b:b-dglc-HEX-1:5 7b:b-dman-HEX-1:5 8s:n-acetyl 9b:b-dglc-HEX-1:5 10b:a-lgal-HEX-1:5|6:d 11s:n-acetyl 12b:b-dman-HEX-1:5 13b:b-dglc-HEX-1:5 14b:b-dman-HEX-1:5 15b:a-dgro-dgal-NON-2:6|1:a|2:keto|3:d 16s:n-acetyl 17s:n-acetyl 18b:b-dglc-HEX-1:5 19b:b-dman-HEX-1:5 20b:a-dgro-dgal-NON-2:6|1:a|2:keto|3:d …	NLink		0	0	31.08	36.53	25.63	0	0.71	4519.86	3065.1	14	-1.4	1507.62	3	90.7772	4570000	19625	MouseBrain-Z-T-1.raw	P43006|EAA2_MOUSE	11	166440	(HexNAc)6(Hex)6(Fuc)2(NeuAc)2_3500:0	N11:(HexNAc)6(Hex)6(Fuc)2(NeuAc)2_3500:0:1000.00
LSVEC(+57.02)AN(+2699.97)K	(Fuc)2(Hex)5(HexNAc)5(NeuAc)2	RES 1b:b-dglc-HEX-1:5 2b:a-lgal-HEX-1:5|6:d 3b:b-dglc-HEX-1:5 4b:b-dman-HEX-1:5 5b:b-dman-HEX-1:5 6b:b-dglc-HEX-1:5 7b:b-dman-HEX-1:5 8s:n-acetyl 9b:b-dglc-HEX-1:5 10b:b-dman-HEX-1:5 11b:a-dgro-dgal-NON-2:6|1:a|2:keto|3:d 12s:n-acetyl 13s:n-acetyl 14b:b-dman-HEX-1:5 15b:b-dglc-HEX-1:5 16b:a-lgal-HEX-1:5|6:d 17b:a-dgro-dgal-NON-2:6|1:a|2:keto|3:d 18s:n-acetyl 19s:n-acetyl 20s:n-acetyl 21s:n-acetyl…	NLink		0	0	25.42	32.89	17.94	0	2.23	3619.41	2699.97	8	0.9	1207.48	3	61.9238	3830000	12854	MouseBrain-Z-T-1.raw	Q62277|SYPH_MOUSE	7	106115	Carbamidomethylation;(HexNAc)5(Hex)5(Fuc)2(NeuAc)2_2129:0	C5:Carbamidomethylation:1000.00;N7:(HexNAc)5(Hex)5(Fuc)2(NeuAc)2_2129:0:1000.00
VLVAPPSEEAN(+2262.81)TTK	(Fuc)6(Hex)3(HexNAc)3(NeuAc)1	RES 1b:b-dglc-HEX-1:5 2b:a-lgal-HEX-1:5|6:d 3b:b-dglc-HEX-1:5 4b:b-dman-HEX-1:5 5b:b-dman-HEX-1:5 6b:b-dman-HEX-1:5 7b:b-dglc-HEX-1:5 8b:a-lgal-HEX-1:5|6:d 9b:a-lgal-HEX-1:5|6:d 10b:a-lgal-HEX-1:5|6:d 11b:a-lgal-HEX-1:5|6:d 12b:a-lgal-HEX-1:5|6:d 13b:a-dgro-dgal-NON-2:6|1:a|2:keto|3:d 14s:n-acetyl 15s:n-acetyl 16s:n-acetyl 17s:n-acetyl LIN 1:1o(-1+-1)2d 2:1o(-1+-1)3d 3:3o(-1+-1)4d 4:4o(-1+-1)5d 5…	NLink		0	1	13.53	12.84	14.23	0	0	3717.57	2262.81	14	-2.5	1240.53	3	75.2093	2100000	15770	MouseBrain-Z-T-1.raw	P43006|EAA2_MOUSE	11	111442	(HexNAc)5(Hex)5(Fuc)1(NeuAc)1_844:0	N11:(HexNAc)5(Hex)5(Fuc)1(NeuAc)1_844:0:1001.00
VLTLAN(+2424.86)FTTK	(Fuc)1(Hex)6(HexNAc)5(NeuAc)1	RES 1b:b-dglc-HEX-1:5 2b:a-lgal-HEX-1:5|6:d 3b:b-dglc-HEX-1:5 4b:b-dman-HEX-1:5 5b:b-dman-HEX-1:5 6b:b-dglc-HEX-1:5 7b:b-dman-HEX-1:5 8b:b-dglc-HEX-1:5 9s:n-acetyl 10s:n-acetyl 11b:b-dman-HEX-1:5 12b:b-dglc-HEX-1:5 13b:b-dman-HEX-1:5 14b:b-dman-HEX-1:5 15b:a-dgro-dgal-NON-2:6|1:a|2:keto|3:d 16s:n-acetyl 17s:n-acetyl 18s:n-acetyl 19s:n-acetyl LIN 1:1o(-1+-1)2d 2:1o(-1+-1)3d 3:3o(-1+-1)4d 4:4o(-1+-…	NLink	(NH4)1	17.03	1	14.59	12.05	17.13	0	0.2	3548.53	2424.86	10	6.4	1184.19	3	121.278	302000	26055	MouseBrain-Z-T-1.raw	P01831|THY1_MOUSE	6	102397	(HexNAc)5(Hex)6(Fuc)1(NeuAc)1_1251:0	N6:(HexNAc)5(Hex)6(Fuc)1(NeuAc)1_1251:0:1000.00
LVN(+2756.99)STFLHNK	(Fuc)1(Hex)5(HexNAc)6(NeuAc)2	RES 1b:b-dglc-HEX-1:5 2b:a-lgal-HEX-1:5|6:d 3b:b-dglc-HEX-1:5 4b:b-dman-HEX-1:5 5b:b-dman-HEX-1:5 6b:b-dglc-HEX-1:5 7s:n-acetyl 8b:b-dglc-HEX-1:5 9s:n-acetyl 10b:b-dman-HEX-1:5 11b:b-dglc-HEX-1:5 12b:b-dman-HEX-1:5 13b:a-dgro-dgal-NON-2:6|1:a|2:keto|3:d 14s:n-acetyl 15s:n-acetyl 16b:b-dglc-HEX-1:5 17b:b-dman-HEX-1:5 18b:a-dgro-dgal-NON-2:6|1:a|2:keto|3:d 19s:n-acetyl 20s:n-acetyl 21s:n-acetyl 22s…	NLink	(NH4)1	17.03	0	22.26	18.99	25.54	0	0.69	3945.65	2756.99	10	-0.1	1316.22	3	68.2423	136000	14216	MouseBrain-Z-T-1.raw	Q9JIS5|SV2A_MOUSE	3	129151	(HexNAc)6(Hex)5(Fuc)1(NeuAc)2_2288:0	N3:(HexNAc)6(Hex)5(Fuc)1(NeuAc)2_2288:0:1001.00
LDWLGN(+2407.85)C(+57.02)SGLNDDSYGYR	(Fuc)5(Hex)3(HexNAc)3(NeuAc)2	RES 1b:b-dglc-HEX-1:5 2b:a-lgal-HEX-1:5|6:d 3b:b-dglc-HEX-1:5 4b:b-dman-HEX-1:5 5b:b-dman-HEX-1:5 6b:b-dglc-HEX-1:5 7b:a-lgal-HEX-1:5|6:d 8b:a-lgal-HEX-1:5|6:d 9s:n-acetyl 10b:b-dman-HEX-1:5 11b:a-dgro-dgal-NON-2:6|1:a|2:keto|3:d 12b:a-lgal-HEX-1:5|6:d 13b:a-lgal-HEX-1:5|6:d 14b:a-dgro-dgal-NON-2:6|1:a|2:keto|3:d 15s:n-acetyl 16s:n-acetyl 17s:n-acetyl 18s:n-acetyl LIN 1:1o(-1+-1)2d 2:1o(-1+-1)3d …	NLink		0	1	13.37	9.2	17.53	0	0.09	4511.75	2407.85	18	-8.7	1505.25	3	187.057	53200	40662	MouseBrain-Z-T-1.raw	P14094|AT1B1_MOUSE	6	165998	(HexNAc)5(Hex)5(NeuAc)2_1190:0;Carbamidomethylation	N6:(HexNAc)5(Hex)5(NeuAc)2_1190:0:25.58;C7:Carbamidomethylation:1000.00
AVISM(+15.99)LN(+2586.92)ETMNEAPEETK	(Fuc)6(Hex)5(HexNAc)3(NeuAc)1	RES 1b:b-dglc-HEX-1:5 2b:a-lgal-HEX-1:5|6:d 3b:b-dglc-HEX-1:5 4b:b-dman-HEX-1:5 5b:b-dman-HEX-1:5 6b:b-dglc-HEX-1:5 7b:a-lgal-HEX-1:5|6:d 8b:b-dman-HEX-1:5 9b:a-lgal-HEX-1:5|6:d 10s:n-acetyl 11b:b-dman-HEX-1:5 12b:a-lgal-HEX-1:5|6:d 13b:a-lgal-HEX-1:5|6:d 14b:b-dman-HEX-1:5 15b:a-lgal-HEX-1:5|6:d 16b:a-dgro-dgal-NON-2:6|1:a|2:keto|3:d 17s:n-acetyl 18s:n-acetyl 19s:n-acetyl LIN 1:1o(-1+-1)2d 2:1o(…	NLink		0	2	21.28	16.41	26.15	0	26.89	4608.85	2586.92	18	9.5	1537.98	3	104.337	715000	22278	MouseBrain-Z-T-1.raw	P43006|EAA2_MOUSE	7	170726	Oxidation (M);(HexNAc)5(Hex)7(Fuc)1(NeuAc)1_1755:0	M5:Oxidation (M):1000.00;N7:(HexNAc)5(Hex)7(Fuc)1(NeuAc)1_1755:0:42.68
LDWLGN(+2262.81)C(+57.02)SGLNDDSYGYR	(Fuc)6(Hex)3(HexNAc)3(NeuAc)1	RES 1b:b-dglc-HEX-1:5 2b:a-lgal-HEX-1:5|6:d 3b:b-dglc-HEX-1:5 4b:b-dman-HEX-1:5 5b:b-dman-HEX-1:5 6b:b-dman-HEX-1:5 7b:b-dglc-HEX-1:5 8b:a-lgal-HEX-1:5|6:d 9b:a-lgal-HEX-1:5|6:d 10b:a-lgal-HEX-1:5|6:d 11b:a-lgal-HEX-1:5|6:d 12b:a-lgal-HEX-1:5|6:d 13b:a-dgro-dgal-NON-2:6|1:a|2:keto|3:d 14s:n-acetyl 15s:n-acetyl 16s:n-acetyl 17s:n-acetyl LIN 1:1o(-1+-1)2d 2:1o(-1+-1)3d 3:3o(-1+-1)4d 4:4o(-1+-1)5d 5…	NLink	(NH4)1	17.03	1	25.94	19.49	32.4	0	6.84	4383.73	2262.81	18	4.4	1462.59	3	149.477	11200000	32272	MouseBrain-Z-T-1.raw	P14094|AT1B1_MOUSE	6	159571	(HexNAc)5(Hex)5(Fuc)1(NeuAc)1_844:0;Carbamidomethylation	N6:(HexNAc)5(Hex)5(Fuc)1(NeuAc)1_844:0:30.64;C7:Carbamidomethylation:1000.00
VLVAPPSEEAN(+3065.10)TTK	(Fuc)2(Hex)6(HexNAc)6(NeuAc)2	RES 1b:b-dglc-HEX-1:5 2b:a-lgal-HEX-1:5|6:d 3b:b-dglc-HEX-1:5 4b:b-dman-HEX-1:5 5b:b-dman-HEX-1:5 6b:b-dglc-HEX-1:5 7b:b-dman-HEX-1:5 8s:n-acetyl 9b:b-dglc-HEX-1:5 10b:a-lgal-HEX-1:5|6:d 11s:n-acetyl 12b:b-dman-HEX-1:5 13b:b-dglc-HEX-1:5 14b:b-dman-HEX-1:5 15b:a-dgro-dgal-NON-2:6|1:a|2:keto|3:d 16s:n-acetyl 17s:n-acetyl 18b:b-dglc-HEX-1:5 19b:b-dman-HEX-1:5 20b:a-dgro-dgal-NON-2:6|1:a|2:keto|3:d …	NLink	(NH4)1	17.03	0	18.19	18.27	18.11	0	0.92	4536.89	3065.1	14	0.5	1513.3	3	75.2093	5180000	15771	MouseBrain-Z-T-1.raw	P43006|EAA2_MOUSE	11	167320	(HexNAc)6(Hex)6(Fuc)2(NeuAc)2_3493:0	N11:(HexNAc)6(Hex)6(Fuc)2(NeuAc)2_3493:0:1000.00
VLVAPPSEEAN(+3210.14)TTK	(Fuc)1(Hex)6(HexNAc)6(NeuAc)3	RES 1b:b-dglc-HEX-1:5 2b:a-lgal-HEX-1:5|6:d 3b:b-dglc-HEX-1:5 4b:b-dman-HEX-1:5 5b:b-dman-HEX-1:5 6b:b-dglc-HEX-1:5 7s:n-acetyl 8b:b-dglc-HEX-1:5 9b:b-dman-HEX-1:5 10b:a-dgro-dgal-NON-2:6|1:a|2:keto|3:d 11s:n-acetyl 12s:n-acetyl 13b:b-dman-HEX-1:5 14b:b-dglc-HEX-1:5 15b:b-dman-HEX-1:5 16b:a-dgro-dgal-NON-2:6|1:a|2:keto|3:d 17s:n-acetyl 18s:n-acetyl 19b:b-dglc-HEX-1:5 20b:b-dman-HEX-1:5 21b:a-dgro…	NLink	(NH4)1	17.03	-1	22.67	11.4	33.94	0	0.76	4681.92	3210.14	14	2.9	1561.32	3	77.0523	1010000	16014	MouseBrain-Z-T-1.raw	P43006|EAA2_MOUSE	11	173171	(HexNAc)6(Hex)6(Fuc)1(NeuAc)3_4034:0	N11:(HexNAc)6(Hex)6(Fuc)1(NeuAc)3_4034:0:1001.00
VLVAPPSEEAN(+3007.06)TTK	(Fuc)6(Hex)4(HexNAc)3(NeuAc)3	RES 1b:b-dglc-HEX-1:5 2b:a-lgal-HEX-1:5|6:d 3b:b-dglc-HEX-1:5 4b:b-dman-HEX-1:5 5b:b-dman-HEX-1:5 6b:b-dman-HEX-1:5 7b:a-lgal-HEX-1:5|6:d 8b:a-lgal-HEX-1:5|6:d 9b:a-lgal-HEX-1:5|6:d 10b:a-dgro-dgal-NON-2:6|1:a|2:keto|3:d 11s:n-acetyl 12b:b-dman-HEX-1:5 13b:b-dglc-HEX-1:5 14b:a-lgal-HEX-1:5|6:d 15b:a-lgal-HEX-1:5|6:d 16b:a-dgro-dgal-NON-2:6|1:a|2:keto|3:d 17b:a-dgro-dgal-NON-2:6|1:a|2:keto|3:d 18s…	NLink		0	-1	20.94	13.78	28.1	0	55.86	4461.82	3007.06	14	-2.5	1487.94	3	92.5331		19617	MouseBrain-Z-T-1.raw	P43006|EAA2_MOUSE	11	0	(HexNAc)5(Hex)6(Fuc)1(NeuAc)3_3319:0	N11:(HexNAc)5(Hex)6(Fuc)1(NeuAc)3_3319:0:1001.00
VLVAPPSEEAN(+2845.00)TTK	(Fuc)1(Hex)5(HexNAc)5(NeuAc)3	RES 1b:b-dglc-HEX-1:5 2b:a-lgal-HEX-1:5|6:d 3b:b-dglc-HEX-1:5 4b:b-dman-HEX-1:5 5b:b-dman-HEX-1:5 6b:b-dglc-HEX-1:5 7b:b-dglc-HEX-1:5 8b:b-dman-HEX-1:5 9s:n-acetyl 10s:n-acetyl 11b:b-dman-HEX-1:5 12b:b-dglc-HEX-1:5 13b:b-dman-HEX-1:5 14b:a-dgro-dgal-NON-2:6|1:a|2:keto|3:d 15b:a-dgro-dgal-NON-2:6|1:a|2:keto|3:d 16b:a-dgro-dgal-NON-2:6|1:a|2:keto|3:d 17s:n-acetyl 18s:n-acetyl 19s:n-acetyl 20s:n-ace…	NLink	(NH4)1	17.03	0	29.96	25.1	34.81	0	49.96	4316.79	2845	14	-1.5	1439.94	3	94.007	35000000	19479	MouseBrain-Z-T-1.raw	P43006|EAA2_MOUSE	11	155651	(HexNAc)5(Hex)5(Fuc)1(NeuAc)3_2661:0	N11:(HexNAc)5(Hex)5(Fuc)1(NeuAc)3_2661:0:1001.00
VLGFKPKPPKN(+3298.15)ESLETYPLMMK	(Fuc)1(Hex)6(HexNAc)5(NeuAc)4	RES 1b:b-dglc-HEX-1:5 2b:a-lgal-HEX-1:5|6:d 3b:b-dglc-HEX-1:5 4b:b-dman-HEX-1:5 5b:b-dman-HEX-1:5 6b:b-dglc-HEX-1:5 7b:b-dman-HEX-1:5 8b:a-dgro-dgal-NON-2:6|1:a|2:keto|3:d 9s:n-acetyl 10s:n-acetyl 11b:b-dman-HEX-1:5 12b:b-dglc-HEX-1:5 13b:b-dman-HEX-1:5 14b:a-dgro-dgal-NON-2:6|1:a|2:keto|3:d 15s:n-acetyl 16s:n-acetyl 17b:b-dglc-HEX-1:5 18b:b-dman-HEX-1:5 19b:a-dgro-dgal-NON-2:6|1:a|2:keto|3:d 20b…	NLink		0	0	37.42	50.45	24.39	0	100	5844.52	3298.15	22	0.2	1462.14	4	162.017	11900000	34985	MouseBrain-Z-T-1.raw	P14094|AT1B1_MOUSE	11	159492	(HexNAc)5(Hex)6(Fuc)1(NeuAc)4_4419:0	N11:(HexNAc)5(Hex)6(Fuc)1(NeuAc)4_4419:0:1000.00
VLVAPPSEEAN(+3033.11)TTK	(Fuc)4(Hex)4(HexNAc)6(NeuAc)2	RES 1b:b-dglc-HEX-1:5 2b:a-lgal-HEX-1:5|6:d 3b:b-dglc-HEX-1:5 4b:b-dman-HEX-1:5 5b:b-dman-HEX-1:5 6b:b-dglc-HEX-1:5 7s:n-acetyl 8b:b-dglc-HEX-1:5 9b:a-lgal-HEX-1:5|6:d 10s:n-acetyl 11b:b-dman-HEX-1:5 12b:b-dglc-HEX-1:5 13b:a-lgal-HEX-1:5|6:d 14b:b-dman-HEX-1:5 15b:a-dgro-dgal-NON-2:6|1:a|2:keto|3:d 16s:n-acetyl 17s:n-acetyl 18b:b-dglc-HEX-1:5 19b:a-lgal-HEX-1:5|6:d 20b:a-dgro-dgal-NON-2:6|1:a|2:k…	NLink		0	1	22.49	10.33	34.66	0	57.1	4487.87	3033.11	14	-6.1	1497.29	3	95.4215		20261	MouseBrain-Z-T-1.raw	P43006|EAA2_MOUSE	11	0	(HexNAc)6(Hex)4(Fuc)4(NeuAc)2_3403:0	N11:(HexNAc)6(Hex)4(Fuc)4(NeuAc)2_3403:0:1001.00
VLVAPPSEEAN(+2715.96)TTK	(Fuc)1(Hex)6(HexNAc)5(NeuAc)2	RES 1b:b-dglc-HEX-1:5 2b:a-lgal-HEX-1:5|6:d 3b:b-dglc-HEX-1:5 4b:b-dman-HEX-1:5 5b:b-dman-HEX-1:5 6b:b-dglc-HEX-1:5 7b:b-dman-HEX-1:5 8b:a-dgro-dgal-NON-2:6|1:a|2:keto|3:d 9s:n-acetyl 10s:n-acetyl 11b:b-dman-HEX-1:5 12b:b-dglc-HEX-1:5 13b:b-dman-HEX-1:5 14b:b-dglc-HEX-1:5 15b:b-dman-HEX-1:5 16b:a-dgro-dgal-NON-2:6|1:a|2:keto|3:d 17s:n-acetyl 18s:n-acetyl 19s:n-acetyl 20s:n-acetyl 21s:n-acetyl LIN…	NLink		0	0	20.58	15.5	25.65	0	10.19	4170.72	2715.96	14	9.9	1391.26	3	65.7707	14900000	13258	MouseBrain-Z-T-1.raw	P43006|EAA2_MOUSE	11	145728	(HexNAc)5(Hex)6(Fuc)1(NeuAc)2_2144:0	N11:(HexNAc)5(Hex)6(Fuc)1(NeuAc)2_2144:0:1000.00
LSVEC(+57.02)AN(+2887.05)K	(Fuc)3(Hex)4(HexNAc)6(NeuAc)2	RES 1b:b-dglc-HEX-1:5 2b:a-lgal-HEX-1:5|6:d 3b:b-dglc-HEX-1:5 4b:b-dman-HEX-1:5 5b:b-dman-HEX-1:5 6b:b-dglc-HEX-1:5 7s:n-acetyl 8b:b-dglc-HEX-1:5 9b:a-lgal-HEX-1:5|6:d 10b:b-dman-HEX-1:5 11b:a-dgro-dgal-NON-2:6|1:a|2:keto|3:d 12s:n-acetyl 13s:n-acetyl 14b:b-dman-HEX-1:5 15b:b-dglc-HEX-1:5 16s:n-acetyl 17b:b-dglc-HEX-1:5 18b:a-lgal-HEX-1:5|6:d 19b:a-dgro-dgal-NON-2:6|1:a|2:keto|3:d 20s:n-acetyl 21…	NLink		0	3	18.11	12.94	23.29	0	61.93	3806.49	2887.05	8	-7.9	1270.84	3	44.7662	172000	8955	MouseBrain-Z-T-1.raw	Q62277|SYPH_MOUSE	7	116821	Carbamidomethylation;(HexNAc)6(Hex)4(Fuc)3(NeuAc)2_2805:0	C5:Carbamidomethylation:1000.00;N7:(HexNAc)6(Hex)4(Fuc)3(NeuAc)2_2805:0:1001.00
VLVAPPSEEAN(+2845.00)TTK	(Fuc)6(Hex)3(HexNAc)3(NeuAc)3	RES 1b:b-dglc-HEX-1:5 2b:a-lgal-HEX-1:5|6:d 3b:b-dglc-HEX-1:5 4b:b-dman-HEX-1:5 5b:b-dman-HEX-1:5 6b:a-dgro-dgal-NON-2:6|1:a|2:keto|3:d 7b:a-lgal-HEX-1:5|6:d 8b:a-lgal-HEX-1:5|6:d 9s:n-acetyl 10b:b-dman-HEX-1:5 11b:b-dglc-HEX-1:5 12b:a-lgal-HEX-1:5|6:d 13b:a-lgal-HEX-1:5|6:d 14b:a-dgro-dgal-NON-2:6|1:a|2:keto|3:d 15b:a-lgal-HEX-1:5|6:d 16b:a-dgro-dgal-NON-2:6|1:a|2:keto|3:d 17s:n-acetyl 18s:n-ace…	NLink		0	-1	14.62	13.12	16.12	0	57.14	4299.76	2845	14	4	1433.93	3	79.9455	2720000	16820	MouseBrain-Z-T-1.raw	P43006|EAA2_MOUSE	11	154517	(HexNAc)5(Hex)5(Fuc)1(NeuAc)3_2661:0	N11:(HexNAc)5(Hex)5(Fuc)1(NeuAc)3_2661:0:1000.00
VLVAPPSEEAN(+2699.97)TTK	(Fuc)7(Hex)3(HexNAc)3(NeuAc)2	RES 1b:b-dglc-HEX-1:5 2b:a-lgal-HEX-1:5|6:d 3b:b-dglc-HEX-1:5 4b:b-dman-HEX-1:5 5b:b-dman-HEX-1:5 6b:a-dgro-dgal-NON-2:6|1:a|2:keto|3:d 7b:a-lgal-HEX-1:5|6:d 8b:a-lgal-HEX-1:5|6:d 9s:n-acetyl 10b:b-dman-HEX-1:5 11b:b-dglc-HEX-1:5 12b:a-lgal-HEX-1:5|6:d 13b:a-lgal-HEX-1:5|6:d 14b:a-lgal-HEX-1:5|6:d 15b:a-lgal-HEX-1:5|6:d 16b:a-dgro-dgal-NON-2:6|1:a|2:keto|3:d 17s:n-acetyl 18s:n-acetyl 19s:n-acetyl…	NLink		0	0	23.68	12.81	34.55	0	0.04	4154.73	2699.97	14	1.5	1385.92	3	93.086	2690000	19648	MouseBrain-Z-T-1.raw	P43006|EAA2_MOUSE	11	144740	(HexNAc)5(Hex)5(Fuc)2(NeuAc)2_2125:0	N11:(HexNAc)5(Hex)5(Fuc)2(NeuAc)2_2125:0:1001.00
HLVNISLYAFN(+3407.21)K	(Fuc)5(Hex)9(HexNAc)6	RES 1b:b-dglc-HEX-1:5 2b:a-lgal-HEX-1:5|6:d 3b:b-dglc-HEX-1:5 4b:b-dman-HEX-1:5 5b:b-dglc-HEX-1:5 6b:b-dman-HEX-1:5 7b:b-dman-HEX-1:5 8b:a-lgal-HEX-1:5|6:d 9b:a-lgal-HEX-1:5|6:d 10b:b-dman-HEX-1:5 11s:n-acetyl 12b:b-dglc-HEX-1:5 13b:b-dglc-HEX-1:5 14b:b-dman-HEX-1:5 15b:b-dman-HEX-1:5 16b:a-lgal-HEX-1:5|6:d 17b:b-dman-HEX-1:5 18s:n-acetyl 19b:b-dglc-HEX-1:5 20b:b-dman-HEX-1:5 21b:a-lgal-HEX-1:5|6…	NLink		0	0	23.81	11.83	35.8	0	8.23	4824.98	3407.21	12	-8.1	1609.32	3	108.66		23213	MouseBrain-Z-T-1.raw	O08532|CA2D1_MOUSE	11	0	(HexNAc)8(Hex)11_4828:0	N11:(HexNAc)8(Hex)11_4828:0:0.00
VSDN(+3333.18)YTSISGMDLGLKPR	(Hex)10(HexNAc)7(NeuAc)1	RES 1b:b-dglc-HEX-1:5 2b:b-dglc-HEX-1:5 3b:b-dman-HEX-1:5 4b:b-dman-HEX-1:5 5b:b-dglc-HEX-1:5 6b:b-dman-HEX-1:5 7s:n-acetyl 8b:b-dglc-HEX-1:5 9b:b-dman-HEX-1:5 10b:b-dman-HEX-1:5 11s:n-acetyl 12b:b-dman-HEX-1:5 13b:b-dglc-HEX-1:5 14b:b-dman-HEX-1:5 15b:b-dman-HEX-1:5 16s:n-acetyl 17b:b-dglc-HEX-1:5 18b:b-dman-HEX-1:5 19b:b-dglc-HEX-1:5 20b:b-dman-HEX-1:5 21b:a-dgro-dgal-NON-2:6|1:a|2:keto|3:d 22s…	NLink	(NH4)1	17.03	1	13.62	12.66	14.58	0	0.16	5302.17	3333.18	18	0.9	1326.8	4	119.38		25602	MouseBrain-Z-T-1.raw	Q8CIP5|DISP2_MOUSE	4	0	(HexNAc)7(Hex)10(NeuAc)1_4550:0	N4:(HexNAc)7(Hex)10(NeuAc)1_4550:0:1001.00
AVISMLN(+3552.27)ETMNEAPEETK	(Fuc)9(Hex)7(HexNAc)4(NeuAc)1	RES 1b:b-dglc-HEX-1:5 2b:a-lgal-HEX-1:5|6:d 3b:b-dglc-HEX-1:5 4b:b-dman-HEX-1:5 5b:b-dman-HEX-1:5 6b:b-dman-HEX-1:5 7b:b-dman-HEX-1:5 8b:b-dman-HEX-1:5 9b:b-dglc-HEX-1:5 10b:b-dman-HEX-1:5 11s:n-acetyl 12b:b-dglc-HEX-1:5 13b:b-dman-HEX-1:5 14b:a-dgro-dgal-NON-2:6|1:a|2:keto|3:d 15b:a-lgal-HEX-1:5|6:d 16b:a-lgal-HEX-1:5|6:d 17b:a-lgal-HEX-1:5|6:d 18b:a-lgal-HEX-1:5|6:d 19b:a-lgal-HEX-1:5|6:d 20b:a…	NLink		0	0	13.16	13.1	13.21	0	50.02	5558.21	3552.27	18	6.3	1390.57	4	202.442	4920000	44098	MouseBrain-Z-T-1.raw	P43006|EAA2_MOUSE	7	145597	(HexNAc)6(Hex)9(Fuc)4(NeuAc)1_5322:0	N7:(HexNAc)6(Hex)9(Fuc)4(NeuAc)1_5322:0:19.86
N(+1038.37)ISSEEK	(Fuc)1(Hex)3(HexNAc)2	RES 1b:b-dglc-HEX-1:5 2b:a-lgal-HEX-1:5|6:d 3b:b-dglc-HEX-1:5 4b:b-dman-HEX-1:5 5b:b-dman-HEX-1:5 6b:b-dman-HEX-1:5 7s:n-acetyl 8s:n-acetyl LIN 1:1o(-1+-1)2d 2:1o(-1+-1)3d 3:3o(-1+-1)4d 4:4o(-1+-1)5d 5:4o(-1+-1)6d 6:3d(2+1)7n 7:1d(2+1)8n	NLink		0	0	26.46	24.44	28.48	0	100	1843.76	1038.37	7	1.2	922.886	2	21.2324	181000	3569	MouseBrain-Z-T-1.raw	P13595|NCAM1_MOUSE	1	56371	(HexNAc)2(Hex)3(Fuc)1_2:0	N1:(HexNAc)2(Hex)3(Fuc)1_2:0:1000.00
IGPGEPLELLC(+57.02)N(+1216.42)VSGALPPPGR	(Hex)5(HexNAc)2	RES 1b:b-dglc-HEX-1:5 2b:b-dglc-HEX-1:5 3b:b-dman-HEX-1:5 4b:b-dman-HEX-1:5 5b:b-dman-HEX-1:5 6b:b-dman-HEX-1:5 7b:b-dman-HEX-1:5 8s:n-acetyl 9s:n-acetyl LIN 1:1o(-1+-1)2d 2:2o(-1+-1)3d 3:3o(-1+-1)4d 4:3o(-1+-1)5d 5:5o(-1+-1)6d 6:5o(-1+-1)7d 7:2d(2+1)8n 8:1d(2+1)9n	NLink	(NH4)1	17.03	0	36.02	22.71	49.32	0	0	3475.63	1216.42	22	1.2	1159.55	3	190.974	16100000	41688	MouseBrain-Z-T-1.raw	Q8R366|IGSF8_MOUSE	12	98513	Carbamidomethylation;(HexNAc)2(Hex)5_8:0	C11:Carbamidomethylation:1000.00;N12:(HexNAc)2(Hex)5_8:0:1000.00
HEN(+1216.42)NTKDNSIQHEFSLTR	(Hex)5(HexNAc)2	RES 1b:b-dglc-HEX-1:5 2b:b-dglc-HEX-1:5 3b:b-dman-HEX-1:5 4b:b-dman-HEX-1:5 5b:b-dman-HEX-1:5 6b:b-dman-HEX-1:5 7b:b-dman-HEX-1:5 8s:n-acetyl 9s:n-acetyl LIN 1:1o(-1+-1)2d 2:2o(-1+-1)3d 3:3o(-1+-1)4d 4:3o(-1+-1)5d 5:5o(-1+-1)6d 6:5o(-1+-1)7d 7:2d(2+1)8n 8:1d(2+1)9n	NLink		0	0	33.57	47.7	19.44	0	0	3385.44	1216.42	18	1.4	847.369	4	64.2148	19800000	13049	MouseBrain-Z-T-1.raw	P01831|THY1_MOUSE	3	46748	(HexNAc)2(Hex)5_8:0	N3:(HexNAc)2(Hex)5_8:0:0.00
AEPPLN(+1216.42)ASAGDQEEK	(Hex)5(HexNAc)2	RES 1b:b-dglc-HEX-1:5 2b:b-dglc-HEX-1:5 3b:b-dman-HEX-1:5 4b:b-dman-HEX-1:5 5b:b-dman-HEX-1:5 6b:b-dman-HEX-1:5 7b:b-dman-HEX-1:5 8s:n-acetyl 9s:n-acetyl LIN 1:1o(-1+-1)2d 2:2o(-1+-1)3d 3:3o(-1+-1)4d 4:3o(-1+-1)5d 5:5o(-1+-1)6d 6:5o(-1+-1)7d 7:2d(2+1)8n 8:1d(2+1)9n	NLink	(NH4)1	17.03	0	18.48	12.85	24.11	0	0	2788.16	1216.42	15	-0.1	930.395	3	53.7847	105000	11042	MouseBrain-Z-T-1.raw	Q9JKR6|HYOU1_MOUSE	6	57353	(HexNAc)2(Hex)5_8:0	N6:(HexNAc)2(Hex)5_8:0:1000.00
VDVMN(+1216.42)STLVK	(Hex)5(HexNAc)2	RES 1b:b-dglc-HEX-1:5 2b:b-dglc-HEX-1:5 3b:b-dman-HEX-1:5 4b:b-dman-HEX-1:5 5b:b-dman-HEX-1:5 6b:b-dman-HEX-1:5 7b:b-dman-HEX-1:5 8s:n-acetyl 9s:n-acetyl LIN 1:1o(-1+-1)2d 2:2o(-1+-1)3d 3:3o(-1+-1)4d 4:3o(-1+-1)5d 5:5o(-1+-1)6d 6:5o(-1+-1)7d 7:2d(2+1)8n 8:1d(2+1)9n	NLink		0	0	33.51	25.54	41.48	0	0	2321.01	1216.42	10	1.4	1161.51	2	84.1862	4240000	17760	MouseBrain-Z-T-1.raw	P70232|NCHL1_MOUSE	5	98775	(HexNAc)2(Hex)5_8:0	N5:(HexNAc)2(Hex)5_8:0:1000.00
GLLTFVDHLPVTQVVVGDTN(+1216.42)R	(Hex)5(HexNAc)2	RES 1b:b-dglc-HEX-1:5 2b:b-dglc-HEX-1:5 3b:b-dman-HEX-1:5 4b:b-dman-HEX-1:5 5b:b-dman-HEX-1:5 6b:b-dman-HEX-1:5 7b:b-dman-HEX-1:5 8s:n-acetyl 9s:n-acetyl LIN 1:1o(-1+-1)2d 2:2o(-1+-1)3d 3:3o(-1+-1)4d 4:3o(-1+-1)5d 5:5o(-1+-1)6d 6:5o(-1+-1)7d 7:2d(2+1)8n 8:1d(2+1)9n	NLink		0	0	34.93	23.44	46.41	0	0	3495.65	1216.42	21	1.4	1166.23	3	196.659	18200000	42804	MouseBrain-Z-T-1.raw	O54991|CNTP1_MOUSE	20	99508	(HexNAc)2(Hex)5_8:0	N20:(HexNAc)2(Hex)5_8:0:1000.00
N(+1216.42)NSLVSLTYASFR	(Hex)5(HexNAc)2	RES 1b:b-dglc-HEX-1:5 2b:b-dglc-HEX-1:5 3b:b-dman-HEX-1:5 4b:b-dman-HEX-1:5 5b:b-dman-HEX-1:5 6b:b-dman-HEX-1:5 7b:b-dman-HEX-1:5 8s:n-acetyl 9s:n-acetyl LIN 1:1o(-1+-1)2d 2:2o(-1+-1)3d 3:3o(-1+-1)4d 4:3o(-1+-1)5d 5:5o(-1+-1)6d 6:5o(-1+-1)7d 7:2d(2+1)8n 8:1d(2+1)9n	NLink		0	0	24.93	27.5	22.35	0	0	2687.17	1216.42	13	0.2	896.73	3	141.844	162000	30647	MouseBrain-Z-T-1.raw	Q9Z0L0|TPBG_MOUSE	1	52260	(HexNAc)2(Hex)5_8:0	N1:(HexNAc)2(Hex)5_8:0:12.28
EIC(+57.02)SGN(+1216.42)SSQC(+57.02)APNVHK	(Hex)5(HexNAc)2	RES 1b:b-dglc-HEX-1:5 2b:b-dglc-HEX-1:5 3b:b-dman-HEX-1:5 4b:b-dman-HEX-1:5 5b:b-dman-HEX-1:5 6b:b-dman-HEX-1:5 7b:b-dman-HEX-1:5 8s:n-acetyl 9s:n-acetyl LIN 1:1o(-1+-1)2d 2:2o(-1+-1)3d 3:3o(-1+-1)4d 4:3o(-1+-1)5d 5:5o(-1+-1)6d 6:5o(-1+-1)7d 7:2d(2+1)8n 8:1d(2+1)9n	NLink		0	0	17.92	13.63	22.21	0	0	3003.19	1216.42	16	1	1002.07	3	36.8847		7145	MouseBrain-Z-T-1.raw	Q9R1V6|ADA22_MOUSE	6	0	Carbamidomethylation;(HexNAc)2(Hex)5_8:0;Carbamidomethylation	C3:Carbamidomethylation:1000.00;N6:(HexNAc)2(Hex)5_8:0:38.64;C10:Carbamidomethylation:1000.00
LN(+1216.42)YSLPTGQSMEVQLPK	(Hex)5(HexNAc)2	RES 1b:b-dglc-HEX-1:5 2b:b-dglc-HEX-1:5 3b:b-dman-HEX-1:5 4b:b-dman-HEX-1:5 5b:b-dman-HEX-1:5 6b:b-dman-HEX-1:5 7b:b-dman-HEX-1:5 8s:n-acetyl 9s:n-acetyl LIN 1:1o(-1+-1)2d 2:2o(-1+-1)3d 3:3o(-1+-1)4d 4:3o(-1+-1)5d 5:5o(-1+-1)6d 6:5o(-1+-1)7d 7:2d(2+1)8n 8:1d(2+1)9n	NLink		0	0	15.79	11.76	19.82	0	0	3120.39	1216.42	17	1.3	1041.14	3	157.563	2360000	34213	MouseBrain-Z-T-1.raw	Q80YX1|TENA_MOUSE	2	76172	(HexNAc)2(Hex)5_8:0	N2:(HexNAc)2(Hex)5_8:0:1000.00
IGPGEPLELLC(+57.02)N(+1216.42)VSGALPPPGR	(Hex)5(HexNAc)2	RES 1b:b-dglc-HEX-1:5 2b:b-dglc-HEX-1:5 3b:b-dman-HEX-1:5 4b:b-dman-HEX-1:5 5b:b-dman-HEX-1:5 6b:b-dman-HEX-1:5 7b:b-dman-HEX-1:5 8s:n-acetyl 9s:n-acetyl LIN 1:1o(-1+-1)2d 2:2o(-1+-1)3d 3:3o(-1+-1)4d 4:3o(-1+-1)5d 5:5o(-1+-1)6d 6:5o(-1+-1)7d 7:2d(2+1)8n 8:1d(2+1)9n	NLink		0	0	30.8	13.05	48.54	0	0	3458.6	1216.42	22	0.9	1153.87	3	191.576	12000000	41664	MouseBrain-Z-T-1.raw	Q8R366|IGSF8_MOUSE	12	97798	Carbamidomethylation;(HexNAc)2(Hex)5_8:0	C11:Carbamidomethylation:1000.00;N12:(HexNAc)2(Hex)5_8:0:1000.00
LSHDGN(+1216.42)ETLPLHLYVK	(Hex)5(HexNAc)2	RES 1b:b-dglc-HEX-1:5 2b:b-dglc-HEX-1:5 3b:b-dman-HEX-1:5 4b:b-dman-HEX-1:5 5b:b-dman-HEX-1:5 6b:b-dman-HEX-1:5 7b:b-dman-HEX-1:5 8s:n-acetyl 9s:n-acetyl LIN 1:1o(-1+-1)2d 2:2o(-1+-1)3d 3:3o(-1+-1)4d 4:3o(-1+-1)5d 5:5o(-1+-1)6d 6:5o(-1+-1)7d 7:2d(2+1)8n 8:1d(2+1)9n	NLink		0	0	26.75	27.95	25.55	0	0	3051.38	1216.42	16	0	763.852	4	94.9036	1520000	20272	MouseBrain-Z-T-1.raw	B2RXS4|PLXB2_MOUSE	6	36565	(HexNAc)2(Hex)5_8:0	N6:(HexNAc)2(Hex)5_8:0:1000.00
GLVMNYPHITN(+1216.42)LTTLGQSVEYR	(Hex)5(HexNAc)2	RES 1b:b-dglc-HEX-1:5 2b:b-dglc-HEX-1:5 3b:b-dman-HEX-1:5 4b:b-dman-HEX-1:5 5b:b-dman-HEX-1:5 6b:b-dman-HEX-1:5 7b:b-dman-HEX-1:5 8s:n-acetyl 9s:n-acetyl LIN 1:1o(-1+-1)2d 2:2o(-1+-1)3d 3:3o(-1+-1)4d 4:3o(-1+-1)5d 5:5o(-1+-1)6d 6:5o(-1+-1)7d 7:2d(2+1)8n 8:1d(2+1)9n	NLink		0	0	20.6	13.41	27.78	0	0	3721.69	1216.42	22	1.5	1241.57	3	166.638	769000	36144	MouseBrain-Z-T-1.raw	O89001|CBPD_MOUSE	11	111602	(HexNAc)2(Hex)5_8:0	N11:(HexNAc)2(Hex)5_8:0:19.69
VVLGEN(+1216.42)LTSNC(+57.02)PEVIYEIK	(Hex)5(HexNAc)2	RES 1b:b-dglc-HEX-1:5 2b:b-dglc-HEX-1:5 3b:b-dman-HEX-1:5 4b:b-dman-HEX-1:5 5b:b-dman-HEX-1:5 6b:b-dman-HEX-1:5 7b:b-dman-HEX-1:5 8s:n-acetyl 9s:n-acetyl LIN 1:1o(-1+-1)2d 2:2o(-1+-1)3d 3:3o(-1+-1)4d 4:3o(-1+-1)5d 5:5o(-1+-1)6d 6:5o(-1+-1)7d 7:2d(2+1)8n 8:1d(2+1)9n	NLink		0	0	20.63	13.5	27.76	0	0	3392.53	1216.42	19	1.3	1131.85	3	155.998	549000	33774	MouseBrain-Z-T-1.raw	Q9QZC2|PLXC1_MOUSE	6	93788	(HexNAc)2(Hex)5_8:0;Carbamidomethylation	N6:(HexNAc)2(Hex)5_8:0:0.00;C11:Carbamidomethylation:1000.00
TAN(+1216.42)ETSAEAYNLLLR	(Hex)5(HexNAc)2	RES 1b:b-dglc-HEX-1:5 2b:b-dglc-HEX-1:5 3b:b-dman-HEX-1:5 4b:b-dman-HEX-1:5 5b:b-dman-HEX-1:5 6b:b-dman-HEX-1:5 7b:b-dman-HEX-1:5 8s:n-acetyl 9s:n-acetyl LIN 1:1o(-1+-1)2d 2:2o(-1+-1)3d 3:3o(-1+-1)4d 4:3o(-1+-1)5d 5:5o(-1+-1)6d 6:5o(-1+-1)7d 7:2d(2+1)8n 8:1d(2+1)9n	NLink		0	0	15.45	10.6	20.29	0	0	2881.26	1216.42	15	1.7	1441.64	2	131.424		28291	MouseBrain-Z-T-1.raw	P02468|LAMC1_MOUSE	3	0	(HexNAc)2(Hex)5_8:0	N3:(HexNAc)2(Hex)5_8:0:58.11
FLEPYN(+1216.42)DSIQAQK	(Hex)5(HexNAc)2	RES 1b:b-dglc-HEX-1:5 2b:b-dglc-HEX-1:5 3b:b-dman-HEX-1:5 4b:b-dman-HEX-1:5 5b:b-dman-HEX-1:5 6b:b-dman-HEX-1:5 7b:b-dman-HEX-1:5 8s:n-acetyl 9s:n-acetyl LIN 1:1o(-1+-1)2d 2:2o(-1+-1)3d 3:3o(-1+-1)4d 4:3o(-1+-1)5d 5:5o(-1+-1)6d 6:5o(-1+-1)7d 7:2d(2+1)8n 8:1d(2+1)9n	NLink		0	0	41.8	36.7	46.91	0	0	2768.18	1216.42	13	2	923.735	3	94.9568	160000000	20124	MouseBrain-Z-T-1.raw	P14231|AT1B2_MOUSE	6	56478	(HexNAc)2(Hex)5_8:0	N6:(HexNAc)2(Hex)5_8:0:1000.00
MSN(+1216.42)ITFR	(Hex)5(HexNAc)2	RES 1b:b-dglc-HEX-1:5 2b:b-dglc-HEX-1:5 3b:b-dman-HEX-1:5 4b:b-dman-HEX-1:5 5b:b-dman-HEX-1:5 6b:b-dman-HEX-1:5 7b:b-dman-HEX-1:5 8s:n-acetyl 9s:n-acetyl LIN 1:1o(-1+-1)2d 2:2o(-1+-1)3d 3:3o(-1+-1)4d 4:3o(-1+-1)5d 5:5o(-1+-1)6d 6:5o(-1+-1)7d 7:2d(2+1)8n 8:1d(2+1)9n	NLink		0	0	32.01	38.74	25.27	0	0	2083.85	1216.42	7	1.6	1042.93	2	66.0738	3220000	13699	MouseBrain-Z-T-1.raw	Q9CQF9|PCYOX_MOUSE	3	76462	(HexNAc)2(Hex)5_8:0	N3:(HexNAc)2(Hex)5_8:0:1000.00
LLN(+1216.42)LTSPEATAK	(Hex)5(HexNAc)2	RES 1b:b-dglc-HEX-1:5 2b:b-dglc-HEX-1:5 3b:b-dman-HEX-1:5 4b:b-dman-HEX-1:5 5b:b-dman-HEX-1:5 6b:b-dman-HEX-1:5 7b:b-dman-HEX-1:5 8s:n-acetyl 9s:n-acetyl LIN 1:1o(-1+-1)2d 2:2o(-1+-1)3d 3:3o(-1+-1)4d 4:3o(-1+-1)5d 5:5o(-1+-1)6d 6:5o(-1+-1)7d 7:2d(2+1)8n 8:1d(2+1)9n	NLink		0	0	21.87	18.99	24.75	0	0	2473.12	1216.42	12	1.9	825.382	3	90.5096	158000	19201	MouseBrain-Z-T-1.raw	O55026|ENTP2_MOUSE	3	44059	(HexNAc)2(Hex)5_8:0	N3:(HexNAc)2(Hex)5_8:0:1000.00
VTQQSPTSM(+15.99)NQVN(+1216.42)LTC(+57.02)R	(Hex)5(HexNAc)2	RES 1b:b-dglc-HEX-1:5 2b:b-dglc-HEX-1:5 3b:b-dman-HEX-1:5 4b:b-dman-HEX-1:5 5b:b-dman-HEX-1:5 6b:b-dman-HEX-1:5 7b:b-dman-HEX-1:5 8s:n-acetyl 9s:n-acetyl LIN 1:1o(-1+-1)2d 2:2o(-1+-1)3d 3:3o(-1+-1)4d 4:3o(-1+-1)5d 5:5o(-1+-1)6d 6:5o(-1+-1)7d 7:2d(2+1)8n 8:1d(2+1)9n	NLink		0	0	25.54	12.59	38.49	0	0	3195.34	1216.42	17	1.3	1066.12	3	66.366	6860000	13714	MouseBrain-Z-T-1.raw	P97797|SHPS1_MOUSE	13	80823	Oxidation (M);(HexNAc)2(Hex)5_8:0;Carbamidomethylation	M9:Oxidation (M):1000.00;N13:(HexNAc)2(Hex)5_8:0:28.73;C16:Carbamidomethylation:1000.00
GPC(+57.02)SHLC(+57.02)LINYN(+1216.42)R	(Hex)5(HexNAc)2	RES 1b:b-dglc-HEX-1:5 2b:b-dglc-HEX-1:5 3b:b-dman-HEX-1:5 4b:b-dman-HEX-1:5 5b:b-dman-HEX-1:5 6b:b-dman-HEX-1:5 7b:b-dman-HEX-1:5 8s:n-acetyl 9s:n-acetyl LIN 1:1o(-1+-1)2d 2:2o(-1+-1)3d 3:3o(-1+-1)4d 4:3o(-1+-1)5d 5:5o(-1+-1)6d 6:5o(-1+-1)7d 7:2d(2+1)8n 8:1d(2+1)9n	NLink		0	0	33.03	27.93	38.14	0	0	2819.16	1216.42	13	1.1	940.729	3	86.3875	1520000	18286	MouseBrain-Z-T-1.raw	Q91ZX7|LRP1_MOUSE	12	59041	Carbamidomethylation;Carbamidomethylation;(HexNAc)2(Hex)5_8:0	C3:Carbamidomethylation:1000.00;C7:Carbamidomethylation:1000.00;N12:(HexNAc)2(Hex)5_8:0:55.92
LN(+1216.42)GTDPIVAADSKR	(Hex)5(HexNAc)2	RES 1b:b-dglc-HEX-1:5 2b:b-dglc-HEX-1:5 3b:b-dman-HEX-1:5 4b:b-dman-HEX-1:5 5b:b-dman-HEX-1:5 6b:b-dman-HEX-1:5 7b:b-dman-HEX-1:5 8s:n-acetyl 9s:n-acetyl LIN 1:1o(-1+-1)2d 2:2o(-1+-1)3d 3:3o(-1+-1)4d 4:3o(-1+-1)5d 5:5o(-1+-1)6d 6:5o(-1+-1)7d 7:2d(2+1)8n 8:1d(2+1)9n	NLink		0	0	23.34	13.38	33.31	0	0	2672.19	1216.42	14	0.4	891.737	3	58.7924	608000	12143	MouseBrain-Z-T-1.raw	Q91ZX7|LRP1_MOUSE	2	51732	(HexNAc)2(Hex)5_8:0	N2:(HexNAc)2(Hex)5_8:0:1000.00
LPN(+1216.42)ETAVPETGESLANDFLYSDVC(+57.02)R	(Hex)5(HexNAc)2	RES 1b:b-dglc-HEX-1:5 2b:b-dglc-HEX-1:5 3b:b-dman-HEX-1:5 4b:b-dman-HEX-1:5 5b:b-dman-HEX-1:5 6b:b-dman-HEX-1:5 7b:b-dman-HEX-1:5 8s:n-acetyl 9s:n-acetyl LIN 1:1o(-1+-1)2d 2:2o(-1+-1)3d 3:3o(-1+-1)4d 4:3o(-1+-1)5d 5:5o(-1+-1)6d 6:5o(-1+-1)7d 7:2d(2+1)8n 8:1d(2+1)9n	NLink		0	-1	18.96	11.12	26.8	0	0	4012.71	1216.42	25	1.8	1338.24	3	195.052		42481	MouseBrain-Z-T-1.raw	P11881|ITPR1_MOUSE	3	0	(HexNAc)2(Hex)5_8:0;Carbamidomethylation	N3:(HexNAc)2(Hex)5_8:0:18.84;C24:Carbamidomethylation:1000.00
FIDSEFQNC(+57.02)SFLHN(+1216.42)K	(Hex)5(HexNAc)2	RES 1b:b-dglc-HEX-1:5 2b:b-dglc-HEX-1:5 3b:b-dman-HEX-1:5 4b:b-dman-HEX-1:5 5b:b-dman-HEX-1:5 6b:b-dman-HEX-1:5 7b:b-dman-HEX-1:5 8s:n-acetyl 9s:n-acetyl LIN 1:1o(-1+-1)2d 2:2o(-1+-1)3d 3:3o(-1+-1)4d 4:3o(-1+-1)5d 5:5o(-1+-1)6d 6:5o(-1+-1)7d 7:2d(2+1)8n 8:1d(2+1)9n	NLink		0	0	27.8	25.55	30.05	0	0	3101.27	1216.42	15	1.6	1034.76	3	115.407	407000	24732	MouseBrain-Z-T-1.raw	Q69ZS6|SV2C_MOUSE	14	75189	Carbamidomethylation;(HexNAc)2(Hex)5_8:0	C9:Carbamidomethylation:1000.00;N14:(HexNAc)2(Hex)5_8:0:0.00
HPEETGGFQEAPLAYDAIWALALALN(+1216.42)K	(Hex)5(HexNAc)2	RES 1b:b-dglc-HEX-1:5 2b:b-dglc-HEX-1:5 3b:b-dman-HEX-1:5 4b:b-dman-HEX-1:5 5b:b-dman-HEX-1:5 6b:b-dman-HEX-1:5 7b:b-dman-HEX-1:5 8s:n-acetyl 9s:n-acetyl LIN 1:1o(-1+-1)2d 2:2o(-1+-1)3d 3:3o(-1+-1)4d 4:3o(-1+-1)5d 5:5o(-1+-1)6d 6:5o(-1+-1)7d 7:2d(2+1)8n 8:1d(2+1)9n	NLink		0	0	27.06	12.22	41.9	0	0	4140.89	1216.42	27	1.8	1381.31	3	269.518	6440000	59733	MouseBrain-Z-T-1.raw	Q9WV18|GABR1_MOUSE	26	143873	(HexNAc)2(Hex)5_8:0	N26:(HexNAc)2(Hex)5_8:0:1000.00
N(+1216.42)LSFSEDGYQMHPK	(Hex)5(HexNAc)2	RES 1b:b-dglc-HEX-1:5 2b:b-dglc-HEX-1:5 3b:b-dman-HEX-1:5 4b:b-dman-HEX-1:5 5b:b-dman-HEX-1:5 6b:b-dman-HEX-1:5 7b:b-dman-HEX-1:5 8s:n-acetyl 9s:n-acetyl LIN 1:1o(-1+-1)2d 2:2o(-1+-1)3d 3:3o(-1+-1)4d 4:3o(-1+-1)5d 5:5o(-1+-1)6d 6:5o(-1+-1)7d 7:2d(2+1)8n 8:1d(2+1)9n	NLink		0	0	22.31	15.6	29.03	0	0	2868.15	1216.42	14	0.9	957.059	3	89.4351	105000	18942	MouseBrain-Z-T-1.raw	Q01097|NMDE2_MOUSE	1	61373	(HexNAc)2(Hex)5_8:0	N1:(HexNAc)2(Hex)5_8:0:1000.00
SVDVYNIMC(+57.02)HVAGITPLPNN(+1216.42)GSWSR	(Hex)5(HexNAc)2	RES 1b:b-dglc-HEX-1:5 2b:b-dglc-HEX-1:5 3b:b-dman-HEX-1:5 4b:b-dman-HEX-1:5 5b:b-dman-HEX-1:5 6b:b-dman-HEX-1:5 7b:b-dman-HEX-1:5 8s:n-acetyl 9s:n-acetyl LIN 1:1o(-1+-1)2d 2:2o(-1+-1)3d 3:3o(-1+-1)4d 4:3o(-1+-1)5d 5:5o(-1+-1)6d 6:5o(-1+-1)7d 7:2d(2+1)8n 8:1d(2+1)9n	NLink	(NH4)1	17.03	0	26.68	12.31	41.04	0	0	4019.78	1216.42	25	1.7	1340.93	3	197.021	1090000	42921	MouseBrain-Z-T-1.raw	Q8BGN3|ENPP6_MOUSE	20	134624	Carbamidomethylation;(HexNAc)2(Hex)5_8:0	C9:Carbamidomethylation:1000.00;N20:(HexNAc)2(Hex)5_8:0:7.65
ISN(+1216.42)VTPADAGIYYC(+57.02)VK	(Hex)5(HexNAc)2	RES 1b:b-dglc-HEX-1:5 2b:b-dglc-HEX-1:5 3b:b-dman-HEX-1:5 4b:b-dman-HEX-1:5 5b:b-dman-HEX-1:5 6b:b-dman-HEX-1:5 7b:b-dman-HEX-1:5 8s:n-acetyl 9s:n-acetyl LIN 1:1o(-1+-1)2d 2:2o(-1+-1)3d 3:3o(-1+-1)4d 4:3o(-1+-1)5d 5:5o(-1+-1)6d 6:5o(-1+-1)7d 7:2d(2+1)8n 8:1d(2+1)9n	NLink	(NH4)1	17.03	0	37.78	31.7	43.86	0	0	3003.31	1216.42	16	0.9	1002.11	3	115.461	9240000	24778	MouseBrain-Z-T-1.raw	P97797|SHPS1_MOUSE	3	68773	(HexNAc)2(Hex)5_8:0;Carbamidomethylation	N3:(HexNAc)2(Hex)5_8:0:1000.00;C14:Carbamidomethylation:1000.00
LQAQDSGFYEC(+57.02)YTPSTDTQYLGN(+1216.42)YSAK	(Hex)5(HexNAc)2	RES 1b:b-dglc-HEX-1:5 2b:b-dglc-HEX-1:5 3b:b-dman-HEX-1:5 4b:b-dman-HEX-1:5 5b:b-dman-HEX-1:5 6b:b-dman-HEX-1:5 7b:b-dman-HEX-1:5 8s:n-acetyl 9s:n-acetyl LIN 1:1o(-1+-1)2d 2:2o(-1+-1)3d 3:3o(-1+-1)4d 4:3o(-1+-1)5d 5:5o(-1+-1)6d 6:5o(-1+-1)7d 7:2d(2+1)8n 8:1d(2+1)9n	NLink	(NH4)1	17.03	0	22.93	11.49	34.37	0	0	4339.8	1216.42	27	1.5	1447.61	3	152.074	2030000	32874	MouseBrain-Z-T-1.raw	Q8R366|IGSF8_MOUSE	23	156856	Carbamidomethylation;(HexNAc)2(Hex)5_8:0	C11:Carbamidomethylation:1000.00;N23:(HexNAc)2(Hex)5_8:0:1000.00
WDPVVPLRN(+1216.42)ESTVTGYK	(Hex)5(HexNAc)2	RES 1b:b-dglc-HEX-1:5 2b:b-dglc-HEX-1:5 3b:b-dman-HEX-1:5 4b:b-dman-HEX-1:5 5b:b-dman-HEX-1:5 6b:b-dman-HEX-1:5 7b:b-dman-HEX-1:5 8s:n-acetyl 9s:n-acetyl LIN 1:1o(-1+-1)2d 2:2o(-1+-1)3d 3:3o(-1+-1)4d 4:3o(-1+-1)5d 5:5o(-1+-1)6d 6:5o(-1+-1)7d 7:2d(2+1)8n 8:1d(2+1)9n	NLink		0	0	29.24	27.16	31.31	0	0	3176.43	1216.42	17	1	1059.82	3	113.727	9510000	24308	MouseBrain-Z-T-1.raw	Q61330|CNTN2_MOUSE	9	79686	(HexNAc)2(Hex)5_8:0	N9:(HexNAc)2(Hex)5_8:0:1000.00
ANYNLPIMVTDSGKPPMTN(+1216.42)ITDLR	(Hex)5(HexNAc)2	RES 1b:b-dglc-HEX-1:5 2b:b-dglc-HEX-1:5 3b:b-dman-HEX-1:5 4b:b-dman-HEX-1:5 5b:b-dman-HEX-1:5 6b:b-dman-HEX-1:5 7b:b-dman-HEX-1:5 8s:n-acetyl 9s:n-acetyl LIN 1:1o(-1+-1)2d 2:2o(-1+-1)3d 3:3o(-1+-1)4d 4:3o(-1+-1)5d 5:5o(-1+-1)6d 6:5o(-1+-1)7d 7:2d(2+1)8n 8:1d(2+1)9n	NLink		0	0	13.43	12.09	14.77	0	0	3876.75	1216.42	24	1	970.196	4	160.15	1830000	34550	MouseBrain-Z-T-1.raw	Q9WTR5|CAD13_MOUSE	19	63377	(HexNAc)2(Hex)5_8:0	N19:(HexNAc)2(Hex)5_8:0:16.63
FHMVQN(+1216.42)VSMAVHHIGR	(Hex)5(HexNAc)2	RES 1b:b-dglc-HEX-1:5 2b:b-dglc-HEX-1:5 3b:b-dman-HEX-1:5 4b:b-dman-HEX-1:5 5b:b-dman-HEX-1:5 6b:b-dman-HEX-1:5 7b:b-dman-HEX-1:5 8s:n-acetyl 9s:n-acetyl LIN 1:1o(-1+-1)2d 2:2o(-1+-1)3d 3:3o(-1+-1)4d 4:3o(-1+-1)5d 5:5o(-1+-1)6d 6:5o(-1+-1)7d 7:2d(2+1)8n 8:1d(2+1)9n	NLink		0	0	23.51	17.3	29.73	0	0	3078.34	1216.42	16	2	1027.12	3	81.502	248000	17165	MouseBrain-Z-T-1.raw	Q3UH93|PLXD1_MOUSE	6	73942	(HexNAc)2(Hex)5_8:0	N6:(HexNAc)2(Hex)5_8:0:1000.00
DAM(+15.99)VGN(+1216.42)YTC(+57.02)EVTELSR	(Hex)5(HexNAc)2	RES 1b:b-dglc-HEX-1:5 2b:b-dglc-HEX-1:5 3b:b-dman-HEX-1:5 4b:b-dman-HEX-1:5 5b:b-dman-HEX-1:5 6b:b-dman-HEX-1:5 7b:b-dman-HEX-1:5 8s:n-acetyl 9s:n-acetyl LIN 1:1o(-1+-1)2d 2:2o(-1+-1)3d 3:3o(-1+-1)4d 4:3o(-1+-1)5d 5:5o(-1+-1)6d 6:5o(-1+-1)7d 7:2d(2+1)8n 8:1d(2+1)9n	NLink		0	0	14.36	12.25	16.46	0	0	3076.22	1216.42	16	1.3	1539.12	2	122.827	63900	26367	MouseBrain-Z-T-1.raw	Q61735|CD47_MOUSE	6	170852	Oxidation (M);(HexNAc)2(Hex)5_8:0;Carbamidomethylation	M3:Oxidation (M):1000.00;N6:(HexNAc)2(Hex)5_8:0:1000.00;C9:Carbamidomethylation:1000.00
TFHETLN(+1216.42)C(+57.02)C(+57.02)GSNALTTLTTTILR	(Hex)5(HexNAc)2	RES 1b:b-dglc-HEX-1:5 2b:b-dglc-HEX-1:5 3b:b-dman-HEX-1:5 4b:b-dman-HEX-1:5 5b:b-dman-HEX-1:5 6b:b-dman-HEX-1:5 7b:b-dman-HEX-1:5 8s:n-acetyl 9s:n-acetyl LIN 1:1o(-1+-1)2d 2:2o(-1+-1)3d 3:3o(-1+-1)4d 4:3o(-1+-1)5d 5:5o(-1+-1)6d 6:5o(-1+-1)7d 7:2d(2+1)8n 8:1d(2+1)9n	NLink		0	0	31.8	19.86	43.74	0	0	3839.69	1216.42	23	1.5	1280.91	3	176.556	5050000	38306	MouseBrain-Z-T-1.raw	P35762|CD81_MOUSE	7	119900	(HexNAc)2(Hex)5_8:0;Carbamidomethylation;Carbamidomethylation	N7:(HexNAc)2(Hex)5_8:0:41.87;C8:Carbamidomethylation:1000.00;C9:Carbamidomethylation:1000.00
EKDLN(+1216.42)NSATIFLQVVDK	(Hex)5(HexNAc)2	RES 1b:b-dglc-HEX-1:5 2b:b-dglc-HEX-1:5 3b:b-dman-HEX-1:5 4b:b-dman-HEX-1:5 5b:b-dman-HEX-1:5 6b:b-dman-HEX-1:5 7b:b-dman-HEX-1:5 8s:n-acetyl 9s:n-acetyl LIN 1:1o(-1+-1)2d 2:2o(-1+-1)3d 3:3o(-1+-1)4d 4:3o(-1+-1)5d 5:5o(-1+-1)6d 6:5o(-1+-1)7d 7:2d(2+1)8n 8:1d(2+1)9n	NLink		0	0	19.36	12.75	25.96	0	0	3149.44	1216.42	17	0.6	1050.82	3	143.606	539000	31052	MouseBrain-Z-T-1.raw	Q7M729|SCN4B_MOUSE	5	77908	(HexNAc)2(Hex)5_8:0	N5:(HexNAc)2(Hex)5_8:0:0.00
N(+1419.50)C(+57.02)TLLLSTLSPELGGK	(Hex)5(HexNAc)3	RES 1b:b-dglc-HEX-1:5 2b:b-dglc-HEX-1:5 3b:b-dman-HEX-1:5 4b:b-dglc-HEX-1:5 5s:n-acetyl 6b:b-dman-HEX-1:5 7b:b-dman-HEX-1:5 8b:b-dman-HEX-1:5 9b:b-dman-HEX-1:5 10s:n-acetyl 11s:n-acetyl LIN 1:1o(-1+-1)2d 2:2o(-1+-1)3d 3:3o(-1+-1)4d 4:4d(2+1)5n 5:3o(-1+-1)6d 6:6o(-1+-1)7d 7:3o(-1+-1)8d 8:8o(-1+-1)9d 9:2d(2+1)10n 10:1d(2+1)11n	NLink		0	0	25.8	23.45	28.15	0	2.2	3121.4	1419.5	16	1	1041.47	3	157.017	2250000	34049	MouseBrain-Z-T-1.raw	P20917|MAG_MOUSE	1	76214	(HexNAc)3(Hex)5_37:0;Carbamidomethylation	N1:(HexNAc)3(Hex)5_37:0:1000.00;C2:Carbamidomethylation:1000.00
VIC(+57.02)TGPN(+1378.47)DTSPGSPR	(Hex)6(HexNAc)2	RES 1b:b-dglc-HEX-1:5 2b:b-dglc-HEX-1:5 3b:b-dman-HEX-1:5 4b:b-dman-HEX-1:5 5b:b-dman-HEX-1:5 6b:b-dman-HEX-1:5 7b:b-dman-HEX-1:5 8b:b-dman-HEX-1:5 9s:n-acetyl 10s:n-acetyl LIN 1:1o(-1+-1)2d 2:2o(-1+-1)3d 3:3o(-1+-1)4d 4:4o(-1+-1)5d 5:4o(-1+-1)6d 6:3o(-1+-1)7d 7:7o(-1+-1)8d 8:2d(2+1)9n 9:1d(2+1)10n	NLink		0	0	31.77	35.61	27.94	0	0	2935.2	1378.47	15	1.4	1468.61	2	51.1813	485000	10343	MouseBrain-Z-T-1.raw	P35438|NMDZ1_MOUSE	7	160660	Carbamidomethylation;(HexNAc)2(Hex)6_23:0	C3:Carbamidomethylation:1000.00;N7:(HexNAc)2(Hex)6_23:0:1000.00
TGN(+1378.47)SSPASVER	(Hex)6(HexNAc)2	RES 1b:b-dglc-HEX-1:5 2b:b-dglc-HEX-1:5 3b:b-dman-HEX-1:5 4b:b-dman-HEX-1:5 5b:b-dman-HEX-1:5 6b:b-dman-HEX-1:5 7b:b-dman-HEX-1:5 8b:b-dman-HEX-1:5 9s:n-acetyl 10s:n-acetyl LIN 1:1o(-1+-1)2d 2:2o(-1+-1)3d 3:3o(-1+-1)4d 4:4o(-1+-1)5d 5:4o(-1+-1)6d 6:3o(-1+-1)7d 7:7o(-1+-1)8d 8:2d(2+1)9n 9:1d(2+1)10n	NLink		0	0	32.55	34.88	30.21	0	0	2481.99	1378.47	11	1.7	1242.01	2	24.3811	298000	4313	MouseBrain-Z-T-1.raw	Q8BI84|TGO1_MOUSE	3	111669	(HexNAc)2(Hex)6_23:0	N3:(HexNAc)2(Hex)6_23:0:1000.00
LAYATIN(+1257.45)DSR	(Hex)4(HexNAc)3	RES 1b:b-dglc-HEX-1:5 2b:b-dglc-HEX-1:5 3b:b-dman-HEX-1:5 4b:b-dman-HEX-1:5 5b:b-dglc-HEX-1:5 6s:n-acetyl 7b:b-dman-HEX-1:5 8b:b-dman-HEX-1:5 9s:n-acetyl 10s:n-acetyl LIN 1:1o(-1+-1)2d 2:2o(-1+-1)3d 3:3o(-1+-1)4d 4:3o(-1+-1)5d 5:5d(2+1)6n 6:3o(-1+-1)7d 7:7o(-1+-1)8d 8:2d(2+1)9n 9:1d(2+1)10n	NLink		0	0	31.16	29.01	33.3	0	2.34	2380.02	1257.45	10	1.3	1191.02	2	68.4962	3680000	14296	MouseBrain-Z-T-1.raw	Q9Z218|DPP6_MOUSE	7	103472	(HexNAc)3(Hex)4_16:0	N7:(HexNAc)3(Hex)4_16:0:1000.00
C(+57.02)LYGEAYPSC(+57.02)SSGN(+1378.47)TSTAEEELC(+57.02)R	(Hex)6(HexNAc)2	RES 1b:b-dglc-HEX-1:5 2b:b-dglc-HEX-1:5 3b:b-dman-HEX-1:5 4b:b-dman-HEX-1:5 5b:b-dman-HEX-1:5 6b:b-dman-HEX-1:5 7b:b-dman-HEX-1:5 8b:b-dman-HEX-1:5 9s:n-acetyl 10s:n-acetyl LIN 1:1o(-1+-1)2d 2:2o(-1+-1)3d 3:3o(-1+-1)4d 4:4o(-1+-1)5d 5:4o(-1+-1)6d 6:3o(-1+-1)7d 7:7o(-1+-1)8d 8:2d(2+1)9n 9:1d(2+1)10n	NLink	(NH4)1	17.03	0	21.05	11.82	30.28	0	0	4135.61	1378.47	24	-2.4	1379.54	3	115.354	496000	24699	MouseBrain-Z-T-1.raw	P56695|WFS1_MOUSE	14	143243	Carbamidomethylation;Carbamidomethylation;(HexNAc)2(Hex)6_23:0;Carbamidomethylation	C1:Carbamidomethylation:1000.00;C10:Carbamidomethylation:1000.00;N14:(HexNAc)2(Hex)6_23:0:1000.00;C23:Carbamidomethylation:1000.00
HNN(+1378.47)DTQHIWESDSNEFSVIADPR	(Hex)6(HexNAc)2	RES 1b:b-dglc-HEX-1:5 2b:b-dglc-HEX-1:5 3b:b-dman-HEX-1:5 4b:b-dman-HEX-1:5 5b:b-dman-HEX-1:5 6b:b-dman-HEX-1:5 7b:b-dman-HEX-1:5 8b:b-dman-HEX-1:5 9s:n-acetyl 10s:n-acetyl LIN 1:1o(-1+-1)2d 2:2o(-1+-1)3d 3:3o(-1+-1)4d 4:4o(-1+-1)5d 5:4o(-1+-1)6d 6:3o(-1+-1)7d 7:7o(-1+-1)8d 8:2d(2+1)9n 9:1d(2+1)10n	NLink		0	0	30.38	24.63	36.14	0	0	4088.67	1378.47	23	1.5	1023.18	4	125.41	13600000	26959	MouseBrain-Z-T-1.raw	P08113|ENPL_MOUSE	3	73115	(HexNAc)2(Hex)6_23:0	N3:(HexNAc)2(Hex)6_23:0:11.06
ISPGKN(+1241.45)ATGMEVGWYR	(Fuc)1(Hex)3(HexNAc)3	RES 1b:b-dglc-HEX-1:5 2b:a-lgal-HEX-1:5|6:d 3b:b-dglc-HEX-1:5 4b:b-dman-HEX-1:5 5b:b-dman-HEX-1:5 6b:b-dman-HEX-1:5 7b:b-dglc-HEX-1:5 8s:n-acetyl 9s:n-acetyl 10s:n-acetyl LIN 1:1o(-1+-1)2d 2:1o(-1+-1)3d 3:3o(-1+-1)4d 4:4o(-1+-1)5d 5:4o(-1+-1)6d 6:6o(-1+-1)7d 7:7d(2+1)8n 8:3d(2+1)9n 9:1d(2+1)10n	NLink		0	0	25.97	13.27	38.68	0	3.23	3006.31	1241.45	16	1.2	1003.11	3	94.1551	13600000	20016	MouseBrain-Z-T-1.raw	Q61885|MOG_MOUSE	6	68943	(HexNAc)3(Hex)3(Fuc)1_11:0	N6:(HexNAc)3(Hex)3(Fuc)1_11:0:1000.00
FHVN(+1378.47)YTQPLVAVK	(Hex)6(HexNAc)2	RES 1b:b-dglc-HEX-1:5 2b:b-dglc-HEX-1:5 3b:b-dman-HEX-1:5 4b:b-dman-HEX-1:5 5b:b-dman-HEX-1:5 6b:b-dman-HEX-1:5 7b:b-dman-HEX-1:5 8b:b-dman-HEX-1:5 9s:n-acetyl 10s:n-acetyl LIN 1:1o(-1+-1)2d 2:2o(-1+-1)3d 3:3o(-1+-1)4d 4:4o(-1+-1)5d 5:4o(-1+-1)6d 6:3o(-1+-1)7d 7:7o(-1+-1)8d 8:2d(2+1)9n 9:1d(2+1)10n	NLink		0	0	45.02	37.15	52.88	0	0	2893.3	1378.47	13	2.2	965.442	3	102.421	228000000	21847	MouseBrain-Z-T-1.raw	P14231|AT1B2_MOUSE	4	62573	(HexNAc)2(Hex)6_23:0	N4:(HexNAc)2(Hex)6_23:0:1000.00
DDLHPTLPAGQYFLN(+1501.55)ITYNYPVHSFDGR	(Hex)3(HexNAc)5	RES 1b:b-dglc-HEX-1:5 2b:b-dglc-HEX-1:5 3b:b-dman-HEX-1:5 4b:b-dman-HEX-1:5 5b:b-dglc-HEX-1:5 6s:n-acetyl 7b:b-dglc-HEX-1:5 8s:n-acetyl 9b:b-dman-HEX-1:5 10b:b-dglc-HEX-1:5 11s:n-acetyl 12s:n-acetyl 13s:n-acetyl LIN 1:1o(-1+-1)2d 2:2o(-1+-1)3d 3:3o(-1+-1)4d 4:4o(-1+-1)5d 5:5d(2+1)6n 6:4o(-1+-1)7d 7:7d(2+1)8n 8:3o(-1+-1)9d 9:9o(-1+-1)10d 10:10d(2+1)11n 11:2d(2+1)12n 12:1d(2+1)13n	NLink		0	0	28.1	17.48	38.73	0	0.69	4751.11	1501.55	28	1.3	1188.79	4	196.244	3960000	42793	MouseBrain-Z-T-1.raw	Q8VEK0|CC50A_MOUSE	15	103089	(HexNAc)5(Hex)3_50:0	N15:(HexNAc)5(Hex)3_50:0:19.86
VETGEN(+1378.47)C(+57.02)TSPAPK	(Hex)6(HexNAc)2	RES 1b:b-dglc-HEX-1:5 2b:b-dglc-HEX-1:5 3b:b-dman-HEX-1:5 4b:b-dman-HEX-1:5 5b:b-dman-HEX-1:5 6b:b-dman-HEX-1:5 7b:b-dman-HEX-1:5 8b:b-dman-HEX-1:5 9s:n-acetyl 10s:n-acetyl LIN 1:1o(-1+-1)2d 2:2o(-1+-1)3d 3:3o(-1+-1)4d 4:4o(-1+-1)5d 5:4o(-1+-1)6d 6:3o(-1+-1)7d 7:7o(-1+-1)8d 8:2d(2+1)9n 9:1d(2+1)10n	NLink		0	0	30.74	21.05	40.43	0	0	2767.1	1378.47	13	1.3	923.374	3	31.1653	4490000	5796	MouseBrain-Z-T-1.raw	P11881|ITPR1_MOUSE	6	56429	(HexNAc)2(Hex)6_23:0;Carbamidomethylation	N6:(HexNAc)2(Hex)6_23:0:1000.00;C7:Carbamidomethylation:1000.00
N(+1540.53)ATLAEQAK	(Hex)7(HexNAc)2	RES 1b:b-dglc-HEX-1:5 2b:b-dglc-HEX-1:5 3b:b-dman-HEX-1:5 4b:b-dman-HEX-1:5 5b:b-dman-HEX-1:5 6b:b-dman-HEX-1:5 7b:b-dman-HEX-1:5 8b:b-dman-HEX-1:5 9b:b-dman-HEX-1:5 10s:n-acetyl 11s:n-acetyl LIN 1:1o(-1+-1)2d 2:2o(-1+-1)3d 3:3o(-1+-1)4d 4:4o(-1+-1)5d 5:4o(-1+-1)6d 6:3o(-1+-1)7d 7:7o(-1+-1)8d 8:7o(-1+-1)9d 9:2d(2+1)10n 10:1d(2+1)11n	NLink		0	0	40.25	41.75	38.76	0	0	2485.02	1540.53	9	2	1243.52	2	23.7211	702000	4141	MouseBrain-Z-T-1.raw	Q9JKR6|HYOU1_MOUSE	1	111979	(HexNAc)2(Hex)7_57:0	N1:(HexNAc)2(Hex)7_57:0:1000.00
VLTLAN(+1378.47)FTTK	(Hex)6(HexNAc)2	RES 1b:b-dglc-HEX-1:5 2b:b-dglc-HEX-1:5 3b:b-dman-HEX-1:5 4b:b-dman-HEX-1:5 5b:b-dman-HEX-1:5 6b:b-dman-HEX-1:5 7b:b-dman-HEX-1:5 8b:b-dman-HEX-1:5 9s:n-acetyl 10s:n-acetyl LIN 1:1o(-1+-1)2d 2:2o(-1+-1)3d 3:3o(-1+-1)4d 4:4o(-1+-1)5d 5:4o(-1+-1)6d 6:3o(-1+-1)7d 7:7o(-1+-1)8d 8:2d(2+1)9n 9:1d(2+1)10n	NLink		0	0	18.52	11.92	25.13	0	0	2485.11	1378.47	10	5.5	1243.57	2	122.934	40200	26415	MouseBrain-Z-T-1.raw	P01831|THY1_MOUSE	6	112008	(HexNAc)2(Hex)6_23:0	N6:(HexNAc)2(Hex)6_23:0:1001.00
GNYDFVEAMIVNN(+1378.47)HTSLDVER	(Hex)6(HexNAc)2	RES 1b:b-dglc-HEX-1:5 2b:b-dglc-HEX-1:5 3b:b-dman-HEX-1:5 4b:b-dman-HEX-1:5 5b:b-dman-HEX-1:5 6b:b-dman-HEX-1:5 7b:b-dman-HEX-1:5 8b:b-dman-HEX-1:5 9s:n-acetyl 10s:n-acetyl LIN 1:1o(-1+-1)2d 2:2o(-1+-1)3d 3:3o(-1+-1)4d 4:4o(-1+-1)5d 5:4o(-1+-1)6d 6:3o(-1+-1)7d 7:7o(-1+-1)8d 8:2d(2+1)9n 9:1d(2+1)10n	NLink		0	0	25.82	13.58	38.05	0	0	3800.6	1378.47	21	1.6	1267.87	3	168.966	1430000	36639	MouseBrain-Z-T-1.raw	Q8BLF1|NCEH1_MOUSE	13	116214	(HexNAc)2(Hex)6_23:0	N13:(HexNAc)2(Hex)6_23:0:0.00
HEN(+1378.47)NTKDNSIQHEFSLTR	(Hex)6(HexNAc)2	RES 1b:b-dglc-HEX-1:5 2b:b-dglc-HEX-1:5 3b:b-dman-HEX-1:5 4b:b-dman-HEX-1:5 5b:b-dman-HEX-1:5 6b:b-dman-HEX-1:5 7b:b-dman-HEX-1:5 8b:b-dman-HEX-1:5 9s:n-acetyl 10s:n-acetyl LIN 1:1o(-1+-1)2d 2:2o(-1+-1)3d 3:3o(-1+-1)4d 4:4o(-1+-1)5d 5:4o(-1+-1)6d 6:3o(-1+-1)7d 7:7o(-1+-1)8d 8:2d(2+1)9n 9:1d(2+1)10n	NLink		0	0	20.98	15.03	26.92	0	0	3547.49	1378.47	18	1	1183.51	3	66.4088	959000	13831	MouseBrain-Z-T-1.raw	P01831|THY1_MOUSE	3	102259	(HexNAc)2(Hex)6_23:0	N3:(HexNAc)2(Hex)6_23:0:0.00
YYIYN(+1378.47)GSLTSPPC(+57.02)TDTVEWIVFK	(Hex)6(HexNAc)2	RES 1b:b-dglc-HEX-1:5 2b:b-dglc-HEX-1:5 3b:b-dman-HEX-1:5 4b:b-dman-HEX-1:5 5b:b-dman-HEX-1:5 6b:b-dman-HEX-1:5 7b:b-dman-HEX-1:5 8b:b-dman-HEX-1:5 9s:n-acetyl 10s:n-acetyl LIN 1:1o(-1+-1)2d 2:2o(-1+-1)3d 3:3o(-1+-1)4d 4:4o(-1+-1)5d 5:4o(-1+-1)6d 6:3o(-1+-1)7d 7:7o(-1+-1)8d 8:2d(2+1)9n 9:1d(2+1)10n	NLink		0	0	27.88	13.14	42.63	0	0	4130.78	1378.47	23	1.8	1377.94	3	215.009	5860000	46923	MouseBrain-Z-T-1.raw	B9EKR1|PTPRZ_MOUSE	5	142974	(HexNAc)2(Hex)6_23:0;Carbamidomethylation	N5:(HexNAc)2(Hex)6_23:0:1000.00;C13:Carbamidomethylation:1000.00
GPDLSN(+1378.47)C(+57.02)TSPWVNQVAQK	(Hex)6(HexNAc)2	RES 1b:b-dglc-HEX-1:5 2b:b-dglc-HEX-1:5 3b:b-dman-HEX-1:5 4b:b-dman-HEX-1:5 5b:b-dman-HEX-1:5 6b:b-dman-HEX-1:5 7b:b-dman-HEX-1:5 8b:b-dman-HEX-1:5 9s:n-acetyl 10s:n-acetyl LIN 1:1o(-1+-1)2d 2:2o(-1+-1)3d 3:3o(-1+-1)4d 4:4o(-1+-1)5d 5:4o(-1+-1)6d 6:3o(-1+-1)7d 7:7o(-1+-1)8d 8:2d(2+1)9n 9:1d(2+1)10n	NLink		0	0	26.41	14.96	37.85	0	0	3378.42	1378.47	18	0.8	1127.15	3	114.886	1270000	24571	MouseBrain-Z-T-1.raw	Q80TR1|AGRL1_MOUSE	6	92827	(HexNAc)2(Hex)6_23:0;Carbamidomethylation	N6:(HexNAc)2(Hex)6_23:0:50.34;C7:Carbamidomethylation:1000.00
VALPAYPASLTDVSLVLSELRPN(+1378.47)DSGVYR	(Hex)6(HexNAc)2	RES 1b:b-dglc-HEX-1:5 2b:b-dglc-HEX-1:5 3b:b-dman-HEX-1:5 4b:b-dman-HEX-1:5 5b:b-dman-HEX-1:5 6b:b-dman-HEX-1:5 7b:b-dman-HEX-1:5 8b:b-dman-HEX-1:5 9s:n-acetyl 10s:n-acetyl LIN 1:1o(-1+-1)2d 2:2o(-1+-1)3d 3:3o(-1+-1)4d 4:4o(-1+-1)5d 5:4o(-1+-1)6d 6:3o(-1+-1)7d 7:7o(-1+-1)8d 8:2d(2+1)9n 9:1d(2+1)10n	NLink	(NH4)1	17.03	0	20.97	20.69	21.24	0	0	4497.14	1378.47	29	1.4	1125.29	4	230.956	2790000	50571	MouseBrain-Z-T-1.raw	Q61361|PGCB_MOUSE	23	92500	(HexNAc)2(Hex)6_23:0	N23:(HexNAc)2(Hex)6_23:0:1000.00
SVAHN(+1378.47)MTMPNK	(Hex)6(HexNAc)2	RES 1b:b-dglc-HEX-1:5 2b:b-dglc-HEX-1:5 3b:b-dman-HEX-1:5 4b:b-dman-HEX-1:5 5b:b-dman-HEX-1:5 6b:b-dman-HEX-1:5 7b:b-dman-HEX-1:5 8b:b-dman-HEX-1:5 9s:n-acetyl 10s:n-acetyl LIN 1:1o(-1+-1)2d 2:2o(-1+-1)3d 3:3o(-1+-1)4d 4:4o(-1+-1)5d 5:4o(-1+-1)6d 6:3o(-1+-1)7d 7:7o(-1+-1)8d 8:2d(2+1)9n 9:1d(2+1)10n	NLink		0	0	37.13	38.85	35.41	0	0	2607.04	1378.47	11	1.2	870.023	3	37.7169	13300000	7406	MouseBrain-Z-T-1.raw	P26048|GBRA2_MOUSE;P62812|GBRA1_MOUSE	5	49536	(HexNAc)2(Hex)6_23:0	N5:(HexNAc)2(Hex)6_23:0:56.72
NPC(+57.02)N(+1540.53)ITR	(Hex)7(HexNAc)2	RES 1b:b-dglc-HEX-1:5 2b:b-dglc-HEX-1:5 3b:b-dman-HEX-1:5 4b:b-dman-HEX-1:5 5b:b-dman-HEX-1:5 6b:b-dman-HEX-1:5 7b:b-dman-HEX-1:5 8b:b-dman-HEX-1:5 9b:b-dman-HEX-1:5 10s:n-acetyl 11s:n-acetyl LIN 1:1o(-1+-1)2d 2:2o(-1+-1)3d 3:3o(-1+-1)4d 4:4o(-1+-1)5d 5:4o(-1+-1)6d 6:3o(-1+-1)7d 7:7o(-1+-1)8d 8:7o(-1+-1)9d 9:2d(2+1)10n 10:1d(2+1)11n	NLink		0	0	24.19	28.99	19.39	0	0	2413.94	1540.53	7	1.5	1207.98	2	25.4843	849000	4547	MouseBrain-Z-T-1.raw	P56528|CD38_MOUSE	4	106197	Carbamidomethylation;(HexNAc)2(Hex)7_57:0	C3:Carbamidomethylation:1000.00;N4:(HexNAc)2(Hex)7_57:0:44.44
HEN(+1378.47)NTKDNSIQHEFSLTR	(Hex)6(HexNAc)2	RES 1b:b-dglc-HEX-1:5 2b:b-dglc-HEX-1:5 3b:b-dman-HEX-1:5 4b:b-dman-HEX-1:5 5b:b-dman-HEX-1:5 6b:b-dman-HEX-1:5 7b:b-dman-HEX-1:5 8b:b-dman-HEX-1:5 9s:n-acetyl 10s:n-acetyl LIN 1:1o(-1+-1)2d 2:2o(-1+-1)3d 3:3o(-1+-1)4d 4:4o(-1+-1)5d 5:4o(-1+-1)6d 6:3o(-1+-1)7d 7:7o(-1+-1)8d 8:2d(2+1)9n 9:1d(2+1)10n	NLink		0	0	44.13	42.43	45.84	0	0	3547.49	1378.47	18	1.6	710.507	5	63.2573	5040000	13118	MouseBrain-Z-T-1.raw	P01831|THY1_MOUSE	3	31546	(HexNAc)2(Hex)6_23:0	N3:(HexNAc)2(Hex)6_23:0:16.90
N(+1444.53)ITSIHIENWR	(Fuc)1(Hex)3(HexNAc)4	RES 1b:b-dglc-HEX-1:5 2b:a-lgal-HEX-1:5|6:d 3b:b-dglc-HEX-1:5 4b:b-dman-HEX-1:5 5b:b-dman-HEX-1:5 6b:b-dglc-HEX-1:5 7s:n-acetyl 8b:b-dman-HEX-1:5 9b:b-dglc-HEX-1:5 10s:n-acetyl 11s:n-acetyl 12s:n-acetyl LIN 1:1o(-1+-1)2d 2:1o(-1+-1)3d 3:3o(-1+-1)4d 4:4o(-1+-1)5d 5:4o(-1+-1)6d 6:6d(2+1)7n 7:4o(-1+-1)8d 8:8o(-1+-1)9d 9:9d(2+1)10n 10:3d(2+1)11n 11:1d(2+1)12n	NLink		0	0	17.38	12.16	22.6	0	2.22	2826.24	1444.53	11	1.5	943.09	3	102.949	103000	21934	MouseBrain-Z-T-1.raw	Q6VNS1|NTRK3_MOUSE	1	59387	(HexNAc)4(Hex)3(Fuc)1_40:0	N1:(HexNAc)4(Hex)3(Fuc)1_40:0:1001.00
IYAGMVSLMDEAVGN(+1378.47)VTK	(Hex)6(HexNAc)2	RES 1b:b-dglc-HEX-1:5 2b:b-dglc-HEX-1:5 3b:b-dman-HEX-1:5 4b:b-dman-HEX-1:5 5b:b-dman-HEX-1:5 6b:b-dman-HEX-1:5 7b:b-dman-HEX-1:5 8b:b-dman-HEX-1:5 9s:n-acetyl 10s:n-acetyl LIN 1:1o(-1+-1)2d 2:2o(-1+-1)3d 3:3o(-1+-1)4d 4:4o(-1+-1)5d 5:4o(-1+-1)6d 6:3o(-1+-1)7d 7:7o(-1+-1)8d 8:2d(2+1)9n 9:1d(2+1)10n	NLink		0	0	29.63	13.45	45.82	0	0	3275.41	1378.47	18	1.3	1092.81	3	193.878	5240000	42243	MouseBrain-Z-T-1.raw	P50429|ARSB_MOUSE	15	86568	(HexNAc)2(Hex)6_23:0	N15:(HexNAc)2(Hex)6_23:0:1000.00
EDGMLPAN(+1200.43)R	(Fuc)1(Hex)4(HexNAc)2	RES 1b:b-dglc-HEX-1:5 2b:a-lgal-HEX-1:5|6:d 3b:b-dglc-HEX-1:5 4b:b-dman-HEX-1:5 5b:b-dman-HEX-1:5 6b:b-dman-HEX-1:5 7b:b-dman-HEX-1:5 8s:n-acetyl 9s:n-acetyl LIN 1:1o(-1+-1)2d 2:1o(-1+-1)3d 3:3o(-1+-1)4d 4:4o(-1+-1)5d 5:4o(-1+-1)6d 6:6o(-1+-1)7d 7:3d(2+1)8n 8:1d(2+1)9n	NLink		0	0	18.34	12.75	23.93	0	100	2201.89	1200.43	9	1.2	1101.95	2	52.783		10750	MouseBrain-Z-T-1.raw	Q810U4|NRCAM_MOUSE	8	0	(HexNAc)2(Hex)4(Fuc)1_7:0	N8:(HexNAc)2(Hex)4(Fuc)1_7:0:1000.00
SN(+1378.47)DSGIYR	(Hex)6(HexNAc)2	RES 1b:b-dglc-HEX-1:5 2b:b-dglc-HEX-1:5 3b:b-dman-HEX-1:5 4b:b-dman-HEX-1:5 5b:b-dman-HEX-1:5 6b:b-dman-HEX-1:5 7b:b-dman-HEX-1:5 8b:b-dman-HEX-1:5 9s:n-acetyl 10s:n-acetyl LIN 1:1o(-1+-1)2d 2:2o(-1+-1)3d 3:3o(-1+-1)4d 4:4o(-1+-1)5d 5:4o(-1+-1)6d 6:3o(-1+-1)7d 7:7o(-1+-1)8d 8:2d(2+1)9n 9:1d(2+1)10n	NLink		0	0	19.39	22.49	16.3	0	0	2288.89	1378.47	8	1.3	1145.45	2	29.9846	592000	5643	MouseBrain-Z-T-1.raw	Q61282|PGCA_MOUSE	2	96191	(HexNAc)2(Hex)6_23:0	N2:(HexNAc)2(Hex)6_23:0:1001.00
LLLPAKN(+1241.45)TTHLK	(Fuc)1(Hex)3(HexNAc)3	RES 1b:b-dglc-HEX-1:5 2b:a-lgal-HEX-1:5|6:d 3b:b-dglc-HEX-1:5 4b:b-dman-HEX-1:5 5b:b-dman-HEX-1:5 6b:b-dman-HEX-1:5 7b:b-dglc-HEX-1:5 8s:n-acetyl 9s:n-acetyl 10s:n-acetyl LIN 1:1o(-1+-1)2d 2:1o(-1+-1)3d 3:3o(-1+-1)4d 4:4o(-1+-1)5d 5:4o(-1+-1)6d 6:6o(-1+-1)7d 7:7d(2+1)8n 8:3d(2+1)9n 9:1d(2+1)10n	NLink		0	0	14.99	12.94	17.03	0	2.88	2589.28	1241.45	12	0.3	864.1	3	51.538	139000	10466	MouseBrain-Z-T-1.raw	O35136|NCAM2_MOUSE	7	48924	(HexNAc)3(Hex)3(Fuc)1_11:0	N7:(HexNAc)3(Hex)3(Fuc)1_11:0:1001.00
TQLTC(+57.02)SLN(+1378.47)SSGVDIVGHR	(Hex)6(HexNAc)2	RES 1b:b-dglc-HEX-1:5 2b:b-dglc-HEX-1:5 3b:b-dman-HEX-1:5 4b:b-dman-HEX-1:5 5b:b-dman-HEX-1:5 6b:b-dman-HEX-1:5 7b:b-dman-HEX-1:5 8b:b-dman-HEX-1:5 9s:n-acetyl 10s:n-acetyl LIN 1:1o(-1+-1)2d 2:2o(-1+-1)3d 3:3o(-1+-1)4d 4:4o(-1+-1)5d 5:4o(-1+-1)6d 6:3o(-1+-1)7d 7:7o(-1+-1)8d 8:2d(2+1)9n 9:1d(2+1)10n	NLink		0	0	13.31	12.93	13.69	0	0	3321.43	1378.47	18	1.3	1108.15	3	99.5736	205000	21231	MouseBrain-Z-T-1.raw	P18572|BASI_MOUSE	8	89568	Carbamidomethylation;(HexNAc)2(Hex)6_23:0	C5:Carbamidomethylation:1000.00;N8:(HexNAc)2(Hex)6_23:0:1000.00
VSPDHQPQPQYVSYN(+1378.47)QSSYTQWNLQPDTK	(Hex)6(HexNAc)2	RES 1b:b-dglc-HEX-1:5 2b:b-dglc-HEX-1:5 3b:b-dman-HEX-1:5 4b:b-dman-HEX-1:5 5b:b-dman-HEX-1:5 6b:b-dman-HEX-1:5 7b:b-dman-HEX-1:5 8b:b-dman-HEX-1:5 9s:n-acetyl 10s:n-acetyl LIN 1:1o(-1+-1)2d 2:2o(-1+-1)3d 3:3o(-1+-1)4d 4:4o(-1+-1)5d 5:4o(-1+-1)6d 6:3o(-1+-1)7d 7:7o(-1+-1)8d 8:2d(2+1)9n 9:1d(2+1)10n	NLink		0	0	25.36	19.69	31.02	0	0	4813.05	1378.47	29	0.6	1605.36	3	130.596	1180000	28078	MouseBrain-Z-T-1.raw	P11627|L1CAM_MOUSE	15	177495	(HexNAc)2(Hex)6_23:0	N15:(HexNAc)2(Hex)6_23:0:19.48
VDQNDN(+1444.53)TSLQWSNPAQQTLYFDDKK	(Fuc)1(Hex)3(HexNAc)4	RES 1b:b-dglc-HEX-1:5 2b:a-lgal-HEX-1:5|6:d 3b:b-dglc-HEX-1:5 4b:b-dman-HEX-1:5 5b:b-dman-HEX-1:5 6b:b-dglc-HEX-1:5 7s:n-acetyl 8b:b-dman-HEX-1:5 9b:b-dglc-HEX-1:5 10s:n-acetyl 11s:n-acetyl 12s:n-acetyl LIN 1:1o(-1+-1)2d 2:1o(-1+-1)3d 3:3o(-1+-1)4d 4:4o(-1+-1)5d 5:5o(-1+-1)6d 6:6d(2+1)7n 7:4o(-1+-1)8d 8:8o(-1+-1)9d 9:9d(2+1)10n 10:3d(2+1)11n 11:1d(2+1)12n	NLink		0	0	27.29	18.58	36	0	15.1	4398.9	1444.53	25	0.8	1467.31	3	135.391	1760000	29200	MouseBrain-Z-T-1.raw	Q8BLQ9|CADM2_MOUSE	6	160463	(HexNAc)4(Hex)3(Fuc)1_40:0	N6:(HexNAc)4(Hex)3(Fuc)1_40:0:0.00
N(+1444.53)ATGMEVGWYR	(Fuc)1(Hex)3(HexNAc)4	RES 1b:b-dglc-HEX-1:5 2b:a-lgal-HEX-1:5|6:d 3b:b-dglc-HEX-1:5 4b:b-dman-HEX-1:5 5b:b-dman-HEX-1:5 6b:b-dglc-HEX-1:5 7s:n-acetyl 8b:b-dman-HEX-1:5 9b:b-dglc-HEX-1:5 10s:n-acetyl 11s:n-acetyl 12s:n-acetyl LIN 1:1o(-1+-1)2d 2:1o(-1+-1)3d 3:3o(-1+-1)4d 4:4o(-1+-1)5d 5:5o(-1+-1)6d 6:6d(2+1)7n 7:4o(-1+-1)8d 8:8o(-1+-1)9d 9:9d(2+1)10n 10:3d(2+1)11n 11:1d(2+1)12n	NLink		0	0	25.28	13.13	37.42	0	2.62	2727.11	1444.53	11	1.6	1364.56	2	103.698	8540000	22073	MouseBrain-Z-T-1.raw	Q61885|MOG_MOUSE	1	140761	(HexNAc)4(Hex)3(Fuc)1_44:0	N1:(HexNAc)4(Hex)3(Fuc)1_44:0:1000.00
THN(+1647.61)LTNLNPDLQYR	(Fuc)1(Hex)3(HexNAc)5	RES 1b:b-dglc-HEX-1:5 2b:a-lgal-HEX-1:5|6:d 3b:b-dglc-HEX-1:5 4b:b-dman-HEX-1:5 5b:b-dglc-HEX-1:5 6s:n-acetyl 7b:b-dman-HEX-1:5 8b:b-dglc-HEX-1:5 9s:n-acetyl 10b:b-dman-HEX-1:5 11b:b-dglc-HEX-1:5 12s:n-acetyl 13s:n-acetyl 14s:n-acetyl LIN 1:1o(-1+-1)2d 2:1o(-1+-1)3d 3:3o(-1+-1)4d 4:4o(-1+-1)5d 5:5d(2+1)6n 6:4o(-1+-1)7d 7:7o(-1+-1)8d 8:8d(2+1)9n 9:4o(-1+-1)10d 10:10o(-1+-1)11d 11:11d(2+1)12n 12:3d…	NLink		0	0	21.43	12.54	30.31	0	5.96	3345.46	1647.61	14	1.1	1116.16	3	88.4707	2050000	18751	MouseBrain-Z-T-1.raw	P11627|L1CAM_MOUSE	3	90944	(HexNAc)5(Hex)3(Fuc)1_115:0	N3:(HexNAc)5(Hex)3(Fuc)1_115:0:36.24
VIC(+57.02)TGPN(+1540.53)DTSPGSPR	(Hex)7(HexNAc)2	RES 1b:b-dglc-HEX-1:5 2b:b-dglc-HEX-1:5 3b:b-dman-HEX-1:5 4b:b-dman-HEX-1:5 5b:b-dman-HEX-1:5 6b:b-dman-HEX-1:5 7b:b-dman-HEX-1:5 8b:b-dman-HEX-1:5 9b:b-dman-HEX-1:5 10s:n-acetyl 11s:n-acetyl LIN 1:1o(-1+-1)2d 2:2o(-1+-1)3d 3:3o(-1+-1)4d 4:4o(-1+-1)5d 5:3o(-1+-1)6d 6:6o(-1+-1)7d 7:6o(-1+-1)8d 8:8o(-1+-1)9d 9:2d(2+1)10n 10:1d(2+1)11n	NLink	(NH4)1	17.03	0	36.61	31.66	41.56	0	0	3114.28	1540.53	15	1.2	1039.1	3	50.4374	2540000	10264	MouseBrain-Z-T-1.raw	P35438|NMDZ1_MOUSE	7	75835	Carbamidomethylation;(HexNAc)2(Hex)7_57:0	C3:Carbamidomethylation:1000.00;N7:(HexNAc)2(Hex)7_57:0:1000.00
N(+1647.61)ATGDYK	(Fuc)1(Hex)3(HexNAc)5	RES 1b:b-dglc-HEX-1:5 2b:a-lgal-HEX-1:5|6:d 3b:b-dglc-HEX-1:5 4b:b-dman-HEX-1:5 5b:b-dglc-HEX-1:5 6s:n-acetyl 7b:b-dman-HEX-1:5 8b:b-dglc-HEX-1:5 9s:n-acetyl 10b:b-dman-HEX-1:5 11b:b-dglc-HEX-1:5 12s:n-acetyl 13s:n-acetyl 14s:n-acetyl LIN 1:1o(-1+-1)2d 2:1o(-1+-1)3d 3:3o(-1+-1)4d 4:4o(-1+-1)5d 5:5d(2+1)6n 6:4o(-1+-1)7d 7:7o(-1+-1)8d 8:8d(2+1)9n 9:4o(-1+-1)10d 10:10o(-1+-1)11d 11:11d(2+1)12n 12:3d…	NLink		0	0	17.42	12.88	21.96	0	3.16	2414.96	1647.61	7	1.2	1208.49	2	22.6541	493000	3958	MouseBrain-Z-T-1.raw	Q61490|CD166_MOUSE	1	106278	(HexNAc)5(Hex)3(Fuc)1_115:0	N1:(HexNAc)5(Hex)3(Fuc)1_115:0:1000.00
VSVVN(+1444.53)STLAEVHWDPVPPK	(Fuc)1(Hex)3(HexNAc)4	RES 1b:b-dglc-HEX-1:5 2b:a-lgal-HEX-1:5|6:d 3b:b-dglc-HEX-1:5 4b:b-dman-HEX-1:5 5b:b-dman-HEX-1:5 6b:b-dglc-HEX-1:5 7s:n-acetyl 8b:b-dman-HEX-1:5 9b:b-dglc-HEX-1:5 10s:n-acetyl 11s:n-acetyl 12s:n-acetyl LIN 1:1o(-1+-1)2d 2:1o(-1+-1)3d 3:3o(-1+-1)4d 4:4o(-1+-1)5d 5:5o(-1+-1)6d 6:6d(2+1)7n 7:4o(-1+-1)8d 8:8o(-1+-1)9d 9:9d(2+1)10n 10:3d(2+1)11n 11:1d(2+1)12n	NLink		0	0	29.75	13.13	46.38	0	7.41	3517.62	1444.53	19	1	1173.55	3	144.353	5080000	31323	MouseBrain-Z-T-1.raw	Q810U4|NRCAM_MOUSE	5	100741	(HexNAc)4(Hex)3(Fuc)1_44:0	N5:(HexNAc)4(Hex)3(Fuc)1_44:0:1000.00
LWLPVN(+1540.53)LTWADLEDKDGR	(Hex)7(HexNAc)2	RES 1b:b-dglc-HEX-1:5 2b:b-dglc-HEX-1:5 3b:b-dman-HEX-1:5 4b:b-dman-HEX-1:5 5b:b-dman-HEX-1:5 6b:b-dman-HEX-1:5 7b:b-dman-HEX-1:5 8b:b-dman-HEX-1:5 9b:b-dman-HEX-1:5 10s:n-acetyl 11s:n-acetyl LIN 1:1o(-1+-1)2d 2:2o(-1+-1)3d 3:3o(-1+-1)4d 4:4o(-1+-1)5d 5:3o(-1+-1)6d 6:6o(-1+-1)7d 7:6o(-1+-1)8d 8:8o(-1+-1)9d 9:2d(2+1)10n 10:1d(2+1)11n	NLink		0	0	11.74	11.68	11.81	0	0	3680.62	1540.53	18	3.4	1227.89	3	203.208		44303	MouseBrain-Z-T-1.raw	Q924Z4|CERS2_MOUSE	6	0	(HexNAc)2(Hex)7_57:0	N6:(HexNAc)2(Hex)7_57:0:1000.00
N(+1540.53)TTEVVK	(Hex)7(HexNAc)2	RES 1b:b-dglc-HEX-1:5 2b:b-dglc-HEX-1:5 3b:b-dman-HEX-1:5 4b:b-dman-HEX-1:5 5b:b-dman-HEX-1:5 6b:b-dman-HEX-1:5 7b:b-dman-HEX-1:5 8b:b-dman-HEX-1:5 9b:b-dman-HEX-1:5 10s:n-acetyl 11s:n-acetyl LIN 1:1o(-1+-1)2d 2:2o(-1+-1)3d 3:3o(-1+-1)4d 4:4o(-1+-1)5d 5:3o(-1+-1)6d 6:6o(-1+-1)7d 7:6o(-1+-1)8d 8:8o(-1+-1)9d 9:2d(2+1)10n 10:1d(2+1)11n	NLink		0	0	30.09	33.77	26.41	0	0	2329.95	1540.53	7	1.7	1165.98	2	18.7218	748000	2886	MouseBrain-Z-T-1.raw	P22723|GBRG2_MOUSE	1	99430	(HexNAc)2(Hex)7_57:0	N1:(HexNAc)2(Hex)7_57:0:1000.00
N(+1622.58)VSDTTK	(Hex)5(HexNAc)4	RES 1b:b-dglc-HEX-1:5 2b:b-dglc-HEX-1:5 3b:b-dman-HEX-1:5 4b:b-dman-HEX-1:5 5b:b-dman-HEX-1:5 6b:b-dglc-HEX-1:5 7b:b-dman-HEX-1:5 8s:n-acetyl 9b:b-dman-HEX-1:5 10b:b-dglc-HEX-1:5 11s:n-acetyl 12s:n-acetyl 13s:n-acetyl LIN 1:1o(-1+-1)2d 2:2o(-1+-1)3d 3:3o(-1+-1)4d 4:4o(-1+-1)5d 5:3o(-1+-1)6d 6:6o(-1+-1)7d 7:6d(2+1)8n 8:3o(-1+-1)9d 9:9o(-1+-1)10d 10:10d(2+1)11n 11:2d(2+1)12n 12:1d(2+1)13n	NLink		0	0	16.53	14.86	18.19	0	0	2385.95	1622.58	7	1.2	1193.98	2	15.6275	174000	2283	MouseBrain-Z-T-1.raw	P97797|SHPS1_MOUSE	1	103949	(HexNAc)4(Hex)5_105:0	N1:(HexNAc)4(Hex)5_105:0:1000.00
HMN(+1622.58)ETSHTQGSLR	(Hex)5(HexNAc)4	RES 1b:b-dglc-HEX-1:5 2b:b-dglc-HEX-1:5 3b:b-dman-HEX-1:5 4b:b-dman-HEX-1:5 5b:b-dman-HEX-1:5 6b:b-dglc-HEX-1:5 7b:b-dman-HEX-1:5 8s:n-acetyl 9b:b-dman-HEX-1:5 10b:b-dglc-HEX-1:5 11s:n-acetyl 12s:n-acetyl 13s:n-acetyl LIN 1:1o(-1+-1)2d 2:2o(-1+-1)3d 3:3o(-1+-1)4d 4:4o(-1+-1)5d 5:3o(-1+-1)6d 6:6o(-1+-1)7d 7:6d(2+1)8n 8:3o(-1+-1)9d 9:9o(-1+-1)10d 10:10d(2+1)11n 11:2d(2+1)12n 12:1d(2+1)13n	NLink		0	0	33.46	39.56	27.37	0	3.06	3119.26	1622.58	13	1	1040.76	3	22.3948	408000	3848	MouseBrain-Z-T-1.raw	P15209|NTRK2_MOUSE	3	76109	(HexNAc)4(Hex)5_102:0	N3:(HexNAc)4(Hex)5_102:0:1000.00
IGPGEPLELLC(+57.02)N(+1419.50)VSGALPPPGR	(Hex)5(HexNAc)3	RES 1b:b-dglc-HEX-1:5 2b:b-dglc-HEX-1:5 3b:b-dman-HEX-1:5 4b:b-dman-HEX-1:5 5b:b-dman-HEX-1:5 6b:b-dman-HEX-1:5 7b:b-dglc-HEX-1:5 8b:b-dman-HEX-1:5 9s:n-acetyl 10s:n-acetyl 11s:n-acetyl LIN 1:1o(-1+-1)2d 2:2o(-1+-1)3d 3:3o(-1+-1)4d 4:4o(-1+-1)5d 5:3o(-1+-1)6d 6:6o(-1+-1)7d 7:7o(-1+-1)8d 8:7d(2+1)9n 9:2d(2+1)10n 10:1d(2+1)11n	NLink	(NH4)1	17.03	0	22.95	13.15	32.75	0	1.67	3678.71	1419.5	22	0.3	1227.24	3	190.336	862000	41546	MouseBrain-Z-T-1.raw	Q8R366|IGSF8_MOUSE	12	109122	Carbamidomethylation;(HexNAc)3(Hex)5_36:0	C11:Carbamidomethylation:1000.00;N12:(HexNAc)3(Hex)5_36:0:1000.00
VTQQSPTSMNQVN(+1540.53)LTC(+57.02)R	(Hex)7(HexNAc)2	RES 1b:b-dglc-HEX-1:5 2b:b-dglc-HEX-1:5 3b:b-dman-HEX-1:5 4b:b-dman-HEX-1:5 5b:b-dman-HEX-1:5 6b:b-dman-HEX-1:5 7b:b-dman-HEX-1:5 8b:b-dman-HEX-1:5 9b:b-dman-HEX-1:5 10s:n-acetyl 11s:n-acetyl LIN 1:1o(-1+-1)2d 2:2o(-1+-1)3d 3:3o(-1+-1)4d 4:4o(-1+-1)5d 5:3o(-1+-1)6d 6:6o(-1+-1)7d 7:6o(-1+-1)8d 8:8o(-1+-1)9d 9:2d(2+1)10n 10:1d(2+1)11n	NLink		0	0	19.39	16.81	21.96	0	0	3503.45	1540.53	17	0.4	1752.73	2	84.0783	892000	17762	MouseBrain-Z-T-1.raw	P97797|SHPS1_MOUSE	13	184438	(HexNAc)2(Hex)7_57:0;Carbamidomethylation	N13:(HexNAc)2(Hex)7_57:0:26.52;C16:Carbamidomethylation:1000.00
N(+1540.53)VSDTTKR	(Hex)7(HexNAc)2	RES 1b:b-dglc-HEX-1:5 2b:b-dglc-HEX-1:5 3b:b-dman-HEX-1:5 4b:b-dman-HEX-1:5 5b:b-dman-HEX-1:5 6b:b-dman-HEX-1:5 7b:b-dman-HEX-1:5 8b:b-dman-HEX-1:5 9b:b-dman-HEX-1:5 10s:n-acetyl 11s:n-acetyl LIN 1:1o(-1+-1)2d 2:2o(-1+-1)3d 3:3o(-1+-1)4d 4:4o(-1+-1)5d 5:3o(-1+-1)6d 6:6o(-1+-1)7d 7:6o(-1+-1)8d 8:8o(-1+-1)9d 9:2d(2+1)10n 10:1d(2+1)11n	NLink		0	0	32.23	41.06	23.4	0	0	2460	1540.53	8	0.4	821.007	3	14.3717	121000	2008	MouseBrain-Z-T-1.raw	P97797|SHPS1_MOUSE	1	43576	(HexNAc)2(Hex)7_57:0	N1:(HexNAc)2(Hex)7_57:0:1001.00
N(+1540.53)ETHFDAGAK	(Hex)7(HexNAc)2	RES 1b:b-dglc-HEX-1:5 2b:b-dglc-HEX-1:5 3b:b-dman-HEX-1:5 4b:b-dman-HEX-1:5 5b:b-dman-HEX-1:5 6b:b-dman-HEX-1:5 7b:b-dman-HEX-1:5 8b:b-dman-HEX-1:5 9b:b-dman-HEX-1:5 10s:n-acetyl 11s:n-acetyl LIN 1:1o(-1+-1)2d 2:2o(-1+-1)3d 3:3o(-1+-1)4d 4:4o(-1+-1)5d 5:3o(-1+-1)6d 6:6o(-1+-1)7d 7:6o(-1+-1)8d 8:8o(-1+-1)9d 9:2d(2+1)10n 10:1d(2+1)11n	NLink		0	0	33.59	31.18	36	0	0	2629.01	1540.53	10	1.1	877.346	3	22.6064	267000	3896	MouseBrain-Z-T-1.raw	P09470|ACE_MOUSE	1	50226	(HexNAc)2(Hex)7_57:0	N1:(HexNAc)2(Hex)7_57:0:1000.00
GKAN(+1444.53)STGTLVITNPTR	(Fuc)1(Hex)3(HexNAc)4	RES 1b:b-dglc-HEX-1:5 2b:a-lgal-HEX-1:5|6:d 3b:b-dglc-HEX-1:5 4b:b-dman-HEX-1:5 5b:b-dman-HEX-1:5 6b:b-dglc-HEX-1:5 7s:n-acetyl 8b:b-dman-HEX-1:5 9b:b-dglc-HEX-1:5 10s:n-acetyl 11s:n-acetyl 12s:n-acetyl LIN 1:1o(-1+-1)2d 2:1o(-1+-1)3d 3:3o(-1+-1)4d 4:4o(-1+-1)5d 5:5o(-1+-1)6d 6:6d(2+1)7n 7:4o(-1+-1)8d 8:8o(-1+-1)9d 9:9d(2+1)10n 10:3d(2+1)11n 11:1d(2+1)12n	NLink		0	0	20.95	9.1	32.81	0	15.46	3073.42	1444.53	16	1.1	1025.48	3	61.6029		12718	MouseBrain-Z-T-1.raw	P12960|CNTN1_MOUSE	4	0	(HexNAc)4(Hex)3(Fuc)1_44:0	N4:(HexNAc)4(Hex)3(Fuc)1_44:0:1001.00
WSC(+57.02)DHKQN(+1444.53)ITYLLK	(Fuc)1(Hex)3(HexNAc)4	RES 1b:b-dglc-HEX-1:5 2b:a-lgal-HEX-1:5|6:d 3b:b-dglc-HEX-1:5 4b:b-dman-HEX-1:5 5b:b-dman-HEX-1:5 6b:b-dglc-HEX-1:5 7s:n-acetyl 8b:b-dman-HEX-1:5 9b:b-dglc-HEX-1:5 10s:n-acetyl 11s:n-acetyl 12s:n-acetyl LIN 1:1o(-1+-1)2d 2:1o(-1+-1)3d 3:3o(-1+-1)4d 4:4o(-1+-1)5d 5:5o(-1+-1)6d 6:6d(2+1)7n 7:4o(-1+-1)8d 8:8o(-1+-1)9d 9:9d(2+1)10n 10:3d(2+1)11n 11:1d(2+1)12n	NLink		0	0	24.02	27.27	20.78	0	8.24	3249.43	1444.53	14	2.7	813.366	4	88.3635	354000	18691	MouseBrain-Z-T-1.raw	Q63912|OMGP_MOUSE	8	42494	Carbamidomethylation;(HexNAc)4(Hex)3(Fuc)1_44:0	C3:Carbamidomethylation:1000.00;N8:(HexNAc)4(Hex)3(Fuc)1_44:0:1000.00
NMANGQPHSVN(+1540.53)ITR	(Hex)7(HexNAc)2	RES 1b:b-dglc-HEX-1:5 2b:b-dglc-HEX-1:5 3b:b-dman-HEX-1:5 4b:b-dman-HEX-1:5 5b:b-dman-HEX-1:5 6b:b-dman-HEX-1:5 7b:b-dman-HEX-1:5 8b:b-dman-HEX-1:5 9b:b-dman-HEX-1:5 10s:n-acetyl 11s:n-acetyl LIN 1:1o(-1+-1)2d 2:2o(-1+-1)3d 3:3o(-1+-1)4d 4:4o(-1+-1)5d 5:3o(-1+-1)6d 6:6o(-1+-1)7d 7:6o(-1+-1)8d 8:8o(-1+-1)9d 9:2d(2+1)10n 10:1d(2+1)11n	NLink		0	0	28.5	33.1	23.9	0	0	3078.27	1540.53	14	1.8	1027.1	3	49.4769	2690000	10171	MouseBrain-Z-T-1.raw	Q9CPW0|CNTP2_MOUSE	11	73933	(HexNAc)2(Hex)7_57:0	N11:(HexNAc)2(Hex)7_57:0:38.64
N(+1540.53)YTADYDK	(Hex)7(HexNAc)2	RES 1b:b-dglc-HEX-1:5 2b:b-dglc-HEX-1:5 3b:b-dman-HEX-1:5 4b:b-dman-HEX-1:5 5b:b-dman-HEX-1:5 6b:b-dman-HEX-1:5 7b:b-dman-HEX-1:5 8b:b-dman-HEX-1:5 9b:b-dman-HEX-1:5 10s:n-acetyl 11s:n-acetyl LIN 1:1o(-1+-1)2d 2:2o(-1+-1)3d 3:3o(-1+-1)4d 4:4o(-1+-1)5d 5:3o(-1+-1)6d 6:6o(-1+-1)7d 7:6o(-1+-1)8d 8:8o(-1+-1)9d 9:2d(2+1)10n 10:1d(2+1)11n	NLink		0	0	27.55	18.69	36.42	0	0	2528.94	1540.53	8	1.6	1265.48	2	40.8799	61300	8063	MouseBrain-Z-T-1.raw	Q8BFZ9|ERLN2_MOUSE;Q91X78|ERLN1_MOUSE	1	115758	(HexNAc)2(Hex)7_57:0	N1:(HexNAc)2(Hex)7_57:0:1000.00
NVETN(+1444.53)NSTVLIEGK	(Fuc)1(Hex)3(HexNAc)4	RES 1b:b-dglc-HEX-1:5 2b:a-lgal-HEX-1:5|6:d 3b:b-dglc-HEX-1:5 4b:b-dman-HEX-1:5 5b:b-dman-HEX-1:5 6b:b-dglc-HEX-1:5 7s:n-acetyl 8b:b-dman-HEX-1:5 9b:b-dglc-HEX-1:5 10s:n-acetyl 11s:n-acetyl 12s:n-acetyl LIN 1:1o(-1+-1)2d 2:1o(-1+-1)3d 3:3o(-1+-1)4d 4:4o(-1+-1)5d 5:5o(-1+-1)6d 6:6d(2+1)7n 7:4o(-1+-1)8d 8:8o(-1+-1)9d 9:9d(2+1)10n 10:3d(2+1)11n 11:1d(2+1)12n	NLink		0	0	20.22	11.69	28.74	0	21.83	2961.31	1444.53	14	2.1	1481.66	2	73.3387	141000	15339	MouseBrain-Z-T-1.raw	Q9Z218|DPP6_MOUSE	5	162659	(HexNAc)4(Hex)3(Fuc)1_44:0	N5:(HexNAc)4(Hex)3(Fuc)1_44:0:1001.00
AAPYWIVAPQNLVLSPGEN(+1444.53)GTLIC(+57.02)R	(Fuc)1(Hex)3(HexNAc)4	RES 1b:b-dglc-HEX-1:5 2b:a-lgal-HEX-1:5|6:d 3b:b-dglc-HEX-1:5 4b:b-dman-HEX-1:5 5b:b-dman-HEX-1:5 6b:b-dglc-HEX-1:5 7s:n-acetyl 8b:b-dman-HEX-1:5 9b:b-dglc-HEX-1:5 10s:n-acetyl 11s:n-acetyl 12s:n-acetyl LIN 1:1o(-1+-1)2d 2:1o(-1+-1)3d 3:3o(-1+-1)4d 4:4o(-1+-1)5d 5:5o(-1+-1)6d 6:6d(2+1)7n 7:4o(-1+-1)8d 8:8o(-1+-1)9d 9:9d(2+1)10n 10:3d(2+1)11n 11:1d(2+1)12n	NLink		0	0	22.89	13.56	32.23	0	1.52	4182.95	1444.53	25	1.1	1046.75	4	205.147	4870000	44655	MouseBrain-Z-T-1.raw	Q810U4|NRCAM_MOUSE	19	77083	(HexNAc)4(Hex)3(Fuc)1_44:0;Carbamidomethylation	N19:(HexNAc)4(Hex)3(Fuc)1_44:0:63.64;C24:Carbamidomethylation:1000.00
VLTLAN(+1647.61)FTTK	(Fuc)1(Hex)3(HexNAc)5	RES 1b:b-dglc-HEX-1:5 2b:a-lgal-HEX-1:5|6:d 3b:b-dglc-HEX-1:5 4b:b-dman-HEX-1:5 5b:b-dglc-HEX-1:5 6s:n-acetyl 7b:b-dman-HEX-1:5 8b:b-dglc-HEX-1:5 9s:n-acetyl 10b:b-dman-HEX-1:5 11b:b-dglc-HEX-1:5 12s:n-acetyl 13s:n-acetyl 14s:n-acetyl LIN 1:1o(-1+-1)2d 2:1o(-1+-1)3d 3:3o(-1+-1)4d 4:4o(-1+-1)5d 5:5d(2+1)6n 6:4o(-1+-1)7d 7:7o(-1+-1)8d 8:8d(2+1)9n 9:4o(-1+-1)10d 10:10o(-1+-1)11d 11:11d(2+1)12n 12:3d…	NLink		0	0	26.76	13.76	39.75	0	3.59	2754.25	1647.61	10	1.6	1378.13	2	124.673	14200000	26795	MouseBrain-Z-T-1.raw	P01831|THY1_MOUSE	6	142999	(HexNAc)5(Hex)3(Fuc)1_115:0	N6:(HexNAc)5(Hex)3(Fuc)1_115:0:1000.00
VALPAYPASLTDVSLVLSELRPN(+1540.53)DSGVYR	(Hex)7(HexNAc)2	RES 1b:b-dglc-HEX-1:5 2b:b-dglc-HEX-1:5 3b:b-dman-HEX-1:5 4b:b-dman-HEX-1:5 5b:b-dman-HEX-1:5 6b:b-dman-HEX-1:5 7b:b-dman-HEX-1:5 8b:b-dman-HEX-1:5 9b:b-dman-HEX-1:5 10s:n-acetyl 11s:n-acetyl LIN 1:1o(-1+-1)2d 2:2o(-1+-1)3d 3:3o(-1+-1)4d 4:4o(-1+-1)5d 5:3o(-1+-1)6d 6:6o(-1+-1)7d 7:6o(-1+-1)8d 8:8o(-1+-1)9d 9:2d(2+1)10n 10:1d(2+1)11n	NLink		0	0	14.46	11.62	17.3	0	0	4642.17	1540.53	29	1.2	1161.55	4	230.796	1640000	50550	MouseBrain-Z-T-1.raw	Q61361|PGCB_MOUSE	23	98780	(HexNAc)2(Hex)7_57:0	N23:(HexNAc)2(Hex)7_57:0:1000.00
N(+1540.53)QSVGDPNVDLIR	(Hex)7(HexNAc)2	RES 1b:b-dglc-HEX-1:5 2b:b-dglc-HEX-1:5 3b:b-dman-HEX-1:5 4b:b-dman-HEX-1:5 5b:b-dman-HEX-1:5 6b:b-dman-HEX-1:5 7b:b-dman-HEX-1:5 8b:b-dman-HEX-1:5 9b:b-dman-HEX-1:5 10s:n-acetyl 11s:n-acetyl LIN 1:1o(-1+-1)2d 2:2o(-1+-1)3d 3:3o(-1+-1)4d 4:4o(-1+-1)5d 5:3o(-1+-1)6d 6:6o(-1+-1)7d 7:6o(-1+-1)8d 8:8o(-1+-1)9d 9:2d(2+1)10n 10:1d(2+1)11n	NLink		0	0	24.89	17.84	31.94	0	0	2966.25	1540.53	13	1	989.757	3	89.2739	958000	18906	MouseBrain-Z-T-1.raw	O35114|SCRB2_MOUSE	1	66871	(HexNAc)2(Hex)7_57:0	N1:(HexNAc)2(Hex)7_57:0:41.52
YHTHEN(+1702.58)GTLEIYR	(Hex)8(HexNAc)2	RES 1b:b-dglc-HEX-1:5 2b:b-dglc-HEX-1:5 3b:b-dman-HEX-1:5 4b:b-dman-HEX-1:5 5b:b-dman-HEX-1:5 6b:b-dman-HEX-1:5 7b:b-dman-HEX-1:5 8b:b-dman-HEX-1:5 9b:b-dman-HEX-1:5 10b:b-dman-HEX-1:5 11s:n-acetyl 12s:n-acetyl LIN 1:1o(-1+-1)2d 2:2o(-1+-1)3d 3:3o(-1+-1)4d 4:4o(-1+-1)5d 5:3o(-1+-1)6d 6:6o(-1+-1)7d 7:7o(-1+-1)8d 8:6o(-1+-1)9d 9:9o(-1+-1)10d 10:2d(2+1)11n 11:1d(2+1)12n	NLink		0	0	32.13	40.41	23.86	0	0	3334.35	1702.58	13	3	834.597	4	53.7199	116000	10872	MouseBrain-Z-T-1.raw	P70232|NCHL1_MOUSE	6	45190	(HexNAc)2(Hex)8_126:0	N6:(HexNAc)2(Hex)8_126:0:1001.00
DEGDYFC(+57.02)ELQVSGANPMSSN(+1589.57)K	(Hex)3(HexNAc)4(NeuAc)1	RES 1b:b-dglc-HEX-1:5 2b:b-dglc-HEX-1:5 3b:b-dman-HEX-1:5 4b:b-dman-HEX-1:5 5b:b-dglc-HEX-1:5 6s:n-acetyl 7b:b-dman-HEX-1:5 8b:b-dglc-HEX-1:5 9b:a-dgro-dgal-NON-2:6|1:a|2:keto|3:d 10s:n-acetyl 11s:n-acetyl 12s:n-acetyl 13s:n-acetyl LIN 1:1o(-1+-1)2d 2:2o(-1+-1)3d 3:3o(-1+-1)4d 4:4o(-1+-1)5d 5:5d(2+1)6n 6:3o(-1+-1)7d 7:7o(-1+-1)8d 8:8o(-1+-1)9d 9:9d(5+1)10n 10:8d(2+1)11n 11:2d(2+1)12n 12:1d(2+1)13n	NLink	(NH4)1	17.03	0	25.94	12.39	39.5	0	100	3953.57	1589.57	21	-2.3	1318.86	3	155.676	7860000	33641	MouseBrain-Z-T-1.raw	P01831|THY1_MOUSE	20	129752	Carbamidomethylation;(HexNAc)4(Hex)3(NeuAc)1_7886:0	C7:Carbamidomethylation:1000.00;N20:(HexNAc)4(Hex)3(NeuAc)1_7886:0:0.00
VLVAPPSEEAN(+1735.63)TTK	(Fuc)1(Hex)3(HexNAc)4(NeuAc)1	RES 1b:b-dglc-HEX-1:5 2b:a-lgal-HEX-1:5|6:d 3b:b-dglc-HEX-1:5 4b:b-dman-HEX-1:5 5b:b-dman-HEX-1:5 6b:b-dglc-HEX-1:5 7s:n-acetyl 8b:b-dman-HEX-1:5 9b:b-dglc-HEX-1:5 10b:a-dgro-dgal-NON-2:6|1:a|2:keto|3:d 11s:n-acetyl 12s:n-acetyl 13s:n-acetyl 14s:n-acetyl LIN 1:1o(-1+-1)2d 2:1o(-1+-1)3d 3:3o(-1+-1)4d 4:4o(-1+-1)5d 5:5o(-1+-1)6d 6:6d(2+1)7n 7:4o(-1+-1)8d 8:8o(-1+-1)9d 9:9o(-1+-1)10d 10:10d(5+1)11n …	NLink	(NH4)1	17.03	0	25.36	15.73	34.99	0	100	3207.42	1735.63	14	-2.4	1070.14	3	64.382	3060000	13355	MouseBrain-Z-T-1.raw	P43006|EAA2_MOUSE	11	81476	(HexNAc)4(Hex)3(Fuc)1(NeuAc)1_7880:0	N11:(HexNAc)4(Hex)3(Fuc)1(NeuAc)1_7880:0:1000.00
AEPPLN(+1702.58)ASAGDQEEK	(Hex)8(HexNAc)2	RES 1b:b-dglc-HEX-1:5 2b:b-dglc-HEX-1:5 3b:b-dman-HEX-1:5 4b:b-dman-HEX-1:5 5b:b-dman-HEX-1:5 6b:b-dman-HEX-1:5 7b:b-dman-HEX-1:5 8b:b-dman-HEX-1:5 9b:b-dman-HEX-1:5 10b:b-dman-HEX-1:5 11s:n-acetyl 12s:n-acetyl LIN 1:1o(-1+-1)2d 2:2o(-1+-1)3d 3:3o(-1+-1)4d 4:4o(-1+-1)5d 5:3o(-1+-1)6d 6:6o(-1+-1)7d 7:7o(-1+-1)8d 8:6o(-1+-1)9d 9:9o(-1+-1)10d 10:2d(2+1)11n 11:1d(2+1)12n	NLink		0	0	22.5	12.18	32.81	0	0	3257.29	1702.58	15	1.2	1086.77	3	52.3891	546000	10764	MouseBrain-Z-T-1.raw	Q9JKR6|HYOU1_MOUSE	6	85321	(HexNAc)2(Hex)8_126:0	N6:(HexNAc)2(Hex)8_126:0:1001.00
YPNQVYYRPVDQYSNQNNFVHDC(+57.02)VN(+1647.61)ITIK	(Fuc)1(Hex)3(HexNAc)5	RES 1b:b-dglc-HEX-1:5 2b:a-lgal-HEX-1:5|6:d 3b:b-dglc-HEX-1:5 4b:b-dman-HEX-1:5 5b:b-dman-HEX-1:5 6b:b-dglc-HEX-1:5 7s:n-acetyl 8b:b-dman-HEX-1:5 9b:b-dglc-HEX-1:5 10b:b-dglc-HEX-1:5 11s:n-acetyl 12s:n-acetyl 13s:n-acetyl 14s:n-acetyl LIN 1:1o(-1+-1)2d 2:1o(-1+-1)3d 3:3o(-1+-1)4d 4:4o(-1+-1)5d 5:5o(-1+-1)6d 6:6d(2+1)7n 7:4o(-1+-1)8d 8:8o(-1+-1)9d 9:9o(-1+-1)10d 10:10d(2+1)11n 11:9d(2+1)12n 12:3d(…	NLink		0	0	21.44	12.25	30.62	0	0.88	5235.3	1647.61	29	4.4	1309.84	4	138.162	1310000	29784	MouseBrain-Z-T-1.raw	P04925|PRIO_MOUSE	25	127557	Carbamidomethylation;(HexNAc)5(Hex)3(Fuc)1_110:0	C23:Carbamidomethylation:1000.00;N25:(HexNAc)5(Hex)3(Fuc)1_110:0:0.00
NIYTEFPQLYN(+1378.47)NSMVC(+57.02)SFLPEVIYK	(Fuc)5(Hex)4	RES 1b:b-dman-HEX-1:5 2b:b-dman-HEX-1:5 3b:b-dman-HEX-1:5 4b:x-dxyl-PEN-1:5 5b:b-dman-HEX-1:5 6b:a-lgal-HEX-1:5|6:d 7b:a-lgal-HEX-1:5|6:d 8b:a-lgal-HEX-1:5|6:d 9b:a-lgal-HEX-1:5|6:d LIN 1:1o(-1+-1)2d 2:2o(-1+-1)3d 3:3o(-1+-1)4d 4:4o(-1+-1)5d 5:4o(-1+-1)6d 6:6o(-1+-1)7d 7:7o(-1+-1)8d 8:8o(-1+-1)9d	NLink	(NH4)1	17.03	0	18.08	12.14	24.02	0	0	4463.97	1378.47	25	3.9	1489	3	249.915	708000	54970	MouseBrain-Z-T-1.raw	Q9JL56|GDE1_MOUSE	11	163611	(HexNAc)2(Hex)6_23:0;Carbamidomethylation	N11:(HexNAc)2(Hex)6_23:0:0.00;C16:Carbamidomethylation:1000.00
VLVAPPSEEAN(+1752.64)TTK	(Fuc)2(Hex)4(HexNAc)4	RES 1b:b-dglc-HEX-1:5 2b:a-lgal-HEX-1:5|6:d 3b:b-dglc-HEX-1:5 4b:b-dman-HEX-1:5 5b:b-dman-HEX-1:5 6b:b-dglc-HEX-1:5 7s:n-acetyl 8b:b-dman-HEX-1:5 9b:b-dglc-HEX-1:5 10b:b-dman-HEX-1:5 11b:a-lgal-HEX-1:5|6:d 12s:n-acetyl 13s:n-acetyl 14s:n-acetyl LIN 1:1o(-1+-1)2d 2:1o(-1+-1)3d 3:3o(-1+-1)4d 4:4o(-1+-1)5d 5:5o(-1+-1)6d 6:6d(2+1)7n 7:4o(-1+-1)8d 8:8o(-1+-1)9d 9:9o(-1+-1)10d 10:9o(-1+-1)11d 11:9d(2+1…	NLink		0	0	11.47	10.66	12.27	0	1.21	3207.4	1752.64	14	1.6	1604.71	2	64.382	260000	13371	MouseBrain-Z-T-1.raw	P43006|EAA2_MOUSE	11	177370	(HexNAc)4(Hex)4(Fuc)2_164:0	N11:(HexNAc)4(Hex)4(Fuc)2_164:0:1000.00
YFAN(+1702.58)C(+57.02)TVR	(Hex)8(HexNAc)2	RES 1b:b-dglc-HEX-1:5 2b:b-dglc-HEX-1:5 3b:b-dman-HEX-1:5 4b:b-dman-HEX-1:5 5b:b-dman-HEX-1:5 6b:b-dman-HEX-1:5 7b:b-dman-HEX-1:5 8b:b-dman-HEX-1:5 9b:b-dman-HEX-1:5 10b:b-dman-HEX-1:5 11s:n-acetyl 12s:n-acetyl LIN 1:1o(-1+-1)2d 2:2o(-1+-1)3d 3:3o(-1+-1)4d 4:4o(-1+-1)5d 5:3o(-1+-1)6d 6:6o(-1+-1)7d 7:7o(-1+-1)8d 8:6o(-1+-1)9d 9:9o(-1+-1)10d 10:2d(2+1)11n 11:1d(2+1)12n	NLink		0	0	15.02	14.01	16.04	0	0	2732.05	1702.58	8	1.1	1367.03	2	53.3011	302000	10860	MouseBrain-Z-T-1.raw	Q8BJ83|TM2D3_MOUSE	4	141235	(HexNAc)2(Hex)8_126:0;Carbamidomethylation	N4:(HexNAc)2(Hex)8_126:0:1000.00;C5:Carbamidomethylation:1000.00
SVAHN(+1702.58)MTMPNK	(Hex)8(HexNAc)2	RES 1b:b-dglc-HEX-1:5 2b:b-dglc-HEX-1:5 3b:b-dman-HEX-1:5 4b:b-dman-HEX-1:5 5b:b-dman-HEX-1:5 6b:b-dman-HEX-1:5 7b:b-dman-HEX-1:5 8b:b-dman-HEX-1:5 9b:b-dman-HEX-1:5 10b:b-dman-HEX-1:5 11s:n-acetyl 12s:n-acetyl LIN 1:1o(-1+-1)2d 2:2o(-1+-1)3d 3:3o(-1+-1)4d 4:4o(-1+-1)5d 5:3o(-1+-1)6d 6:6o(-1+-1)7d 7:7o(-1+-1)8d 8:6o(-1+-1)9d 9:9o(-1+-1)10d 10:2d(2+1)11n 11:1d(2+1)12n	NLink		0	0	28.42	36.35	20.49	0	0	2931.15	1702.58	11	4.3	1466.59	2	36.4969	226000	7113	MouseBrain-Z-T-1.raw	P26048|GBRA2_MOUSE;P62812|GBRA1_MOUSE	5	160407	(HexNAc)2(Hex)8_126:0	N5:(HexNAc)2(Hex)8_126:0:13.50
AAGMN(+1702.58)HTK	(Hex)8(HexNAc)2	RES 1b:b-dglc-HEX-1:5 2b:b-dglc-HEX-1:5 3b:b-dman-HEX-1:5 4b:b-dman-HEX-1:5 5b:b-dman-HEX-1:5 6b:b-dman-HEX-1:5 7b:b-dman-HEX-1:5 8b:b-dman-HEX-1:5 9b:b-dman-HEX-1:5 10b:b-dman-HEX-1:5 11s:n-acetyl 12s:n-acetyl LIN 1:1o(-1+-1)2d 2:2o(-1+-1)3d 3:3o(-1+-1)4d 4:4o(-1+-1)5d 5:3o(-1+-1)6d 6:6o(-1+-1)7d 7:7o(-1+-1)8d 8:6o(-1+-1)9d 9:9o(-1+-1)10d 10:2d(2+1)11n 11:1d(2+1)12n	NLink		0	0	15.17	15.44	14.91	0	0	2530.97	1702.58	8	1.6	844.665	3	13.4288	329000	1791	MouseBrain-Z-T-1.raw	Q9Z2G6|SE1L1_MOUSE	5	46435	(HexNAc)2(Hex)8_126:0	N5:(HexNAc)2(Hex)8_126:0:1001.00
IGPGEPLELLC(+57.02)N(+1565.56)VSGALPPPGR	(Fuc)1(Hex)5(HexNAc)3	RES 1b:b-dglc-HEX-1:5 2b:a-lgal-HEX-1:5|6:d 3b:b-dglc-HEX-1:5 4b:b-dman-HEX-1:5 5b:b-dman-HEX-1:5 6b:b-dman-HEX-1:5 7b:b-dman-HEX-1:5 8b:b-dglc-HEX-1:5 9b:b-dman-HEX-1:5 10s:n-acetyl 11s:n-acetyl 12s:n-acetyl LIN 1:1o(-1+-1)2d 2:1o(-1+-1)3d 3:3o(-1+-1)4d 4:4o(-1+-1)5d 5:5o(-1+-1)6d 6:4o(-1+-1)7d 7:7o(-1+-1)8d 8:8o(-1+-1)9d 9:8d(2+1)10n 10:3d(2+1)11n 11:1d(2+1)12n	NLink	(NH4)1	17.03	0	20.26	15.35	25.17	0	0.92	3824.76	1565.56	22	-0.6	1275.93	3	191.821	1640000	41926	MouseBrain-Z-T-1.raw	Q8R366|IGSF8_MOUSE	12	118116	Carbamidomethylation;(HexNAc)3(Hex)5(Fuc)1_74:0	C11:Carbamidomethylation:1000.00;N12:(HexNAc)3(Hex)5(Fuc)1_74:0:1000.00
AN(+1702.58)ATIEVK	(Hex)8(HexNAc)2	RES 1b:b-dglc-HEX-1:5 2b:b-dglc-HEX-1:5 3b:b-dman-HEX-1:5 4b:b-dman-HEX-1:5 5b:b-dman-HEX-1:5 6b:b-dman-HEX-1:5 7b:b-dman-HEX-1:5 8b:b-dman-HEX-1:5 9b:b-dman-HEX-1:5 10b:b-dman-HEX-1:5 11s:n-acetyl 12s:n-acetyl LIN 1:1o(-1+-1)2d 2:2o(-1+-1)3d 3:3o(-1+-1)4d 4:4o(-1+-1)5d 5:3o(-1+-1)6d 6:6o(-1+-1)7d 7:7o(-1+-1)8d 8:6o(-1+-1)9d 9:9o(-1+-1)10d 10:2d(2+1)11n 11:1d(2+1)12n	NLink	(NH4)1	17.03	0	27.7	31.36	24.04	0	0	2564.07	1702.58	8	1.4	855.699	3	30.0293	985000	5653	MouseBrain-Z-T-1.raw	P97300|NPTN_MOUSE	2	47832	(HexNAc)2(Hex)8_126:0	N2:(HexNAc)2(Hex)8_126:0:1000.00
QC(+57.02)LSC(+57.02)DLVEN(+1378.47)C(+57.02)TYVSASFSHNMDFFLLK	(Fuc)5(Hex)4	RES 1b:b-dman-HEX-1:5 2b:b-dman-HEX-1:5 3b:b-dman-HEX-1:5 4b:x-dxyl-PEN-1:5 5b:b-dman-HEX-1:5 6b:a-lgal-HEX-1:5|6:d 7b:a-lgal-HEX-1:5|6:d 8b:a-lgal-HEX-1:5|6:d 9b:a-lgal-HEX-1:5|6:d LIN 1:1o(-1+-1)2d 2:2o(-1+-1)3d 3:3o(-1+-1)4d 4:4o(-1+-1)5d 5:4o(-1+-1)6d 6:6o(-1+-1)7d 7:7o(-1+-1)8d 8:8o(-1+-1)9d	NLink		0	0	29.15	16.13	42.17	0	0	4762.97	1378.47	28	0	1588.66	3	214.592	1030000	46879	MouseBrain-Z-T-1.raw	Q9Z218|DPP6_MOUSE	10	176003	Carbamidomethylation;Carbamidomethylation;(HexNAc)2(Hex)6_23:0;Carbamidomethylation	C2:Carbamidomethylation:1000.00;C5:Carbamidomethylation:1000.00;N10:(HexNAc)2(Hex)6_23:0:35.27;C11:Carbamidomethylation:1000.00
IGPGEPLELLC(+57.02)N(+1565.56)VSGALPPPGR	(Fuc)1(Hex)5(HexNAc)3	RES 1b:b-dglc-HEX-1:5 2b:a-lgal-HEX-1:5|6:d 3b:b-dglc-HEX-1:5 4b:b-dman-HEX-1:5 5b:b-dman-HEX-1:5 6b:b-dman-HEX-1:5 7b:b-dman-HEX-1:5 8b:b-dglc-HEX-1:5 9b:b-dman-HEX-1:5 10s:n-acetyl 11s:n-acetyl 12s:n-acetyl LIN 1:1o(-1+-1)2d 2:1o(-1+-1)3d 3:3o(-1+-1)4d 4:4o(-1+-1)5d 5:5o(-1+-1)6d 6:4o(-1+-1)7d 7:7o(-1+-1)8d 8:8o(-1+-1)9d 9:8d(2+1)10n 10:3d(2+1)11n 11:1d(2+1)12n	NLink	(NH4)1	17.03	1	26	12.95	39.05	0	1.94	3824.76	1565.56	22	0.1	1276.26	3	191.526		41692	MouseBrain-Z-T-1.raw	Q8R366|IGSF8_MOUSE	12	0	Carbamidomethylation;(HexNAc)3(Hex)5(Fuc)1_74:0	C11:Carbamidomethylation:1000.00;N12:(HexNAc)3(Hex)5(Fuc)1_74:0:1000.00
GN(+1589.57)YSC(+57.02)FVSSPSITK	(Hex)3(HexNAc)4(NeuAc)1	RES 1b:b-dglc-HEX-1:5 2b:b-dglc-HEX-1:5 3b:b-dman-HEX-1:5 4b:b-dman-HEX-1:5 5b:b-dglc-HEX-1:5 6s:n-acetyl 7b:b-dman-HEX-1:5 8b:b-dglc-HEX-1:5 9b:a-dgro-dgal-NON-2:6|1:a|2:keto|3:d 10s:n-acetyl 11s:n-acetyl 12s:n-acetyl 13s:n-acetyl LIN 1:1o(-1+-1)2d 2:2o(-1+-1)3d 3:3o(-1+-1)4d 4:4o(-1+-1)5d 5:5d(2+1)6n 6:3o(-1+-1)7d 7:7o(-1+-1)8d 8:8o(-1+-1)9d 9:9d(5+1)10n 10:8d(2+1)11n 11:2d(2+1)12n 12:1d(2+1)13n	NLink	(NH4)1	17.03	0	21.61	17.12	26.09	0	100	3152.31	1589.57	14	-2.7	1051.77	3	98.3986	1310000	20904	MouseBrain-Z-T-1.raw	P12960|CNTN1_MOUSE	2	78160	(HexNAc)4(Hex)3(NeuAc)1_7886:0;Carbamidomethylation	N2:(HexNAc)4(Hex)3(NeuAc)1_7886:0:1000.00;C5:Carbamidomethylation:1000.00
KN(+1647.61)ITDLVEGAK	(Fuc)1(Hex)3(HexNAc)5	RES 1b:b-dglc-HEX-1:5 2b:a-lgal-HEX-1:5|6:d 3b:b-dglc-HEX-1:5 4b:b-dman-HEX-1:5 5b:b-dman-HEX-1:5 6b:b-dglc-HEX-1:5 7s:n-acetyl 8b:b-dman-HEX-1:5 9b:b-dglc-HEX-1:5 10b:b-dglc-HEX-1:5 11s:n-acetyl 12s:n-acetyl 13s:n-acetyl 14s:n-acetyl LIN 1:1o(-1+-1)2d 2:1o(-1+-1)3d 3:3o(-1+-1)4d 4:4o(-1+-1)5d 5:5o(-1+-1)6d 6:6d(2+1)7n 7:4o(-1+-1)8d 8:8o(-1+-1)9d 9:9o(-1+-1)10d 10:10d(2+1)11n 11:9d(2+1)12n 12:3d(…	NLink		0	0	18.82	13.5	24.14	0	11.76	2834.27	1647.61	11	0.7	945.764	3	77.0763	141000	16183	MouseBrain-Z-T-1.raw	Q8BY89|CTL2_MOUSE	2	59741	(HexNAc)5(Hex)3(Fuc)1_115:0	N2:(HexNAc)5(Hex)3(Fuc)1_115:0:1001.00
KN(+1711.62)ASNMEYR	(Fuc)2(Hex)5(HexNAc)3	RES 1b:b-dglc-HEX-1:5 2b:a-lgal-HEX-1:5|6:d 3b:b-dglc-HEX-1:5 4b:b-dman-HEX-1:5 5b:b-dman-HEX-1:5 6b:b-dman-HEX-1:5 7b:b-dman-HEX-1:5 8b:b-dglc-HEX-1:5 9b:b-dman-HEX-1:5 10b:a-lgal-HEX-1:5|6:d 11s:n-acetyl 12s:n-acetyl 13s:n-acetyl LIN 1:1o(-1+-1)2d 2:1o(-1+-1)3d 3:3o(-1+-1)4d 4:4o(-1+-1)5d 5:5o(-1+-1)6d 6:4o(-1+-1)7d 7:7o(-1+-1)8d 8:8o(-1+-1)9d 9:8o(-1+-1)10d 10:8d(2+1)11n 11:3d(2+1)12n 12:1d(2+…	NLink	(NH4)1	17.03	-1	19.49	20.98	17.99	0	16.28	2840.15	1711.62	9	-7.6	947.381	3	21.9799	1340000	3783	MouseBrain-Z-T-1.raw	P97300|NPTN_MOUSE	2	59918	(HexNAc)3(Hex)5(Fuc)2_145:0	N2:(HexNAc)3(Hex)5(Fuc)2_145:0:28.36
VLKDAVNN(+1702.58)ITAK	(Hex)8(HexNAc)2	RES 1b:b-dglc-HEX-1:5 2b:b-dglc-HEX-1:5 3b:b-dman-HEX-1:5 4b:b-dman-HEX-1:5 5b:b-dman-HEX-1:5 6b:b-dman-HEX-1:5 7b:b-dman-HEX-1:5 8b:b-dman-HEX-1:5 9b:b-dman-HEX-1:5 10b:b-dman-HEX-1:5 11s:n-acetyl 12s:n-acetyl LIN 1:1o(-1+-1)2d 2:2o(-1+-1)3d 3:3o(-1+-1)4d 4:4o(-1+-1)5d 5:3o(-1+-1)6d 6:6o(-1+-1)7d 7:7o(-1+-1)8d 8:6o(-1+-1)9d 9:9o(-1+-1)10d 10:2d(2+1)11n 11:1d(2+1)12n	NLink		0	0	33.53	28.81	38.25	0	0	2987.32	1702.58	12	1.5	996.782	3	52.6103	2950000	10677	MouseBrain-Z-T-1.raw	O08532|CA2D1_MOUSE	8	67898	(HexNAc)2(Hex)8_126:0	N8:(HexNAc)2(Hex)8_126:0:30.46
LDWLGN(+1866.69)C(+57.02)SGLNDDSYGYR	(Hex)4(HexNAc)6	RES 1b:b-dglc-HEX-1:5 2b:b-dglc-HEX-1:5 3b:b-dman-HEX-1:5 4b:b-dglc-HEX-1:5 5s:n-acetyl 6b:b-dman-HEX-1:5 7b:b-dglc-HEX-1:5 8s:n-acetyl 9b:b-dglc-HEX-1:5 10b:b-dman-HEX-1:5 11s:n-acetyl 12b:b-dman-HEX-1:5 13b:b-dglc-HEX-1:5 14s:n-acetyl 15s:n-acetyl 16s:n-acetyl LIN 1:1o(-1+-1)2d 2:2o(-1+-1)3d 3:3o(-1+-1)4d 4:4d(2+1)5n 5:3o(-1+-1)6d 6:6o(-1+-1)7d 7:7d(2+1)8n 8:6o(-1+-1)9d 9:9o(-1+-1)10d 10:9d(2+1…	NLink		0	0	18.1	11.83	24.38	0	2.18	3970.58	1866.69	18	9.3	1324.55	3	152.171		32917	MouseBrain-Z-T-1.raw	P14094|AT1B1_MOUSE	6	0	(HexNAc)6(Hex)4_255:0;Carbamidomethylation	N6:(HexNAc)6(Hex)4_255:0:30.64;C7:Carbamidomethylation:1000.00
EQLFFN(+1647.61)LSDPELR	(Fuc)1(Hex)3(HexNAc)5	RES 1b:b-dglc-HEX-1:5 2b:a-lgal-HEX-1:5|6:d 3b:b-dglc-HEX-1:5 4b:b-dman-HEX-1:5 5b:b-dman-HEX-1:5 6b:b-dglc-HEX-1:5 7s:n-acetyl 8b:b-dman-HEX-1:5 9b:b-dglc-HEX-1:5 10b:b-dglc-HEX-1:5 11s:n-acetyl 12s:n-acetyl 13s:n-acetyl 14s:n-acetyl LIN 1:1o(-1+-1)2d 2:1o(-1+-1)3d 3:3o(-1+-1)4d 4:4o(-1+-1)5d 5:5o(-1+-1)6d 6:6d(2+1)7n 7:4o(-1+-1)8d 8:8o(-1+-1)9d 9:9o(-1+-1)10d 10:10d(2+1)11n 11:9d(2+1)12n 12:3d(…	NLink		0	0	23.98	12.69	35.26	0	1.59	3254.41	1647.61	13	0.9	1085.81	3	171.137	2670000	37160	MouseBrain-Z-T-1.raw	P11627|L1CAM_MOUSE	6	85159	(HexNAc)5(Hex)3(Fuc)1_110:0	N6:(HexNAc)5(Hex)3(Fuc)1_110:0:1000.00
YVPFN(+1702.58)GTK	(Hex)8(HexNAc)2	RES 1b:b-dglc-HEX-1:5 2b:b-dglc-HEX-1:5 3b:b-dman-HEX-1:5 4b:b-dman-HEX-1:5 5b:b-dman-HEX-1:5 6b:b-dman-HEX-1:5 7b:b-dman-HEX-1:5 8b:b-dman-HEX-1:5 9b:b-dman-HEX-1:5 10b:b-dman-HEX-1:5 11s:n-acetyl 12s:n-acetyl LIN 1:1o(-1+-1)2d 2:2o(-1+-1)3d 3:3o(-1+-1)4d 4:4o(-1+-1)5d 5:3o(-1+-1)6d 6:6o(-1+-1)7d 7:7o(-1+-1)8d 8:6o(-1+-1)9d 9:9o(-1+-1)10d 10:2d(2+1)11n 11:1d(2+1)12n	NLink		0	0	22.55	24.11	20.98	0	0	2627.05	1702.58	8	1.2	1314.53	2	55.6863	44800	11440	MouseBrain-Z-T-1.raw	Q810U3|NFASC_MOUSE	5	128750	(HexNAc)2(Hex)8_126:0	N5:(HexNAc)2(Hex)8_126:0:1001.00
GQTGLGFLYASGLGVN(+1702.58)SSQAK	(Hex)8(HexNAc)2	RES 1b:b-dglc-HEX-1:5 2b:b-dglc-HEX-1:5 3b:b-dman-HEX-1:5 4b:b-dman-HEX-1:5 5b:b-dman-HEX-1:5 6b:b-dman-HEX-1:5 7b:b-dman-HEX-1:5 8b:b-dman-HEX-1:5 9b:b-dman-HEX-1:5 10b:b-dman-HEX-1:5 11s:n-acetyl 12s:n-acetyl LIN 1:1o(-1+-1)2d 2:2o(-1+-1)3d 3:3o(-1+-1)4d 4:4o(-1+-1)5d 5:3o(-1+-1)6d 6:6o(-1+-1)7d 7:7o(-1+-1)8d 8:6o(-1+-1)9d 9:9o(-1+-1)10d 10:2d(2+1)11n 11:1d(2+1)12n	NLink		0	0	14.28	13.25	15.31	0	0	3756.62	1702.58	21	0.1	1253.21	3	152.577		33008	MouseBrain-Z-T-1.raw	Q9Z2G6|SE1L1_MOUSE	16	0	(HexNAc)2(Hex)8_126:0	N16:(HexNAc)2(Hex)8_126:0:1000.00
DEDAENLGHFVMFPAN(+1606.59)GSIDLMYFPYYGK	(Fuc)1(Hex)4(HexNAc)4	RES 1b:b-dglc-HEX-1:5 2b:a-lgal-HEX-1:5|6:d 3b:b-dglc-HEX-1:5 4b:b-dman-HEX-1:5 5b:b-dman-HEX-1:5 6b:b-dglc-HEX-1:5 7s:n-acetyl 8b:b-dman-HEX-1:5 9b:b-dglc-HEX-1:5 10b:b-dman-HEX-1:5 11s:n-acetyl 12s:n-acetyl 13s:n-acetyl LIN 1:1o(-1+-1)2d 2:1o(-1+-1)3d 3:3o(-1+-1)4d 4:4o(-1+-1)5d 5:5o(-1+-1)6d 6:6d(2+1)7n 7:4o(-1+-1)8d 8:8o(-1+-1)9d 9:9o(-1+-1)10d 10:9d(2+1)11n 11:3d(2+1)12n 12:1d(2+1)13n	NLink	(NH4)1	17.03	0	21.49	12.61	30.38	0	1.92	4963.1	1606.59	29	-0.4	1241.78	4	238.536		52245	MouseBrain-Z-T-1.raw	P14231|AT1B2_MOUSE	16	0	(HexNAc)4(Hex)4(Fuc)1_92:0	N16:(HexNAc)4(Hex)4(Fuc)1_92:0:13.58
SVAHN(+1702.58)MTTPNK	(Hex)8(HexNAc)2	RES 1b:b-dglc-HEX-1:5 2b:b-dglc-HEX-1:5 3b:b-dman-HEX-1:5 4b:b-dman-HEX-1:5 5b:b-dman-HEX-1:5 6b:b-dman-HEX-1:5 7b:b-dman-HEX-1:5 8b:b-dman-HEX-1:5 9b:b-dman-HEX-1:5 10b:b-dman-HEX-1:5 11s:n-acetyl 12s:n-acetyl LIN 1:1o(-1+-1)2d 2:2o(-1+-1)3d 3:3o(-1+-1)4d 4:4o(-1+-1)5d 5:3o(-1+-1)6d 6:6o(-1+-1)7d 7:7o(-1+-1)8d 8:6o(-1+-1)9d 9:9o(-1+-1)10d 10:2d(2+1)11n 11:1d(2+1)12n	NLink		0	0	37.08	33.96	40.19	0	0	2901.16	1702.58	11	2.1	1451.59	2	23.0193	186000	3978	MouseBrain-Z-T-1.raw	P26049|GBRA3_MOUSE	5	157427	(HexNAc)2(Hex)8_126:0	N5:(HexNAc)2(Hex)8_126:0:1001.00
LVAIAVIDEKN(+1702.58)TSLEHTR	(Hex)8(HexNAc)2	RES 1b:b-dglc-HEX-1:5 2b:b-dglc-HEX-1:5 3b:b-dman-HEX-1:5 4b:b-dman-HEX-1:5 5b:b-dman-HEX-1:5 6b:b-dman-HEX-1:5 7b:b-dman-HEX-1:5 8b:b-dman-HEX-1:5 9b:b-dman-HEX-1:5 10b:b-dman-HEX-1:5 11s:n-acetyl 12s:n-acetyl LIN 1:1o(-1+-1)2d 2:2o(-1+-1)3d 3:3o(-1+-1)4d 4:4o(-1+-1)5d 5:3o(-1+-1)6d 6:6o(-1+-1)7d 7:7o(-1+-1)8d 8:6o(-1+-1)9d 9:9o(-1+-1)10d 10:2d(2+1)11n 11:1d(2+1)12n	NLink		0	0	27.29	25.37	29.21	0	0	3710.67	1702.58	18	1.3	928.677	4	87.6665	883000	18523	MouseBrain-Z-T-1.raw	Q8BXZ1|TMX3_MOUSE	11	57124	(HexNAc)2(Hex)8_126:0	N11:(HexNAc)2(Hex)8_126:0:1000.00
AN(+1702.58)YSLQIYPDESHYFHSVALK	(Hex)8(HexNAc)2	RES 1b:b-dglc-HEX-1:5 2b:b-dglc-HEX-1:5 3b:b-dman-HEX-1:5 4b:b-dman-HEX-1:5 5b:b-dman-HEX-1:5 6b:b-dman-HEX-1:5 7b:b-dman-HEX-1:5 8b:b-dman-HEX-1:5 9b:b-dman-HEX-1:5 10b:b-dman-HEX-1:5 11s:n-acetyl 12s:n-acetyl LIN 1:1o(-1+-1)2d 2:2o(-1+-1)3d 3:3o(-1+-1)4d 4:4o(-1+-1)5d 5:3o(-1+-1)6d 6:6o(-1+-1)7d 7:7o(-1+-1)8d 8:6o(-1+-1)9d 9:9o(-1+-1)10d 10:2d(2+1)11n 11:1d(2+1)12n	NLink		0	0	27.41	13.61	41.2	0	0	4183.77	1702.58	21	1.3	1395.6	3	138.591	2620000	29880	MouseBrain-Z-T-1.raw	Q9Z218|DPP6_MOUSE	2	146599	(HexNAc)2(Hex)8_126:0	N2:(HexNAc)2(Hex)8_126:0:1000.00
WGC(+57.02)HSN(+1702.58)QTAFHGC(+57.02)MELLK	(Hex)8(HexNAc)2	RES 1b:b-dglc-HEX-1:5 2b:b-dglc-HEX-1:5 3b:b-dman-HEX-1:5 4b:b-dman-HEX-1:5 5b:b-dman-HEX-1:5 6b:b-dman-HEX-1:5 7b:b-dman-HEX-1:5 8b:b-dman-HEX-1:5 9b:b-dman-HEX-1:5 10b:b-dman-HEX-1:5 11s:n-acetyl 12s:n-acetyl LIN 1:1o(-1+-1)2d 2:2o(-1+-1)3d 3:3o(-1+-1)4d 4:4o(-1+-1)5d 5:3o(-1+-1)6d 6:6o(-1+-1)7d 7:7o(-1+-1)8d 8:6o(-1+-1)9d 9:9o(-1+-1)10d 10:2d(2+1)11n 11:1d(2+1)12n	NLink		0	0	34.3	32.38	36.22	0	0	3877.52	1702.58	18	1	970.389	4	95.9012	840000	20353	MouseBrain-Z-T-1.raw	O54991|CNTP1_MOUSE	6	63405	Carbamidomethylation;(HexNAc)2(Hex)8_126:0;Carbamidomethylation	C3:Carbamidomethylation:1000.00;N6:(HexNAc)2(Hex)8_126:0:1000.00;C13:Carbamidomethylation:1000.00
KLVQVGIYN(+1702.58)GTHVIPNDRK	(Hex)8(HexNAc)2	RES 1b:b-dglc-HEX-1:5 2b:b-dglc-HEX-1:5 3b:b-dman-HEX-1:5 4b:b-dman-HEX-1:5 5b:b-dman-HEX-1:5 6b:b-dman-HEX-1:5 7b:b-dman-HEX-1:5 8b:b-dman-HEX-1:5 9b:b-dman-HEX-1:5 10b:b-dman-HEX-1:5 11s:n-acetyl 12s:n-acetyl LIN 1:1o(-1+-1)2d 2:2o(-1+-1)3d 3:3o(-1+-1)4d 4:4o(-1+-1)5d 5:3o(-1+-1)6d 6:6o(-1+-1)7d 7:7o(-1+-1)8d 8:6o(-1+-1)9d 9:9o(-1+-1)10d 10:2d(2+1)11n 11:1d(2+1)12n	NLink		0	0	21.18	14.03	28.33	0	0	3852.77	1702.58	19	1.7	1285.27	3	75.1041	818000	15745	MouseBrain-Z-T-1.raw	P35438|NMDZ1_MOUSE	9	121130	(HexNAc)2(Hex)8_126:0	N9:(HexNAc)2(Hex)8_126:0:44.44
DEGDYFC(+57.02)ELQVSGANPMSSN(+1727.61)K	(Fuc)1(Hex)6(HexNAc)3	RES 1b:b-dglc-HEX-1:5 2b:a-lgal-HEX-1:5|6:d 3b:b-dglc-HEX-1:5 4b:b-dman-HEX-1:5 5b:b-dman-HEX-1:5 6b:b-dman-HEX-1:5 7b:b-dman-HEX-1:5 8b:b-dman-HEX-1:5 9b:b-dglc-HEX-1:5 10b:b-dman-HEX-1:5 11s:n-acetyl 12s:n-acetyl 13s:n-acetyl LIN 1:1o(-1+-1)2d 2:1o(-1+-1)3d 3:3o(-1+-1)4d 4:4o(-1+-1)5d 5:5o(-1+-1)6d 6:5o(-1+-1)7d 7:4o(-1+-1)8d 8:8o(-1+-1)9d 9:9o(-1+-1)10d 10:9d(2+1)11n 11:3d(2+1)12n 12:1d(2+1)13n	NLink	(NH4)1	17.03	0	24.48	9.08	39.87	0	65.35	4091.61	1727.61	21	2.3	1364.88	3	154.405	3930000	33384	MouseBrain-Z-T-1.raw	P01831|THY1_MOUSE	20	140821	Carbamidomethylation;(HexNAc)3(Hex)6(Fuc)1_148:0	C7:Carbamidomethylation:1000.00;N20:(HexNAc)3(Hex)6(Fuc)1_148:0:10.53
GKAN(+1752.64)STGTLVITNPTR	(Fuc)2(Hex)4(HexNAc)4	RES 1b:b-dglc-HEX-1:5 2b:a-lgal-HEX-1:5|6:d 3b:b-dglc-HEX-1:5 4b:b-dman-HEX-1:5 5b:b-dman-HEX-1:5 6b:b-dglc-HEX-1:5 7s:n-acetyl 8b:b-dman-HEX-1:5 9b:b-dglc-HEX-1:5 10b:b-dman-HEX-1:5 11b:a-lgal-HEX-1:5|6:d 12s:n-acetyl 13s:n-acetyl 14s:n-acetyl LIN 1:1o(-1+-1)2d 2:1o(-1+-1)3d 3:3o(-1+-1)4d 4:4o(-1+-1)5d 5:5o(-1+-1)6d 6:6d(2+1)7n 7:4o(-1+-1)8d 8:8o(-1+-1)9d 9:9o(-1+-1)10d 10:9o(-1+-1)11d 11:9d(2+1…	NLink		0	0	37.82	32.49	43.14	0	1.64	3381.53	1752.64	16	0.4	1128.18	3	58.8587	4870000	11962	MouseBrain-Z-T-1.raw	P12960|CNTN1_MOUSE	4	92993	(HexNAc)4(Hex)4(Fuc)2_165:0	N4:(HexNAc)4(Hex)4(Fuc)2_165:0:113.83
VLTLAN(+1752.64)FTTK	(Fuc)2(Hex)4(HexNAc)4	RES 1b:b-dglc-HEX-1:5 2b:a-lgal-HEX-1:5|6:d 3b:b-dglc-HEX-1:5 4b:b-dman-HEX-1:5 5b:b-dman-HEX-1:5 6b:b-dglc-HEX-1:5 7b:b-dman-HEX-1:5 8b:a-lgal-HEX-1:5|6:d 9s:n-acetyl 10b:b-dman-HEX-1:5 11b:b-dglc-HEX-1:5 12s:n-acetyl 13s:n-acetyl 14s:n-acetyl LIN 1:1o(-1+-1)2d 2:1o(-1+-1)3d 3:3o(-1+-1)4d 4:4o(-1+-1)5d 5:4o(-1+-1)6d 6:6o(-1+-1)7d 7:6o(-1+-1)8d 8:6d(2+1)9n 9:4o(-1+-1)10d 10:10o(-1+-1)11d 11:11d(2…	NLink		0	0	20.92	12.59	29.25	0	3.5	2859.28	1752.64	10	1.6	954.101	3	124.364	1690000	26683	MouseBrain-Z-T-1.raw	P01831|THY1_MOUSE	6	60968	(HexNAc)4(Hex)4(Fuc)2_162:0	N6:(HexNAc)4(Hex)4(Fuc)2_162:0:1000.00
HEN(+1378.47)NTKDNSIQHEFSLTR	(Fuc)5(Hex)4	RES 1b:b-dman-HEX-1:5 2b:b-dman-HEX-1:5 3b:b-dman-HEX-1:5 4b:x-dxyl-PEN-1:5 5b:b-dman-HEX-1:5 6b:a-lgal-HEX-1:5|6:d 7b:a-lgal-HEX-1:5|6:d 8b:a-lgal-HEX-1:5|6:d 9b:a-lgal-HEX-1:5|6:d LIN 1:1o(-1+-1)2d 2:2o(-1+-1)3d 3:3o(-1+-1)4d 4:4o(-1+-1)5d 5:4o(-1+-1)6d 6:6o(-1+-1)7d 7:7o(-1+-1)8d 8:8o(-1+-1)9d	NLink		0	1	37.14	37.27	37.01	0	0	3547.49	1378.47	18	-5.4	710.704	5	68.0683	458000	14146	MouseBrain-Z-T-1.raw	P01831|THY1_MOUSE	3	31559	(HexNAc)2(Hex)6_23:0	N3:(HexNAc)2(Hex)6_23:0:0.00
GSALHEDIYVLHDN(+1702.58)GTLEIPVAQK	(Hex)8(HexNAc)2	RES 1b:b-dglc-HEX-1:5 2b:b-dglc-HEX-1:5 3b:b-dman-HEX-1:5 4b:b-dman-HEX-1:5 5b:b-dman-HEX-1:5 6b:b-dman-HEX-1:5 7b:b-dman-HEX-1:5 8b:b-dman-HEX-1:5 9b:b-dman-HEX-1:5 10b:b-dman-HEX-1:5 11s:n-acetyl 12s:n-acetyl LIN 1:1o(-1+-1)2d 2:2o(-1+-1)3d 3:3o(-1+-1)4d 4:4o(-1+-1)5d 5:3o(-1+-1)6d 6:6o(-1+-1)7d 7:7o(-1+-1)8d 8:6o(-1+-1)9d 9:9o(-1+-1)10d 10:2d(2+1)11n 11:1d(2+1)12n	NLink		0	0	30.66	19.21	42.1	0	0	4320.91	1702.58	24	0.2	1081.24	4	130.016	3780000	28003	MouseBrain-Z-T-1.raw	Q810U4|NRCAM_MOUSE	14	84262	(HexNAc)2(Hex)8_126:0	N14:(HexNAc)2(Hex)8_126:0:1000.00
GKAN(+1549.56)STGTLVITNPTR	(Fuc)2(Hex)4(HexNAc)3	RES 1b:b-dglc-HEX-1:5 2b:a-lgal-HEX-1:5|6:d 3b:b-dglc-HEX-1:5 4b:b-dman-HEX-1:5 5b:b-dman-HEX-1:5 6b:b-dman-HEX-1:5 7b:b-dman-HEX-1:5 8b:b-dglc-HEX-1:5 9b:a-lgal-HEX-1:5|6:d 10s:n-acetyl 11s:n-acetyl 12s:n-acetyl LIN 1:1o(-1+-1)2d 2:1o(-1+-1)3d 3:3o(-1+-1)4d 4:4o(-1+-1)5d 5:5o(-1+-1)6d 6:4o(-1+-1)7d 7:7o(-1+-1)8d 8:8o(-1+-1)9d 9:8d(2+1)10n 10:3d(2+1)11n 11:1d(2+1)12n	NLink		0	0	30.44	18.59	42.29	0	1.77	3178.45	1549.56	16	1.5	1060.49	3	58.1513	7970000	11879	MouseBrain-Z-T-1.raw	P12960|CNTN1_MOUSE	4	79805	(HexNAc)3(Hex)4(Fuc)2_68:0	N4:(HexNAc)3(Hex)4(Fuc)2_68:0:95.39
QSEENFNPN(+1702.58)C(+57.02)SFWSYSK	(Hex)8(HexNAc)2	RES 1b:b-dglc-HEX-1:5 2b:b-dglc-HEX-1:5 3b:b-dman-HEX-1:5 4b:b-dman-HEX-1:5 5b:b-dman-HEX-1:5 6b:b-dman-HEX-1:5 7b:b-dman-HEX-1:5 8b:b-dman-HEX-1:5 9b:b-dman-HEX-1:5 10b:b-dman-HEX-1:5 11s:n-acetyl 12s:n-acetyl LIN 1:1o(-1+-1)2d 2:2o(-1+-1)3d 3:3o(-1+-1)4d 4:4o(-1+-1)5d 5:3o(-1+-1)6d 6:6o(-1+-1)7d 7:7o(-1+-1)8d 8:6o(-1+-1)9d 9:9o(-1+-1)10d 10:2d(2+1)11n 11:1d(2+1)12n	NLink		0	0	20.23	13.59	26.86	0	0	3825.45	1702.58	17	0.8	1276.16	3	137.838	1410000	29748	MouseBrain-Z-T-1.raw	Q80TS3|AGRL3_MOUSE	9	118311	(HexNAc)2(Hex)8_126:0;Carbamidomethylation	N9:(HexNAc)2(Hex)8_126:0:18.23;C10:Carbamidomethylation:1000.00
DEGDYFC(+57.02)ELQVSGANPMSSN(+1565.56)K	(Fuc)1(Hex)5(HexNAc)3	RES 1b:b-dglc-HEX-1:5 2b:a-lgal-HEX-1:5|6:d 3b:b-dglc-HEX-1:5 4b:b-dman-HEX-1:5 5b:b-dman-HEX-1:5 6b:b-dman-HEX-1:5 7b:b-dman-HEX-1:5 8b:b-dglc-HEX-1:5 9b:b-dman-HEX-1:5 10s:n-acetyl 11s:n-acetyl 12s:n-acetyl LIN 1:1o(-1+-1)2d 2:1o(-1+-1)3d 3:3o(-1+-1)4d 4:4o(-1+-1)5d 5:5o(-1+-1)6d 6:4o(-1+-1)7d 7:7o(-1+-1)8d 8:8o(-1+-1)9d 9:8d(2+1)10n 10:3d(2+1)11n 11:1d(2+1)12n	NLink		0	0	25.37	11.16	39.58	0	2.37	3912.53	1565.56	21	2.4	1305.19	3	155.27	3150000	33630	MouseBrain-Z-T-1.raw	P01831|THY1_MOUSE	20	126321	Carbamidomethylation;(HexNAc)3(Hex)5(Fuc)1_74:0	C7:Carbamidomethylation:1000.00;N20:(HexNAc)3(Hex)5(Fuc)1_74:0:0.00
GNYDFVEAMIVNN(+1702.58)HTSLDVER	(Hex)8(HexNAc)2	RES 1b:b-dglc-HEX-1:5 2b:b-dglc-HEX-1:5 3b:b-dman-HEX-1:5 4b:b-dman-HEX-1:5 5b:b-dman-HEX-1:5 6b:b-dman-HEX-1:5 7b:b-dman-HEX-1:5 8b:b-dman-HEX-1:5 9b:b-dman-HEX-1:5 10b:b-dman-HEX-1:5 11s:n-acetyl 12s:n-acetyl LIN 1:1o(-1+-1)2d 2:2o(-1+-1)3d 3:3o(-1+-1)4d 4:4o(-1+-1)5d 5:3o(-1+-1)6d 6:6o(-1+-1)7d 7:7o(-1+-1)8d 8:6o(-1+-1)9d 9:9o(-1+-1)10d 10:2d(2+1)11n 11:1d(2+1)12n	NLink		0	0	19.09	14.8	23.38	0	0	4124.7	1702.58	21	0.7	1375.91	3	167.821		36406	MouseBrain-Z-T-1.raw	Q8BLF1|NCEH1_MOUSE	13	0	(HexNAc)2(Hex)8_126:0	N13:(HexNAc)2(Hex)8_126:0:0.00
TVVTEAGNLLKDN(+1403.51)ATQEEILHYLEK	(Fuc)1(Hex)4(HexNAc)3	RES 1b:b-dglc-HEX-1:5 2b:a-lgal-HEX-1:5|6:d 3b:b-dglc-HEX-1:5 4b:b-dman-HEX-1:5 5b:b-dman-HEX-1:5 6b:b-dman-HEX-1:5 7b:b-dglc-HEX-1:5 8b:b-dman-HEX-1:5 9s:n-acetyl 10s:n-acetyl 11s:n-acetyl LIN 1:1o(-1+-1)2d 2:1o(-1+-1)3d 3:3o(-1+-1)4d 4:4o(-1+-1)5d 5:4o(-1+-1)6d 6:6o(-1+-1)7d 7:7o(-1+-1)8d 8:7d(2+1)9n 9:3d(2+1)10n 10:1d(2+1)11n	NLink		0	0	15.47	12.23	18.71	0	5.43	4230.97	1403.51	25	0.3	1058.75	4	184.815	96900	40210	MouseBrain-Z-T-1.raw	Q61207|SAP_MOUSE	13	79455	(HexNAc)3(Hex)4(Fuc)1_29:0	N13:(HexNAc)3(Hex)4(Fuc)1_29:0:17.91
DN(+1880.67)ATDSVPLR	(Hex)3(HexNAc)4(NeuAc)2	RES 1b:b-dglc-HEX-1:5 2b:b-dglc-HEX-1:5 3b:b-dman-HEX-1:5 4b:b-dman-HEX-1:5 5b:b-dglc-HEX-1:5 6b:a-dgro-dgal-NON-2:6|1:a|2:keto|3:d 7s:n-acetyl 8s:n-acetyl 9b:b-dman-HEX-1:5 10b:b-dglc-HEX-1:5 11b:a-dgro-dgal-NON-2:6|1:a|2:keto|3:d 12s:n-acetyl 13s:n-acetyl 14s:n-acetyl 15s:n-acetyl LIN 1:1o(-1+-1)2d 2:2o(-1+-1)3d 3:3o(-1+-1)4d 4:4o(-1+-1)5d 5:5o(-1+-1)6d 6:6d(5+1)7n 7:5d(2+1)8n 8:3o(-1+-1)9d 9:9…	NLink		0	1	19.11	16.29	21.93	0	100	2967.2	1880.67	10	-4.5	990.404	3	56.2052	85600	11518	MouseBrain-Z-T-1.raw	Q91ZX7|LRP1_MOUSE	2	66971	(HexNAc)4(Hex)3(NeuAc)2_266:0	N2:(HexNAc)4(Hex)3(NeuAc)2_266:0:1000.00
AN(+1996.75)ATIEVK	(Fuc)2(Hex)3(HexNAc)6	RES 1b:b-dglc-HEX-1:5 2b:a-lgal-HEX-1:5|6:d 3b:b-dglc-HEX-1:5 4b:b-dman-HEX-1:5 5b:b-dman-HEX-1:5 6b:b-dglc-HEX-1:5 7s:n-acetyl 8b:b-dglc-HEX-1:5 9s:n-acetyl 10b:b-dman-HEX-1:5 11b:b-dglc-HEX-1:5 12s:n-acetyl 13b:b-dglc-HEX-1:5 14b:a-lgal-HEX-1:5|6:d 15s:n-acetyl 16s:n-acetyl 17s:n-acetyl LIN 1:1o(-1+-1)2d 2:1o(-1+-1)3d 3:3o(-1+-1)4d 4:4o(-1+-1)5d 5:5o(-1+-1)6d 6:6d(2+1)7n 7:5o(-1+-1)8d 8:8d(2+1)…	NLink	(NH4)1	17.03	-1	21.2	16.91	25.49	0	0.45	2858.24	1996.75	8	-7.4	1429.61	2	31.2699	7420000	5832	MouseBrain-Z-T-1.raw	P97300|NPTN_MOUSE	2	153696	(HexNAc)6(Hex)3(Fuc)2_393:0	N2:(HexNAc)6(Hex)3(Fuc)2_393:0:1000.00
HEN(+1378.47)NTKDNSIQHEFSLTR	(Fuc)5(Hex)4	RES 1b:b-dman-HEX-1:5 2b:b-dman-HEX-1:5 3b:b-dman-HEX-1:5 4b:x-dxyl-PEN-1:5 5b:b-dman-HEX-1:5 6b:a-lgal-HEX-1:5|6:d 7b:a-lgal-HEX-1:5|6:d 8b:a-lgal-HEX-1:5|6:d 9b:a-lgal-HEX-1:5|6:d LIN 1:1o(-1+-1)2d 2:2o(-1+-1)3d 3:3o(-1+-1)4d 4:4o(-1+-1)5d 5:4o(-1+-1)6d 6:6o(-1+-1)7d 7:7o(-1+-1)8d 8:8o(-1+-1)9d	NLink		0	1	37.66	38.74	36.57	0	0	3547.49	1378.47	18	-5.2	888.128	4	72.3672	7180000	15111	MouseBrain-Z-T-1.raw	P01831|THY1_MOUSE	3	51338	(HexNAc)2(Hex)6_23:0	N3:(HexNAc)2(Hex)6_23:0:0.00
DEGDYFC(+57.02)ELQVSGANPMSSN(+1784.63)K	(Hex)6(HexNAc)4	RES 1b:b-dglc-HEX-1:5 2b:b-dglc-HEX-1:5 3b:b-dman-HEX-1:5 4b:b-dman-HEX-1:5 5b:b-dglc-HEX-1:5 6b:b-dman-HEX-1:5 7s:n-acetyl 8b:b-dman-HEX-1:5 9b:b-dglc-HEX-1:5 10b:b-dman-HEX-1:5 11b:b-dman-HEX-1:5 12s:n-acetyl 13s:n-acetyl 14s:n-acetyl LIN 1:1o(-1+-1)2d 2:2o(-1+-1)3d 3:3o(-1+-1)4d 4:4o(-1+-1)5d 5:5o(-1+-1)6d 6:5d(2+1)7n 7:3o(-1+-1)8d 8:8o(-1+-1)9d 9:9o(-1+-1)10d 10:10o(-1+-1)11d 11:9d(2+1)12n 12…	NLink		0	0	22.44	10.17	34.71	0	5.65	4131.61	1784.63	21	1.6	1378.21	3	155.356	14300000	33551	MouseBrain-Z-T-1.raw	P01831|THY1_MOUSE	20	143006	Carbamidomethylation;(HexNAc)4(Hex)6_192:0	C7:Carbamidomethylation:1000.00;N20:(HexNAc)4(Hex)6_192:0:10.19
N(+1768.64)VSDTTKR	(Fuc)1(Hex)5(HexNAc)4	RES 1b:b-dglc-HEX-1:5 2b:a-lgal-HEX-1:5|6:d 3b:b-dglc-HEX-1:5 4b:b-dman-HEX-1:5 5b:b-dman-HEX-1:5 6b:b-dglc-HEX-1:5 7b:b-dman-HEX-1:5 8s:n-acetyl 9b:b-dman-HEX-1:5 10b:b-dglc-HEX-1:5 11b:b-dman-HEX-1:5 12s:n-acetyl 13s:n-acetyl 14s:n-acetyl LIN 1:1o(-1+-1)2d 2:1o(-1+-1)3d 3:3o(-1+-1)4d 4:4o(-1+-1)5d 5:5o(-1+-1)6d 6:6o(-1+-1)7d 7:6d(2+1)8n 8:4o(-1+-1)9d 9:9o(-1+-1)10d 10:10o(-1+-1)11d 11:10d(2+1)1…	NLink		0	0	16.56	18.54	14.57	0	2.07	2688.11	1768.64	8	1.1	897.045	3	15.7174	495000	2357	MouseBrain-Z-T-1.raw	P97797|SHPS1_MOUSE	1	52312	(HexNAc)4(Hex)5(Fuc)1_184:0	N1:(HexNAc)4(Hex)5(Fuc)1_184:0:1001.00
KN(+1768.64)ASNMEYR	(Fuc)1(Hex)5(HexNAc)4	RES 1b:b-dglc-HEX-1:5 2b:a-lgal-HEX-1:5|6:d 3b:b-dglc-HEX-1:5 4b:b-dman-HEX-1:5 5b:b-dman-HEX-1:5 6b:b-dglc-HEX-1:5 7b:b-dman-HEX-1:5 8s:n-acetyl 9b:b-dman-HEX-1:5 10b:b-dglc-HEX-1:5 11b:b-dman-HEX-1:5 12s:n-acetyl 13s:n-acetyl 14s:n-acetyl LIN 1:1o(-1+-1)2d 2:1o(-1+-1)3d 3:3o(-1+-1)4d 4:4o(-1+-1)5d 5:5o(-1+-1)6d 6:6o(-1+-1)7d 7:6d(2+1)8n 8:4o(-1+-1)9d 9:9o(-1+-1)10d 10:10o(-1+-1)11d 11:10d(2+1)1…	NLink		0	0	20.72	13.25	28.2	0	11.18	2880.15	1768.64	9	3.4	961.059	3	24.7082	673000	4409	MouseBrain-Z-T-1.raw	P97300|NPTN_MOUSE	2	61940	(HexNAc)4(Hex)5(Fuc)1_184:0	N2:(HexNAc)4(Hex)5(Fuc)1_184:0:1001.00
DEGDYFC(+57.02)ELQVSGANPMSSN(+1913.68)K	(Hex)5(HexNAc)4(NeuAc)1	RES 1b:b-dglc-HEX-1:5 2b:b-dglc-HEX-1:5 3b:b-dman-HEX-1:5 4b:b-dman-HEX-1:5 5b:b-dglc-HEX-1:5 6b:b-dman-HEX-1:5 7s:n-acetyl 8b:b-dman-HEX-1:5 9b:b-dglc-HEX-1:5 10b:b-dman-HEX-1:5 11b:a-dgro-dgal-NON-2:6|1:a|2:keto|3:d 12s:n-acetyl 13s:n-acetyl 14s:n-acetyl 15s:n-acetyl LIN 1:1o(-1+-1)2d 2:2o(-1+-1)3d 3:3o(-1+-1)4d 4:4o(-1+-1)5d 5:5o(-1+-1)6d 6:5d(2+1)7n 7:3o(-1+-1)8d 8:8o(-1+-1)9d 9:9o(-1+-1)10d …	NLink	(NH4)1	17.03	0	17.33	12.19	22.47	0	2.87	4277.68	1913.68	21	-3.8	1426.89	3	153.799		33280	MouseBrain-Z-T-1.raw	P01831|THY1_MOUSE	20	0	Carbamidomethylation;(HexNAc)4(Hex)5(NeuAc)1_290:0	C7:Carbamidomethylation:1000.00;N20:(HexNAc)4(Hex)5(NeuAc)1_290:0:6.68
N(+1955.72)ATGDYK	(Fuc)2(Hex)4(HexNAc)5	RES 1b:b-dglc-HEX-1:5 2b:a-lgal-HEX-1:5|6:d 3b:b-dglc-HEX-1:5 4b:b-dman-HEX-1:5 5b:b-dman-HEX-1:5 6b:b-dglc-HEX-1:5 7b:b-dman-HEX-1:5 8s:n-acetyl 9b:b-dglc-HEX-1:5 10b:a-lgal-HEX-1:5|6:d 11s:n-acetyl 12b:b-dman-HEX-1:5 13b:b-dglc-HEX-1:5 14s:n-acetyl 15s:n-acetyl 16s:n-acetyl LIN 1:1o(-1+-1)2d 2:1o(-1+-1)3d 3:3o(-1+-1)4d 4:4o(-1+-1)5d 5:5o(-1+-1)6d 6:6o(-1+-1)7d 7:6d(2+1)8n 8:5o(-1+-1)9d 9:9o(-1+…	NLink		0	2	13.59	10.83	16.35	0	0.39	2723.07	1955.72	7	-6.9	909.362	3	20.8738		3518	MouseBrain-Z-T-1.raw	Q61490|CD166_MOUSE	1	0	(HexNAc)5(Hex)4(Fuc)2_347:0	N1:(HexNAc)5(Hex)4(Fuc)2_347:0:1001.00
DEGDYFC(+57.02)ELQVSGANPM(+15.99)SSN(+1751.62)K	(Hex)4(HexNAc)4(NeuAc)1	RES 1b:b-dglc-HEX-1:5 2b:b-dglc-HEX-1:5 3b:b-dman-HEX-1:5 4b:b-dman-HEX-1:5 5b:b-dglc-HEX-1:5 6s:n-acetyl 7b:b-dman-HEX-1:5 8b:b-dglc-HEX-1:5 9b:b-dman-HEX-1:5 10b:a-dgro-dgal-NON-2:6|1:a|2:keto|3:d 11s:n-acetyl 12s:n-acetyl 13s:n-acetyl 14s:n-acetyl LIN 1:1o(-1+-1)2d 2:2o(-1+-1)3d 3:3o(-1+-1)4d 4:4o(-1+-1)5d 5:5d(2+1)6n 6:3o(-1+-1)7d 7:7o(-1+-1)8d 8:8o(-1+-1)9d 9:9o(-1+-1)10d 10:10d(5+1)11n 11:8…	NLink	(NH4)1	17.03	0	23.41	13.27	33.54	0	2.39	4131.62	1751.62	21	-1.3	1378.21	3	136.613	2940000	29376	MouseBrain-Z-T-1.raw	P01831|THY1_MOUSE	20	143007	Carbamidomethylation;Oxidation (M);(HexNAc)4(Hex)4(NeuAc)1_158:0	C7:Carbamidomethylation:1000.00;M17:Oxidation (M):1000.00;N20:(HexNAc)4(Hex)4(NeuAc)1_158:0:8.81
AMDN(+1955.72)VTVR	(Fuc)2(Hex)4(HexNAc)5	RES 1b:b-dglc-HEX-1:5 2b:a-lgal-HEX-1:5|6:d 3b:b-dglc-HEX-1:5 4b:b-dman-HEX-1:5 5b:b-dglc-HEX-1:5 6s:n-acetyl 7b:b-dman-HEX-1:5 8b:b-dglc-HEX-1:5 9s:n-acetyl 10b:b-dman-HEX-1:5 11b:b-dglc-HEX-1:5 12b:b-dman-HEX-1:5 13b:a-lgal-HEX-1:5|6:d 14s:n-acetyl 15s:n-acetyl 16s:n-acetyl LIN 1:1o(-1+-1)2d 2:1o(-1+-1)3d 3:3o(-1+-1)4d 4:4o(-1+-1)5d 5:5d(2+1)6n 6:4o(-1+-1)7d 7:7o(-1+-1)8d 8:8d(2+1)9n 9:4o(-1+-1…	NLink		0	0	14.08	11.81	16.35	0	2.43	2860.17	1955.72	8	0.8	954.397	3	45.5181	1250000	9131	MouseBrain-Z-T-1.raw	Q99PJ0|NTRI_MOUSE	4	61001	(HexNAc)5(Hex)4(Fuc)2_345:0	N4:(HexNAc)5(Hex)4(Fuc)2_345:0:1001.00
ARGN(+1768.64)GTLITFHSAFQC(+57.02)C(+57.02)GK	(Fuc)1(Hex)5(HexNAc)4	RES 1b:b-dglc-HEX-1:5 2b:a-lgal-HEX-1:5|6:d 3b:b-dglc-HEX-1:5 4b:b-dman-HEX-1:5 5b:b-dman-HEX-1:5 6b:b-dglc-HEX-1:5 7b:b-dman-HEX-1:5 8s:n-acetyl 9b:b-dman-HEX-1:5 10b:b-dglc-HEX-1:5 11b:b-dman-HEX-1:5 12s:n-acetyl 13s:n-acetyl 14s:n-acetyl LIN 1:1o(-1+-1)2d 2:1o(-1+-1)3d 3:3o(-1+-1)4d 4:4o(-1+-1)5d 5:4o(-1+-1)6d 6:6o(-1+-1)7d 7:6d(2+1)8n 8:4o(-1+-1)9d 9:9o(-1+-1)10d 10:10o(-1+-1)11d 11:10d(2+1)1…	NLink		0	0	18.18	13.8	22.56	0	0.89	3892.64	1768.64	19	1.4	974.168	4	87.0288	2150000	18380	MouseBrain-Z-T-1.raw	Q922J6|TSN2_MOUSE	4	64264	(HexNAc)4(Hex)5(Fuc)1_184:0;Carbamidomethylation;Carbamidomethylation	N4:(HexNAc)4(Hex)5(Fuc)1_184:0:1000.00;C16:Carbamidomethylation:1000.00;C17:Carbamidomethylation:1000.00
N(+2142.81)ISSEEK	(Fuc)3(Hex)3(HexNAc)6	RES 1b:b-dglc-HEX-1:5 2b:a-lgal-HEX-1:5|6:d 3b:b-dglc-HEX-1:5 4b:b-dman-HEX-1:5 5b:b-dman-HEX-1:5 6b:b-dglc-HEX-1:5 7s:n-acetyl 8b:b-dglc-HEX-1:5 9s:n-acetyl 10b:b-dman-HEX-1:5 11b:b-dglc-HEX-1:5 12b:a-lgal-HEX-1:5|6:d 13s:n-acetyl 14b:b-dglc-HEX-1:5 15b:a-lgal-HEX-1:5|6:d 16s:n-acetyl 17s:n-acetyl 18s:n-acetyl LIN 1:1o(-1+-1)2d 2:1o(-1+-1)3d 3:3o(-1+-1)4d 4:4o(-1+-1)5d 5:5o(-1+-1)6d 6:6d(2+1)7n …	NLink	(NH4)1	17.03	0	15.21	11.29	19.13	0	1.08	2965.22	2142.81	7	-9.5	989.403	3	19.5693	529000	3262	MouseBrain-Z-T-1.raw	P13595|NCAM1_MOUSE	1	66820	(HexNAc)6(Hex)3(Fuc)3_634:0	N1:(HexNAc)6(Hex)3(Fuc)3_634:0:1001.00
N(+1914.69)ASNMEYR	(Fuc)2(Hex)5(HexNAc)4	RES 1b:b-dglc-HEX-1:5 2b:a-lgal-HEX-1:5|6:d 3b:b-dglc-HEX-1:5 4b:b-dman-HEX-1:5 5b:b-dman-HEX-1:5 6b:b-dglc-HEX-1:5 7b:b-dman-HEX-1:5 8b:a-lgal-HEX-1:5|6:d 9s:n-acetyl 10b:b-dman-HEX-1:5 11b:b-dglc-HEX-1:5 12b:b-dman-HEX-1:5 13s:n-acetyl 14s:n-acetyl 15s:n-acetyl LIN 1:1o(-1+-1)2d 2:1o(-1+-1)3d 3:3o(-1+-1)4d 4:4o(-1+-1)5d 5:4o(-1+-1)6d 6:6o(-1+-1)7d 7:6o(-1+-1)8d 8:6d(2+1)9n 9:4o(-1+-1)10d 10:10o…	NLink	(NH4)1	17.03	-1	15.69	15.33	16.06	0	3.65	2915.14	1914.69	8	-7.4	972.376	3	32.3874	3010000	6163	MouseBrain-Z-T-1.raw	P97300|NPTN_MOUSE	1	63914	(HexNAc)4(Hex)5(Fuc)2_314:0	N1:(HexNAc)4(Hex)5(Fuc)2_314:0:24.24
ISPGKN(+1930.69)ATGMEVGWYR	(Fuc)1(Hex)6(HexNAc)4	RES 1b:b-dglc-HEX-1:5 2b:a-lgal-HEX-1:5|6:d 3b:b-dglc-HEX-1:5 4b:b-dman-HEX-1:5 5b:b-dglc-HEX-1:5 6s:n-acetyl 7b:b-dman-HEX-1:5 8b:b-dman-HEX-1:5 9b:b-dman-HEX-1:5 10b:b-dman-HEX-1:5 11b:b-dglc-HEX-1:5 12b:b-dman-HEX-1:5 13s:n-acetyl 14s:n-acetyl 15s:n-acetyl LIN 1:1o(-1+-1)2d 2:1o(-1+-1)3d 3:3o(-1+-1)4d 4:4o(-1+-1)5d 5:5d(2+1)6n 6:4o(-1+-1)7d 7:7o(-1+-1)8d 8:7o(-1+-1)9d 9:4o(-1+-1)10d 10:10o(-1+…	NLink		0	0	22.63	13.71	31.54	0	1.48	3695.55	1930.69	16	1.7	1232.86	3	92.2988	10400000	19538	MouseBrain-Z-T-1.raw	Q61885|MOG_MOUSE	6	110060	(HexNAc)4(Hex)6(Fuc)1_323:0	N6:(HexNAc)4(Hex)6(Fuc)1_323:0:1000.00
DEGDYFC(+57.02)ELQVSGANPMSSN(+1913.68)K	(Hex)5(HexNAc)4(NeuAc)1	RES 1b:b-dglc-HEX-1:5 2b:b-dglc-HEX-1:5 3b:b-dman-HEX-1:5 4b:b-dman-HEX-1:5 5b:b-dglc-HEX-1:5 6b:b-dman-HEX-1:5 7s:n-acetyl 8b:b-dman-HEX-1:5 9b:b-dglc-HEX-1:5 10b:b-dman-HEX-1:5 11b:a-dgro-dgal-NON-2:6|1:a|2:keto|3:d 12s:n-acetyl 13s:n-acetyl 14s:n-acetyl 15s:n-acetyl LIN 1:1o(-1+-1)2d 2:2o(-1+-1)3d 3:3o(-1+-1)4d 4:4o(-1+-1)5d 5:5o(-1+-1)6d 6:5d(2+1)7n 7:3o(-1+-1)8d 8:8o(-1+-1)9d 9:9o(-1+-1)10d …	NLink	(NH4)1	17.03	0	27.29	12.49	42.08	0	0.41	4277.68	1913.68	21	-1.4	1426.9	3	154.882	50300000	33800	MouseBrain-Z-T-1.raw	P01831|THY1_MOUSE	20	153112	Carbamidomethylation;(HexNAc)4(Hex)5(NeuAc)1_291:0	C7:Carbamidomethylation:1000.00;N20:(HexNAc)4(Hex)5(NeuAc)1_291:0:0.00
C(+57.02)EGPGVPTVTVHN(+1768.64)TTDKR	(Fuc)1(Hex)5(HexNAc)4	RES 1b:b-dglc-HEX-1:5 2b:a-lgal-HEX-1:5|6:d 3b:b-dglc-HEX-1:5 4b:b-dman-HEX-1:5 5b:b-dman-HEX-1:5 6b:b-dglc-HEX-1:5 7b:b-dman-HEX-1:5 8s:n-acetyl 9b:b-dman-HEX-1:5 10b:b-dglc-HEX-1:5 11b:b-dman-HEX-1:5 12s:n-acetyl 13s:n-acetyl 14s:n-acetyl LIN 1:1o(-1+-1)2d 2:1o(-1+-1)3d 3:3o(-1+-1)4d 4:4o(-1+-1)5d 5:5o(-1+-1)6d 6:6o(-1+-1)7d 7:6d(2+1)8n 8:4o(-1+-1)9d 9:9o(-1+-1)10d 10:10o(-1+-1)11d 11:10d(2+1)1…	NLink		0	0	14.97	11.8	18.13	0	6.49	3735.59	1768.64	18	1.2	934.906	4	55.2574	2120000	11246	MouseBrain-Z-T-1.raw	Q9Z218|DPP6_MOUSE	13	58193	Carbamidomethylation;(HexNAc)4(Hex)5(Fuc)1_184:0	C1:Carbamidomethylation:1000.00;N13:(HexNAc)4(Hex)5(Fuc)1_184:0:1000.00
EIC(+57.02)SGN(+1913.68)SSQC(+57.02)APNVHK	(Hex)5(HexNAc)4(NeuAc)1	RES 1b:b-dglc-HEX-1:5 2b:b-dglc-HEX-1:5 3b:b-dman-HEX-1:5 4b:b-dman-HEX-1:5 5b:b-dglc-HEX-1:5 6b:b-dman-HEX-1:5 7s:n-acetyl 8b:b-dman-HEX-1:5 9b:b-dglc-HEX-1:5 10b:b-dman-HEX-1:5 11b:a-dgro-dgal-NON-2:6|1:a|2:keto|3:d 12s:n-acetyl 13s:n-acetyl 14s:n-acetyl 15s:n-acetyl LIN 1:1o(-1+-1)2d 2:2o(-1+-1)3d 3:3o(-1+-1)4d 4:4o(-1+-1)5d 5:5o(-1+-1)6d 6:5d(2+1)7n 7:3o(-1+-1)8d 8:8o(-1+-1)9d 9:9o(-1+-1)10d …	NLink	(NH4)1	17.03	0	17.47	17.48	17.47	0	0.4	3717.48	1913.68	16	-2.1	1240.16	3	35.0209	183000	6704	MouseBrain-Z-T-1.raw	Q9R1V6|ADA22_MOUSE	6	111387	Carbamidomethylation;(HexNAc)4(Hex)5(NeuAc)1_291:0;Carbamidomethylation	C3:Carbamidomethylation:1000.00;N6:(HexNAc)4(Hex)5(NeuAc)1_291:0:38.64;C10:Carbamidomethylation:1000.00
DGKPLLN(+1873.67)DSR	(Fuc)2(Hex)6(HexNAc)3	RES 1b:b-dglc-HEX-1:5 2b:a-lgal-HEX-1:5|6:d 3b:b-dglc-HEX-1:5 4b:b-dman-HEX-1:5 5b:b-dman-HEX-1:5 6b:b-dman-HEX-1:5 7b:b-dman-HEX-1:5 8b:b-dman-HEX-1:5 9b:b-dglc-HEX-1:5 10b:b-dman-HEX-1:5 11b:a-lgal-HEX-1:5|6:d 12s:n-acetyl 13s:n-acetyl 14s:n-acetyl LIN 1:1o(-1+-1)2d 2:1o(-1+-1)3d 3:3o(-1+-1)4d 4:4o(-1+-1)5d 5:5o(-1+-1)6d 6:6o(-1+-1)7d 7:4o(-1+-1)8d 8:8o(-1+-1)9d 9:9o(-1+-1)10d 10:9o(-1+-1)11d 1…	NLink		0	0	21.61	20.84	22.37	0	100	2987.25	1873.67	10	1.7	996.758	3	33.0373	8890000	6329	MouseBrain-Z-T-1.raw	Q640R3|HECAM_MOUSE	7	67893	(HexNAc)3(Hex)6(Fuc)2_265:0	N7:(HexNAc)3(Hex)6(Fuc)2_265:0:1000.00
KN(+2222.80)ASNMEYR	(Fuc)3(Hex)6(HexNAc)4	RES 1b:b-dglc-HEX-1:5 2b:a-lgal-HEX-1:5|6:d 3b:b-dglc-HEX-1:5 4b:b-dman-HEX-1:5 5b:b-dman-HEX-1:5 6b:b-dman-HEX-1:5 7b:a-lgal-HEX-1:5|6:d 8b:b-dman-HEX-1:5 9b:b-dglc-HEX-1:5 10b:b-dman-HEX-1:5 11b:a-lgal-HEX-1:5|6:d 12s:n-acetyl 13b:b-dglc-HEX-1:5 14b:b-dman-HEX-1:5 15s:n-acetyl 16s:n-acetyl 17s:n-acetyl LIN 1:1o(-1+-1)2d 2:1o(-1+-1)3d 3:3o(-1+-1)4d 4:4o(-1+-1)5d 5:5o(-1+-1)6d 6:5o(-1+-1)7d 7:4o(…	NLink		0	0	21.51	12.91	30.12	0	3.62	3334.31	2222.8	9	1.6	1112.45	3	22.6541	696000	3907	MouseBrain-Z-T-1.raw	P97300|NPTN_MOUSE	2	90284	(HexNAc)4(Hex)6(Fuc)3_797:0	N2:(HexNAc)4(Hex)6(Fuc)3_797:0:1001.00
KN(+1694.60)ASNMEYR	(Fuc)1(Hex)4(HexNAc)3(NeuAc)1	RES 1b:b-dglc-HEX-1:5 2b:a-lgal-HEX-1:5|6:d 3b:b-dglc-HEX-1:5 4b:b-dman-HEX-1:5 5b:b-dman-HEX-1:5 6b:b-dman-HEX-1:5 7b:b-dglc-HEX-1:5 8b:b-dman-HEX-1:5 9b:a-dgro-dgal-NON-2:6|1:a|2:keto|3:d 10s:n-acetyl 11s:n-acetyl 12s:n-acetyl 13s:n-acetyl LIN 1:1o(-1+-1)2d 2:1o(-1+-1)3d 3:3o(-1+-1)4d 4:4o(-1+-1)5d 5:4o(-1+-1)6d 6:6o(-1+-1)7d 7:7o(-1+-1)8d 8:8o(-1+-1)9d 9:9d(5+1)10n 10:7d(2+1)11n 11:3d(2+1)12n …	NLink	(NH4)1	17.03	0	16.83	12.59	21.08	0	74.51	2823.14	1694.6	9	-2.7	942.05	3	23.1253	3600000	4063	MouseBrain-Z-T-1.raw	P97300|NPTN_MOUSE	2	59238	(HexNAc)3(Hex)4(Fuc)1(NeuAc)1_123:0	N2:(HexNAc)3(Hex)4(Fuc)1(NeuAc)1_123:0:1001.00
DEGDYFC(+57.02)ELQVSGANPMSSN(+1913.68)K	(Hex)5(HexNAc)4(NeuAc)1	RES 1b:b-dglc-HEX-1:5 2b:b-dglc-HEX-1:5 3b:b-dman-HEX-1:5 4b:b-dman-HEX-1:5 5b:b-dglc-HEX-1:5 6b:b-dman-HEX-1:5 7s:n-acetyl 8b:b-dman-HEX-1:5 9b:b-dglc-HEX-1:5 10b:b-dman-HEX-1:5 11b:a-dgro-dgal-NON-2:6|1:a|2:keto|3:d 12s:n-acetyl 13s:n-acetyl 14s:n-acetyl 15s:n-acetyl LIN 1:1o(-1+-1)2d 2:2o(-1+-1)3d 3:3o(-1+-1)4d 4:4o(-1+-1)5d 5:5o(-1+-1)6d 6:5d(2+1)7n 7:3o(-1+-1)8d 8:8o(-1+-1)9d 9:9o(-1+-1)10d …	NLink	(NH4)1	17.03	2	12.29	11.64	12.94	0	3.68	4277.68	1913.68	21	1.8	1427.57	3	153.46	692000	33131	MouseBrain-Z-T-1.raw	P01831|THY1_MOUSE	20	153229	Carbamidomethylation;(HexNAc)4(Hex)5(NeuAc)1_290:0	C7:Carbamidomethylation:1000.00;N20:(HexNAc)4(Hex)5(NeuAc)1_290:0:10.19
DEGDYFC(+57.02)ELQVSGANPMSSN(+1710.60)K	(Hex)5(HexNAc)3(NeuAc)1	RES 1b:b-dglc-HEX-1:5 2b:b-dglc-HEX-1:5 3b:b-dman-HEX-1:5 4b:b-dman-HEX-1:5 5b:b-dman-HEX-1:5 6b:b-dman-HEX-1:5 7b:b-dglc-HEX-1:5 8b:b-dman-HEX-1:5 9b:a-dgro-dgal-NON-2:6|1:a|2:keto|3:d 10s:n-acetyl 11s:n-acetyl 12s:n-acetyl 13s:n-acetyl LIN 1:1o(-1+-1)2d 2:2o(-1+-1)3d 3:3o(-1+-1)4d 4:4o(-1+-1)5d 5:3o(-1+-1)6d 6:6o(-1+-1)7d 7:7o(-1+-1)8d 8:8o(-1+-1)9d 9:9d(5+1)10n 10:7d(2+1)11n 11:2d(2+1)12n 12:1…	NLink	(NH4)1	17.03	0	24.62	11.14	38.09	0	100	4074.6	1710.6	21	-2.2	1359.2	3	154.459	8080000	33381	MouseBrain-Z-T-1.raw	P01831|THY1_MOUSE	20	139465	Carbamidomethylation;(HexNAc)3(Hex)5(NeuAc)1_141:0	C7:Carbamidomethylation:1000.00;N20:(HexNAc)3(Hex)5(NeuAc)1_141:0:18.35
N(+1914.69)VSDTTKR	(Fuc)2(Hex)5(HexNAc)4	RES 1b:b-dglc-HEX-1:5 2b:a-lgal-HEX-1:5|6:d 3b:b-dglc-HEX-1:5 4b:b-dman-HEX-1:5 5b:b-dman-HEX-1:5 6b:b-dglc-HEX-1:5 7b:b-dman-HEX-1:5 8s:n-acetyl 9b:b-dman-HEX-1:5 10b:b-dglc-HEX-1:5 11b:b-dman-HEX-1:5 12b:a-lgal-HEX-1:5|6:d 13s:n-acetyl 14s:n-acetyl 15s:n-acetyl LIN 1:1o(-1+-1)2d 2:1o(-1+-1)3d 3:3o(-1+-1)4d 4:4o(-1+-1)5d 5:5o(-1+-1)6d 6:6o(-1+-1)7d 7:6d(2+1)8n 8:4o(-1+-1)9d 9:9o(-1+-1)10d 10:10o…	NLink		0	0	21.09	13.12	29.06	0	15.35	2834.17	1914.69	8	1.6	945.731	3	15.5233	276000	2290	MouseBrain-Z-T-1.raw	P97797|SHPS1_MOUSE	1	59733	(HexNAc)4(Hex)5(Fuc)2_314:0	N1:(HexNAc)4(Hex)5(Fuc)2_314:0:1001.00
C(+57.02)HLN(+1913.68)NSEC(+57.02)MPIK	(Hex)5(HexNAc)4(NeuAc)1	RES 1b:b-dglc-HEX-1:5 2b:b-dglc-HEX-1:5 3b:b-dman-HEX-1:5 4b:b-dman-HEX-1:5 5b:b-dglc-HEX-1:5 6b:b-dman-HEX-1:5 7s:n-acetyl 8b:b-dman-HEX-1:5 9b:b-dglc-HEX-1:5 10b:b-dman-HEX-1:5 11b:a-dgro-dgal-NON-2:6|1:a|2:keto|3:d 12s:n-acetyl 13s:n-acetyl 14s:n-acetyl 15s:n-acetyl LIN 1:1o(-1+-1)2d 2:2o(-1+-1)3d 3:3o(-1+-1)4d 4:4o(-1+-1)5d 5:5o(-1+-1)6d 6:5d(2+1)7n 7:3o(-1+-1)8d 8:8o(-1+-1)9d 9:9o(-1+-1)10d …	NLink	(NH4)1	17.03	0	11.54	9.91	13.17	0	0.33	3432.35	1913.68	12	-1.5	1145.12	3	53.6505	34200	10930	MouseBrain-Z-T-1.raw	Q8C419|GP158_MOUSE	4	96139	Carbamidomethylation;(HexNAc)4(Hex)5(NeuAc)1_291:0;Carbamidomethylation	C1:Carbamidomethylation:1000.00;N4:(HexNAc)4(Hex)5(NeuAc)1_291:0:1001.00;C8:Carbamidomethylation:1000.00
LSVEC(+57.02)AN(+2060.75)K	(Fuc)3(Hex)5(HexNAc)4	RES 1b:b-dglc-HEX-1:5 2b:a-lgal-HEX-1:5|6:d 3b:b-dglc-HEX-1:5 4b:b-dman-HEX-1:5 5b:b-dman-HEX-1:5 6b:b-dglc-HEX-1:5 7b:b-dman-HEX-1:5 8b:a-lgal-HEX-1:5|6:d 9s:n-acetyl 10b:b-dman-HEX-1:5 11b:b-dglc-HEX-1:5 12b:b-dman-HEX-1:5 13b:a-lgal-HEX-1:5|6:d 14s:n-acetyl 15s:n-acetyl 16s:n-acetyl LIN 1:1o(-1+-1)2d 2:1o(-1+-1)3d 3:3o(-1+-1)4d 4:4o(-1+-1)5d 5:5o(-1+-1)6d 6:6o(-1+-1)7d 7:6o(-1+-1)8d 8:6d(2+1)9…	NLink		0	0	27.51	25.26	29.77	0	3.58	2980.2	2060.75	8	1.8	1491.11	2	32.9845	612000	6308	MouseBrain-Z-T-1.raw	Q62277|SYPH_MOUSE	7	163889	Carbamidomethylation;(HexNAc)4(Hex)5(Fuc)3_494:0	C5:Carbamidomethylation:1000.00;N7:(HexNAc)4(Hex)5(Fuc)3_494:0:1001.00
GNYDFVEAMIVNN(+1702.58)HTSLDVER	(Fuc)5(Hex)6	RES 1b:b-dman-HEX-1:5 2b:b-dman-HEX-1:5 3b:b-dman-HEX-1:5 4b:x-dxyl-PEN-1:5 5b:b-dman-HEX-1:5 6b:b-dman-HEX-1:5 7b:a-lgal-HEX-1:5|6:d 8b:a-lgal-HEX-1:5|6:d 9b:b-dman-HEX-1:5 10b:a-lgal-HEX-1:5|6:d 11b:a-lgal-HEX-1:5|6:d LIN 1:1o(-1+-1)2d 2:2o(-1+-1)3d 3:3o(-1+-1)4d 4:4o(-1+-1)5d 5:4o(-1+-1)6d 6:6o(-1+-1)7d 7:7o(-1+-1)8d 8:6o(-1+-1)9d 9:9o(-1+-1)10d 10:10o(-1+-1)11d	NLink		0	1	19.68	13.63	25.72	0	0	4124.7	1702.58	21	-4.1	1376.24	3	171.027	417000	37101	MouseBrain-Z-T-1.raw	Q8BLF1|NCEH1_MOUSE	13	142672	(HexNAc)2(Hex)8_126:0	N13:(HexNAc)2(Hex)8_126:0:0.00
VLTLAN(+1914.69)FTTK	(Fuc)2(Hex)5(HexNAc)4	RES 1b:b-dglc-HEX-1:5 2b:a-lgal-HEX-1:5|6:d 3b:b-dglc-HEX-1:5 4b:b-dman-HEX-1:5 5b:b-dman-HEX-1:5 6b:b-dglc-HEX-1:5 7b:b-dman-HEX-1:5 8b:a-lgal-HEX-1:5|6:d 9s:n-acetyl 10b:b-dman-HEX-1:5 11b:b-dglc-HEX-1:5 12b:b-dman-HEX-1:5 13s:n-acetyl 14s:n-acetyl 15s:n-acetyl LIN 1:1o(-1+-1)2d 2:1o(-1+-1)3d 3:3o(-1+-1)4d 4:4o(-1+-1)5d 5:4o(-1+-1)6d 6:6o(-1+-1)7d 7:6o(-1+-1)8d 8:6d(2+1)9n 9:4o(-1+-1)10d 10:10o…	NLink		0	0	28.81	26.39	31.23	0	1	3021.33	1914.69	10	1.3	1008.12	3	124.78	7010000	26830	MouseBrain-Z-T-1.raw	P01831|THY1_MOUSE	6	69742	(HexNAc)4(Hex)5(Fuc)2_301:0	N6:(HexNAc)4(Hex)5(Fuc)2_301:0:1000.00
N(+1954.70)TSLEHTR	(Hex)4(HexNAc)5(NeuAc)1	RES 1b:b-dglc-HEX-1:5 2b:b-dglc-HEX-1:5 3b:b-dman-HEX-1:5 4b:b-dglc-HEX-1:5 5s:n-acetyl 6b:b-dman-HEX-1:5 7b:b-dglc-HEX-1:5 8s:n-acetyl 9b:b-dman-HEX-1:5 10b:b-dglc-HEX-1:5 11b:b-dman-HEX-1:5 12b:a-dgro-dgal-NON-2:6|1:a|2:keto|3:d 13s:n-acetyl 14s:n-acetyl 15s:n-acetyl 16s:n-acetyl LIN 1:1o(-1+-1)2d 2:2o(-1+-1)3d 3:3o(-1+-1)4d 4:4d(2+1)5n 5:3o(-1+-1)6d 6:6o(-1+-1)7d 7:7d(2+1)8n 8:3o(-1+-1)9d 9:9o…	NLink		0	5	15.69	17.67	13.71	0	0.4	2911.17	1954.7	8	6.4	973.082	3	17.5254	667000	2549	MouseBrain-Z-T-1.raw	Q8BXZ1|TMX3_MOUSE	1	64071	(HexNAc)5(Hex)4(NeuAc)1_337:0	N1:(HexNAc)5(Hex)4(NeuAc)1_337:0:1001.00
AN(+2117.77)ATIEVK	(Fuc)2(Hex)5(HexNAc)5	RES 1b:b-dglc-HEX-1:5 2b:a-lgal-HEX-1:5|6:d 3b:b-dglc-HEX-1:5 4b:b-dman-HEX-1:5 5b:b-dman-HEX-1:5 6b:b-dglc-HEX-1:5 7b:b-dman-HEX-1:5 8s:n-acetyl 9b:b-dglc-HEX-1:5 10b:b-dman-HEX-1:5 11s:n-acetyl 12b:b-dman-HEX-1:5 13b:b-dglc-HEX-1:5 14b:a-lgal-HEX-1:5|6:d 15s:n-acetyl 16s:n-acetyl 17s:n-acetyl LIN 1:1o(-1+-1)2d 2:1o(-1+-1)3d 3:3o(-1+-1)4d 4:4o(-1+-1)5d 5:5o(-1+-1)6d 6:6o(-1+-1)7d 7:6d(2+1)8n 8:5…	NLink		0	0	15.97	10.71	21.24	0	1.41	2962.24	2117.77	8	1.4	988.422	3	30.1178	4860000	5464	MouseBrain-Z-T-1.raw	P97300|NPTN_MOUSE	2	66687	(HexNAc)5(Hex)5(Fuc)2_601:0	N2:(HexNAc)5(Hex)5(Fuc)2_601:0:1001.00
EAIPQFSAAQKPLLSLEETLN(+1938.71)VTER	(Fuc)1(Hex)3(HexNAc)5(NeuAc)1	RES 1b:b-dglc-HEX-1:5 2b:a-lgal-HEX-1:5|6:d 3b:b-dglc-HEX-1:5 4b:b-dman-HEX-1:5 5b:b-dman-HEX-1:5 6b:b-dglc-HEX-1:5 7s:n-acetyl 8b:b-dman-HEX-1:5 9b:b-dglc-HEX-1:5 10b:b-dglc-HEX-1:5 11b:a-dgro-dgal-NON-2:6|1:a|2:keto|3:d 12s:n-acetyl 13s:n-acetyl 14s:n-acetyl 15s:n-acetyl 16s:n-acetyl LIN 1:1o(-1+-1)2d 2:1o(-1+-1)3d 3:3o(-1+-1)4d 4:4o(-1+-1)5d 5:5o(-1+-1)6d 6:6d(2+1)7n 7:4o(-1+-1)8d 8:8o(-1+-1)9…	NLink	(NH4)1	17.03	0	12.06	11.84	12.29	0	100	4739.2	1938.71	25	-0.8	1185.81	4	198.352	1190000	43247	MouseBrain-Z-T-1.raw	Q9D3A9|TTYH1_MOUSE	21	102632	(HexNAc)5(Hex)3(Fuc)1(NeuAc)1_7887:0	N21:(HexNAc)5(Hex)3(Fuc)1(NeuAc)1_7887:0:1000.00
SDVPNTSPN(+1897.68)STSQHVAEFETER	(Fuc)1(Hex)4(HexNAc)4(NeuAc)1	RES 1b:b-dglc-HEX-1:5 2b:a-lgal-HEX-1:5|6:d 3b:b-dglc-HEX-1:5 4b:b-dman-HEX-1:5 5b:b-dman-HEX-1:5 6b:b-dglc-HEX-1:5 7s:n-acetyl 8b:b-dman-HEX-1:5 9b:b-dglc-HEX-1:5 10b:b-dman-HEX-1:5 11b:a-dgro-dgal-NON-2:6|1:a|2:keto|3:d 12s:n-acetyl 13s:n-acetyl 14s:n-acetyl 15s:n-acetyl LIN 1:1o(-1+-1)2d 2:1o(-1+-1)3d 3:3o(-1+-1)4d 4:4o(-1+-1)5d 5:5o(-1+-1)6d 6:6d(2+1)7n 7:4o(-1+-1)8d 8:8o(-1+-1)9d 9:9o(-1+-1)…	NLink		0	-1	29.18	35.51	22.85	0	11.59	4328.77	1897.68	22	1.1	1443.6	3	96.4561		20492	MouseBrain-Z-T-1.raw	B9EKR1|PTPRZ_MOUSE	9	0	(HexNAc)4(Hex)4(Fuc)1(NeuAc)1_279:0	N9:(HexNAc)4(Hex)4(Fuc)1(NeuAc)1_279:0:8.87
HEN(+1897.68)NTKDNSIQHEFSLTR	(Fuc)1(Hex)4(HexNAc)4(NeuAc)1	RES 1b:b-dglc-HEX-1:5 2b:a-lgal-HEX-1:5|6:d 3b:b-dglc-HEX-1:5 4b:b-dman-HEX-1:5 5b:b-dman-HEX-1:5 6b:b-dglc-HEX-1:5 7s:n-acetyl 8b:b-dman-HEX-1:5 9b:b-dglc-HEX-1:5 10b:b-dman-HEX-1:5 11b:a-dgro-dgal-NON-2:6|1:a|2:keto|3:d 12s:n-acetyl 13s:n-acetyl 14s:n-acetyl 15s:n-acetyl LIN 1:1o(-1+-1)2d 2:1o(-1+-1)3d 3:3o(-1+-1)4d 4:4o(-1+-1)5d 5:5o(-1+-1)6d 6:6d(2+1)7n 7:4o(-1+-1)8d 8:8o(-1+-1)9d 9:9o(-1+-1)…	NLink	(NH4)1	17.03	0	13.32	14.57	12.07	0	10.99	4083.73	1897.68	18	-3.2	1021.94	4	63.8998	47300	13234	MouseBrain-Z-T-1.raw	P01831|THY1_MOUSE	3	72897	(HexNAc)4(Hex)4(Fuc)1(NeuAc)1_279:0	N3:(HexNAc)4(Hex)4(Fuc)1(NeuAc)1_279:0:0.00
VLVAPPSEEAN(+1897.68)TTK	(Fuc)1(Hex)4(HexNAc)4(NeuAc)1	RES 1b:b-dglc-HEX-1:5 2b:a-lgal-HEX-1:5|6:d 3b:b-dglc-HEX-1:5 4b:b-dman-HEX-1:5 5b:b-dman-HEX-1:5 6b:b-dglc-HEX-1:5 7s:n-acetyl 8b:b-dman-HEX-1:5 9b:b-dglc-HEX-1:5 10b:b-dman-HEX-1:5 11b:a-dgro-dgal-NON-2:6|1:a|2:keto|3:d 12s:n-acetyl 13s:n-acetyl 14s:n-acetyl 15s:n-acetyl LIN 1:1o(-1+-1)2d 2:1o(-1+-1)3d 3:3o(-1+-1)4d 4:4o(-1+-1)5d 5:5o(-1+-1)6d 6:6d(2+1)7n 7:4o(-1+-1)8d 8:8o(-1+-1)9d 9:9o(-1+-1)…	NLink	(NH4)1	17.03	0	23.84	13.14	34.54	0	15.21	3369.47	1897.68	14	-2.9	1124.16	3	63.6317	1660000	13120	MouseBrain-Z-T-1.raw	P43006|EAA2_MOUSE	11	92309	(HexNAc)4(Hex)4(Fuc)1(NeuAc)1_279:0	N11:(HexNAc)4(Hex)4(Fuc)1(NeuAc)1_279:0:1001.00
LSVEC(+57.02)AN(+2571.94)K	(Fuc)4(Hex)6(HexNAc)5	RES 1b:b-dglc-HEX-1:5 2b:a-lgal-HEX-1:5|6:d 3b:b-dglc-HEX-1:5 4b:b-dman-HEX-1:5 5b:b-dman-HEX-1:5 6b:b-dglc-HEX-1:5 7b:b-dman-HEX-1:5 8b:a-lgal-HEX-1:5|6:d 9s:n-acetyl 10b:b-dglc-HEX-1:5 11b:b-dman-HEX-1:5 12b:a-lgal-HEX-1:5|6:d 13s:n-acetyl 14b:b-dman-HEX-1:5 15b:b-dglc-HEX-1:5 16b:b-dman-HEX-1:5 17b:a-lgal-HEX-1:5|6:d 18s:n-acetyl 19s:n-acetyl 20s:n-acetyl LIN 1:1o(-1+-1)2d 2:1o(-1+-1)3d 3:3o(-…	NLink		0	0	24.04	17.54	30.54	0	100	3491.39	2571.94	8	0	1746.7	2	32.3874	487000	6116	MouseBrain-Z-T-1.raw	Q62277|SYPH_MOUSE	7	184070	Carbamidomethylation;(HexNAc)5(Hex)6(Fuc)4_1718:0	C5:Carbamidomethylation:1000.00;N7:(HexNAc)5(Hex)6(Fuc)4_1718:0:1001.00
LSVEC(+57.02)AN(+2117.77)K	(Fuc)2(Hex)5(HexNAc)5	RES 1b:b-dglc-HEX-1:5 2b:a-lgal-HEX-1:5|6:d 3b:b-dglc-HEX-1:5 4b:b-dman-HEX-1:5 5b:b-dman-HEX-1:5 6b:b-dglc-HEX-1:5 7b:b-dman-HEX-1:5 8s:n-acetyl 9b:b-dglc-HEX-1:5 10b:b-dman-HEX-1:5 11s:n-acetyl 12b:b-dman-HEX-1:5 13b:b-dglc-HEX-1:5 14b:a-lgal-HEX-1:5|6:d 15s:n-acetyl 16s:n-acetyl 17s:n-acetyl LIN 1:1o(-1+-1)2d 2:1o(-1+-1)3d 3:3o(-1+-1)4d 4:4o(-1+-1)5d 5:5o(-1+-1)6d 6:6o(-1+-1)7d 7:6d(2+1)8n 8:5…	NLink		0	0	29.28	33.04	25.52	0	3.22	3037.22	2117.77	8	1	1013.41	3	36.286	13400000	7036	MouseBrain-Z-T-1.raw	Q62277|SYPH_MOUSE	7	70611	Carbamidomethylation;(HexNAc)5(Hex)5(Fuc)2_587:0	C5:Carbamidomethylation:1000.00;N7:(HexNAc)5(Hex)5(Fuc)2_587:0:1000.00
VLTLAN(+2263.83)FTTK	(Fuc)3(Hex)5(HexNAc)5	RES 1b:b-dglc-HEX-1:5 2b:a-lgal-HEX-1:5|6:d 3b:b-dglc-HEX-1:5 4b:b-dman-HEX-1:5 5b:b-dman-HEX-1:5 6b:b-dglc-HEX-1:5 7b:b-dman-HEX-1:5 8b:a-lgal-HEX-1:5|6:d 9s:n-acetyl 10b:b-dglc-HEX-1:5 11b:b-dman-HEX-1:5 12s:n-acetyl 13b:b-dman-HEX-1:5 14b:b-dglc-HEX-1:5 15b:a-lgal-HEX-1:5|6:d 16s:n-acetyl 17s:n-acetyl 18s:n-acetyl LIN 1:1o(-1+-1)2d 2:1o(-1+-1)3d 3:3o(-1+-1)4d 4:4o(-1+-1)5d 5:5o(-1+-1)6d 6:6o(-…	NLink	(NH4)1	17.03	0	25.55	19.85	31.25	0	2.09	3387.49	2263.83	10	1.4	1130.17	3	121.278	23600000	26026	MouseBrain-Z-T-1.raw	P01831|THY1_MOUSE	6	93383	(HexNAc)5(Hex)5(Fuc)3_880:0	N6:(HexNAc)5(Hex)5(Fuc)3_880:0:1000.00
VHSGN(+1864.63)FSTIPQYFK	(Hex)9(HexNAc)2	RES 1b:b-dglc-HEX-1:5 2b:b-dglc-HEX-1:5 3b:b-dman-HEX-1:5 4b:b-dman-HEX-1:5 5b:b-dman-HEX-1:5 6b:b-dman-HEX-1:5 7b:b-dman-HEX-1:5 8b:b-dman-HEX-1:5 9b:b-dman-HEX-1:5 10b:b-dman-HEX-1:5 11b:b-dman-HEX-1:5 12s:n-acetyl 13s:n-acetyl LIN 1:1o(-1+-1)2d 2:2o(-1+-1)3d 3:3o(-1+-1)4d 4:4o(-1+-1)5d 5:5o(-1+-1)6d 6:6o(-1+-1)7d 7:3o(-1+-1)8d 8:8o(-1+-1)9d 9:9o(-1+-1)10d 10:10o(-1+-1)11d 11:2d(2+1)12n 12:1d(2…	NLink		0	0	18.16	13.44	22.88	0	0	3488.44	1864.63	14	3	1163.82	3	105.166	599000	22413	MouseBrain-Z-T-1.raw	Q08890|IDS_MOUSE	5	99093	(HexNAc)2(Hex)9_238:0	N5:(HexNAc)2(Hex)9_238:0:1000.00
QSN(+1864.63)GSIAVISSLAGK	(Hex)9(HexNAc)2	RES 1b:b-dglc-HEX-1:5 2b:b-dglc-HEX-1:5 3b:b-dman-HEX-1:5 4b:b-dman-HEX-1:5 5b:b-dman-HEX-1:5 6b:b-dman-HEX-1:5 7b:b-dman-HEX-1:5 8b:b-dman-HEX-1:5 9b:b-dman-HEX-1:5 10b:b-dman-HEX-1:5 11b:b-dman-HEX-1:5 12s:n-acetyl 13s:n-acetyl LIN 1:1o(-1+-1)2d 2:2o(-1+-1)3d 3:3o(-1+-1)4d 4:4o(-1+-1)5d 5:5o(-1+-1)6d 6:6o(-1+-1)7d 7:3o(-1+-1)8d 8:8o(-1+-1)9d 9:9o(-1+-1)10d 10:10o(-1+-1)11d 11:2d(2+1)12n 12:1d(2…	NLink		0	0	17.37	15.03	19.71	0	0	3295.4	1864.63	15	1.2	1648.71	2	106.012	208000	22615	MouseBrain-Z-T-1.raw	P50172|DHI1_MOUSE	3	180408	(HexNAc)2(Hex)9_238:0	N3:(HexNAc)2(Hex)9_238:0:1000.00
KLVQVGIYN(+1864.63)GTHVIPNDRK	(Hex)9(HexNAc)2	RES 1b:b-dglc-HEX-1:5 2b:b-dglc-HEX-1:5 3b:b-dman-HEX-1:5 4b:b-dman-HEX-1:5 5b:b-dman-HEX-1:5 6b:b-dman-HEX-1:5 7b:b-dman-HEX-1:5 8b:b-dman-HEX-1:5 9b:b-dman-HEX-1:5 10b:b-dman-HEX-1:5 11b:b-dman-HEX-1:5 12s:n-acetyl 13s:n-acetyl LIN 1:1o(-1+-1)2d 2:2o(-1+-1)3d 3:3o(-1+-1)4d 4:4o(-1+-1)5d 5:5o(-1+-1)6d 6:6o(-1+-1)7d 7:3o(-1+-1)8d 8:8o(-1+-1)9d 9:9o(-1+-1)10d 10:10o(-1+-1)11d 11:2d(2+1)12n 12:1d(2…	NLink		0	0	23.62	19.24	28.01	0	0	4014.83	1864.63	19	1.1	1004.72	4	75.0542	639000	15721	MouseBrain-Z-T-1.raw	P35438|NMDZ1_MOUSE	9	69200	(HexNAc)2(Hex)9_238:0	N9:(HexNAc)2(Hex)9_238:0:43.57
EATIVGEN(+1864.63)ETYPR	(Hex)9(HexNAc)2	RES 1b:b-dglc-HEX-1:5 2b:b-dglc-HEX-1:5 3b:b-dman-HEX-1:5 4b:b-dman-HEX-1:5 5b:b-dman-HEX-1:5 6b:b-dman-HEX-1:5 7b:b-dman-HEX-1:5 8b:b-dman-HEX-1:5 9b:b-dman-HEX-1:5 10b:b-dman-HEX-1:5 11b:b-dman-HEX-1:5 12s:n-acetyl 13s:n-acetyl LIN 1:1o(-1+-1)2d 2:2o(-1+-1)3d 3:3o(-1+-1)4d 4:4o(-1+-1)5d 5:5o(-1+-1)6d 6:6o(-1+-1)7d 7:3o(-1+-1)8d 8:8o(-1+-1)9d 9:9o(-1+-1)10d 10:10o(-1+-1)11d 11:2d(2+1)12n 12:1d(2…	NLink		0	0	35.36	38.85	31.86	0	0	3342.34	1864.63	13	1.7	1672.18	2	76.644	1540000	16080	MouseBrain-Z-T-1.raw	Q9Z2G6|SE1L1_MOUSE	8	181258	(HexNAc)2(Hex)9_238:0	N8:(HexNAc)2(Hex)9_238:0:1000.00
VLTLAN(+2205.79)FTTK	(Fuc)2(Hex)5(HexNAc)4(NeuAc)1	RES 1b:b-dglc-HEX-1:5 2b:a-lgal-HEX-1:5|6:d 3b:b-dglc-HEX-1:5 4b:b-dman-HEX-1:5 5b:b-dman-HEX-1:5 6b:b-dman-HEX-1:5 7b:b-dglc-HEX-1:5 8b:b-dman-HEX-1:5 9b:a-lgal-HEX-1:5|6:d 10s:n-acetyl 11b:b-dglc-HEX-1:5 12b:b-dman-HEX-1:5 13b:a-dgro-dgal-NON-2:6|1:a|2:keto|3:d 14s:n-acetyl 15s:n-acetyl 16s:n-acetyl 17s:n-acetyl LIN 1:1o(-1+-1)2d 2:1o(-1+-1)3d 3:3o(-1+-1)4d 4:4o(-1+-1)5d 5:4o(-1+-1)6d 6:6o(-1+-…	NLink	(NH4)1	17.03	0	28.04	20.89	35.19	0	5.53	3329.45	2205.79	10	-2.2	1110.82	3	123.734	8420000	26586	MouseBrain-Z-T-1.raw	P01831|THY1_MOUSE	6	90017	(HexNAc)4(Hex)5(Fuc)2(NeuAc)1_751:0	N6:(HexNAc)4(Hex)5(Fuc)2(NeuAc)1_751:0:1000.00
N(+2043.74)ISSEEK	(Fuc)2(Hex)4(HexNAc)4(NeuAc)1	RES 1b:b-dglc-HEX-1:5 2b:a-lgal-HEX-1:5|6:d 3b:b-dglc-HEX-1:5 4b:b-dman-HEX-1:5 5b:b-dman-HEX-1:5 6b:b-dglc-HEX-1:5 7s:n-acetyl 8b:b-dman-HEX-1:5 9b:b-dglc-HEX-1:5 10b:a-lgal-HEX-1:5|6:d 11b:b-dman-HEX-1:5 12b:a-dgro-dgal-NON-2:6|1:a|2:keto|3:d 13s:n-acetyl 14s:n-acetyl 15s:n-acetyl 16s:n-acetyl LIN 1:1o(-1+-1)2d 2:1o(-1+-1)3d 3:3o(-1+-1)4d 4:4o(-1+-1)5d 5:5o(-1+-1)6d 6:6d(2+1)7n 7:4o(-1+-1)8d 8:…	NLink	(NH4)1	17.03	0	12.25	10.73	13.76	0	0.92	2866.15	2043.74	7	-3	956.387	3	18.4664	42400	2951	MouseBrain-Z-T-1.raw	P13595|NCAM1_MOUSE	1	61281	(HexNAc)4(Hex)4(Fuc)2(NeuAc)1_459:0	N1:(HexNAc)4(Hex)4(Fuc)2(NeuAc)1_459:0:1001.00
VLVAPPSEEAN(+2059.73)TTK	(Fuc)1(Hex)5(HexNAc)4(NeuAc)1	RES 1b:b-dglc-HEX-1:5 2b:a-lgal-HEX-1:5|6:d 3b:b-dglc-HEX-1:5 4b:b-dman-HEX-1:5 5b:b-dman-HEX-1:5 6b:b-dglc-HEX-1:5 7b:b-dman-HEX-1:5 8s:n-acetyl 9b:b-dman-HEX-1:5 10b:b-dglc-HEX-1:5 11b:b-dman-HEX-1:5 12b:a-dgro-dgal-NON-2:6|1:a|2:keto|3:d 13s:n-acetyl 14s:n-acetyl 15s:n-acetyl 16s:n-acetyl LIN 1:1o(-1+-1)2d 2:1o(-1+-1)3d 3:3o(-1+-1)4d 4:4o(-1+-1)5d 5:5o(-1+-1)6d 6:6o(-1+-1)7d 7:6d(2+1)8n 8:4o(-…	NLink		0	0	20.36	19.85	20.87	0	7.1	3514.49	2059.73	14	2.1	1172.51	3	77.6029	807000	16158	MouseBrain-Z-T-1.raw	P43006|EAA2_MOUSE	11	100588	(HexNAc)4(Hex)5(Fuc)1(NeuAc)1_488:0	N11:(HexNAc)4(Hex)5(Fuc)1(NeuAc)1_488:0:1000.00
YTSDPN(+1938.71)VTSVGPSK	(Fuc)1(Hex)3(HexNAc)5(NeuAc)1	RES 1b:b-dglc-HEX-1:5 2b:a-lgal-HEX-1:5|6:d 3b:b-dglc-HEX-1:5 4b:b-dman-HEX-1:5 5b:b-dman-HEX-1:5 6b:b-dglc-HEX-1:5 7s:n-acetyl 8b:b-dman-HEX-1:5 9b:b-dglc-HEX-1:5 10b:b-dglc-HEX-1:5 11b:a-dgro-dgal-NON-2:6|1:a|2:keto|3:d 12s:n-acetyl 13s:n-acetyl 14s:n-acetyl 15s:n-acetyl 16s:n-acetyl LIN 1:1o(-1+-1)2d 2:1o(-1+-1)3d 3:3o(-1+-1)4d 4:4o(-1+-1)5d 5:5o(-1+-1)6d 6:6d(2+1)7n 7:4o(-1+-1)8d 8:8o(-1+-1)9…	NLink	(NH4)1	17.03	0	21.08	13.37	28.8	0	100	3406.43	1938.71	14	-3.3	1136.48	3	59.435	876000	12238	MouseBrain-Z-T-1.raw	Q8CJH3|PLXB1_MOUSE	6	94621	(HexNAc)5(Hex)3(Fuc)1(NeuAc)1_7887:0	N6:(HexNAc)5(Hex)3(Fuc)1(NeuAc)1_7887:0:1000.00
VLVAPPSEEAN(+2131.75)TTK	(Fuc)2(Hex)4(HexNAc)3(NeuAc)2	RES 1b:b-dglc-HEX-1:5 2b:a-lgal-HEX-1:5|6:d 3b:b-dglc-HEX-1:5 4b:b-dman-HEX-1:5 5b:b-dman-HEX-1:5 6b:b-dman-HEX-1:5 7b:b-dglc-HEX-1:5 8b:b-dman-HEX-1:5 9b:a-dgro-dgal-NON-2:6|1:a|2:keto|3:d 10s:n-acetyl 11b:a-lgal-HEX-1:5|6:d 12b:a-dgro-dgal-NON-2:6|1:a|2:keto|3:d 13s:n-acetyl 14s:n-acetyl 15s:n-acetyl 16s:n-acetyl LIN 1:1o(-1+-1)2d 2:1o(-1+-1)3d 3:3o(-1+-1)4d 4:4o(-1+-1)5d 5:4o(-1+-1)6d 6:6o(-1+…	NLink		0	3	19.35	13.34	25.35	0	100	3586.52	2131.75	14	8.8	1197.53	3	63.1521	1800000	13166	MouseBrain-Z-T-1.raw	P43006|EAA2_MOUSE	11	104539	(HexNAc)3(Hex)4(Fuc)2(NeuAc)2_607:0	N11:(HexNAc)3(Hex)4(Fuc)2(NeuAc)2_607:0:1000.00
GKAN(+1938.71)STGTLVITNPTR	(Fuc)1(Hex)3(HexNAc)5(NeuAc)1	RES 1b:b-dglc-HEX-1:5 2b:a-lgal-HEX-1:5|6:d 3b:b-dglc-HEX-1:5 4b:b-dman-HEX-1:5 5b:b-dman-HEX-1:5 6b:b-dglc-HEX-1:5 7s:n-acetyl 8b:b-dman-HEX-1:5 9b:b-dglc-HEX-1:5 10b:b-dglc-HEX-1:5 11b:a-dgro-dgal-NON-2:6|1:a|2:keto|3:d 12s:n-acetyl 13s:n-acetyl 14s:n-acetyl 15s:n-acetyl 16s:n-acetyl LIN 1:1o(-1+-1)2d 2:1o(-1+-1)3d 3:3o(-1+-1)4d 4:4o(-1+-1)5d 5:5o(-1+-1)6d 6:6d(2+1)7n 7:4o(-1+-1)8d 8:8o(-1+-1)9…	NLink	(NH4)1	17.03	-1	24.41	12.13	36.69	0	100	3584.62	1938.71	16	-0.9	1195.54	3	59.629		12278	MouseBrain-Z-T-1.raw	P12960|CNTN1_MOUSE	4	0	(HexNAc)5(Hex)3(Fuc)1(NeuAc)1_7887:0	N4:(HexNAc)5(Hex)3(Fuc)1(NeuAc)1_7887:0:1001.00
LDWLGN(+2158.80)C(+57.02)SGLNDDSYGYR	(Fuc)2(Hex)4(HexNAc)6	RES 1b:b-dglc-HEX-1:5 2b:a-lgal-HEX-1:5|6:d 3b:b-dglc-HEX-1:5 4b:b-dman-HEX-1:5 5b:b-dman-HEX-1:5 6b:b-dglc-HEX-1:5 7s:n-acetyl 8b:b-dglc-HEX-1:5 9b:b-dman-HEX-1:5 10s:n-acetyl 11b:b-dman-HEX-1:5 12b:b-dglc-HEX-1:5 13s:n-acetyl 14b:b-dglc-HEX-1:5 15b:a-lgal-HEX-1:5|6:d 16s:n-acetyl 17s:n-acetyl 18s:n-acetyl LIN 1:1o(-1+-1)2d 2:1o(-1+-1)3d 3:3o(-1+-1)4d 4:4o(-1+-1)5d 5:5o(-1+-1)6d 6:6d(2+1)7n 7:5o…	NLink		0	0	30.33	26.59	34.06	0	0.69	4262.7	2158.8	18	2	1421.91	3	150.807	16500000	32593	MouseBrain-Z-T-1.raw	P14094|AT1B1_MOUSE	6	152331	(HexNAc)6(Hex)4(Fuc)2_659:0;Carbamidomethylation	N6:(HexNAc)6(Hex)4(Fuc)2_659:0:52.68;C7:Carbamidomethylation:1000.00
NVETN(+2158.80)NSTVLIEGK	(Fuc)2(Hex)4(HexNAc)6	RES 1b:b-dglc-HEX-1:5 2b:a-lgal-HEX-1:5|6:d 3b:b-dglc-HEX-1:5 4b:b-dman-HEX-1:5 5b:b-dman-HEX-1:5 6b:b-dglc-HEX-1:5 7s:n-acetyl 8b:b-dglc-HEX-1:5 9b:b-dman-HEX-1:5 10s:n-acetyl 11b:b-dman-HEX-1:5 12b:b-dglc-HEX-1:5 13s:n-acetyl 14b:b-dglc-HEX-1:5 15b:a-lgal-HEX-1:5|6:d 16s:n-acetyl 17s:n-acetyl 18s:n-acetyl LIN 1:1o(-1+-1)2d 2:1o(-1+-1)3d 3:3o(-1+-1)4d 4:4o(-1+-1)5d 5:5o(-1+-1)6d 6:6d(2+1)7n 7:5o…	NLink		0	0	17.08	12.74	21.42	0	0.35	3675.57	2158.8	14	1.5	1226.2	3	70.2308	2460000	14602	MouseBrain-Z-T-1.raw	Q9Z218|DPP6_MOUSE	5	108935	(HexNAc)6(Hex)4(Fuc)2_659:0	N5:(HexNAc)6(Hex)4(Fuc)2_659:0:0.00
QN(+1864.63)SSFTEK	(Hex)9(HexNAc)2	RES 1b:b-dglc-HEX-1:5 2b:b-dglc-HEX-1:5 3b:b-dman-HEX-1:5 4b:b-dman-HEX-1:5 5b:b-dman-HEX-1:5 6b:b-dman-HEX-1:5 7b:b-dman-HEX-1:5 8b:b-dman-HEX-1:5 9b:b-dman-HEX-1:5 10b:b-dman-HEX-1:5 11b:b-dman-HEX-1:5 12s:n-acetyl 13s:n-acetyl LIN 1:1o(-1+-1)2d 2:2o(-1+-1)3d 3:3o(-1+-1)4d 4:4o(-1+-1)5d 5:5o(-1+-1)6d 6:6o(-1+-1)7d 7:3o(-1+-1)8d 8:8o(-1+-1)9d 9:9o(-1+-1)10d 10:10o(-1+-1)11d 11:2d(2+1)12n 12:1d(2…	NLink		0	0	31.63	40.07	23.18	0	0	2804.06	1864.63	8	1.4	1403.04	2	21.3668	407000	3622	MouseBrain-Z-T-1.raw	P41234|ABCA2_MOUSE	2	148348	(HexNAc)2(Hex)9_238:0	N2:(HexNAc)2(Hex)9_238:0:1000.00
LTN(+1864.63)VTRPTGVVTSLHR	(Hex)9(HexNAc)2	RES 1b:b-dglc-HEX-1:5 2b:b-dglc-HEX-1:5 3b:b-dman-HEX-1:5 4b:b-dman-HEX-1:5 5b:b-dman-HEX-1:5 6b:b-dman-HEX-1:5 7b:b-dman-HEX-1:5 8b:b-dman-HEX-1:5 9b:b-dman-HEX-1:5 10b:b-dman-HEX-1:5 11b:b-dman-HEX-1:5 12s:n-acetyl 13s:n-acetyl LIN 1:1o(-1+-1)2d 2:2o(-1+-1)3d 3:3o(-1+-1)4d 4:4o(-1+-1)5d 5:5o(-1+-1)6d 6:6o(-1+-1)7d 7:3o(-1+-1)8d 8:8o(-1+-1)9d 9:9o(-1+-1)10d 10:10o(-1+-1)11d 11:2d(2+1)12n 12:1d(2…	NLink		0	0	29.77	31.79	27.76	0	0	3614.62	1864.63	16	1.2	1205.88	3	67.1061	3670000	14000	MouseBrain-Z-T-1.raw	Q9WTS5|TEN2_MOUSE	3	105912	(HexNAc)2(Hex)9_238:0	N3:(HexNAc)2(Hex)9_238:0:1001.00
N(+1938.71)VSDTTK	(Fuc)1(Hex)3(HexNAc)5(NeuAc)1	RES 1b:b-dglc-HEX-1:5 2b:a-lgal-HEX-1:5|6:d 3b:b-dglc-HEX-1:5 4b:b-dman-HEX-1:5 5b:b-dman-HEX-1:5 6b:b-dglc-HEX-1:5 7s:n-acetyl 8b:b-dman-HEX-1:5 9b:b-dglc-HEX-1:5 10b:b-dglc-HEX-1:5 11b:a-dgro-dgal-NON-2:6|1:a|2:keto|3:d 12s:n-acetyl 13s:n-acetyl 14s:n-acetyl 15s:n-acetyl 16s:n-acetyl LIN 1:1o(-1+-1)2d 2:1o(-1+-1)3d 3:3o(-1+-1)4d 4:4o(-1+-1)5d 5:5o(-1+-1)6d 6:6d(2+1)7n 7:4o(-1+-1)8d 8:8o(-1+-1)9…	NLink	(NH4)1	17.03	1	11.31	9.25	13.37	0	100	2719.11	1938.71	7	-4.4	907.708	3	16.9657		2609	MouseBrain-Z-T-1.raw	P97797|SHPS1_MOUSE	1	0	(HexNAc)5(Hex)3(Fuc)1(NeuAc)1_7887:0	N1:(HexNAc)5(Hex)3(Fuc)1(NeuAc)1_7887:0:1001.00
DAVNN(+1864.63)ITAK	(Hex)9(HexNAc)2	RES 1b:b-dglc-HEX-1:5 2b:b-dglc-HEX-1:5 3b:b-dman-HEX-1:5 4b:b-dman-HEX-1:5 5b:b-dman-HEX-1:5 6b:b-dman-HEX-1:5 7b:b-dman-HEX-1:5 8b:b-dman-HEX-1:5 9b:b-dman-HEX-1:5 10b:b-dman-HEX-1:5 11b:b-dman-HEX-1:5 12s:n-acetyl 13s:n-acetyl LIN 1:1o(-1+-1)2d 2:2o(-1+-1)3d 3:3o(-1+-1)4d 4:4o(-1+-1)5d 5:5o(-1+-1)6d 6:6o(-1+-1)7d 7:3o(-1+-1)8d 8:8o(-1+-1)9d 9:9o(-1+-1)10d 10:10o(-1+-1)11d 11:2d(2+1)12n 12:1d(2…	NLink		0	0	31.92	33.74	30.1	0	0	2809.12	1864.63	9	1.6	937.383	3	36.0189	775000	6930	MouseBrain-Z-T-1.raw	O08532|CA2D1_MOUSE	5	58535	(HexNAc)2(Hex)9_238:0	N5:(HexNAc)2(Hex)9_238:0:11.06
QN(+1864.63)VSLSILK	(Hex)9(HexNAc)2	RES 1b:b-dglc-HEX-1:5 2b:b-dglc-HEX-1:5 3b:b-dman-HEX-1:5 4b:b-dman-HEX-1:5 5b:b-dman-HEX-1:5 6b:b-dman-HEX-1:5 7b:b-dman-HEX-1:5 8b:b-dman-HEX-1:5 9b:b-dman-HEX-1:5 10b:b-dman-HEX-1:5 11b:b-dman-HEX-1:5 12s:n-acetyl 13s:n-acetyl LIN 1:1o(-1+-1)2d 2:2o(-1+-1)3d 3:3o(-1+-1)4d 4:4o(-1+-1)5d 5:5o(-1+-1)6d 6:6o(-1+-1)7d 7:3o(-1+-1)8d 8:8o(-1+-1)9d 9:9o(-1+-1)10d 10:10o(-1+-1)11d 11:2d(2+1)12n 12:1d(2…	NLink		0	0	30.15	28.93	31.38	0	0	2865.22	1864.63	9	2.2	1433.62	2	91.259	8090000	19287	MouseBrain-Z-T-1.raw	P35438|NMDZ1_MOUSE	2	154455	(HexNAc)2(Hex)9_238:0	N2:(HexNAc)2(Hex)9_238:0:1000.00
DEGDYFC(+57.02)ELQVSGANPMSSN(+1856.65)K	(Fuc)1(Hex)5(HexNAc)3(NeuAc)1	RES 1b:b-dglc-HEX-1:5 2b:a-lgal-HEX-1:5|6:d 3b:b-dglc-HEX-1:5 4b:b-dman-HEX-1:5 5b:b-dman-HEX-1:5 6b:b-dman-HEX-1:5 7b:b-dman-HEX-1:5 8b:b-dglc-HEX-1:5 9b:b-dman-HEX-1:5 10b:a-dgro-dgal-NON-2:6|1:a|2:keto|3:d 11s:n-acetyl 12s:n-acetyl 13s:n-acetyl 14s:n-acetyl LIN 1:1o(-1+-1)2d 2:1o(-1+-1)3d 3:3o(-1+-1)4d 4:4o(-1+-1)5d 5:5o(-1+-1)6d 6:4o(-1+-1)7d 7:7o(-1+-1)8d 8:8o(-1+-1)9d 9:9o(-1+-1)10d 10:10d(…	NLink		0	0	26.87	21.82	31.91	0	65.1	4203.63	1856.65	21	1.4	1402.22	3	178.681	4730000	38908	MouseBrain-Z-T-1.raw	P01831|THY1_MOUSE	20	148139	Carbamidomethylation;(HexNAc)3(Hex)5(Fuc)1(NeuAc)1_235:0	C7:Carbamidomethylation:1000.00;N20:(HexNAc)3(Hex)5(Fuc)1(NeuAc)1_235:0:10.19
KN(+2059.73)ASNMEYR	(Fuc)1(Hex)5(HexNAc)4(NeuAc)1	RES 1b:b-dglc-HEX-1:5 2b:a-lgal-HEX-1:5|6:d 3b:b-dglc-HEX-1:5 4b:b-dman-HEX-1:5 5b:b-dman-HEX-1:5 6b:b-dglc-HEX-1:5 7b:b-dman-HEX-1:5 8s:n-acetyl 9b:b-dman-HEX-1:5 10b:b-dglc-HEX-1:5 11b:b-dman-HEX-1:5 12b:a-dgro-dgal-NON-2:6|1:a|2:keto|3:d 13s:n-acetyl 14s:n-acetyl 15s:n-acetyl 16s:n-acetyl LIN 1:1o(-1+-1)2d 2:1o(-1+-1)3d 3:3o(-1+-1)4d 4:4o(-1+-1)5d 5:5o(-1+-1)6d 6:6o(-1+-1)7d 7:6d(2+1)8n 8:4o(-…	NLink		0	0	17.69	16.08	19.31	0	6.68	3171.24	2059.73	9	1.8	1058.09	3	32.4443	448000	6166	MouseBrain-Z-T-1.raw	P97300|NPTN_MOUSE	2	79386	(HexNAc)4(Hex)5(Fuc)1(NeuAc)1_488:0	N2:(HexNAc)4(Hex)5(Fuc)1(NeuAc)1_488:0:1001.00
SAFDPPNFPIC(+57.02)LLGN(+1864.63)R	(Hex)9(HexNAc)2	RES 1b:b-dglc-HEX-1:5 2b:b-dglc-HEX-1:5 3b:b-dman-HEX-1:5 4b:b-dman-HEX-1:5 5b:b-dman-HEX-1:5 6b:b-dman-HEX-1:5 7b:b-dman-HEX-1:5 8b:b-dman-HEX-1:5 9b:b-dman-HEX-1:5 10b:b-dman-HEX-1:5 11b:b-dman-HEX-1:5 12s:n-acetyl 13s:n-acetyl LIN 1:1o(-1+-1)2d 2:2o(-1+-1)3d 3:3o(-1+-1)4d 4:4o(-1+-1)5d 5:5o(-1+-1)6d 6:6o(-1+-1)7d 7:3o(-1+-1)8d 8:8o(-1+-1)9d 9:9o(-1+-1)10d 10:10o(-1+-1)11d 11:2d(2+1)12n 12:1d(2…	NLink		0	0	21.77	18.81	24.72	0	0	3681.52	1864.63	16	2.1	1228.18	3	192.197	18700000	42314	MouseBrain-Z-T-1.raw	Q91V14|S12A5_MOUSE	15	109268	Carbamidomethylation;(HexNAc)2(Hex)9_238:0	C11:Carbamidomethylation:1000.00;N15:(HexNAc)2(Hex)9_238:0:74.79
LSVEC(+57.02)AN(+1897.68)K	(Fuc)1(Hex)4(HexNAc)4(NeuAc)1	RES 1b:b-dglc-HEX-1:5 2b:a-lgal-HEX-1:5|6:d 3b:b-dglc-HEX-1:5 4b:b-dman-HEX-1:5 5b:b-dman-HEX-1:5 6b:b-dglc-HEX-1:5 7s:n-acetyl 8b:b-dman-HEX-1:5 9b:b-dglc-HEX-1:5 10b:b-dman-HEX-1:5 11b:a-dgro-dgal-NON-2:6|1:a|2:keto|3:d 12s:n-acetyl 13s:n-acetyl 14s:n-acetyl 15s:n-acetyl LIN 1:1o(-1+-1)2d 2:1o(-1+-1)3d 3:3o(-1+-1)4d 4:4o(-1+-1)5d 5:5o(-1+-1)6d 6:6d(2+1)7n 7:4o(-1+-1)8d 8:8o(-1+-1)9d 9:9o(-1+-1)…	NLink		0	0	25.73	32.96	18.5	0	0.42	2817.12	1897.68	8	1	940.049	3	50.115	702000	10137	MouseBrain-Z-T-1.raw	Q62277|SYPH_MOUSE	7	58951	Carbamidomethylation;(HexNAc)4(Hex)4(Fuc)1(NeuAc)1_279:0	C5:Carbamidomethylation:1000.00;N7:(HexNAc)4(Hex)4(Fuc)1(NeuAc)1_279:0:1001.00
AVISMLN(+2075.73)ETMNEAPEETK	(Hex)6(HexNAc)4(NeuAc)1	RES 1b:b-dglc-HEX-1:5 2b:b-dglc-HEX-1:5 3b:b-dman-HEX-1:5 4b:b-dman-HEX-1:5 5b:b-dglc-HEX-1:5 6b:b-dman-HEX-1:5 7b:b-dman-HEX-1:5 8s:n-acetyl 9b:b-dman-HEX-1:5 10b:b-dglc-HEX-1:5 11b:b-dman-HEX-1:5 12b:a-dgro-dgal-NON-2:6|1:a|2:keto|3:d 13s:n-acetyl 14s:n-acetyl 15s:n-acetyl 16s:n-acetyl LIN 1:1o(-1+-1)2d 2:2o(-1+-1)3d 3:3o(-1+-1)4d 4:4o(-1+-1)5d 5:5o(-1+-1)6d 6:6o(-1+-1)7d 7:5d(2+1)8n 8:3o(-1+-1…	NLink		0	3	13	11.59	14.42	0	3.29	4081.66	2075.73	18	7.6	1362.58	3	121.171	347000	25970	MouseBrain-Z-T-1.raw	P43006|EAA2_MOUSE	7	140347	(HexNAc)4(Hex)6(NeuAc)1_505:0	N7:(HexNAc)4(Hex)6(NeuAc)1_505:0:4.73
DEGDYFC(+57.02)ELQVSGANPMSSN(+1930.69)K	(Fuc)1(Hex)6(HexNAc)4	RES 1b:b-dglc-HEX-1:5 2b:a-lgal-HEX-1:5|6:d 3b:b-dglc-HEX-1:5 4b:b-dman-HEX-1:5 5b:b-dman-HEX-1:5 6b:b-dglc-HEX-1:5 7b:b-dman-HEX-1:5 8s:n-acetyl 9b:b-dman-HEX-1:5 10b:b-dglc-HEX-1:5 11b:b-dman-HEX-1:5 12b:b-dman-HEX-1:5 13s:n-acetyl 14s:n-acetyl 15s:n-acetyl LIN 1:1o(-1+-1)2d 2:1o(-1+-1)3d 3:3o(-1+-1)4d 4:4o(-1+-1)5d 5:5o(-1+-1)6d 6:6o(-1+-1)7d 7:6d(2+1)8n 8:4o(-1+-1)9d 9:9o(-1+-1)10d 10:10o(-1+…	NLink		0	3	24.84	11.75	37.92	0	19.14	4277.66	1930.69	21	1.8	1427.9	3	155.311		33617	MouseBrain-Z-T-1.raw	P01831|THY1_MOUSE	20	0	Carbamidomethylation;(HexNAc)4(Hex)6(Fuc)1_323:0	C7:Carbamidomethylation:1000.00;N20:(HexNAc)4(Hex)6(Fuc)1_323:0:0.00
AN(+1864.63)YSLQIYPDESHYFHSVALK	(Hex)9(HexNAc)2	RES 1b:b-dglc-HEX-1:5 2b:b-dglc-HEX-1:5 3b:b-dman-HEX-1:5 4b:b-dman-HEX-1:5 5b:b-dman-HEX-1:5 6b:b-dman-HEX-1:5 7b:b-dman-HEX-1:5 8b:b-dman-HEX-1:5 9b:b-dman-HEX-1:5 10b:b-dman-HEX-1:5 11b:b-dman-HEX-1:5 12s:n-acetyl 13s:n-acetyl LIN 1:1o(-1+-1)2d 2:2o(-1+-1)3d 3:3o(-1+-1)4d 4:4o(-1+-1)5d 5:5o(-1+-1)6d 6:6o(-1+-1)7d 7:3o(-1+-1)8d 8:8o(-1+-1)9d 9:9o(-1+-1)10d 10:10o(-1+-1)11d 11:2d(2+1)12n 12:1d(2…	NLink		0	0	39.02	34.35	43.68	0	0	4345.83	1864.63	21	2.2	1087.47	4	138.584	76900000	29831	MouseBrain-Z-T-1.raw	Q9Z218|DPP6_MOUSE	2	85441	(HexNAc)2(Hex)9_238:0	N2:(HexNAc)2(Hex)9_238:0:1000.00
LSVEC(+57.02)AN(+2571.94)K	(Fuc)4(Hex)6(HexNAc)5	RES 1b:b-dglc-HEX-1:5 2b:a-lgal-HEX-1:5|6:d 3b:b-dglc-HEX-1:5 4b:b-dman-HEX-1:5 5b:b-dman-HEX-1:5 6b:b-dglc-HEX-1:5 7b:b-dman-HEX-1:5 8b:a-lgal-HEX-1:5|6:d 9s:n-acetyl 10b:b-dglc-HEX-1:5 11b:b-dman-HEX-1:5 12b:a-lgal-HEX-1:5|6:d 13s:n-acetyl 14b:b-dman-HEX-1:5 15b:b-dglc-HEX-1:5 16b:b-dman-HEX-1:5 17b:a-lgal-HEX-1:5|6:d 18s:n-acetyl 19s:n-acetyl 20s:n-acetyl LIN 1:1o(-1+-1)2d 2:1o(-1+-1)3d 3:3o(-…	NLink		0	0	14.37	13.49	15.26	0	100	3491.39	2571.94	8	1.9	1164.8	3	32.3854	10200000	6086	MouseBrain-Z-T-1.raw	Q62277|SYPH_MOUSE	7	99230	Carbamidomethylation;(HexNAc)5(Hex)6(Fuc)4_1718:0	C5:Carbamidomethylation:1000.00;N7:(HexNAc)5(Hex)6(Fuc)4_1718:0:1000.00
LSVEC(+57.02)AN(+2263.83)K	(Fuc)3(Hex)5(HexNAc)5	RES 1b:b-dglc-HEX-1:5 2b:a-lgal-HEX-1:5|6:d 3b:b-dglc-HEX-1:5 4b:b-dman-HEX-1:5 5b:b-dman-HEX-1:5 6b:b-dglc-HEX-1:5 7b:b-dman-HEX-1:5 8b:a-lgal-HEX-1:5|6:d 9s:n-acetyl 10b:b-dglc-HEX-1:5 11b:b-dman-HEX-1:5 12s:n-acetyl 13b:b-dman-HEX-1:5 14b:b-dglc-HEX-1:5 15b:a-lgal-HEX-1:5|6:d 16s:n-acetyl 17s:n-acetyl 18s:n-acetyl LIN 1:1o(-1+-1)2d 2:1o(-1+-1)3d 3:3o(-1+-1)4d 4:4o(-1+-1)5d 5:5o(-1+-1)6d 6:6o(-…	NLink		0	0	28.34	34.47	22.21	0	4.29	3183.28	2263.83	8	2.4	1062.1	3	33.5095	182000000	6568	MouseBrain-Z-T-1.raw	Q62277|SYPH_MOUSE	7	80091	Carbamidomethylation;(HexNAc)5(Hex)5(Fuc)3_880:0	C5:Carbamidomethylation:1000.00;N7:(HexNAc)5(Hex)5(Fuc)3_880:0:1000.00
VLTLAN(+1897.68)FTTK	(Fuc)1(Hex)4(HexNAc)4(NeuAc)1	RES 1b:b-dglc-HEX-1:5 2b:a-lgal-HEX-1:5|6:d 3b:b-dglc-HEX-1:5 4b:b-dman-HEX-1:5 5b:b-dman-HEX-1:5 6b:b-dglc-HEX-1:5 7s:n-acetyl 8b:b-dman-HEX-1:5 9b:b-dglc-HEX-1:5 10b:b-dman-HEX-1:5 11b:a-dgro-dgal-NON-2:6|1:a|2:keto|3:d 12s:n-acetyl 13s:n-acetyl 14s:n-acetyl 15s:n-acetyl LIN 1:1o(-1+-1)2d 2:1o(-1+-1)3d 3:3o(-1+-1)4d 4:4o(-1+-1)5d 5:5o(-1+-1)6d 6:6d(2+1)7n 7:4o(-1+-1)8d 8:8o(-1+-1)9d 9:9o(-1+-1)…	NLink	(NH4)1	17.03	0	16.97	13.1	20.85	0	1.18	3021.34	1897.68	10	-3.3	1511.67	2	124.78	873000	26806	MouseBrain-Z-T-1.raw	P01831|THY1_MOUSE	6	167160	(HexNAc)4(Hex)4(Fuc)1(NeuAc)1_279:0	N6:(HexNAc)4(Hex)4(Fuc)1(NeuAc)1_279:0:1000.00
AGVN(+1864.63)YTLQVYPDEGYHISDK	(Hex)9(HexNAc)2	RES 1b:b-dglc-HEX-1:5 2b:b-dglc-HEX-1:5 3b:b-dman-HEX-1:5 4b:b-dman-HEX-1:5 5b:b-dman-HEX-1:5 6b:b-dman-HEX-1:5 7b:b-dman-HEX-1:5 8b:b-dman-HEX-1:5 9b:b-dman-HEX-1:5 10b:b-dman-HEX-1:5 11b:b-dman-HEX-1:5 12s:n-acetyl 13s:n-acetyl LIN 1:1o(-1+-1)2d 2:2o(-1+-1)3d 3:3o(-1+-1)4d 4:4o(-1+-1)5d 5:5o(-1+-1)6d 6:6o(-1+-1)7d 7:3o(-1+-1)8d 8:8o(-1+-1)9d 9:9o(-1+-1)10d 10:10o(-1+-1)11d 11:2d(2+1)12n 12:1d(2…	NLink		0	0	26.95	23.1	30.8	0	0	4132.7	1864.63	20	1.3	1034.18	4	123.63	2220000	26550	MouseBrain-Z-T-1.raw	Q6NXK7|DPP10_MOUSE	4	75089	(HexNAc)2(Hex)9_238:0	N4:(HexNAc)2(Hex)9_238:0:1000.00
N(+1971.72)ISSEEK	(Fuc)1(Hex)5(HexNAc)5	RES 1b:b-dglc-HEX-1:5 2b:a-lgal-HEX-1:5|6:d 3b:b-dglc-HEX-1:5 4b:b-dman-HEX-1:5 5b:b-dman-HEX-1:5 6b:b-dglc-HEX-1:5 7b:b-dman-HEX-1:5 8b:b-dman-HEX-1:5 9s:n-acetyl 10b:b-dman-HEX-1:5 11b:b-dglc-HEX-1:5 12b:b-dglc-HEX-1:5 13s:n-acetyl 14s:n-acetyl 15s:n-acetyl 16s:n-acetyl LIN 1:1o(-1+-1)2d 2:1o(-1+-1)3d 3:3o(-1+-1)4d 4:4o(-1+-1)5d 5:5o(-1+-1)6d 6:6o(-1+-1)7d 7:7o(-1+-1)8d 8:6d(2+1)9n 9:4o(-1+-1)1…	NLink		0	1	19.45	19.58	19.32	0	0.72	2777.1	1971.72	7	-1.7	927.041	3	21.3274	25100	3630	MouseBrain-Z-T-1.raw	P13595|NCAM1_MOUSE	1	56906	(HexNAc)5(Hex)5(Fuc)1_374:0	N1:(HexNAc)5(Hex)5(Fuc)1_374:0:1000.00
ENDNFN(+1864.63)ISKDDIDITLFHGENK	(Hex)9(HexNAc)2	RES 1b:b-dglc-HEX-1:5 2b:b-dglc-HEX-1:5 3b:b-dman-HEX-1:5 4b:b-dman-HEX-1:5 5b:b-dman-HEX-1:5 6b:b-dman-HEX-1:5 7b:b-dman-HEX-1:5 8b:b-dman-HEX-1:5 9b:b-dman-HEX-1:5 10b:b-dman-HEX-1:5 11b:b-dman-HEX-1:5 12s:n-acetyl 13s:n-acetyl LIN 1:1o(-1+-1)2d 2:2o(-1+-1)3d 3:3o(-1+-1)4d 4:4o(-1+-1)5d 5:5o(-1+-1)6d 6:6o(-1+-1)7d 7:3o(-1+-1)8d 8:8o(-1+-1)9d 9:9o(-1+-1)10d 10:10o(-1+-1)11d 11:2d(2+1)12n 12:1d(2…	NLink		0	0	25.97	16.18	35.76	0	0	4441.83	1864.63	22	1.3	1111.47	4	144.621	2700000	31214	MouseBrain-Z-T-1.raw	Q9QZC2|PLXC1_MOUSE	6	90100	(HexNAc)2(Hex)9_238:0	N6:(HexNAc)2(Hex)9_238:0:0.00
N(+2018.71)HSIPLETK	(Fuc)1(Hex)6(HexNAc)3(NeuAc)1	RES 1b:b-dglc-HEX-1:5 2b:a-lgal-HEX-1:5|6:d 3b:b-dglc-HEX-1:5 4b:b-dman-HEX-1:5 5b:b-dman-HEX-1:5 6b:b-dman-HEX-1:5 7b:b-dman-HEX-1:5 8b:b-dman-HEX-1:5 9b:b-dglc-HEX-1:5 10b:b-dman-HEX-1:5 11b:a-dgro-dgal-NON-2:6|1:a|2:keto|3:d 12s:n-acetyl 13s:n-acetyl 14s:n-acetyl 15s:n-acetyl LIN 1:1o(-1+-1)2d 2:1o(-1+-1)3d 3:3o(-1+-1)4d 4:4o(-1+-1)5d 5:5o(-1+-1)6d 6:5o(-1+-1)7d 7:4o(-1+-1)8d 8:8o(-1+-1)9d 9:9…	NLink		0	0	18.82	11.62	26.02	0	0	3056.26	2018.71	9	0.6	1019.76	3	44.1189	138000	8797	MouseBrain-Z-T-1.raw	Q9Z306|S22A4_MOUSE;Q9Z0E8|S22A5_MOUSE	1	72156	(HexNAc)3(Hex)6(Fuc)1(NeuAc)1_418:0	N1:(HexNAc)3(Hex)6(Fuc)1(NeuAc)1_418:0:1001.00
FKLDWLGN(+2100.76)C(+57.02)SGLNDDSYGYR	(Fuc)1(Hex)4(HexNAc)5(NeuAc)1	RES 1b:b-dglc-HEX-1:5 2b:a-lgal-HEX-1:5|6:d 3b:b-dglc-HEX-1:5 4b:b-dman-HEX-1:5 5b:b-dman-HEX-1:5 6b:b-dglc-HEX-1:5 7b:b-dglc-HEX-1:5 8s:n-acetyl 9s:n-acetyl 10b:b-dman-HEX-1:5 11b:b-dglc-HEX-1:5 12b:b-dman-HEX-1:5 13b:a-dgro-dgal-NON-2:6|1:a|2:keto|3:d 14s:n-acetyl 15s:n-acetyl 16s:n-acetyl 17s:n-acetyl LIN 1:1o(-1+-1)2d 2:1o(-1+-1)3d 3:3o(-1+-1)4d 4:4o(-1+-1)5d 5:5o(-1+-1)6d 6:6o(-1+-1)7d 7:7d(…	NLink		0	0	18.36	13.52	23.2	0	0.66	4479.82	2100.76	20	1.4	1494.28	3	181.44	4490000	39169	MouseBrain-Z-T-1.raw	P14094|AT1B1_MOUSE	8	164398	(HexNAc)5(Hex)4(Fuc)1(NeuAc)1_551:0;Carbamidomethylation	N8:(HexNAc)5(Hex)4(Fuc)1(NeuAc)1_551:0:22.07;C9:Carbamidomethylation:1000.00
LDWLGN(+2407.85)C(+57.02)SGLNDDSYGYR	(Hex)5(HexNAc)5(NeuAc)2	RES 1b:b-dglc-HEX-1:5 2b:b-dglc-HEX-1:5 3b:b-dman-HEX-1:5 4b:b-dglc-HEX-1:5 5s:n-acetyl 6b:b-dman-HEX-1:5 7b:b-dglc-HEX-1:5 8b:b-dman-HEX-1:5 9b:a-dgro-dgal-NON-2:6|1:a|2:keto|3:d 10s:n-acetyl 11s:n-acetyl 12b:b-dman-HEX-1:5 13b:b-dglc-HEX-1:5 14b:b-dman-HEX-1:5 15b:a-dgro-dgal-NON-2:6|1:a|2:keto|3:d 16s:n-acetyl 17s:n-acetyl 18s:n-acetyl 19s:n-acetyl LIN 1:1o(-1+-1)2d 2:2o(-1+-1)3d 3:3o(-1+-1)4d…	NLink		0	-1	23.33	11.78	34.87	0	0.39	4511.75	2407.85	18	0.7	1504.59	3	172.311	3360000	37373	MouseBrain-Z-T-1.raw	P14094|AT1B1_MOUSE	6	165807	(HexNAc)5(Hex)5(NeuAc)2_1190:0;Carbamidomethylation	N6:(HexNAc)5(Hex)5(NeuAc)2_1190:0:38.32;C7:Carbamidomethylation:1000.00
MHLN(+2188.78)GSNVQVLHR	(Fuc)1(Hex)4(HexNAc)4(NeuAc)2	RES 1b:b-dglc-HEX-1:5 2b:a-lgal-HEX-1:5|6:d 3b:b-dglc-HEX-1:5 4b:b-dman-HEX-1:5 5b:b-dman-HEX-1:5 6b:b-dglc-HEX-1:5 7s:n-acetyl 8b:b-dman-HEX-1:5 9b:b-dglc-HEX-1:5 10b:b-dman-HEX-1:5 11b:a-dgro-dgal-NON-2:6|1:a|2:keto|3:d 12b:a-dgro-dgal-NON-2:6|1:a|2:keto|3:d 13s:n-acetyl 14s:n-acetyl 15s:n-acetyl 16s:n-acetyl 17s:n-acetyl LIN 1:1o(-1+-1)2d 2:1o(-1+-1)3d 3:3o(-1+-1)4d 4:4o(-1+-1)5d 5:5o(-1+-1)6d…	NLink		0	0	21.23	13.15	29.32	0	4.54	3692.55	2188.78	13	1.8	924.146	4	82.6341	585000	17450	MouseBrain-Z-T-1.raw	Q91ZX7|LRP1_MOUSE	4	56541	(HexNAc)4(Hex)4(Fuc)1(NeuAc)2_723:0	N4:(HexNAc)4(Hex)4(Fuc)1(NeuAc)2_723:0:1001.00
VLVAPPSEEAN(+2716.98)TTK	(Fuc)3(Hex)6(HexNAc)5(NeuAc)1	RES 1b:b-dglc-HEX-1:5 2b:a-lgal-HEX-1:5|6:d 3b:b-dglc-HEX-1:5 4b:b-dman-HEX-1:5 5b:b-dman-HEX-1:5 6b:b-dglc-HEX-1:5 7b:b-dman-HEX-1:5 8b:a-lgal-HEX-1:5|6:d 9s:n-acetyl 10b:b-dman-HEX-1:5 11b:b-dglc-HEX-1:5 12b:b-dman-HEX-1:5 13s:n-acetyl 14b:b-dglc-HEX-1:5 15b:a-lgal-HEX-1:5|6:d 16b:b-dman-HEX-1:5 17b:a-dgro-dgal-NON-2:6|1:a|2:keto|3:d 18s:n-acetyl 19s:n-acetyl 20s:n-acetyl 21s:n-acetyl LIN 1:1o(…	NLink	(NH4)1	17.03	0	31.89	32.41	31.36	0	16.24	4188.77	2716.98	14	1.7	1397.27	3	75.9533	99100000	15925	MouseBrain-Z-T-1.raw	P43006|EAA2_MOUSE	11	146987	(HexNAc)5(Hex)6(Fuc)3(NeuAc)1_2181:0	N11:(HexNAc)5(Hex)6(Fuc)3(NeuAc)1_2181:0:1000.00
VLVAPPSEEAN(+2391.86)TTK	(Fuc)1(Hex)4(HexNAc)5(NeuAc)2	RES 1b:b-dglc-HEX-1:5 2b:a-lgal-HEX-1:5|6:d 3b:b-dglc-HEX-1:5 4b:b-dman-HEX-1:5 5b:b-dman-HEX-1:5 6b:b-dglc-HEX-1:5 7b:b-dman-HEX-1:5 8b:a-dgro-dgal-NON-2:6|1:a|2:keto|3:d 9s:n-acetyl 10s:n-acetyl 11b:b-dman-HEX-1:5 12b:b-dglc-HEX-1:5 13b:b-dglc-HEX-1:5 14b:a-dgro-dgal-NON-2:6|1:a|2:keto|3:d 15s:n-acetyl 16s:n-acetyl 17s:n-acetyl 18s:n-acetyl 19s:n-acetyl LIN 1:1o(-1+-1)2d 2:1o(-1+-1)3d 3:3o(-1+-…	NLink	(NH4)1	17.03	-1	32.73	33.65	31.81	0	3.38	3863.64	2391.86	14	4.4	1288.56	3	65.3459	2800000	13559	MouseBrain-Z-T-1.raw	P43006|EAA2_MOUSE	11	121885	(HexNAc)5(Hex)4(Fuc)1(NeuAc)2_1165:0	N11:(HexNAc)5(Hex)4(Fuc)1(NeuAc)2_1165:0:1000.00
VLVAPPSEEAN(+2832.04)TTK	(Fuc)3(Hex)6(HexNAc)7	RES 1b:b-dglc-HEX-1:5 2b:a-lgal-HEX-1:5|6:d 3b:b-dglc-HEX-1:5 4b:b-dman-HEX-1:5 5b:b-dglc-HEX-1:5 6s:n-acetyl 7b:b-dman-HEX-1:5 8b:b-dglc-HEX-1:5 9s:n-acetyl 10b:b-dglc-HEX-1:5 11b:b-dman-HEX-1:5 12s:n-acetyl 13b:b-dman-HEX-1:5 14b:b-dglc-HEX-1:5 15b:b-dman-HEX-1:5 16b:a-lgal-HEX-1:5|6:d 17s:n-acetyl 18b:b-dglc-HEX-1:5 19b:b-dman-HEX-1:5 20b:a-lgal-HEX-1:5|6:d 21s:n-acetyl 22s:n-acetyl 23s:n-acet…	NLink	(NH4)1	17.03	-1	27.78	10.03	45.53	0	8.7	4303.83	2832.04	14	9.2	1435.3	3	61.5806	88600	12710	MouseBrain-Z-T-1.raw	P43006|EAA2_MOUSE	11	154910	(HexNAc)7(Hex)6(Fuc)3_2624:0	N11:(HexNAc)7(Hex)6(Fuc)3_2624:0:1001.00
LMNAPLYLAEWQN(+2716.98)ITK	(Fuc)3(Hex)6(HexNAc)5(NeuAc)1	RES 1b:b-dglc-HEX-1:5 2b:a-lgal-HEX-1:5|6:d 3b:b-dglc-HEX-1:5 4b:b-dman-HEX-1:5 5b:b-dman-HEX-1:5 6b:b-dglc-HEX-1:5 7b:b-dman-HEX-1:5 8b:a-lgal-HEX-1:5|6:d 9s:n-acetyl 10b:b-dman-HEX-1:5 11b:b-dglc-HEX-1:5 12b:b-dman-HEX-1:5 13s:n-acetyl 14b:b-dglc-HEX-1:5 15b:a-lgal-HEX-1:5|6:d 16b:b-dman-HEX-1:5 17b:a-dgro-dgal-NON-2:6|1:a|2:keto|3:d 18s:n-acetyl 19s:n-acetyl 20s:n-acetyl 21s:n-acetyl LIN 1:1o(…	NLink	(NH4)1	17.03	0	15.8	14.95	16.66	0	10.45	4637.99	2716.98	16	4.5	1547.01	3	212.358		46355	MouseBrain-Z-T-1.raw	P10852|4F2_MOUSE	13	0	(HexNAc)5(Hex)6(Fuc)3(NeuAc)1_2181:0	N13:(HexNAc)5(Hex)6(Fuc)3(NeuAc)1_2181:0:30.26
VLVAPPSEEAN(+2937.07)TTK	(Fuc)4(Hex)7(HexNAc)6	RES 1b:b-dglc-HEX-1:5 2b:a-lgal-HEX-1:5|6:d 3b:b-dglc-HEX-1:5 4b:b-dman-HEX-1:5 5b:b-dman-HEX-1:5 6b:b-dglc-HEX-1:5 7b:b-dman-HEX-1:5 8b:a-lgal-HEX-1:5|6:d 9s:n-acetyl 10b:b-dglc-HEX-1:5 11b:b-dman-HEX-1:5 12s:n-acetyl 13b:b-dman-HEX-1:5 14b:b-dglc-HEX-1:5 15b:b-dman-HEX-1:5 16b:a-lgal-HEX-1:5|6:d 17s:n-acetyl 18b:b-dglc-HEX-1:5 19b:b-dman-HEX-1:5 20b:a-lgal-HEX-1:5|6:d 21s:n-acetyl 22s:n-acetyl …	NLink		0	0	15.17	9.64	20.7	0	11.53	4391.84	2937.07	14	2	1464.96	3	60.8796	3210000	12606	MouseBrain-Z-T-1.raw	P43006|EAA2_MOUSE	11	160098	(HexNAc)6(Hex)7(Fuc)4_3074:0	N11:(HexNAc)6(Hex)7(Fuc)4_3074:0:1000.00
N(+2100.76)ISSEEK	(Fuc)1(Hex)4(HexNAc)5(NeuAc)1	RES 1b:b-dglc-HEX-1:5 2b:a-lgal-HEX-1:5|6:d 3b:b-dglc-HEX-1:5 4b:b-dman-HEX-1:5 5b:b-dman-HEX-1:5 6b:b-dglc-HEX-1:5 7b:b-dglc-HEX-1:5 8s:n-acetyl 9s:n-acetyl 10b:b-dman-HEX-1:5 11b:b-dglc-HEX-1:5 12b:b-dman-HEX-1:5 13b:a-dgro-dgal-NON-2:6|1:a|2:keto|3:d 14s:n-acetyl 15s:n-acetyl 16s:n-acetyl 17s:n-acetyl LIN 1:1o(-1+-1)2d 2:1o(-1+-1)3d 3:3o(-1+-1)4d 4:4o(-1+-1)5d 5:5o(-1+-1)6d 6:6o(-1+-1)7d 7:7d(…	NLink		0	0	27.36	35.47	19.24	0	0.57	2906.14	2100.76	7	1.5	1454.08	2	27.2756	349000	5009	MouseBrain-Z-T-1.raw	P13595|NCAM1_MOUSE	1	157886	(HexNAc)5(Hex)4(Fuc)1(NeuAc)1_551:0	N1:(HexNAc)5(Hex)4(Fuc)1(NeuAc)1_551:0:1001.00
DEGDYFC(+57.02)ELQVSGANPMSSN(+2278.81)K	(Hex)6(HexNAc)5(NeuAc)1	RES 1b:b-dglc-HEX-1:5 2b:b-dglc-HEX-1:5 3b:b-dman-HEX-1:5 4b:b-dglc-HEX-1:5 5s:n-acetyl 6b:b-dman-HEX-1:5 7b:b-dglc-HEX-1:5 8s:n-acetyl 9b:b-dglc-HEX-1:5 10b:b-dman-HEX-1:5 11s:n-acetyl 12b:b-dman-HEX-1:5 13b:b-dman-HEX-1:5 14b:b-dman-HEX-1:5 15b:a-dgro-dgal-NON-2:6|1:a|2:keto|3:d 16s:n-acetyl 17s:n-acetyl 18s:n-acetyl LIN 1:1o(-1+-1)2d 2:2o(-1+-1)3d 3:3o(-1+-1)4d 4:4d(2+1)5n 5:3o(-1+-1)6d 6:6o(-…	NLink		0	1	21.5	13.66	29.34	0	1.58	4625.78	2278.81	21	7.4	1543.28	3	175.546	167000	38156	MouseBrain-Z-T-1.raw	P01831|THY1_MOUSE	20	171272	Carbamidomethylation;(HexNAc)5(Hex)6(NeuAc)1_908:0	C7:Carbamidomethylation:1000.00;N20:(HexNAc)5(Hex)6(NeuAc)1_908:0:0.00
LSVEC(+57.02)AN(+2100.76)K	(Fuc)1(Hex)4(HexNAc)5(NeuAc)1	RES 1b:b-dglc-HEX-1:5 2b:a-lgal-HEX-1:5|6:d 3b:b-dglc-HEX-1:5 4b:b-dman-HEX-1:5 5b:b-dglc-HEX-1:5 6s:n-acetyl 7b:b-dman-HEX-1:5 8b:b-dglc-HEX-1:5 9s:n-acetyl 10b:b-dman-HEX-1:5 11b:b-dglc-HEX-1:5 12b:b-dman-HEX-1:5 13b:a-dgro-dgal-NON-2:6|1:a|2:keto|3:d 14s:n-acetyl 15s:n-acetyl 16s:n-acetyl 17s:n-acetyl LIN 1:1o(-1+-1)2d 2:1o(-1+-1)3d 3:3o(-1+-1)4d 4:4o(-1+-1)5d 5:5d(2+1)6n 6:4o(-1+-1)7d 7:7o(-1…	NLink		0	0	18.47	21.9	15.04	0	1.73	3020.2	2100.76	8	1.5	1007.74	3	50.7054	10800000	10336	MouseBrain-Z-T-1.raw	Q62277|SYPH_MOUSE	7	69657	Carbamidomethylation;(HexNAc)5(Hex)4(Fuc)1(NeuAc)1_538:0	C5:Carbamidomethylation:1000.00;N7:(HexNAc)5(Hex)4(Fuc)1(NeuAc)1_538:0:1000.00
LSVEC(+57.02)AN(+2246.82)K	(Fuc)2(Hex)4(HexNAc)5(NeuAc)1	RES 1b:b-dglc-HEX-1:5 2b:a-lgal-HEX-1:5|6:d 3b:b-dglc-HEX-1:5 4b:b-dman-HEX-1:5 5b:b-dglc-HEX-1:5 6s:n-acetyl 7b:b-dman-HEX-1:5 8b:b-dglc-HEX-1:5 9s:n-acetyl 10b:b-dman-HEX-1:5 11b:b-dglc-HEX-1:5 12b:a-lgal-HEX-1:5|6:d 13b:b-dman-HEX-1:5 14b:a-dgro-dgal-NON-2:6|1:a|2:keto|3:d 15s:n-acetyl 16s:n-acetyl 17s:n-acetyl 18s:n-acetyl LIN 1:1o(-1+-1)2d 2:1o(-1+-1)3d 3:3o(-1+-1)4d 4:4o(-1+-1)5d 5:5d(2+1)6…	NLink	(NH4)1	17.03	0	25.5	25.72	25.28	0	3.27	3183.29	2246.82	8	-1.5	1062.1	3	33.5095	182000000	6353	MouseBrain-Z-T-1.raw	Q62277|SYPH_MOUSE	7	80091	Carbamidomethylation;(HexNAc)5(Hex)4(Fuc)2(NeuAc)1_831:0	C5:Carbamidomethylation:1000.00;N7:(HexNAc)5(Hex)4(Fuc)2(NeuAc)1_831:0:1000.00
MTQESALIFPFLN(+2716.98)K	(Fuc)1(Hex)1(HexNAc)9(NeuAc)2	RES 1b:b-dglc-HEX-1:5 2b:a-lgal-HEX-1:5|6:d 3b:b-dglc-HEX-1:5 4b:b-dman-HEX-1:5 5b:b-dglc-HEX-1:5 6b:a-dgro-dgal-NON-2:6|1:a|2:keto|3:d 7s:n-acetyl 8s:n-acetyl 9b:b-dglc-HEX-1:5 10b:b-dglc-HEX-1:5 11s:n-acetyl 12b:b-dglc-HEX-1:5 13b:b-dglc-HEX-1:5 14s:n-acetyl 15s:n-acetyl 16s:n-acetyl 17b:b-dglc-HEX-1:5 18b:a-dgro-dgal-NON-2:6|1:a|2:keto|3:d 19b:b-dglc-HEX-1:5 20s:n-acetyl 21s:n-acetyl 22s:n-ace…	NLink		0	0	14.36	13.04	15.67	0	1.78	4354.83	2716.98	14	2.8	1452.62	3	198.299	2420000	43351	MouseBrain-Z-T-1.raw	Q99N28|CADM3_MOUSE	13	157600	(HexNAc)5(Hex)6(Fuc)3(NeuAc)1_2181:0	N13:(HexNAc)5(Hex)6(Fuc)3(NeuAc)1_2181:0:1000.00
LSVEC(+57.02)AN(+2408.87)K	(Fuc)2(Hex)5(HexNAc)5(NeuAc)1	RES 1b:b-dglc-HEX-1:5 2b:a-lgal-HEX-1:5|6:d 3b:b-dglc-HEX-1:5 4b:b-dman-HEX-1:5 5b:b-dglc-HEX-1:5 6s:n-acetyl 7b:b-dman-HEX-1:5 8b:b-dglc-HEX-1:5 9b:b-dman-HEX-1:5 10s:n-acetyl 11b:b-dman-HEX-1:5 12b:b-dglc-HEX-1:5 13b:a-lgal-HEX-1:5|6:d 14b:b-dman-HEX-1:5 15b:a-dgro-dgal-NON-2:6|1:a|2:keto|3:d 16s:n-acetyl 17s:n-acetyl 18s:n-acetyl 19s:n-acetyl LIN 1:1o(-1+-1)2d 2:1o(-1+-1)3d 3:3o(-1+-1)4d 4:4o(…	NLink		0	0	32.96	41.08	24.83	0	3	3328.31	2408.87	8	1.3	1110.45	3	48.8009	25900000	9451	MouseBrain-Z-T-1.raw	Q62277|SYPH_MOUSE	7	89942	Carbamidomethylation;(HexNAc)5(Hex)5(Fuc)2(NeuAc)1_1229:0	C5:Carbamidomethylation:1000.00;N7:(HexNAc)5(Hex)5(Fuc)2(NeuAc)1_1229:0:1000.00
DEGDYFC(+57.02)ELQVSGANPMSSN(+2262.81)K	(Fuc)1(Hex)5(HexNAc)5(NeuAc)1	RES 1b:b-dglc-HEX-1:5 2b:a-lgal-HEX-1:5|6:d 3b:b-dglc-HEX-1:5 4b:b-dman-HEX-1:5 5b:b-dman-HEX-1:5 6b:b-dglc-HEX-1:5 7b:b-dglc-HEX-1:5 8s:n-acetyl 9s:n-acetyl 10b:b-dman-HEX-1:5 11b:b-dglc-HEX-1:5 12b:b-dman-HEX-1:5 13b:b-dman-HEX-1:5 14b:a-dgro-dgal-NON-2:6|1:a|2:keto|3:d 15s:n-acetyl 16s:n-acetyl 17s:n-acetyl 18s:n-acetyl LIN 1:1o(-1+-1)2d 2:1o(-1+-1)3d 3:3o(-1+-1)4d 4:4o(-1+-1)5d 5:5o(-1+-1)6d …	NLink	(NH4)1	17.03	1	21.03	13.38	28.67	0	0	4626.81	2262.81	21	4.4	1543.62	3	152.877	6240000	33187	MouseBrain-Z-T-1.raw	P01831|THY1_MOUSE	20	171305	Carbamidomethylation;(HexNAc)5(Hex)5(Fuc)1(NeuAc)1_844:0	C7:Carbamidomethylation:1000.00;N20:(HexNAc)5(Hex)5(Fuc)1(NeuAc)1_844:0:10.19
GGN(+2399.83)VTLPC(+57.02)K	(Fuc)5(Hex)6(HexNAc)2(NeuAc)1	RES 1b:b-dglc-HEX-1:5 2b:a-lgal-HEX-1:5|6:d 3b:b-dglc-HEX-1:5 4b:b-dman-HEX-1:5 5b:a-lgal-HEX-1:5|6:d 6b:b-dman-HEX-1:5 7b:a-lgal-HEX-1:5|6:d 8b:b-dman-HEX-1:5 9b:a-lgal-HEX-1:5|6:d 10b:b-dman-HEX-1:5 11b:b-dman-HEX-1:5 12b:a-lgal-HEX-1:5|6:d 13b:b-dman-HEX-1:5 14b:a-dgro-dgal-NON-2:6|1:a|2:keto|3:d 15s:n-acetyl 16s:n-acetyl 17s:n-acetyl LIN 1:1o(-1+-1)2d 2:1o(-1+-1)3d 3:3o(-1+-1)4d 4:4o(-1+-1)5d…	NLink		0	5	14.74	12	17.48	0	100	3344.31	2399.83	9	6.5	1117.46	3	79.4073		16694	MouseBrain-Z-T-1.raw	Q9QUP5|HPLN1_MOUSE	3	0	(HexNAc)4(Hex)8(NeuAc)1_1181:0;Carbamidomethylation	N3:(HexNAc)4(Hex)8(NeuAc)1_1181:0:1001.00;C8:Carbamidomethylation:1000.00
SDVPNTSPN(+2351.85)STSQHVAEFETER	(Fuc)3(Hex)5(HexNAc)4(NeuAc)1	RES 1b:b-dglc-HEX-1:5 2b:a-lgal-HEX-1:5|6:d 3b:b-dglc-HEX-1:5 4b:b-dman-HEX-1:5 5b:b-dman-HEX-1:5 6b:b-dglc-HEX-1:5 7b:b-dman-HEX-1:5 8b:a-lgal-HEX-1:5|6:d 9s:n-acetyl 10b:b-dman-HEX-1:5 11b:b-dglc-HEX-1:5 12b:a-lgal-HEX-1:5|6:d 13b:b-dman-HEX-1:5 14b:a-dgro-dgal-NON-2:6|1:a|2:keto|3:d 15s:n-acetyl 16s:n-acetyl 17s:n-acetyl 18s:n-acetyl LIN 1:1o(-1+-1)2d 2:1o(-1+-1)3d 3:3o(-1+-1)4d 4:4o(-1+-1)5d …	NLink		0	3	13.95	13.13	14.76	0	3.26	4782.94	2351.85	22	-6.1	1596.32	3	109.746	9660	23446	MouseBrain-Z-T-1.raw	B9EKR1|PTPRZ_MOUSE	9	176537	(HexNAc)4(Hex)5(Fuc)3(NeuAc)1_1086:0	N9:(HexNAc)4(Hex)5(Fuc)3(NeuAc)1_1086:0:0.00
LTLQPVDN(+2367.84)STISLQMGTNK	(Fuc)2(Hex)6(HexNAc)4(NeuAc)1	RES 1b:b-dglc-HEX-1:5 2b:a-lgal-HEX-1:5|6:d 3b:b-dglc-HEX-1:5 4b:b-dman-HEX-1:5 5b:b-dman-HEX-1:5 6b:b-dman-HEX-1:5 7b:b-dman-HEX-1:5 8b:b-dman-HEX-1:5 9b:b-dglc-HEX-1:5 10b:a-lgal-HEX-1:5|6:d 11s:n-acetyl 12b:b-dglc-HEX-1:5 13b:b-dman-HEX-1:5 14b:a-dgro-dgal-NON-2:6|1:a|2:keto|3:d 15s:n-acetyl 16s:n-acetyl 17s:n-acetyl 18s:n-acetyl LIN 1:1o(-1+-1)2d 2:1o(-1+-1)3d 3:3o(-1+-1)4d 4:4o(-1+-1)5d 5:5o…	NLink		0	0	17.41	18.1	16.73	0	0.32	4426.9	2367.84	19	-1.6	1476.64	3	133.37	65500	28735	MouseBrain-Z-T-1.raw	Q9DAW9|CNN3_MOUSE	8	161920	(HexNAc)4(Hex)6(Fuc)2(NeuAc)1_1126:0	N8:(HexNAc)4(Hex)6(Fuc)2(NeuAc)1_1126:0:44.62
VLTLAN(+2262.81)FTTK	(Fuc)1(Hex)5(HexNAc)5(NeuAc)1	RES 1b:b-dglc-HEX-1:5 2b:a-lgal-HEX-1:5|6:d 3b:b-dglc-HEX-1:5 4b:b-dman-HEX-1:5 5b:b-dman-HEX-1:5 6b:b-dglc-HEX-1:5 7b:b-dglc-HEX-1:5 8s:n-acetyl 9s:n-acetyl 10b:b-dman-HEX-1:5 11b:b-dglc-HEX-1:5 12b:b-dman-HEX-1:5 13b:b-dman-HEX-1:5 14b:a-dgro-dgal-NON-2:6|1:a|2:keto|3:d 15s:n-acetyl 16s:n-acetyl 17s:n-acetyl 18s:n-acetyl LIN 1:1o(-1+-1)2d 2:1o(-1+-1)3d 3:3o(-1+-1)4d 4:4o(-1+-1)5d 5:5o(-1+-1)6d …	NLink	(NH4)1	17.03	1	16.6	9.73	23.46	0	0.18	3386.47	2262.81	10	-0.4	1694.75	2	121.271		26023	MouseBrain-Z-T-1.raw	P01831|THY1_MOUSE	6	0	(HexNAc)5(Hex)5(Fuc)1(NeuAc)1_877:0	N6:(HexNAc)5(Hex)5(Fuc)1(NeuAc)1_877:0:1001.00
LSVEC(+57.02)AN(+2920.06)K	(Fuc)3(Hex)6(HexNAc)6(NeuAc)1	RES 1b:b-dglc-HEX-1:5 2b:a-lgal-HEX-1:5|6:d 3b:b-dglc-HEX-1:5 4b:b-dman-HEX-1:5 5b:b-dglc-HEX-1:5 6s:n-acetyl 7b:b-dman-HEX-1:5 8b:b-dglc-HEX-1:5 9b:b-dman-HEX-1:5 10b:a-lgal-HEX-1:5|6:d 11s:n-acetyl 12b:b-dman-HEX-1:5 13b:b-dglc-HEX-1:5 14b:b-dman-HEX-1:5 15s:n-acetyl 16b:b-dglc-HEX-1:5 17b:a-lgal-HEX-1:5|6:d 18b:b-dman-HEX-1:5 19b:a-dgro-dgal-NON-2:6|1:a|2:keto|3:d 20s:n-acetyl 21s:n-acetyl 22s…	NLink	(NH4)1	17.03	0	24.17	23.46	24.88	0	5.66	3856.53	2920.06	8	1	1286.52	3	45.7602	136000	9176	MouseBrain-Z-T-1.raw	Q62277|SYPH_MOUSE	7	121377	Carbamidomethylation;(HexNAc)6(Hex)6(Fuc)3(NeuAc)1_2952:0	C5:Carbamidomethylation:1000.00;N7:(HexNAc)6(Hex)6(Fuc)3(NeuAc)1_2952:0:1001.00
VLGFKPKPPKN(+2716.98)ESLETYPLMMK	(Fuc)3(Hex)6(HexNAc)5(NeuAc)1	RES 1b:b-dglc-HEX-1:5 2b:a-lgal-HEX-1:5|6:d 3b:b-dglc-HEX-1:5 4b:b-dman-HEX-1:5 5b:b-dman-HEX-1:5 6b:b-dglc-HEX-1:5 7b:b-dman-HEX-1:5 8b:a-lgal-HEX-1:5|6:d 9s:n-acetyl 10b:b-dman-HEX-1:5 11b:b-dglc-HEX-1:5 12b:b-dman-HEX-1:5 13b:a-lgal-HEX-1:5|6:d 14s:n-acetyl 15b:b-dglc-HEX-1:5 16b:b-dman-HEX-1:5 17b:a-dgro-dgal-NON-2:6|1:a|2:keto|3:d 18s:n-acetyl 19s:n-acetyl 20s:n-acetyl 21s:n-acetyl LIN 1:1o(…	NLink		0	0	29.69	35.2	24.17	0	10.04	5263.34	2716.98	22	0.9	1316.84	4	118.205	12000000	25402	MouseBrain-Z-T-1.raw	P14094|AT1B1_MOUSE	11	129291	(HexNAc)5(Hex)6(Fuc)3(NeuAc)1_2181:0	N11:(HexNAc)5(Hex)6(Fuc)3(NeuAc)1_2181:0:1000.00
LSVEC(+57.02)AN(+2262.81)K	(Fuc)1(Hex)5(HexNAc)5(NeuAc)1	RES 1b:b-dglc-HEX-1:5 2b:a-lgal-HEX-1:5|6:d 3b:b-dglc-HEX-1:5 4b:b-dman-HEX-1:5 5b:b-dman-HEX-1:5 6b:b-dglc-HEX-1:5 7b:b-dglc-HEX-1:5 8s:n-acetyl 9s:n-acetyl 10b:b-dman-HEX-1:5 11b:b-dglc-HEX-1:5 12b:b-dman-HEX-1:5 13b:b-dman-HEX-1:5 14b:a-dgro-dgal-NON-2:6|1:a|2:keto|3:d 15s:n-acetyl 16s:n-acetyl 17s:n-acetyl 18s:n-acetyl LIN 1:1o(-1+-1)2d 2:1o(-1+-1)3d 3:3o(-1+-1)4d 4:4o(-1+-1)5d 5:5o(-1+-1)6d …	NLink		0	0	19.29	21.09	17.49	0	0.79	3182.26	2262.81	8	-0.2	1061.76	3	50.8674	1640000	9772	MouseBrain-Z-T-1.raw	Q62277|SYPH_MOUSE	7	80017	Carbamidomethylation;(HexNAc)5(Hex)5(Fuc)1(NeuAc)1_846:0	C5:Carbamidomethylation:1000.00;N7:(HexNAc)5(Hex)5(Fuc)1(NeuAc)1_846:0:1001.00
FLN(+2611.95)VTPNVEVNVEC(+57.02)R	(Fuc)2(Hex)5(HexNAc)6(NeuAc)1	RES 1b:b-dglc-HEX-1:5 2b:a-lgal-HEX-1:5|6:d 3b:b-dglc-HEX-1:5 4b:b-dman-HEX-1:5 5b:b-dman-HEX-1:5 6b:b-dglc-HEX-1:5 7s:n-acetyl 8b:b-dglc-HEX-1:5 9b:a-lgal-HEX-1:5|6:d 10s:n-acetyl 11b:b-dman-HEX-1:5 12b:b-dglc-HEX-1:5 13b:b-dman-HEX-1:5 14s:n-acetyl 15b:b-dglc-HEX-1:5 16b:b-dman-HEX-1:5 17b:a-dgro-dgal-NON-2:6|1:a|2:keto|3:d 18s:n-acetyl 19s:n-acetyl 20s:n-acetyl 21s:n-acetyl LIN 1:1o(-1+-1)2d 2…	NLink	(NH4)1	17.03	0	25.08	12.84	37.31	0	0.18	4417.86	2611.95	15	1.3	1473.63	3	146.373	2130000	31411	MouseBrain-Z-T-1.raw	P14231|AT1B2_MOUSE	3	161375	(HexNAc)6(Hex)5(Fuc)2(NeuAc)1_1839:0;Carbamidomethylation	N3:(HexNAc)6(Hex)5(Fuc)2(NeuAc)1_1839:0:1001.00;C14:Carbamidomethylation:1000.00
TLFLFPN(+2262.81)QTGFPSK	(Fuc)1(Hex)5(HexNAc)5(NeuAc)1	RES 1b:b-dglc-HEX-1:5 2b:a-lgal-HEX-1:5|6:d 3b:b-dglc-HEX-1:5 4b:b-dman-HEX-1:5 5b:b-dman-HEX-1:5 6b:b-dglc-HEX-1:5 7b:b-dglc-HEX-1:5 8s:n-acetyl 9s:n-acetyl 10b:b-dman-HEX-1:5 11b:b-dglc-HEX-1:5 12b:b-dman-HEX-1:5 13b:b-dman-HEX-1:5 14b:a-dgro-dgal-NON-2:6|1:a|2:keto|3:d 15s:n-acetyl 16s:n-acetyl 17s:n-acetyl 18s:n-acetyl LIN 1:1o(-1+-1)2d 2:1o(-1+-1)3d 3:3o(-1+-1)4d 4:4o(-1+-1)5d 5:5o(-1+-1)6d …	NLink	(NH4)1	17.03	1	17.29	12.16	22.43	0	0.84	3875.67	2262.81	14	5	1293.24	3	152.9		33080	MouseBrain-Z-T-1.raw	Q61361|PGCB_MOUSE	7	0	(HexNAc)5(Hex)5(Fuc)1(NeuAc)1_844:0	N7:(HexNAc)5(Hex)5(Fuc)1(NeuAc)1_844:0:1000.00
VLGFKPKPPKN(+2862.02)ESLETYPLMMK	(Fuc)2(Hex)6(HexNAc)5(NeuAc)2	RES 1b:b-dglc-HEX-1:5 2b:a-lgal-HEX-1:5|6:d 3b:b-dglc-HEX-1:5 4b:b-dman-HEX-1:5 5b:b-dman-HEX-1:5 6b:b-dglc-HEX-1:5 7b:b-dman-HEX-1:5 8b:a-lgal-HEX-1:5|6:d 9s:n-acetyl 10b:b-dman-HEX-1:5 11b:b-dglc-HEX-1:5 12b:b-dman-HEX-1:5 13b:a-dgro-dgal-NON-2:6|1:a|2:keto|3:d 14s:n-acetyl 15s:n-acetyl 16b:b-dglc-HEX-1:5 17b:b-dman-HEX-1:5 18b:a-dgro-dgal-NON-2:6|1:a|2:keto|3:d 19s:n-acetyl 20s:n-acetyl 21s:n-…	NLink		0	0	37.05	41.38	32.72	0	0.76	5408.38	2862.02	22	0.7	1353.1	4	131.132	30900000	28215	MouseBrain-Z-T-1.raw	P14094|AT1B1_MOUSE	11	137882	(HexNAc)5(Hex)6(Fuc)2(NeuAc)2_2707:0	N11:(HexNAc)5(Hex)6(Fuc)2(NeuAc)2_2707:0:1000.00
LSVEC(+57.02)AN(+2758.01)K	(Fuc)3(Hex)5(HexNAc)6(NeuAc)1	RES 1b:b-dglc-HEX-1:5 2b:a-lgal-HEX-1:5|6:d 3b:b-dglc-HEX-1:5 4b:b-dman-HEX-1:5 5b:b-dglc-HEX-1:5 6s:n-acetyl 7b:b-dman-HEX-1:5 8b:b-dglc-HEX-1:5 9b:a-lgal-HEX-1:5|6:d 10s:n-acetyl 11b:b-dman-HEX-1:5 12b:b-dglc-HEX-1:5 13b:b-dman-HEX-1:5 14s:n-acetyl 15b:b-dglc-HEX-1:5 16b:a-lgal-HEX-1:5|6:d 17b:b-dman-HEX-1:5 18b:a-dgro-dgal-NON-2:6|1:a|2:keto|3:d 19s:n-acetyl 20s:n-acetyl 21s:n-acetyl 22s:n-ace…	NLink	(NH4)1	17.03	0	20.71	12.5	28.91	0	0.55	3694.48	2758.01	8	-2.9	1232.5	3	32.5477	619000	6190	MouseBrain-Z-T-1.raw	Q62277|SYPH_MOUSE	7	109967	Carbamidomethylation;(HexNAc)6(Hex)5(Fuc)3(NeuAc)1_2302:0	C5:Carbamidomethylation:1000.00;N7:(HexNAc)6(Hex)5(Fuc)3(NeuAc)1_2302:0:1001.00
FKLDWLGN(+2157.78)C(+57.02)SGLNDDSYGYR	(Fuc)5(Hex)2(HexNAc)4(NeuAc)1	RES 1b:b-dglc-HEX-1:5 2b:a-lgal-HEX-1:5|6:d 3b:b-dglc-HEX-1:5 4b:b-dman-HEX-1:5 5b:b-dglc-HEX-1:5 6b:b-dglc-HEX-1:5 7b:a-lgal-HEX-1:5|6:d 8b:a-lgal-HEX-1:5|6:d 9b:b-dman-HEX-1:5 10b:a-lgal-HEX-1:5|6:d 11b:a-lgal-HEX-1:5|6:d 12b:a-dgro-dgal-NON-2:6|1:a|2:keto|3:d 13s:n-acetyl 14s:n-acetyl 15s:n-acetyl 16s:n-acetyl 17s:n-acetyl LIN 1:1o(-1+-1)2d 2:1o(-1+-1)3d 3:3o(-1+-1)4d 4:4o(-1+-1)5d 5:5o(-1+-1)…	NLink	(NH4)1	17.03	0	23.11	12.69	33.53	0	0.62	4553.87	2157.78	20	0.4	1518.96	3	161.427	941000	34987	MouseBrain-Z-T-1.raw	P14094|AT1B1_MOUSE	8	168021	(HexNAc)6(Hex)4(NeuAc)1_643:0;Carbamidomethylation	N8:(HexNAc)6(Hex)4(NeuAc)1_643:0:32.32;C9:Carbamidomethylation:1000.00
VLGFKPKPPKN(+3114.10)ESLETYPLMMK	(Fuc)6(Hex)7(HexNAc)4(NeuAc)1	RES 1b:b-dglc-HEX-1:5 2b:a-lgal-HEX-1:5|6:d 3b:b-dglc-HEX-1:5 4b:b-dman-HEX-1:5 5b:b-dman-HEX-1:5 6b:b-dman-HEX-1:5 7b:b-dman-HEX-1:5 8b:a-lgal-HEX-1:5|6:d 9b:a-lgal-HEX-1:5|6:d 10b:a-lgal-HEX-1:5|6:d 11b:b-dman-HEX-1:5 12b:b-dglc-HEX-1:5 13b:b-dman-HEX-1:5 14b:a-lgal-HEX-1:5|6:d 15s:n-acetyl 16b:b-dglc-HEX-1:5 17b:a-lgal-HEX-1:5|6:d 18b:b-dman-HEX-1:5 19b:a-dgro-dgal-NON-2:6|1:a|2:keto|3:d 20s:n…	NLink		0	3	17.95	13.29	22.61	0	1.08	5660.47	3114.1	22	-5.2	1133.7	5	119.052	1590000	25428	MouseBrain-Z-T-1.raw	P14094|AT1B1_MOUSE	11	94082	(HexNAc)6(Hex)9(Fuc)1(NeuAc)1_3731:0	N11:(HexNAc)6(Hex)9(Fuc)1(NeuAc)1_3731:0:1000.00
VLVAPPSEEAN(+2920.06)TTK	(Fuc)3(Hex)6(HexNAc)6(NeuAc)1	RES 1b:b-dglc-HEX-1:5 2b:a-lgal-HEX-1:5|6:d 3b:b-dglc-HEX-1:5 4b:b-dman-HEX-1:5 5b:b-dman-HEX-1:5 6b:b-dglc-HEX-1:5 7b:b-dman-HEX-1:5 8b:a-lgal-HEX-1:5|6:d 9s:n-acetyl 10b:b-dglc-HEX-1:5 11b:a-lgal-HEX-1:5|6:d 12s:n-acetyl 13b:b-dman-HEX-1:5 14b:b-dglc-HEX-1:5 15b:b-dman-HEX-1:5 16s:n-acetyl 17b:b-dglc-HEX-1:5 18b:b-dman-HEX-1:5 19b:a-dgro-dgal-NON-2:6|1:a|2:keto|3:d 20s:n-acetyl 21s:n-acetyl 22s…	NLink		0	0	33.13	36.57	29.7	0	0.48	4374.82	2920.06	14	1.6	1094.71	4	75.9533	9850000	15935	MouseBrain-Z-T-1.raw	P43006|EAA2_MOUSE	11	87064	(HexNAc)6(Hex)6(Fuc)3(NeuAc)1_2973:0	N11:(HexNAc)6(Hex)6(Fuc)3(NeuAc)1_2973:0:1000.00
N(+2303.84)ATGDYK	(Fuc)1(Hex)4(HexNAc)6(NeuAc)1	RES 1b:b-dglc-HEX-1:5 2b:a-lgal-HEX-1:5|6:d 3b:b-dglc-HEX-1:5 4b:b-dman-HEX-1:5 5b:b-dman-HEX-1:5 6b:b-dglc-HEX-1:5 7s:n-acetyl 8b:b-dglc-HEX-1:5 9s:n-acetyl 10b:b-dman-HEX-1:5 11b:b-dglc-HEX-1:5 12s:n-acetyl 13b:b-dglc-HEX-1:5 14b:b-dman-HEX-1:5 15b:a-dgro-dgal-NON-2:6|1:a|2:keto|3:d 16s:n-acetyl 17s:n-acetyl 18s:n-acetyl 19s:n-acetyl LIN 1:1o(-1+-1)2d 2:1o(-1+-1)3d 3:3o(-1+-1)4d 4:4o(-1+-1)5d 5…	NLink		0	0	15.86	12.91	18.81	0	0.46	3071.18	2303.84	7	0.8	1024.74	3	33.6796	721000	6415	MouseBrain-Z-T-1.raw	Q61490|CD166_MOUSE	1	73514	(HexNAc)6(Hex)4(Fuc)1(NeuAc)1_966:0	N1:(HexNAc)6(Hex)4(Fuc)1(NeuAc)1_966:0:1001.00
VLVAPPSEEAN(+2383.84)TTK	(Fuc)1(Hex)7(HexNAc)4(NeuAc)1	RES 1b:b-dglc-HEX-1:5 2b:a-lgal-HEX-1:5|6:d 3b:b-dglc-HEX-1:5 4b:b-dman-HEX-1:5 5b:b-dman-HEX-1:5 6b:b-dman-HEX-1:5 7b:b-dman-HEX-1:5 8b:b-dman-HEX-1:5 9b:b-dglc-HEX-1:5 10b:b-dman-HEX-1:5 11s:n-acetyl 12b:b-dglc-HEX-1:5 13b:b-dman-HEX-1:5 14b:a-dgro-dgal-NON-2:6|1:a|2:keto|3:d 15s:n-acetyl 16s:n-acetyl 17s:n-acetyl 18s:n-acetyl LIN 1:1o(-1+-1)2d 2:1o(-1+-1)3d 3:3o(-1+-1)4d 4:4o(-1+-1)5d 5:5o(-1+…	NLink		0	0	16.03	20.43	11.63	0	56.78	3838.6	2383.84	14	8.4	1280.55	3	76.2984		16000	MouseBrain-Z-T-1.raw	P43006|EAA2_MOUSE	11	0	(HexNAc)4(Hex)7(Fuc)1(NeuAc)1_1151:0	N11:(HexNAc)4(Hex)7(Fuc)1(NeuAc)1_1151:0:1000.00
VLGFKPKPPKN(+2862.02)ESLETYPLMMK	(Fuc)2(Hex)6(HexNAc)5(NeuAc)2	RES 1b:b-dglc-HEX-1:5 2b:a-lgal-HEX-1:5|6:d 3b:b-dglc-HEX-1:5 4b:b-dman-HEX-1:5 5b:b-dman-HEX-1:5 6b:b-dglc-HEX-1:5 7b:b-dman-HEX-1:5 8b:a-lgal-HEX-1:5|6:d 9s:n-acetyl 10b:b-dman-HEX-1:5 11b:b-dglc-HEX-1:5 12b:b-dman-HEX-1:5 13b:a-dgro-dgal-NON-2:6|1:a|2:keto|3:d 14s:n-acetyl 15s:n-acetyl 16b:b-dglc-HEX-1:5 17b:b-dman-HEX-1:5 18b:a-dgro-dgal-NON-2:6|1:a|2:keto|3:d 19s:n-acetyl 20s:n-acetyl 21s:n-…	NLink		0	0	31.4	35.09	27.71	0	0.05	5408.38	2862.02	22	0.7	1353.1	4	131.132	30900000	28299	MouseBrain-Z-T-1.raw	P14094|AT1B1_MOUSE	11	137882	(HexNAc)5(Hex)6(Fuc)2(NeuAc)2_2707:0	N11:(HexNAc)5(Hex)6(Fuc)2(NeuAc)2_2707:0:1000.00
ITN(+2449.90)ISSDDSGK	(Fuc)2(Hex)4(HexNAc)6(NeuAc)1	RES 1b:b-dglc-HEX-1:5 2b:a-lgal-HEX-1:5|6:d 3b:b-dglc-HEX-1:5 4b:b-dman-HEX-1:5 5b:b-dman-HEX-1:5 6b:b-dglc-HEX-1:5 7s:n-acetyl 8b:b-dglc-HEX-1:5 9b:a-lgal-HEX-1:5|6:d 10s:n-acetyl 11b:b-dman-HEX-1:5 12b:b-dglc-HEX-1:5 13s:n-acetyl 14b:b-dglc-HEX-1:5 15b:b-dman-HEX-1:5 16b:a-dgro-dgal-NON-2:6|1:a|2:keto|3:d 17s:n-acetyl 18s:n-acetyl 19s:n-acetyl 20s:n-acetyl LIN 1:1o(-1+-1)2d 2:1o(-1+-1)3d 3:3o(-…	NLink	(NH4)1	17.03	0	16.87	13.39	20.34	0	0.33	3602.46	2449.9	11	-2.4	1201.82	3	31.0031	694000	5793	MouseBrain-Z-T-1.raw	P15209|NTRK2_MOUSE	3	105241	(HexNAc)6(Hex)4(Fuc)2(NeuAc)1_1336:0	N3:(HexNAc)6(Hex)4(Fuc)2(NeuAc)1_1336:0:1000.00
VLTLAN(+2262.81)FTTK	(Fuc)1(Hex)5(HexNAc)5(NeuAc)1	RES 1b:b-dglc-HEX-1:5 2b:a-lgal-HEX-1:5|6:d 3b:b-dglc-HEX-1:5 4b:b-dman-HEX-1:5 5b:b-dman-HEX-1:5 6b:b-dglc-HEX-1:5 7b:b-dglc-HEX-1:5 8s:n-acetyl 9s:n-acetyl 10b:b-dman-HEX-1:5 11b:b-dglc-HEX-1:5 12b:b-dman-HEX-1:5 13b:b-dman-HEX-1:5 14b:a-dgro-dgal-NON-2:6|1:a|2:keto|3:d 15s:n-acetyl 16s:n-acetyl 17s:n-acetyl 18s:n-acetyl LIN 1:1o(-1+-1)2d 2:1o(-1+-1)3d 3:3o(-1+-1)4d 4:4o(-1+-1)5d 5:5o(-1+-1)6d …	NLink		0	3	21.69	13	30.37	0	1.21	3369.45	2262.81	10	2.9	1687.25	2	121.4		26052	MouseBrain-Z-T-1.raw	P01831|THY1_MOUSE	6	0	(HexNAc)5(Hex)5(Fuc)1(NeuAc)1_846:0	N6:(HexNAc)5(Hex)5(Fuc)1(NeuAc)1_846:0:1000.00
VLVAPPSEEAN(+2862.02)TTK	(Fuc)2(Hex)6(HexNAc)5(NeuAc)2	RES 1b:b-dglc-HEX-1:5 2b:a-lgal-HEX-1:5|6:d 3b:b-dglc-HEX-1:5 4b:b-dman-HEX-1:5 5b:b-dman-HEX-1:5 6b:b-dglc-HEX-1:5 7b:b-dman-HEX-1:5 8b:a-lgal-HEX-1:5|6:d 9s:n-acetyl 10b:b-dman-HEX-1:5 11b:b-dglc-HEX-1:5 12b:b-dman-HEX-1:5 13b:a-dgro-dgal-NON-2:6|1:a|2:keto|3:d 14s:n-acetyl 15s:n-acetyl 16b:b-dglc-HEX-1:5 17b:b-dman-HEX-1:5 18b:a-dgro-dgal-NON-2:6|1:a|2:keto|3:d 19s:n-acetyl 20s:n-acetyl 21s:n-…	NLink		0	0	21.96	9.8	34.13	0	0.03	4316.78	2862.02	14	1.2	1080.2	4	93.9956	10000000	19877	MouseBrain-Z-T-1.raw	P43006|EAA2_MOUSE	11	84029	(HexNAc)5(Hex)6(Fuc)2(NeuAc)2_2707:0	N11:(HexNAc)5(Hex)6(Fuc)2(NeuAc)2_2707:0:1001.00
LNMTLPDALVPTFSISN(+2920.06)HSLK	(Fuc)3(Hex)6(HexNAc)6(NeuAc)1	RES 1b:b-dglc-HEX-1:5 2b:a-lgal-HEX-1:5|6:d 3b:b-dglc-HEX-1:5 4b:b-dman-HEX-1:5 5b:b-dman-HEX-1:5 6b:b-dglc-HEX-1:5 7b:b-dman-HEX-1:5 8b:a-lgal-HEX-1:5|6:d 9s:n-acetyl 10b:b-dglc-HEX-1:5 11b:a-lgal-HEX-1:5|6:d 12s:n-acetyl 13b:b-dman-HEX-1:5 14b:b-dglc-HEX-1:5 15b:b-dman-HEX-1:5 16s:n-acetyl 17b:b-dglc-HEX-1:5 18b:b-dman-HEX-1:5 19b:a-dgro-dgal-NON-2:6|1:a|2:keto|3:d 20s:n-acetyl 21s:n-acetyl 22s…	NLink		0	-1	12.2	11.6	12.8	0	0.06	5217.27	2920.06	21	-7.6	1739.75	3	174.486	2590000	37837	MouseBrain-Z-T-1.raw	P11438|LAMP1_MOUSE	17	183777	(HexNAc)6(Hex)6(Fuc)3(NeuAc)1_2952:0	N17:(HexNAc)6(Hex)6(Fuc)3(NeuAc)1_2952:0:0.00
DEGDYFC(+57.02)ELQVSGANPMSSN(+2262.81)K	(Fuc)6(Hex)3(HexNAc)3(NeuAc)1	RES 1b:b-dglc-HEX-1:5 2b:a-lgal-HEX-1:5|6:d 3b:b-dglc-HEX-1:5 4b:b-dman-HEX-1:5 5b:b-dman-HEX-1:5 6b:b-dman-HEX-1:5 7b:b-dglc-HEX-1:5 8b:a-lgal-HEX-1:5|6:d 9b:a-lgal-HEX-1:5|6:d 10b:a-lgal-HEX-1:5|6:d 11b:a-lgal-HEX-1:5|6:d 12b:a-lgal-HEX-1:5|6:d 13b:a-dgro-dgal-NON-2:6|1:a|2:keto|3:d 14s:n-acetyl 15s:n-acetyl 16s:n-acetyl 17s:n-acetyl LIN 1:1o(-1+-1)2d 2:1o(-1+-1)3d 3:3o(-1+-1)4d 4:4o(-1+-1)5d 5…	NLink	(NH4)1	17.03	1	38.95	20.13	57.76	0	3.93	4626.81	2262.81	21	4.4	1543.62	3	152.877	6240000	33089	MouseBrain-Z-T-1.raw	P01831|THY1_MOUSE	20	171305	Carbamidomethylation;(HexNAc)5(Hex)5(Fuc)1(NeuAc)1_844:0	C7:Carbamidomethylation:1000.00;N20:(HexNAc)5(Hex)5(Fuc)1(NeuAc)1_844:0:10.57
LMNAPLYLAEWQN(+3007.06)ITK	(Fuc)1(Hex)6(HexNAc)5(NeuAc)3	RES 1b:b-dglc-HEX-1:5 2b:a-lgal-HEX-1:5|6:d 3b:b-dglc-HEX-1:5 4b:b-dman-HEX-1:5 5b:b-dman-HEX-1:5 6b:b-dglc-HEX-1:5 7b:b-dman-HEX-1:5 8b:a-dgro-dgal-NON-2:6|1:a|2:keto|3:d 9s:n-acetyl 10s:n-acetyl 11b:b-dglc-HEX-1:5 12b:b-dman-HEX-1:5 13b:a-dgro-dgal-NON-2:6|1:a|2:keto|3:d 14s:n-acetyl 15s:n-acetyl 16b:b-dman-HEX-1:5 17b:b-dglc-HEX-1:5 18b:b-dman-HEX-1:5 19b:a-dgro-dgal-NON-2:6|1:a|2:keto|3:d 20s…	NLink	(NH4)1	17.03	0	25.37	31.68	19.05	0	42.58	4928.07	3007.06	16	0.9	1643.7	3	280.555	1450000	61940	MouseBrain-Z-T-1.raw	P10852|4F2_MOUSE	13	180127	(HexNAc)5(Hex)6(Fuc)1(NeuAc)3_3319:0	N13:(HexNAc)5(Hex)6(Fuc)1(NeuAc)3_3319:0:49.61
TVVAPSTEGGLN(+2569.90)LTSTFLR	(Fuc)1(Hex)5(HexNAc)5(NeuAc)1(NeuGc)1	RES 1b:b-dglc-HEX-1:5 2b:a-lgal-HEX-1:5|6:d 3b:b-dglc-HEX-1:5 4b:b-dman-HEX-1:5 5b:b-dman-HEX-1:5 6b:b-dglc-HEX-1:5 7b:b-dman-HEX-1:5 8b:a-dgro-dgal-NON-2:6|1:a|2:keto|3:d 9s:n-glycolyl 10s:n-acetyl 11b:b-dman-HEX-1:5 12b:b-dglc-HEX-1:5 13b:b-dglc-HEX-1:5 14b:b-dman-HEX-1:5 15b:a-dgro-dgal-NON-2:6|1:a|2:keto|3:d 16s:n-acetyl 17s:n-acetyl 18s:n-acetyl 19s:n-acetyl 20s:n-acetyl LIN 1:1o(-1+-1)2d 2:…	NLink	(NH4)1	17.03	-1	13.13	14.16	12.1	0	0.32	4548.97	2569.9	19	-2.6	1516.99	3	211.367		46134	MouseBrain-Z-T-1.raw	O09114|PTGDS_MOUSE	12	0	(HexNAc)5(Hex)5(Fuc)1(NeuAc)1(NeuGc)1_1663:0	N12:(HexNAc)5(Hex)5(Fuc)1(NeuAc)1(NeuGc)1_1663:0:1000.00
VLVAPPSEEAN(+2815.03)TTK	(Fuc)2(Hex)5(HexNAc)7(NeuAc)1	RES 1b:b-dglc-HEX-1:5 2b:a-lgal-HEX-1:5|6:d 3b:b-dglc-HEX-1:5 4b:b-dman-HEX-1:5 5b:b-dglc-HEX-1:5 6s:n-acetyl 7b:b-dman-HEX-1:5 8b:b-dglc-HEX-1:5 9s:n-acetyl 10b:b-dglc-HEX-1:5 11s:n-acetyl 12b:b-dman-HEX-1:5 13b:b-dglc-HEX-1:5 14b:b-dman-HEX-1:5 15s:n-acetyl 16b:b-dglc-HEX-1:5 17b:a-lgal-HEX-1:5|6:d 18b:b-dman-HEX-1:5 19b:a-dgro-dgal-NON-2:6|1:a|2:keto|3:d 20s:n-acetyl 21s:n-acetyl 22s:n-acetyl …	NLink	(NH4)1	17.03	0	26.17	13.26	39.07	0	8.97	4286.82	2815.03	14	3.9	1429.95	3	76.648	523000	16037	MouseBrain-Z-T-1.raw	P43006|EAA2_MOUSE	11	153742	(HexNAc)7(Hex)5(Fuc)2(NeuAc)1_2548:0	N11:(HexNAc)7(Hex)5(Fuc)2(NeuAc)1_2548:0:1001.00
QSN(+2350.83)VSEPAK	(Fuc)6(Hex)3(HexNAc)2(NeuAc)2	RES 1b:b-dglc-HEX-1:5 2b:a-lgal-HEX-1:5|6:d 3b:b-dglc-HEX-1:5 4b:b-dman-HEX-1:5 5b:b-dman-HEX-1:5 6b:a-dgro-dgal-NON-2:6|1:a|2:keto|3:d 7b:a-lgal-HEX-1:5|6:d 8b:a-lgal-HEX-1:5|6:d 9s:n-acetyl 10b:b-dman-HEX-1:5 11b:a-dgro-dgal-NON-2:6|1:a|2:keto|3:d 12b:a-lgal-HEX-1:5|6:d 13b:a-lgal-HEX-1:5|6:d 14b:a-lgal-HEX-1:5|6:d 15s:n-acetyl 16s:n-acetyl 17s:n-acetyl LIN 1:1o(-1+-1)2d 2:1o(-1+-1)3d 3:3o(-1+-…	NLink		0	0	12.77	11.99	13.56	0	21.75	3309.3	2350.83	9	1.6	1104.11	3	37.0896	93900	7206	MouseBrain-Z-T-1.raw	P51910|APOD_MOUSE	3	88788	(HexNAc)4(Hex)5(Fuc)1(NeuAc)2_1077:0	N3:(HexNAc)4(Hex)5(Fuc)1(NeuAc)2_1077:0:1001.00
LDWLGN(+2506.92)C(+57.02)SGLNDDSYGYR	(Fuc)6(Hex)2(HexNAc)5(NeuAc)1	RES 1b:b-dglc-HEX-1:5 2b:a-lgal-HEX-1:5|6:d 3b:b-dglc-HEX-1:5 4b:b-dman-HEX-1:5 5b:b-dglc-HEX-1:5 6s:n-acetyl 7b:b-dglc-HEX-1:5 8b:b-dglc-HEX-1:5 9b:a-lgal-HEX-1:5|6:d 10b:a-lgal-HEX-1:5|6:d 11b:a-lgal-HEX-1:5|6:d 12b:b-dman-HEX-1:5 13b:a-lgal-HEX-1:5|6:d 14b:a-lgal-HEX-1:5|6:d 15b:a-dgro-dgal-NON-2:6|1:a|2:keto|3:d 16s:n-acetyl 17s:n-acetyl 18s:n-acetyl 19s:n-acetyl 20s:n-acetyl LIN 1:1o(-1+-1)2…	NLink	(NH4)1	17.03	0	18.49	13.32	23.65	0	57	4627.84	2506.92	18	-2	1543.62	3	148.267	723000	32049	MouseBrain-Z-T-1.raw	P14094|AT1B1_MOUSE	6	171301	(HexNAc)7(Hex)4(Fuc)1(NeuAc)1_1483:0;Carbamidomethylation	N6:(HexNAc)7(Hex)4(Fuc)1(NeuAc)1_1483:0:46.62;C7:Carbamidomethylation:1000.00
VLTLAN(+2594.93)FTTK	(Fuc)1(Hex)4(HexNAc)6(NeuAc)2	RES 1b:b-dglc-HEX-1:5 2b:a-lgal-HEX-1:5|6:d 3b:b-dglc-HEX-1:5 4b:b-dman-HEX-1:5 5b:b-dman-HEX-1:5 6b:b-dglc-HEX-1:5 7s:n-acetyl 8b:b-dglc-HEX-1:5 9s:n-acetyl 10b:b-dman-HEX-1:5 11b:b-dglc-HEX-1:5 12s:n-acetyl 13b:b-dglc-HEX-1:5 14b:b-dman-HEX-1:5 15b:a-dgro-dgal-NON-2:6|1:a|2:keto|3:d 16b:a-dgro-dgal-NON-2:6|1:a|2:keto|3:d 17s:n-acetyl 18s:n-acetyl 19s:n-acetyl 20s:n-acetyl 21s:n-acetyl LIN 1:1o(…	NLink		0	-1	17.9	11.63	24.16	0	65.29	3701.57	2594.93	10	4.8	1234.53	3	122.667	3500000	26289	MouseBrain-Z-T-1.raw	P01831|THY1_MOUSE	6	110370	(HexNAc)6(Hex)4(Fuc)1(NeuAc)2_1765:0	N6:(HexNAc)6(Hex)4(Fuc)1(NeuAc)2_1765:0:1000.00
N(+2815.03)ATGMEVGWYR	(Fuc)2(Hex)5(HexNAc)7(NeuAc)1	RES 1b:b-dglc-HEX-1:5 2b:a-lgal-HEX-1:5|6:d 3b:b-dglc-HEX-1:5 4b:b-dman-HEX-1:5 5b:b-dglc-HEX-1:5 6s:n-acetyl 7b:b-dman-HEX-1:5 8b:b-dglc-HEX-1:5 9s:n-acetyl 10b:b-dglc-HEX-1:5 11s:n-acetyl 12b:b-dman-HEX-1:5 13b:b-dglc-HEX-1:5 14b:b-dman-HEX-1:5 15s:n-acetyl 16b:b-dglc-HEX-1:5 17b:a-lgal-HEX-1:5|6:d 18b:b-dman-HEX-1:5 19b:a-dgro-dgal-NON-2:6|1:a|2:keto|3:d 20s:n-acetyl 21s:n-acetyl 22s:n-acetyl …	NLink	(NH4)1	17.03	0	15.93	13.24	18.61	0	0	4114.63	2815.03	11	6.8	1372.56	3	103.799	106000	22140	MouseBrain-Z-T-1.raw	Q61885|MOG_MOUSE	1	142085	(HexNAc)7(Hex)5(Fuc)2(NeuAc)1_2538:0	N1:(HexNAc)7(Hex)5(Fuc)2(NeuAc)1_2538:0:1001.00
VLVAPPSEEAN(+2715.96)TTK	(Fuc)6(Hex)4(HexNAc)3(NeuAc)2	RES 1b:b-dglc-HEX-1:5 2b:a-lgal-HEX-1:5|6:d 3b:b-dglc-HEX-1:5 4b:b-dman-HEX-1:5 5b:b-dman-HEX-1:5 6b:b-dman-HEX-1:5 7b:b-dglc-HEX-1:5 8b:a-lgal-HEX-1:5|6:d 9b:a-lgal-HEX-1:5|6:d 10b:a-lgal-HEX-1:5|6:d 11b:b-dman-HEX-1:5 12b:a-lgal-HEX-1:5|6:d 13b:a-lgal-HEX-1:5|6:d 14b:a-dgro-dgal-NON-2:6|1:a|2:keto|3:d 15b:a-dgro-dgal-NON-2:6|1:a|2:keto|3:d 16s:n-acetyl 17s:n-acetyl 18s:n-acetyl 19s:n-acetyl 20s…	NLink	(NH4)1	17.03	0	17.4	18.45	16.35	0	7.26	4187.75	2715.96	14	9.9	1047.95	4	64.0068	87100	13255	MouseBrain-Z-T-1.raw	P43006|EAA2_MOUSE	11	77338	(HexNAc)5(Hex)6(Fuc)1(NeuAc)2_2147:0	N11:(HexNAc)5(Hex)6(Fuc)1(NeuAc)2_2147:0:1000.00
TLFLFPN(+2465.89)QTGFPSK	(Fuc)6(Hex)3(HexNAc)4(NeuAc)1	RES 1b:b-dglc-HEX-1:5 2b:a-lgal-HEX-1:5|6:d 3b:b-dglc-HEX-1:5 4b:b-dman-HEX-1:5 5b:b-dman-HEX-1:5 6b:b-dglc-HEX-1:5 7b:a-lgal-HEX-1:5|6:d 8b:a-lgal-HEX-1:5|6:d 9s:n-acetyl 10b:b-dman-HEX-1:5 11b:b-dglc-HEX-1:5 12b:a-lgal-HEX-1:5|6:d 13b:a-lgal-HEX-1:5|6:d 14b:a-lgal-HEX-1:5|6:d 15b:a-dgro-dgal-NON-2:6|1:a|2:keto|3:d 16s:n-acetyl 17s:n-acetyl 18s:n-acetyl 19s:n-acetyl LIN 1:1o(-1+-1)2d 2:1o(-1+-1)…	NLink		0	0	15.03	14.19	15.88	0	0	4061.73	2465.89	14	-8.5	1354.9	3	258.083	3850	56857	MouseBrain-Z-T-1.raw	Q61361|PGCB_MOUSE	7	138388	(HexNAc)6(Hex)5(Fuc)1(NeuAc)1_1379:0	N7:(HexNAc)6(Hex)5(Fuc)1(NeuAc)1_1379:0:1000.00
AVISMLN(+2424.86)ETMNEAPEETK	(Fuc)6(Hex)4(HexNAc)3(NeuAc)1	RES 1b:b-dglc-HEX-1:5 2b:a-lgal-HEX-1:5|6:d 3b:b-dglc-HEX-1:5 4b:b-dman-HEX-1:5 5b:b-dman-HEX-1:5 6b:b-dman-HEX-1:5 7b:b-dglc-HEX-1:5 8b:b-dman-HEX-1:5 9b:a-lgal-HEX-1:5|6:d 10b:a-lgal-HEX-1:5|6:d 11b:a-lgal-HEX-1:5|6:d 12b:a-lgal-HEX-1:5|6:d 13b:a-lgal-HEX-1:5|6:d 14b:a-dgro-dgal-NON-2:6|1:a|2:keto|3:d 15s:n-acetyl 16s:n-acetyl 17s:n-acetyl 18s:n-acetyl LIN 1:1o(-1+-1)2d 2:1o(-1+-1)3d 3:3o(-1+-1…	NLink	(NH4)1	17.03	1	21.2	13.34	29.07	0	0.39	4447.83	2424.86	18	3.8	1483.96	3	127.604	3260000	27345	MouseBrain-Z-T-1.raw	P43006|EAA2_MOUSE	7	162951	(HexNAc)5(Hex)6(Fuc)1(NeuAc)1_1251:0	N7:(HexNAc)5(Hex)6(Fuc)1(NeuAc)1_1251:0:25.70
VLVAPPSEEAN(+2933.02)TTK	(Fuc)1(Hex)5(HexNAc)4(NeuAc)4	RES 1b:b-dglc-HEX-1:5 2b:a-lgal-HEX-1:5|6:d 3b:b-dglc-HEX-1:5 4b:b-dman-HEX-1:5 5b:b-dman-HEX-1:5 6b:b-dglc-HEX-1:5 7b:b-dman-HEX-1:5 8b:a-dgro-dgal-NON-2:6|1:a|2:keto|3:d 9s:n-acetyl 10s:n-acetyl 11b:b-dman-HEX-1:5 12b:b-dglc-HEX-1:5 13b:b-dman-HEX-1:5 14b:a-dgro-dgal-NON-2:6|1:a|2:keto|3:d 15b:a-dgro-dgal-NON-2:6|1:a|2:keto|3:d 16b:a-dgro-dgal-NON-2:6|1:a|2:keto|3:d 17s:n-acetyl 18s:n-acetyl 19…	NLink		0	3	22.36	26.49	18.22	0	5.08	4387.78	2933.02	14	9	1464.62	3	74.4955		15595	MouseBrain-Z-T-1.raw	P43006|EAA2_MOUSE	11	0	(HexNAc)4(Hex)5(Fuc)1(NeuAc)4_2987:0	N11:(HexNAc)4(Hex)5(Fuc)1(NeuAc)4_2987:0:1000.00
LVN(+2944.07)STFLHNK	(Fuc)2(Hex)4(HexNAc)7(NeuAc)2	RES 1b:b-dglc-HEX-1:5 2b:a-lgal-HEX-1:5|6:d 3b:b-dglc-HEX-1:5 4b:b-dman-HEX-1:5 5b:b-dglc-HEX-1:5 6s:n-acetyl 7b:b-dman-HEX-1:5 8b:b-dglc-HEX-1:5 9s:n-acetyl 10b:b-dglc-HEX-1:5 11s:n-acetyl 12b:b-dman-HEX-1:5 13b:b-dglc-HEX-1:5 14s:n-acetyl 15b:b-dglc-HEX-1:5 16b:a-lgal-HEX-1:5|6:d 17b:b-dman-HEX-1:5 18b:a-dgro-dgal-NON-2:6|1:a|2:keto|3:d 19b:a-dgro-dgal-NON-2:6|1:a|2:keto|3:d 20s:n-acetyl 21s:n-…	NLink		0	-2	21.2	12.88	29.52	0	62.12	4115.71	2944.07	10	0.3	1372.24	3	71.1942	554000	14831	MouseBrain-Z-T-1.raw	Q9JIS5|SV2A_MOUSE	3	142035	(HexNAc)7(Hex)4(Fuc)2(NeuAc)2_3077:0	N3:(HexNAc)7(Hex)4(Fuc)2(NeuAc)2_3077:0:1001.00
AVISMLN(+3024.07)ETMNEAPEETK	(Fuc)2(Hex)7(HexNAc)5(NeuAc)2	RES 1b:b-dglc-HEX-1:5 2b:a-lgal-HEX-1:5|6:d 3b:b-dglc-HEX-1:5 4b:b-dman-HEX-1:5 5b:b-dman-HEX-1:5 6b:b-dglc-HEX-1:5 7b:b-dman-HEX-1:5 8b:a-lgal-HEX-1:5|6:d 9s:n-acetyl 10b:b-dman-HEX-1:5 11b:b-dglc-HEX-1:5 12b:b-dman-HEX-1:5 13b:b-dman-HEX-1:5 14s:n-acetyl 15b:b-dglc-HEX-1:5 16b:b-dman-HEX-1:5 17b:a-dgro-dgal-NON-2:6|1:a|2:keto|3:d 18b:a-dgro-dgal-NON-2:6|1:a|2:keto|3:d 19s:n-acetyl 20s:n-acetyl …	NLink		0	0	15.72	13.17	18.27	0	50.07	5030	3024.07	18	0.6	1258.51	4	203.449	319000	44387	MouseBrain-Z-T-1.raw	P43006|EAA2_MOUSE	7	114520	(HexNAc)5(Hex)7(Fuc)2(NeuAc)2_3381:0	N7:(HexNAc)5(Hex)7(Fuc)2(NeuAc)2_3381:0:25.70
TQLTC(+57.02)SLN(+3268.18)SSGVDIVGHR	(Fuc)2(Hex)6(HexNAc)7(NeuAc)2	RES 1b:b-dglc-HEX-1:5 2b:a-lgal-HEX-1:5|6:d 3b:b-dglc-HEX-1:5 4b:b-dman-HEX-1:5 5b:b-dglc-HEX-1:5 6s:n-acetyl 7b:b-dman-HEX-1:5 8b:b-dglc-HEX-1:5 9s:n-acetyl 10b:b-dglc-HEX-1:5 11b:b-dman-HEX-1:5 12s:n-acetyl 13b:b-dman-HEX-1:5 14b:b-dglc-HEX-1:5 15b:a-lgal-HEX-1:5|6:d 16b:b-dman-HEX-1:5 17b:a-dgro-dgal-NON-2:6|1:a|2:keto|3:d 18s:n-acetyl 19s:n-acetyl 20b:b-dglc-HEX-1:5 21b:b-dman-HEX-1:5 22b:a-d…	NLink		0	0	19.48	18.82	20.14	0	0.22	5211.13	3268.18	18	2.1	1303.79	4	130.615		28110	MouseBrain-Z-T-1.raw	P18572|BASI_MOUSE	8	0	Carbamidomethylation;(HexNAc)7(Hex)6(Fuc)2(NeuAc)2_4300:0	C5:Carbamidomethylation:1000.00;N8:(HexNAc)7(Hex)6(Fuc)2(NeuAc)2_4300:0:1000.00
VIYN(+3551.25)LTEK	(Fuc)7(Hex)7(HexNAc)4(NeuAc)2	RES 1b:b-dglc-HEX-1:5 2b:a-lgal-HEX-1:5|6:d 3b:b-dglc-HEX-1:5 4b:b-dman-HEX-1:5 5b:b-dman-HEX-1:5 6b:b-dglc-HEX-1:5 7b:b-dman-HEX-1:5 8b:a-lgal-HEX-1:5|6:d 9b:a-lgal-HEX-1:5|6:d 10b:a-lgal-HEX-1:5|6:d 11s:n-acetyl 12b:b-dglc-HEX-1:5 13b:a-lgal-HEX-1:5|6:d 14b:b-dman-HEX-1:5 15b:a-lgal-HEX-1:5|6:d 16b:a-dgro-dgal-NON-2:6|1:a|2:keto|3:d 17s:n-acetyl 18s:n-acetyl 19b:b-dman-HEX-1:5 20b:b-dman-HEX-1:…	NLink	(NH4)1	17.03	3	15.31	10.76	19.86	0	50.37	4546.82	3551.25	8	10.2	1138.48	4	71.7733		14988	MouseBrain-Z-T-1.raw	Q8VCM8|NCLN_MOUSE	4	0	(HexNAc)6(Hex)9(Fuc)2(NeuAc)2_5315:0	N4:(HexNAc)6(Hex)9(Fuc)2(NeuAc)2_5315:0:1001.00
SLDNDNYVFTAPYFN(+2641.92)K	(Fuc)8(Hex)3(HexNAc)2(NeuAc)2	RES 1b:b-dglc-HEX-1:5 2b:a-lgal-HEX-1:5|6:d 3b:b-dglc-HEX-1:5 4b:b-dman-HEX-1:5 5b:b-dman-HEX-1:5 6b:a-dgro-dgal-NON-2:6|1:a|2:keto|3:d 7b:a-lgal-HEX-1:5|6:d 8b:a-lgal-HEX-1:5|6:d 9b:a-lgal-HEX-1:5|6:d 10s:n-acetyl 11b:b-dman-HEX-1:5 12b:a-dgro-dgal-NON-2:6|1:a|2:keto|3:d 13b:a-lgal-HEX-1:5|6:d 14b:a-lgal-HEX-1:5|6:d 15b:a-lgal-HEX-1:5|6:d 16b:a-lgal-HEX-1:5|6:d 17s:n-acetyl 18s:n-acetyl 19s:n-ac…	NLink		0	-1	20.17	13.09	27.26	0	0.29	4548.8	2641.92	16	6.9	1516.95	3	202.577		44162	MouseBrain-Z-T-1.raw	O08532|CA2D1_MOUSE	15	0	(HexNAc)4(Hex)5(Fuc)1(NeuAc)3_1930:0	N15:(HexNAc)4(Hex)5(Fuc)1(NeuAc)3_1930:0:1001.00
N(+3544.30)SSHLVC(+57.02)SAC(+57.02)FGPC(+57.02)AR	(Hex)7(HexNAc)9(NeuAc)2	RES 1b:b-dglc-HEX-1:5 2b:b-dglc-HEX-1:5 3b:b-dman-HEX-1:5 4b:b-dman-HEX-1:5 5b:b-dglc-HEX-1:5 6b:b-dman-HEX-1:5 7b:b-dglc-HEX-1:5 8s:n-acetyl 9s:n-acetyl 10b:b-dglc-HEX-1:5 11b:b-dman-HEX-1:5 12b:a-dgro-dgal-NON-2:6|1:a|2:keto|3:d 13s:n-acetyl 14s:n-acetyl 15b:b-dman-HEX-1:5 16b:b-dglc-HEX-1:5 17b:b-dman-HEX-1:5 18b:b-dglc-HEX-1:5 19s:n-acetyl 20s:n-acetyl 21b:b-dglc-HEX-1:5 22b:b-dman-HEX-1:5 23…	NLink		0	0	16.91	17.57	16.26	0	0.08	5366.07	3544.3	16	9.5	1074.23	5	71.7686		14987	MouseBrain-Z-T-1.raw	Q91XD7|CREL1_MOUSE	1	0	(HexNAc)7(Hex)5(Fuc)5(NeuAc)2_5268:0;Carbamidomethylation;Carbamidomethylation;Carbamidomethylation	N1:(HexNAc)7(Hex)5(Fuc)5(NeuAc)2_5268:0:1000.00;C7:Carbamidomethylation:1000.00;C10:Carbamidomethylation:1000.00;C14:Carbamidomethylation:1000.00
VLTLAN(+3024.07)FTTK	(Fuc)2(Hex)7(HexNAc)5(NeuAc)2	RES 1b:b-dglc-HEX-1:5 2b:a-lgal-HEX-1:5|6:d 3b:b-dglc-HEX-1:5 4b:b-dman-HEX-1:5 5b:b-dman-HEX-1:5 6b:b-dglc-HEX-1:5 7b:b-dman-HEX-1:5 8b:a-lgal-HEX-1:5|6:d 9s:n-acetyl 10b:b-dman-HEX-1:5 11b:b-dglc-HEX-1:5 12b:b-dman-HEX-1:5 13b:b-dman-HEX-1:5 14s:n-acetyl 15b:b-dglc-HEX-1:5 16b:b-dman-HEX-1:5 17b:a-dgro-dgal-NON-2:6|1:a|2:keto|3:d 18b:a-dgro-dgal-NON-2:6|1:a|2:keto|3:d 19s:n-acetyl 20s:n-acetyl …	NLink		0	2	17.49	14.8	20.18	0	67.96	4130.7	3024.07	10	-2.5	1378.58	3	123.641	39600000	26718	MouseBrain-Z-T-1.raw	P01831|THY1_MOUSE	6	143061	(HexNAc)5(Hex)7(Fuc)2(NeuAc)2_3381:0	N6:(HexNAc)5(Hex)7(Fuc)2(NeuAc)2_3381:0:1000.00
N(+2748.97)ISSEEK	(Fuc)1(Hex)8(HexNAc)5(NeuAc)1	RES 1b:b-dglc-HEX-1:5 2b:a-lgal-HEX-1:5|6:d 3b:b-dglc-HEX-1:5 4b:b-dman-HEX-1:5 5b:b-dman-HEX-1:5 6b:b-dglc-HEX-1:5 7b:b-dman-HEX-1:5 8b:b-dman-HEX-1:5 9b:b-dman-HEX-1:5 10s:n-acetyl 11b:b-dman-HEX-1:5 12b:b-dglc-HEX-1:5 13b:b-dman-HEX-1:5 14b:b-dglc-HEX-1:5 15b:b-dman-HEX-1:5 16b:a-dgro-dgal-NON-2:6|1:a|2:keto|3:d 17s:n-acetyl 18s:n-acetyl 19s:n-acetyl 20s:n-acetyl 21s:n-acetyl LIN 1:1o(-1+-1)2d…	NLink		0	-3	11.8	11.79	11.8	0	4.15	3554.35	2748.97	7	-0.1	1184.78	3	18.14	48000	2883	MouseBrain-Z-T-1.raw	P13595|NCAM1_MOUSE	1	102486	(HexNAc)5(Hex)8(Fuc)1(NeuAc)1_2275:0	N1:(HexNAc)5(Hex)8(Fuc)1(NeuAc)1_2275:0:1001.00
VEFDDKGNVITSYGNPILLN(+1216.42)SSIPEDATIK	(Hex)5(HexNAc)2	RES 1b:b-dglc-HEX-1:5 2b:b-dglc-HEX-1:5 3b:b-dman-HEX-1:5 4b:b-dman-HEX-1:5 5b:b-dman-HEX-1:5 6b:b-dman-HEX-1:5 7b:b-dman-HEX-1:5 8s:n-acetyl 9s:n-acetyl LIN 1:1o(-1+-1)2d 2:2o(-1+-1)3d 3:3o(-1+-1)4d 4:3o(-1+-1)5d 5:5o(-1+-1)6d 6:5o(-1+-1)7d 7:2d(2+1)8n 8:1d(2+1)9n	NLink		0	0	19.69	13.79	25.59	0	0	4465.07	1216.42	30	0.4	1117.27	4	173.738	1000000	37692	MouseBrain-Z-T-1.raw	Q61503|5NTD_MOUSE	20	91172	(HexNAc)2(Hex)5_8:0	N20:(HexNAc)2(Hex)5_8:0:0.00
FN(+1216.42)HTQTIQQK	(Hex)5(HexNAc)2	RES 1b:b-dglc-HEX-1:5 2b:b-dglc-HEX-1:5 3b:b-dman-HEX-1:5 4b:b-dman-HEX-1:5 5b:b-dman-HEX-1:5 6b:b-dman-HEX-1:5 7b:b-dman-HEX-1:5 8s:n-acetyl 9s:n-acetyl LIN 1:1o(-1+-1)2d 2:2o(-1+-1)3d 3:3o(-1+-1)4d 4:3o(-1+-1)5d 5:5o(-1+-1)6d 6:5o(-1+-1)7d 7:2d(2+1)8n 8:1d(2+1)9n	NLink		0	0	38.95	34.74	43.16	0	0	2460.05	1216.42	10	1.4	1231.04	2	25.4961	237000	4565	MouseBrain-Z-T-1.raw	Q810U4|NRCAM_MOUSE	2	109764	(HexNAc)2(Hex)5_8:0	N2:(HexNAc)2(Hex)5_8:0:1000.00
ISN(+1216.42)VTPADAGIYYC(+57.02)VK	(Hex)5(HexNAc)2	RES 1b:b-dglc-HEX-1:5 2b:b-dglc-HEX-1:5 3b:b-dman-HEX-1:5 4b:b-dman-HEX-1:5 5b:b-dman-HEX-1:5 6b:b-dman-HEX-1:5 7b:b-dman-HEX-1:5 8s:n-acetyl 9s:n-acetyl LIN 1:1o(-1+-1)2d 2:2o(-1+-1)3d 3:3o(-1+-1)4d 4:3o(-1+-1)5d 5:5o(-1+-1)6d 6:5o(-1+-1)7d 7:2d(2+1)8n 8:1d(2+1)9n	NLink		0	0	32.9	23.35	42.46	0	0	2986.29	1216.42	16	1.2	1494.15	2	115.515	7390000	24789	MouseBrain-Z-T-1.raw	P97797|SHPS1_MOUSE	3	164388	(HexNAc)2(Hex)5_8:0;Carbamidomethylation	N3:(HexNAc)2(Hex)5_8:0:1000.00;C14:Carbamidomethylation:1000.00
VEFDDKGNVITSYGNPILLN(+1216.42)SSIPEDATIK	(Hex)5(HexNAc)2	RES 1b:b-dglc-HEX-1:5 2b:b-dglc-HEX-1:5 3b:b-dman-HEX-1:5 4b:b-dman-HEX-1:5 5b:b-dman-HEX-1:5 6b:b-dman-HEX-1:5 7b:b-dman-HEX-1:5 8s:n-acetyl 9s:n-acetyl LIN 1:1o(-1+-1)2d 2:2o(-1+-1)3d 3:3o(-1+-1)4d 4:3o(-1+-1)5d 5:5o(-1+-1)6d 6:5o(-1+-1)7d 7:2d(2+1)8n 8:1d(2+1)9n	NLink	(NH4)1	17.03	0	23.42	12.72	34.12	0	0	4482.09	1216.42	30	-0.6	1121.53	4	173.677	187000	37705	MouseBrain-Z-T-1.raw	Q61503|5NTD_MOUSE	20	91926	(HexNAc)2(Hex)5_8:0	N20:(HexNAc)2(Hex)5_8:0:23.70
N(+1216.42)LTPGGK	(Hex)5(HexNAc)2	RES 1b:b-dglc-HEX-1:5 2b:b-dglc-HEX-1:5 3b:b-dman-HEX-1:5 4b:b-dman-HEX-1:5 5b:b-dman-HEX-1:5 6b:b-dman-HEX-1:5 7b:b-dman-HEX-1:5 8s:n-acetyl 9s:n-acetyl LIN 1:1o(-1+-1)2d 2:2o(-1+-1)3d 3:3o(-1+-1)4d 4:3o(-1+-1)5d 5:5o(-1+-1)6d 6:5o(-1+-1)7d 7:2d(2+1)8n 8:1d(2+1)9n	NLink		0	0	17.78	15.67	19.89	0	0	1901.8	1216.42	7	1.3	951.907	2	21.7532	229000	3706	MouseBrain-Z-T-1.raw	Q80TS3|AGRL3_MOUSE	1	60588	(HexNAc)2(Hex)5_8:0	N1:(HexNAc)2(Hex)5_8:0:1000.00
VAALTVN(+1216.42)GTGPATDWLSAETFESDLDETR	(Hex)5(HexNAc)2	RES 1b:b-dglc-HEX-1:5 2b:b-dglc-HEX-1:5 3b:b-dman-HEX-1:5 4b:b-dman-HEX-1:5 5b:b-dman-HEX-1:5 6b:b-dman-HEX-1:5 7b:b-dman-HEX-1:5 8s:n-acetyl 9s:n-acetyl LIN 1:1o(-1+-1)2d 2:2o(-1+-1)3d 3:3o(-1+-1)4d 4:3o(-1+-1)5d 5:5o(-1+-1)6d 6:5o(-1+-1)7d 7:2d(2+1)8n 8:1d(2+1)9n	NLink	(NH4)1	17.03	0	19.75	11.6	27.89	0	0	4298.89	1216.42	29	-0.3	1433.97	3	212.357	493000	46357	MouseBrain-Z-T-1.raw	P97798|NEO1_MOUSE	7	154527	(HexNAc)2(Hex)5_8:0	N7:(HexNAc)2(Hex)5_8:0:1000.00
N(+1054.37)STKEEILAALEK	(Hex)4(HexNAc)2	RES 1b:b-dglc-HEX-1:5 2b:b-dglc-HEX-1:5 3b:b-dman-HEX-1:5 4b:b-dman-HEX-1:5 5b:b-dman-HEX-1:5 6b:b-dman-HEX-1:5 7s:n-acetyl 8s:n-acetyl LIN 1:1o(-1+-1)2d 2:2o(-1+-1)3d 3:3o(-1+-1)4d 4:3o(-1+-1)5d 5:5o(-1+-1)6d 6:2d(2+1)7n 7:1d(2+1)8n	NLink		0	0	24.03	12.41	35.65	0	0	2499.15	1054.37	13	1.8	1250.58	2	107.41	880000	22914	MouseBrain-Z-T-1.raw	Q61207|SAP_MOUSE	1	113156	(HexNAc)2(Hex)4_3:0	N1:(HexNAc)2(Hex)4_3:0:1000.00
GLLTFVDHLPVTQVVVGDTN(+1216.42)R	(Hex)5(HexNAc)2	RES 1b:b-dglc-HEX-1:5 2b:b-dglc-HEX-1:5 3b:b-dman-HEX-1:5 4b:b-dman-HEX-1:5 5b:b-dman-HEX-1:5 6b:b-dman-HEX-1:5 7b:b-dman-HEX-1:5 8s:n-acetyl 9s:n-acetyl LIN 1:1o(-1+-1)2d 2:2o(-1+-1)3d 3:3o(-1+-1)4d 4:3o(-1+-1)5d 5:5o(-1+-1)6d 6:5o(-1+-1)7d 7:2d(2+1)8n 8:1d(2+1)9n	NLink		0	0	36.25	28.62	43.89	0	0	3495.65	1216.42	21	1.4	1166.23	3	196.659	18200000	42944	MouseBrain-Z-T-1.raw	O54991|CNTP1_MOUSE	20	99508	(HexNAc)2(Hex)5_8:0	N20:(HexNAc)2(Hex)5_8:0:1000.00
N(+1216.42)LTRPSLTQYELDNLSK	(Hex)5(HexNAc)2	RES 1b:b-dglc-HEX-1:5 2b:b-dglc-HEX-1:5 3b:b-dman-HEX-1:5 4b:b-dman-HEX-1:5 5b:b-dman-HEX-1:5 6b:b-dman-HEX-1:5 7b:b-dman-HEX-1:5 8s:n-acetyl 9s:n-acetyl LIN 1:1o(-1+-1)2d 2:2o(-1+-1)3d 3:3o(-1+-1)4d 4:3o(-1+-1)5d 5:5o(-1+-1)6d 6:5o(-1+-1)7d 7:2d(2+1)8n 8:1d(2+1)9n	NLink		0	0	15.74	12.83	18.65	0	0	3207.45	1216.42	17	0.5	1070.16	3	117.469	642000	25159	MouseBrain-Z-T-1.raw	Q6V4S5|SDK2_MOUSE	1	81479	(HexNAc)2(Hex)5_8:0	N1:(HexNAc)2(Hex)5_8:0:28.83
LTC(+57.02)EC(+57.02)EHN(+1216.42)TTGPDC(+57.02)GK	(Hex)5(HexNAc)2	RES 1b:b-dglc-HEX-1:5 2b:b-dglc-HEX-1:5 3b:b-dman-HEX-1:5 4b:b-dman-HEX-1:5 5b:b-dman-HEX-1:5 6b:b-dman-HEX-1:5 7b:b-dman-HEX-1:5 8s:n-acetyl 9s:n-acetyl LIN 1:1o(-1+-1)2d 2:2o(-1+-1)3d 3:3o(-1+-1)4d 4:3o(-1+-1)5d 5:5o(-1+-1)6d 6:5o(-1+-1)7d 7:2d(2+1)8n 8:1d(2+1)9n	NLink		0	0	32.77	22.78	42.76	0	0	3094.16	1216.42	16	1	1032.39	3	28.8422	876000	5323	MouseBrain-Z-T-1.raw	Q8R4G0|NTNG1_MOUSE	8	74781	Carbamidomethylation;Carbamidomethylation;(HexNAc)2(Hex)5_8:0;Carbamidomethylation	C3:Carbamidomethylation:1000.00;C5:Carbamidomethylation:1000.00;N8:(HexNAc)2(Hex)5_8:0:1000.00;C14:Carbamidomethylation:1000.00
ASVDVFGN(+1216.42)R	(Hex)5(HexNAc)2	RES 1b:b-dglc-HEX-1:5 2b:b-dglc-HEX-1:5 3b:b-dman-HEX-1:5 4b:b-dman-HEX-1:5 5b:b-dman-HEX-1:5 6b:b-dman-HEX-1:5 7b:b-dman-HEX-1:5 8s:n-acetyl 9s:n-acetyl LIN 1:1o(-1+-1)2d 2:2o(-1+-1)3d 3:3o(-1+-1)4d 4:3o(-1+-1)5d 5:5o(-1+-1)6d 6:5o(-1+-1)7d 7:2d(2+1)8n 8:1d(2+1)9n	NLink		0	0	28.67	33.71	23.64	0	0	2179.9	1216.42	9	1.2	1090.96	2	72.0443	4050000	15078	MouseBrain-Z-T-1.raw	A2A699|F1712_MOUSE	8	86094	(HexNAc)2(Hex)5_8:0	N8:(HexNAc)2(Hex)5_8:0:1000.00
REEFWLGLDN(+1216.42)LSK	(Hex)5(HexNAc)2	RES 1b:b-dglc-HEX-1:5 2b:b-dglc-HEX-1:5 3b:b-dman-HEX-1:5 4b:b-dman-HEX-1:5 5b:b-dman-HEX-1:5 6b:b-dman-HEX-1:5 7b:b-dman-HEX-1:5 8s:n-acetyl 9s:n-acetyl LIN 1:1o(-1+-1)2d 2:2o(-1+-1)3d 3:3o(-1+-1)4d 4:3o(-1+-1)5d 5:5o(-1+-1)6d 6:5o(-1+-1)7d 7:2d(2+1)8n 8:1d(2+1)9n	NLink		0	0	28.88	29.75	28.01	0	0	2822.24	1216.42	13	0.1	941.753	3	144.568	97700	31233	MouseBrain-Z-T-1.raw	Q80YX1|TENA_MOUSE	10	59194	(HexNAc)2(Hex)5_8:0	N10:(HexNAc)2(Hex)5_8:0:1000.00
LSYNVIPLN(+1216.42)LTLDNR	(Hex)5(HexNAc)2	RES 1b:b-dglc-HEX-1:5 2b:b-dglc-HEX-1:5 3b:b-dman-HEX-1:5 4b:b-dman-HEX-1:5 5b:b-dman-HEX-1:5 6b:b-dman-HEX-1:5 7b:b-dman-HEX-1:5 8s:n-acetyl 9s:n-acetyl LIN 1:1o(-1+-1)2d 2:2o(-1+-1)3d 3:3o(-1+-1)4d 4:3o(-1+-1)5d 5:5o(-1+-1)6d 6:5o(-1+-1)7d 7:2d(2+1)8n 8:1d(2+1)9n	NLink		0	0	16.7	13.33	20.08	0	0	2960.37	1216.42	15	1.3	987.8	3	176.448	2070000	38247	MouseBrain-Z-T-1.raw	P63137|GBRB2_MOUSE	9	66614	(HexNAc)2(Hex)5_8:0	N9:(HexNAc)2(Hex)5_8:0:38.32
TN(+1216.42)STQVSDVR	(Hex)5(HexNAc)2	RES 1b:b-dglc-HEX-1:5 2b:b-dglc-HEX-1:5 3b:b-dman-HEX-1:5 4b:b-dman-HEX-1:5 5b:b-dman-HEX-1:5 6b:b-dman-HEX-1:5 7b:b-dman-HEX-1:5 8s:n-acetyl 9s:n-acetyl LIN 1:1o(-1+-1)2d 2:2o(-1+-1)3d 3:3o(-1+-1)4d 4:3o(-1+-1)5d 5:5o(-1+-1)6d 6:5o(-1+-1)7d 7:2d(2+1)8n 8:1d(2+1)9n	NLink		0	0	24.5	22.87	26.13	0	0	2321.96	1216.42	10	1.2	1161.99	2	28.4979	214000	5247	MouseBrain-Z-T-1.raw	Q64455|PTPRJ_MOUSE	2	98820	(HexNAc)2(Hex)5_8:0	N2:(HexNAc)2(Hex)5_8:0:1000.00
VIC(+57.02)TGPN(+1216.42)DTSPGSPR	(Hex)5(HexNAc)2	RES 1b:b-dglc-HEX-1:5 2b:b-dglc-HEX-1:5 3b:b-dman-HEX-1:5 4b:b-dman-HEX-1:5 5b:b-dman-HEX-1:5 6b:b-dman-HEX-1:5 7b:b-dman-HEX-1:5 8s:n-acetyl 9s:n-acetyl LIN 1:1o(-1+-1)2d 2:2o(-1+-1)3d 3:3o(-1+-1)4d 4:3o(-1+-1)5d 5:5o(-1+-1)6d 6:5o(-1+-1)7d 7:2d(2+1)8n 8:1d(2+1)9n	NLink		0	0	26.9	21.6	32.19	0	0	2773.15	1216.42	15	1.3	925.391	3	52.1214	806000	10558	MouseBrain-Z-T-1.raw	P35438|NMDZ1_MOUSE	7	56679	Carbamidomethylation;(HexNAc)2(Hex)5_8:0	C3:Carbamidomethylation:1000.00;N7:(HexNAc)2(Hex)5_8:0:1000.00
AFNISPN(+1216.42)DTSSGSC(+57.02)GINLVTLK	(Hex)5(HexNAc)2	RES 1b:b-dglc-HEX-1:5 2b:b-dglc-HEX-1:5 3b:b-dman-HEX-1:5 4b:b-dman-HEX-1:5 5b:b-dman-HEX-1:5 6b:b-dman-HEX-1:5 7b:b-dman-HEX-1:5 8s:n-acetyl 9s:n-acetyl LIN 1:1o(-1+-1)2d 2:2o(-1+-1)3d 3:3o(-1+-1)4d 4:3o(-1+-1)5d 5:5o(-1+-1)6d 6:5o(-1+-1)7d 7:2d(2+1)8n 8:1d(2+1)9n	NLink	(NH4)1	17.03	0	27.53	12.71	42.35	0	0	3527.57	1216.42	22	-1.8	1176.86	3	153.195	59000	33132	MouseBrain-Z-T-1.raw	P11438|LAMP1_MOUSE	7	101216	(HexNAc)2(Hex)5_8:0;Carbamidomethylation	N7:(HexNAc)2(Hex)5_8:0:67.76;C14:Carbamidomethylation:1000.00
SVSVAAGDSTVLN(+1216.42)C(+57.02)TLTSLLPVGPIR	(Hex)5(HexNAc)2	RES 1b:b-dglc-HEX-1:5 2b:b-dglc-HEX-1:5 3b:b-dman-HEX-1:5 4b:b-dman-HEX-1:5 5b:b-dman-HEX-1:5 6b:b-dman-HEX-1:5 7b:b-dman-HEX-1:5 8s:n-acetyl 9s:n-acetyl LIN 1:1o(-1+-1)2d 2:2o(-1+-1)3d 3:3o(-1+-1)4d 4:3o(-1+-1)5d 5:5o(-1+-1)6d 6:5o(-1+-1)7d 7:2d(2+1)8n 8:1d(2+1)9n	NLink		0	0	20.83	11.38	30.28	0	0	3842.82	1216.42	26	1.7	1922.42	2	211.872	383000	46229	MouseBrain-Z-T-1.raw	P97797|SHPS1_MOUSE	13	188653	(HexNAc)2(Hex)5_8:0;Carbamidomethylation	N13:(HexNAc)2(Hex)5_8:0:1000.00;C14:Carbamidomethylation:1000.00
RIGPGEPLELLC(+57.02)N(+1216.42)VSGALPPPGR	(Hex)5(HexNAc)2	RES 1b:b-dglc-HEX-1:5 2b:b-dglc-HEX-1:5 3b:b-dman-HEX-1:5 4b:b-dman-HEX-1:5 5b:b-dman-HEX-1:5 6b:b-dman-HEX-1:5 7b:b-dman-HEX-1:5 8s:n-acetyl 9s:n-acetyl LIN 1:1o(-1+-1)2d 2:2o(-1+-1)3d 3:3o(-1+-1)4d 4:3o(-1+-1)5d 5:5o(-1+-1)6d 6:5o(-1+-1)7d 7:2d(2+1)8n 8:1d(2+1)9n	NLink		0	0	17.36	17.66	17.06	0	0	3614.7	1216.42	23	1.4	1205.91	3	169.818		36852	MouseBrain-Z-T-1.raw	Q8R366|IGSF8_MOUSE	13	0	Carbamidomethylation;(HexNAc)2(Hex)5_8:0	C12:Carbamidomethylation:1000.00;N13:(HexNAc)2(Hex)5_8:0:1000.00
ATQLFTN(+1216.42)QTDIPNMEDVYAVK	(Hex)5(HexNAc)2	RES 1b:b-dglc-HEX-1:5 2b:b-dglc-HEX-1:5 3b:b-dman-HEX-1:5 4b:b-dman-HEX-1:5 5b:b-dman-HEX-1:5 6b:b-dman-HEX-1:5 7b:b-dman-HEX-1:5 8s:n-acetyl 9s:n-acetyl LIN 1:1o(-1+-1)2d 2:2o(-1+-1)3d 3:3o(-1+-1)4d 4:3o(-1+-1)5d 5:5o(-1+-1)6d 6:5o(-1+-1)7d 7:2d(2+1)8n 8:1d(2+1)9n	NLink	(NH4)1	17.03	0	25.1	11.64	38.55	0	0	3630.6	1216.42	21	-3.7	1211.2	3	170.124	511000	36959	MouseBrain-Z-T-1.raw	Q9JIA1|LGI1_MOUSE	7	106665	(HexNAc)2(Hex)5_8:0	N7:(HexNAc)2(Hex)5_8:0:0.00
FLEPYN(+1216.42)DSIQAQK	(Hex)5(HexNAc)2	RES 1b:b-dglc-HEX-1:5 2b:b-dglc-HEX-1:5 3b:b-dman-HEX-1:5 4b:b-dman-HEX-1:5 5b:b-dman-HEX-1:5 6b:b-dman-HEX-1:5 7b:b-dman-HEX-1:5 8s:n-acetyl 9s:n-acetyl LIN 1:1o(-1+-1)2d 2:2o(-1+-1)3d 3:3o(-1+-1)4d 4:3o(-1+-1)5d 5:5o(-1+-1)6d 6:5o(-1+-1)7d 7:2d(2+1)8n 8:1d(2+1)9n	NLink	(NH4)1	17.03	0	40.69	33.15	48.22	0	0	2785.21	1216.42	13	0.2	929.409	3	94.9568	13400000	20182	MouseBrain-Z-T-1.raw	P14231|AT1B2_MOUSE	6	57221	(HexNAc)2(Hex)5_8:0	N6:(HexNAc)2(Hex)5_8:0:1000.00
WLNRPQN(+1216.42)ISILTLC(+57.02)ESTTGAC(+57.02)SR	(Hex)5(HexNAc)2	RES 1b:b-dglc-HEX-1:5 2b:b-dglc-HEX-1:5 3b:b-dman-HEX-1:5 4b:b-dman-HEX-1:5 5b:b-dman-HEX-1:5 6b:b-dman-HEX-1:5 7b:b-dman-HEX-1:5 8s:n-acetyl 9s:n-acetyl LIN 1:1o(-1+-1)2d 2:2o(-1+-1)3d 3:3o(-1+-1)4d 4:3o(-1+-1)5d 5:5o(-1+-1)6d 6:5o(-1+-1)7d 7:2d(2+1)8n 8:1d(2+1)9n	NLink		0	0	32.48	23.45	41.5	0	0	3892.73	1216.42	23	3.1	1298.59	3	145.444	3380000	31381	MouseBrain-Z-T-1.raw	Q6NXK7|DPP10_MOUSE	7	124788	(HexNAc)2(Hex)5_8:0;Carbamidomethylation;Carbamidomethylation	N7:(HexNAc)2(Hex)5_8:0:12.42;C14:Carbamidomethylation:1000.00;C21:Carbamidomethylation:1000.00
GLLTFVDHLPVTQVVVGDTN(+1216.42)R	(Hex)5(HexNAc)2	RES 1b:b-dglc-HEX-1:5 2b:b-dglc-HEX-1:5 3b:b-dman-HEX-1:5 4b:b-dman-HEX-1:5 5b:b-dman-HEX-1:5 6b:b-dman-HEX-1:5 7b:b-dman-HEX-1:5 8s:n-acetyl 9s:n-acetyl LIN 1:1o(-1+-1)2d 2:2o(-1+-1)3d 3:3o(-1+-1)4d 4:3o(-1+-1)5d 5:5o(-1+-1)6d 6:5o(-1+-1)7d 7:2d(2+1)8n 8:1d(2+1)9n	NLink		0	0	27.23	12.91	41.56	0	0	3495.65	1216.42	21	1.4	1166.23	3	196.659	18200000	42548	MouseBrain-Z-T-1.raw	O54991|CNTP1_MOUSE	20	99508	(HexNAc)2(Hex)5_8:0	N20:(HexNAc)2(Hex)5_8:0:1000.00
EIC(+57.02)SGN(+1216.42)SSQC(+57.02)APNVHK	(Hex)5(HexNAc)2	RES 1b:b-dglc-HEX-1:5 2b:b-dglc-HEX-1:5 3b:b-dman-HEX-1:5 4b:b-dman-HEX-1:5 5b:b-dman-HEX-1:5 6b:b-dman-HEX-1:5 7b:b-dman-HEX-1:5 8s:n-acetyl 9s:n-acetyl LIN 1:1o(-1+-1)2d 2:2o(-1+-1)3d 3:3o(-1+-1)4d 4:3o(-1+-1)5d 5:5o(-1+-1)6d 6:5o(-1+-1)7d 7:2d(2+1)8n 8:1d(2+1)9n	NLink		0	0	21.7	20.55	22.84	0	0	3003.19	1216.42	16	2.9	1002.07	3	36.4187		7041	MouseBrain-Z-T-1.raw	Q9R1V6|ADA22_MOUSE	6	0	Carbamidomethylation;(HexNAc)2(Hex)5_8:0;Carbamidomethylation	C3:Carbamidomethylation:1000.00;N6:(HexNAc)2(Hex)5_8:0:29.06;C10:Carbamidomethylation:1000.00
DN(+1216.42)TTC(+57.02)YEFKK	(Hex)5(HexNAc)2	RES 1b:b-dglc-HEX-1:5 2b:b-dglc-HEX-1:5 3b:b-dman-HEX-1:5 4b:b-dman-HEX-1:5 5b:b-dman-HEX-1:5 6b:b-dman-HEX-1:5 7b:b-dman-HEX-1:5 8s:n-acetyl 9s:n-acetyl LIN 1:1o(-1+-1)2d 2:2o(-1+-1)3d 3:3o(-1+-1)4d 4:3o(-1+-1)5d 5:5o(-1+-1)6d 6:5o(-1+-1)7d 7:2d(2+1)8n 8:1d(2+1)9n	NLink		0	0	14.64	13.06	16.22	0	0	2520.99	1216.42	10	0.7	841.338	3	48.7912	122000	9840	MouseBrain-Z-T-1.raw	Q91ZX7|LRP1_MOUSE	2	46096	(HexNAc)2(Hex)5_8:0;Carbamidomethylation	N2:(HexNAc)2(Hex)5_8:0:1001.00;C5:Carbamidomethylation:1000.00
DEDAENLGHFVMFPAN(+1216.42)GSIDLM(+15.99)YFPYYGK	(Hex)5(HexNAc)2	RES 1b:b-dglc-HEX-1:5 2b:b-dglc-HEX-1:5 3b:b-dman-HEX-1:5 4b:b-dman-HEX-1:5 5b:b-dman-HEX-1:5 6b:b-dman-HEX-1:5 7b:b-dman-HEX-1:5 8s:n-acetyl 9s:n-acetyl LIN 1:1o(-1+-1)2d 2:2o(-1+-1)3d 3:3o(-1+-1)4d 4:3o(-1+-1)5d 5:5o(-1+-1)6d 6:5o(-1+-1)7d 7:2d(2+1)8n 8:1d(2+1)9n	NLink		0	0	22.55	12.74	32.36	0	0	4571.91	1216.42	29	2.5	1524.98	3	227.248	1530000	49736	MouseBrain-Z-T-1.raw	P14231|AT1B2_MOUSE	16	168768	(HexNAc)2(Hex)5_8:0;Oxidation (M)	N16:(HexNAc)2(Hex)5_8:0:32.22;M22:Oxidation (M):1000.00
LAYSGIPLN(+1216.42)LTLDNR	(Hex)5(HexNAc)2	RES 1b:b-dglc-HEX-1:5 2b:b-dglc-HEX-1:5 3b:b-dman-HEX-1:5 4b:b-dman-HEX-1:5 5b:b-dman-HEX-1:5 6b:b-dman-HEX-1:5 7b:b-dman-HEX-1:5 8s:n-acetyl 9s:n-acetyl LIN 1:1o(-1+-1)2d 2:2o(-1+-1)3d 3:3o(-1+-1)4d 4:3o(-1+-1)5d 5:5o(-1+-1)6d 6:5o(-1+-1)7d 7:2d(2+1)8n 8:1d(2+1)9n	NLink		0	0	14.38	11.99	16.77	0	0	2875.32	1216.42	15	5.4	1438.68	2	161.922	596000	35160	MouseBrain-Z-T-1.raw	P63080|GBRB3_MOUSE	9	155475	(HexNAc)2(Hex)5_8:0	N9:(HexNAc)2(Hex)5_8:0:28.79
LGC(+57.02)WNPVTGLN(+1216.42)GSLTDKK	(Hex)5(HexNAc)2	RES 1b:b-dglc-HEX-1:5 2b:b-dglc-HEX-1:5 3b:b-dman-HEX-1:5 4b:b-dman-HEX-1:5 5b:b-dman-HEX-1:5 6b:b-dman-HEX-1:5 7b:b-dman-HEX-1:5 8s:n-acetyl 9s:n-acetyl LIN 1:1o(-1+-1)2d 2:2o(-1+-1)3d 3:3o(-1+-1)4d 4:3o(-1+-1)5d 5:5o(-1+-1)6d 6:5o(-1+-1)7d 7:2d(2+1)8n 8:1d(2+1)9n	NLink		0	-1	21.12	19.83	22.41	0	0	3175.41	1216.42	18	0.9	1059.14	3	121.755		26130	MouseBrain-Z-T-1.raw	Q61625|GRID2_MOUSE	11	0	Carbamidomethylation;(HexNAc)2(Hex)5_8:0	C3:Carbamidomethylation:1000.00;N11:(HexNAc)2(Hex)5_8:0:43.32
KIN(+1216.42)GTWNGMIGEVVMK	(Hex)5(HexNAc)2	RES 1b:b-dglc-HEX-1:5 2b:b-dglc-HEX-1:5 3b:b-dman-HEX-1:5 4b:b-dman-HEX-1:5 5b:b-dman-HEX-1:5 6b:b-dman-HEX-1:5 7b:b-dman-HEX-1:5 8s:n-acetyl 9s:n-acetyl LIN 1:1o(-1+-1)2d 2:2o(-1+-1)3d 3:3o(-1+-1)4d 4:3o(-1+-1)5d 5:5o(-1+-1)6d 6:5o(-1+-1)7d 7:2d(2+1)8n 8:1d(2+1)9n	NLink		0	0	18.72	19.91	17.53	0	0	2992.33	1216.42	16	2.1	998.452	3	131.401	136000	28315	MouseBrain-Z-T-1.raw	Q01097|NMDE2_MOUSE	3	68143	(HexNAc)2(Hex)5_8:0	N3:(HexNAc)2(Hex)5_8:0:12.42
N(+1216.42)VSDTTKR	(Hex)5(HexNAc)2	RES 1b:b-dglc-HEX-1:5 2b:b-dglc-HEX-1:5 3b:b-dman-HEX-1:5 4b:b-dman-HEX-1:5 5b:b-dman-HEX-1:5 6b:b-dman-HEX-1:5 7b:b-dman-HEX-1:5 8s:n-acetyl 9s:n-acetyl LIN 1:1o(-1+-1)2d 2:2o(-1+-1)3d 3:3o(-1+-1)4d 4:3o(-1+-1)5d 5:5o(-1+-1)6d 6:5o(-1+-1)7d 7:2d(2+1)8n 8:1d(2+1)9n	NLink		0	0	16.71	16.29	17.14	0	0	2135.89	1216.42	8	1.6	1068.96	2	14.961	415000	2127	MouseBrain-Z-T-1.raw	P97797|SHPS1_MOUSE	1	81275	(HexNAc)2(Hex)5_8:0	N1:(HexNAc)2(Hex)5_8:0:1000.00
RAN(+1216.42)QTALC(+57.02)GGGVQTR	(Hex)5(HexNAc)2	RES 1b:b-dglc-HEX-1:5 2b:b-dglc-HEX-1:5 3b:b-dman-HEX-1:5 4b:b-dman-HEX-1:5 5b:b-dman-HEX-1:5 6b:b-dman-HEX-1:5 7b:b-dman-HEX-1:5 8s:n-acetyl 9s:n-acetyl LIN 1:1o(-1+-1)2d 2:2o(-1+-1)3d 3:3o(-1+-1)4d 4:3o(-1+-1)5d 5:5o(-1+-1)6d 6:5o(-1+-1)7d 7:2d(2+1)8n 8:1d(2+1)9n	NLink		0	0	29.01	30.71	27.3	0	0	2804.21	1216.42	15	1.6	935.746	3	34.4646	220000	6607	MouseBrain-Z-T-1.raw	Q69ZU6|THS7A_MOUSE	3	58293	(HexNAc)2(Hex)5_8:0;Carbamidomethylation	N3:(HexNAc)2(Hex)5_8:0:1000.00;C8:Carbamidomethylation:1000.00
TC(+57.02)N(+1038.37)SSLTLR	(Fuc)1(Hex)3(HexNAc)2	RES 1b:b-dglc-HEX-1:5 2b:a-lgal-HEX-1:5|6:d 3b:b-dglc-HEX-1:5 4b:b-dman-HEX-1:5 5b:b-dman-HEX-1:5 6b:b-dman-HEX-1:5 7s:n-acetyl 8s:n-acetyl LIN 1:1o(-1+-1)2d 2:1o(-1+-1)3d 3:3o(-1+-1)4d 4:4o(-1+-1)5d 5:4o(-1+-1)6d 6:3d(2+1)7n 7:1d(2+1)8n	NLink		0	0	14.72	12.41	17.03	0	100	2088.89	1038.37	9	1.2	1045.45	2	50.4911	252000	10266	MouseBrain-Z-T-1.raw	Q3UVX5|GRM5_MOUSE	3	76902	Carbamidomethylation;(HexNAc)2(Hex)3(Fuc)1_2:0	C2:Carbamidomethylation:1000.00;N3:(HexNAc)2(Hex)3(Fuc)1_2:0:1000.00
FLEPYN(+1216.42)DSIQAQK	(Hex)5(HexNAc)2	RES 1b:b-dglc-HEX-1:5 2b:b-dglc-HEX-1:5 3b:b-dman-HEX-1:5 4b:b-dman-HEX-1:5 5b:b-dman-HEX-1:5 6b:b-dman-HEX-1:5 7b:b-dman-HEX-1:5 8s:n-acetyl 9s:n-acetyl LIN 1:1o(-1+-1)2d 2:2o(-1+-1)3d 3:3o(-1+-1)4d 4:3o(-1+-1)5d 5:5o(-1+-1)6d 6:5o(-1+-1)7d 7:2d(2+1)8n 8:1d(2+1)9n	NLink		0	1	14.11	13.29	14.93	0	0	2768.18	1216.42	13	-6.6	924.063	3	98.5405	871000	20964	MouseBrain-Z-T-1.raw	P14231|AT1B2_MOUSE	6	56524	(HexNAc)2(Hex)5_8:0	N6:(HexNAc)2(Hex)5_8:0:1000.00
YYHGELSYLN(+1216.42)VTR	(Hex)5(HexNAc)2	RES 1b:b-dglc-HEX-1:5 2b:b-dglc-HEX-1:5 3b:b-dman-HEX-1:5 4b:b-dman-HEX-1:5 5b:b-dman-HEX-1:5 6b:b-dman-HEX-1:5 7b:b-dman-HEX-1:5 8s:n-acetyl 9s:n-acetyl LIN 1:1o(-1+-1)2d 2:2o(-1+-1)3d 3:3o(-1+-1)4d 4:3o(-1+-1)5d 5:5o(-1+-1)6d 6:5o(-1+-1)7d 7:2d(2+1)8n 8:1d(2+1)9n	NLink		0	0	39.3	34.47	44.12	0	0	2830.2	1216.42	13	1.1	944.41	3	103.75	10200000	22144	MouseBrain-Z-T-1.raw	P18242|CATD_MOUSE	10	59557	(HexNAc)2(Hex)5_8:0	N10:(HexNAc)2(Hex)5_8:0:1000.00
DAMVGN(+1216.42)YTC(+57.02)EVTELSR	(Hex)5(HexNAc)2	RES 1b:b-dglc-HEX-1:5 2b:b-dglc-HEX-1:5 3b:b-dman-HEX-1:5 4b:b-dman-HEX-1:5 5b:b-dman-HEX-1:5 6b:b-dman-HEX-1:5 7b:b-dman-HEX-1:5 8s:n-acetyl 9s:n-acetyl LIN 1:1o(-1+-1)2d 2:2o(-1+-1)3d 3:3o(-1+-1)4d 4:3o(-1+-1)5d 5:5o(-1+-1)6d 6:5o(-1+-1)7d 7:2d(2+1)8n 8:1d(2+1)9n	NLink		0	-1	27.61	14.48	40.74	0	0	3060.23	1216.42	16	7.1	1530.63	2	137.539		29654	MouseBrain-Z-T-1.raw	Q61735|CD47_MOUSE	6	0	(HexNAc)2(Hex)5_8:0;Carbamidomethylation	N6:(HexNAc)2(Hex)5_8:0:1000.00;C9:Carbamidomethylation:1000.00
IWC(+57.02)LGN(+1216.42)ETR	(Hex)5(HexNAc)2	RES 1b:b-dglc-HEX-1:5 2b:b-dglc-HEX-1:5 3b:b-dman-HEX-1:5 4b:b-dman-HEX-1:5 5b:b-dman-HEX-1:5 6b:b-dman-HEX-1:5 7b:b-dman-HEX-1:5 8s:n-acetyl 9s:n-acetyl LIN 1:1o(-1+-1)2d 2:2o(-1+-1)3d 3:3o(-1+-1)4d 4:3o(-1+-1)5d 5:5o(-1+-1)6d 6:5o(-1+-1)7d 7:2d(2+1)8n 8:1d(2+1)9n	NLink		0	0	26.03	20.44	31.62	0	0	2363.97	1216.42	9	1.8	1182.99	2	90.6704	898000	19203	MouseBrain-Z-T-1.raw	Q7TPD3|ROBO2_MOUSE	6	102164	Carbamidomethylation;(HexNAc)2(Hex)5_8:0	C3:Carbamidomethylation:1000.00;N6:(HexNAc)2(Hex)5_8:0:1000.00
ATQLFTN(+1216.42)QTDIPNMEDVYAVK	(Hex)5(HexNAc)2	RES 1b:b-dglc-HEX-1:5 2b:b-dglc-HEX-1:5 3b:b-dman-HEX-1:5 4b:b-dman-HEX-1:5 5b:b-dman-HEX-1:5 6b:b-dman-HEX-1:5 7b:b-dman-HEX-1:5 8s:n-acetyl 9s:n-acetyl LIN 1:1o(-1+-1)2d 2:2o(-1+-1)3d 3:3o(-1+-1)4d 4:3o(-1+-1)5d 5:5o(-1+-1)6d 6:5o(-1+-1)7d 7:2d(2+1)8n 8:1d(2+1)9n	NLink		0	0	19.57	11.07	28.07	0	0	3613.57	1216.42	21	0.7	1807.8	2	166.853	712000	36174	MouseBrain-Z-T-1.raw	Q9JIA1|LGI1_MOUSE	7	186747	(HexNAc)2(Hex)5_8:0	N7:(HexNAc)2(Hex)5_8:0:0.00
FN(+1216.42)STEYQVVTR	(Hex)5(HexNAc)2	RES 1b:b-dglc-HEX-1:5 2b:b-dglc-HEX-1:5 3b:b-dman-HEX-1:5 4b:b-dman-HEX-1:5 5b:b-dman-HEX-1:5 6b:b-dman-HEX-1:5 7b:b-dman-HEX-1:5 8s:n-acetyl 9s:n-acetyl LIN 1:1o(-1+-1)2d 2:2o(-1+-1)3d 3:3o(-1+-1)4d 4:3o(-1+-1)5d 5:5o(-1+-1)6d 6:5o(-1+-1)7d 7:2d(2+1)8n 8:1d(2+1)9n	NLink		0	0	19.4	20.57	18.24	0	0	2559.07	1216.42	11	0.8	854.032	3	84.7816	1100000	17941	MouseBrain-Z-T-1.raw	Q91ZX7|LRP1_MOUSE	2	47678	(HexNAc)2(Hex)5_8:0	N2:(HexNAc)2(Hex)5_8:0:1000.00
FLEPYN(+1216.42)DSIQAQK	(Hex)5(HexNAc)2	RES 1b:b-dglc-HEX-1:5 2b:b-dglc-HEX-1:5 3b:b-dman-HEX-1:5 4b:b-dman-HEX-1:5 5b:b-dman-HEX-1:5 6b:b-dman-HEX-1:5 7b:b-dman-HEX-1:5 8s:n-acetyl 9s:n-acetyl LIN 1:1o(-1+-1)2d 2:2o(-1+-1)3d 3:3o(-1+-1)4d 4:3o(-1+-1)5d 5:5o(-1+-1)6d 6:5o(-1+-1)7d 7:2d(2+1)8n 8:1d(2+1)9n	NLink	(NH4)1	17.03	0	18.53	14.18	22.87	0	0	2785.21	1216.42	13	-3.9	929.405	3	99.2332		21113	MouseBrain-Z-T-1.raw	P14231|AT1B2_MOUSE	6	0	(HexNAc)2(Hex)5_8:0	N6:(HexNAc)2(Hex)5_8:0:1000.00
GGTHN(+1216.42)NSSYTMNTK	(Hex)5(HexNAc)2	RES 1b:b-dglc-HEX-1:5 2b:b-dglc-HEX-1:5 3b:b-dman-HEX-1:5 4b:b-dman-HEX-1:5 5b:b-dman-HEX-1:5 6b:b-dman-HEX-1:5 7b:b-dman-HEX-1:5 8s:n-acetyl 9s:n-acetyl LIN 1:1o(-1+-1)2d 2:2o(-1+-1)3d 3:3o(-1+-1)4d 4:3o(-1+-1)5d 5:5o(-1+-1)6d 6:5o(-1+-1)7d 7:2d(2+1)8n 8:1d(2+1)9n	NLink		0	0	23.25	27.6	18.9	0	0	2727.07	1216.42	14	1	910.031	3	24.5233	62100	4348	MouseBrain-Z-T-1.raw	Q9JI59|JAM2_MOUSE	5	54314	(HexNAc)2(Hex)5_8:0	N5:(HexNAc)2(Hex)5_8:0:0.00
C(+57.02)HLN(+1216.42)NSEC(+57.02)MPIK	(Hex)5(HexNAc)2	RES 1b:b-dglc-HEX-1:5 2b:b-dglc-HEX-1:5 3b:b-dman-HEX-1:5 4b:b-dman-HEX-1:5 5b:b-dman-HEX-1:5 6b:b-dman-HEX-1:5 7b:b-dman-HEX-1:5 8s:n-acetyl 9s:n-acetyl LIN 1:1o(-1+-1)2d 2:2o(-1+-1)3d 3:3o(-1+-1)4d 4:3o(-1+-1)5d 5:5o(-1+-1)6d 6:5o(-1+-1)7d 7:2d(2+1)8n 8:1d(2+1)9n	NLink		0	0	15.82	13.36	18.27	0	0	2718.07	1216.42	12	1	907.031	3	53.677	42000	10947	MouseBrain-Z-T-1.raw	Q8C419|GP158_MOUSE	4	53964	Carbamidomethylation;(HexNAc)2(Hex)5_8:0;Carbamidomethylation	C1:Carbamidomethylation:1000.00;N4:(HexNAc)2(Hex)5_8:0:1001.00;C8:Carbamidomethylation:1000.00
N(+1038.37)TTISVHPSTR	(Fuc)1(Hex)3(HexNAc)2	RES 1b:b-dglc-HEX-1:5 2b:a-lgal-HEX-1:5|6:d 3b:b-dglc-HEX-1:5 4b:b-dman-HEX-1:5 5b:b-dman-HEX-1:5 6b:b-dman-HEX-1:5 7s:n-acetyl 8s:n-acetyl LIN 1:1o(-1+-1)2d 2:1o(-1+-1)3d 3:3o(-1+-1)4d 4:4o(-1+-1)5d 5:4o(-1+-1)6d 6:3d(2+1)7n 7:1d(2+1)8n	NLink		0	0	21.59	21.25	21.94	0	100	2250	1038.37	11	1.8	751.008	3	35.5956	95200	6819	MouseBrain-Z-T-1.raw	P29533|VCAM1_MOUSE	1	35143	(HexNAc)2(Hex)3(Fuc)1_2:0	N1:(HexNAc)2(Hex)3(Fuc)1_2:0:1000.00
N(+1378.47)GTSFDIHYGSGSLSGYLSQDTVSVPC(+57.02)K	(Hex)6(HexNAc)2	RES 1b:b-dglc-HEX-1:5 2b:b-dglc-HEX-1:5 3b:b-dman-HEX-1:5 4b:b-dman-HEX-1:5 5b:b-dman-HEX-1:5 6b:b-dman-HEX-1:5 7b:b-dman-HEX-1:5 8b:b-dman-HEX-1:5 9s:n-acetyl 10s:n-acetyl LIN 1:1o(-1+-1)2d 2:2o(-1+-1)3d 3:3o(-1+-1)4d 4:4o(-1+-1)5d 5:4o(-1+-1)6d 6:3o(-1+-1)7d 7:7o(-1+-1)8d 8:2d(2+1)9n 9:1d(2+1)10n	NLink		0	0	29.76	22.36	37.17	0	0	4353.83	1378.47	28	1.9	1452.29	3	159.346	4940000	34495	MouseBrain-Z-T-1.raw	P18242|CATD_MOUSE	1	157551	(HexNAc)2(Hex)6_23:0;Carbamidomethylation	N1:(HexNAc)2(Hex)6_23:0:1000.00;C27:Carbamidomethylation:1000.00
HEN(+1378.47)NTKDNSIQHEFSLTR	(Hex)6(HexNAc)2	RES 1b:b-dglc-HEX-1:5 2b:b-dglc-HEX-1:5 3b:b-dman-HEX-1:5 4b:b-dman-HEX-1:5 5b:b-dman-HEX-1:5 6b:b-dman-HEX-1:5 7b:b-dman-HEX-1:5 8b:b-dman-HEX-1:5 9s:n-acetyl 10s:n-acetyl LIN 1:1o(-1+-1)2d 2:2o(-1+-1)3d 3:3o(-1+-1)4d 4:4o(-1+-1)5d 5:4o(-1+-1)6d 6:3o(-1+-1)7d 7:7o(-1+-1)8d 8:2d(2+1)9n 9:1d(2+1)10n	NLink		0	0	27.87	18.44	37.31	0	0	3547.49	1378.47	18	1.1	1183.51	3	63.311	23900000	13236	MouseBrain-Z-T-1.raw	P01831|THY1_MOUSE	3	102260	(HexNAc)2(Hex)6_23:0	N3:(HexNAc)2(Hex)6_23:0:0.00
VTQQSPTSMNQVN(+1540.53)LTC(+57.02)R	(Hex)7(HexNAc)2	RES 1b:b-dglc-HEX-1:5 2b:b-dglc-HEX-1:5 3b:b-dman-HEX-1:5 4b:b-dman-HEX-1:5 5b:b-dman-HEX-1:5 6b:b-dman-HEX-1:5 7b:b-dman-HEX-1:5 8b:b-dman-HEX-1:5 9b:b-dman-HEX-1:5 10s:n-acetyl 11s:n-acetyl LIN 1:1o(-1+-1)2d 2:2o(-1+-1)3d 3:3o(-1+-1)4d 4:4o(-1+-1)5d 5:4o(-1+-1)6d 6:3o(-1+-1)7d 7:7o(-1+-1)8d 8:7o(-1+-1)9d 9:2d(2+1)10n 10:1d(2+1)11n	NLink		0	0	27.82	23.04	32.59	0	0	3503.45	1540.53	17	0.4	1752.73	2	84.0783	892000	17683	MouseBrain-Z-T-1.raw	P97797|SHPS1_MOUSE	13	184438	(HexNAc)2(Hex)7_57:0;Carbamidomethylation	N13:(HexNAc)2(Hex)7_57:0:1001.00;C16:Carbamidomethylation:1000.00
YYIYN(+1378.47)GSLTSPPC(+57.02)TDTVEWIVFK	(Hex)6(HexNAc)2	RES 1b:b-dglc-HEX-1:5 2b:b-dglc-HEX-1:5 3b:b-dman-HEX-1:5 4b:b-dman-HEX-1:5 5b:b-dman-HEX-1:5 6b:b-dman-HEX-1:5 7b:b-dman-HEX-1:5 8b:b-dman-HEX-1:5 9s:n-acetyl 10s:n-acetyl LIN 1:1o(-1+-1)2d 2:2o(-1+-1)3d 3:3o(-1+-1)4d 4:4o(-1+-1)5d 5:4o(-1+-1)6d 6:3o(-1+-1)7d 7:7o(-1+-1)8d 8:2d(2+1)9n 9:1d(2+1)10n	NLink	(NH4)1	17.03	0	28.85	12.96	44.75	0	0	4147.81	1378.47	23	1.6	1383.61	3	215.067	9360000	46959	MouseBrain-Z-T-1.raw	B9EKR1|PTPRZ_MOUSE	5	144325	(HexNAc)2(Hex)6_23:0;Carbamidomethylation	N5:(HexNAc)2(Hex)6_23:0:1000.00;C13:Carbamidomethylation:1000.00
LAYATIN(+1298.48)DSR	(Hex)3(HexNAc)4	RES 1b:b-dglc-HEX-1:5 2b:b-dglc-HEX-1:5 3b:b-dman-HEX-1:5 4b:b-dman-HEX-1:5 5b:b-dglc-HEX-1:5 6s:n-acetyl 7b:b-dman-HEX-1:5 8b:b-dglc-HEX-1:5 9s:n-acetyl 10s:n-acetyl 11s:n-acetyl LIN 1:1o(-1+-1)2d 2:2o(-1+-1)3d 3:3o(-1+-1)4d 4:4o(-1+-1)5d 5:5d(2+1)6n 6:3o(-1+-1)7d 7:7o(-1+-1)8d 8:8d(2+1)9n 9:2d(2+1)10n 10:1d(2+1)11n	NLink	(NH4)1	17.03	-3	21.35	15.38	27.33	0	3.02	2438.07	1298.48	10	1.5	1218.53	2	69.64	229000	14498	MouseBrain-Z-T-1.raw	Q9Z218|DPP6_MOUSE	7	107778	(HexNAc)4(Hex)3_17:0	N7:(HexNAc)4(Hex)3_17:0:1001.00
GTEWLVN(+1378.47)SSR	(Hex)6(HexNAc)2	RES 1b:b-dglc-HEX-1:5 2b:b-dglc-HEX-1:5 3b:b-dman-HEX-1:5 4b:b-dman-HEX-1:5 5b:b-dman-HEX-1:5 6b:b-dman-HEX-1:5 7b:b-dman-HEX-1:5 8b:b-dman-HEX-1:5 9s:n-acetyl 10s:n-acetyl LIN 1:1o(-1+-1)2d 2:2o(-1+-1)3d 3:3o(-1+-1)4d 4:4o(-1+-1)5d 5:4o(-1+-1)6d 6:3o(-1+-1)7d 7:7o(-1+-1)8d 8:2d(2+1)9n 9:1d(2+1)10n	NLink		0	0	17.99	12.4	23.58	0	0	2526.04	1378.47	10	1.5	1264.03	2	80.0036	130000	16847	MouseBrain-Z-T-1.raw	P12960|CNTN1_MOUSE	7	115470	(HexNAc)2(Hex)6_23:0	N7:(HexNAc)2(Hex)6_23:0:1000.00
GQC(+57.02)AN(+1241.45)GTC(+57.02)LC(+57.02)QEGYAGEDC(+57.02)SQR	(Fuc)1(Hex)3(HexNAc)3	RES 1b:b-dglc-HEX-1:5 2b:a-lgal-HEX-1:5|6:d 3b:b-dglc-HEX-1:5 4b:b-dman-HEX-1:5 5b:b-dman-HEX-1:5 6b:b-dman-HEX-1:5 7b:b-dglc-HEX-1:5 8s:n-acetyl 9s:n-acetyl 10s:n-acetyl LIN 1:1o(-1+-1)2d 2:1o(-1+-1)3d 3:3o(-1+-1)4d 4:4o(-1+-1)5d 5:4o(-1+-1)6d 6:6o(-1+-1)7d 7:7d(2+1)8n 8:3d(2+1)9n 9:1d(2+1)10n	NLink	(NH4)1	17.03	0	18.49	10.85	26.13	0	2.55	3778.43	1241.45	22	-0.2	1260.48	3	73.2851	129000	15354	MouseBrain-Z-T-1.raw	Q8BYI9|TENR_MOUSE	5	114812	Carbamidomethylation;(HexNAc)3(Hex)3(Fuc)1_11:0;Carbamidomethylation;Carbamidomethylation;Carbamidomethylation	C3:Carbamidomethylation:1000.00;N5:(HexNAc)3(Hex)3(Fuc)1_11:0:1000.00;C8:Carbamidomethylation:1000.00;C10:Carbamidomethylation:1000.00;C19:Carbamidomethylation:1000.00
LSVEC(+57.02)AN(+2110.79)K	(Hex)3(HexNAc)8	RES 1b:b-dglc-HEX-1:5 2b:b-dglc-HEX-1:5 3b:b-dman-HEX-1:5 4b:b-dglc-HEX-1:5 5s:n-acetyl 6b:b-dman-HEX-1:5 7b:b-dglc-HEX-1:5 8s:n-acetyl 9b:b-dglc-HEX-1:5 10s:n-acetyl 11b:b-dman-HEX-1:5 12b:b-dglc-HEX-1:5 13s:n-acetyl 14b:b-dglc-HEX-1:5 15s:n-acetyl 16b:b-dglc-HEX-1:5 17s:n-acetyl 18s:n-acetyl 19s:n-acetyl LIN 1:1o(-1+-1)2d 2:2o(-1+-1)3d 3:3o(-1+-1)4d 4:4d(2+1)5n 5:3o(-1+-1)6d 6:6o(-1+-1)7d 7:7d(…	NLink	(NH4)1	17.03	-3	20.61	11.45	29.77	0	100	3047.26	2110.79	8	1.7	1015.76	3	36.7096	6950	7112	MouseBrain-Z-T-1.raw	Q62277|SYPH_MOUSE	7	71497	Carbamidomethylation;(HexNAc)8(Hex)3_564:0	C5:Carbamidomethylation:1000.00;N7:(HexNAc)8(Hex)3_564:0:1001.00
SSSHLPPSSYFN(+1378.47)ASGR	(Hex)6(HexNAc)2	RES 1b:b-dglc-HEX-1:5 2b:b-dglc-HEX-1:5 3b:b-dman-HEX-1:5 4b:b-dman-HEX-1:5 5b:b-dman-HEX-1:5 6b:b-dman-HEX-1:5 7b:b-dman-HEX-1:5 8b:b-dman-HEX-1:5 9s:n-acetyl 10s:n-acetyl LIN 1:1o(-1+-1)2d 2:2o(-1+-1)3d 3:3o(-1+-1)4d 4:4o(-1+-1)5d 5:4o(-1+-1)6d 6:3o(-1+-1)7d 7:7o(-1+-1)8d 8:2d(2+1)9n 9:1d(2+1)10n	NLink		0	0	12.94	13.1	12.78	0	0	3071.26	1378.47	16	0.1	1024.76	3	75.3161	427000	15752	MouseBrain-Z-T-1.raw	O89023|TPP1_MOUSE	12	73526	(HexNAc)2(Hex)6_23:0	N12:(HexNAc)2(Hex)6_23:0:1000.00
LAYATIN(+1501.55)DSR	(Hex)3(HexNAc)5	RES 1b:b-dglc-HEX-1:5 2b:b-dglc-HEX-1:5 3b:b-dman-HEX-1:5 4b:b-dglc-HEX-1:5 5s:n-acetyl 6b:b-dman-HEX-1:5 7b:b-dglc-HEX-1:5 8s:n-acetyl 9b:b-dman-HEX-1:5 10b:b-dglc-HEX-1:5 11s:n-acetyl 12s:n-acetyl 13s:n-acetyl LIN 1:1o(-1+-1)2d 2:2o(-1+-1)3d 3:3o(-1+-1)4d 4:4d(2+1)5n 5:3o(-1+-1)6d 6:6o(-1+-1)7d 7:7d(2+1)8n 8:3o(-1+-1)9d 9:9o(-1+-1)10d 10:10d(2+1)11n 11:2d(2+1)12n 12:1d(2+1)13n	NLink		0	0	13.88	12.68	15.09	0	3.09	2624.12	1501.55	10	1.6	1313.07	2	69.5878	1680000	14551	MouseBrain-Z-T-1.raw	Q9Z218|DPP6_MOUSE	7	128445	(HexNAc)5(Hex)3_52:0	N7:(HexNAc)5(Hex)3_52:0:1000.00
FQLLN(+1444.53)FSSSELK	(Fuc)1(Hex)3(HexNAc)4	RES 1b:b-dglc-HEX-1:5 2b:a-lgal-HEX-1:5|6:d 3b:b-dglc-HEX-1:5 4b:b-dman-HEX-1:5 5b:b-dman-HEX-1:5 6b:b-dglc-HEX-1:5 7s:n-acetyl 8b:b-dman-HEX-1:5 9b:b-dglc-HEX-1:5 10s:n-acetyl 11s:n-acetyl 12s:n-acetyl LIN 1:1o(-1+-1)2d 2:1o(-1+-1)3d 3:3o(-1+-1)4d 4:4o(-1+-1)5d 5:4o(-1+-1)6d 6:6d(2+1)7n 7:4o(-1+-1)8d 8:8o(-1+-1)9d 9:9d(2+1)10n 10:3d(2+1)11n 11:1d(2+1)12n	NLink	(NH4)1	17.03	0	18.03	13.28	22.77	0	3.82	2873.29	1444.53	12	-0.1	958.772	3	160.844	10100	34860	MouseBrain-Z-T-1.raw	Q8R5M8|CADM1_MOUSE	5	61623	(HexNAc)4(Hex)3(Fuc)1_44:0	N5:(HexNAc)4(Hex)3(Fuc)1_44:0:1000.00
FLEPYN(+1540.53)DSIQAQK	(Hex)7(HexNAc)2	RES 1b:b-dglc-HEX-1:5 2b:b-dglc-HEX-1:5 3b:b-dman-HEX-1:5 4b:b-dman-HEX-1:5 5b:b-dman-HEX-1:5 6b:b-dman-HEX-1:5 7b:b-dman-HEX-1:5 8b:b-dman-HEX-1:5 9b:b-dman-HEX-1:5 10s:n-acetyl 11s:n-acetyl LIN 1:1o(-1+-1)2d 2:2o(-1+-1)3d 3:3o(-1+-1)4d 4:4o(-1+-1)5d 5:4o(-1+-1)6d 6:3o(-1+-1)7d 7:7o(-1+-1)8d 8:7o(-1+-1)9d 9:2d(2+1)10n 10:1d(2+1)11n	NLink		0	0	32.34	25.65	39.03	0	0	3092.28	1540.53	13	1.8	1547.15	2	93.9879	2510000	19920	MouseBrain-Z-T-1.raw	P14231|AT1B2_MOUSE	6	171645	(HexNAc)2(Hex)7_57:0	N6:(HexNAc)2(Hex)7_57:0:1000.00
DAMVGN(+1378.47)YTC(+57.02)EVTELSR	(Hex)6(HexNAc)2	RES 1b:b-dglc-HEX-1:5 2b:b-dglc-HEX-1:5 3b:b-dman-HEX-1:5 4b:b-dman-HEX-1:5 5b:b-dman-HEX-1:5 6b:b-dman-HEX-1:5 7b:b-dman-HEX-1:5 8b:b-dman-HEX-1:5 9s:n-acetyl 10s:n-acetyl LIN 1:1o(-1+-1)2d 2:2o(-1+-1)3d 3:3o(-1+-1)4d 4:4o(-1+-1)5d 5:4o(-1+-1)6d 6:3o(-1+-1)7d 7:7o(-1+-1)8d 8:2d(2+1)9n 9:1d(2+1)10n	NLink	(NH4)1	17.03	0	25.92	12.98	38.87	0	0	3239.31	1378.47	16	1	1080.78	3	137.092	729000	29544	MouseBrain-Z-T-1.raw	Q61735|CD47_MOUSE	6	84158	(HexNAc)2(Hex)6_23:0;Carbamidomethylation	N6:(HexNAc)2(Hex)6_23:0:1000.00;C9:Carbamidomethylation:1000.00
N(+1419.50)VSDTTKR	(Hex)5(HexNAc)3	RES 1b:b-dglc-HEX-1:5 2b:b-dglc-HEX-1:5 3b:b-dman-HEX-1:5 4b:b-dglc-HEX-1:5 5s:n-acetyl 6b:b-dman-HEX-1:5 7b:b-dman-HEX-1:5 8b:b-dman-HEX-1:5 9b:b-dman-HEX-1:5 10s:n-acetyl 11s:n-acetyl LIN 1:1o(-1+-1)2d 2:2o(-1+-1)3d 3:3o(-1+-1)4d 4:4d(2+1)5n 5:3o(-1+-1)6d 6:6o(-1+-1)7d 7:3o(-1+-1)8d 8:8o(-1+-1)9d 9:2d(2+1)10n 10:1d(2+1)11n	NLink		0	0	19.11	20.77	17.45	0	1.29	2338.97	1419.5	8	1.8	780.666	3	14.4452	42600	2025	MouseBrain-Z-T-1.raw	P97797|SHPS1_MOUSE	1	38935	(HexNAc)3(Hex)5_37:0	N1:(HexNAc)3(Hex)5_37:0:1001.00
YSVQHMYFTYN(+1378.47)LSDTEHFPNAISK	(Hex)6(HexNAc)2	RES 1b:b-dglc-HEX-1:5 2b:b-dglc-HEX-1:5 3b:b-dman-HEX-1:5 4b:b-dman-HEX-1:5 5b:b-dman-HEX-1:5 6b:b-dman-HEX-1:5 7b:b-dman-HEX-1:5 8b:b-dman-HEX-1:5 9s:n-acetyl 10s:n-acetyl LIN 1:1o(-1+-1)2d 2:2o(-1+-1)3d 3:3o(-1+-1)4d 4:4o(-1+-1)5d 5:4o(-1+-1)6d 6:3o(-1+-1)7d 7:7o(-1+-1)8d 8:2d(2+1)9n 9:1d(2+1)10n	NLink		0	0	18.8	21.8	15.81	0	0	4269.8	1378.47	24	0.6	1068.46	4	152.128	1150000	32972	MouseBrain-Z-T-1.raw	P11438|LAMP1_MOUSE	11	81190	(HexNAc)2(Hex)6_23:0	N11:(HexNAc)2(Hex)6_23:0:7.94
LNN(+1378.47)ITNIGPLDMK	(Hex)6(HexNAc)2	RES 1b:b-dglc-HEX-1:5 2b:b-dglc-HEX-1:5 3b:b-dman-HEX-1:5 4b:b-dman-HEX-1:5 5b:b-dman-HEX-1:5 6b:b-dman-HEX-1:5 7b:b-dman-HEX-1:5 8b:b-dman-HEX-1:5 9s:n-acetyl 10s:n-acetyl LIN 1:1o(-1+-1)2d 2:2o(-1+-1)3d 3:3o(-1+-1)4d 4:4o(-1+-1)5d 5:4o(-1+-1)6d 6:3o(-1+-1)7d 7:7o(-1+-1)8d 8:2d(2+1)9n 9:1d(2+1)10n	NLink		0	0	22.89	16.64	29.14	0	0	2820.23	1378.47	13	1.9	1411.13	2	121.224	267000	26012	MouseBrain-Z-T-1.raw	Q80X71|T106B_MOUSE	3	150109	(HexNAc)2(Hex)6_23:0	N3:(HexNAc)2(Hex)6_23:0:12.28
N(+1378.47)ATLAEQAK	(Hex)6(HexNAc)2	RES 1b:b-dglc-HEX-1:5 2b:b-dglc-HEX-1:5 3b:b-dman-HEX-1:5 4b:b-dman-HEX-1:5 5b:b-dman-HEX-1:5 6b:b-dman-HEX-1:5 7b:b-dman-HEX-1:5 8b:b-dman-HEX-1:5 9s:n-acetyl 10s:n-acetyl LIN 1:1o(-1+-1)2d 2:2o(-1+-1)3d 3:3o(-1+-1)4d 4:4o(-1+-1)5d 5:4o(-1+-1)6d 6:3o(-1+-1)7d 7:7o(-1+-1)8d 8:2d(2+1)9n 9:1d(2+1)10n	NLink		0	0	38.51	37.97	39.04	0	0	2322.97	1378.47	9	1.7	1162.49	2	23.9952	1070000	4206	MouseBrain-Z-T-1.raw	Q9JKR6|HYOU1_MOUSE	1	98877	(HexNAc)2(Hex)6_23:0	N1:(HexNAc)2(Hex)6_23:0:1000.00
HN(+1378.47)LTIFFDVK	(Hex)6(HexNAc)2	RES 1b:b-dglc-HEX-1:5 2b:b-dglc-HEX-1:5 3b:b-dman-HEX-1:5 4b:b-dman-HEX-1:5 5b:b-dman-HEX-1:5 6b:b-dman-HEX-1:5 7b:b-dman-HEX-1:5 8b:b-dman-HEX-1:5 9s:n-acetyl 10s:n-acetyl LIN 1:1o(-1+-1)2d 2:2o(-1+-1)3d 3:3o(-1+-1)4d 4:4o(-1+-1)5d 5:4o(-1+-1)6d 6:3o(-1+-1)7d 7:7o(-1+-1)8d 8:2d(2+1)9n 9:1d(2+1)10n	NLink		0	0	35.16	35.79	34.54	0	0	2611.13	1378.47	10	1.2	871.385	3	119.097	1550000	25575	MouseBrain-Z-T-1.raw	Q9JL56|GDE1_MOUSE	2	49657	(HexNAc)2(Hex)6_23:0	N2:(HexNAc)2(Hex)6_23:0:1000.00
EDGMLPAN(+1444.53)R	(Fuc)1(Hex)3(HexNAc)4	RES 1b:b-dglc-HEX-1:5 2b:a-lgal-HEX-1:5|6:d 3b:b-dglc-HEX-1:5 4b:b-dman-HEX-1:5 5b:b-dman-HEX-1:5 6b:b-dglc-HEX-1:5 7s:n-acetyl 8b:b-dman-HEX-1:5 9b:b-dglc-HEX-1:5 10s:n-acetyl 11s:n-acetyl 12s:n-acetyl LIN 1:1o(-1+-1)2d 2:1o(-1+-1)3d 3:3o(-1+-1)4d 4:4o(-1+-1)5d 5:4o(-1+-1)6d 6:6d(2+1)7n 7:4o(-1+-1)8d 8:8o(-1+-1)9d 9:9d(2+1)10n 10:3d(2+1)11n 11:1d(2+1)12n	NLink		0	0	20.35	13.06	27.63	0	15.35	2445.99	1444.53	9	2.4	1224.01	2	53.7853	193000	10958	MouseBrain-Z-T-1.raw	Q810U4|NRCAM_MOUSE	8	108637	(HexNAc)4(Hex)3(Fuc)1_40:0	N8:(HexNAc)4(Hex)3(Fuc)1_40:0:1001.00
VETGEN(+1378.47)C(+57.02)TSPAPK	(Hex)6(HexNAc)2	RES 1b:b-dglc-HEX-1:5 2b:b-dglc-HEX-1:5 3b:b-dman-HEX-1:5 4b:b-dman-HEX-1:5 5b:b-dman-HEX-1:5 6b:b-dman-HEX-1:5 7b:b-dman-HEX-1:5 8b:b-dman-HEX-1:5 9s:n-acetyl 10s:n-acetyl LIN 1:1o(-1+-1)2d 2:2o(-1+-1)3d 3:3o(-1+-1)4d 4:4o(-1+-1)5d 5:4o(-1+-1)6d 6:3o(-1+-1)7d 7:7o(-1+-1)8d 8:2d(2+1)9n 9:1d(2+1)10n	NLink		0	0	19.07	18.2	19.94	0	0	2767.1	1378.47	13	1.5	1384.56	2	31.161	5200000	5943	MouseBrain-Z-T-1.raw	P11881|ITPR1_MOUSE	6	144443	(HexNAc)2(Hex)6_23:0;Carbamidomethylation	N6:(HexNAc)2(Hex)6_23:0:1000.00;C7:Carbamidomethylation:1000.00
LN(+1378.47)YTLVGEPLR	(Hex)6(HexNAc)2	RES 1b:b-dglc-HEX-1:5 2b:b-dglc-HEX-1:5 3b:b-dman-HEX-1:5 4b:b-dman-HEX-1:5 5b:b-dman-HEX-1:5 6b:b-dman-HEX-1:5 7b:b-dman-HEX-1:5 8b:b-dman-HEX-1:5 9s:n-acetyl 10s:n-acetyl LIN 1:1o(-1+-1)2d 2:2o(-1+-1)3d 3:3o(-1+-1)4d 4:4o(-1+-1)5d 5:4o(-1+-1)6d 6:3o(-1+-1)7d 7:7o(-1+-1)8d 8:2d(2+1)9n 9:1d(2+1)10n	NLink		0	0	20.49	21.67	19.31	0	0	2652.18	1378.47	11	2.2	1327.1	2	117.989	338000	25308	MouseBrain-Z-T-1.raw	P05555|ITAM_MOUSE	2	131475	(HexNAc)2(Hex)6_23:0	N2:(HexNAc)2(Hex)6_23:0:1000.00
HAVYWN(+1378.47)SSNQHLR	(Hex)6(HexNAc)2	RES 1b:b-dglc-HEX-1:5 2b:b-dglc-HEX-1:5 3b:b-dman-HEX-1:5 4b:b-dman-HEX-1:5 5b:b-dman-HEX-1:5 6b:b-dman-HEX-1:5 7b:b-dman-HEX-1:5 8b:b-dman-HEX-1:5 9s:n-acetyl 10s:n-acetyl LIN 1:1o(-1+-1)2d 2:2o(-1+-1)3d 3:3o(-1+-1)4d 4:4o(-1+-1)5d 5:4o(-1+-1)6d 6:3o(-1+-1)7d 7:7o(-1+-1)8d 8:2d(2+1)9n 9:1d(2+1)10n	NLink		0	0	22.3	26.34	18.27	0	0	2989.24	1378.47	13	-0.9	748.317	4	52.7102	75600	10756	MouseBrain-Z-T-1.raw	O08545|EFNA3_MOUSE	6	34926	(HexNAc)2(Hex)6_23:0	N6:(HexNAc)2(Hex)6_23:0:7.77
C(+57.02)VN(+1540.53)ESYK	(Hex)7(HexNAc)2	RES 1b:b-dglc-HEX-1:5 2b:b-dglc-HEX-1:5 3b:b-dman-HEX-1:5 4b:b-dman-HEX-1:5 5b:b-dman-HEX-1:5 6b:b-dman-HEX-1:5 7b:b-dman-HEX-1:5 8b:b-dman-HEX-1:5 9b:b-dman-HEX-1:5 10s:n-acetyl 11s:n-acetyl LIN 1:1o(-1+-1)2d 2:2o(-1+-1)3d 3:3o(-1+-1)4d 4:4o(-1+-1)5d 5:3o(-1+-1)6d 6:6o(-1+-1)7d 7:6o(-1+-1)8d 8:8o(-1+-1)9d 9:2d(2+1)10n 10:1d(2+1)11n	NLink		0	0	26.88	26.39	27.37	0	0	2438.91	1540.53	7	1.3	1220.46	2	24.1647	34500	4259	MouseBrain-Z-T-1.raw	O88531|PPT1_MOUSE	3	108062	Carbamidomethylation;(HexNAc)2(Hex)7_57:0	C1:Carbamidomethylation:1000.00;N3:(HexNAc)2(Hex)7_57:0:1000.00
DVN(+1866.69)YTQIVVDR	(Hex)4(HexNAc)6	RES 1b:b-dglc-HEX-1:5 2b:b-dglc-HEX-1:5 3b:b-dman-HEX-1:5 4b:b-dman-HEX-1:5 5b:b-dglc-HEX-1:5 6s:n-acetyl 7b:b-dglc-HEX-1:5 8s:n-acetyl 9b:b-dman-HEX-1:5 10b:b-dglc-HEX-1:5 11s:n-acetyl 12b:b-dglc-HEX-1:5 13b:b-dman-HEX-1:5 14s:n-acetyl 15s:n-acetyl 16s:n-acetyl LIN 1:1o(-1+-1)2d 2:2o(-1+-1)3d 3:3o(-1+-1)4d 4:4o(-1+-1)5d 5:5d(2+1)6n 6:4o(-1+-1)7d 7:7d(2+1)8n 8:3o(-1+-1)9d 9:9o(-1+-1)10d 10:10d(2+…	NLink		0	0	19.09	11.54	26.64	0	10.12	3187.35	1866.69	11	2.8	1063.46	3	112.456		24059	MouseBrain-Z-T-1.raw	O09126|SEM4D_MOUSE	3	0	(HexNAc)6(Hex)4_258:0	N3:(HexNAc)6(Hex)4_258:0:1001.00
ALVTLEGIPAAVPGQPAELQLN(+1444.53)VTK	(Fuc)1(Hex)3(HexNAc)4	RES 1b:b-dglc-HEX-1:5 2b:a-lgal-HEX-1:5|6:d 3b:b-dglc-HEX-1:5 4b:b-dman-HEX-1:5 5b:b-dman-HEX-1:5 6b:b-dglc-HEX-1:5 7s:n-acetyl 8b:b-dman-HEX-1:5 9b:b-dglc-HEX-1:5 10s:n-acetyl 11s:n-acetyl 12s:n-acetyl LIN 1:1o(-1+-1)2d 2:1o(-1+-1)3d 3:3o(-1+-1)4d 4:4o(-1+-1)5d 5:5o(-1+-1)6d 6:6d(2+1)7n 7:4o(-1+-1)8d 8:8o(-1+-1)9d 9:9d(2+1)10n 10:3d(2+1)11n 11:1d(2+1)12n	NLink	(NH4)1	17.03	0	23.09	11.86	34.31	0	3.95	3989.98	1444.53	25	1.4	1331	3	184.595	2640000	40194	MouseBrain-Z-T-1.raw	Q60625|ICAM5_MOUSE	22	132363	(HexNAc)4(Hex)3(Fuc)1_40:0	N22:(HexNAc)4(Hex)3(Fuc)1_40:0:1000.00
LSN(+1444.53)LTEGMLR	(Fuc)1(Hex)3(HexNAc)4	RES 1b:b-dglc-HEX-1:5 2b:a-lgal-HEX-1:5|6:d 3b:b-dglc-HEX-1:5 4b:b-dman-HEX-1:5 5b:b-dman-HEX-1:5 6b:b-dglc-HEX-1:5 7s:n-acetyl 8b:b-dman-HEX-1:5 9b:b-dglc-HEX-1:5 10s:n-acetyl 11s:n-acetyl 12s:n-acetyl LIN 1:1o(-1+-1)2d 2:1o(-1+-1)3d 3:3o(-1+-1)4d 4:4o(-1+-1)5d 5:5o(-1+-1)6d 6:6d(2+1)7n 7:4o(-1+-1)8d 8:8o(-1+-1)9d 9:9d(2+1)10n 10:3d(2+1)11n 11:1d(2+1)12n	NLink		0	0	13.68	11.9	15.46	0	1.43	2577.12	1444.53	10	0.2	860.049	3	93.2463	269000	19804	MouseBrain-Z-T-1.raw	Q68FM6|PPR29_MOUSE	3	48502	(HexNAc)4(Hex)3(Fuc)1_40:0	N3:(HexNAc)4(Hex)3(Fuc)1_40:0:1001.00
C(+57.02)VC(+57.02)DQNFQEKN(+1647.61)NSC(+57.02)IAK	(Fuc)1(Hex)3(HexNAc)5	RES 1b:b-dglc-HEX-1:5 2b:a-lgal-HEX-1:5|6:d 3b:b-dglc-HEX-1:5 4b:b-dman-HEX-1:5 5b:b-dglc-HEX-1:5 6s:n-acetyl 7b:b-dman-HEX-1:5 8b:b-dglc-HEX-1:5 9s:n-acetyl 10b:b-dman-HEX-1:5 11b:b-dglc-HEX-1:5 12s:n-acetyl 13s:n-acetyl 14s:n-acetyl LIN 1:1o(-1+-1)2d 2:1o(-1+-1)3d 3:3o(-1+-1)4d 4:4o(-1+-1)5d 5:5d(2+1)6n 6:4o(-1+-1)7d 7:7o(-1+-1)8d 8:8d(2+1)9n 9:4o(-1+-1)10d 10:10o(-1+-1)11d 11:11d(2+1)12n 12:3d…	NLink		0	0	24.11	23.81	24.41	0	12.35	3761.51	1647.61	17	1.4	1254.85	3	55.2039	419000	11304	MouseBrain-Z-T-1.raw	Q9JI18|LRP1B_MOUSE	11	113923	Carbamidomethylation;Carbamidomethylation;(HexNAc)5(Hex)3(Fuc)1_115:0;Carbamidomethylation	C1:Carbamidomethylation:1000.00;C3:Carbamidomethylation:1000.00;N11:(HexNAc)5(Hex)3(Fuc)1_115:0:11.06;C14:Carbamidomethylation:1000.00
RAC(+57.02)QFN(+1622.58)R	(Hex)5(HexNAc)4	RES 1b:b-dglc-HEX-1:5 2b:b-dglc-HEX-1:5 3b:b-dman-HEX-1:5 4b:b-dman-HEX-1:5 5b:b-dman-HEX-1:5 6b:b-dglc-HEX-1:5 7b:b-dman-HEX-1:5 8s:n-acetyl 9b:b-dman-HEX-1:5 10b:b-dglc-HEX-1:5 11s:n-acetyl 12s:n-acetyl 13s:n-acetyl LIN 1:1o(-1+-1)2d 2:2o(-1+-1)3d 3:3o(-1+-1)4d 4:4o(-1+-1)5d 5:3o(-1+-1)6d 6:6o(-1+-1)7d 7:6d(2+1)8n 8:3o(-1+-1)9d 9:9o(-1+-1)10d 10:10d(2+1)11n 11:2d(2+1)12n 12:1d(2+1)13n	NLink		0	0	15.27	16.09	14.45	0	0	2573.03	1622.58	7	1.1	858.685	3	22.0867	826000	3819	MouseBrain-Z-T-1.raw	P14231|AT1B2_MOUSE	6	48171	Carbamidomethylation;(HexNAc)4(Hex)5_102:0	C3:Carbamidomethylation:1000.00;N6:(HexNAc)4(Hex)5_102:0:1001.00
N(+1540.53)ETHFDAGAK	(Hex)7(HexNAc)2	RES 1b:b-dglc-HEX-1:5 2b:b-dglc-HEX-1:5 3b:b-dman-HEX-1:5 4b:b-dman-HEX-1:5 5b:b-dman-HEX-1:5 6b:b-dman-HEX-1:5 7b:b-dman-HEX-1:5 8b:b-dman-HEX-1:5 9b:b-dman-HEX-1:5 10s:n-acetyl 11s:n-acetyl LIN 1:1o(-1+-1)2d 2:2o(-1+-1)3d 3:3o(-1+-1)4d 4:4o(-1+-1)5d 5:3o(-1+-1)6d 6:6o(-1+-1)7d 7:6o(-1+-1)8d 8:8o(-1+-1)9d 9:2d(2+1)10n 10:1d(2+1)11n	NLink		0	0	13	13.55	12.45	0	0	2629.01	1540.53	10	1.5	877.347	3	23.582	24800	4144	MouseBrain-Z-T-1.raw	P09470|ACE_MOUSE	1	50228	(HexNAc)2(Hex)7_57:0	N1:(HexNAc)2(Hex)7_57:0:1001.00
KVC(+57.02)TGN(+1444.53)ESLEENYVQDSK	(Fuc)1(Hex)3(HexNAc)4	RES 1b:b-dglc-HEX-1:5 2b:a-lgal-HEX-1:5|6:d 3b:b-dglc-HEX-1:5 4b:b-dman-HEX-1:5 5b:b-dman-HEX-1:5 6b:b-dglc-HEX-1:5 7s:n-acetyl 8b:b-dman-HEX-1:5 9b:b-dglc-HEX-1:5 10s:n-acetyl 11s:n-acetyl 12s:n-acetyl LIN 1:1o(-1+-1)2d 2:1o(-1+-1)3d 3:3o(-1+-1)4d 4:4o(-1+-1)5d 5:5o(-1+-1)6d 6:6d(2+1)7n 7:4o(-1+-1)8d 8:8o(-1+-1)9d 9:9d(2+1)10n 10:3d(2+1)11n 11:1d(2+1)12n	NLink		0	0	18.73	16.11	21.36	0	11.85	3543.48	1444.53	18	0.3	1182.17	3	71.7366	599000	14993	MouseBrain-Z-T-1.raw	P97772|GRM1_MOUSE	6	102040	Carbamidomethylation;(HexNAc)4(Hex)3(Fuc)1_44:0	C3:Carbamidomethylation:1000.00;N6:(HexNAc)4(Hex)3(Fuc)1_44:0:37.05
AN(+1540.53)ATIEVK	(Hex)7(HexNAc)2	RES 1b:b-dglc-HEX-1:5 2b:b-dglc-HEX-1:5 3b:b-dman-HEX-1:5 4b:b-dman-HEX-1:5 5b:b-dman-HEX-1:5 6b:b-dman-HEX-1:5 7b:b-dman-HEX-1:5 8b:b-dman-HEX-1:5 9b:b-dman-HEX-1:5 10s:n-acetyl 11s:n-acetyl LIN 1:1o(-1+-1)2d 2:2o(-1+-1)3d 3:3o(-1+-1)4d 4:4o(-1+-1)5d 5:3o(-1+-1)6d 6:6o(-1+-1)7d 7:6o(-1+-1)8d 8:8o(-1+-1)9d 9:2d(2+1)10n 10:1d(2+1)11n	NLink		0	0	22.1	16.36	27.85	0	0	2384.99	1540.53	8	-1	1193.5	2	34.2445		6552	MouseBrain-Z-T-1.raw	P97300|NPTN_MOUSE	2	0	(HexNAc)2(Hex)7_57:0	N2:(HexNAc)2(Hex)7_57:0:1000.00
GGN(+1647.61)GTIC(+57.02)DNQR	(Fuc)1(Hex)3(HexNAc)5	RES 1b:b-dglc-HEX-1:5 2b:a-lgal-HEX-1:5|6:d 3b:b-dglc-HEX-1:5 4b:b-dman-HEX-1:5 5b:b-dglc-HEX-1:5 6s:n-acetyl 7b:b-dman-HEX-1:5 8b:b-dglc-HEX-1:5 9s:n-acetyl 10b:b-dman-HEX-1:5 11b:b-dglc-HEX-1:5 12s:n-acetyl 13s:n-acetyl 14s:n-acetyl LIN 1:1o(-1+-1)2d 2:1o(-1+-1)3d 3:3o(-1+-1)4d 4:4o(-1+-1)5d 5:5d(2+1)6n 6:4o(-1+-1)7d 7:7o(-1+-1)8d 8:8d(2+1)9n 9:4o(-1+-1)10d 10:10o(-1+-1)11d 11:11d(2+1)12n 12:3d…	NLink		0	0	21.69	26.85	16.53	0	11.09	2838.12	1647.61	11	1.1	947.049	3	27.6789	567000	5066	MouseBrain-Z-T-1.raw	Q9QUN9|DKK3_MOUSE	3	59889	(HexNAc)5(Hex)3(Fuc)1_115:0;Carbamidomethylation	N3:(HexNAc)5(Hex)3(Fuc)1_115:0:41.94;C7:Carbamidomethylation:1000.00
YIITWDHVVALSN(+1540.53)ESTVTGYK	(Hex)7(HexNAc)2	RES 1b:b-dglc-HEX-1:5 2b:b-dglc-HEX-1:5 3b:b-dman-HEX-1:5 4b:b-dman-HEX-1:5 5b:b-dman-HEX-1:5 6b:b-dman-HEX-1:5 7b:b-dman-HEX-1:5 8b:b-dman-HEX-1:5 9b:b-dman-HEX-1:5 10s:n-acetyl 11s:n-acetyl LIN 1:1o(-1+-1)2d 2:2o(-1+-1)3d 3:3o(-1+-1)4d 4:4o(-1+-1)5d 5:3o(-1+-1)6d 6:6o(-1+-1)7d 7:6o(-1+-1)8d 8:8o(-1+-1)9d 9:2d(2+1)10n 10:1d(2+1)11n	NLink		0	0	31.3	19.44	43.17	0	0	3935.73	1540.53	21	1.7	1312.92	3	162.285	2200000	35177	MouseBrain-Z-T-1.raw	P12960|CNTN1_MOUSE	13	128409	(HexNAc)2(Hex)7_57:0	N13:(HexNAc)2(Hex)7_57:0:1000.00
GKAN(+1622.58)STGTLVITNPTR	(Hex)5(HexNAc)4	RES 1b:b-dglc-HEX-1:5 2b:b-dglc-HEX-1:5 3b:b-dman-HEX-1:5 4b:b-dman-HEX-1:5 5b:b-dman-HEX-1:5 6b:b-dglc-HEX-1:5 7b:b-dman-HEX-1:5 8s:n-acetyl 9b:b-dman-HEX-1:5 10b:b-dglc-HEX-1:5 11s:n-acetyl 12s:n-acetyl 13s:n-acetyl LIN 1:1o(-1+-1)2d 2:2o(-1+-1)3d 3:3o(-1+-1)4d 4:4o(-1+-1)5d 5:3o(-1+-1)6d 6:6o(-1+-1)7d 7:6d(2+1)8n 8:3o(-1+-1)9d 9:9o(-1+-1)10d 10:10d(2+1)11n 11:2d(2+1)12n 12:1d(2+1)13n	NLink		0	0	24.53	14.74	34.31	0	2.66	3251.46	1622.58	16	0.8	1084.83	3	58.9073	1970000	11968	MouseBrain-Z-T-1.raw	P12960|CNTN1_MOUSE	4	84962	(HexNAc)4(Hex)5_106:0	N4:(HexNAc)4(Hex)5_106:0:74.73
SC(+57.02)N(+1540.53)ISVTEK	(Hex)7(HexNAc)2	RES 1b:b-dglc-HEX-1:5 2b:b-dglc-HEX-1:5 3b:b-dman-HEX-1:5 4b:b-dman-HEX-1:5 5b:b-dman-HEX-1:5 6b:b-dman-HEX-1:5 7b:b-dman-HEX-1:5 8b:b-dman-HEX-1:5 9b:b-dman-HEX-1:5 10s:n-acetyl 11s:n-acetyl LIN 1:1o(-1+-1)2d 2:2o(-1+-1)3d 3:3o(-1+-1)4d 4:4o(-1+-1)5d 5:3o(-1+-1)6d 6:6o(-1+-1)7d 7:6o(-1+-1)8d 8:8o(-1+-1)9d 9:2d(2+1)10n 10:1d(2+1)11n	NLink		0	0	30.78	35.1	26.46	0	0	2577.01	1540.53	9	1.3	860.012	3	36.123	153000	6978	MouseBrain-Z-T-1.raw	P21995|EMB_MOUSE	3	48482	Carbamidomethylation;(HexNAc)2(Hex)7_57:0	C2:Carbamidomethylation:1000.00;N3:(HexNAc)2(Hex)7_57:0:1000.00
SRN(+1647.61)STVEYSLSK	(Fuc)1(Hex)3(HexNAc)5	RES 1b:b-dglc-HEX-1:5 2b:a-lgal-HEX-1:5|6:d 3b:b-dglc-HEX-1:5 4b:b-dman-HEX-1:5 5b:b-dglc-HEX-1:5 6s:n-acetyl 7b:b-dman-HEX-1:5 8b:b-dglc-HEX-1:5 9s:n-acetyl 10b:b-dman-HEX-1:5 11b:b-dglc-HEX-1:5 12s:n-acetyl 13s:n-acetyl 14s:n-acetyl LIN 1:1o(-1+-1)2d 2:1o(-1+-1)3d 3:3o(-1+-1)4d 4:4o(-1+-1)5d 5:5d(2+1)6n 6:4o(-1+-1)7d 7:7o(-1+-1)8d 8:8d(2+1)9n 9:4o(-1+-1)10d 10:10o(-1+-1)11d 11:11d(2+1)12n 12:3d…	NLink		0	0	14.4	16.23	12.58	0	15.1	3017.3	1647.61	12	0.7	1006.77	3	46.6879	2190000	9403	MouseBrain-Z-T-1.raw	O88307|SORL_MOUSE	3	69517	(HexNAc)5(Hex)3(Fuc)1_115:0	N3:(HexNAc)5(Hex)3(Fuc)1_115:0:1000.00
LWLPVN(+1524.53)LTWADLEDKDGR	(Fuc)1(Hex)6(HexNAc)2	RES 1b:b-dglc-HEX-1:5 2b:a-lgal-HEX-1:5|6:d 3b:b-dglc-HEX-1:5 4b:b-dman-HEX-1:5 5b:b-dman-HEX-1:5 6b:b-dman-HEX-1:5 7b:b-dman-HEX-1:5 8b:b-dman-HEX-1:5 9b:b-dman-HEX-1:5 10s:n-acetyl 11s:n-acetyl LIN 1:1o(-1+-1)2d 2:1o(-1+-1)3d 3:3o(-1+-1)4d 4:4o(-1+-1)5d 5:5o(-1+-1)6d 6:5o(-1+-1)7d 7:4o(-1+-1)8d 8:8o(-1+-1)9d 9:3d(2+1)10n 10:1d(2+1)11n	NLink		0	0	16.77	14.96	18.58	0	100	3664.63	1524.53	18	2.8	1222.55	3	202.11		44057	MouseBrain-Z-T-1.raw	Q924Z4|CERS2_MOUSE	6	0	(HexNAc)2(Hex)6(Fuc)1_55:0	N6:(HexNAc)2(Hex)6(Fuc)1_55:0:1000.00
KN(+1752.64)ASSVVPSSVHNSANQR	(Fuc)2(Hex)4(HexNAc)4	RES 1b:b-dglc-HEX-1:5 2b:a-lgal-HEX-1:5|6:d 3b:b-dglc-HEX-1:5 4b:b-dman-HEX-1:5 5b:b-dman-HEX-1:5 6b:b-dglc-HEX-1:5 7s:n-acetyl 8b:b-dman-HEX-1:5 9b:b-dglc-HEX-1:5 10b:b-dman-HEX-1:5 11b:a-lgal-HEX-1:5|6:d 12s:n-acetyl 13s:n-acetyl 14s:n-acetyl LIN 1:1o(-1+-1)2d 2:1o(-1+-1)3d 3:3o(-1+-1)4d 4:4o(-1+-1)5d 5:5o(-1+-1)6d 6:6d(2+1)7n 7:4o(-1+-1)8d 8:8o(-1+-1)9d 9:9o(-1+-1)10d 10:9o(-1+-1)11d 11:9d(2+1…	NLink		0	0	13.68	11.35	16.02	0	8.51	3633.59	1752.64	18	1	909.405	4	32.9117	196000	6267	MouseBrain-Z-T-1.raw	Q8R0A6|VTM2A_MOUSE	2	54235	(HexNAc)4(Hex)4(Fuc)2_162:0	N2:(HexNAc)4(Hex)4(Fuc)2_162:0:30.57
FYHITVSSSQPN(+1735.63)SSNDNIQSITSGDWDVTK	(Fuc)1(Hex)3(HexNAc)4(NeuAc)1	RES 1b:b-dglc-HEX-1:5 2b:a-lgal-HEX-1:5|6:d 3b:b-dglc-HEX-1:5 4b:b-dman-HEX-1:5 5b:b-dman-HEX-1:5 6b:b-dglc-HEX-1:5 7s:n-acetyl 8b:b-dman-HEX-1:5 9b:b-dglc-HEX-1:5 10b:a-dgro-dgal-NON-2:6|1:a|2:keto|3:d 11s:n-acetyl 12s:n-acetyl 13s:n-acetyl 14s:n-acetyl LIN 1:1o(-1+-1)2d 2:1o(-1+-1)3d 3:3o(-1+-1)4d 4:4o(-1+-1)5d 5:5o(-1+-1)6d 6:6d(2+1)7n 7:4o(-1+-1)8d 8:8o(-1+-1)9d 9:9o(-1+-1)10d 10:10d(5+1)11n …	NLink	(NH4)1	17.03	0	37.17	29.76	44.58	0	100	5079.19	1735.63	30	-1.5	1270.8	4	153.56	4490000	33217	MouseBrain-Z-T-1.raw	Q9Z218|DPP6_MOUSE	12	116812	(HexNAc)4(Hex)3(Fuc)1(NeuAc)1_7880:0	N12:(HexNAc)4(Hex)3(Fuc)1(NeuAc)1_7880:0:6.63
GN(+1702.58)LSSAPAPAMPTALHSK	(Hex)8(HexNAc)2	RES 1b:b-dglc-HEX-1:5 2b:b-dglc-HEX-1:5 3b:b-dman-HEX-1:5 4b:b-dman-HEX-1:5 5b:b-dman-HEX-1:5 6b:b-dman-HEX-1:5 7b:b-dman-HEX-1:5 8b:b-dman-HEX-1:5 9b:b-dman-HEX-1:5 10b:b-dman-HEX-1:5 11s:n-acetyl 12s:n-acetyl LIN 1:1o(-1+-1)2d 2:2o(-1+-1)3d 3:3o(-1+-1)4d 4:4o(-1+-1)5d 5:3o(-1+-1)6d 6:6o(-1+-1)7d 7:7o(-1+-1)8d 8:6o(-1+-1)9d 9:9o(-1+-1)10d 10:2d(2+1)11n 11:1d(2+1)12n	NLink		0	0	37.67	29.99	45.35	0	0	3451.47	1702.58	18	1.5	1151.5	3	76.862	8050000	16079	MouseBrain-Z-T-1.raw	Q99J85|NPTXR_MOUSE	2	97495	(HexNAc)2(Hex)8_126:0	N2:(HexNAc)2(Hex)8_126:0:1000.00
SVLEN(+1702.58)TTSYEEAK	(Hex)8(HexNAc)2	RES 1b:b-dglc-HEX-1:5 2b:b-dglc-HEX-1:5 3b:b-dman-HEX-1:5 4b:b-dman-HEX-1:5 5b:b-dman-HEX-1:5 6b:b-dman-HEX-1:5 7b:b-dman-HEX-1:5 8b:b-dman-HEX-1:5 9b:b-dman-HEX-1:5 10b:b-dman-HEX-1:5 11s:n-acetyl 12s:n-acetyl LIN 1:1o(-1+-1)2d 2:2o(-1+-1)3d 3:3o(-1+-1)4d 4:4o(-1+-1)5d 5:3o(-1+-1)6d 6:6o(-1+-1)7d 7:7o(-1+-1)8d 8:6o(-1+-1)9d 9:9o(-1+-1)10d 10:2d(2+1)11n 11:1d(2+1)12n	NLink	(NH4)1	17.03	0	23.08	15.09	31.06	0	0	3189.29	1702.58	13	3.3	1064.11	3	69.4134		14463	MouseBrain-Z-T-1.raw	Q9WV54|ASAH1_MOUSE	5	0	(HexNAc)2(Hex)8_126:0	N5:(HexNAc)2(Hex)8_126:0:1000.00
EATIVGEN(+1702.58)ETYPR	(Hex)8(HexNAc)2	RES 1b:b-dglc-HEX-1:5 2b:b-dglc-HEX-1:5 3b:b-dman-HEX-1:5 4b:b-dman-HEX-1:5 5b:b-dman-HEX-1:5 6b:b-dman-HEX-1:5 7b:b-dman-HEX-1:5 8b:b-dman-HEX-1:5 9b:b-dman-HEX-1:5 10b:b-dman-HEX-1:5 11s:n-acetyl 12s:n-acetyl LIN 1:1o(-1+-1)2d 2:2o(-1+-1)3d 3:3o(-1+-1)4d 4:4o(-1+-1)5d 5:3o(-1+-1)6d 6:6o(-1+-1)7d 7:7o(-1+-1)8d 8:6o(-1+-1)9d 9:9o(-1+-1)10d 10:2d(2+1)11n 11:1d(2+1)12n	NLink	(NH4)1	17.03	0	18.88	13.44	24.31	0	0	3197.31	1702.58	13	1.6	1066.78	3	76.755	490000	16118	MouseBrain-Z-T-1.raw	Q9Z2G6|SE1L1_MOUSE	8	80923	(HexNAc)2(Hex)8_126:0	N8:(HexNAc)2(Hex)8_126:0:1000.00
AN(+1996.75)ATIEVK	(Fuc)2(Hex)3(HexNAc)6	RES 1b:b-dglc-HEX-1:5 2b:a-lgal-HEX-1:5|6:d 3b:b-dglc-HEX-1:5 4b:b-dman-HEX-1:5 5b:b-dman-HEX-1:5 6b:b-dglc-HEX-1:5 7s:n-acetyl 8b:b-dglc-HEX-1:5 9s:n-acetyl 10b:b-dman-HEX-1:5 11b:b-dglc-HEX-1:5 12s:n-acetyl 13b:b-dglc-HEX-1:5 14b:a-lgal-HEX-1:5|6:d 15s:n-acetyl 16s:n-acetyl 17s:n-acetyl LIN 1:1o(-1+-1)2d 2:1o(-1+-1)3d 3:3o(-1+-1)4d 4:4o(-1+-1)5d 5:5o(-1+-1)6d 6:6d(2+1)7n 7:5o(-1+-1)8d 8:8d(2+1)…	NLink	(NH4)1	17.03	-1	18.08	10.54	25.61	0	0.38	2858.24	1996.75	8	-7.4	1429.61	2	31.2699	7420000	6071	MouseBrain-Z-T-1.raw	P97300|NPTN_MOUSE	2	153696	(HexNAc)6(Hex)3(Fuc)2_393:0	N2:(HexNAc)6(Hex)3(Fuc)2_393:0:1001.00
ITN(+1702.58)ISSDDSGK	(Hex)8(HexNAc)2	RES 1b:b-dglc-HEX-1:5 2b:b-dglc-HEX-1:5 3b:b-dman-HEX-1:5 4b:b-dman-HEX-1:5 5b:b-dman-HEX-1:5 6b:b-dman-HEX-1:5 7b:b-dman-HEX-1:5 8b:b-dman-HEX-1:5 9b:b-dman-HEX-1:5 10b:b-dman-HEX-1:5 11s:n-acetyl 12s:n-acetyl LIN 1:1o(-1+-1)2d 2:2o(-1+-1)3d 3:3o(-1+-1)4d 4:4o(-1+-1)5d 5:3o(-1+-1)6d 6:6o(-1+-1)7d 7:7o(-1+-1)8d 8:6o(-1+-1)9d 9:9o(-1+-1)10d 10:2d(2+1)11n 11:1d(2+1)12n	NLink		0	0	33.89	38.43	29.36	0	0	2838.11	1702.58	11	1.8	1420.07	2	31.1632	162000	5864	MouseBrain-Z-T-1.raw	P15209|NTRK2_MOUSE	3	152079	(HexNAc)2(Hex)8_126:0	N3:(HexNAc)2(Hex)8_126:0:1000.00
LHVAQPEN(+1702.58)DSHVALLK	(Hex)8(HexNAc)2	RES 1b:b-dglc-HEX-1:5 2b:b-dglc-HEX-1:5 3b:b-dman-HEX-1:5 4b:b-dman-HEX-1:5 5b:b-dman-HEX-1:5 6b:b-dman-HEX-1:5 7b:b-dman-HEX-1:5 8b:b-dman-HEX-1:5 9b:b-dman-HEX-1:5 10b:b-dman-HEX-1:5 11s:n-acetyl 12s:n-acetyl LIN 1:1o(-1+-1)2d 2:2o(-1+-1)3d 3:3o(-1+-1)4d 4:4o(-1+-1)5d 5:3o(-1+-1)6d 6:6o(-1+-1)7d 7:7o(-1+-1)8d 8:6o(-1+-1)9d 9:9o(-1+-1)10d 10:2d(2+1)11n 11:1d(2+1)12n	NLink		0	0	22.81	15.59	30.03	0	0	3472.52	1702.58	16	1.3	1158.52	3	69.2235	1140000	14370	MouseBrain-Z-T-1.raw	Q3UUQ7|PGAP1_MOUSE	8	98356	(HexNAc)2(Hex)8_126:0	N8:(HexNAc)2(Hex)8_126:0:1000.00
YIITWDHVVALSN(+1647.61)ESTVTGYK	(Fuc)1(Hex)3(HexNAc)5	RES 1b:b-dglc-HEX-1:5 2b:a-lgal-HEX-1:5|6:d 3b:b-dglc-HEX-1:5 4b:b-dman-HEX-1:5 5b:b-dman-HEX-1:5 6b:b-dglc-HEX-1:5 7s:n-acetyl 8b:b-dman-HEX-1:5 9b:b-dglc-HEX-1:5 10b:b-dglc-HEX-1:5 11s:n-acetyl 12s:n-acetyl 13s:n-acetyl 14s:n-acetyl LIN 1:1o(-1+-1)2d 2:1o(-1+-1)3d 3:3o(-1+-1)4d 4:4o(-1+-1)5d 5:5o(-1+-1)6d 6:6d(2+1)7n 7:4o(-1+-1)8d 8:8o(-1+-1)9d 9:9o(-1+-1)10d 10:10d(2+1)11n 11:9d(2+1)12n 12:3d(…	NLink		0	0	24.34	12.92	35.76	0	1.34	4042.82	1647.61	21	0.5	1011.71	4	162.499	771000	35183	MouseBrain-Z-T-1.raw	P12960|CNTN1_MOUSE	13	70241	(HexNAc)5(Hex)3(Fuc)1_115:0	N13:(HexNAc)5(Hex)3(Fuc)1_115:0:1000.00
N(+1711.62)ASNMEYR	(Fuc)2(Hex)5(HexNAc)3	RES 1b:b-dglc-HEX-1:5 2b:a-lgal-HEX-1:5|6:d 3b:b-dglc-HEX-1:5 4b:b-dman-HEX-1:5 5b:b-dman-HEX-1:5 6b:b-dman-HEX-1:5 7b:b-dman-HEX-1:5 8b:b-dglc-HEX-1:5 9b:b-dman-HEX-1:5 10b:a-lgal-HEX-1:5|6:d 11s:n-acetyl 12s:n-acetyl 13s:n-acetyl LIN 1:1o(-1+-1)2d 2:1o(-1+-1)3d 3:3o(-1+-1)4d 4:4o(-1+-1)5d 5:5o(-1+-1)6d 6:4o(-1+-1)7d 7:7o(-1+-1)8d 8:8o(-1+-1)9d 9:8o(-1+-1)10d 10:8d(2+1)11n 11:3d(2+1)12n 12:1d(2+…	NLink		0	0	17.43	15.22	19.64	0	0.37	2695.03	1711.62	8	1.3	899.351	3	32.4408	1450000	6117	MouseBrain-Z-T-1.raw	P97300|NPTN_MOUSE	1	52570	(HexNAc)3(Hex)5(Fuc)2_144:0	N1:(HexNAc)3(Hex)5(Fuc)2_144:0:38.16
LHVAQPEN(+1702.58)DSHVALLK	(Hex)8(HexNAc)2	RES 1b:b-dglc-HEX-1:5 2b:b-dglc-HEX-1:5 3b:b-dman-HEX-1:5 4b:b-dman-HEX-1:5 5b:b-dman-HEX-1:5 6b:b-dman-HEX-1:5 7b:b-dman-HEX-1:5 8b:b-dman-HEX-1:5 9b:b-dman-HEX-1:5 10b:b-dman-HEX-1:5 11s:n-acetyl 12s:n-acetyl LIN 1:1o(-1+-1)2d 2:2o(-1+-1)3d 3:3o(-1+-1)4d 4:4o(-1+-1)5d 5:3o(-1+-1)6d 6:6o(-1+-1)7d 7:7o(-1+-1)8d 8:6o(-1+-1)9d 9:9o(-1+-1)10d 10:2d(2+1)11n 11:1d(2+1)12n	NLink		0	0	19.98	15.63	24.34	0	0	3472.52	1702.58	16	1.3	1158.52	3	69.2235	1140000	14450	MouseBrain-Z-T-1.raw	Q3UUQ7|PGAP1_MOUSE	8	98356	(HexNAc)2(Hex)8_126:0	N8:(HexNAc)2(Hex)8_126:0:1000.00
HEEGPQSN(+1647.61)STAESELTTQK	(Fuc)1(Hex)3(HexNAc)5	RES 1b:b-dglc-HEX-1:5 2b:a-lgal-HEX-1:5|6:d 3b:b-dglc-HEX-1:5 4b:b-dman-HEX-1:5 5b:b-dman-HEX-1:5 6b:b-dglc-HEX-1:5 7s:n-acetyl 8b:b-dman-HEX-1:5 9b:b-dglc-HEX-1:5 10b:b-dglc-HEX-1:5 11s:n-acetyl 12s:n-acetyl 13s:n-acetyl 14s:n-acetyl LIN 1:1o(-1+-1)2d 2:1o(-1+-1)3d 3:3o(-1+-1)4d 4:4o(-1+-1)5d 5:5o(-1+-1)6d 6:6d(2+1)7n 7:4o(-1+-1)8d 8:8o(-1+-1)9d 9:9o(-1+-1)10d 10:10d(2+1)11n 11:9d(2+1)12n 12:3d(…	NLink		0	0	21.66	13.94	29.38	0	1.1	3719.54	1647.61	19	1.4	1240.86	3	53.677	280000	10954	MouseBrain-Z-T-1.raw	Q8BGY3|LUZP2_MOUSE	8	111479	(HexNAc)5(Hex)3(Fuc)1_110:0	N8:(HexNAc)5(Hex)3(Fuc)1_110:0:1000.00
VMHGGAN(+1702.58)ITGFQIVNNENPMVQQFIQR	(Hex)8(HexNAc)2	RES 1b:b-dglc-HEX-1:5 2b:b-dglc-HEX-1:5 3b:b-dman-HEX-1:5 4b:b-dman-HEX-1:5 5b:b-dman-HEX-1:5 6b:b-dman-HEX-1:5 7b:b-dman-HEX-1:5 8b:b-dman-HEX-1:5 9b:b-dman-HEX-1:5 10b:b-dman-HEX-1:5 11s:n-acetyl 12s:n-acetyl LIN 1:1o(-1+-1)2d 2:2o(-1+-1)3d 3:3o(-1+-1)4d 4:4o(-1+-1)5d 5:3o(-1+-1)6d 6:6o(-1+-1)7d 7:7o(-1+-1)8d 8:6o(-1+-1)9d 9:9o(-1+-1)10d 10:2d(2+1)11n 11:1d(2+1)12n	NLink	(NH4)1	17.03	0	28.98	16.97	41	0	0	4761.1	1702.58	27	0.1	1191.28	4	172.852	1240000	37464	MouseBrain-Z-T-1.raw	Q9Z2W9|GRIA3_MOUSE	7	103511	(HexNAc)2(Hex)8_126:0	N7:(HexNAc)2(Hex)8_126:0:34.62
LTSC(+57.02)ATN(+1647.61)ASMC(+57.02)GDEAR	(Fuc)1(Hex)3(HexNAc)5	RES 1b:b-dglc-HEX-1:5 2b:a-lgal-HEX-1:5|6:d 3b:b-dglc-HEX-1:5 4b:b-dman-HEX-1:5 5b:b-dman-HEX-1:5 6b:b-dglc-HEX-1:5 7s:n-acetyl 8b:b-dman-HEX-1:5 9b:b-dglc-HEX-1:5 10b:b-dglc-HEX-1:5 11s:n-acetyl 12s:n-acetyl 13s:n-acetyl 14s:n-acetyl LIN 1:1o(-1+-1)2d 2:1o(-1+-1)3d 3:3o(-1+-1)4d 4:4o(-1+-1)5d 5:5o(-1+-1)6d 6:6d(2+1)7n 7:4o(-1+-1)8d 8:8o(-1+-1)9d 9:9o(-1+-1)10d 10:10d(2+1)11n 11:9d(2+1)12n 12:3d(…	NLink		0	0	15.49	11.84	19.14	0	0.6	3390.31	1647.61	16	1.8	1696.17	2	56.6838	45600	11640	MouseBrain-Z-T-1.raw	Q91ZX7|LRP1_MOUSE	7	182112	Carbamidomethylation;(HexNAc)5(Hex)3(Fuc)1_110:0;Carbamidomethylation	C4:Carbamidomethylation:1000.00;N7:(HexNAc)5(Hex)3(Fuc)1_110:0:1000.00;C11:Carbamidomethylation:1000.00
EATIVGEN(+1702.58)ETYPR	(Hex)8(HexNAc)2	RES 1b:b-dglc-HEX-1:5 2b:b-dglc-HEX-1:5 3b:b-dman-HEX-1:5 4b:b-dman-HEX-1:5 5b:b-dman-HEX-1:5 6b:b-dman-HEX-1:5 7b:b-dman-HEX-1:5 8b:b-dman-HEX-1:5 9b:b-dman-HEX-1:5 10b:b-dman-HEX-1:5 11s:n-acetyl 12s:n-acetyl LIN 1:1o(-1+-1)2d 2:2o(-1+-1)3d 3:3o(-1+-1)4d 4:4o(-1+-1)5d 5:3o(-1+-1)6d 6:6o(-1+-1)7d 7:7o(-1+-1)8d 8:6o(-1+-1)9d 9:9o(-1+-1)10d 10:2d(2+1)11n 11:1d(2+1)12n	NLink		0	0	18.82	13.38	24.25	0	0	3180.28	1702.58	13	1.8	1061.1	3	76.755	707000	16084	MouseBrain-Z-T-1.raw	Q9Z2G6|SE1L1_MOUSE	8	79898	(HexNAc)2(Hex)8_126:0	N8:(HexNAc)2(Hex)8_126:0:1000.00
AN(+1702.58)ATIEVK	(Hex)8(HexNAc)2	RES 1b:b-dglc-HEX-1:5 2b:b-dglc-HEX-1:5 3b:b-dman-HEX-1:5 4b:b-dman-HEX-1:5 5b:b-dman-HEX-1:5 6b:b-dman-HEX-1:5 7b:b-dman-HEX-1:5 8b:b-dman-HEX-1:5 9b:b-dman-HEX-1:5 10b:b-dman-HEX-1:5 11s:n-acetyl 12s:n-acetyl LIN 1:1o(-1+-1)2d 2:2o(-1+-1)3d 3:3o(-1+-1)4d 4:4o(-1+-1)5d 5:3o(-1+-1)6d 6:6o(-1+-1)7d 7:7o(-1+-1)8d 8:6o(-1+-1)9d 9:9o(-1+-1)10d 10:2d(2+1)11n 11:1d(2+1)12n	NLink		0	0	22.05	18.57	25.53	0	0	2547.04	1702.58	8	2.9	1274.53	2	38.4528		7502	MouseBrain-Z-T-1.raw	P97300|NPTN_MOUSE	2	0	(HexNAc)2(Hex)8_126:0	N2:(HexNAc)2(Hex)8_126:0:1000.00
HEN(+1378.47)NTKDNSIQHEFSLTR	(Fuc)5(Hex)4	RES 1b:b-dman-HEX-1:5 2b:b-dman-HEX-1:5 3b:b-dman-HEX-1:5 4b:x-dxyl-PEN-1:5 5b:b-dman-HEX-1:5 6b:a-lgal-HEX-1:5|6:d 7b:a-lgal-HEX-1:5|6:d 8b:a-lgal-HEX-1:5|6:d 9b:a-lgal-HEX-1:5|6:d LIN 1:1o(-1+-1)2d 2:2o(-1+-1)3d 3:3o(-1+-1)4d 4:4o(-1+-1)5d 5:4o(-1+-1)6d 6:6o(-1+-1)7d 7:7o(-1+-1)8d 8:8o(-1+-1)9d	NLink		0	1	17.87	13.34	22.4	0	0	3547.49	1378.47	18	-5.2	1183.83	3	67.2141	8570000	14037	MouseBrain-Z-T-1.raw	P01831|THY1_MOUSE	3	102329	(HexNAc)2(Hex)6_23:0	N3:(HexNAc)2(Hex)6_23:0:0.00
VVWN(+1702.58)GSR	(Hex)8(HexNAc)2	RES 1b:b-dglc-HEX-1:5 2b:b-dglc-HEX-1:5 3b:b-dman-HEX-1:5 4b:b-dman-HEX-1:5 5b:b-dman-HEX-1:5 6b:b-dman-HEX-1:5 7b:b-dman-HEX-1:5 8b:b-dman-HEX-1:5 9b:b-dman-HEX-1:5 10b:b-dman-HEX-1:5 11s:n-acetyl 12s:n-acetyl LIN 1:1o(-1+-1)2d 2:2o(-1+-1)3d 3:3o(-1+-1)4d 4:4o(-1+-1)5d 5:3o(-1+-1)6d 6:6o(-1+-1)7d 7:7o(-1+-1)8d 8:6o(-1+-1)9d 9:9o(-1+-1)10d 10:2d(2+1)11n 11:1d(2+1)12n	NLink		0	0	37.69	38.8	36.58	0	0	2519	1702.58	7	2.1	1260.51	2	47.4363	6010000	9594	MouseBrain-Z-T-1.raw	P97952|SCN1B_MOUSE	4	114825	(HexNAc)2(Hex)8_126:0	N4:(HexNAc)2(Hex)8_126:0:1001.00
SIAHN(+1702.58)MTTPNK	(Hex)8(HexNAc)2	RES 1b:b-dglc-HEX-1:5 2b:b-dglc-HEX-1:5 3b:b-dman-HEX-1:5 4b:b-dman-HEX-1:5 5b:b-dman-HEX-1:5 6b:b-dman-HEX-1:5 7b:b-dman-HEX-1:5 8b:b-dman-HEX-1:5 9b:b-dman-HEX-1:5 10b:b-dman-HEX-1:5 11s:n-acetyl 12s:n-acetyl LIN 1:1o(-1+-1)2d 2:2o(-1+-1)3d 3:3o(-1+-1)4d 4:4o(-1+-1)5d 5:3o(-1+-1)6d 6:6o(-1+-1)7d 7:7o(-1+-1)8d 8:6o(-1+-1)9d 9:9o(-1+-1)10d 10:2d(2+1)11n 11:1d(2+1)12n	NLink		0	0	27.97	31.4	24.54	0	0	2915.17	1702.58	11	2.1	972.733	3	28.0687	1680000	5068	MouseBrain-Z-T-1.raw	Q8BHJ7|GBRA5_MOUSE;P16305|GBRA6_MOUSE	5	63994	(HexNAc)2(Hex)8_126:0	N5:(HexNAc)2(Hex)8_126:0:34.26
RGDLNIN(+1702.58)MTSPMGTK	(Hex)8(HexNAc)2	RES 1b:b-dglc-HEX-1:5 2b:b-dglc-HEX-1:5 3b:b-dman-HEX-1:5 4b:b-dman-HEX-1:5 5b:b-dman-HEX-1:5 6b:b-dman-HEX-1:5 7b:b-dman-HEX-1:5 8b:b-dman-HEX-1:5 9b:b-dman-HEX-1:5 10b:b-dman-HEX-1:5 11s:n-acetyl 12s:n-acetyl LIN 1:1o(-1+-1)2d 2:2o(-1+-1)3d 3:3o(-1+-1)4d 4:4o(-1+-1)5d 5:3o(-1+-1)6d 6:6o(-1+-1)7d 7:7o(-1+-1)8d 8:6o(-1+-1)9d 9:9o(-1+-1)10d 10:2d(2+1)11n 11:1d(2+1)12n	NLink		0	0	23.73	27.27	20.2	0	0	3336.37	1702.58	15	1.7	1113.13	3	89.0502	3220000	18810	MouseBrain-Z-T-1.raw	P21661|NEC2_MOUSE	7	90433	(HexNAc)2(Hex)8_126:0	N7:(HexNAc)2(Hex)8_126:0:20.41
AEAVGETLTLPGLVSADN(+1565.56)GTYTC(+57.02)EAANK	(Fuc)1(Hex)5(HexNAc)3	RES 1b:b-dglc-HEX-1:5 2b:a-lgal-HEX-1:5|6:d 3b:b-dglc-HEX-1:5 4b:b-dman-HEX-1:5 5b:b-dman-HEX-1:5 6b:b-dman-HEX-1:5 7b:b-dman-HEX-1:5 8b:b-dglc-HEX-1:5 9b:b-dman-HEX-1:5 10s:n-acetyl 11s:n-acetyl 12s:n-acetyl LIN 1:1o(-1+-1)2d 2:1o(-1+-1)3d 3:3o(-1+-1)4d 4:4o(-1+-1)5d 5:5o(-1+-1)6d 6:4o(-1+-1)7d 7:7o(-1+-1)8d 8:8o(-1+-1)9d 9:8d(2+1)10n 10:3d(2+1)11n 11:1d(2+1)12n	NLink	(NH4)1	17.03	0	20.83	9.58	32.07	0	1.57	4433.94	1565.56	28	4.3	1478.99	3	158.506	1100000	34357	MouseBrain-Z-T-1.raw	Q8R464|CADM4_MOUSE	18	162197	(HexNAc)3(Hex)5(Fuc)1_74:0;Carbamidomethylation	N18:(HexNAc)3(Hex)5(Fuc)1_74:0:54.49;C23:Carbamidomethylation:1000.00
N(+1622.58)VSDTTK	(Hex)5(HexNAc)4	RES 1b:b-dglc-HEX-1:5 2b:b-dglc-HEX-1:5 3b:b-dman-HEX-1:5 4b:b-dman-HEX-1:5 5b:b-dglc-HEX-1:5 6b:b-dman-HEX-1:5 7s:n-acetyl 8b:b-dman-HEX-1:5 9b:b-dglc-HEX-1:5 10b:b-dman-HEX-1:5 11s:n-acetyl 12s:n-acetyl 13s:n-acetyl LIN 1:1o(-1+-1)2d 2:2o(-1+-1)3d 3:3o(-1+-1)4d 4:4o(-1+-1)5d 5:5o(-1+-1)6d 6:5d(2+1)7n 7:3o(-1+-1)8d 8:8o(-1+-1)9d 9:9o(-1+-1)10d 10:9d(2+1)11n 11:2d(2+1)12n 12:1d(2+1)13n	NLink		0	0	27.09	32.77	21.41	0	1.2	2385.95	1622.58	7	1	796.325	3	15.6584	109000	2325	MouseBrain-Z-T-1.raw	P97797|SHPS1_MOUSE	1	40496	(HexNAc)4(Hex)5_105:0	N1:(HexNAc)4(Hex)5_105:0:1001.00
TPVLN(+1702.58)C(+57.02)SVAVC(+57.02)K	(Hex)8(HexNAc)2	RES 1b:b-dglc-HEX-1:5 2b:b-dglc-HEX-1:5 3b:b-dman-HEX-1:5 4b:b-dman-HEX-1:5 5b:b-dman-HEX-1:5 6b:b-dman-HEX-1:5 7b:b-dman-HEX-1:5 8b:b-dman-HEX-1:5 9b:b-dman-HEX-1:5 10b:b-dman-HEX-1:5 11s:n-acetyl 12s:n-acetyl LIN 1:1o(-1+-1)2d 2:2o(-1+-1)3d 3:3o(-1+-1)4d 4:4o(-1+-1)5d 5:3o(-1+-1)6d 6:6o(-1+-1)7d 7:7o(-1+-1)8d 8:6o(-1+-1)9d 9:9o(-1+-1)10d 10:2d(2+1)11n 11:1d(2+1)12n	NLink		0	0	25.23	21.86	28.6	0	0	3049.25	1702.58	12	0.4	1017.42	3	76.7015	1170000	16059	MouseBrain-Z-T-1.raw	P05555|ITAM_MOUSE	5	71788	(HexNAc)2(Hex)8_126:0;Carbamidomethylation;Carbamidomethylation	N5:(HexNAc)2(Hex)8_126:0:1000.00;C6:Carbamidomethylation:1000.00;C11:Carbamidomethylation:1000.00
EATIVGEN(+1702.58)ETYPR	(Hex)8(HexNAc)2	RES 1b:b-dglc-HEX-1:5 2b:b-dglc-HEX-1:5 3b:b-dman-HEX-1:5 4b:b-dman-HEX-1:5 5b:b-dman-HEX-1:5 6b:b-dman-HEX-1:5 7b:b-dman-HEX-1:5 8b:b-dman-HEX-1:5 9b:b-dman-HEX-1:5 10b:b-dman-HEX-1:5 11s:n-acetyl 12s:n-acetyl LIN 1:1o(-1+-1)2d 2:2o(-1+-1)3d 3:3o(-1+-1)4d 4:4o(-1+-1)5d 5:3o(-1+-1)6d 6:6o(-1+-1)7d 7:7o(-1+-1)8d 8:6o(-1+-1)9d 9:9o(-1+-1)10d 10:2d(2+1)11n 11:1d(2+1)12n	NLink		0	0	22.56	19.46	25.66	0	0	3180.28	1702.58	13	-0.5	1591.15	2	76.7594	356000	16087	MouseBrain-Z-T-1.raw	Q9Z2G6|SE1L1_MOUSE	8	176169	(HexNAc)2(Hex)8_126:0	N8:(HexNAc)2(Hex)8_126:0:1000.00
VDQNDN(+1663.61)TSLQWSNPAQQTLYFDDKK	(Hex)4(HexNAc)5	RES 1b:b-dglc-HEX-1:5 2b:b-dglc-HEX-1:5 3b:b-dman-HEX-1:5 4b:b-dglc-HEX-1:5 5s:n-acetyl 6b:b-dman-HEX-1:5 7b:b-dglc-HEX-1:5 8s:n-acetyl 9b:b-dman-HEX-1:5 10b:b-dglc-HEX-1:5 11b:b-dman-HEX-1:5 12s:n-acetyl 13s:n-acetyl 14s:n-acetyl LIN 1:1o(-1+-1)2d 2:2o(-1+-1)3d 3:3o(-1+-1)4d 4:4d(2+1)5n 5:3o(-1+-1)6d 6:6o(-1+-1)7d 7:7d(2+1)8n 8:3o(-1+-1)9d 9:9o(-1+-1)10d 10:10o(-1+-1)11d 11:10d(2+1)12n 12:2d(2+1…	NLink		0	2	19.43	11.96	26.91	0	2.03	4617.98	1663.61	25	3.8	1156.01	4	135.336		29160	MouseBrain-Z-T-1.raw	Q8BLQ9|CADM2_MOUSE	6	0	(HexNAc)5(Hex)4_120:0	N6:(HexNAc)5(Hex)4_120:0:0.00
N(+1565.56)VSDTTK	(Fuc)1(Hex)5(HexNAc)3	RES 1b:b-dglc-HEX-1:5 2b:a-lgal-HEX-1:5|6:d 3b:b-dglc-HEX-1:5 4b:b-dman-HEX-1:5 5b:b-dman-HEX-1:5 6b:b-dman-HEX-1:5 7b:b-dman-HEX-1:5 8b:b-dglc-HEX-1:5 9b:b-dman-HEX-1:5 10s:n-acetyl 11s:n-acetyl 12s:n-acetyl LIN 1:1o(-1+-1)2d 2:1o(-1+-1)3d 3:3o(-1+-1)4d 4:4o(-1+-1)5d 5:5o(-1+-1)6d 6:4o(-1+-1)7d 7:7o(-1+-1)8d 8:8o(-1+-1)9d 9:8d(2+1)10n 10:3d(2+1)11n 11:1d(2+1)12n	NLink		0	0	14.26	12.87	15.66	0	2.57	2328.93	1565.56	7	1.3	1165.47	2	15.6584	60300	2294	MouseBrain-Z-T-1.raw	P97797|SHPS1_MOUSE	1	99316	(HexNAc)3(Hex)5(Fuc)1_74:0	N1:(HexNAc)3(Hex)5(Fuc)1_74:0:1000.00
DAN(+1695.62)LTAMSDKK	(Fuc)3(Hex)4(HexNAc)3	RES 1b:b-dglc-HEX-1:5 2b:a-lgal-HEX-1:5|6:d 3b:b-dglc-HEX-1:5 4b:b-dman-HEX-1:5 5b:b-dman-HEX-1:5 6b:b-dman-HEX-1:5 7b:a-lgal-HEX-1:5|6:d 8b:b-dman-HEX-1:5 9b:b-dglc-HEX-1:5 10b:a-lgal-HEX-1:5|6:d 11s:n-acetyl 12s:n-acetyl 13s:n-acetyl LIN 1:1o(-1+-1)2d 2:1o(-1+-1)3d 3:3o(-1+-1)4d 4:4o(-1+-1)5d 5:5o(-1+-1)6d 6:5o(-1+-1)7d 7:4o(-1+-1)8d 8:8o(-1+-1)9d 9:9o(-1+-1)10d 10:9d(2+1)11n 11:3d(2+1)12n 12:1…	NLink		0	4	30.76	12.48	49.04	0	100	2888.2	1695.62	11	9.4	965.091	3	39.9404	69400	7715	MouseBrain-Z-T-1.raw	O35684|NEUS_MOUSE	3	62519	(HexNAc)3(Hex)4(Fuc)3_125:0	N3:(HexNAc)3(Hex)4(Fuc)3_125:0:1001.00
VPGN(+1606.59)QTSTTLK	(Fuc)1(Hex)4(HexNAc)4	RES 1b:b-dglc-HEX-1:5 2b:a-lgal-HEX-1:5|6:d 3b:b-dglc-HEX-1:5 4b:b-dman-HEX-1:5 5b:b-dman-HEX-1:5 6b:b-dglc-HEX-1:5 7s:n-acetyl 8b:b-dman-HEX-1:5 9b:b-dglc-HEX-1:5 10b:b-dman-HEX-1:5 11s:n-acetyl 12s:n-acetyl 13s:n-acetyl LIN 1:1o(-1+-1)2d 2:1o(-1+-1)3d 3:3o(-1+-1)4d 4:4o(-1+-1)5d 5:5o(-1+-1)6d 6:6d(2+1)7n 7:4o(-1+-1)8d 8:8o(-1+-1)9d 9:9o(-1+-1)10d 10:9d(2+1)11n 11:3d(2+1)12n 12:1d(2+1)13n	NLink		0	0	13.49	11.95	15.02	0	7.21	2751.19	1606.59	11	1.3	918.073	3	36.8609	354000	7213	MouseBrain-Z-T-1.raw	P11627|L1CAM_MOUSE	4	55756	(HexNAc)4(Hex)4(Fuc)1_92:0	N4:(HexNAc)4(Hex)4(Fuc)1_92:0:1001.00
DDLDPERN(+1702.58)ESEPGSQR	(Hex)8(HexNAc)2	RES 1b:b-dglc-HEX-1:5 2b:b-dglc-HEX-1:5 3b:b-dman-HEX-1:5 4b:b-dman-HEX-1:5 5b:b-dman-HEX-1:5 6b:b-dman-HEX-1:5 7b:b-dman-HEX-1:5 8b:b-dman-HEX-1:5 9b:b-dman-HEX-1:5 10b:b-dman-HEX-1:5 11s:n-acetyl 12s:n-acetyl LIN 1:1o(-1+-1)2d 2:2o(-1+-1)3d 3:3o(-1+-1)4d 4:4o(-1+-1)5d 5:3o(-1+-1)6d 6:6o(-1+-1)7d 7:7o(-1+-1)8d 8:6o(-1+-1)9d 9:9o(-1+-1)10d 10:2d(2+1)11n 11:1d(2+1)12n	NLink		0	0	21.93	24.86	19.01	0	0	3545.38	1702.58	16	1.3	1182.8	3	50.2224	980000	10193	MouseBrain-Z-T-1.raw	O08532|CA2D1_MOUSE	8	102136	(HexNAc)2(Hex)8_126:0	N8:(HexNAc)2(Hex)8_126:0:1000.00
RN(+1702.58)WTINR	(Hex)8(HexNAc)2	RES 1b:b-dglc-HEX-1:5 2b:b-dglc-HEX-1:5 3b:b-dman-HEX-1:5 4b:b-dman-HEX-1:5 5b:b-dman-HEX-1:5 6b:b-dman-HEX-1:5 7b:b-dman-HEX-1:5 8b:b-dman-HEX-1:5 9b:b-dman-HEX-1:5 10b:b-dman-HEX-1:5 11s:n-acetyl 12s:n-acetyl LIN 1:1o(-1+-1)2d 2:2o(-1+-1)3d 3:3o(-1+-1)4d 4:4o(-1+-1)5d 5:3o(-1+-1)6d 6:6o(-1+-1)7d 7:7o(-1+-1)8d 8:6o(-1+-1)9d 9:9o(-1+-1)10d 10:2d(2+1)11n 11:1d(2+1)12n	NLink		0	0	22.63	30.11	15.16	0	0	2661.09	1702.58	7	2.1	888.039	3	40.6465	7030000	8026	MouseBrain-Z-T-1.raw	P15116|CADH2_MOUSE	2	51319	(HexNAc)2(Hex)8_126:0	N2:(HexNAc)2(Hex)8_126:0:49.14
FN(+1702.58)HTQTIQQK	(Hex)8(HexNAc)2	RES 1b:b-dglc-HEX-1:5 2b:b-dglc-HEX-1:5 3b:b-dman-HEX-1:5 4b:b-dman-HEX-1:5 5b:b-dman-HEX-1:5 6b:b-dman-HEX-1:5 7b:b-dman-HEX-1:5 8b:b-dman-HEX-1:5 9b:b-dman-HEX-1:5 10b:b-dman-HEX-1:5 11s:n-acetyl 12s:n-acetyl LIN 1:1o(-1+-1)2d 2:2o(-1+-1)3d 3:3o(-1+-1)4d 4:4o(-1+-1)5d 5:3o(-1+-1)6d 6:6o(-1+-1)7d 7:7o(-1+-1)8d 8:6o(-1+-1)9d 9:9o(-1+-1)10d 10:2d(2+1)11n 11:1d(2+1)12n	NLink		0	0	32.03	32.78	31.28	0	0	2946.21	1702.58	10	1.9	1474.11	2	24.5238	92100	4340	MouseBrain-Z-T-1.raw	Q810U4|NRCAM_MOUSE	2	161437	(HexNAc)2(Hex)8_126:0	N2:(HexNAc)2(Hex)8_126:0:1000.00
QSEENFNPN(+1702.58)C(+57.02)SFWSYSK	(Hex)8(HexNAc)2	RES 1b:b-dglc-HEX-1:5 2b:b-dglc-HEX-1:5 3b:b-dman-HEX-1:5 4b:b-dman-HEX-1:5 5b:b-dman-HEX-1:5 6b:b-dman-HEX-1:5 7b:b-dman-HEX-1:5 8b:b-dman-HEX-1:5 9b:b-dman-HEX-1:5 10b:b-dman-HEX-1:5 11s:n-acetyl 12s:n-acetyl LIN 1:1o(-1+-1)2d 2:2o(-1+-1)3d 3:3o(-1+-1)4d 4:4o(-1+-1)5d 5:3o(-1+-1)6d 6:6o(-1+-1)7d 7:7o(-1+-1)8d 8:6o(-1+-1)9d 9:9o(-1+-1)10d 10:2d(2+1)11n 11:1d(2+1)12n	NLink	(NH4)1	17.03	0	22.51	14.96	30.05	0	0	3842.47	1702.58	17	-1.2	1281.83	3	137.842	1250000	29774	MouseBrain-Z-T-1.raw	Q80TS3|AGRL3_MOUSE	9	120205	(HexNAc)2(Hex)8_126:0;Carbamidomethylation	N9:(HexNAc)2(Hex)8_126:0:22.87;C10:Carbamidomethylation:1000.00
DEDAENLGHFVMFPAN(+1589.57)GSIDLMYFPYYGK	(Hex)3(HexNAc)4(NeuAc)1	RES 1b:b-dglc-HEX-1:5 2b:b-dglc-HEX-1:5 3b:b-dman-HEX-1:5 4b:b-dman-HEX-1:5 5b:b-dglc-HEX-1:5 6s:n-acetyl 7b:b-dman-HEX-1:5 8b:b-dglc-HEX-1:5 9b:a-dgro-dgal-NON-2:6|1:a|2:keto|3:d 10s:n-acetyl 11s:n-acetyl 12s:n-acetyl 13s:n-acetyl LIN 1:1o(-1+-1)2d 2:2o(-1+-1)3d 3:3o(-1+-1)4d 4:4o(-1+-1)5d 5:5d(2+1)6n 6:3o(-1+-1)7d 7:7o(-1+-1)8d 8:8o(-1+-1)9d 9:9d(5+1)10n 10:8d(2+1)11n 11:2d(2+1)12n 12:1d(2+1)13n	NLink	(NH4)1	17.03	0	25.72	18.24	33.21	0	100	4946.09	1589.57	29	-1.4	1649.7	3	238.472	1880000	52233	MouseBrain-Z-T-1.raw	P14231|AT1B2_MOUSE	16	180436	(HexNAc)4(Hex)3(NeuAc)1_7886:0	N16:(HexNAc)4(Hex)3(NeuAc)1_7886:0:13.65
GSALHEDIYVLHDN(+1702.58)GTLEIPVAQK	(Hex)8(HexNAc)2	RES 1b:b-dglc-HEX-1:5 2b:b-dglc-HEX-1:5 3b:b-dman-HEX-1:5 4b:b-dman-HEX-1:5 5b:b-dman-HEX-1:5 6b:b-dman-HEX-1:5 7b:b-dman-HEX-1:5 8b:b-dman-HEX-1:5 9b:b-dman-HEX-1:5 10b:b-dman-HEX-1:5 11s:n-acetyl 12s:n-acetyl LIN 1:1o(-1+-1)2d 2:2o(-1+-1)3d 3:3o(-1+-1)4d 4:4o(-1+-1)5d 5:3o(-1+-1)6d 6:6o(-1+-1)7d 7:7o(-1+-1)8d 8:6o(-1+-1)9d 9:9o(-1+-1)10d 10:2d(2+1)11n 11:1d(2+1)12n	NLink		0	0	21.29	12.34	30.24	0	0	4320.91	1702.58	24	1	1441.31	3	130.07	1040000	28038	MouseBrain-Z-T-1.raw	Q810U4|NRCAM_MOUSE	14	155859	(HexNAc)2(Hex)8_126:0	N14:(HexNAc)2(Hex)8_126:0:1000.00
KVIC(+57.02)TGPN(+1702.58)DTSPGSPR	(Hex)8(HexNAc)2	RES 1b:b-dglc-HEX-1:5 2b:b-dglc-HEX-1:5 3b:b-dman-HEX-1:5 4b:b-dman-HEX-1:5 5b:b-dman-HEX-1:5 6b:b-dman-HEX-1:5 7b:b-dman-HEX-1:5 8b:b-dman-HEX-1:5 9b:b-dman-HEX-1:5 10b:b-dman-HEX-1:5 11s:n-acetyl 12s:n-acetyl LIN 1:1o(-1+-1)2d 2:2o(-1+-1)3d 3:3o(-1+-1)4d 4:4o(-1+-1)5d 5:3o(-1+-1)6d 6:6o(-1+-1)7d 7:7o(-1+-1)8d 8:6o(-1+-1)9d 9:9o(-1+-1)10d 10:2d(2+1)11n 11:1d(2+1)12n	NLink		0	0	16.84	18.21	15.46	0	0	3387.4	1702.58	16	2.4	1130.14	3	39.0712	313000	7725	MouseBrain-Z-T-1.raw	P35438|NMDZ1_MOUSE	8	93370	Carbamidomethylation;(HexNAc)2(Hex)8_126:0	C4:Carbamidomethylation:1000.00;N8:(HexNAc)2(Hex)8_126:0:1000.00
LAVTN(+1702.58)TTMTGTVLK	(Hex)8(HexNAc)2	RES 1b:b-dglc-HEX-1:5 2b:b-dglc-HEX-1:5 3b:b-dman-HEX-1:5 4b:b-dman-HEX-1:5 5b:b-dman-HEX-1:5 6b:b-dman-HEX-1:5 7b:b-dman-HEX-1:5 8b:b-dman-HEX-1:5 9b:b-dman-HEX-1:5 10b:b-dman-HEX-1:5 11s:n-acetyl 12s:n-acetyl LIN 1:1o(-1+-1)2d 2:2o(-1+-1)3d 3:3o(-1+-1)4d 4:4o(-1+-1)5d 5:3o(-1+-1)6d 6:6o(-1+-1)7d 7:7o(-1+-1)8d 8:6o(-1+-1)9d 9:9o(-1+-1)10d 10:2d(2+1)11n 11:1d(2+1)12n	NLink		0	0	24.15	16.13	32.18	0	0	3151.37	1702.58	14	2.5	1051.47	3	94.5267	430000	20067	MouseBrain-Z-T-1.raw	P70302|STIM1_MOUSE	5	78084	(HexNAc)2(Hex)8_126:0	N5:(HexNAc)2(Hex)8_126:0:1000.00
SSFAPPHFPVC(+57.02)MLGN(+1702.58)R	(Hex)8(HexNAc)2	RES 1b:b-dglc-HEX-1:5 2b:b-dglc-HEX-1:5 3b:b-dman-HEX-1:5 4b:b-dman-HEX-1:5 5b:b-dman-HEX-1:5 6b:b-dman-HEX-1:5 7b:b-dman-HEX-1:5 8b:b-dman-HEX-1:5 9b:b-dman-HEX-1:5 10b:b-dman-HEX-1:5 11s:n-acetyl 12s:n-acetyl LIN 1:1o(-1+-1)2d 2:2o(-1+-1)3d 3:3o(-1+-1)4d 4:4o(-1+-1)5d 5:3o(-1+-1)6d 6:6o(-1+-1)7d 7:7o(-1+-1)8d 8:6o(-1+-1)9d 9:9o(-1+-1)10d 10:2d(2+1)11n 11:1d(2+1)12n	NLink		0	0	12.87	12.89	12.85	0	0	3518.43	1702.58	16	1.6	1173.82	3	136.185	212000	29283	MouseBrain-Z-T-1.raw	Q924N4|S12A6_MOUSE	15	100776	Carbamidomethylation;(HexNAc)2(Hex)8_126:0	C11:Carbamidomethylation:1000.00;N15:(HexNAc)2(Hex)8_126:0:1000.00
AN(+1793.67)ATIEVK	(Fuc)2(Hex)3(HexNAc)5	RES 1b:b-dglc-HEX-1:5 2b:a-lgal-HEX-1:5|6:d 3b:b-dglc-HEX-1:5 4b:b-dman-HEX-1:5 5b:b-dman-HEX-1:5 6b:b-dglc-HEX-1:5 7s:n-acetyl 8b:b-dglc-HEX-1:5 9b:a-lgal-HEX-1:5|6:d 10s:n-acetyl 11b:b-dman-HEX-1:5 12b:b-dglc-HEX-1:5 13s:n-acetyl 14s:n-acetyl 15s:n-acetyl LIN 1:1o(-1+-1)2d 2:1o(-1+-1)3d 3:3o(-1+-1)4d 4:4o(-1+-1)5d 5:5o(-1+-1)6d 6:6d(2+1)7n 7:5o(-1+-1)8d 8:8o(-1+-1)9d 9:8d(2+1)10n 10:4o(-1+-1)11…	NLink	(NH4)1	17.03	-1	27.2	30.19	24.21	0	3.1	2655.16	1793.67	8	-8	1328.07	2	33.2427	4180000	6354	MouseBrain-Z-T-1.raw	P97300|NPTN_MOUSE	2	131695	(HexNAc)5(Hex)3(Fuc)2_197:0	N2:(HexNAc)5(Hex)3(Fuc)2_197:0:1000.00
DSC(+57.02)ESNQN(+1880.67)ITC(+57.02)R	(Hex)3(HexNAc)4(NeuAc)2	RES 1b:b-dglc-HEX-1:5 2b:b-dglc-HEX-1:5 3b:b-dman-HEX-1:5 4b:b-dman-HEX-1:5 5b:b-dglc-HEX-1:5 6b:a-dgro-dgal-NON-2:6|1:a|2:keto|3:d 7s:n-acetyl 8s:n-acetyl 9b:b-dman-HEX-1:5 10b:b-dglc-HEX-1:5 11b:a-dgro-dgal-NON-2:6|1:a|2:keto|3:d 12s:n-acetyl 13s:n-acetyl 14s:n-acetyl 15s:n-acetyl LIN 1:1o(-1+-1)2d 2:2o(-1+-1)3d 3:3o(-1+-1)4d 4:4o(-1+-1)5d 5:5o(-1+-1)6d 6:6d(5+1)7n 7:5d(2+1)8n 8:3o(-1+-1)9d 9:9…	NLink		0	1	18.95	17.61	20.29	0	100	3363.25	1880.67	12	-3.2	1122.42	3	35.7557	68600	6887	MouseBrain-Z-T-1.raw	Q3V3R4|ITA1_MOUSE	8	92038	Carbamidomethylation;(HexNAc)4(Hex)3(NeuAc)2_266:0;Carbamidomethylation	C3:Carbamidomethylation:1000.00;N8:(HexNAc)4(Hex)3(NeuAc)2_266:0:33.18;C11:Carbamidomethylation:1000.00
FN(+1768.64)HTQTIQQK	(Fuc)1(Hex)5(HexNAc)4	RES 1b:b-dglc-HEX-1:5 2b:a-lgal-HEX-1:5|6:d 3b:b-dglc-HEX-1:5 4b:b-dman-HEX-1:5 5b:b-dman-HEX-1:5 6b:b-dglc-HEX-1:5 7b:b-dman-HEX-1:5 8s:n-acetyl 9b:b-dman-HEX-1:5 10b:b-dglc-HEX-1:5 11b:b-dman-HEX-1:5 12s:n-acetyl 13s:n-acetyl 14s:n-acetyl LIN 1:1o(-1+-1)2d 2:1o(-1+-1)3d 3:3o(-1+-1)4d 4:4o(-1+-1)5d 5:4o(-1+-1)6d 6:6o(-1+-1)7d 7:6d(2+1)8n 8:4o(-1+-1)9d 9:9o(-1+-1)10d 10:10o(-1+-1)11d 11:10d(2+1)1…	NLink		0	0	26.69	23.05	30.32	0	2.92	3012.27	1768.64	10	1	1005.1	3	25.9688	737000	4692	MouseBrain-Z-T-1.raw	Q810U4|NRCAM_MOUSE	2	69280	(HexNAc)4(Hex)5(Fuc)1_177:0	N2:(HexNAc)4(Hex)5(Fuc)1_177:0:1000.00
TLN(+1768.64)C(+57.02)SGAHVK	(Fuc)1(Hex)5(HexNAc)4	RES 1b:b-dglc-HEX-1:5 2b:a-lgal-HEX-1:5|6:d 3b:b-dglc-HEX-1:5 4b:b-dman-HEX-1:5 5b:b-dman-HEX-1:5 6b:b-dglc-HEX-1:5 7b:b-dman-HEX-1:5 8s:n-acetyl 9b:b-dman-HEX-1:5 10b:b-dglc-HEX-1:5 11b:b-dman-HEX-1:5 12s:n-acetyl 13s:n-acetyl 14s:n-acetyl LIN 1:1o(-1+-1)2d 2:1o(-1+-1)3d 3:3o(-1+-1)4d 4:4o(-1+-1)5d 5:5o(-1+-1)6d 6:6o(-1+-1)7d 7:6d(2+1)8n 8:4o(-1+-1)9d 9:9o(-1+-1)10d 10:10o(-1+-1)11d 11:10d(2+1)1…	NLink		0	0	20.22	20.56	19.89	0	11.24	2854.17	1768.64	10	1.3	952.397	3	23.2832	2240000	4247	MouseBrain-Z-T-1.raw	Q9R1V6|ADA22_MOUSE	3	60645	(HexNAc)4(Hex)5(Fuc)1_184:0;Carbamidomethylation	N3:(HexNAc)4(Hex)5(Fuc)1_184:0:1000.00;C4:Carbamidomethylation:1000.00
LSVEC(+57.02)AN(+1809.66)K	(Fuc)1(Hex)4(HexNAc)5	RES 1b:b-dglc-HEX-1:5 2b:a-lgal-HEX-1:5|6:d 3b:b-dglc-HEX-1:5 4b:b-dman-HEX-1:5 5b:b-dman-HEX-1:5 6b:b-dglc-HEX-1:5 7b:b-dman-HEX-1:5 8s:n-acetyl 9b:b-dman-HEX-1:5 10b:b-dglc-HEX-1:5 11b:b-dglc-HEX-1:5 12s:n-acetyl 13s:n-acetyl 14s:n-acetyl 15s:n-acetyl LIN 1:1o(-1+-1)2d 2:1o(-1+-1)3d 3:3o(-1+-1)4d 4:4o(-1+-1)5d 5:5o(-1+-1)6d 6:6o(-1+-1)7d 7:6d(2+1)8n 8:4o(-1+-1)9d 9:9o(-1+-1)10d 10:10o(-1+-1)11d…	NLink		0	0	16.46	13.45	19.46	0	1.21	2729.11	1809.66	8	1.2	910.711	3	40.0299	1460000	7810	MouseBrain-Z-T-1.raw	Q62277|SYPH_MOUSE	7	54419	Carbamidomethylation;(HexNAc)5(Hex)4(Fuc)1_211:0	C5:Carbamidomethylation:1000.00;N7:(HexNAc)5(Hex)4(Fuc)1_211:0:1001.00
DEGDYFC(+57.02)ELQVSGANPMSSN(+1751.62)K	(Hex)4(HexNAc)4(NeuAc)1	RES 1b:b-dglc-HEX-1:5 2b:b-dglc-HEX-1:5 3b:b-dman-HEX-1:5 4b:b-dman-HEX-1:5 5b:b-dglc-HEX-1:5 6s:n-acetyl 7b:b-dman-HEX-1:5 8b:b-dglc-HEX-1:5 9b:b-dman-HEX-1:5 10b:a-dgro-dgal-NON-2:6|1:a|2:keto|3:d 11s:n-acetyl 12s:n-acetyl 13s:n-acetyl 14s:n-acetyl LIN 1:1o(-1+-1)2d 2:2o(-1+-1)3d 3:3o(-1+-1)4d 4:4o(-1+-1)5d 5:5d(2+1)6n 6:3o(-1+-1)7d 7:7o(-1+-1)8d 8:8o(-1+-1)9d 9:9o(-1+-1)10d 10:10d(5+1)11n 11:8…	NLink	(NH4)1	17.03	0	23.83	13.58	34.09	0	3.64	4115.62	1751.62	21	-1.5	1372.88	3	155.722	55300000	33880	MouseBrain-Z-T-1.raw	P01831|THY1_MOUSE	20	142136	Carbamidomethylation;(HexNAc)4(Hex)4(NeuAc)1_156:0	C7:Carbamidomethylation:1000.00;N20:(HexNAc)4(Hex)4(NeuAc)1_156:0:7.87
FLEPYN(+1710.60)DSIQAQK	(Hex)5(HexNAc)3(NeuAc)1	RES 1b:b-dglc-HEX-1:5 2b:b-dglc-HEX-1:5 3b:b-dman-HEX-1:5 4b:b-dman-HEX-1:5 5b:b-dman-HEX-1:5 6b:b-dman-HEX-1:5 7b:b-dglc-HEX-1:5 8b:b-dman-HEX-1:5 9b:a-dgro-dgal-NON-2:6|1:a|2:keto|3:d 10s:n-acetyl 11s:n-acetyl 12s:n-acetyl 13s:n-acetyl LIN 1:1o(-1+-1)2d 2:2o(-1+-1)3d 3:3o(-1+-1)4d 4:4o(-1+-1)5d 5:3o(-1+-1)6d 6:6o(-1+-1)7d 7:7o(-1+-1)8d 8:8o(-1+-1)9d 9:9d(5+1)10n 10:7d(2+1)11n 11:2d(2+1)12n 12:1…	NLink	(NH4)1	17.03	0	21.32	13.28	29.36	0	100	3279.38	1710.6	13	-2.5	1094.13	3	93.8388	2010000	19879	MouseBrain-Z-T-1.raw	P14231|AT1B2_MOUSE	6	86952	(HexNAc)3(Hex)5(NeuAc)1_141:0	N6:(HexNAc)3(Hex)5(NeuAc)1_141:0:1000.00
DAMVGN(+1751.62)YTC(+57.02)EVTELSR	(Hex)4(HexNAc)4(NeuAc)1	RES 1b:b-dglc-HEX-1:5 2b:b-dglc-HEX-1:5 3b:b-dman-HEX-1:5 4b:b-dman-HEX-1:5 5b:b-dglc-HEX-1:5 6s:n-acetyl 7b:b-dman-HEX-1:5 8b:b-dglc-HEX-1:5 9b:b-dman-HEX-1:5 10b:a-dgro-dgal-NON-2:6|1:a|2:keto|3:d 11s:n-acetyl 12s:n-acetyl 13s:n-acetyl 14s:n-acetyl LIN 1:1o(-1+-1)2d 2:2o(-1+-1)3d 3:3o(-1+-1)4d 4:4o(-1+-1)5d 5:5d(2+1)6n 6:3o(-1+-1)7d 7:7o(-1+-1)8d 8:8o(-1+-1)9d 9:9o(-1+-1)10d 10:10d(5+1)11n 11:8…	NLink	(NH4)1	17.03	0	13.05	11.23	14.87	0	1.88	3612.46	1751.62	16	-3.5	1205.16	3	136.667	462000	29498	MouseBrain-Z-T-1.raw	Q61735|CD47_MOUSE	6	105805	(HexNAc)4(Hex)4(NeuAc)1_156:0;Carbamidomethylation	N6:(HexNAc)4(Hex)4(NeuAc)1_156:0:1000.00;C9:Carbamidomethylation:1000.00
YHVLHIN(+1914.69)TTK	(Fuc)2(Hex)5(HexNAc)4	RES 1b:b-dglc-HEX-1:5 2b:a-lgal-HEX-1:5|6:d 3b:b-dglc-HEX-1:5 4b:b-dman-HEX-1:5 5b:b-dman-HEX-1:5 6b:b-dglc-HEX-1:5 7b:b-dman-HEX-1:5 8s:n-acetyl 9b:b-dman-HEX-1:5 10b:b-dglc-HEX-1:5 11b:b-dman-HEX-1:5 12b:a-lgal-HEX-1:5|6:d 13s:n-acetyl 14s:n-acetyl 15s:n-acetyl LIN 1:1o(-1+-1)2d 2:1o(-1+-1)3d 3:3o(-1+-1)4d 4:4o(-1+-1)5d 5:5o(-1+-1)6d 6:6o(-1+-1)7d 7:6d(2+1)8n 8:4o(-1+-1)9d 9:9o(-1+-1)10d 10:10o…	NLink	(NH4)1	17.03	-1	22.7	18.38	27.03	0	4.03	3156.38	1914.69	10	-6.7	789.846	4	43.0154	236000	8586	MouseBrain-Z-T-1.raw	Q8R3H7|HS2ST_MOUSE	7	39870	(HexNAc)4(Hex)5(Fuc)2_309:0	N7:(HexNAc)4(Hex)5(Fuc)2_309:0:1001.00
VQN(+1872.65)MSQSIEVLDR	(Hex)6(HexNAc)3(NeuAc)1	RES 1b:b-dglc-HEX-1:5 2b:b-dglc-HEX-1:5 3b:b-dman-HEX-1:5 4b:b-dman-HEX-1:5 5b:b-dman-HEX-1:5 6b:b-dman-HEX-1:5 7b:b-dman-HEX-1:5 8b:b-dglc-HEX-1:5 9b:b-dman-HEX-1:5 10b:a-dgro-dgal-NON-2:6|1:a|2:keto|3:d 11s:n-acetyl 12s:n-acetyl 13s:n-acetyl 14s:n-acetyl LIN 1:1o(-1+-1)2d 2:2o(-1+-1)3d 3:3o(-1+-1)4d 4:4o(-1+-1)5d 5:5o(-1+-1)6d 6:3o(-1+-1)7d 7:7o(-1+-1)8d 8:8o(-1+-1)9d 9:9o(-1+-1)10d 10:10d(5+1)…	NLink		0	3	19.94	9.31	30.56	0	0.96	3390.4	1872.65	13	4.6	1132.15	3	103.964	504000	22267	MouseBrain-Z-T-1.raw	O88998|NOE1_MOUSE	3	93846	(HexNAc)3(Hex)6(NeuAc)1_261:0	N3:(HexNAc)3(Hex)6(NeuAc)1_261:0:1001.00
ITN(+1955.72)ISSDDSGK	(Fuc)2(Hex)4(HexNAc)5	RES 1b:b-dglc-HEX-1:5 2b:a-lgal-HEX-1:5|6:d 3b:b-dglc-HEX-1:5 4b:b-dman-HEX-1:5 5b:b-dman-HEX-1:5 6b:b-dglc-HEX-1:5 7b:b-dman-HEX-1:5 8s:n-acetyl 9b:b-dglc-HEX-1:5 10b:a-lgal-HEX-1:5|6:d 11s:n-acetyl 12b:b-dman-HEX-1:5 13b:b-dglc-HEX-1:5 14s:n-acetyl 15s:n-acetyl 16s:n-acetyl LIN 1:1o(-1+-1)2d 2:1o(-1+-1)3d 3:3o(-1+-1)4d 4:4o(-1+-1)5d 5:5o(-1+-1)6d 6:6o(-1+-1)7d 7:6d(2+1)8n 8:5o(-1+-1)9d 9:9o(-1+…	NLink		0	0	15.41	12.42	18.4	0	0.28	3091.26	1955.72	11	4.1	1546.64	2	36.1203	232000	6961	MouseBrain-Z-T-1.raw	P15209|NTRK2_MOUSE	3	171583	(HexNAc)5(Hex)4(Fuc)2_347:0	N3:(HexNAc)5(Hex)4(Fuc)2_347:0:1000.00
TLN(+1914.69)C(+57.02)SGAHVK	(Fuc)2(Hex)5(HexNAc)4	RES 1b:b-dglc-HEX-1:5 2b:a-lgal-HEX-1:5|6:d 3b:b-dglc-HEX-1:5 4b:b-dman-HEX-1:5 5b:b-dman-HEX-1:5 6b:b-dglc-HEX-1:5 7b:b-dman-HEX-1:5 8s:n-acetyl 9b:b-dman-HEX-1:5 10b:b-dglc-HEX-1:5 11b:b-dman-HEX-1:5 12b:a-lgal-HEX-1:5|6:d 13s:n-acetyl 14s:n-acetyl 15s:n-acetyl LIN 1:1o(-1+-1)2d 2:1o(-1+-1)3d 3:3o(-1+-1)4d 4:4o(-1+-1)5d 5:5o(-1+-1)6d 6:6o(-1+-1)7d 7:6d(2+1)8n 8:4o(-1+-1)9d 9:9o(-1+-1)10d 10:10o…	NLink		0	0	30.35	25.05	35.65	0	6.76	3000.22	1914.69	10	1.2	1501.12	2	23.2413	119000	4050	MouseBrain-Z-T-1.raw	Q9R1V6|ADA22_MOUSE	3	165435	(HexNAc)4(Hex)5(Fuc)2_314:0;Carbamidomethylation	N3:(HexNAc)4(Hex)5(Fuc)2_314:0:1001.00;C4:Carbamidomethylation:1000.00
N(+1768.64)VSDTTKR	(Fuc)1(Hex)5(HexNAc)4	RES 1b:b-dglc-HEX-1:5 2b:a-lgal-HEX-1:5|6:d 3b:b-dglc-HEX-1:5 4b:b-dman-HEX-1:5 5b:b-dman-HEX-1:5 6b:b-dglc-HEX-1:5 7b:b-dman-HEX-1:5 8s:n-acetyl 9b:b-dman-HEX-1:5 10b:b-dglc-HEX-1:5 11b:b-dman-HEX-1:5 12s:n-acetyl 13s:n-acetyl 14s:n-acetyl LIN 1:1o(-1+-1)2d 2:1o(-1+-1)3d 3:3o(-1+-1)4d 4:4o(-1+-1)5d 5:5o(-1+-1)6d 6:6o(-1+-1)7d 7:6d(2+1)8n 8:4o(-1+-1)9d 9:9o(-1+-1)10d 10:10o(-1+-1)11d 11:10d(2+1)1…	NLink		0	0	12.46	9.98	14.94	0	1.83	2688.11	1768.64	8	0.6	1345.06	2	15.7036		2319	MouseBrain-Z-T-1.raw	P97797|SHPS1_MOUSE	1	0	(HexNAc)4(Hex)5(Fuc)1_185:0	N1:(HexNAc)4(Hex)5(Fuc)1_185:0:1001.00
TVNSLN(+1694.60)VSAISIPEHDEADDISDENR	(Fuc)1(Hex)4(HexNAc)3(NeuAc)1	RES 1b:b-dglc-HEX-1:5 2b:a-lgal-HEX-1:5|6:d 3b:b-dglc-HEX-1:5 4b:b-dman-HEX-1:5 5b:b-dman-HEX-1:5 6b:b-dman-HEX-1:5 7b:b-dglc-HEX-1:5 8b:b-dman-HEX-1:5 9b:a-dgro-dgal-NON-2:6|1:a|2:keto|3:d 10s:n-acetyl 11s:n-acetyl 12s:n-acetyl 13s:n-acetyl LIN 1:1o(-1+-1)2d 2:1o(-1+-1)3d 3:3o(-1+-1)4d 4:4o(-1+-1)5d 5:4o(-1+-1)6d 6:6o(-1+-1)7d 7:7o(-1+-1)8d 8:8o(-1+-1)9d 9:9d(5+1)10n 10:7d(2+1)11n 11:3d(2+1)12n …	NLink	(NH4)1	17.03	0	19.14	13.52	24.75	0	61.07	4550.94	1694.6	26	-0.1	1517.99	3	132.617	84300	28551	MouseBrain-Z-T-1.raw	Q61490|CD166_MOUSE	6	167917	(HexNAc)3(Hex)4(Fuc)1(NeuAc)1_123:0	N6:(HexNAc)3(Hex)4(Fuc)1(NeuAc)1_123:0:6.63
KN(+2076.75)ASNMEYR	(Fuc)2(Hex)6(HexNAc)4	RES 1b:b-dglc-HEX-1:5 2b:a-lgal-HEX-1:5|6:d 3b:b-dglc-HEX-1:5 4b:b-dman-HEX-1:5 5b:b-dman-HEX-1:5 6b:b-dman-HEX-1:5 7b:b-dman-HEX-1:5 8b:b-dman-HEX-1:5 9b:b-dglc-HEX-1:5 10b:b-dman-HEX-1:5 11s:n-acetyl 12b:b-dglc-HEX-1:5 13b:a-lgal-HEX-1:5|6:d 14s:n-acetyl 15s:n-acetyl 16s:n-acetyl LIN 1:1o(-1+-1)2d 2:1o(-1+-1)3d 3:3o(-1+-1)4d 4:4o(-1+-1)5d 5:5o(-1+-1)6d 6:5o(-1+-1)7d 7:4o(-1+-1)8d 8:8o(-1+-1)9d …	NLink		0	0	27.74	27.16	28.32	0	2.22	3188.26	2076.75	9	1.6	1063.76	3	22.7692	16200000	4005	MouseBrain-Z-T-1.raw	P97300|NPTN_MOUSE	2	80378	(HexNAc)4(Hex)6(Fuc)2_522:0	N2:(HexNAc)4(Hex)6(Fuc)2_522:0:1001.00
NGSSC(+57.02)GKEN(+1930.69)VSDPSLTITFGR	(Fuc)1(Hex)6(HexNAc)4	RES 1b:b-dglc-HEX-1:5 2b:a-lgal-HEX-1:5|6:d 3b:b-dglc-HEX-1:5 4b:b-dman-HEX-1:5 5b:b-dglc-HEX-1:5 6s:n-acetyl 7b:b-dman-HEX-1:5 8b:b-dman-HEX-1:5 9b:b-dman-HEX-1:5 10b:b-dman-HEX-1:5 11b:b-dglc-HEX-1:5 12b:b-dman-HEX-1:5 13s:n-acetyl 14s:n-acetyl 15s:n-acetyl LIN 1:1o(-1+-1)2d 2:1o(-1+-1)3d 3:3o(-1+-1)4d 4:4o(-1+-1)5d 5:5d(2+1)6n 6:4o(-1+-1)7d 7:7o(-1+-1)8d 8:7o(-1+-1)9d 9:4o(-1+-1)10d 10:10o(-1+…	NLink		0	0	25.01	27.07	22.95	0	7.79	4155.73	1930.69	21	2.7	1386.25	3	100.594	1240000	21404	MouseBrain-Z-T-1.raw	P11438|LAMP1_MOUSE	9	144792	Carbamidomethylation;(HexNAc)4(Hex)6(Fuc)1_319:0	C5:Carbamidomethylation:1000.00;N9:(HexNAc)4(Hex)6(Fuc)1_319:0:4.71
FYHITVSSSQPN(+1751.62)SSNDNIQSITSGDWDVTK	(Fuc)5(Hex)2(HexNAc)2(NeuAc)1	RES 1b:b-dglc-HEX-1:5 2b:a-lgal-HEX-1:5|6:d 3b:b-dglc-HEX-1:5 4b:b-dman-HEX-1:5 5b:b-dman-HEX-1:5 6b:a-lgal-HEX-1:5|6:d 7b:a-lgal-HEX-1:5|6:d 8b:a-lgal-HEX-1:5|6:d 9b:a-lgal-HEX-1:5|6:d 10b:a-dgro-dgal-NON-2:6|1:a|2:keto|3:d 11s:n-acetyl 12s:n-acetyl 13s:n-acetyl LIN 1:1o(-1+-1)2d 2:1o(-1+-1)3d 3:3o(-1+-1)4d 4:4o(-1+-1)5d 5:5o(-1+-1)6d 6:6o(-1+-1)7d 7:4o(-1+-1)8d 8:8o(-1+-1)9d 9:9o(-1+-1)10d 10:1…	NLink		0	2	22.08	13.46	30.71	0	10.84	5078.16	1751.62	30	1.1	1271.05	4	153.853		33292	MouseBrain-Z-T-1.raw	Q9Z218|DPP6_MOUSE	12	0	(HexNAc)4(Hex)4(NeuAc)1_158:0	N12:(HexNAc)4(Hex)4(NeuAc)1_158:0:0.00
THN(+1955.72)LTNLNPDLQYR	(Fuc)2(Hex)4(HexNAc)5	RES 1b:b-dglc-HEX-1:5 2b:a-lgal-HEX-1:5|6:d 3b:b-dglc-HEX-1:5 4b:b-dman-HEX-1:5 5b:b-dman-HEX-1:5 6b:b-dglc-HEX-1:5 7b:b-dman-HEX-1:5 8s:n-acetyl 9b:b-dglc-HEX-1:5 10b:a-lgal-HEX-1:5|6:d 11s:n-acetyl 12b:b-dman-HEX-1:5 13b:b-dglc-HEX-1:5 14s:n-acetyl 15s:n-acetyl 16s:n-acetyl LIN 1:1o(-1+-1)2d 2:1o(-1+-1)3d 3:3o(-1+-1)4d 4:4o(-1+-1)5d 5:5o(-1+-1)6d 6:6o(-1+-1)7d 7:6d(2+1)8n 8:5o(-1+-1)9d 9:9o(-1+…	NLink		0	0	27.61	19.32	35.89	0	3.82	3653.57	1955.72	14	1.2	1218.87	3	86.9746	5540000	18379	MouseBrain-Z-T-1.raw	P11627|L1CAM_MOUSE	3	107836	(HexNAc)5(Hex)4(Fuc)2_348:0	N3:(HexNAc)5(Hex)4(Fuc)2_348:0:50.58
LSVEC(+57.02)AN(+1809.66)K	(Fuc)1(Hex)4(HexNAc)5	RES 1b:b-dglc-HEX-1:5 2b:a-lgal-HEX-1:5|6:d 3b:b-dglc-HEX-1:5 4b:b-dman-HEX-1:5 5b:b-dglc-HEX-1:5 6s:n-acetyl 7b:b-dman-HEX-1:5 8b:b-dglc-HEX-1:5 9s:n-acetyl 10b:b-dman-HEX-1:5 11b:b-dglc-HEX-1:5 12b:b-dman-HEX-1:5 13s:n-acetyl 14s:n-acetyl 15s:n-acetyl LIN 1:1o(-1+-1)2d 2:1o(-1+-1)3d 3:3o(-1+-1)4d 4:4o(-1+-1)5d 5:5d(2+1)6n 6:4o(-1+-1)7d 7:7o(-1+-1)8d 8:8d(2+1)9n 9:4o(-1+-1)10d 10:10o(-1+-1)11d 1…	NLink		0	0	23.72	31.89	15.56	0	1.72	2729.11	1809.66	8	1.2	910.711	3	40.0299	1460000	7675	MouseBrain-Z-T-1.raw	Q62277|SYPH_MOUSE	7	54419	Carbamidomethylation;(HexNAc)5(Hex)4(Fuc)1_211:0	C5:Carbamidomethylation:1000.00;N7:(HexNAc)5(Hex)4(Fuc)1_211:0:1000.00
LTSC(+57.02)ATN(+1751.62)ASMC(+57.02)GDEAR	(Hex)4(HexNAc)4(NeuAc)1	RES 1b:b-dglc-HEX-1:5 2b:b-dglc-HEX-1:5 3b:b-dman-HEX-1:5 4b:b-dman-HEX-1:5 5b:b-dman-HEX-1:5 6b:b-dglc-HEX-1:5 7s:n-acetyl 8b:b-dglc-HEX-1:5 9b:b-dman-HEX-1:5 10b:a-dgro-dgal-NON-2:6|1:a|2:keto|3:d 11s:n-acetyl 12s:n-acetyl 13s:n-acetyl 14s:n-acetyl LIN 1:1o(-1+-1)2d 2:2o(-1+-1)3d 3:3o(-1+-1)4d 4:3o(-1+-1)5d 5:5o(-1+-1)6d 6:6d(2+1)7n 7:3o(-1+-1)8d 8:8o(-1+-1)9d 9:9o(-1+-1)10d 10:10d(5+1)11n 11:8…	NLink		0	1	17.67	12.23	23.12	0	4.39	3494.33	1751.62	16	5.7	1166.12	3	54.6923	244000	11168	MouseBrain-Z-T-1.raw	Q91ZX7|LRP1_MOUSE	7	99486	Carbamidomethylation;(HexNAc)4(Hex)4(NeuAc)1_158:0;Carbamidomethylation	C4:Carbamidomethylation:1000.00;N7:(HexNAc)4(Hex)4(NeuAc)1_158:0:1000.00;C11:Carbamidomethylation:1000.00
AN(+1955.72)ATIEVK	(Fuc)2(Hex)4(HexNAc)5	RES 1b:b-dglc-HEX-1:5 2b:a-lgal-HEX-1:5|6:d 3b:b-dglc-HEX-1:5 4b:b-dman-HEX-1:5 5b:b-dman-HEX-1:5 6b:b-dglc-HEX-1:5 7b:b-dman-HEX-1:5 8s:n-acetyl 9b:b-dglc-HEX-1:5 10b:a-lgal-HEX-1:5|6:d 11s:n-acetyl 12b:b-dman-HEX-1:5 13b:b-dglc-HEX-1:5 14s:n-acetyl 15s:n-acetyl 16s:n-acetyl LIN 1:1o(-1+-1)2d 2:1o(-1+-1)3d 3:3o(-1+-1)4d 4:4o(-1+-1)5d 5:5o(-1+-1)6d 6:6o(-1+-1)7d 7:6d(2+1)8n 8:5o(-1+-1)9d 9:9o(-1+…	NLink		0	0	19.73	15.16	24.3	0	0.56	2800.19	1955.72	8	1.3	934.404	3	35.065	1010000	6698	MouseBrain-Z-T-1.raw	P97300|NPTN_MOUSE	2	58119	(HexNAc)5(Hex)4(Fuc)2_347:0	N2:(HexNAc)5(Hex)4(Fuc)2_347:0:1000.00
IN(+1955.72)NSTNEGMNVK	(Fuc)2(Hex)4(HexNAc)5	RES 1b:b-dglc-HEX-1:5 2b:a-lgal-HEX-1:5|6:d 3b:b-dglc-HEX-1:5 4b:b-dman-HEX-1:5 5b:b-dglc-HEX-1:5 6s:n-acetyl 7b:b-dman-HEX-1:5 8b:b-dglc-HEX-1:5 9s:n-acetyl 10b:b-dman-HEX-1:5 11b:b-dglc-HEX-1:5 12b:b-dman-HEX-1:5 13b:a-lgal-HEX-1:5|6:d 14s:n-acetyl 15s:n-acetyl 16s:n-acetyl LIN 1:1o(-1+-1)2d 2:1o(-1+-1)3d 3:3o(-1+-1)4d 4:4o(-1+-1)5d 5:5d(2+1)6n 6:4o(-1+-1)7d 7:7o(-1+-1)8d 8:8d(2+1)9n 9:4o(-1+-1…	NLink	(NH4)1	17.03	0	15.41	12.1	18.73	0	0.75	3292.36	1955.72	12	2.7	1098.46	3	40.8104	77200	8031	MouseBrain-Z-T-1.raw	P35436|NMDE1_MOUSE	2	87782	(HexNAc)5(Hex)4(Fuc)2_347:0	N2:(HexNAc)5(Hex)4(Fuc)2_347:0:1001.00
GN(+2142.81)ITEYQC(+57.02)HQYITK	(Fuc)3(Hex)3(HexNAc)6	RES 1b:b-dglc-HEX-1:5 2b:a-lgal-HEX-1:5|6:d 3b:b-dglc-HEX-1:5 4b:b-dman-HEX-1:5 5b:b-dman-HEX-1:5 6b:b-dglc-HEX-1:5 7s:n-acetyl 8b:b-dglc-HEX-1:5 9s:n-acetyl 10b:b-dman-HEX-1:5 11b:b-dglc-HEX-1:5 12b:a-lgal-HEX-1:5|6:d 13s:n-acetyl 14b:b-dglc-HEX-1:5 15b:a-lgal-HEX-1:5|6:d 16s:n-acetyl 17s:n-acetyl 18s:n-acetyl LIN 1:1o(-1+-1)2d 2:1o(-1+-1)3d 3:3o(-1+-1)4d 4:4o(-1+-1)5d 5:5o(-1+-1)6d 6:6d(2+1)7n …	NLink		0	0	23.19	22.67	23.72	0	0.78	3896.62	2142.81	14	1.2	1299.88	3	67.213	728000	13986	MouseBrain-Z-T-1.raw	Q61543|GSLG1_MOUSE	2	125092	(HexNAc)6(Hex)3(Fuc)3_633:0;Carbamidomethylation	N2:(HexNAc)6(Hex)3(Fuc)3_633:0:1000.00;C8:Carbamidomethylation:1000.00
WSC(+57.02)DHKQN(+2076.75)ITYLLK	(Fuc)2(Hex)6(HexNAc)4	RES 1b:b-dglc-HEX-1:5 2b:a-lgal-HEX-1:5|6:d 3b:b-dglc-HEX-1:5 4b:b-dman-HEX-1:5 5b:b-dglc-HEX-1:5 6s:n-acetyl 7b:b-dman-HEX-1:5 8b:b-dman-HEX-1:5 9b:b-dman-HEX-1:5 10b:b-dman-HEX-1:5 11b:b-dglc-HEX-1:5 12b:b-dman-HEX-1:5 13b:a-lgal-HEX-1:5|6:d 14s:n-acetyl 15s:n-acetyl 16s:n-acetyl LIN 1:1o(-1+-1)2d 2:1o(-1+-1)3d 3:3o(-1+-1)4d 4:4o(-1+-1)5d 5:5d(2+1)6n 6:4o(-1+-1)7d 7:7o(-1+-1)8d 8:7o(-1+-1)9d 9:…	NLink		0	0	24.74	13.26	36.21	0	14.49	3881.64	2076.75	14	1.6	971.419	4	86.6702		18311	MouseBrain-Z-T-1.raw	Q63912|OMGP_MOUSE	8	0	Carbamidomethylation;(HexNAc)4(Hex)6(Fuc)2_522:0	C3:Carbamidomethylation:1000.00;N8:(HexNAc)4(Hex)6(Fuc)2_522:0:1001.00
N(+1955.72)ATGDYK	(Fuc)2(Hex)4(HexNAc)5	RES 1b:b-dglc-HEX-1:5 2b:a-lgal-HEX-1:5|6:d 3b:b-dglc-HEX-1:5 4b:b-dman-HEX-1:5 5b:b-dglc-HEX-1:5 6s:n-acetyl 7b:b-dman-HEX-1:5 8b:b-dglc-HEX-1:5 9s:n-acetyl 10b:b-dman-HEX-1:5 11b:b-dglc-HEX-1:5 12b:b-dman-HEX-1:5 13b:a-lgal-HEX-1:5|6:d 14s:n-acetyl 15s:n-acetyl 16s:n-acetyl LIN 1:1o(-1+-1)2d 2:1o(-1+-1)3d 3:3o(-1+-1)4d 4:4o(-1+-1)5d 5:5d(2+1)6n 6:4o(-1+-1)7d 7:7o(-1+-1)8d 8:8d(2+1)9n 9:4o(-1+-1…	NLink		0	0	17.08	12.71	21.45	0	0.58	2723.07	1955.72	7	1.9	1362.54	2	20.5757	324000	3452	MouseBrain-Z-T-1.raw	Q61490|CD166_MOUSE	1	140304	(HexNAc)5(Hex)4(Fuc)2_347:0	N1:(HexNAc)5(Hex)4(Fuc)2_347:0:1001.00
SVAHN(+1839.64)MTMPNK	(Hex)4(HexNAc)3(NeuAc)2	RES 1b:b-dglc-HEX-1:5 2b:b-dglc-HEX-1:5 3b:b-dman-HEX-1:5 4b:b-dman-HEX-1:5 5b:b-dglc-HEX-1:5 6s:n-acetyl 7b:b-dman-HEX-1:5 8b:b-dman-HEX-1:5 9b:a-dgro-dgal-NON-2:6|1:a|2:keto|3:d 10b:a-dgro-dgal-NON-2:6|1:a|2:keto|3:d 11s:n-acetyl 12s:n-acetyl 13s:n-acetyl 14s:n-acetyl LIN 1:1o(-1+-1)2d 2:2o(-1+-1)3d 3:3o(-1+-1)4d 4:4o(-1+-1)5d 5:5d(2+1)6n 6:3o(-1+-1)7d 7:7o(-1+-1)8d 8:8o(-1+-1)9d 9:9o(-1+-1)10d…	NLink	(NH4)1	17.03	5	22.14	11.97	32.31	0	0	3085.24	1839.64	11	-3.9	1031.09	3	35.7933		6900	MouseBrain-Z-T-1.raw	P26048|GBRA2_MOUSE;P62812|GBRA1_MOUSE	5	0	(HexNAc)3(Hex)4(NeuAc)2_224:0	N5:(HexNAc)3(Hex)4(NeuAc)2_224:0:1001.00
[truncated: 22,009 more rows]

## Sheet: StrucGP
MS2Scan	LowEnergy_MS2Scan	RetentionTime	PrecursorCharge	OriginalPrecursorMz	Peptide	ProteinID	Glycosite_Position	Matched_Pepfragment_Number	GlycanComposition	Structure_codinga	Glycan_type	CoreFucose_probability	Bisection_probability	GlycanType_probability	Branch-1_probability	BranchesOverall_probability	PeptideScore	GlycanScore	FileName
[truncated: 83,891 more rows]

[truncated: 1 more sheets: extra denovo glycoPSMs]
