# Supplementary material for: Glycopeptide database search and de novo sequencing with PEAKS GlycanFinder enable highly sensitive glycoproteomics
Source: Nat Commun. 2023 Jul 8;14:4046. doi: 10.1038/s41467-023-39699-5 (PMC10329677; doi:10.1038/s41467-023-39699-5)
Supplement: Supplementary file 7 — Supplementary Data 3 [file 41467_2023_39699_MOESM7_ESM.xlsx]

## Sheet: Sheet1
Supplementary Data 3. glycoPSMs identified by GlycanFinder, pGlyco3, and MSFragger on the IgG Orbitrap dataset.
The p value in -10LgP is defined as the probability that a false identification achieves the same or better matching score [47]. It is calculated as the ratio between the number of false identifications above a given score and the total number of false identifications.

## Sheet: GlycanFinder
Peptide	Glycan	Glycan ID	Glycan Type	Adduct	Adduct Mass	Isotopic Shift	-10LgP	Glycan Score	Peptide Score	S-Score (%)	Mass	Glycan Mass	Length	ppm	m/z	z	RT	Area	Scan	Source File	Accession	Glycosylation position	Feature id	PTM	AScore
EEQ(+0.98)FN(+1079.40)STFR	(HexNAc)3(Hex)2(Fuc)1	486	NLink		0	0	48.02	28.94	67.09	100	2236.9	1079.4	9	8.6	1119.47	2	31.9976		16680	IgG-MCC-150ng-2.raw	P01859|IGHG2_HUMAN	5	0	Deamidation (NQ);(HexNAc)3(Hex)2(Fuc)1_243:0	Q3:Deamidation (NQ):1000.00;N5:(HexNAc)3(Hex)2(Fuc)1_243:0:1000.00
EEQ(+0.98)FN(+1079.40)STFR	(HexNAc)3(Hex)2(Fuc)1	486	NLink		0	0	26.78	24.36	29.21	100	2236.9	1079.4	9	9.2	1119.47	2	26.0564		13280	IgG-MCC-150ng-2.raw	P01859|IGHG2_HUMAN	5	0	Deamidation (NQ);(HexNAc)3(Hex)2(Fuc)1_243:0	Q3:Deamidation (NQ):1000.00;N5:(HexNAc)3(Hex)2(Fuc)1_243:0:1000.00
EEQ(+0.98)FN(+1079.40)STFR	(HexNAc)3(Hex)2(Fuc)1	486	NLink		0	1	42.87	44.72	41.02	100	2236.9	1079.4	9	9.7	1118.96	2	23.5653	2090000	11364	IgG-MCC-150ng-1.raw	P01859|IGHG2_HUMAN	5	13061	Deamidation (NQ);(HexNAc)3(Hex)2(Fuc)1_243:0	Q3:Deamidation (NQ):1000.00;N5:(HexNAc)3(Hex)2(Fuc)1_243:0:1000.00
EEQ(+0.98)FN(+1079.40)STFR	(HexNAc)3(Hex)2(Fuc)1	486	NLink		0	1	38.3	47.24	29.36	100	2236.9	1079.4	9	9.7	1118.96	2	23.5653	2090000	12228	IgG-MCC-150ng-1.raw	P01859|IGHG2_HUMAN	5	13061	Deamidation (NQ);(HexNAc)3(Hex)2(Fuc)1_243:0	Q3:Deamidation (NQ):1000.00;N5:(HexNAc)3(Hex)2(Fuc)1_243:0:1000.00
EEQ(+0.98)FN(+1241.45)STFR	(HexNAc)3(Hex)3(Fuc)1	490	NLink		0	0	42.98	36.81	49.16	3.04	2398.95	1241.45	9	9.5	1200.49	2	23.868		12035	IgG-MCC-150ng-2.raw	P01859|IGHG2_HUMAN	5	0	Deamidation (NQ);(HexNAc)3(Hex)3(Fuc)1_245:0	Q3:Deamidation (NQ):1000.00;N5:(HexNAc)3(Hex)3(Fuc)1_245:0:1000.00
EEQ(+0.98)FN(+1298.48)STFR	(HexNAc)4(Hex)3	118	NLink		0	2	18.81	9.12	28.5	100	2455.97	1298.48	9	-2.9	1229.49	2	29.6666	173000	15329	IgG-MCC-150ng-2.raw	P01859|IGHG2_HUMAN	5	17018	Deamidation (NQ);(HexNAc)4(Hex)3_59:0	Q3:Deamidation (NQ):1000.00;N5:(HexNAc)4(Hex)3_59:0:1000.00
EEQ(+0.98)FN(+1298.48)STFR	(HexNAc)4(Hex)3	118	NLink		0	2	26.45	3.68	49.23	100	2455.97	1298.48	9	-2.9	1229.49	2	29.6666	173000	15371	IgG-MCC-150ng-2.raw	P01859|IGHG2_HUMAN	5	17018	Deamidation (NQ);(HexNAc)4(Hex)3_59:0	Q3:Deamidation (NQ):1000.00;N5:(HexNAc)4(Hex)3_59:0:1000.00
EEQ(+0.98)FN(+1298.48)STFR	(HexNAc)4(Hex)3	118	NLink		0	0	27.18	29.14	25.21	100	2455.97	1298.48	9	0.5	1228.99	2	29.3958		14345	IgG-MCC-150ng-1.raw	P01859|IGHG2_HUMAN	5	0	Deamidation (NQ);(HexNAc)4(Hex)3_59:0	Q3:Deamidation (NQ):1000.00;N5:(HexNAc)4(Hex)3_59:0:1000.00
EEQ(+0.98)FN(+1298.48)STFR	(HexNAc)4(Hex)3	118	NLink		0	0	54.75	75.99	33.52	100	2455.97	1298.48	9	6.1	1229	2	19.3434		8649	IgG-MCC-150ng-1.raw	P01859|IGHG2_HUMAN	5	0	Deamidation (NQ);(HexNAc)4(Hex)3_59:0	Q3:Deamidation (NQ):1000.00;N5:(HexNAc)4(Hex)3_59:0:1000.00
EEQ(+0.98)FN(+1298.48)STFR	(HexNAc)4(Hex)3	118	NLink		0	0	36.67	24.71	48.62	100	2455.97	1298.48	9	-3.8	1228.99	2	29.3487		14318	IgG-MCC-150ng-1.raw	P01859|IGHG2_HUMAN	5	0	Deamidation (NQ);(HexNAc)4(Hex)3_59:0	Q3:Deamidation (NQ):1000.00;N5:(HexNAc)4(Hex)3_59:0:1000.00
EEQ(+0.98)FN(+1298.48)STYR	(HexNAc)4(Hex)3	118	NLink		0	2	28.46	27.27	29.66	100	2471.97	1298.48	9	-3.8	1237.49	2	13.5639	4520000	6331	IgG-MCC-150ng-2.raw	P01861|IGHG4_HUMAN	5	17174	Deamidation (NQ);(HexNAc)4(Hex)3_59:0	Q3:Deamidation (NQ):1000.00;N5:(HexNAc)4(Hex)3_59:0:1000.00
EEQ(+0.98)FN(+1298.48)STYR	(HexNAc)4(Hex)3	118	NLink		0	2	29.15	30.6	27.69	100	2471.97	1298.48	9	-3.8	1237.49	2	13.5639	4520000	6285	IgG-MCC-150ng-2.raw	P01861|IGHG4_HUMAN	5	17174	Deamidation (NQ);(HexNAc)4(Hex)3_59:0	Q3:Deamidation (NQ):1000.00;N5:(HexNAc)4(Hex)3_59:0:1000.00
EEQ(+0.98)FN(+1298.48)STYR	(HexNAc)4(Hex)3	118	NLink		0	2	34.57	35.54	33.6	100	2471.97	1298.48	9	-4.3	1237.49	2	13.2014	5340000	5264	IgG-MCC-150ng-1.raw	P01861|IGHG4_HUMAN	5	15517	Deamidation (NQ);(HexNAc)4(Hex)3_59:0	Q3:Deamidation (NQ):1000.00;N5:(HexNAc)4(Hex)3_59:0:1000.00
EEQ(+0.98)FN(+1403.51)STFR	(HexNAc)3(Hex)4(Fuc)1	44	NLink		0	1	26.34	25.77	26.92	0	2561	1403.51	9	7.9	1281.02	2	25.2398	2260000	14343	IgG-MCC-150ng-2.raw	P01859|IGHG2_HUMAN	5	17920	Deamidation (NQ);(HexNAc)3(Hex)4(Fuc)1_22:0	Q3:Deamidation (NQ):1000.00;N5:(HexNAc)3(Hex)4(Fuc)1_22:0:1000.00
EEQ(+0.98)FN(+1444.53)STFR	(HexNAc)4(Hex)3(Fuc)1	120	NLink		0	2	28.6	26.46	30.73	100	2602.03	1444.53	9	5	1302.53	2	19.2839		9449	IgG-MCC-150ng-2.raw	P01859|IGHG2_HUMAN	5	0	Deamidation (NQ);(HexNAc)4(Hex)3(Fuc)1_60:0	Q3:Deamidation (NQ):1000.00;N5:(HexNAc)4(Hex)3(Fuc)1_60:0:1000.00
EEQ(+0.98)FN(+1444.53)STFR	(HexNAc)4(Hex)3(Fuc)1	120	NLink		0	2	32.85	38.85	26.84	100	2602.03	1444.53	9	5.3	1302.53	2	18.5931		9094	IgG-MCC-150ng-2.raw	P01859|IGHG2_HUMAN	5	0	Deamidation (NQ);(HexNAc)4(Hex)3(Fuc)1_60:0	Q3:Deamidation (NQ):1000.00;N5:(HexNAc)4(Hex)3(Fuc)1_60:0:1000.00
EEQ(+0.98)FN(+1444.53)STFR	(HexNAc)4(Hex)3(Fuc)1	120	NLink		0	2	33.32	36.87	29.77	100	2602.03	1444.53	9	5.3	1302.53	2	18.7421		9165	IgG-MCC-150ng-2.raw	P01859|IGHG2_HUMAN	5	0	Deamidation (NQ);(HexNAc)4(Hex)3(Fuc)1_60:0	Q3:Deamidation (NQ):1000.00;N5:(HexNAc)4(Hex)3(Fuc)1_60:0:1000.00
EEQ(+0.98)FN(+1444.53)STFR	(HexNAc)4(Hex)3(Fuc)1	120	NLink		0	2	32.79	32.28	33.3	100	2602.03	1444.53	9	5.3	1302.53	2	18.3351		8107	IgG-MCC-150ng-1.raw	P01859|IGHG2_HUMAN	5	0	Deamidation (NQ);(HexNAc)4(Hex)3(Fuc)1_60:0	Q3:Deamidation (NQ):1000.00;N5:(HexNAc)4(Hex)3(Fuc)1_60:0:1000.00
EEQ(+0.98)FN(+1444.53)STFR	(HexNAc)4(Hex)3(Fuc)1	120	NLink		0	2	30.84	34.67	27	100	2602.03	1444.53	9	5.3	1302.53	2	18.3198		8098	IgG-MCC-150ng-1.raw	P01859|IGHG2_HUMAN	5	0	Deamidation (NQ);(HexNAc)4(Hex)3(Fuc)1_60:0	Q3:Deamidation (NQ):1000.00;N5:(HexNAc)4(Hex)3(Fuc)1_60:0:1000.00
EEQ(+0.98)FN(+1444.53)STFR	(HexNAc)4(Hex)3(Fuc)1	120	NLink		0	0	39.77	46.07	33.47	100	2602.03	1444.53	9	6.7	1302.03	2	16.4746		7125	IgG-MCC-150ng-1.raw	P01859|IGHG2_HUMAN	5	0	Deamidation (NQ);(HexNAc)4(Hex)3(Fuc)1_60:0	Q3:Deamidation (NQ):1000.00;N5:(HexNAc)4(Hex)3(Fuc)1_60:0:1000.00
EEQ(+0.98)FN(+1460.53)STFR	(HexNAc)4(Hex)4	126	NLink		0	1	33.43	38.18	28.68	0	2618.03	1460.53	9	8.9	1309.53	2	24.8278	3420000	13434	IgG-MCC-150ng-2.raw	P01859|IGHG2_HUMAN	5	18424	Deamidation (NQ);(HexNAc)4(Hex)4_63:0	Q3:Deamidation (NQ):1000.00;N5:(HexNAc)4(Hex)4_63:0:1000.00
EEQ(+0.98)FN(+1460.53)STFR	(HexNAc)4(Hex)4	126	NLink		0	1	23.34	18.51	28.17	0	2618.03	1460.53	9	9.2	1309.53	2	26.7058	2350000	13359	IgG-MCC-150ng-1.raw	P01859|IGHG2_HUMAN	5	16596	Deamidation (NQ);(HexNAc)4(Hex)4_63:0	Q3:Deamidation (NQ):1000.00;N5:(HexNAc)4(Hex)4_63:0:1000.00
EEQ(+0.98)FN(+1460.53)STFR	(HexNAc)4(Hex)4	126	NLink		0	1	36.16	46.62	25.71	0	2618.03	1460.53	9	9.3	1309.53	2	30.6083	480000	14868	IgG-MCC-150ng-1.raw	P01859|IGHG2_HUMAN	5	16598	Deamidation (NQ);(HexNAc)4(Hex)4_63:0	Q3:Deamidation (NQ):1000.00;N5:(HexNAc)4(Hex)4_63:0:1000.00
EEQ(+0.98)FN(+1501.55)STFR	(HexNAc)5(Hex)3	192	NLink		0	2	28.08	31.36	24.81	100	2659.05	1501.55	9	-1.9	887.692	3	20.4315	972000	9233	IgG-MCC-150ng-1.raw	P01859|IGHG2_HUMAN	5	3783	Deamidation (NQ);(HexNAc)5(Hex)3_96:0	Q3:Deamidation (NQ):1000.00;N5:(HexNAc)5(Hex)3_96:0:1000.00
EEQ(+0.98)FN(+1501.55)STYR	(HexNAc)5(Hex)3	192	NLink		0	2	27.17	23.03	31.32	100	2675.05	1501.55	9	-2.5	893.024	3	13.8126	26800000	6409	IgG-MCC-150ng-2.raw	P01861|IGHG4_HUMAN	5	4783	Deamidation (NQ);(HexNAc)5(Hex)3_96:0	Q3:Deamidation (NQ):1000.00;N5:(HexNAc)5(Hex)3_96:0:1000.00
EEQ(+0.98)FN(+1501.55)STYR	(HexNAc)5(Hex)3	192	NLink		0	2	28.89	29.69	28.1	100	2675.05	1501.55	9	-2	893.024	3	13.4857	30300000	5382	IgG-MCC-150ng-1.raw	P01861|IGHG4_HUMAN	5	4202	Deamidation (NQ);(HexNAc)5(Hex)3_96:0	Q3:Deamidation (NQ):1000.00;N5:(HexNAc)5(Hex)3_96:0:1000.00
EEQ(+0.98)FN(+1501.55)STYR	(HexNAc)5(Hex)3	192	NLink		0	2	30.08	30.24	29.92	100	2675.05	1501.55	9	-2	893.024	3	13.4857	30300000	5392	IgG-MCC-150ng-1.raw	P01861|IGHG4_HUMAN	5	4202	Deamidation (NQ);(HexNAc)5(Hex)3_96:0	Q3:Deamidation (NQ):1000.00;N5:(HexNAc)5(Hex)3_96:0:1000.00
EEQ(+0.98)FN(+1501.55)STYR	(HexNAc)5(Hex)3	192	NLink		0	2	34.96	32.49	37.43	100	2675.05	1501.55	9	-2.9	1339.03	2	13.8009	854000	5642	IgG-MCC-150ng-1.raw	P01861|IGHG4_HUMAN	5	17269	Deamidation (NQ);(HexNAc)5(Hex)3_96:0	Q3:Deamidation (NQ):1000.00;N5:(HexNAc)5(Hex)3_96:0:1000.00
EEQ(+0.98)FN(+1606.59)STFR	(HexNAc)4(Hex)4(Fuc)1	130	NLink		0	0	44.29	58.63	29.96	0	2764.08	1606.59	9	7.5	922.375	3	18.1423		8875	IgG-MCC-150ng-2.raw	P01859|IGHG2_HUMAN	5	0	Deamidation (NQ);(HexNAc)4(Hex)4(Fuc)1_65:0	Q3:Deamidation (NQ):1000.00;N5:(HexNAc)4(Hex)4(Fuc)1_65:0:1000.00
EEQ(+0.98)FN(+1606.59)STFR	(HexNAc)4(Hex)4(Fuc)1	130	NLink		0	2	29.99	30.02	29.95	0	2764.08	1606.59	9	4.8	1383.56	2	18.2822		8949	IgG-MCC-150ng-2.raw	P01859|IGHG2_HUMAN	5	0	Deamidation (NQ);(HexNAc)4(Hex)4(Fuc)1_65:0	Q3:Deamidation (NQ):1000.00;N5:(HexNAc)4(Hex)4(Fuc)1_65:0:1000.00
EEQ(+0.98)FN(+1606.59)STFR	(HexNAc)4(Hex)4(Fuc)1	130	NLink		0	2	27.55	29.43	25.67	0	2764.08	1606.59	9	4.6	1383.56	2	18.8096		9199	IgG-MCC-150ng-2.raw	P01859|IGHG2_HUMAN	5	0	Deamidation (NQ);(HexNAc)4(Hex)4(Fuc)1_65:0	Q3:Deamidation (NQ):1000.00;N5:(HexNAc)4(Hex)4(Fuc)1_65:0:1000.00
EEQ(+0.98)FN(+1606.59)STFR	(HexNAc)4(Hex)4(Fuc)1	130	NLink		0	0	37.54	47.17	27.92	0	2764.08	1606.59	9	8.9	1383.06	2	17.7092		7807	IgG-MCC-150ng-1.raw	P01859|IGHG2_HUMAN	5	0	Deamidation (NQ);(HexNAc)4(Hex)4(Fuc)1_65:0	Q3:Deamidation (NQ):1000.00;N5:(HexNAc)4(Hex)4(Fuc)1_65:0:1000.00
EEQ(+0.98)FN(+1606.59)STFR	(HexNAc)4(Hex)4(Fuc)1	130	NLink		0	2	28.57	29.78	27.37	0	2764.08	1606.59	9	5.2	1383.56	2	18.3561		8118	IgG-MCC-150ng-1.raw	P01859|IGHG2_HUMAN	5	0	Deamidation (NQ);(HexNAc)4(Hex)4(Fuc)1_65:0	Q3:Deamidation (NQ):1000.00;N5:(HexNAc)4(Hex)4(Fuc)1_65:0:1000.00
EEQ(+0.98)FN(+1606.59)STFR	(HexNAc)4(Hex)4(Fuc)1	130	NLink		0	2	32.26	30.01	34.5	0	2764.08	1606.59	9	4.9	1383.56	2	18.3656		8123	IgG-MCC-150ng-1.raw	P01859|IGHG2_HUMAN	5	0	Deamidation (NQ);(HexNAc)4(Hex)4(Fuc)1_65:0	Q3:Deamidation (NQ):1000.00;N5:(HexNAc)4(Hex)4(Fuc)1_65:0:1000.00
EEQ(+0.98)FN(+1606.59)STFR	(HexNAc)4(Hex)4(Fuc)1	130	NLink		0	1	48.38	61.51	35.25	0	2764.08	1606.59	9	8.5	922.041	3	26.4946	51400000	14314	IgG-MCC-150ng-1.raw	P01859|IGHG2_HUMAN	5	5076	Deamidation (NQ);(HexNAc)4(Hex)4(Fuc)1_65:0	Q3:Deamidation (NQ):1000.00;N5:(HexNAc)4(Hex)4(Fuc)1_65:0:1000.00
EEQ(+0.98)FN(+1606.59)STFR	(HexNAc)4(Hex)4(Fuc)1	130	NLink		0	2	35.52	33.43	37.61	0	2764.08	1606.59	9	5.2	1383.56	2	17.8302		7872	IgG-MCC-150ng-1.raw	P01859|IGHG2_HUMAN	5	0	Deamidation (NQ);(HexNAc)4(Hex)4(Fuc)1_65:0	Q3:Deamidation (NQ):1000.00;N5:(HexNAc)4(Hex)4(Fuc)1_65:0:1000.00
EEQ(+0.98)FN(+1647.61)STFR	(HexNAc)5(Hex)3(Fuc)1	194	NLink		0	2	23.47	20.69	26.25	100	2805.11	1647.61	9	0.2	936.38	3	26.8629	483000	13707	IgG-MCC-150ng-2.raw	P01859|IGHG2_HUMAN	5	6292	Deamidation (NQ);(HexNAc)5(Hex)3(Fuc)1_97:0	Q3:Deamidation (NQ):1000.00;N5:(HexNAc)5(Hex)3(Fuc)1_97:0:1000.00
EEQ(+0.98)FN(+1647.61)STFR	(HexNAc)5(Hex)3(Fuc)1	194	NLink		0	0	25.72	24.62	26.83	100	2805.11	1647.61	9	6.2	936.05	3	29.7371		15385	IgG-MCC-150ng-2.raw	P01859|IGHG2_HUMAN	5	0	Deamidation (NQ);(HexNAc)5(Hex)3(Fuc)1_97:0	Q3:Deamidation (NQ):1000.00;N5:(HexNAc)5(Hex)3(Fuc)1_97:0:1000.00
EEQ(+0.98)FN(+1647.61)STFR	(HexNAc)5(Hex)3(Fuc)1	194	NLink		0	1	30.82	32.53	29.11	100	2805.11	1647.61	9	9.1	935.717	3	28.9779		14949	IgG-MCC-150ng-2.raw	P01859|IGHG2_HUMAN	5	0	Deamidation (NQ);(HexNAc)5(Hex)3(Fuc)1_97:0	Q3:Deamidation (NQ):1000.00;N5:(HexNAc)5(Hex)3(Fuc)1_97:0:1000.00
EEQ(+0.98)FN(+1647.61)STFR	(HexNAc)5(Hex)3(Fuc)1	194	NLink		0	1	38.73	50.59	26.87	100	2805.11	1647.61	9	8.1	935.716	3	24.9014	4890000	12249	IgG-MCC-150ng-2.raw	P01859|IGHG2_HUMAN	5	6259	Deamidation (NQ);(HexNAc)5(Hex)3(Fuc)1_97:0	Q3:Deamidation (NQ):1000.00;N5:(HexNAc)5(Hex)3(Fuc)1_97:0:1000.00
EEQ(+0.98)FN(+1647.61)STFR	(HexNAc)5(Hex)3(Fuc)1	194	NLink		0	1	29.37	32.02	26.72	100	2805.11	1647.61	9	9.5	1403.07	2	25.1779	8170000	12011	IgG-MCC-150ng-1.raw	P01859|IGHG2_HUMAN	5	18510	Deamidation (NQ);(HexNAc)5(Hex)3(Fuc)1_97:0	Q3:Deamidation (NQ):1000.00;N5:(HexNAc)5(Hex)3(Fuc)1_97:0:1000.00
EEQ(+0.98)FN(+1647.61)STFR	(HexNAc)5(Hex)3(Fuc)1	194	NLink		0	0	30.31	30.67	29.95	100	2805.11	1647.61	9	8	936.052	3	29.3644		14327	IgG-MCC-150ng-1.raw	P01859|IGHG2_HUMAN	5	0	Deamidation (NQ);(HexNAc)5(Hex)3(Fuc)1_97:0	Q3:Deamidation (NQ):1000.00;N5:(HexNAc)5(Hex)3(Fuc)1_97:0:1000.00
EEQ(+0.98)FN(+1647.61)STFR	(HexNAc)5(Hex)3(Fuc)1	194	NLink		0	1	34.6	36.21	32.98	100	2805.11	1647.61	9	9.5	1403.07	2	25.1779	8170000	12757	IgG-MCC-150ng-1.raw	P01859|IGHG2_HUMAN	5	18510	Deamidation (NQ);(HexNAc)5(Hex)3(Fuc)1_97:0	Q3:Deamidation (NQ):1000.00;N5:(HexNAc)5(Hex)3(Fuc)1_97:0:1000.00
EEQ(+0.98)FN(+1647.61)STFR	(HexNAc)5(Hex)3(Fuc)1	194	NLink		0	0	29.45	32.85	26.05	100	2805.11	1647.61	9	8.3	936.052	3	26.7237		12814	IgG-MCC-150ng-1.raw	P01859|IGHG2_HUMAN	5	0	Deamidation (NQ);(HexNAc)5(Hex)3(Fuc)1_97:0	Q3:Deamidation (NQ):1000.00;N5:(HexNAc)5(Hex)3(Fuc)1_97:0:1000.00
EEQ(+0.98)FN(+1647.61)STFR	(HexNAc)5(Hex)3(Fuc)1	194	NLink		0	1	30.17	33.87	26.47	100	2805.11	1647.61	9	9.5	1403.07	2	25.1779	8170000	11580	IgG-MCC-150ng-1.raw	P01859|IGHG2_HUMAN	5	18510	Deamidation (NQ);(HexNAc)5(Hex)3(Fuc)1_97:0	Q3:Deamidation (NQ):1000.00;N5:(HexNAc)5(Hex)3(Fuc)1_97:0:1000.00
EEQ(+0.98)FN(+1647.61)STFR	(HexNAc)5(Hex)3(Fuc)1	194	NLink		0	2	28.98	25.22	32.74	100	2805.11	1647.61	9	-3	936.377	3	30.0147		14700	IgG-MCC-150ng-1.raw	P01859|IGHG2_HUMAN	5	0	Deamidation (NQ);(HexNAc)5(Hex)3(Fuc)1_97:0	Q3:Deamidation (NQ):1000.00;N5:(HexNAc)5(Hex)3(Fuc)1_97:0:1000.00
EEQ(+0.98)FN(+1768.64)STFR	(HexNAc)4(Hex)5(Fuc)1	148	NLink		0	1	33.37	37.93	28.81	100	2926.14	1768.64	9	8.8	976.059	3	25.9751	34200000	15465	IgG-MCC-150ng-2.raw	P01859|IGHG2_HUMAN	5	8578	Deamidation (NQ);(HexNAc)4(Hex)5(Fuc)1_74:0	Q3:Deamidation (NQ):1000.00;N5:(HexNAc)4(Hex)5(Fuc)1_74:0:1000.00
EEQ(+0.98)FN(+1768.64)STFR	(HexNAc)4(Hex)5(Fuc)1	148	NLink		0	1	35.65	44.26	27.04	100	2926.14	1768.64	9	8.8	976.059	3	25.9751	34200000	15085	IgG-MCC-150ng-2.raw	P01859|IGHG2_HUMAN	5	8578	Deamidation (NQ);(HexNAc)4(Hex)5(Fuc)1_74:0	Q3:Deamidation (NQ):1000.00;N5:(HexNAc)4(Hex)5(Fuc)1_74:0:1000.00
EEQ(+0.98)FN(+1768.64)STFR	(HexNAc)4(Hex)5(Fuc)1	148	NLink		0	1	36.81	48.45	25.17	100	2926.14	1768.64	9	8.8	976.059	3	25.9751	34200000	14788	IgG-MCC-150ng-2.raw	P01859|IGHG2_HUMAN	5	8578	Deamidation (NQ);(HexNAc)4(Hex)5(Fuc)1_74:0	Q3:Deamidation (NQ):1000.00;N5:(HexNAc)4(Hex)5(Fuc)1_74:0:1000.00
EEQ(+0.98)FN(+1768.64)STFR	(HexNAc)4(Hex)5(Fuc)1	148	NLink		0	1	39.66	48.96	30.36	100	2926.14	1768.64	9	8.8	976.059	3	25.9751	34200000	14481	IgG-MCC-150ng-2.raw	P01859|IGHG2_HUMAN	5	8578	Deamidation (NQ);(HexNAc)4(Hex)5(Fuc)1_74:0	Q3:Deamidation (NQ):1000.00;N5:(HexNAc)4(Hex)5(Fuc)1_74:0:1000.00
EEQ(+0.98)FN(+1768.64)STFR	(HexNAc)4(Hex)5(Fuc)1	148	NLink		0	1	36.18	41.74	30.62	100	2926.14	1768.64	9	8.8	976.059	3	25.9751	34200000	16081	IgG-MCC-150ng-2.raw	P01859|IGHG2_HUMAN	5	8578	Deamidation (NQ);(HexNAc)4(Hex)5(Fuc)1_74:0	Q3:Deamidation (NQ):1000.00;N5:(HexNAc)4(Hex)5(Fuc)1_74:0:1000.00
EEQ(+0.98)FN(+1768.64)STFR	(HexNAc)4(Hex)5(Fuc)1	148	NLink		0	1	43.94	57.3	30.59	100	2926.14	1768.64	9	7.8	976.058	3	26.1462	38900000	13878	IgG-MCC-150ng-1.raw	P01859|IGHG2_HUMAN	5	7703	Deamidation (NQ);(HexNAc)4(Hex)5(Fuc)1_74:0	Q3:Deamidation (NQ):1000.00;N5:(HexNAc)4(Hex)5(Fuc)1_74:0:1000.00
EEQ(+0.98)FN(+1768.64)STFR	(HexNAc)4(Hex)5(Fuc)1	148	NLink		0	1	41.43	55.6	27.26	100	2926.14	1768.64	9	7.8	976.058	3	26.1462	38900000	13571	IgG-MCC-150ng-1.raw	P01859|IGHG2_HUMAN	5	7703	Deamidation (NQ);(HexNAc)4(Hex)5(Fuc)1_74:0	Q3:Deamidation (NQ):1000.00;N5:(HexNAc)4(Hex)5(Fuc)1_74:0:1000.00
EEQ(+0.98)FN(+1768.64)STFR	(HexNAc)4(Hex)5(Fuc)1	148	NLink		0	1	33.89	30.01	37.76	100	2926.14	1768.64	9	9.3	976.059	3	19.1715	1510000000	7683	IgG-MCC-150ng-1.raw	P01859|IGHG2_HUMAN	5	7706	Deamidation (NQ);(HexNAc)4(Hex)5(Fuc)1_74:0	Q3:Deamidation (NQ):1000.00;N5:(HexNAc)4(Hex)5(Fuc)1_74:0:1000.00
EEQ(+0.98)FN(+1768.64)STFR	(HexNAc)4(Hex)5(Fuc)1	148	NLink		0	1	44.33	59.3	29.37	100	2926.14	1768.64	9	7.8	976.058	3	26.1462	38900000	13236	IgG-MCC-150ng-1.raw	P01859|IGHG2_HUMAN	5	7703	Deamidation (NQ);(HexNAc)4(Hex)5(Fuc)1_74:0	Q3:Deamidation (NQ):1000.00;N5:(HexNAc)4(Hex)5(Fuc)1_74:0:1000.00
EEQ(+0.98)FN(+1768.64)STFR	(HexNAc)4(Hex)5(Fuc)1	148	NLink		0	1	43.78	59.75	27.81	100	2926.14	1768.64	9	7.8	976.058	3	26.1462	38900000	11690	IgG-MCC-150ng-1.raw	P01859|IGHG2_HUMAN	5	7703	Deamidation (NQ);(HexNAc)4(Hex)5(Fuc)1_74:0	Q3:Deamidation (NQ):1000.00;N5:(HexNAc)4(Hex)5(Fuc)1_74:0:1000.00
EEQ(+0.98)FN(+1768.64)STFR	(HexNAc)4(Hex)5(Fuc)1	148	NLink		0	1	43.78	56.53	31.04	100	2926.14	1768.64	9	7.8	976.058	3	26.1462	38900000	12929	IgG-MCC-150ng-1.raw	P01859|IGHG2_HUMAN	5	7703	Deamidation (NQ);(HexNAc)4(Hex)5(Fuc)1_74:0	Q3:Deamidation (NQ):1000.00;N5:(HexNAc)4(Hex)5(Fuc)1_74:0:1000.00
EEQ(+0.98)FN(+1768.64)STFR	(HexNAc)4(Hex)5(Fuc)1	148	NLink		0	1	44.44	55.67	33.21	100	2926.14	1768.64	9	7.8	976.058	3	26.1462	38900000	14791	IgG-MCC-150ng-1.raw	P01859|IGHG2_HUMAN	5	7703	Deamidation (NQ);(HexNAc)4(Hex)5(Fuc)1_74:0	Q3:Deamidation (NQ):1000.00;N5:(HexNAc)4(Hex)5(Fuc)1_74:0:1000.00
EEQ(+0.98)FN(+1768.64)STFR	(HexNAc)4(Hex)5(Fuc)1	148	NLink		0	1	41.91	52.1	31.71	100	2926.14	1768.64	9	7.8	976.058	3	26.1462	38900000	11376	IgG-MCC-150ng-1.raw	P01859|IGHG2_HUMAN	5	7703	Deamidation (NQ);(HexNAc)4(Hex)5(Fuc)1_74:0	Q3:Deamidation (NQ):1000.00;N5:(HexNAc)4(Hex)5(Fuc)1_74:0:1000.00
EEQ(+0.98)FN(+1768.64)STFR	(HexNAc)4(Hex)5(Fuc)1	148	NLink		0	1	41.87	51.64	32.1	100	2926.14	1768.64	9	7.8	976.058	3	26.1462	38900000	14184	IgG-MCC-150ng-1.raw	P01859|IGHG2_HUMAN	5	7703	Deamidation (NQ);(HexNAc)4(Hex)5(Fuc)1_74:0	Q3:Deamidation (NQ):1000.00;N5:(HexNAc)4(Hex)5(Fuc)1_74:0:1000.00
EEQ(+0.98)FN(+1809.66)STFR	(HexNAc)5(Hex)4(Fuc)1	200	NLink		0	1	24.89	23.58	26.2	0	2967.16	1809.66	9	8.9	989.735	3	24.1323		12179	IgG-MCC-150ng-2.raw	P01859|IGHG2_HUMAN	5	0	Deamidation (NQ);(HexNAc)5(Hex)4(Fuc)1_100:0	Q3:Deamidation (NQ):1000.00;N5:(HexNAc)5(Hex)4(Fuc)1_100:0:1000.00
EEQ(+0.98)FN(+1809.66)STFR	(HexNAc)5(Hex)4(Fuc)1	200	NLink		0	1	35.28	37.88	32.68	0	2967.16	1809.66	9	9.7	989.736	3	21.5998		9925	IgG-MCC-150ng-1.raw	P01859|IGHG2_HUMAN	5	0	Deamidation (NQ);(HexNAc)5(Hex)4(Fuc)1_100:0	Q3:Deamidation (NQ):1000.00;N5:(HexNAc)5(Hex)4(Fuc)1_100:0:1000.00
EEQ(+0.98)FN(+1809.66)STFR	(HexNAc)5(Hex)4(Fuc)1	200	NLink		0	1	30.13	31.03	29.22	0	2967.16	1809.66	9	9.2	989.735	3	25.554	8440000	13805	IgG-MCC-150ng-1.raw	P01859|IGHG2_HUMAN	5	8283	Deamidation (NQ);(HexNAc)5(Hex)4(Fuc)1_100:0	Q3:Deamidation (NQ):1000.00;N5:(HexNAc)5(Hex)4(Fuc)1_100:0:1000.00
EEQ(+0.98)FN(+1809.66)STFR	(HexNAc)5(Hex)4(Fuc)1	200	NLink		0	1	20.28	15.99	24.56	0	2967.16	1809.66	9	9.2	989.735	3	25.554	8440000	11961	IgG-MCC-150ng-1.raw	P01859|IGHG2_HUMAN	5	8283	Deamidation (NQ);(HexNAc)5(Hex)4(Fuc)1_100:0	Q3:Deamidation (NQ):1000.00;N5:(HexNAc)5(Hex)4(Fuc)1_100:0:1000.00
EEQ(+0.98)FN(+1809.66)STFR	(HexNAc)5(Hex)4(Fuc)1	200	NLink		0	1	35.02	34.52	35.51	0	2967.16	1809.66	9	9.9	989.736	3	22.8833		10657	IgG-MCC-150ng-1.raw	P01859|IGHG2_HUMAN	5	0	Deamidation (NQ);(HexNAc)5(Hex)4(Fuc)1_100:0	Q3:Deamidation (NQ):1000.00;N5:(HexNAc)5(Hex)4(Fuc)1_100:0:1000.00
EEQ(+0.98)FN(+1809.66)STFR	(HexNAc)5(Hex)4(Fuc)1	202	NLink		0	2	33.22	36.26	30.18	0	2967.16	1809.66	9	5.1	1485.1	2	18.8716		8382	IgG-MCC-150ng-1.raw	P01859|IGHG2_HUMAN	5	0	Deamidation (NQ);(HexNAc)5(Hex)4(Fuc)1_100:0	Q3:Deamidation (NQ):1000.00;N5:(HexNAc)5(Hex)4(Fuc)1_100:0:1000.00
EEQ(+0.98)FN(+1809.66)STFR	(HexNAc)5(Hex)4(Fuc)1	200	NLink		0	0	28.61	19.18	38.03	0	2967.16	1809.66	9	6.8	990.068	3	30.032		14710	IgG-MCC-150ng-1.raw	P01859|IGHG2_HUMAN	5	0	Deamidation (NQ);(HexNAc)5(Hex)4(Fuc)1_100:0	Q3:Deamidation (NQ):1000.00;N5:(HexNAc)5(Hex)4(Fuc)1_100:0:1000.00
EEQ(+0.98)FN(+1825.66)STFR	(HexNAc)5(Hex)5	224	NLink		0	1	40.54	33.54	47.53	100	2983.16	1825.66	9	8.9	995.067	3	19.9609	1410000	9015	IgG-MCC-150ng-1.raw	P01859|IGHG2_HUMAN	5	8552	Deamidation (NQ);(HexNAc)5(Hex)5_112:0	Q3:Deamidation (NQ):1000.00;N5:(HexNAc)5(Hex)5_112:0:1000.00
EEQ(+0.98)FN(+1825.66)STFR	(HexNAc)5(Hex)5	224	NLink		0	1	29.28	31.76	26.8	100	2983.16	1825.66	9	8.9	995.067	3	19.9609	1410000	9023	IgG-MCC-150ng-1.raw	P01859|IGHG2_HUMAN	5	8552	Deamidation (NQ);(HexNAc)5(Hex)5_112:0	Q3:Deamidation (NQ):1000.00;N5:(HexNAc)5(Hex)5_112:0:1000.00
EEQ(+0.98)FN(+1825.66)STFR	(HexNAc)5(Hex)5	224	NLink		0	2	28.71	30.19	27.23	100	2983.16	1825.66	9	-1.1	995.728	3	19.8185	3150000	8876	IgG-MCC-150ng-1.raw	P01859|IGHG2_HUMAN	5	8611	Deamidation (NQ);(HexNAc)5(Hex)5_112:0	Q3:Deamidation (NQ):1000.00;N5:(HexNAc)5(Hex)5_112:0:1000.00
EEQ(+0.98)FN(+1825.66)STYR	(HexNAc)5(Hex)5	224	NLink		0	2	22.31	15.89	28.74	100	2999.15	1825.66	9	-1.4	1001.06	3	13.4515	76700000	6280	IgG-MCC-150ng-2.raw	P01861|IGHG4_HUMAN	5	9788	Deamidation (NQ);(HexNAc)5(Hex)5_112:0	Q3:Deamidation (NQ):1000.00;N5:(HexNAc)5(Hex)5_112:0:1000.00
EEQ(+0.98)FN(+1825.66)STYR	(HexNAc)5(Hex)5	224	NLink		0	2	28.09	29.53	26.64	100	2999.15	1825.66	9	-0.3	1001.06	3	13.1225	79800000	5263	IgG-MCC-150ng-1.raw	P01861|IGHG4_HUMAN	5	8871	Deamidation (NQ);(HexNAc)5(Hex)5_112:0	Q3:Deamidation (NQ):1000.00;N5:(HexNAc)5(Hex)5_112:0:1000.00
EEQ(+0.98)FN(+1825.66)STYR	(HexNAc)5(Hex)5	224	NLink		0	0	37.71	47.84	27.59	100	2999.15	1825.66	9	8.8	1500.6	2	16.0743		6898	IgG-MCC-150ng-1.raw	P01861|IGHG4_HUMAN	5	0	Deamidation (NQ);(HexNAc)5(Hex)5_112:0	Q3:Deamidation (NQ):1000.00;N5:(HexNAc)5(Hex)5_112:0:1000.00
EEQ(+0.98)FN(+1825.66)STYR	(HexNAc)5(Hex)5	224	NLink		0	2	27.72	29.57	25.87	100	2999.15	1825.66	9	-0.3	1001.06	3	13.1225	79800000	5279	IgG-MCC-150ng-1.raw	P01861|IGHG4_HUMAN	5	8871	Deamidation (NQ);(HexNAc)5(Hex)5_112:0	Q3:Deamidation (NQ):1000.00;N5:(HexNAc)5(Hex)5_112:0:1000.00
EEQ(+0.98)FN(+1864.63)STFR	(HexNAc)2(Hex)9	24	NLink		0	0	20.78	11	30.55	100	3022.13	1864.63	9	-9.3	1008.37	3	19.3726		8666	IgG-MCC-150ng-1.raw	P01859|IGHG2_HUMAN	5	0	Deamidation (NQ);(HexNAc)2(Hex)9_12:0	Q3:Deamidation (NQ):1000.00;N5:(HexNAc)2(Hex)9_12:0:1000.00
EEQ(+0.98)FN(+1889.66)STFR	(HexNAc)3(Hex)7(Fuc)1	76	NLink		0	0	32.02	30.31	33.73	0	3047.16	1889.66	9	1.6	1016.73	3	21.0018	162000	10440	IgG-MCC-150ng-2.raw	P01859|IGHG2_HUMAN	5	10576	Deamidation (NQ);(HexNAc)3(Hex)7(Fuc)1_38:0	Q3:Deamidation (NQ):1000.00;N5:(HexNAc)3(Hex)7(Fuc)1_38:0:1000.00
EEQ(+0.98)FN(+1889.66)STFR	(HexNAc)3(Hex)7(Fuc)1	76	NLink		0	0	27.24	29.93	24.55	0	3047.16	1889.66	9	2.1	1016.73	3	20.9026	136000	9558	IgG-MCC-150ng-1.raw	P01859|IGHG2_HUMAN	5	9580	Deamidation (NQ);(HexNAc)3(Hex)7(Fuc)1_38:0	Q3:Deamidation (NQ):1000.00;N5:(HexNAc)3(Hex)7(Fuc)1_38:0:1000.00
EEQ(+0.98)FN(+1897.68)STFR	(HexNAc)4(Hex)4(Fuc)1(NeuAc)1	134	NLink		0	1	36.29	44.53	28.06	0	3055.18	1897.68	9	8.4	1019.07	3	29.8964		15477	IgG-MCC-150ng-2.raw	P01859|IGHG2_HUMAN	5	0	Deamidation (NQ);(HexNAc)4(Hex)4(Fuc)1(NeuAc)1_67:0	Q3:Deamidation (NQ):1000.00;N5:(HexNAc)4(Hex)4(Fuc)1(NeuAc)1_67:0:1000.00
EEQ(+0.98)FN(+1897.68)STFR	(HexNAc)4(Hex)4(Fuc)1(NeuAc)1	134	NLink		0	1	30.77	31.58	29.96	0	3055.18	1897.68	9	8.9	1528.11	2	23.2962		10864	IgG-MCC-150ng-1.raw	P01859|IGHG2_HUMAN	5	0	Deamidation (NQ);(HexNAc)4(Hex)4(Fuc)1(NeuAc)1_67:0	Q3:Deamidation (NQ):1000.00;N5:(HexNAc)4(Hex)4(Fuc)1(NeuAc)1_67:0:1000.00
EEQ(+0.98)FN(+1897.68)STFR	(HexNAc)4(Hex)4(Fuc)1(NeuAc)1	134	NLink		0	1	48.44	57.86	39.03	0	3055.18	1897.68	9	8.2	1019.07	3	27.3137		13154	IgG-MCC-150ng-1.raw	P01859|IGHG2_HUMAN	5	0	Deamidation (NQ);(HexNAc)4(Hex)4(Fuc)1(NeuAc)1_67:0	Q3:Deamidation (NQ):1000.00;N5:(HexNAc)4(Hex)4(Fuc)1(NeuAc)1_67:0:1000.00
EEQ(+0.98)FN(+1897.68)STFR	(HexNAc)4(Hex)4(Fuc)1(NeuAc)1	134	NLink		0	1	40.18	55.34	25.02	0	3055.18	1897.68	9	8.8	1019.07	3	27.341		13169	IgG-MCC-150ng-1.raw	P01859|IGHG2_HUMAN	5	0	Deamidation (NQ);(HexNAc)4(Hex)4(Fuc)1(NeuAc)1_67:0	Q3:Deamidation (NQ):1000.00;N5:(HexNAc)4(Hex)4(Fuc)1(NeuAc)1_67:0:1000.00
EEQ(+0.98)FN(+1954.70)STYR	(HexNAc)5(Hex)4(NeuAc)1	220	NLink		0	0	43.41	53.25	33.58	0	3128.2	1954.7	9	-3.1	1565.1	2	16.8853		8169	IgG-MCC-150ng-2.raw	P01861|IGHG4_HUMAN	5	0	Deamidation (NQ);(HexNAc)5(Hex)4(NeuAc)1_110:0	Q3:Deamidation (NQ):1000.00;N5:(HexNAc)5(Hex)4(NeuAc)1_110:0:1000.00
EEQ(+0.98)FN(+1954.70)STYR	(HexNAc)5(Hex)4(NeuAc)1	220	NLink		0	2	34.64	33.27	36.02	0	3128.2	1954.7	9	1	1044.08	3	16.3909	3930000	6977	IgG-MCC-150ng-1.raw	P01861|IGHG4_HUMAN	5	10536	Deamidation (NQ);(HexNAc)5(Hex)4(NeuAc)1_110:0	Q3:Deamidation (NQ):1000.00;N5:(HexNAc)5(Hex)4(NeuAc)1_110:0:1000.00
EEQ(+0.98)FN(+1954.70)STYR	(HexNAc)5(Hex)4(NeuAc)1	220	NLink		0	2	35.26	33.52	37	0	3128.2	1954.7	9	1	1044.08	3	16.3909	3930000	6985	IgG-MCC-150ng-1.raw	P01861|IGHG4_HUMAN	5	10536	Deamidation (NQ);(HexNAc)5(Hex)4(NeuAc)1_110:0	Q3:Deamidation (NQ):1000.00;N5:(HexNAc)5(Hex)4(NeuAc)1_110:0:1000.00
EEQ(+0.98)FN(+1971.72)STFR	(HexNAc)5(Hex)5(Fuc)1	226	NLink		0	0	30.44	27.11	33.77	100	3129.22	1971.72	9	6.9	1044.09	3	24.1965		12214	IgG-MCC-150ng-2.raw	P01859|IGHG2_HUMAN	5	0	Deamidation (NQ);(HexNAc)5(Hex)5(Fuc)1_113:0	Q3:Deamidation (NQ):1000.00;N5:(HexNAc)5(Hex)5(Fuc)1_113:0:1000.00
EEQ(+0.98)FN(+1971.72)STFR	(HexNAc)5(Hex)5(Fuc)1	226	NLink		0	1	25.49	25.77	25.21	100	3129.22	1971.72	9	9.1	1043.75	3	20.1261		9910	IgG-MCC-150ng-2.raw	P01859|IGHG2_HUMAN	5	0	Deamidation (NQ);(HexNAc)5(Hex)5(Fuc)1_113:0	Q3:Deamidation (NQ):1000.00;N5:(HexNAc)5(Hex)5(Fuc)1_113:0:1000.00
EEQ(+0.98)FN(+1971.72)STFR	(HexNAc)5(Hex)5(Fuc)1	226	NLink		0	2	27.54	28.98	26.11	100	3129.22	1971.72	9	2.2	1044.42	3	29.7872		14570	IgG-MCC-150ng-1.raw	P01859|IGHG2_HUMAN	5	0	Deamidation (NQ);(HexNAc)5(Hex)5(Fuc)1_113:0	Q3:Deamidation (NQ):1000.00;N5:(HexNAc)5(Hex)5(Fuc)1_113:0:1000.00
EEQ(+0.98)FN(+1971.72)STFR	(HexNAc)5(Hex)5(Fuc)1	226	NLink		0	1	20.44	14.39	26.48	100	3129.22	1971.72	9	9	1043.75	3	30.674	718000	14732	IgG-MCC-150ng-1.raw	P01859|IGHG2_HUMAN	5	10517	Deamidation (NQ);(HexNAc)5(Hex)5(Fuc)1_113:0	Q3:Deamidation (NQ):1000.00;N5:(HexNAc)5(Hex)5(Fuc)1_113:0:1000.00
EEQ(+0.98)FN(+1971.72)STFR	(HexNAc)5(Hex)5(Fuc)1	226	NLink		0	0	30.73	32.57	28.9	100	3129.22	1971.72	9	8	1044.09	3	23.3092		10871	IgG-MCC-150ng-1.raw	P01859|IGHG2_HUMAN	5	0	Deamidation (NQ);(HexNAc)5(Hex)5(Fuc)1_113:0	Q3:Deamidation (NQ):1000.00;N5:(HexNAc)5(Hex)5(Fuc)1_113:0:1000.00
EEQ(+0.98)FN(+1971.72)STFR	(HexNAc)5(Hex)5(Fuc)1	226	NLink		0	1	28.19	29.89	26.49	100	3129.22	1971.72	9	9.5	1043.75	3	22.5161		10446	IgG-MCC-150ng-1.raw	P01859|IGHG2_HUMAN	5	0	Deamidation (NQ);(HexNAc)5(Hex)5(Fuc)1_113:0	Q3:Deamidation (NQ):1000.00;N5:(HexNAc)5(Hex)5(Fuc)1_113:0:1000.00
EEQ(+0.98)FN(+1971.72)STFR	(HexNAc)5(Hex)5(Fuc)1	226	NLink		0	1	19.15	12.66	25.64	100	3129.22	1971.72	9	9.5	1043.75	3	24.7403	2190000	11254	IgG-MCC-150ng-1.raw	P01859|IGHG2_HUMAN	5	10527	Deamidation (NQ);(HexNAc)5(Hex)5(Fuc)1_113:0	Q3:Deamidation (NQ):1000.00;N5:(HexNAc)5(Hex)5(Fuc)1_113:0:1000.00
EEQ(+0.98)FN(+1987.71)STYR	(HexNAc)5(Hex)6	248	NLink		0	0	29.94	28.25	31.63	100	3161.21	1987.71	9	4.3	1054.75	3	13.3874		5359	IgG-MCC-150ng-1.raw	P01861|IGHG4_HUMAN	5	0	Deamidation (NQ);(HexNAc)5(Hex)6_124:0	Q3:Deamidation (NQ):1000.00;N5:(HexNAc)5(Hex)6_124:0:1000.00
EEQ(+0.98)FN(+2059.73)STFR	(HexNAc)4(Hex)5(Fuc)1(NeuAc)1	152	NLink		0	1	31.56	31.34	31.78	0	3217.23	2059.73	9	6.7	1073.09	3	30.0517		15566	IgG-MCC-150ng-2.raw	P01859|IGHG2_HUMAN	5	0	Deamidation (NQ);(HexNAc)4(Hex)5(Fuc)1(NeuAc)1_76:0	Q3:Deamidation (NQ):1000.00;N5:(HexNAc)4(Hex)5(Fuc)1(NeuAc)1_76:0:1000.00
EEQ(+0.98)FN(+2059.73)STFR	(HexNAc)4(Hex)5(Fuc)1(NeuAc)1	152	NLink		0	1	35.96	36.74	35.18	0	3217.23	2059.73	9	9.4	1073.09	3	31.4505		16368	IgG-MCC-150ng-2.raw	P01859|IGHG2_HUMAN	5	0	Deamidation (NQ);(HexNAc)4(Hex)5(Fuc)1(NeuAc)1_76:0	Q3:Deamidation (NQ):1000.00;N5:(HexNAc)4(Hex)5(Fuc)1(NeuAc)1_76:0:1000.00
EEQ(+0.98)FN(+2059.73)STFR	(HexNAc)4(Hex)5(Fuc)1(NeuAc)1	152	NLink		0	1	33.59	41.62	25.55	0	3217.23	2059.73	9	8.7	1073.09	3	27.4454		14073	IgG-MCC-150ng-2.raw	P01859|IGHG2_HUMAN	5	0	Deamidation (NQ);(HexNAc)4(Hex)5(Fuc)1(NeuAc)1_76:0	Q3:Deamidation (NQ):1000.00;N5:(HexNAc)4(Hex)5(Fuc)1(NeuAc)1_76:0:1000.00
EEQ(+0.98)FN(+2059.73)STFR	(HexNAc)4(Hex)5(Fuc)1(NeuAc)1	152	NLink		0	1	31.24	30.9	31.58	0	3217.23	2059.73	9	9.4	1073.09	3	29.7071		15368	IgG-MCC-150ng-2.raw	P01859|IGHG2_HUMAN	5	0	Deamidation (NQ);(HexNAc)4(Hex)5(Fuc)1(NeuAc)1_76:0	Q3:Deamidation (NQ):1000.00;N5:(HexNAc)4(Hex)5(Fuc)1(NeuAc)1_76:0:1000.00
EEQ(+0.98)FN(+2059.73)STFR	(HexNAc)4(Hex)5(Fuc)1(NeuAc)1	152	NLink		0	1	37.96	46.72	29.2	0	3217.23	2059.73	9	9.8	1073.09	3	26.3668		13457	IgG-MCC-150ng-2.raw	P01859|IGHG2_HUMAN	5	0	Deamidation (NQ);(HexNAc)4(Hex)5(Fuc)1(NeuAc)1_76:0	Q3:Deamidation (NQ):1000.00;N5:(HexNAc)4(Hex)5(Fuc)1(NeuAc)1_76:0:1000.00
EEQ(+0.98)FN(+2059.73)STFR	(HexNAc)4(Hex)5(Fuc)1(NeuAc)1	152	NLink		0	1	32.95	39.93	25.98	0	3217.23	2059.73	9	8.3	1073.09	3	29.4882		14398	IgG-MCC-150ng-1.raw	P01859|IGHG2_HUMAN	5	0	Deamidation (NQ);(HexNAc)4(Hex)5(Fuc)1(NeuAc)1_76:0	Q3:Deamidation (NQ):1000.00;N5:(HexNAc)4(Hex)5(Fuc)1(NeuAc)1_76:0:1000.00
EEQ(+0.98)FN(+2059.73)STYR	(HexNAc)4(Hex)5(Fuc)1(NeuAc)1	152	NLink		0	1	17.95	8.08	27.83	0	3233.23	2059.73	9	7.3	1078.42	3	14.2089	889000	6684	IgG-MCC-150ng-2.raw	P01861|IGHG4_HUMAN	5	12793	Deamidation (NQ);(HexNAc)4(Hex)5(Fuc)1(NeuAc)1_76:0	Q3:Deamidation (NQ):1000.00;N5:(HexNAc)4(Hex)5(Fuc)1(NeuAc)1_76:0:1000.00
EEQ(+0.98)FN(+2059.73)STYR	(HexNAc)4(Hex)5(Fuc)1(NeuAc)1	152	NLink		0	1	28.74	30.95	26.53	0	3233.23	2059.73	9	6.8	1078.42	3	13.8933		5652	IgG-MCC-150ng-1.raw	P01861|IGHG4_HUMAN	5	0	Deamidation (NQ);(HexNAc)4(Hex)5(Fuc)1(NeuAc)1_76:0	Q3:Deamidation (NQ):1000.00;N5:(HexNAc)4(Hex)5(Fuc)1(NeuAc)1_76:0:1000.00
EEQ(+0.98)FN(+2133.77)STFR	(HexNAc)5(Hex)6(Fuc)1	250	NLink		0	0	31.64	32.1	31.19	100	3291.27	2133.77	9	-1	1098.1	3	19.9415		8975	IgG-MCC-150ng-1.raw	P01859|IGHG2_HUMAN	5	0	Deamidation (NQ);(HexNAc)5(Hex)6(Fuc)1_125:0	Q3:Deamidation (NQ):1000.00;N5:(HexNAc)5(Hex)6(Fuc)1_125:0:1000.00
EEQ(+0.98)FN(+2133.77)STFR	(HexNAc)5(Hex)6(Fuc)1	250	NLink		0	2	24.24	23.96	24.53	100	3291.27	2133.77	9	1.8	1098.43	3	24.0674	885000	11328	IgG-MCC-150ng-1.raw	P01859|IGHG2_HUMAN	5	12542	Deamidation (NQ);(HexNAc)5(Hex)6(Fuc)1_125:0	Q3:Deamidation (NQ):1000.00;N5:(HexNAc)5(Hex)6(Fuc)1_125:0:1000.00
EEQ(+0.98)FN(+2262.81)STFR	(HexNAc)5(Hex)5(Fuc)1(NeuAc)1	230	NLink		0	1	26.86	25.06	28.66	0	3420.31	2262.81	9	8.9	1140.79	3	22.0363	387000	10980	IgG-MCC-150ng-2.raw	P01859|IGHG2_HUMAN	5	15090	Deamidation (NQ);(HexNAc)5(Hex)5(Fuc)1(NeuAc)1_115:0	Q3:Deamidation (NQ):1000.00;N5:(HexNAc)5(Hex)5(Fuc)1(NeuAc)1_115:0:1000.00
EEQ(+0.98)FN(+2262.81)STFR	(HexNAc)5(Hex)5(Fuc)1(NeuAc)1	230	NLink		0	1	34.49	35.45	33.53	0	3420.31	2262.81	9	9.8	1140.79	3	23.8202	4670000	11440	IgG-MCC-150ng-1.raw	P01859|IGHG2_HUMAN	5	13682	Deamidation (NQ);(HexNAc)5(Hex)5(Fuc)1(NeuAc)1_115:0	Q3:Deamidation (NQ):1000.00;N5:(HexNAc)5(Hex)5(Fuc)1(NeuAc)1_115:0:1000.00
EEQ(+0.98)FN(+2262.81)STFR	(HexNAc)5(Hex)5(Fuc)1(NeuAc)1	230	NLink		0	0	43.96	48.97	38.94	0	3420.31	2262.81	9	6.6	1141.12	3	23.1271		10768	IgG-MCC-150ng-1.raw	P01859|IGHG2_HUMAN	5	0	Deamidation (NQ);(HexNAc)5(Hex)5(Fuc)1(NeuAc)1_115:0	Q3:Deamidation (NQ):1000.00;N5:(HexNAc)5(Hex)5(Fuc)1(NeuAc)1_115:0:1000.00
EEQ(+0.98)FN(+2440.86)STFR	(HexNAc)5(Hex)7(NeuAc)1	298	NLink		0	6	30.72	11.84	49.6	0.16	3598.36	2440.86	9	0.1	1201.47	3	30.0347		14712	IgG-MCC-150ng-1.raw	P01859|IGHG2_HUMAN	5	0	Deamidation (NQ);(HexNAc)5(Hex)7(NeuAc)1_149:0	Q3:Deamidation (NQ):1000.00;N5:(HexNAc)5(Hex)7(NeuAc)1_149:0:1000.00
EEQ(+0.98)FN(+2553.91)STFR	(HexNAc)5(Hex)5(Fuc)1(NeuAc)2	232	NLink		0	0	33.71	37.82	29.6	100	3711.41	2553.91	9	7.4	1238.15	3	28.0966		13603	IgG-MCC-150ng-1.raw	P01859|IGHG2_HUMAN	5	0	Deamidation (NQ);(HexNAc)5(Hex)5(Fuc)1(NeuAc)2_116:0	Q3:Deamidation (NQ):1000.00;N5:(HexNAc)5(Hex)5(Fuc)1(NeuAc)2_116:0:1000.00
EEQ(+0.98)YN(+1298.48)STYR	(HexNAc)4(Hex)3	118	NLink		0	0	43.89	38.81	48.98	100	2487.96	1298.48	9	9.1	1245	2	16.5892		8005	IgG-MCC-150ng-2.raw	P01857|IGHG1_HUMAN	5	0	Deamidation (NQ);(HexNAc)4(Hex)3_59:0	Q3:Deamidation (NQ):1000.00;N5:(HexNAc)4(Hex)3_59:0:1000.00
EEQ(+0.98)YN(+1460.53)STYR	(HexNAc)4(Hex)4	126	NLink		0	1	35.86	43.04	28.68	0	2650.02	1460.53	9	9.7	1325.52	2	21.6608	2650000	10496	IgG-MCC-150ng-2.raw	P01857|IGHG1_HUMAN	5	18826	Deamidation (NQ);(HexNAc)4(Hex)4_63:0	Q3:Deamidation (NQ):1000.00;N5:(HexNAc)4(Hex)4_63:0:1000.00
EEQ(+0.98)YN(+1606.59)STYR	(HexNAc)4(Hex)4(Fuc)1	130	NLink		0	1	38.45	50.07	26.83	0	2796.07	1606.59	9	6.9	932.703	3	17.4821	6340000	8596	IgG-MCC-150ng-2.raw	P01857|IGHG1_HUMAN	5	6102	Deamidation (NQ);(HexNAc)4(Hex)4(Fuc)1_65:0	Q3:Deamidation (NQ):1000.00;N5:(HexNAc)4(Hex)4(Fuc)1_65:0:1000.00
EEQ(+0.98)YN(+1606.59)STYR	(HexNAc)4(Hex)4(Fuc)1	130	NLink		0	1	36.91	45.63	28.19	0	2796.07	1606.59	9	9.2	932.705	3	12.3996	47300000	4974	IgG-MCC-150ng-1.raw	P01857|IGHG1_HUMAN	5	5435	Deamidation (NQ);(HexNAc)4(Hex)4(Fuc)1_65:0	Q3:Deamidation (NQ):1000.00;N5:(HexNAc)4(Hex)4(Fuc)1_65:0:1000.00
EEQ(+0.98)YN(+1647.61)STFR	(HexNAc)5(Hex)3(Fuc)1	194	NLink		0	2	26.5	24.47	28.52	100	2821.11	1647.61	9	-0.4	941.711	3	19.9922	2730000	8982	IgG-MCC-150ng-1.raw	P01860|IGHG3_HUMAN	5	5988	Deamidation (NQ);(HexNAc)5(Hex)3(Fuc)1_97:0	Q3:Deamidation (NQ):1000.00;N5:(HexNAc)5(Hex)3(Fuc)1_97:0:1000.00
EEQ(+0.98)YN(+1647.61)STYR	(HexNAc)5(Hex)3(Fuc)1	194	NLink		0	1	26.84	28.26	25.41	100	2837.1	1647.61	9	8	946.379	3	13.8535		5628	IgG-MCC-150ng-1.raw	P01857|IGHG1_HUMAN	5	0	Deamidation (NQ);(HexNAc)5(Hex)3(Fuc)1_97:0	Q3:Deamidation (NQ):1000.00;N5:(HexNAc)5(Hex)3(Fuc)1_97:0:1000.00
EEQ(+0.98)YN(+1663.61)STFR	(HexNAc)5(Hex)4	198	NLink		0	2	17.37	7.2	27.54	0	2837.1	1663.61	9	-0.4	947.043	3	20.4722	440000	10084	IgG-MCC-150ng-2.raw	P01860|IGHG3_HUMAN	5	7115	Deamidation (NQ);(HexNAc)5(Hex)4_99:0	Q3:Deamidation (NQ):1000.00;N5:(HexNAc)5(Hex)4_99:0:1000.00
EEQ(+0.98)YN(+1663.61)STFR	(HexNAc)5(Hex)4	198	NLink		0	2	15.65	4.39	26.92	0	2837.1	1663.61	9	-0.4	947.043	3	20.4722	440000	10095	IgG-MCC-150ng-2.raw	P01860|IGHG3_HUMAN	5	7115	Deamidation (NQ);(HexNAc)5(Hex)4_99:0	Q3:Deamidation (NQ):1000.00;N5:(HexNAc)5(Hex)4_99:0:1000.00
EEQ(+0.98)YN(+1768.64)STYR	(HexNAc)4(Hex)5(Fuc)1	148	NLink		0	1	37.91	48.77	27.05	100	2958.13	1768.64	9	8.5	986.722	3	23.791	1510000	11961	IgG-MCC-150ng-2.raw	P01857|IGHG1_HUMAN	5	8952	Deamidation (NQ);(HexNAc)4(Hex)5(Fuc)1_74:0	Q3:Deamidation (NQ):1000.00;N5:(HexNAc)4(Hex)5(Fuc)1_74:0:1000.00
EEQ(+0.98)YN(+1768.64)STYR	(HexNAc)4(Hex)5(Fuc)1	148	NLink		0	1	34.29	42.78	25.8	100	2958.13	1768.64	9	8.7	986.722	3	19.4589	6040000	11052	IgG-MCC-150ng-2.raw	P01857|IGHG1_HUMAN	5	8953	Deamidation (NQ);(HexNAc)4(Hex)5(Fuc)1_74:0	Q3:Deamidation (NQ):1000.00;N5:(HexNAc)4(Hex)5(Fuc)1_74:0:1000.00
EEQ(+0.98)YN(+1809.66)STYR	(HexNAc)5(Hex)4(Fuc)1	200	NLink		0	1	26.18	19.32	33.05	0	2999.15	1809.66	9	8.9	1000.4	3	17.2052	2100000	7341	IgG-MCC-150ng-1.raw	P01857|IGHG1_HUMAN	5	8839	Deamidation (NQ);(HexNAc)5(Hex)4(Fuc)1_100:0	Q3:Deamidation (NQ):1000.00;N5:(HexNAc)5(Hex)4(Fuc)1_100:0:1000.00
EEQ(+0.98)YN(+1954.70)STYR	(HexNAc)5(Hex)4(NeuAc)1	220	NLink		0	2	25.29	22.61	27.97	0	3144.19	1954.7	9	0.8	1049.41	3	16.3122	2970000	6986	IgG-MCC-150ng-1.raw	P01857|IGHG1_HUMAN	5	10686	Deamidation (NQ);(HexNAc)5(Hex)4(NeuAc)1_110:0	Q3:Deamidation (NQ):1000.00;N5:(HexNAc)5(Hex)4(NeuAc)1_110:0:1000.00
EEQ(+0.98)YN(+2116.75)STYR	(HexNAc)5(Hex)5(NeuAc)1	244	NLink		0	1	34.89	42.06	27.72	0	3306.24	2116.75	9	7.7	1102.76	3	10.8242	2930000	4842	IgG-MCC-150ng-2.raw	P01857|IGHG1_HUMAN	5	13947	Deamidation (NQ);(HexNAc)5(Hex)5(NeuAc)1_122:0	Q3:Deamidation (NQ):1000.00;N5:(HexNAc)5(Hex)5(NeuAc)1_122:0:1000.00
EEQ(+0.98)YN(+2237.78)STYR	(HexNAc)4(Hex)7(NeuAc)1	188	NLink		0	1	43.82	50.68	36.96	0	3427.27	2237.78	9	-8.4	1143.08	3	22.7786	98400	10631	IgG-MCC-150ng-1.raw	P01857|IGHG1_HUMAN	5	13766	Deamidation (NQ);(HexNAc)4(Hex)7(NeuAc)1_94:0	Q3:Deamidation (NQ):1000.00;N5:(HexNAc)4(Hex)7(NeuAc)1_94:0:1000.00
EEQ(+0.98)YN(+2553.91)STYR	(HexNAc)5(Hex)5(Fuc)1(NeuAc)2	232	NLink		0	1	34.63	35.43	33.83	100	3743.4	2553.91	9	7.3	1248.48	3	12.9003	2420000	5111	IgG-MCC-150ng-1.raw	P01857|IGHG1_HUMAN	5	15713	Deamidation (NQ);(HexNAc)5(Hex)5(Fuc)1(NeuAc)2_116:0	Q3:Deamidation (NQ):1000.00;N5:(HexNAc)5(Hex)5(Fuc)1(NeuAc)2_116:0:1000.00
EEQFN(+1038.37)STFR	(HexNAc)2(Hex)3(Fuc)1	4	NLink		0	0	46.91	25.61	68.2	100	2194.89	1038.37	9	1.9	1098.45	2	24.3311	213000	12333	IgG-MCC-150ng-2.raw	P01859|IGHG2_HUMAN	5	13834	(HexNAc)2(Hex)3(Fuc)1_2:0	N5:(HexNAc)2(Hex)3(Fuc)1_2:0:1000.00
EEQFN(+1038.37)STFR	(HexNAc)2(Hex)3(Fuc)1	4	NLink		0	0	41.27	26.93	55.6	100	2194.89	1038.37	9	1.9	1098.45	2	24.3311	213000	12316	IgG-MCC-150ng-2.raw	P01859|IGHG2_HUMAN	5	13834	(HexNAc)2(Hex)3(Fuc)1_2:0	N5:(HexNAc)2(Hex)3(Fuc)1_2:0:1000.00
EEQFN(+1038.37)STFR	(HexNAc)2(Hex)3(Fuc)1	4	NLink		0	0	39.38	18.15	60.62	100	2194.89	1038.37	9	-1.2	1098.45	2	2.4879		955	IgG-MCC-150ng-2.raw	P01859|IGHG2_HUMAN	5	0	(HexNAc)2(Hex)3(Fuc)1_2:0	N5:(HexNAc)2(Hex)3(Fuc)1_2:0:1000.00
EEQFN(+1038.37)STFR	(HexNAc)2(Hex)3(Fuc)1	4	NLink		0	0	58.66	44.27	73.05	100	2194.89	1038.37	9	-0.6	1098.45	2	18.7408		9164	IgG-MCC-150ng-2.raw	P01859|IGHG2_HUMAN	5	0	(HexNAc)2(Hex)3(Fuc)1_2:0	N5:(HexNAc)2(Hex)3(Fuc)1_2:0:1000.00
EEQFN(+1038.37)STFR	(HexNAc)2(Hex)3(Fuc)1	4	NLink		0	0	65.68	52.1	79.25	100	2194.89	1038.37	9	3.1	1098.45	2	23.5603		11016	IgG-MCC-150ng-1.raw	P01859|IGHG2_HUMAN	5	0	(HexNAc)2(Hex)3(Fuc)1_2:0	N5:(HexNAc)2(Hex)3(Fuc)1_2:0:1000.00
EEQFN(+1038.37)STFR	(HexNAc)2(Hex)3(Fuc)1	4	NLink		0	0	68.06	51.19	84.92	100	2194.89	1038.37	9	-1.1	1098.45	2	18.4294		8153	IgG-MCC-150ng-1.raw	P01859|IGHG2_HUMAN	5	0	(HexNAc)2(Hex)3(Fuc)1_2:0	N5:(HexNAc)2(Hex)3(Fuc)1_2:0:1000.00
EEQFN(+1038.37)STFR	(HexNAc)2(Hex)3(Fuc)1	4	NLink		0	0	68.27	55.67	80.87	100	2194.89	1038.37	9	2.1	1098.45	2	17.8779		7899	IgG-MCC-150ng-1.raw	P01859|IGHG2_HUMAN	5	0	(HexNAc)2(Hex)3(Fuc)1_2:0	N5:(HexNAc)2(Hex)3(Fuc)1_2:0:1000.00
EEQFN(+1038.37)STF	(HexNAc)2(Hex)3(Fuc)1	4	NLink		0	0	39.47	29.68	49.27	100	2038.79	1038.37	8	2.1	1020.4	2	30.6403	266000	15921	IgG-MCC-150ng-2.raw	P01859|IGHG2_HUMAN	5	10730	(HexNAc)2(Hex)3(Fuc)1_2:0	N5:(HexNAc)2(Hex)3(Fuc)1_2:0:1000.00
EEQFN(+1038.37)STF	(HexNAc)2(Hex)3(Fuc)1	4	NLink		0	0	31.93	27.17	36.7	100	2038.79	1038.37	8	2.1	1020.4	2	30.6403	266000	15940	IgG-MCC-150ng-2.raw	P01859|IGHG2_HUMAN	5	10730	(HexNAc)2(Hex)3(Fuc)1_2:0	N5:(HexNAc)2(Hex)3(Fuc)1_2:0:1000.00
EEQFN(+1038.37)STF	(HexNAc)2(Hex)3(Fuc)1	4	NLink		0	0	44.48	33.67	55.28	100	2038.79	1038.37	8	2.6	1020.4	2	30.3235	298000	14875	IgG-MCC-150ng-1.raw	P01859|IGHG2_HUMAN	5	9722	(HexNAc)2(Hex)3(Fuc)1_2:0	N5:(HexNAc)2(Hex)3(Fuc)1_2:0:1000.00
EEQFN(+1079.40)STFR	(HexNAc)3(Hex)2(Fuc)1	486	NLink		0	0	60.06	42.74	77.39	100	2235.92	1079.4	9	0.9	1118.97	2	20.7718		10279	IgG-MCC-150ng-2.raw	P01859|IGHG2_HUMAN	5	0	(HexNAc)3(Hex)2(Fuc)1_243:0	N5:(HexNAc)3(Hex)2(Fuc)1_243:0:1000.00
EEQFN(+1079.40)STFR	(HexNAc)3(Hex)2(Fuc)1	486	NLink		0	0	36.02	40.6	31.45	100	2235.92	1079.4	9	3.6	1118.97	2	22.993		11549	IgG-MCC-150ng-2.raw	P01859|IGHG2_HUMAN	5	0	(HexNAc)3(Hex)2(Fuc)1_243:0	N5:(HexNAc)3(Hex)2(Fuc)1_243:0:1000.00
EEQFN(+1079.40)STFR	(HexNAc)3(Hex)2(Fuc)1	486	NLink		0	0	57.76	40.97	74.56	100	2235.92	1079.4	9	0	1118.97	2	23.9957	1560000	12089	IgG-MCC-150ng-2.raw	P01859|IGHG2_HUMAN	5	14417	(HexNAc)3(Hex)2(Fuc)1_243:0	N5:(HexNAc)3(Hex)2(Fuc)1_243:0:1000.00
EEQFN(+1079.40)STFR	(HexNAc)3(Hex)2(Fuc)1	486	NLink		0	0	45.09	27.97	62.2	100	2235.92	1079.4	9	2.9	1118.97	2	22.8317		11456	IgG-MCC-150ng-2.raw	P01859|IGHG2_HUMAN	5	0	(HexNAc)3(Hex)2(Fuc)1_243:0	N5:(HexNAc)3(Hex)2(Fuc)1_243:0:1000.00
EEQFN(+1079.40)STFR	(HexNAc)3(Hex)2(Fuc)1	486	NLink		0	0	29.4	30.25	28.55	100	2235.92	1079.4	9	2.2	1118.97	2	31.0015	24800	16039	IgG-MCC-150ng-2.raw	P01859|IGHG2_HUMAN	5	14426	(HexNAc)3(Hex)2(Fuc)1_243:0	N5:(HexNAc)3(Hex)2(Fuc)1_243:0:1000.00
EEQFN(+1079.40)STFR	(HexNAc)3(Hex)2(Fuc)1	486	NLink		0	0	60.51	42.69	78.34	100	2235.92	1079.4	9	2.9	1118.97	2	22.1898		11089	IgG-MCC-150ng-2.raw	P01859|IGHG2_HUMAN	5	0	(HexNAc)3(Hex)2(Fuc)1_243:0	N5:(HexNAc)3(Hex)2(Fuc)1_243:0:1000.00
EEQFN(+1079.40)STFR	(HexNAc)3(Hex)2(Fuc)1	486	NLink		0	0	39.19	28.13	50.25	100	2235.92	1079.4	9	2.4	1118.97	2	22.8501		11467	IgG-MCC-150ng-2.raw	P01859|IGHG2_HUMAN	5	0	(HexNAc)3(Hex)2(Fuc)1_243:0	N5:(HexNAc)3(Hex)2(Fuc)1_243:0:1000.00
EEQFN(+1079.40)STFR	(HexNAc)3(Hex)2(Fuc)1	486	NLink		0	0	43.72	30.36	57.09	100	2235.92	1079.4	9	0	1118.97	2	23.9957	1560000	12443	IgG-MCC-150ng-2.raw	P01859|IGHG2_HUMAN	5	14417	(HexNAc)3(Hex)2(Fuc)1_243:0	N5:(HexNAc)3(Hex)2(Fuc)1_243:0:1000.00
EEQFN(+1079.40)STFR	(HexNAc)3(Hex)2(Fuc)1	486	NLink		0	0	28.26	27.07	29.45	100	2235.92	1079.4	9	1.6	1118.97	2	27.254	278000	14639	IgG-MCC-150ng-2.raw	P01859|IGHG2_HUMAN	5	14422	(HexNAc)3(Hex)2(Fuc)1_243:0	N5:(HexNAc)3(Hex)2(Fuc)1_243:0:1000.00
EEQFN(+1079.40)STFR	(HexNAc)3(Hex)2(Fuc)1	486	NLink		0	0	63.34	40.77	85.92	100	2235.92	1079.4	9	0.4	1118.97	2	18.7826	81500000	9618	IgG-MCC-150ng-2.raw	P01859|IGHG2_HUMAN	5	14419	(HexNAc)3(Hex)2(Fuc)1_243:0	N5:(HexNAc)3(Hex)2(Fuc)1_243:0:1000.00
EEQFN(+1079.40)STFR	(HexNAc)3(Hex)2(Fuc)1	486	NLink		0	0	32.96	27.42	38.5	100	2235.92	1079.4	9	2.3	1118.97	2	24.7301	519000	13433	IgG-MCC-150ng-2.raw	P01859|IGHG2_HUMAN	5	14427	(HexNAc)3(Hex)2(Fuc)1_243:0	N5:(HexNAc)3(Hex)2(Fuc)1_243:0:1000.00
EEQFN(+1079.40)STFR	(HexNAc)3(Hex)2(Fuc)1	486	NLink		0	0	45	39.44	50.56	100	2235.92	1079.4	9	1.9	1118.97	2	32.4567	215000	17000	IgG-MCC-150ng-2.raw	P01859|IGHG2_HUMAN	5	14424	(HexNAc)3(Hex)2(Fuc)1_243:0	N5:(HexNAc)3(Hex)2(Fuc)1_243:0:1000.00
EEQFN(+1079.40)STFR	(HexNAc)3(Hex)2(Fuc)1	486	NLink		0	0	64.08	41.14	87.02	100	2235.92	1079.4	9	0.4	1118.97	2	18.7826	81500000	9626	IgG-MCC-150ng-2.raw	P01859|IGHG2_HUMAN	5	14419	(HexNAc)3(Hex)2(Fuc)1_243:0	N5:(HexNAc)3(Hex)2(Fuc)1_243:0:1000.00
EEQFN(+1079.40)STFR	(HexNAc)3(Hex)2(Fuc)1	486	NLink		0	0	29.56	30.26	28.86	100	2235.92	1079.4	9	1.6	1118.97	2	27.254	278000	13964	IgG-MCC-150ng-2.raw	P01859|IGHG2_HUMAN	5	14422	(HexNAc)3(Hex)2(Fuc)1_243:0	N5:(HexNAc)3(Hex)2(Fuc)1_243:0:1000.00
EEQFN(+1079.40)STFR	(HexNAc)3(Hex)2(Fuc)1	486	NLink		0	2	60.85	39.22	82.48	100	2235.92	1079.4	9	0.5	1119.47	2	19.7281	1870000	9774	IgG-MCC-150ng-2.raw	P01859|IGHG2_HUMAN	5	14453	(HexNAc)3(Hex)2(Fuc)1_243:0	N5:(HexNAc)3(Hex)2(Fuc)1_243:0:1000.00
EEQFN(+1079.40)STFR	(HexNAc)3(Hex)2(Fuc)1	486	NLink		0	0	51.31	42.16	60.46	100	2235.92	1079.4	9	3.8	1118.97	2	31.4196	130000	16645	IgG-MCC-150ng-2.raw	P01859|IGHG2_HUMAN	5	14431	(HexNAc)3(Hex)2(Fuc)1_243:0	N5:(HexNAc)3(Hex)2(Fuc)1_243:0:1000.00
EEQFN(+1079.40)STFR	(HexNAc)3(Hex)2(Fuc)1	486	NLink		0	0	47.44	39.47	55.41	100	2235.92	1079.4	9	2.1	1118.97	2	21.4533		10667	IgG-MCC-150ng-2.raw	P01859|IGHG2_HUMAN	5	0	(HexNAc)3(Hex)2(Fuc)1_243:0	N5:(HexNAc)3(Hex)2(Fuc)1_243:0:1000.00
EEQFN(+1079.40)STFR	(HexNAc)3(Hex)2(Fuc)1	486	NLink		0	2	60.52	30.79	90.25	100	2235.92	1079.4	9	-1.5	1119.47	2	18.3272	330000	8981	IgG-MCC-150ng-2.raw	P01859|IGHG2_HUMAN	5	14449	(HexNAc)3(Hex)2(Fuc)1_243:0	N5:(HexNAc)3(Hex)2(Fuc)1_243:0:1000.00
EEQFN(+1079.40)STFR	(HexNAc)3(Hex)2(Fuc)1	486	NLink		0	0	52.16	28.11	76.21	100	2235.92	1079.4	9	0	1118.97	2	23.9957	1560000	12424	IgG-MCC-150ng-2.raw	P01859|IGHG2_HUMAN	5	14417	(HexNAc)3(Hex)2(Fuc)1_243:0	N5:(HexNAc)3(Hex)2(Fuc)1_243:0:1000.00
EEQFN(+1079.40)STFR	(HexNAc)3(Hex)2(Fuc)1	486	NLink		0	0	56.77	41.45	72.09	100	2235.92	1079.4	9	3	1118.97	2	20.1418		9919	IgG-MCC-150ng-2.raw	P01859|IGHG2_HUMAN	5	0	(HexNAc)3(Hex)2(Fuc)1_243:0	N5:(HexNAc)3(Hex)2(Fuc)1_243:0:1000.00
EEQFN(+1079.40)STFR	(HexNAc)3(Hex)2(Fuc)1	486	NLink		0	0	47.5	32.27	62.74	100	2235.92	1079.4	9	-0.2	1118.96	2	2.4596	5700000	956	IgG-MCC-150ng-2.raw	P01859|IGHG2_HUMAN	5	14416	(HexNAc)3(Hex)2(Fuc)1_243:0	N5:(HexNAc)3(Hex)2(Fuc)1_243:0:1000.00
EEQFN(+1079.40)STFR	(HexNAc)3(Hex)2(Fuc)1	486	NLink		0	0	34.02	28.86	39.19	100	2235.92	1079.4	9	1.6	1118.97	2	27.254	278000	15018	IgG-MCC-150ng-2.raw	P01859|IGHG2_HUMAN	5	14422	(HexNAc)3(Hex)2(Fuc)1_243:0	N5:(HexNAc)3(Hex)2(Fuc)1_243:0:1000.00
EEQFN(+1079.40)STFR	(HexNAc)3(Hex)2(Fuc)1	486	NLink		0	0	61.6	41.43	81.78	100	2235.92	1079.4	9	0	1118.97	2	23.9957	1560000	12107	IgG-MCC-150ng-2.raw	P01859|IGHG2_HUMAN	5	14417	(HexNAc)3(Hex)2(Fuc)1_243:0	N5:(HexNAc)3(Hex)2(Fuc)1_243:0:1000.00
EEQFN(+1079.40)STFR	(HexNAc)3(Hex)2(Fuc)1	486	NLink		0	0	51.78	39.77	63.78	100	2235.92	1079.4	9	1.9	1118.97	2	32.4567	215000	16964	IgG-MCC-150ng-2.raw	P01859|IGHG2_HUMAN	5	14424	(HexNAc)3(Hex)2(Fuc)1_243:0	N5:(HexNAc)3(Hex)2(Fuc)1_243:0:1000.00
EEQFN(+1079.40)STFR	(HexNAc)3(Hex)2(Fuc)1	486	NLink		0	0	68.11	50.92	85.3	100	2235.92	1079.4	9	0.4	1118.97	2	18.7826	81500000	9322	IgG-MCC-150ng-2.raw	P01859|IGHG2_HUMAN	5	14419	(HexNAc)3(Hex)2(Fuc)1_243:0	N5:(HexNAc)3(Hex)2(Fuc)1_243:0:1000.00
EEQFN(+1079.40)STFR	(HexNAc)3(Hex)2(Fuc)1	486	NLink		0	2	20.76	5.08	36.43	100	2235.92	1079.4	9	0.5	1119.47	2	30.0267	6940	15578	IgG-MCC-150ng-2.raw	P01859|IGHG2_HUMAN	5	14454	(HexNAc)3(Hex)2(Fuc)1_243:0	N5:(HexNAc)3(Hex)2(Fuc)1_243:0:1000.00
EEQFN(+1079.40)STFR	(HexNAc)3(Hex)2(Fuc)1	486	NLink		0	0	28.71	28.31	29.12	100	2235.92	1079.4	9	1.6	1118.97	2	27.254	278000	14585	IgG-MCC-150ng-2.raw	P01859|IGHG2_HUMAN	5	14422	(HexNAc)3(Hex)2(Fuc)1_243:0	N5:(HexNAc)3(Hex)2(Fuc)1_243:0:1000.00
EEQFN(+1079.40)STFR	(HexNAc)3(Hex)2(Fuc)1	486	NLink		0	0	61.18	37.88	84.48	100	2235.92	1079.4	9	0.4	1118.97	2	18.7826	81500000	9052	IgG-MCC-150ng-2.raw	P01859|IGHG2_HUMAN	5	14419	(HexNAc)3(Hex)2(Fuc)1_243:0	N5:(HexNAc)3(Hex)2(Fuc)1_243:0:1000.00
EEQFN(+1079.40)STFR	(HexNAc)3(Hex)2(Fuc)1	486	NLink		0	0	58.47	38.39	78.55	100	2235.92	1079.4	9	0.7	1118.97	2	17.93	903000	8763	IgG-MCC-150ng-2.raw	P01859|IGHG2_HUMAN	5	14420	(HexNAc)3(Hex)2(Fuc)1_243:0	N5:(HexNAc)3(Hex)2(Fuc)1_243:0:1000.00
EEQFN(+1079.40)STFR	(HexNAc)3(Hex)2(Fuc)1	486	NLink		0	0	61.54	41.12	81.96	100	2235.92	1079.4	9	2	1118.97	2	20.1718		9936	IgG-MCC-150ng-2.raw	P01859|IGHG2_HUMAN	5	0	(HexNAc)3(Hex)2(Fuc)1_243:0	N5:(HexNAc)3(Hex)2(Fuc)1_243:0:1000.00
EEQFN(+1079.40)STFR	(HexNAc)3(Hex)2(Fuc)1	486	NLink		0	0	68.57	51.17	85.97	100	2235.92	1079.4	9	0.4	1118.97	2	18.7826	81500000	9325	IgG-MCC-150ng-2.raw	P01859|IGHG2_HUMAN	5	14419	(HexNAc)3(Hex)2(Fuc)1_243:0	N5:(HexNAc)3(Hex)2(Fuc)1_243:0:1000.00
EEQFN(+1079.40)STFR	(HexNAc)3(Hex)2(Fuc)1	486	NLink		0	0	62.16	39.04	85.28	100	2235.92	1079.4	9	0.7	1118.97	2	17.93	903000	8770	IgG-MCC-150ng-2.raw	P01859|IGHG2_HUMAN	5	14420	(HexNAc)3(Hex)2(Fuc)1_243:0	N5:(HexNAc)3(Hex)2(Fuc)1_243:0:1000.00
EEQFN(+1079.40)STFR	(HexNAc)3(Hex)2(Fuc)1	486	NLink		0	0	52.69	40.43	64.96	100	2235.92	1079.4	9	1.9	1118.97	2	22.254		11126	IgG-MCC-150ng-2.raw	P01859|IGHG2_HUMAN	5	0	(HexNAc)3(Hex)2(Fuc)1_243:0	N5:(HexNAc)3(Hex)2(Fuc)1_243:0:1000.00
EEQFN(+1079.40)STFR	(HexNAc)3(Hex)2(Fuc)1	486	NLink		0	0	59.6	41.49	77.71	100	2235.92	1079.4	9	0.4	1118.97	2	18.7826	81500000	9073	IgG-MCC-150ng-2.raw	P01859|IGHG2_HUMAN	5	14419	(HexNAc)3(Hex)2(Fuc)1_243:0	N5:(HexNAc)3(Hex)2(Fuc)1_243:0:1000.00
EEQFN(+1079.40)STFR	(HexNAc)3(Hex)2(Fuc)1	486	NLink		0	0	59.42	37.26	81.57	100	2235.92	1079.4	9	2	1118.97	2	21.4833		10684	IgG-MCC-150ng-2.raw	P01859|IGHG2_HUMAN	5	0	(HexNAc)3(Hex)2(Fuc)1_243:0	N5:(HexNAc)3(Hex)2(Fuc)1_243:0:1000.00
EEQFN(+1079.40)STFR	(HexNAc)3(Hex)2(Fuc)1	486	NLink		0	0	30.65	31.44	29.86	100	2235.92	1079.4	9	0	1118.97	2	23.9957	1560000	12782	IgG-MCC-150ng-2.raw	P01859|IGHG2_HUMAN	5	14417	(HexNAc)3(Hex)2(Fuc)1_243:0	N5:(HexNAc)3(Hex)2(Fuc)1_243:0:1000.00
EEQFN(+1079.40)STFR	(HexNAc)3(Hex)2(Fuc)1	486	NLink		0	0	51.69	40.18	63.2	100	2235.92	1079.4	9	1.5	1118.97	2	20.7572		10271	IgG-MCC-150ng-2.raw	P01859|IGHG2_HUMAN	5	0	(HexNAc)3(Hex)2(Fuc)1_243:0	N5:(HexNAc)3(Hex)2(Fuc)1_243:0:1000.00
EEQFN(+1079.40)STFR	(HexNAc)3(Hex)2(Fuc)1	486	NLink		0	0	58.21	43.37	73.06	100	2235.92	1079.4	9	3.8	1118.97	2	31.4196	130000	16656	IgG-MCC-150ng-2.raw	P01859|IGHG2_HUMAN	5	14431	(HexNAc)3(Hex)2(Fuc)1_243:0	N5:(HexNAc)3(Hex)2(Fuc)1_243:0:1000.00
EEQFN(+1079.40)STFR	(HexNAc)3(Hex)2(Fuc)1	486	NLink		0	0	72.47	48.07	96.87	100	2235.92	1079.4	9	-0.1	1118.96	2	18.4573	106000000	8197	IgG-MCC-150ng-1.raw	P01859|IGHG2_HUMAN	5	13062	(HexNAc)3(Hex)2(Fuc)1_243:0	N5:(HexNAc)3(Hex)2(Fuc)1_243:0:1000.00
EEQFN(+1079.40)STFR	(HexNAc)3(Hex)2(Fuc)1	486	NLink		0	0	64.55	52.06	77.04	100	2235.92	1079.4	9	3	1118.97	2	20.382		9228	IgG-MCC-150ng-1.raw	P01859|IGHG2_HUMAN	5	0	(HexNAc)3(Hex)2(Fuc)1_243:0	N5:(HexNAc)3(Hex)2(Fuc)1_243:0:1000.00
EEQFN(+1079.40)STFR	(HexNAc)3(Hex)2(Fuc)1	486	NLink		0	0	72.69	51.91	93.47	100	2235.92	1079.4	9	-0.7	1118.96	2	23.5653	2090000	10997	IgG-MCC-150ng-1.raw	P01859|IGHG2_HUMAN	5	13061	(HexNAc)3(Hex)2(Fuc)1_243:0	N5:(HexNAc)3(Hex)2(Fuc)1_243:0:1000.00
EEQFN(+1079.40)STFR	(HexNAc)3(Hex)2(Fuc)1	486	NLink		0	0	61.92	51.98	71.87	100	2235.92	1079.4	9	2.2	1118.97	2	19.7351		8856	IgG-MCC-150ng-1.raw	P01859|IGHG2_HUMAN	5	0	(HexNAc)3(Hex)2(Fuc)1_243:0	N5:(HexNAc)3(Hex)2(Fuc)1_243:0:1000.00
EEQFN(+1079.40)STFR	(HexNAc)3(Hex)2(Fuc)1	486	NLink		0	0	48.85	34.8	62.9	100	2235.92	1079.4	9	-0.7	1118.96	2	23.5653	2090000	11850	IgG-MCC-150ng-1.raw	P01859|IGHG2_HUMAN	5	13061	(HexNAc)3(Hex)2(Fuc)1_243:0	N5:(HexNAc)3(Hex)2(Fuc)1_243:0:1000.00
EEQFN(+1079.40)STFR	(HexNAc)3(Hex)2(Fuc)1	486	NLink		0	0	44.76	55.12	34.4	100	2235.92	1079.4	9	1.2	1118.97	2	25.9935	147000	12560	IgG-MCC-150ng-1.raw	P01859|IGHG2_HUMAN	5	13068	(HexNAc)3(Hex)2(Fuc)1_243:0	N5:(HexNAc)3(Hex)2(Fuc)1_243:0:1000.00
EEQFN(+1079.40)STFR	(HexNAc)3(Hex)2(Fuc)1	486	NLink		0	0	59.9	49.61	70.2	100	2235.92	1079.4	9	0.6	1118.97	2	17.5469	1100000	7678	IgG-MCC-150ng-1.raw	P01859|IGHG2_HUMAN	5	13064	(HexNAc)3(Hex)2(Fuc)1_243:0	N5:(HexNAc)3(Hex)2(Fuc)1_243:0:1000.00
EEQFN(+1079.40)STFR	(HexNAc)3(Hex)2(Fuc)1	486	NLink		0	0	78.54	59.3	97.79	100	2235.92	1079.4	9	1	1118.97	2	17.9491		7929	IgG-MCC-150ng-1.raw	P01859|IGHG2_HUMAN	5	0	(HexNAc)3(Hex)2(Fuc)1_243:0	N5:(HexNAc)3(Hex)2(Fuc)1_243:0:1000.00
EEQFN(+1079.40)STFR	(HexNAc)3(Hex)2(Fuc)1	486	NLink		0	0	73.64	50.48	96.8	100	2235.92	1079.4	9	-0.1	1118.96	2	18.4573	106000000	8480	IgG-MCC-150ng-1.raw	P01859|IGHG2_HUMAN	5	13062	(HexNAc)3(Hex)2(Fuc)1_243:0	N5:(HexNAc)3(Hex)2(Fuc)1_243:0:1000.00
EEQFN(+1079.40)STFR	(HexNAc)3(Hex)2(Fuc)1	486	NLink		0	0	67.11	50.36	83.86	100	2235.92	1079.4	9	2.2	1118.97	2	20.3492		9209	IgG-MCC-150ng-1.raw	P01859|IGHG2_HUMAN	5	0	(HexNAc)3(Hex)2(Fuc)1_243:0	N5:(HexNAc)3(Hex)2(Fuc)1_243:0:1000.00
EEQFN(+1079.40)STFR	(HexNAc)3(Hex)2(Fuc)1	486	NLink		0	0	39.73	32.63	46.82	100	2235.92	1079.4	9	3	1118.97	2	22.4617		10416	IgG-MCC-150ng-1.raw	P01859|IGHG2_HUMAN	5	0	(HexNAc)3(Hex)2(Fuc)1_243:0	N5:(HexNAc)3(Hex)2(Fuc)1_243:0:1000.00
EEQFN(+1079.40)STFR	(HexNAc)3(Hex)2(Fuc)1	486	NLink		0	0	52.03	47.59	56.48	100	2235.92	1079.4	9	2.3	1118.97	2	21.1971		9695	IgG-MCC-150ng-1.raw	P01859|IGHG2_HUMAN	5	0	(HexNAc)3(Hex)2(Fuc)1_243:0	N5:(HexNAc)3(Hex)2(Fuc)1_243:0:1000.00
EEQFN(+1079.40)STFR	(HexNAc)3(Hex)2(Fuc)1	486	NLink		0	0	43.01	33.7	52.32	100	2235.92	1079.4	9	-0.7	1118.96	2	23.5653	2090000	11773	IgG-MCC-150ng-1.raw	P01859|IGHG2_HUMAN	5	13061	(HexNAc)3(Hex)2(Fuc)1_243:0	N5:(HexNAc)3(Hex)2(Fuc)1_243:0:1000.00
EEQFN(+1079.40)STFR	(HexNAc)3(Hex)2(Fuc)1	486	NLink		0	0	66.39	47.73	85.05	100	2235.92	1079.4	9	0.6	1118.97	2	17.5469	1100000	7669	IgG-MCC-150ng-1.raw	P01859|IGHG2_HUMAN	5	13064	(HexNAc)3(Hex)2(Fuc)1_243:0	N5:(HexNAc)3(Hex)2(Fuc)1_243:0:1000.00
EEQFN(+1079.40)STFR	(HexNAc)3(Hex)2(Fuc)1	486	NLink		0	0	31.9	31.98	31.82	100	2235.92	1079.4	9	1.2	1118.97	2	27.7234	133000	13179	IgG-MCC-150ng-1.raw	P01859|IGHG2_HUMAN	5	13069	(HexNAc)3(Hex)2(Fuc)1_243:0	N5:(HexNAc)3(Hex)2(Fuc)1_243:0:1000.00
EEQFN(+1079.40)STFR	(HexNAc)3(Hex)2(Fuc)1	486	NLink		0	0	56.87	50.83	62.91	100	2235.92	1079.4	9	0.7	1118.97	2	21.7322		10002	IgG-MCC-150ng-1.raw	P01859|IGHG2_HUMAN	5	0	(HexNAc)3(Hex)2(Fuc)1_243:0	N5:(HexNAc)3(Hex)2(Fuc)1_243:0:1000.00
EEQFN(+1079.40)STFR	(HexNAc)3(Hex)2(Fuc)1	486	NLink		0	2	71.81	33.85	109.76	100	2235.92	1079.4	9	-1.7	1119.47	2	18.0311		7965	IgG-MCC-150ng-1.raw	P01859|IGHG2_HUMAN	5	0	(HexNAc)3(Hex)2(Fuc)1_243:0	N5:(HexNAc)3(Hex)2(Fuc)1_243:0:1000.00
EEQFN(+1079.40)STFR	(HexNAc)3(Hex)2(Fuc)1	486	NLink		0	0	64.46	50.43	78.49	100	2235.92	1079.4	9	2.8	1118.97	2	32.657	90800	16145	IgG-MCC-150ng-1.raw	P01859|IGHG2_HUMAN	5	13077	(HexNAc)3(Hex)2(Fuc)1_243:0	N5:(HexNAc)3(Hex)2(Fuc)1_243:0:1000.00
EEQFN(+1079.40)STFR	(HexNAc)3(Hex)2(Fuc)1	486	NLink		0	0	54.34	47.65	61.02	100	2235.92	1079.4	9	2.3	1118.97	2	21.167		9678	IgG-MCC-150ng-1.raw	P01859|IGHG2_HUMAN	5	0	(HexNAc)3(Hex)2(Fuc)1_243:0	N5:(HexNAc)3(Hex)2(Fuc)1_243:0:1000.00
EEQFN(+1079.40)STFR	(HexNAc)3(Hex)2(Fuc)1	486	NLink		0	0	27.89	29.33	26.46	100	2235.92	1079.4	9	2.1	1118.97	2	26.7016	33500	12828	IgG-MCC-150ng-1.raw	P01859|IGHG2_HUMAN	5	13071	(HexNAc)3(Hex)2(Fuc)1_243:0	N5:(HexNAc)3(Hex)2(Fuc)1_243:0:1000.00
EEQFN(+1079.40)STFR	(HexNAc)3(Hex)2(Fuc)1	486	NLink		0	0	39.44	51.48	27.4	100	2235.92	1079.4	9	-0.7	1118.96	2	23.5653	2090000	12182	IgG-MCC-150ng-1.raw	P01859|IGHG2_HUMAN	5	13061	(HexNAc)3(Hex)2(Fuc)1_243:0	N5:(HexNAc)3(Hex)2(Fuc)1_243:0:1000.00
EEQFN(+1079.40)STFR	(HexNAc)3(Hex)2(Fuc)1	486	NLink		0	0	73.33	50.81	95.86	100	2235.92	1079.4	9	-0.1	1118.96	2	18.4573	106000000	8506	IgG-MCC-150ng-1.raw	P01859|IGHG2_HUMAN	5	13062	(HexNAc)3(Hex)2(Fuc)1_243:0	N5:(HexNAc)3(Hex)2(Fuc)1_243:0:1000.00
EEQFN(+1079.40)STFR	(HexNAc)3(Hex)2(Fuc)1	486	NLink		0	0	70.34	46.6	94.07	100	2235.92	1079.4	9	-0.1	1118.96	2	18.4573	106000000	7958	IgG-MCC-150ng-1.raw	P01859|IGHG2_HUMAN	5	13062	(HexNAc)3(Hex)2(Fuc)1_243:0	N5:(HexNAc)3(Hex)2(Fuc)1_243:0:1000.00
EEQFN(+1079.40)STFR	(HexNAc)3(Hex)2(Fuc)1	486	NLink		0	0	64.1	52.33	75.88	100	2235.92	1079.4	9	2.8	1118.97	2	32.657	90800	16141	IgG-MCC-150ng-1.raw	P01859|IGHG2_HUMAN	5	13077	(HexNAc)3(Hex)2(Fuc)1_243:0	N5:(HexNAc)3(Hex)2(Fuc)1_243:0:1000.00
EEQFN(+1079.40)STFR	(HexNAc)3(Hex)2(Fuc)1	486	NLink		0	0	68.85	47.42	90.28	100	2235.92	1079.4	9	-0.1	1118.96	2	18.4573	106000000	8194	IgG-MCC-150ng-1.raw	P01859|IGHG2_HUMAN	5	13062	(HexNAc)3(Hex)2(Fuc)1_243:0	N5:(HexNAc)3(Hex)2(Fuc)1_243:0:1000.00
EEQFN(+1079.40)STFR	(HexNAc)3(Hex)2(Fuc)1	486	NLink		0	0	48.49	34.89	62.09	100	2235.92	1079.4	9	-0.7	1118.96	2	23.5653	2090000	11391	IgG-MCC-150ng-1.raw	P01859|IGHG2_HUMAN	5	13061	(HexNAc)3(Hex)2(Fuc)1_243:0	N5:(HexNAc)3(Hex)2(Fuc)1_243:0:1000.00
EEQFN(+1079.40)STFR	(HexNAc)3(Hex)2(Fuc)1	486	NLink		0	0	69.32	47.29	91.35	100	2235.92	1079.4	9	-1	1118.96	2	17.9971		7949	IgG-MCC-150ng-1.raw	P01859|IGHG2_HUMAN	5	0	(HexNAc)3(Hex)2(Fuc)1_243:0	N5:(HexNAc)3(Hex)2(Fuc)1_243:0:1000.00
EEQFN(+1079.40)STFR	(HexNAc)3(Hex)2(Fuc)1	486	NLink		0	0	61.53	50.96	72.11	100	2235.92	1079.4	9	2.4	1118.97	2	31.911	93100	15793	IgG-MCC-150ng-1.raw	P01859|IGHG2_HUMAN	5	13074	(HexNAc)3(Hex)2(Fuc)1_243:0	N5:(HexNAc)3(Hex)2(Fuc)1_243:0:1000.00
EEQFN(+1079.40)STFR	(HexNAc)3(Hex)2(Fuc)1	486	NLink		0	0	64.01	49.18	78.84	100	2235.92	1079.4	9	1.7	1118.97	2	19.675		8822	IgG-MCC-150ng-1.raw	P01859|IGHG2_HUMAN	5	0	(HexNAc)3(Hex)2(Fuc)1_243:0	N5:(HexNAc)3(Hex)2(Fuc)1_243:0:1000.00
EEQFN(+1079.40)STFR	(HexNAc)3(Hex)2(Fuc)1	486	NLink		0	0	30.26	35.4	25.11	100	2235.92	1079.4	9	-0.7	1118.96	2	23.5653	2090000	11661	IgG-MCC-150ng-1.raw	P01859|IGHG2_HUMAN	5	13061	(HexNAc)3(Hex)2(Fuc)1_243:0	N5:(HexNAc)3(Hex)2(Fuc)1_243:0:1000.00
EEQFN(+1079.40)STFR	(HexNAc)3(Hex)2(Fuc)1	486	NLink		0	0	43.45	50.09	36.81	100	2235.92	1079.4	9	2.7	1118.97	2	28.6546	83200	14026	IgG-MCC-150ng-1.raw	P01859|IGHG2_HUMAN	5	13076	(HexNAc)3(Hex)2(Fuc)1_243:0	N5:(HexNAc)3(Hex)2(Fuc)1_243:0:1000.00
EEQFN(+1079.40)STFR	(HexNAc)3(Hex)2(Fuc)1	486	NLink		0	0	55.44	49.36	61.51	100	2235.92	1079.4	9	2.2	1118.97	2	21.778		10028	IgG-MCC-150ng-1.raw	P01859|IGHG2_HUMAN	5	0	(HexNAc)3(Hex)2(Fuc)1_243:0	N5:(HexNAc)3(Hex)2(Fuc)1_243:0:1000.00
EEQFN(+1079.40)STFR	(HexNAc)3(Hex)2(Fuc)1	486	NLink		0	0	74	49.28	98.72	100	2235.92	1079.4	9	-0.7	1118.96	2	23.5653	2090000	11005	IgG-MCC-150ng-1.raw	P01859|IGHG2_HUMAN	5	13061	(HexNAc)3(Hex)2(Fuc)1_243:0	N5:(HexNAc)3(Hex)2(Fuc)1_243:0:1000.00
EEQFN(+1079.40)STFR	(HexNAc)3(Hex)2(Fuc)1	486	NLink		0	0	63.07	51.88	74.27	100	2235.92	1079.4	9	2.4	1118.97	2	31.911	93100	15786	IgG-MCC-150ng-1.raw	P01859|IGHG2_HUMAN	5	13074	(HexNAc)3(Hex)2(Fuc)1_243:0	N5:(HexNAc)3(Hex)2(Fuc)1_243:0:1000.00
EEQFN(+1095.40)STFR	(HexNAc)3(Hex)3	32	NLink		0	0	74.76	70.44	79.08	0	2251.91	1095.4	9	-0.8	1126.96	2	18.7179	2430000	9239	IgG-MCC-150ng-2.raw	P01859|IGHG2_HUMAN	5	14687	(HexNAc)3(Hex)3_16:0	N5:(HexNAc)3(Hex)3_16:0:1000.00
EEQFN(+1095.40)STFR	(HexNAc)3(Hex)3	488	NLink		0	0	56.63	40.16	73.11	2.69	2251.91	1095.4	9	-1	1126.96	2	2.4905		957	IgG-MCC-150ng-2.raw	P01859|IGHG2_HUMAN	5	0	(HexNAc)3(Hex)3_16:0	N5:(HexNAc)3(Hex)3_16:0:1000.00
EEQFN(+1095.40)STFR	(HexNAc)3(Hex)3	32	NLink		0	2	68.49	61.64	75.34	0	2251.91	1095.4	9	0	1127.47	2	18.5407		9074	IgG-MCC-150ng-2.raw	P01859|IGHG2_HUMAN	5	0	(HexNAc)3(Hex)3_16:0	N5:(HexNAc)3(Hex)3_16:0:1000.00
EEQFN(+1095.40)STFR	(HexNAc)3(Hex)3	488	NLink		0	0	75.4	80.23	70.56	2.5	2251.91	1095.4	9	-2.7	1126.96	2	24.1109		12168	IgG-MCC-150ng-2.raw	P01859|IGHG2_HUMAN	5	0	(HexNAc)3(Hex)3_16:0	N5:(HexNAc)3(Hex)3_16:0:1000.00
EEQFN(+1095.40)STFR	(HexNAc)3(Hex)3	32	NLink		0	0	72.11	70.84	73.37	0	2251.91	1095.4	9	1.5	1126.96	2	18.3248		8971	IgG-MCC-150ng-2.raw	P01859|IGHG2_HUMAN	5	0	(HexNAc)3(Hex)3_16:0	N5:(HexNAc)3(Hex)3_16:0:1000.00
EEQFN(+1095.40)STFR	(HexNAc)3(Hex)3	32	NLink		0	2	73.85	64.51	83.19	0	2251.91	1095.4	9	-2.4	1127.46	2	18.6028		9099	IgG-MCC-150ng-2.raw	P01859|IGHG2_HUMAN	5	0	(HexNAc)3(Hex)3_16:0	N5:(HexNAc)3(Hex)3_16:0:1000.00
EEQFN(+1095.40)STFR	(HexNAc)3(Hex)3	488	NLink		0	0	51.12	55.03	47.22	2.56	2251.91	1095.4	9	1.4	1126.96	2	21.0112		10414	IgG-MCC-150ng-2.raw	P01859|IGHG2_HUMAN	5	0	(HexNAc)3(Hex)3_16:0	N5:(HexNAc)3(Hex)3_16:0:1000.00
EEQFN(+1095.40)STFR	(HexNAc)3(Hex)3	488	NLink		0	0	61.02	74.56	47.48	2.36	2251.91	1095.4	9	2.8	1126.97	2	20.1859	47900	9974	IgG-MCC-150ng-2.raw	P01859|IGHG2_HUMAN	5	14698	(HexNAc)3(Hex)3_16:0	N5:(HexNAc)3(Hex)3_16:0:1000.00
EEQFN(+1095.40)STFR	(HexNAc)3(Hex)3	32	NLink		0	0	74.29	72.02	76.55	0	2251.91	1095.4	9	-2	1126.96	2	18.2464	209000	8948	IgG-MCC-150ng-2.raw	P01859|IGHG2_HUMAN	5	14685	(HexNAc)3(Hex)3_16:0	N5:(HexNAc)3(Hex)3_16:0:1000.00
EEQFN(+1095.40)STFR	(HexNAc)3(Hex)3	488	NLink		0	0	60.7	57.33	64.06	0	2251.91	1095.4	9	2.8	1126.97	2	20.1859	47900	9937	IgG-MCC-150ng-2.raw	P01859|IGHG2_HUMAN	5	14698	(HexNAc)3(Hex)3_16:0	N5:(HexNAc)3(Hex)3_16:0:1000.00
EEQFN(+1095.40)STFR	(HexNAc)3(Hex)3	32	NLink		0	0	75.33	71.14	79.52	0	2251.91	1095.4	9	-0.8	1126.96	2	18.7179	2430000	9228	IgG-MCC-150ng-2.raw	P01859|IGHG2_HUMAN	5	14687	(HexNAc)3(Hex)3_16:0	N5:(HexNAc)3(Hex)3_16:0:1000.00
EEQFN(+1095.40)STFR	(HexNAc)3(Hex)3	32	NLink		0	0	83.92	79.05	88.79	0	2251.91	1095.4	9	-0.7	1126.96	2	18.4232	863000	8159	IgG-MCC-150ng-1.raw	P01859|IGHG2_HUMAN	5	13305	(HexNAc)3(Hex)3_16:0	N5:(HexNAc)3(Hex)3_16:0:1000.00
EEQFN(+1095.40)STFR	(HexNAc)3(Hex)3	32	NLink		0	2	76.3	64.25	88.35	0	2251.91	1095.4	9	-2.9	1127.46	2	18.1593		8020	IgG-MCC-150ng-1.raw	P01859|IGHG2_HUMAN	5	0	(HexNAc)3(Hex)3_16:0	N5:(HexNAc)3(Hex)3_16:0:1000.00
EEQFN(+1095.40)STFR	(HexNAc)3(Hex)3	488	NLink		0	0	83.18	82.05	84.31	2.55	2251.91	1095.4	9	-1.6	1126.96	2	17.7129	1180000	7814	IgG-MCC-150ng-1.raw	P01859|IGHG2_HUMAN	5	13303	(HexNAc)3(Hex)3_16:0	N5:(HexNAc)3(Hex)3_16:0:1000.00
EEQFN(+1095.40)STFR	(HexNAc)3(Hex)3	32	NLink		0	0	76.16	62.08	90.24	0	2251.91	1095.4	9	-0.7	1126.96	2	18.4232	863000	8143	IgG-MCC-150ng-1.raw	P01859|IGHG2_HUMAN	5	13305	(HexNAc)3(Hex)3_16:0	N5:(HexNAc)3(Hex)3_16:0:1000.00
EEQFN(+1095.40)STFR	(HexNAc)3(Hex)3	488	NLink		0	0	56.84	65.18	48.5	2.36	2251.91	1095.4	9	0.9	1126.96	2	19.6617	34600	8903	IgG-MCC-150ng-1.raw	P01859|IGHG2_HUMAN	5	13311	(HexNAc)3(Hex)3_16:0	N5:(HexNAc)3(Hex)3_16:0:1000.00
EEQFN(+1095.40)STFR	(HexNAc)3(Hex)3	32	NLink		0	1	73.63	68.97	78.29	0	2251.91	1095.4	9	3.3	1126.46	2	17.8805		7900	IgG-MCC-150ng-1.raw	P01859|IGHG2_HUMAN	5	0	(HexNAc)3(Hex)3_16:0	N5:(HexNAc)3(Hex)3_16:0:1000.00
EEQFN(+1095.40)STFR	(HexNAc)3(Hex)3	32	NLink		0	0	79.07	82.01	76.13	0	2251.91	1095.4	9	1.1	1126.96	2	18.9723		8437	IgG-MCC-150ng-1.raw	P01859|IGHG2_HUMAN	5	0	(HexNAc)3(Hex)3_16:0	N5:(HexNAc)3(Hex)3_16:0:1000.00
EEQFN(+1095.40)STFR	(HexNAc)3(Hex)3	32	NLink		0	0	82.88	80.43	85.34	0	2251.91	1095.4	9	-0.1	1126.96	2	18.2418	2530000	8095	IgG-MCC-150ng-1.raw	P01859|IGHG2_HUMAN	5	13307	(HexNAc)3(Hex)3_16:0	N5:(HexNAc)3(Hex)3_16:0:1000.00
EEQFN(+1095.40)STFR	(HexNAc)3(Hex)3	488	NLink		0	0	58.28	68.72	47.84	2.26	2251.91	1095.4	9	2.3	1126.97	2	23.8087		11144	IgG-MCC-150ng-1.raw	P01859|IGHG2_HUMAN	5	0	(HexNAc)3(Hex)3_16:0	N5:(HexNAc)3(Hex)3_16:0:1000.00
EEQFN(+1095.40)STF	(HexNAc)3(Hex)3	32	NLink		0	0	33.59	37.75	29.43	0	2095.81	1095.4	8	0.8	1048.91	2	30.5006	20500	15804	IgG-MCC-150ng-2.raw	P01859|IGHG2_HUMAN	5	11746	(HexNAc)3(Hex)3_16:0	N5:(HexNAc)3(Hex)3_16:0:1000.00
EEQFN(+1095.40)STYR	(HexNAc)3(Hex)3	488	NLink		0	0	32.39	28.46	36.32	3.27	2267.91	1095.4	9	2	1134.96	2	15.8687	37500	7637	IgG-MCC-150ng-2.raw	P01861|IGHG4_HUMAN	5	14906	(HexNAc)3(Hex)3_244:0	N5:(HexNAc)3(Hex)3_244:0:1000.00
EEQFN(+1095.40)STYR	(HexNAc)3(Hex)3	488	NLink		0	0	32.33	30.26	34.39	3.64	2267.91	1095.4	9	0	1134.96	2	12.2168	56600	5444	IgG-MCC-150ng-2.raw	P01861|IGHG4_HUMAN	5	14893	(HexNAc)3(Hex)3_244:0	N5:(HexNAc)3(Hex)3_244:0:1000.00
EEQFN(+1095.40)STYR	(HexNAc)3(Hex)3	488	NLink		0	0	39.96	43.51	36.42	2.94	2267.91	1095.4	9	1.3	1134.96	2	15.7288		6699	IgG-MCC-150ng-1.raw	P01861|IGHG4_HUMAN	5	0	(HexNAc)3(Hex)3_244:0	N5:(HexNAc)3(Hex)3_244:0:1000.00
EEQFN(+1216.42)STFR	(HexNAc)2(Hex)5	8	NLink		0	1	57.48	45.48	69.49	100	2372.94	1216.42	9	2.4	1186.97	2	18.3106		8963	IgG-MCC-150ng-2.raw	P01859|IGHG2_HUMAN	5	0	(HexNAc)2(Hex)5_4:0	N5:(HexNAc)2(Hex)5_4:0:1000.00
EEQFN(+1216.42)STFR	(HexNAc)2(Hex)5	8	NLink		0	0	71.65	62.24	81.06	100	2372.94	1216.42	9	2.4	1187.48	2	18.2515	2450000	8947	IgG-MCC-150ng-2.raw	P01859|IGHG2_HUMAN	5	16223	(HexNAc)2(Hex)5_4:0	N5:(HexNAc)2(Hex)5_4:0:1000.00
EEQFN(+1216.42)STFR	(HexNAc)2(Hex)5	8	NLink		0	0	70.33	60.69	79.96	100	2372.94	1216.42	9	2.4	1187.48	2	18.2515	2450000	8935	IgG-MCC-150ng-2.raw	P01859|IGHG2_HUMAN	5	16223	(HexNAc)2(Hex)5_4:0	N5:(HexNAc)2(Hex)5_4:0:1000.00
EEQFN(+1216.42)STFR	(HexNAc)2(Hex)5	8	NLink		0	0	72.26	45.05	99.47	100	2372.94	1216.42	9	1.8	1187.48	2	17.7921	2820000	7839	IgG-MCC-150ng-1.raw	P01859|IGHG2_HUMAN	5	14680	(HexNAc)2(Hex)5_4:0	N5:(HexNAc)2(Hex)5_4:0:1000.00
EEQFN(+1216.42)STFR	(HexNAc)2(Hex)5	8	NLink		0	0	70.15	44.89	95.4	100	2372.94	1216.42	9	1.8	1187.48	2	17.7921	2820000	7852	IgG-MCC-150ng-1.raw	P01859|IGHG2_HUMAN	5	14680	(HexNAc)2(Hex)5_4:0	N5:(HexNAc)2(Hex)5_4:0:1000.00
EEQFN(+1216.42)STF	(HexNAc)2(Hex)5	8	NLink		0	0	43.24	24.55	61.93	100	2216.84	1216.42	8	2.3	1109.43	2	29.9327	89100	15485	IgG-MCC-150ng-2.raw	P01859|IGHG2_HUMAN	5	14125	(HexNAc)2(Hex)5_4:0	N5:(HexNAc)2(Hex)5_4:0:1000.00
EEQFN(+1216.42)STF	(HexNAc)2(Hex)5	8	NLink		0	0	40.19	32.07	48.31	100	2216.84	1216.42	8	1.4	1109.43	2	29.5699	79700	14450	IgG-MCC-150ng-1.raw	P01859|IGHG2_HUMAN	5	12821	(HexNAc)2(Hex)5_4:0	N5:(HexNAc)2(Hex)5_4:0:1000.00
EEQFN(+1241.45)STFR	(HexNAc)3(Hex)3(Fuc)1	490	NLink		0	0	54.23	40.34	68.13	2.9	2397.97	1241.45	9	1.8	1199.99	2	28.8593	958000	14512	IgG-MCC-150ng-2.raw	P01859|IGHG2_HUMAN	5	16443	(HexNAc)3(Hex)3(Fuc)1_245:0	N5:(HexNAc)3(Hex)3(Fuc)1_245:0:1000.00
EEQFN(+1241.45)STFR	(HexNAc)3(Hex)3(Fuc)1	490	NLink		0	0	40.58	28	53.16	3.07	2397.97	1241.45	9	1	1199.99	2	30.2798	636000	16681	IgG-MCC-150ng-2.raw	P01859|IGHG2_HUMAN	5	16441	(HexNAc)3(Hex)3(Fuc)1_245:0	N5:(HexNAc)3(Hex)3(Fuc)1_245:0:1000.00
EEQFN(+1241.45)STFR	(HexNAc)3(Hex)3(Fuc)1	490	NLink		0	0	53.14	41.21	65.07	2.87	2397.97	1241.45	9	3.1	1199.99	2	25.0487		12703	IgG-MCC-150ng-2.raw	P01859|IGHG2_HUMAN	5	0	(HexNAc)3(Hex)3(Fuc)1_245:0	N5:(HexNAc)3(Hex)3(Fuc)1_245:0:1000.00
EEQFN(+1241.45)STFR	(HexNAc)3(Hex)3(Fuc)1	490	NLink		0	0	53.77	38.51	69.03	3.12	2397.97	1241.45	9	3.1	1199.99	2	22.8801		11484	IgG-MCC-150ng-2.raw	P01859|IGHG2_HUMAN	5	0	(HexNAc)3(Hex)3(Fuc)1_245:0	N5:(HexNAc)3(Hex)3(Fuc)1_245:0:1000.00
EEQFN(+1241.45)STFR	(HexNAc)3(Hex)3(Fuc)1	490	NLink		0	0	51.27	40.98	61.56	3.02	2397.97	1241.45	9	1.8	1199.99	2	25.6174		13029	IgG-MCC-150ng-2.raw	P01859|IGHG2_HUMAN	5	0	(HexNAc)3(Hex)3(Fuc)1_245:0	N5:(HexNAc)3(Hex)3(Fuc)1_245:0:1000.00
EEQFN(+1241.45)STFR	(HexNAc)3(Hex)3(Fuc)1	490	NLink		0	0	32.34	29.22	35.45	2.86	2397.97	1241.45	9	1.8	1199.99	2	28.8593	958000	15277	IgG-MCC-150ng-2.raw	P01859|IGHG2_HUMAN	5	16443	(HexNAc)3(Hex)3(Fuc)1_245:0	N5:(HexNAc)3(Hex)3(Fuc)1_245:0:1000.00
EEQFN(+1241.45)STFR	(HexNAc)3(Hex)3(Fuc)1	36	NLink		0	0	58.16	41.12	75.2	0	2397.97	1241.45	9	3	1199.99	2	24.4045		12334	IgG-MCC-150ng-2.raw	P01859|IGHG2_HUMAN	5	0	(HexNAc)3(Hex)3(Fuc)1_245:0	N5:(HexNAc)3(Hex)3(Fuc)1_245:0:1000.00
EEQFN(+1241.45)STFR	(HexNAc)3(Hex)3(Fuc)1	490	NLink		0	0	50.74	27.67	73.81	2.94	2397.97	1241.45	9	1	1199.99	2	30.2798	636000	15885	IgG-MCC-150ng-2.raw	P01859|IGHG2_HUMAN	5	16441	(HexNAc)3(Hex)3(Fuc)1_245:0	N5:(HexNAc)3(Hex)3(Fuc)1_245:0:1000.00
EEQFN(+1241.45)STFR	(HexNAc)3(Hex)3(Fuc)1	36	NLink		0	0	63.78	47.33	80.24	0	2397.97	1241.45	9	0	1199.99	2	2.4593	33300000	974	IgG-MCC-150ng-2.raw	P01859|IGHG2_HUMAN	5	16438	(HexNAc)3(Hex)3(Fuc)1_245:0	N5:(HexNAc)3(Hex)3(Fuc)1_245:0:1000.00
EEQFN(+1241.45)STFR	(HexNAc)3(Hex)3(Fuc)1	36	NLink		0	0	60.17	40.65	79.7	0	2397.97	1241.45	9	2.7	1199.99	2	22.33		11169	IgG-MCC-150ng-2.raw	P01859|IGHG2_HUMAN	5	0	(HexNAc)3(Hex)3(Fuc)1_245:0	N5:(HexNAc)3(Hex)3(Fuc)1_245:0:1000.00
EEQFN(+1241.45)STFR	(HexNAc)3(Hex)3(Fuc)1	490	NLink		0	0	48.9	26.95	70.85	3.37	2397.97	1241.45	9	0.7	1199.99	2	17.5664		8544	IgG-MCC-150ng-2.raw	P01859|IGHG2_HUMAN	5	0	(HexNAc)3(Hex)3(Fuc)1_245:0	N5:(HexNAc)3(Hex)3(Fuc)1_245:0:1000.00
EEQFN(+1241.45)STFR	(HexNAc)3(Hex)3(Fuc)1	490	NLink		0	0	55.94	27.68	84.19	3.09	2397.97	1241.45	9	1	1199.99	2	30.2798	636000	16272	IgG-MCC-150ng-2.raw	P01859|IGHG2_HUMAN	5	16441	(HexNAc)3(Hex)3(Fuc)1_245:0	N5:(HexNAc)3(Hex)3(Fuc)1_245:0:1000.00
EEQFN(+1241.45)STFR	(HexNAc)3(Hex)3(Fuc)1	36	NLink		0	0	56.12	38.97	73.26	0	2397.97	1241.45	9	2.5	1199.99	2	21.1072		10469	IgG-MCC-150ng-2.raw	P01859|IGHG2_HUMAN	5	0	(HexNAc)3(Hex)3(Fuc)1_245:0	N5:(HexNAc)3(Hex)3(Fuc)1_245:0:1000.00
EEQFN(+1241.45)STFR	(HexNAc)3(Hex)3(Fuc)1	490	NLink		0	0	57.67	33.3	82.03	2.25	2397.97	1241.45	9	-0.2	1199.99	2	18.6329	377000000	8893	IgG-MCC-150ng-2.raw	P01859|IGHG2_HUMAN	5	16437	(HexNAc)3(Hex)3(Fuc)1_245:0	N5:(HexNAc)3(Hex)3(Fuc)1_245:0:1000.00
EEQFN(+1241.45)STFR	(HexNAc)3(Hex)3(Fuc)1	490	NLink		0	0	45.59	26.29	64.9	3.01	2397.97	1241.45	9	1	1199.99	2	30.2798	636000	15902	IgG-MCC-150ng-2.raw	P01859|IGHG2_HUMAN	5	16441	(HexNAc)3(Hex)3(Fuc)1_245:0	N5:(HexNAc)3(Hex)3(Fuc)1_245:0:1000.00
EEQFN(+1241.45)STFR	(HexNAc)3(Hex)3(Fuc)1	490	NLink		0	0	38.76	39.24	38.28	2.94	2397.97	1241.45	9	2.1	1199.99	2	27.6483		14189	IgG-MCC-150ng-2.raw	P01859|IGHG2_HUMAN	5	0	(HexNAc)3(Hex)3(Fuc)1_245:0	N5:(HexNAc)3(Hex)3(Fuc)1_245:0:1000.00
EEQFN(+1241.45)STFR	(HexNAc)3(Hex)3(Fuc)1	36	NLink		0	0	57.32	41.49	73.14	0	2397.97	1241.45	9	2.1	1199.99	2	23.2887		11718	IgG-MCC-150ng-2.raw	P01859|IGHG2_HUMAN	5	0	(HexNAc)3(Hex)3(Fuc)1_245:0	N5:(HexNAc)3(Hex)3(Fuc)1_245:0:1000.00
EEQFN(+1241.45)STFR	(HexNAc)3(Hex)3(Fuc)1	490	NLink		0	0	53.08	41.04	65.12	3.02	2397.97	1241.45	9	1.8	1199.99	2	28.8593	958000	14882	IgG-MCC-150ng-2.raw	P01859|IGHG2_HUMAN	5	16443	(HexNAc)3(Hex)3(Fuc)1_245:0	N5:(HexNAc)3(Hex)3(Fuc)1_245:0:1000.00
EEQFN(+1241.45)STFR	(HexNAc)3(Hex)3(Fuc)1	36	NLink		0	0	45.51	41.65	49.38	0	2397.97	1241.45	9	3	1199.99	2	22.2343		11114	IgG-MCC-150ng-2.raw	P01859|IGHG2_HUMAN	5	0	(HexNAc)3(Hex)3(Fuc)1_245:0	N5:(HexNAc)3(Hex)3(Fuc)1_245:0:1000.00
EEQFN(+1241.45)STFR	(HexNAc)3(Hex)3(Fuc)1	490	NLink		0	0	60.11	32.88	87.34	7.43	2397.97	1241.45	9	-0.2	1199.99	2	18.6329	377000000	8884	IgG-MCC-150ng-2.raw	P01859|IGHG2_HUMAN	5	16437	(HexNAc)3(Hex)3(Fuc)1_245:0	N5:(HexNAc)3(Hex)3(Fuc)1_245:0:1000.00
EEQFN(+1241.45)STFR	(HexNAc)3(Hex)3(Fuc)1	490	NLink		0	0	47.12	39.67	54.58	3.07	2397.97	1241.45	9	1.8	1199.99	2	28.8593	958000	14847	IgG-MCC-150ng-2.raw	P01859|IGHG2_HUMAN	5	16443	(HexNAc)3(Hex)3(Fuc)1_245:0	N5:(HexNAc)3(Hex)3(Fuc)1_245:0:1000.00
EEQFN(+1241.45)STFR	(HexNAc)3(Hex)3(Fuc)1	490	NLink		0	0	52.73	41.37	64.08	2.86	2397.97	1241.45	9	2.8	1199.99	2	26.1979		13361	IgG-MCC-150ng-2.raw	P01859|IGHG2_HUMAN	5	0	(HexNAc)3(Hex)3(Fuc)1_245:0	N5:(HexNAc)3(Hex)3(Fuc)1_245:0:1000.00
EEQFN(+1241.45)STFR	(HexNAc)3(Hex)3(Fuc)1	490	NLink		0	0	67.95	52.04	83.87	4.19	2397.97	1241.45	9	-0.2	1199.99	2	18.6329	377000000	9416	IgG-MCC-150ng-2.raw	P01859|IGHG2_HUMAN	5	16437	(HexNAc)3(Hex)3(Fuc)1_245:0	N5:(HexNAc)3(Hex)3(Fuc)1_245:0:1000.00
EEQFN(+1241.45)STFR	(HexNAc)3(Hex)3(Fuc)1	490	NLink		0	0	45.91	40.98	50.83	3.02	2397.97	1241.45	9	1.8	1199.99	2	28.8593	958000	15286	IgG-MCC-150ng-2.raw	P01859|IGHG2_HUMAN	5	16443	(HexNAc)3(Hex)3(Fuc)1_245:0	N5:(HexNAc)3(Hex)3(Fuc)1_245:0:1000.00
EEQFN(+1241.45)STFR	(HexNAc)3(Hex)3(Fuc)1	490	NLink		0	0	63.95	48.68	79.23	4.64	2397.97	1241.45	9	2.7	1199.99	2	17.6488		8592	IgG-MCC-150ng-2.raw	P01859|IGHG2_HUMAN	5	0	(HexNAc)3(Hex)3(Fuc)1_245:0	N5:(HexNAc)3(Hex)3(Fuc)1_245:0:1000.00
EEQFN(+1241.45)STFR	(HexNAc)3(Hex)3(Fuc)1	490	NLink		0	0	56.15	40.95	71.35	2.88	2397.97	1241.45	9	1.1	1199.99	2	23.8199		12007	IgG-MCC-150ng-2.raw	P01859|IGHG2_HUMAN	5	0	(HexNAc)3(Hex)3(Fuc)1_245:0	N5:(HexNAc)3(Hex)3(Fuc)1_245:0:1000.00
EEQFN(+1241.45)STFR	(HexNAc)3(Hex)3(Fuc)1	490	NLink		0	0	42.97	33.09	52.85	0	2397.97	1241.45	9	2.7	1199.99	2	32.4567	838000	16926	IgG-MCC-150ng-2.raw	P01859|IGHG2_HUMAN	5	16445	(HexNAc)3(Hex)3(Fuc)1_245:0	N5:(HexNAc)3(Hex)3(Fuc)1_245:0:1000.00
EEQFN(+1241.45)STFR	(HexNAc)3(Hex)3(Fuc)1	490	NLink		0	0	56.59	31.47	81.71	2.73	2397.97	1241.45	9	1	1199.99	2	30.2798	636000	16296	IgG-MCC-150ng-2.raw	P01859|IGHG2_HUMAN	5	16441	(HexNAc)3(Hex)3(Fuc)1_245:0	N5:(HexNAc)3(Hex)3(Fuc)1_245:0:1000.00
EEQFN(+1241.45)STFR	(HexNAc)3(Hex)3(Fuc)1	490	NLink		0	0	51.67	38.18	65.15	3.28	2397.97	1241.45	9	1.9	1199.99	2	23.8341		12015	IgG-MCC-150ng-2.raw	P01859|IGHG2_HUMAN	5	0	(HexNAc)3(Hex)3(Fuc)1_245:0	N5:(HexNAc)3(Hex)3(Fuc)1_245:0:1000.00
EEQFN(+1241.45)STFR	(HexNAc)3(Hex)3(Fuc)1	490	NLink		0	0	47.2	40.76	53.65	3.03	2397.97	1241.45	9	1.8	1199.99	2	28.8593	958000	14504	IgG-MCC-150ng-2.raw	P01859|IGHG2_HUMAN	5	16443	(HexNAc)3(Hex)3(Fuc)1_245:0	N5:(HexNAc)3(Hex)3(Fuc)1_245:0:1000.00
EEQFN(+1241.45)STFR	(HexNAc)3(Hex)3(Fuc)1	490	NLink		0	0	54.16	42.35	65.98	2.83	2397.97	1241.45	9	2.5	1199.99	2	27.6568		14193	IgG-MCC-150ng-2.raw	P01859|IGHG2_HUMAN	5	0	(HexNAc)3(Hex)3(Fuc)1_245:0	N5:(HexNAc)3(Hex)3(Fuc)1_245:0:1000.00
EEQFN(+1241.45)STFR	(HexNAc)3(Hex)3(Fuc)1	36	NLink		0	0	51.46	38.38	64.55	0	2397.97	1241.45	9	2.7	1199.99	2	21.0702		10447	IgG-MCC-150ng-2.raw	P01859|IGHG2_HUMAN	5	0	(HexNAc)3(Hex)3(Fuc)1_245:0	N5:(HexNAc)3(Hex)3(Fuc)1_245:0:1000.00
EEQFN(+1241.45)STFR	(HexNAc)3(Hex)3(Fuc)1	36	NLink		0	0	54.96	40.27	69.66	0	2397.97	1241.45	9	2.4	1199.99	2	21.6573		10784	IgG-MCC-150ng-2.raw	P01859|IGHG2_HUMAN	5	0	(HexNAc)3(Hex)3(Fuc)1_245:0	N5:(HexNAc)3(Hex)3(Fuc)1_245:0:1000.00
EEQFN(+1241.45)STFR	(HexNAc)3(Hex)3(Fuc)1	490	NLink		0	0	55.38	42.62	68.14	2.96	2397.97	1241.45	9	2.8	1199.99	2	25.5859		13011	IgG-MCC-150ng-2.raw	P01859|IGHG2_HUMAN	5	0	(HexNAc)3(Hex)3(Fuc)1_245:0	N5:(HexNAc)3(Hex)3(Fuc)1_245:0:1000.00
EEQFN(+1241.45)STFR	(HexNAc)3(Hex)3(Fuc)1	490	NLink		0	0	64.78	48.45	81.11	0	2397.97	1241.45	9	-0.2	1199.99	2	18.6329	377000000	9142	IgG-MCC-150ng-2.raw	P01859|IGHG2_HUMAN	5	16437	(HexNAc)3(Hex)3(Fuc)1_245:0	N5:(HexNAc)3(Hex)3(Fuc)1_245:0:1000.00
EEQFN(+1241.45)STFR	(HexNAc)3(Hex)3(Fuc)1	36	NLink		0	0	52.92	41.47	64.37	0	2397.97	1241.45	9	2.9	1199.99	2	24.9715		12659	IgG-MCC-150ng-2.raw	P01859|IGHG2_HUMAN	5	0	(HexNAc)3(Hex)3(Fuc)1_245:0	N5:(HexNAc)3(Hex)3(Fuc)1_245:0:1000.00
EEQFN(+1241.45)STFR	(HexNAc)3(Hex)3(Fuc)1	36	NLink		0	0	62.83	44.73	80.92	0	2397.97	1241.45	9	3.2	1200	2	20.5509		10154	IgG-MCC-150ng-2.raw	P01859|IGHG2_HUMAN	5	0	(HexNAc)3(Hex)3(Fuc)1_245:0	N5:(HexNAc)3(Hex)3(Fuc)1_245:0:1000.00
EEQFN(+1241.45)STFR	(HexNAc)3(Hex)3(Fuc)1	490	NLink		0	0	69.2	53.6	84.8	1.32	2397.97	1241.45	9	-0.2	1199.99	2	18.6329	377000000	9734	IgG-MCC-150ng-2.raw	P01859|IGHG2_HUMAN	5	16437	(HexNAc)3(Hex)3(Fuc)1_245:0	N5:(HexNAc)3(Hex)3(Fuc)1_245:0:1000.00
EEQFN(+1241.45)STFR	(HexNAc)3(Hex)3(Fuc)1	490	NLink		0	0	41.13	40.35	41.92	3.05	2397.97	1241.45	9	3.9	1200	2	23.2117		11674	IgG-MCC-150ng-2.raw	P01859|IGHG2_HUMAN	5	0	(HexNAc)3(Hex)3(Fuc)1_245:0	N5:(HexNAc)3(Hex)3(Fuc)1_245:0:1000.00
EEQFN(+1241.45)STFR	(HexNAc)3(Hex)3(Fuc)1	490	NLink		0	0	70.18	55.6	84.76	0	2397.97	1241.45	9	-0.2	1199.99	2	18.6329	377000000	9433	IgG-MCC-150ng-2.raw	P01859|IGHG2_HUMAN	5	16437	(HexNAc)3(Hex)3(Fuc)1_245:0	N5:(HexNAc)3(Hex)3(Fuc)1_245:0:1000.00
EEQFN(+1241.45)STFR	(HexNAc)3(Hex)3(Fuc)1	490	NLink		0	0	50.55	42.42	58.69	2.97	2397.97	1241.45	9	2.8	1199.99	2	26.2308		13380	IgG-MCC-150ng-2.raw	P01859|IGHG2_HUMAN	5	0	(HexNAc)3(Hex)3(Fuc)1_245:0	N5:(HexNAc)3(Hex)3(Fuc)1_245:0:1000.00
EEQFN(+1241.45)STFR	(HexNAc)3(Hex)3(Fuc)1	490	NLink		0	0	74.43	60.13	88.73	4.13	2397.97	1241.45	9	-0.2	1199.99	2	18.6329	377000000	9730	IgG-MCC-150ng-2.raw	P01859|IGHG2_HUMAN	5	16437	(HexNAc)3(Hex)3(Fuc)1_245:0	N5:(HexNAc)3(Hex)3(Fuc)1_245:0:1000.00
EEQFN(+1241.45)STFR	(HexNAc)3(Hex)3(Fuc)1	490	NLink		0	0	45.07	43.07	47.08	2.8	2397.97	1241.45	9	1.6	1199.99	2	27.1262		13892	IgG-MCC-150ng-2.raw	P01859|IGHG2_HUMAN	5	0	(HexNAc)3(Hex)3(Fuc)1_245:0	N5:(HexNAc)3(Hex)3(Fuc)1_245:0:1000.00
EEQFN(+1241.45)STFR	(HexNAc)3(Hex)3(Fuc)1	490	NLink		0	0	64.56	39.37	89.75	3.09	2397.97	1241.45	9	2.9	1199.99	2	21.6847		10799	IgG-MCC-150ng-2.raw	P01859|IGHG2_HUMAN	5	0	(HexNAc)3(Hex)3(Fuc)1_245:0	N5:(HexNAc)3(Hex)3(Fuc)1_245:0:1000.00
EEQFN(+1241.45)STFR	(HexNAc)3(Hex)3(Fuc)1	490	NLink		0	0	44.62	30.05	59.2	3.42	2397.97	1241.45	9	2.5	1199.99	2	24.3759		12318	IgG-MCC-150ng-2.raw	P01859|IGHG2_HUMAN	5	0	(HexNAc)3(Hex)3(Fuc)1_245:0	N5:(HexNAc)3(Hex)3(Fuc)1_245:0:1000.00
EEQFN(+1241.45)STFR	(HexNAc)3(Hex)3(Fuc)1	490	NLink		0	0	64.8	48.01	81.58	0	2397.97	1241.45	9	-0.2	1199.99	2	18.6329	377000000	9138	IgG-MCC-150ng-2.raw	P01859|IGHG2_HUMAN	5	16437	(HexNAc)3(Hex)3(Fuc)1_245:0	N5:(HexNAc)3(Hex)3(Fuc)1_245:0:1000.00
EEQFN(+1241.45)STFR	(HexNAc)3(Hex)3(Fuc)1	490	NLink		0	0	52.79	42.43	63.15	2.82	2397.97	1241.45	9	3.6	1200	2	27.0322		13839	IgG-MCC-150ng-2.raw	P01859|IGHG2_HUMAN	5	0	(HexNAc)3(Hex)3(Fuc)1_245:0	N5:(HexNAc)3(Hex)3(Fuc)1_245:0:1000.00
EEQFN(+1241.45)STFR	(HexNAc)3(Hex)3(Fuc)1	490	NLink		0	0	61.65	48.64	74.65	1.04	2397.97	1241.45	9	2.6	1199.99	2	20.4868		10117	IgG-MCC-150ng-2.raw	P01859|IGHG2_HUMAN	5	0	(HexNAc)3(Hex)3(Fuc)1_245:0	N5:(HexNAc)3(Hex)3(Fuc)1_245:0:1000.00
EEQFN(+1241.45)STFR	(HexNAc)3(Hex)3(Fuc)1	490	NLink		0	0	58.49	33.15	83.83	3.3	2397.97	1241.45	9	1.4	1199.99	2	17.199		7515	IgG-MCC-150ng-1.raw	P01859|IGHG2_HUMAN	5	0	(HexNAc)3(Hex)3(Fuc)1_245:0	N5:(HexNAc)3(Hex)3(Fuc)1_245:0:1000.00
EEQFN(+1241.45)STFR	(HexNAc)3(Hex)3(Fuc)1	490	NLink		0	0	72.48	54.67	90.29	0	2397.97	1241.45	9	0.3	1199.99	2	18.1338	483000000	8689	IgG-MCC-150ng-1.raw	P01859|IGHG2_HUMAN	5	14884	(HexNAc)3(Hex)3(Fuc)1_245:0	N5:(HexNAc)3(Hex)3(Fuc)1_245:0:1000.00
EEQFN(+1241.45)STFR	(HexNAc)3(Hex)3(Fuc)1	490	NLink		0	0	56.86	51.54	62.18	2.84	2397.97	1241.45	9	0.8	1199.99	2	26.9486		12944	IgG-MCC-150ng-1.raw	P01859|IGHG2_HUMAN	5	0	(HexNAc)3(Hex)3(Fuc)1_245:0	N5:(HexNAc)3(Hex)3(Fuc)1_245:0:1000.00
EEQFN(+1241.45)STFR	(HexNAc)3(Hex)3(Fuc)1	490	NLink		0	0	73.38	50.74	96.02	3.41	2397.97	1241.45	9	2.5	1199.99	2	31.911	1370000	15795	IgG-MCC-150ng-1.raw	P01859|IGHG2_HUMAN	5	14889	(HexNAc)3(Hex)3(Fuc)1_245:0	N5:(HexNAc)3(Hex)3(Fuc)1_245:0:1000.00
EEQFN(+1241.45)STFR	(HexNAc)3(Hex)3(Fuc)1	490	NLink		0	0	48.88	35.72	62.03	2.78	2397.97	1241.45	9	2.4	1199.99	2	28.8722		14043	IgG-MCC-150ng-1.raw	P01859|IGHG2_HUMAN	5	0	(HexNAc)3(Hex)3(Fuc)1_245:0	N5:(HexNAc)3(Hex)3(Fuc)1_245:0:1000.00
EEQFN(+1241.45)STFR	(HexNAc)3(Hex)3(Fuc)1	490	NLink		0	0	65.13	50.36	79.9	3.03	2397.97	1241.45	9	2.8	1199.99	2	27.6053		13320	IgG-MCC-150ng-1.raw	P01859|IGHG2_HUMAN	5	0	(HexNAc)3(Hex)3(Fuc)1_245:0	N5:(HexNAc)3(Hex)3(Fuc)1_245:0:1000.00
EEQFN(+1241.45)STFR	(HexNAc)3(Hex)3(Fuc)1	490	NLink		0	0	64.81	50.3	79.31	3.03	2397.97	1241.45	9	3.2	1200	2	22.6189		10506	IgG-MCC-150ng-1.raw	P01859|IGHG2_HUMAN	5	0	(HexNAc)3(Hex)3(Fuc)1_245:0	N5:(HexNAc)3(Hex)3(Fuc)1_245:0:1000.00
EEQFN(+1241.45)STFR	(HexNAc)3(Hex)3(Fuc)1	490	NLink		0	0	60.3	47.64	72.96	3.14	2397.97	1241.45	9	3.6	1200	2	24.2693		11409	IgG-MCC-150ng-1.raw	P01859|IGHG2_HUMAN	5	0	(HexNAc)3(Hex)3(Fuc)1_245:0	N5:(HexNAc)3(Hex)3(Fuc)1_245:0:1000.00
EEQFN(+1241.45)STFR	(HexNAc)3(Hex)3(Fuc)1	490	NLink		0	0	75.58	50.22	100.93	3.03	2397.97	1241.45	9	2.4	1199.99	2	21.26		9731	IgG-MCC-150ng-1.raw	P01859|IGHG2_HUMAN	5	0	(HexNAc)3(Hex)3(Fuc)1_245:0	N5:(HexNAc)3(Hex)3(Fuc)1_245:0:1000.00
EEQFN(+1241.45)STFR	(HexNAc)3(Hex)3(Fuc)1	490	NLink		0	0	28.43	31.6	25.26	3.17	2397.97	1241.45	9	2.6	1199.99	2	26.9957		12971	IgG-MCC-150ng-1.raw	P01859|IGHG2_HUMAN	5	0	(HexNAc)3(Hex)3(Fuc)1_245:0	N5:(HexNAc)3(Hex)3(Fuc)1_245:0:1000.00
EEQFN(+1241.45)STFR	(HexNAc)3(Hex)3(Fuc)1	490	NLink		0	0	61.48	50.52	72.44	3.02	2397.97	1241.45	9	3.4	1200	2	25.4301		12074	IgG-MCC-150ng-1.raw	P01859|IGHG2_HUMAN	5	0	(HexNAc)3(Hex)3(Fuc)1_245:0	N5:(HexNAc)3(Hex)3(Fuc)1_245:0:1000.00
EEQFN(+1241.45)STFR	(HexNAc)3(Hex)3(Fuc)1	490	NLink		0	0	59.13	45.71	72.56	3.22	2397.97	1241.45	9	0.8	1199.99	2	29.7377		14541	IgG-MCC-150ng-1.raw	P01859|IGHG2_HUMAN	5	0	(HexNAc)3(Hex)3(Fuc)1_245:0	N5:(HexNAc)3(Hex)3(Fuc)1_245:0:1000.00
EEQFN(+1241.45)STFR	(HexNAc)3(Hex)3(Fuc)1	490	NLink		0	0	68.76	48.74	88.77	3.09	2397.97	1241.45	9	2.8	1199.99	2	20.7117		9417	IgG-MCC-150ng-1.raw	P01859|IGHG2_HUMAN	5	0	(HexNAc)3(Hex)3(Fuc)1_245:0	N5:(HexNAc)3(Hex)3(Fuc)1_245:0:1000.00
EEQFN(+1241.45)STFR	(HexNAc)3(Hex)3(Fuc)1	490	NLink		0	0	60.16	51.95	68.36	2.97	2397.97	1241.45	9	2.2	1199.99	2	24.8478		11740	IgG-MCC-150ng-1.raw	P01859|IGHG2_HUMAN	5	0	(HexNAc)3(Hex)3(Fuc)1_245:0	N5:(HexNAc)3(Hex)3(Fuc)1_245:0:1000.00
EEQFN(+1241.45)STFR	(HexNAc)3(Hex)3(Fuc)1	490	NLink		0	0	50.15	48.85	51.45	3.09	2397.97	1241.45	9	3.5	1200	2	27.5895		13311	IgG-MCC-150ng-1.raw	P01859|IGHG2_HUMAN	5	0	(HexNAc)3(Hex)3(Fuc)1_245:0	N5:(HexNAc)3(Hex)3(Fuc)1_245:0:1000.00
EEQFN(+1241.45)STFR	(HexNAc)3(Hex)3(Fuc)1	490	NLink		0	0	51.49	49.81	53.18	2.9	2397.97	1241.45	9	2.9	1199.99	2	26.2458		12541	IgG-MCC-150ng-1.raw	P01859|IGHG2_HUMAN	5	0	(HexNAc)3(Hex)3(Fuc)1_245:0	N5:(HexNAc)3(Hex)3(Fuc)1_245:0:1000.00
EEQFN(+1241.45)STFR	(HexNAc)3(Hex)3(Fuc)1	490	NLink		0	0	66.5	51.59	81.42	2.84	2397.97	1241.45	9	2.6	1199.99	2	22.0954		10207	IgG-MCC-150ng-1.raw	P01859|IGHG2_HUMAN	5	0	(HexNAc)3(Hex)3(Fuc)1_245:0	N5:(HexNAc)3(Hex)3(Fuc)1_245:0:1000.00
EEQFN(+1241.45)STFR	(HexNAc)3(Hex)3(Fuc)1	490	NLink		0	0	58.16	48.36	67.96	2.96	2397.97	1241.45	9	2.8	1199.99	2	32.5194	416000	16124	IgG-MCC-150ng-1.raw	P01859|IGHG2_HUMAN	5	14890	(HexNAc)3(Hex)3(Fuc)1_245:0	N5:(HexNAc)3(Hex)3(Fuc)1_245:0:1000.00
EEQFN(+1241.45)STFR	(HexNAc)3(Hex)3(Fuc)1	490	NLink		0	0	73.42	49.84	97	0	2397.97	1241.45	9	1.2	1199.99	2	23.5794	7980000	11077	IgG-MCC-150ng-1.raw	P01859|IGHG2_HUMAN	5	14885	(HexNAc)3(Hex)3(Fuc)1_245:0	N5:(HexNAc)3(Hex)3(Fuc)1_245:0:1000.00
EEQFN(+1241.45)STFR	(HexNAc)3(Hex)3(Fuc)1	490	NLink		0	0	59.77	48.44	71.1	3.1	2397.97	1241.45	9	3.1	1199.99	2	28.2686		13701	IgG-MCC-150ng-1.raw	P01859|IGHG2_HUMAN	5	0	(HexNAc)3(Hex)3(Fuc)1_245:0	N5:(HexNAc)3(Hex)3(Fuc)1_245:0:1000.00
EEQFN(+1241.45)STFR	(HexNAc)3(Hex)3(Fuc)1	490	NLink		0	0	74.03	55.67	92.39	1.26	2397.97	1241.45	9	0.3	1199.99	2	18.1338	483000000	8393	IgG-MCC-150ng-1.raw	P01859|IGHG2_HUMAN	5	14884	(HexNAc)3(Hex)3(Fuc)1_245:0	N5:(HexNAc)3(Hex)3(Fuc)1_245:0:1000.00
EEQFN(+1241.45)STFR	(HexNAc)3(Hex)3(Fuc)1	490	NLink		0	0	68.39	47.79	88.99	6.91	2397.97	1241.45	9	-0.1	1199.99	2	22.9944	8350000	10773	IgG-MCC-150ng-1.raw	P01859|IGHG2_HUMAN	5	14883	(HexNAc)3(Hex)3(Fuc)1_245:0	N5:(HexNAc)3(Hex)3(Fuc)1_245:0:1000.00
EEQFN(+1241.45)STFR	(HexNAc)3(Hex)3(Fuc)1	490	NLink		0	0	69.59	47.46	91.72	0	2397.97	1241.45	9	0.3	1199.99	2	18.1338	483000000	8105	IgG-MCC-150ng-1.raw	P01859|IGHG2_HUMAN	5	14884	(HexNAc)3(Hex)3(Fuc)1_245:0	N5:(HexNAc)3(Hex)3(Fuc)1_245:0:1000.00
EEQFN(+1241.45)STFR	(HexNAc)3(Hex)3(Fuc)1	490	NLink		0	0	50.22	50.53	49.91	2.87	2397.97	1241.45	9	1.7	1199.99	2	24.8805		11759	IgG-MCC-150ng-1.raw	P01859|IGHG2_HUMAN	5	0	(HexNAc)3(Hex)3(Fuc)1_245:0	N5:(HexNAc)3(Hex)3(Fuc)1_245:0:1000.00
EEQFN(+1241.45)STFR	(HexNAc)3(Hex)3(Fuc)1	490	NLink		0	0	74.59	53.38	95.79	0.86	2397.97	1241.45	9	1.2	1199.99	2	23.5794	7980000	11085	IgG-MCC-150ng-1.raw	P01859|IGHG2_HUMAN	5	14885	(HexNAc)3(Hex)3(Fuc)1_245:0	N5:(HexNAc)3(Hex)3(Fuc)1_245:0:1000.00
EEQFN(+1241.45)STFR	(HexNAc)3(Hex)3(Fuc)1	490	NLink		0	0	62.5	35.6	89.4	0	2397.97	1241.45	9	0.3	1199.99	2	18.1338	483000000	7853	IgG-MCC-150ng-1.raw	P01859|IGHG2_HUMAN	5	14884	(HexNAc)3(Hex)3(Fuc)1_245:0	N5:(HexNAc)3(Hex)3(Fuc)1_245:0:1000.00
EEQFN(+1241.45)STFR	(HexNAc)3(Hex)3(Fuc)1	490	NLink		0	0	73.73	57.89	89.56	0	2397.97	1241.45	9	0.3	1199.99	2	18.1338	483000000	8112	IgG-MCC-150ng-1.raw	P01859|IGHG2_HUMAN	5	14884	(HexNAc)3(Hex)3(Fuc)1_245:0	N5:(HexNAc)3(Hex)3(Fuc)1_245:0:1000.00
EEQFN(+1241.45)STFR	(HexNAc)3(Hex)3(Fuc)1	490	NLink		0	0	80.93	62.02	99.83	4.05	2397.97	1241.45	9	0.3	1199.99	2	18.1338	483000000	8381	IgG-MCC-150ng-1.raw	P01859|IGHG2_HUMAN	5	14884	(HexNAc)3(Hex)3(Fuc)1_245:0	N5:(HexNAc)3(Hex)3(Fuc)1_245:0:1000.00
EEQFN(+1241.45)STFR	(HexNAc)3(Hex)3(Fuc)1	490	NLink		0	0	45.83	33.28	58.39	2.86	2397.97	1241.45	9	2.5	1199.99	2	31.911	1370000	15731	IgG-MCC-150ng-1.raw	P01859|IGHG2_HUMAN	5	14889	(HexNAc)3(Hex)3(Fuc)1_245:0	N5:(HexNAc)3(Hex)3(Fuc)1_245:0:1000.00
EEQFN(+1241.45)STFR	(HexNAc)3(Hex)3(Fuc)1	490	NLink		0	0	73.14	48.16	98.11	1.82	2397.97	1241.45	9	0.3	1199.99	2	18.1338	483000000	7862	IgG-MCC-150ng-1.raw	P01859|IGHG2_HUMAN	5	14884	(HexNAc)3(Hex)3(Fuc)1_245:0	N5:(HexNAc)3(Hex)3(Fuc)1_245:0:1000.00
EEQFN(+1241.45)STFR	(HexNAc)3(Hex)3(Fuc)1	490	NLink		0	0	66.3	50.35	82.24	3.03	2397.97	1241.45	9	3.2	1200	2	20.0212		9021	IgG-MCC-150ng-1.raw	P01859|IGHG2_HUMAN	5	0	(HexNAc)3(Hex)3(Fuc)1_245:0	N5:(HexNAc)3(Hex)3(Fuc)1_245:0:1000.00
EEQFN(+1241.45)STFR	(HexNAc)3(Hex)3(Fuc)1	490	NLink		0	0	59.46	48.27	70.66	2.96	2397.97	1241.45	9	2.9	1199.99	2	28.3152		13727	IgG-MCC-150ng-1.raw	P01859|IGHG2_HUMAN	5	0	(HexNAc)3(Hex)3(Fuc)1_245:0	N5:(HexNAc)3(Hex)3(Fuc)1_245:0:1000.00
EEQFN(+1241.45)STFR	(HexNAc)3(Hex)3(Fuc)1	490	NLink		0	0	67.31	56.23	78.39	9.33	2397.97	1241.45	9	1.1	1199.99	2	17.2761		7559	IgG-MCC-150ng-1.raw	P01859|IGHG2_HUMAN	5	0	(HexNAc)3(Hex)3(Fuc)1_245:0	N5:(HexNAc)3(Hex)3(Fuc)1_245:0:1000.00
EEQFN(+1241.45)STFR	(HexNAc)3(Hex)3(Fuc)1	36	NLink		0	0	65.92	48.9	82.93	0	2397.97	1241.45	9	2.3	1199.99	2	20.6646		9390	IgG-MCC-150ng-1.raw	P01859|IGHG2_HUMAN	5	0	(HexNAc)3(Hex)3(Fuc)1_245:0	N5:(HexNAc)3(Hex)3(Fuc)1_245:0:1000.00
EEQFN(+1241.45)STFR	(HexNAc)3(Hex)3(Fuc)1	36	NLink		0	0	65.08	49.1	81.07	0	2397.97	1241.45	9	2.7	1199.99	2	21.4012		9812	IgG-MCC-150ng-1.raw	P01859|IGHG2_HUMAN	5	0	(HexNAc)3(Hex)3(Fuc)1_245:0	N5:(HexNAc)3(Hex)3(Fuc)1_245:0:1000.00
EEQFN(+1241.45)STFR	(HexNAc)3(Hex)3(Fuc)1	490	NLink		0	0	65.21	51.69	78.72	2.98	2397.97	1241.45	9	2.1	1199.99	2	28.8552		14033	IgG-MCC-150ng-1.raw	P01859|IGHG2_HUMAN	5	0	(HexNAc)3(Hex)3(Fuc)1_245:0	N5:(HexNAc)3(Hex)3(Fuc)1_245:0:1000.00
EEQFN(+1241.45)STFR	(HexNAc)3(Hex)3(Fuc)1	490	NLink		0	0	64.74	38.02	91.45	3.34	2397.97	1241.45	9	-0.1	1199.99	2	22.9944	8350000	10794	IgG-MCC-150ng-1.raw	P01859|IGHG2_HUMAN	5	14883	(HexNAc)3(Hex)3(Fuc)1_245:0	N5:(HexNAc)3(Hex)3(Fuc)1_245:0:1000.00
EEQFN(+1241.45)STFR	(HexNAc)3(Hex)3(Fuc)1	490	NLink		0	0	62.29	50.09	74.48	2.89	2397.97	1241.45	9	1.2	1199.99	2	26.2799		12561	IgG-MCC-150ng-1.raw	P01859|IGHG2_HUMAN	5	0	(HexNAc)3(Hex)3(Fuc)1_245:0	N5:(HexNAc)3(Hex)3(Fuc)1_245:0:1000.00
EEQFN(+1241.45)STFR	(HexNAc)3(Hex)3(Fuc)1	490	NLink		0	0	41.31	32.82	49.81	2.9	2397.97	1241.45	9	2.5	1199.99	2	31.911	1370000	14857	IgG-MCC-150ng-1.raw	P01859|IGHG2_HUMAN	5	14889	(HexNAc)3(Hex)3(Fuc)1_245:0	N5:(HexNAc)3(Hex)3(Fuc)1_245:0:1000.00
EEQFN(+1241.45)STFR	(HexNAc)3(Hex)3(Fuc)1	490	NLink		0	0	66.23	57.63	74.83	1.08	2397.97	1241.45	9	2.8	1199.99	2	19.9742		8994	IgG-MCC-150ng-1.raw	P01859|IGHG2_HUMAN	5	0	(HexNAc)3(Hex)3(Fuc)1_245:0	N5:(HexNAc)3(Hex)3(Fuc)1_245:0:1000.00
EEQFN(+1241.45)STFR	(HexNAc)3(Hex)3(Fuc)1	490	NLink		0	0	74.03	53.5	94.57	0	2397.97	1241.45	9	0.3	1199.99	2	18.1338	483000000	8698	IgG-MCC-150ng-1.raw	P01859|IGHG2_HUMAN	5	14884	(HexNAc)3(Hex)3(Fuc)1_245:0	N5:(HexNAc)3(Hex)3(Fuc)1_245:0:1000.00
EEQFN(+1241.45)STFR	(HexNAc)3(Hex)3(Fuc)1	490	NLink		0	0	53.49	51.18	55.79	2.85	2397.97	1241.45	9	3.1	1199.99	2	25.4418		12080	IgG-MCC-150ng-1.raw	P01859|IGHG2_HUMAN	5	0	(HexNAc)3(Hex)3(Fuc)1_245:0	N5:(HexNAc)3(Hex)3(Fuc)1_245:0:1000.00
EEQFN(+1241.45)STFR	(HexNAc)3(Hex)3(Fuc)1	490	NLink		0	0	57.68	50.57	64.79	2.87	2397.97	1241.45	9	1.2	1199.99	2	22.6449		10520	IgG-MCC-150ng-1.raw	P01859|IGHG2_HUMAN	5	0	(HexNAc)3(Hex)3(Fuc)1_245:0	N5:(HexNAc)3(Hex)3(Fuc)1_245:0:1000.00
EEQFN(+1241.45)STFR	(HexNAc)3(Hex)3(Fuc)1	490	NLink		0	0	65.73	50.7	80.76	3.01	2397.97	1241.45	9	2.3	1199.99	2	21.9527		10127	IgG-MCC-150ng-1.raw	P01859|IGHG2_HUMAN	5	0	(HexNAc)3(Hex)3(Fuc)1_245:0	N5:(HexNAc)3(Hex)3(Fuc)1_245:0:1000.00
EEQFN(+1241.45)STFR	(HexNAc)3(Hex)3(Fuc)1	490	NLink		0	0	62.15	49.58	74.73	6.76	2397.97	1241.45	9	-0.1	1199.99	2	22.9944	8350000	10788	IgG-MCC-150ng-1.raw	P01859|IGHG2_HUMAN	5	14883	(HexNAc)3(Hex)3(Fuc)1_245:0	N5:(HexNAc)3(Hex)3(Fuc)1_245:0:1000.00
EEQFN(+1241.45)STFR	(HexNAc)3(Hex)3(Fuc)1	490	NLink		0	1	49.81	29.59	70.03	3.05	2397.97	1241.45	9	5.1	1199.49	2	30.8266	1540000	14876	IgG-MCC-150ng-1.raw	P01859|IGHG2_HUMAN	5	14871	(HexNAc)3(Hex)3(Fuc)1_245:0	N5:(HexNAc)3(Hex)3(Fuc)1_245:0:1000.00
EEQFN(+1241.45)STFR	(HexNAc)3(Hex)3(Fuc)1	490	NLink		0	0	64.44	51.5	77.39	2.84	2397.97	1241.45	9	2.8	1199.99	2	32.5194	416000	16133	IgG-MCC-150ng-1.raw	P01859|IGHG2_HUMAN	5	14890	(HexNAc)3(Hex)3(Fuc)1_245:0	N5:(HexNAc)3(Hex)3(Fuc)1_245:0:1000.00
EEQFN(+1241.45)STFR	(HexNAc)3(Hex)3(Fuc)1	490	NLink		0	0	60.19	51.18	69.2	2.85	2397.97	1241.45	9	3.1	1199.99	2	24.281		11415	IgG-MCC-150ng-1.raw	P01859|IGHG2_HUMAN	5	0	(HexNAc)3(Hex)3(Fuc)1_245:0	N5:(HexNAc)3(Hex)3(Fuc)1_245:0:1000.00
EEQFN(+1241.45)STFR	(HexNAc)3(Hex)3(Fuc)1	490	NLink		0	0	44.44	33.41	55.48	3.28	2397.97	1241.45	9	0.5	1199.99	2	29.5819		14452	IgG-MCC-150ng-1.raw	P01859|IGHG2_HUMAN	5	0	(HexNAc)3(Hex)3(Fuc)1_245:0	N5:(HexNAc)3(Hex)3(Fuc)1_245:0:1000.00
EEQFN(+1241.45)STF	(HexNAc)3(Hex)3(Fuc)1	36	NLink		0	0	50.34	49.08	51.6	0	2241.87	1241.45	8	1.6	1121.94	2	30.1642	1120000	15614	IgG-MCC-150ng-2.raw	P01859|IGHG2_HUMAN	5	14549	(HexNAc)3(Hex)3(Fuc)1_245:0	N5:(HexNAc)3(Hex)3(Fuc)1_245:0:1000.00
EEQFN(+1241.45)STF	(HexNAc)3(Hex)3(Fuc)1	490	NLink		0	0	49.59	38.78	60.4	100	2241.87	1241.45	8	3.1	1121.94	2	29.4764	344000	15243	IgG-MCC-150ng-2.raw	P01859|IGHG2_HUMAN	5	14556	(HexNAc)3(Hex)3(Fuc)1_245:0	N5:(HexNAc)3(Hex)3(Fuc)1_245:0:1000.00
EEQFN(+1241.45)STF	(HexNAc)3(Hex)3(Fuc)1	490	NLink		0	0	51.08	48.85	53.32	7.54	2241.87	1241.45	8	0.9	1121.94	2	30.0411	2860000	14741	IgG-MCC-150ng-1.raw	P01859|IGHG2_HUMAN	5	13185	(HexNAc)3(Hex)3(Fuc)1_245:0	N5:(HexNAc)3(Hex)3(Fuc)1_245:0:1000.00
EEQFN(+1241.45)STF	(HexNAc)3(Hex)3(Fuc)1	490	NLink		0	0	41.21	31.56	50.86	5.14	2241.87	1241.45	8	0.9	1121.94	2	30.0411	2860000	14705	IgG-MCC-150ng-1.raw	P01859|IGHG2_HUMAN	5	13185	(HexNAc)3(Hex)3(Fuc)1_245:0	N5:(HexNAc)3(Hex)3(Fuc)1_245:0:1000.00
EEQFN(+1241.45)STF	(HexNAc)3(Hex)3(Fuc)1	490	NLink		0	0	51.94	50.39	53.49	6.86	2241.87	1241.45	8	0.9	1121.94	2	30.0411	2860000	14722	IgG-MCC-150ng-1.raw	P01859|IGHG2_HUMAN	5	13185	(HexNAc)3(Hex)3(Fuc)1_245:0	N5:(HexNAc)3(Hex)3(Fuc)1_245:0:1000.00
EEQFN(+1241.45)STY	(HexNAc)3(Hex)3(Fuc)1	36	NLink		0	0	39.13	46.74	31.51	0	2257.86	1241.45	8	2.8	1129.94	2	20.2705	169000	10009	IgG-MCC-150ng-2.raw	P01861|IGHG4_HUMAN	5	14780	(HexNAc)3(Hex)3(Fuc)1_18:0	N5:(HexNAc)3(Hex)3(Fuc)1_18:0:1001.00
EEQFN(+1241.45)ST	(HexNAc)3(Hex)3(Fuc)1	36	NLink		0	0	34	36.69	31.32	0	2094.8	1241.45	7	3.5	1048.41	2	11.4508	204000	5039	IgG-MCC-150ng-2.raw	P01859|IGHG2_HUMAN;P01861|IGHG4_HUMAN	5	11730	(HexNAc)3(Hex)3(Fuc)1_18:0	N5:(HexNAc)3(Hex)3(Fuc)1_18:0:1000.00
EEQFN(+1257.45)STFR	(HexNAc)3(Hex)4	40	NLink		0	1	47.38	46.06	48.7	0	2413.96	1257.45	9	4.6	1207.49	2	23.6793		11926	IgG-MCC-150ng-2.raw	P01859|IGHG2_HUMAN	5	0	(HexNAc)3(Hex)4_20:0	N5:(HexNAc)3(Hex)4_20:0:1000.00
EEQFN(+1257.45)STFR	(HexNAc)3(Hex)4	40	NLink		0	0	45.55	50.42	40.68	0	2413.96	1257.45	9	1.3	1207.99	2	22.052	4290	11018	IgG-MCC-150ng-2.raw	P01859|IGHG2_HUMAN	5	16581	(HexNAc)3(Hex)4_20:0	N5:(HexNAc)3(Hex)4_20:0:1000.00
EEQFN(+1257.45)STFR	(HexNAc)3(Hex)4	40	NLink		0	1	37.06	48.37	25.75	0	2413.96	1257.45	9	5.1	1207.49	2	32.643		17044	IgG-MCC-150ng-2.raw	P01859|IGHG2_HUMAN	5	0	(HexNAc)3(Hex)4_20:0	N5:(HexNAc)3(Hex)4_20:0:1000.00
EEQFN(+1257.45)STFR	(HexNAc)3(Hex)4	40	NLink		0	0	69.46	65.02	73.9	0	2413.96	1257.45	9	-0.1	1207.99	2	18.1588	2500000	8885	IgG-MCC-150ng-2.raw	P01859|IGHG2_HUMAN	5	16573	(HexNAc)3(Hex)4_20:0	N5:(HexNAc)3(Hex)4_20:0:1000.00
EEQFN(+1257.45)STFR	(HexNAc)3(Hex)4	40	NLink		0	0	73.18	73.92	72.44	0	2413.96	1257.45	9	-0.1	1207.99	2	18.1588	2500000	8894	IgG-MCC-150ng-2.raw	P01859|IGHG2_HUMAN	5	16573	(HexNAc)3(Hex)4_20:0	N5:(HexNAc)3(Hex)4_20:0:1000.00
EEQFN(+1257.45)STFR	(HexNAc)3(Hex)4	40	NLink		0	0	49.48	66.22	32.74	0	2413.96	1257.45	9	5.9	1208	2	22.8676		10648	IgG-MCC-150ng-1.raw	P01859|IGHG2_HUMAN	5	0	(HexNAc)3(Hex)4_20:0	N5:(HexNAc)3(Hex)4_20:0:1000.00
EEQFN(+1257.45)STFR	(HexNAc)3(Hex)4	40	NLink		0	0	81.72	80.79	82.65	0	2413.96	1257.45	9	-0.5	1207.99	2	17.7129	7270000	7795	IgG-MCC-150ng-1.raw	P01859|IGHG2_HUMAN	5	14996	(HexNAc)3(Hex)4_20:0	N5:(HexNAc)3(Hex)4_20:0:1000.00
EEQFN(+1257.45)STFR	(HexNAc)3(Hex)4	40	NLink		0	0	78.19	72.96	83.43	0	2413.96	1257.45	9	-0.5	1207.99	2	17.7129	7270000	7789	IgG-MCC-150ng-1.raw	P01859|IGHG2_HUMAN	5	14996	(HexNAc)3(Hex)4_20:0	N5:(HexNAc)3(Hex)4_20:0:1000.00
EEQFN(+1257.45)STFR	(HexNAc)3(Hex)4	40	NLink		0	0	78.87	73.26	84.47	0	2413.96	1257.45	9	-0.5	1207.99	2	17.7129	7270000	7782	IgG-MCC-150ng-1.raw	P01859|IGHG2_HUMAN	5	14996	(HexNAc)3(Hex)4_20:0	N5:(HexNAc)3(Hex)4_20:0:1000.00
EEQFN(+1257.45)STYR	(HexNAc)3(Hex)4	40	NLink		0	0	38.11	30.92	45.31	0	2429.96	1257.45	9	-1.1	1215.98	2	15.3879	428000	6548	IgG-MCC-150ng-1.raw	P01861|IGHG4_HUMAN	5	15106	(HexNAc)3(Hex)4_20:0	N5:(HexNAc)3(Hex)4_20:0:1000.00
EEQFN(+1257.45)STYR	(HexNAc)3(Hex)4	40	NLink		0	0	16.51	7.53	25.48	0	2429.96	1257.45	9	3.9	1215.99	2	14.6714	968000	5914	IgG-MCC-150ng-1.raw	P01861|IGHG4_HUMAN	5	15131	(HexNAc)3(Hex)4_20:0	N5:(HexNAc)3(Hex)4_20:0:1000.00
EEQFN(+1298.48)STFR	(HexNAc)4(Hex)3	118	NLink		0	0	40.12	23.66	56.59	100	2454.99	1298.48	9	1.2	1228.5	2	13.3413	455000	6168	IgG-MCC-150ng-2.raw	P01859|IGHG2_HUMAN	5	16973	(HexNAc)4(Hex)3_59:0	N5:(HexNAc)4(Hex)3_59:0:1000.00
EEQFN(+1298.48)STFR	(HexNAc)4(Hex)3	118	NLink		0	0	89.33	93.25	85.41	100	2454.99	1298.48	9	0.7	1228.5	2	22.0044	985000	9721	IgG-MCC-150ng-2.raw	P01859|IGHG2_HUMAN	5	16969	(HexNAc)4(Hex)3_59:0	N5:(HexNAc)4(Hex)3_59:0:1000.00
EEQFN(+1298.48)STFR	(HexNAc)4(Hex)3	118	NLink		0	0	56.73	38.3	75.16	100	2454.99	1298.48	9	2.5	1228.51	2	20.7595	1070000	10837	IgG-MCC-150ng-2.raw	P01859|IGHG2_HUMAN	5	16980	(HexNAc)4(Hex)3_59:0	N5:(HexNAc)4(Hex)3_59:0:1000.00
EEQFN(+1298.48)STFR	(HexNAc)4(Hex)3	118	NLink		0	0	61.63	49.02	74.25	100	2454.99	1298.48	9	2.5	1228.51	2	20.7595	1070000	10485	IgG-MCC-150ng-2.raw	P01859|IGHG2_HUMAN	5	16980	(HexNAc)4(Hex)3_59:0	N5:(HexNAc)4(Hex)3_59:0:1000.00
EEQFN(+1298.48)STFR	(HexNAc)4(Hex)3	118	NLink		0	1	72.63	61.98	83.29	100	2454.99	1298.48	9	0.8	1228	2	19.1722		9384	IgG-MCC-150ng-2.raw	P01859|IGHG2_HUMAN	5	0	(HexNAc)4(Hex)3_59:0	N5:(HexNAc)4(Hex)3_59:0:1000.00
EEQFN(+1298.48)STFR	(HexNAc)4(Hex)3	118	NLink		0	1	53.63	39.66	67.6	100	2454.99	1298.48	9	1	819.002	3	18.7118		9147	IgG-MCC-150ng-2.raw	P01859|IGHG2_HUMAN	5	0	(HexNAc)4(Hex)3_59:0	N5:(HexNAc)4(Hex)3_59:0:1000.00
EEQFN(+1298.48)STFR	(HexNAc)4(Hex)3	118	NLink		0	0	62.42	54.29	70.55	100	2454.99	1298.48	9	2.5	1228.51	2	20.7595	1070000	10187	IgG-MCC-150ng-2.raw	P01859|IGHG2_HUMAN	5	16980	(HexNAc)4(Hex)3_59:0	N5:(HexNAc)4(Hex)3_59:0:1000.00
EEQFN(+1298.48)STFR	(HexNAc)4(Hex)3	118	NLink		0	0	63.66	54.12	73.2	100	2454.99	1298.48	9	2.5	1228.51	2	20.7595	1070000	10118	IgG-MCC-150ng-2.raw	P01859|IGHG2_HUMAN	5	16980	(HexNAc)4(Hex)3_59:0	N5:(HexNAc)4(Hex)3_59:0:1000.00
EEQFN(+1298.48)STFR	(HexNAc)4(Hex)3	118	NLink		0	0	32.3	39.26	25.35	100	2454.99	1298.48	9	2.5	1228.51	2	20.7595	1070000	11485	IgG-MCC-150ng-2.raw	P01859|IGHG2_HUMAN	5	16980	(HexNAc)4(Hex)3_59:0	N5:(HexNAc)4(Hex)3_59:0:1000.00
EEQFN(+1298.48)STFR	(HexNAc)4(Hex)3	118	NLink		0	0	66.95	67.09	66.81	100	2454.99	1298.48	9	-0.2	1228.5	2	17.9661	395000	8790	IgG-MCC-150ng-2.raw	P01859|IGHG2_HUMAN	5	16963	(HexNAc)4(Hex)3_59:0	N5:(HexNAc)4(Hex)3_59:0:1000.00
EEQFN(+1298.48)STFR	(HexNAc)4(Hex)3	118	NLink		0	1	37.68	36.26	39.1	100	2454.99	1298.48	9	2.6	1228	2	22.6157		11333	IgG-MCC-150ng-2.raw	P01859|IGHG2_HUMAN	5	0	(HexNAc)4(Hex)3_59:0	N5:(HexNAc)4(Hex)3_59:0:1000.00
EEQFN(+1298.48)STFR	(HexNAc)4(Hex)3	118	NLink		0	0	84.16	74.79	93.54	100	2454.99	1298.48	9	-2.9	1228.5	2	19.2713		9442	IgG-MCC-150ng-2.raw	P01859|IGHG2_HUMAN	5	0	(HexNAc)4(Hex)3_59:0	N5:(HexNAc)4(Hex)3_59:0:1000.00
EEQFN(+1298.48)STFR	(HexNAc)4(Hex)3	118	NLink		0	0	57.68	42.49	72.88	100	2454.99	1298.48	9	2.5	1228.51	2	20.7595	1070000	10864	IgG-MCC-150ng-2.raw	P01859|IGHG2_HUMAN	5	16980	(HexNAc)4(Hex)3_59:0	N5:(HexNAc)4(Hex)3_59:0:1000.00
EEQFN(+1298.48)STFR	(HexNAc)4(Hex)3	118	NLink		0	0	72.76	67.07	78.45	100	2454.99	1298.48	9	-0.2	1228.5	2	17.9661	395000	8769	IgG-MCC-150ng-2.raw	P01859|IGHG2_HUMAN	5	16963	(HexNAc)4(Hex)3_59:0	N5:(HexNAc)4(Hex)3_59:0:1000.00
EEQFN(+1298.48)STFR	(HexNAc)4(Hex)3	118	NLink		0	0	81.83	73.55	90.12	100	2454.99	1298.48	9	0.2	1228.5	2	18.6724	43700000	9107	IgG-MCC-150ng-2.raw	P01859|IGHG2_HUMAN	5	16965	(HexNAc)4(Hex)3_59:0	N5:(HexNAc)4(Hex)3_59:0:1000.00
EEQFN(+1298.48)STFR	(HexNAc)4(Hex)3	118	NLink		0	0	81.34	73.48	89.21	100	2454.99	1298.48	9	0.1	1228.5	2	18.8728		9229	IgG-MCC-150ng-2.raw	P01859|IGHG2_HUMAN	5	0	(HexNAc)4(Hex)3_59:0	N5:(HexNAc)4(Hex)3_59:0:1000.00
EEQFN(+1298.48)STFR	(HexNAc)4(Hex)3	118	NLink		0	2	52.43	42.34	62.51	100	2454.99	1298.48	9	0.8	1229.01	2	31.9167	9040	16647	IgG-MCC-150ng-2.raw	P01859|IGHG2_HUMAN	5	17002	(HexNAc)4(Hex)3_59:0	N5:(HexNAc)4(Hex)3_59:0:1000.00
EEQFN(+1298.48)STFR	(HexNAc)4(Hex)3	118	NLink		0	1	51.13	41.04	61.22	100	2454.99	1298.48	9	2.9	1228	2	21.8114		10872	IgG-MCC-150ng-2.raw	P01859|IGHG2_HUMAN	5	0	(HexNAc)4(Hex)3_59:0	N5:(HexNAc)4(Hex)3_59:0:1000.00
EEQFN(+1298.48)STFR	(HexNAc)4(Hex)3	118	NLink		0	2	20.94	15.43	26.44	100	2454.99	1298.48	9	0.2	1229.01	2	21.1976		10520	IgG-MCC-150ng-2.raw	P01859|IGHG2_HUMAN	5	0	(HexNAc)4(Hex)3_59:0	N5:(HexNAc)4(Hex)3_59:0:1000.00
EEQFN(+1298.48)STFR	(HexNAc)4(Hex)3	118	NLink		0	0	89.08	94.94	83.21	100	2454.99	1298.48	9	0.7	1228.5	2	22.0044	985000	9758	IgG-MCC-150ng-2.raw	P01859|IGHG2_HUMAN	5	16969	(HexNAc)4(Hex)3_59:0	N5:(HexNAc)4(Hex)3_59:0:1000.00
EEQFN(+1298.48)STFR	(HexNAc)4(Hex)3	118	NLink		0	0	63.25	54.17	72.34	100	2454.99	1298.48	9	0.2	1228.5	2	18.6724	43700000	9101	IgG-MCC-150ng-2.raw	P01859|IGHG2_HUMAN	5	16965	(HexNAc)4(Hex)3_59:0	N5:(HexNAc)4(Hex)3_59:0:1000.00
EEQFN(+1298.48)STFR	(HexNAc)4(Hex)3	118	NLink		0	1	82.87	75.95	89.79	100	2454.99	1298.48	9	2.8	1228	2	19.8607		9768	IgG-MCC-150ng-2.raw	P01859|IGHG2_HUMAN	5	0	(HexNAc)4(Hex)3_59:0	N5:(HexNAc)4(Hex)3_59:0:1000.00
EEQFN(+1298.48)STFR	(HexNAc)4(Hex)3	118	NLink		0	2	68.93	52.04	85.82	100	2454.99	1298.48	9	-0.5	1229.01	2	18.9126		9249	IgG-MCC-150ng-2.raw	P01859|IGHG2_HUMAN	5	0	(HexNAc)4(Hex)3_59:0	N5:(HexNAc)4(Hex)3_59:0:1000.00
EEQFN(+1298.48)STFR	(HexNAc)4(Hex)3	118	NLink		0	0	62.43	48.53	76.34	100	2454.99	1298.48	9	-0.4	819.337	3	18.6799	1590000	9136	IgG-MCC-150ng-2.raw	P01859|IGHG2_HUMAN	5	2115	(HexNAc)4(Hex)3_59:0	N5:(HexNAc)4(Hex)3_59:0:1000.00
EEQFN(+1298.48)STFR	(HexNAc)4(Hex)3	118	NLink		0	1	38.79	29.04	48.55	100	2454.99	1298.48	9	3.1	1228	2	25.3658		12885	IgG-MCC-150ng-2.raw	P01859|IGHG2_HUMAN	5	0	(HexNAc)4(Hex)3_59:0	N5:(HexNAc)4(Hex)3_59:0:1000.00
EEQFN(+1298.48)STFR	(HexNAc)4(Hex)3	118	NLink		0	0	30.95	8.84	53.05	100	2454.99	1298.48	9	1.2	1228.5	2	13.3413	455000	6148	IgG-MCC-150ng-2.raw	P01859|IGHG2_HUMAN	5	16973	(HexNAc)4(Hex)3_59:0	N5:(HexNAc)4(Hex)3_59:0:1000.00
EEQFN(+1298.48)STFR	(HexNAc)4(Hex)3	118	NLink		0	1	43.81	50.88	36.75	100	2454.99	1298.48	9	0.8	1228	2	21.2032	1120000	9696	IgG-MCC-150ng-1.raw	P01859|IGHG2_HUMAN	5	15311	(HexNAc)4(Hex)3_59:0	N5:(HexNAc)4(Hex)3_59:0:1000.00
EEQFN(+1298.48)STFR	(HexNAc)4(Hex)3	118	NLink		0	0	85.48	73.11	97.86	100	2454.99	1298.48	9	-0.5	1228.5	2	18.2327	48600000	8021	IgG-MCC-150ng-1.raw	P01859|IGHG2_HUMAN	5	15324	(HexNAc)4(Hex)3_59:0	N5:(HexNAc)4(Hex)3_59:0:1000.00
EEQFN(+1298.48)STFR	(HexNAc)4(Hex)3	118	NLink		0	2	43.42	31.83	55.02	100	2454.99	1298.48	9	0.9	1229.01	2	20.0472		9035	IgG-MCC-150ng-1.raw	P01859|IGHG2_HUMAN	5	0	(HexNAc)4(Hex)3_59:0	N5:(HexNAc)4(Hex)3_59:0:1000.00
EEQFN(+1298.48)STFR	(HexNAc)4(Hex)3	118	NLink		0	0	73.78	58.25	89.32	100	2454.99	1298.48	9	-0.8	819.337	3	18.2086		8041	IgG-MCC-150ng-1.raw	P01859|IGHG2_HUMAN	5	0	(HexNAc)4(Hex)3_59:0	N5:(HexNAc)4(Hex)3_59:0:1000.00
EEQFN(+1298.48)STFR	(HexNAc)4(Hex)3	118	NLink		0	0	32.81	32.41	33.21	100	2454.99	1298.48	9	2.5	1228.51	2	27.4037		13205	IgG-MCC-150ng-1.raw	P01859|IGHG2_HUMAN	5	0	(HexNAc)4(Hex)3_59:0	N5:(HexNAc)4(Hex)3_59:0:1000.00
EEQFN(+1298.48)STFR	(HexNAc)4(Hex)3	118	NLink		0	0	101.17	104.32	98.02	100	2454.99	1298.48	9	1.6	1228.5	2	20.5378	1130000	8672	IgG-MCC-150ng-1.raw	P01859|IGHG2_HUMAN	5	15336	(HexNAc)4(Hex)3_59:0	N5:(HexNAc)4(Hex)3_59:0:1000.00
EEQFN(+1298.48)STFR	(HexNAc)4(Hex)3	118	NLink		0	0	50.54	43.5	57.57	100	2454.99	1298.48	9	1.6	1228.5	2	20.5378	1130000	9657	IgG-MCC-150ng-1.raw	P01859|IGHG2_HUMAN	5	15336	(HexNAc)4(Hex)3_59:0	N5:(HexNAc)4(Hex)3_59:0:1000.00
EEQFN(+1298.48)STFR	(HexNAc)4(Hex)3	118	NLink		0	1	82.79	70.85	94.72	100	2454.99	1298.48	9	1.6	1228	2	18.6991		8282	IgG-MCC-150ng-1.raw	P01859|IGHG2_HUMAN	5	0	(HexNAc)4(Hex)3_59:0	N5:(HexNAc)4(Hex)3_59:0:1000.00
EEQFN(+1298.48)STFR	(HexNAc)4(Hex)3	118	NLink		0	0	65.83	51.84	79.82	100	2454.99	1298.48	9	1.6	1228.5	2	20.5378	1130000	9642	IgG-MCC-150ng-1.raw	P01859|IGHG2_HUMAN	5	15336	(HexNAc)4(Hex)3_59:0	N5:(HexNAc)4(Hex)3_59:0:1000.00
EEQFN(+1298.48)STFR	(HexNAc)4(Hex)3	118	NLink		0	0	94.2	90.86	97.53	100	2454.99	1298.48	9	-1.6	1228.5	2	19.1904	1890000	8614	IgG-MCC-150ng-1.raw	P01859|IGHG2_HUMAN	5	15322	(HexNAc)4(Hex)3_59:0	N5:(HexNAc)4(Hex)3_59:0:1000.00
EEQFN(+1298.48)STFR	(HexNAc)4(Hex)3	118	NLink		0	0	91.94	82.64	101.23	100	2454.99	1298.48	9	-0.5	1228.5	2	18.2327	48600000	8113	IgG-MCC-150ng-1.raw	P01859|IGHG2_HUMAN	5	15324	(HexNAc)4(Hex)3_59:0	N5:(HexNAc)4(Hex)3_59:0:1000.00
EEQFN(+1298.48)STFR	(HexNAc)4(Hex)3	118	NLink		0	0	73.88	63.26	84.5	100	2454.99	1298.48	9	1.6	1228.5	2	20.5378	1130000	9093	IgG-MCC-150ng-1.raw	P01859|IGHG2_HUMAN	5	15336	(HexNAc)4(Hex)3_59:0	N5:(HexNAc)4(Hex)3_59:0:1000.00
EEQFN(+1298.48)STFR	(HexNAc)4(Hex)3	118	NLink		0	0	71.07	53.32	88.81	100	2454.99	1298.48	9	1.6	1228.5	2	20.5378	1130000	9831	IgG-MCC-150ng-1.raw	P01859|IGHG2_HUMAN	5	15336	(HexNAc)4(Hex)3_59:0	N5:(HexNAc)4(Hex)3_59:0:1000.00
EEQFN(+1298.48)STFR	(HexNAc)4(Hex)3	118	NLink		0	0	76.18	56.87	95.49	100	2454.99	1298.48	9	0.5	819.338	3	18.2498		8062	IgG-MCC-150ng-1.raw	P01859|IGHG2_HUMAN	5	0	(HexNAc)4(Hex)3_59:0	N5:(HexNAc)4(Hex)3_59:0:1000.00
EEQFN(+1298.48)STFR	(HexNAc)4(Hex)3	118	NLink		0	1	30.18	32.73	27.63	100	2454.99	1298.48	9	5.4	1228.01	2	25.993		12396	IgG-MCC-150ng-1.raw	P01859|IGHG2_HUMAN	5	0	(HexNAc)4(Hex)3_59:0	N5:(HexNAc)4(Hex)3_59:0:1000.00
EEQFN(+1298.48)STFR	(HexNAc)4(Hex)3	118	NLink		0	0	79.82	67.64	91.99	100	2454.99	1298.48	9	-0.7	819.337	3	18.2584		8066	IgG-MCC-150ng-1.raw	P01859|IGHG2_HUMAN	5	0	(HexNAc)4(Hex)3_59:0	N5:(HexNAc)4(Hex)3_59:0:1000.00
EEQFN(+1298.48)STFR	(HexNAc)4(Hex)3	118	NLink		0	1	39.17	49.54	28.81	100	2454.99	1298.48	9	2.7	1228	2	22.3357		10344	IgG-MCC-150ng-1.raw	P01859|IGHG2_HUMAN	5	0	(HexNAc)4(Hex)3_59:0	N5:(HexNAc)4(Hex)3_59:0:1000.00
EEQFN(+1298.48)STFR	(HexNAc)4(Hex)3	118	NLink		0	0	44.76	53.02	36.5	100	2454.99	1298.48	9	6.7	1228.51	2	21.9412	90900	10128	IgG-MCC-150ng-1.raw	P01859|IGHG2_HUMAN	5	15347	(HexNAc)4(Hex)3_59:0	N5:(HexNAc)4(Hex)3_59:0:1000.00
EEQFN(+1298.48)STFR	(HexNAc)4(Hex)3	118	NLink		0	0	48.51	34.97	62.05	100	2454.99	1298.48	9	1.6	1228.5	2	20.5378	1130000	9055	IgG-MCC-150ng-1.raw	P01859|IGHG2_HUMAN	5	15336	(HexNAc)4(Hex)3_59:0	N5:(HexNAc)4(Hex)3_59:0:1000.00
EEQFN(+1298.48)STFR	(HexNAc)4(Hex)3	118	NLink		0	0	88.65	82.64	94.65	100	2454.99	1298.48	9	-0.5	1228.5	2	18.2327	48600000	8025	IgG-MCC-150ng-1.raw	P01859|IGHG2_HUMAN	5	15324	(HexNAc)4(Hex)3_59:0	N5:(HexNAc)4(Hex)3_59:0:1000.00
EEQFN(+1298.48)STFR	(HexNAc)4(Hex)3	118	NLink		0	0	76.63	62.47	90.8	100	2454.99	1298.48	9	0.7	1228.5	2	17.5626	317000	7730	IgG-MCC-150ng-1.raw	P01859|IGHG2_HUMAN	5	15329	(HexNAc)4(Hex)3_59:0	N5:(HexNAc)4(Hex)3_59:0:1000.00
EEQFN(+1298.48)STFR	(HexNAc)4(Hex)3	118	NLink		0	0	84.88	71.81	97.95	100	2454.99	1298.48	9	-0.5	1228.5	2	18.2327	48600000	8128	IgG-MCC-150ng-1.raw	P01859|IGHG2_HUMAN	5	15324	(HexNAc)4(Hex)3_59:0	N5:(HexNAc)4(Hex)3_59:0:1000.00
EEQFN(+1298.48)STFR	(HexNAc)4(Hex)3	118	NLink		0	0	91.32	83.25	99.38	100	2454.99	1298.48	9	-1	1228.5	2	18.7266		8297	IgG-MCC-150ng-1.raw	P01859|IGHG2_HUMAN	5	0	(HexNAc)4(Hex)3_59:0	N5:(HexNAc)4(Hex)3_59:0:1000.00
EEQFN(+1298.48)STF	(HexNAc)4(Hex)3	118	NLink		0	2	42.87	36.73	49.01	100	2298.89	1298.48	8	-0.7	1150.95	2	30.2941	161000	15724	IgG-MCC-150ng-2.raw	P01859|IGHG2_HUMAN	5	15366	(HexNAc)4(Hex)3_59:0	N5:(HexNAc)4(Hex)3_59:0:1000.00
EEQFN(+1298.48)STF	(HexNAc)4(Hex)3	118	NLink		0	2	41.45	25.47	57.43	100	2298.89	1298.48	8	-0.7	1150.95	2	30.2941	161000	15615	IgG-MCC-150ng-2.raw	P01859|IGHG2_HUMAN	5	15366	(HexNAc)4(Hex)3_59:0	N5:(HexNAc)4(Hex)3_59:0:1000.00
EEQFN(+1378.47)STFR	(HexNAc)2(Hex)6	10	NLink		0	1	62.31	52.52	72.09	100	2534.99	1378.47	9	1	1268	2	18.1986		8903	IgG-MCC-150ng-2.raw	P01859|IGHG2_HUMAN	5	0	(HexNAc)2(Hex)6_5:0	N5:(HexNAc)2(Hex)6_5:0:1000.00
EEQFN(+1378.47)STFR	(HexNAc)2(Hex)6	10	NLink		0	0	67.33	59.21	75.44	100	2534.99	1378.47	9	1	1268.5	2	18.1664		8886	IgG-MCC-150ng-2.raw	P01859|IGHG2_HUMAN	5	0	(HexNAc)2(Hex)6_5:0	N5:(HexNAc)2(Hex)6_5:0:1000.00
EEQFN(+1378.47)STFR	(HexNAc)2(Hex)6	10	NLink		0	0	79.8	70.15	89.44	100	2534.99	1378.47	9	-0.5	1268.5	2	17.7078		7806	IgG-MCC-150ng-1.raw	P01859|IGHG2_HUMAN	5	0	(HexNAc)2(Hex)6_5:0	N5:(HexNAc)2(Hex)6_5:0:1000.00
EEQFN(+1378.47)STFR	(HexNAc)2(Hex)6	10	NLink		0	0	77.76	63.64	91.88	100	2534.99	1378.47	9	0.1	1268.5	2	17.7352		7819	IgG-MCC-150ng-1.raw	P01859|IGHG2_HUMAN	5	0	(HexNAc)2(Hex)6_5:0	N5:(HexNAc)2(Hex)6_5:0:1000.00
EEQFN(+1403.51)STFR	(HexNAc)3(Hex)4(Fuc)1	44	NLink		0	0	41.24	38.78	43.7	0	2560.02	1403.51	9	-1.2	1281.02	2	25.2398	2260000	12408	IgG-MCC-150ng-2.raw	P01859|IGHG2_HUMAN	5	17920	(HexNAc)3(Hex)4(Fuc)1_22:0	N5:(HexNAc)3(Hex)4(Fuc)1_22:0:1000.00
EEQFN(+1403.51)STFR	(HexNAc)3(Hex)4(Fuc)1	44	NLink		0	0	37.97	29.93	46.01	0	2560.02	1403.51	9	2	1281.02	2	20.878	975000	11170	IgG-MCC-150ng-2.raw	P01859|IGHG2_HUMAN	5	17926	(HexNAc)3(Hex)4(Fuc)1_22:0	N5:(HexNAc)3(Hex)4(Fuc)1_22:0:1000.00
EEQFN(+1403.51)STFR	(HexNAc)3(Hex)4(Fuc)1	44	NLink		0	1	56.42	41.84	71	0	2560.02	1403.51	9	3.1	1280.52	2	19.2		9400	IgG-MCC-150ng-2.raw	P01859|IGHG2_HUMAN	5	0	(HexNAc)3(Hex)4(Fuc)1_22:0	N5:(HexNAc)3(Hex)4(Fuc)1_22:0:1000.00
EEQFN(+1403.51)STFR	(HexNAc)3(Hex)4(Fuc)1	44	NLink		0	0	33.75	41.36	26.14	0	2560.02	1403.51	9	4.5	1281.02	2	16.392	20300	7906	IgG-MCC-150ng-2.raw	P01859|IGHG2_HUMAN	5	17936	(HexNAc)3(Hex)4(Fuc)1_22:0	N5:(HexNAc)3(Hex)4(Fuc)1_22:0:1001.00
EEQFN(+1403.51)STFR	(HexNAc)3(Hex)4(Fuc)1	44	NLink		0	0	42.12	36.14	48.09	0	2560.02	1403.51	9	2	1281.02	2	20.878	975000	10190	IgG-MCC-150ng-2.raw	P01859|IGHG2_HUMAN	5	17926	(HexNAc)3(Hex)4(Fuc)1_22:0	N5:(HexNAc)3(Hex)4(Fuc)1_22:0:1000.00
EEQFN(+1403.51)STFR	(HexNAc)3(Hex)4(Fuc)1	44	NLink		0	0	53.7	42.5	64.9	0	2560.02	1403.51	9	0.2	1281.02	2	18.0922	274000000	8863	IgG-MCC-150ng-2.raw	P01859|IGHG2_HUMAN	5	17923	(HexNAc)3(Hex)4(Fuc)1_22:0	N5:(HexNAc)3(Hex)4(Fuc)1_22:0:1000.00
EEQFN(+1403.51)STFR	(HexNAc)3(Hex)4(Fuc)1	44	NLink		0	0	38.13	35.83	40.44	0	2560.02	1403.51	9	-1.2	1281.02	2	25.2398	2260000	12444	IgG-MCC-150ng-2.raw	P01859|IGHG2_HUMAN	5	17920	(HexNAc)3(Hex)4(Fuc)1_22:0	N5:(HexNAc)3(Hex)4(Fuc)1_22:0:1000.00
EEQFN(+1403.51)STFR	(HexNAc)3(Hex)4(Fuc)1	44	NLink		0	0	38.21	38.15	38.27	0	2560.02	1403.51	9	2	1281.02	2	20.878	975000	11414	IgG-MCC-150ng-2.raw	P01859|IGHG2_HUMAN	5	17926	(HexNAc)3(Hex)4(Fuc)1_22:0	N5:(HexNAc)3(Hex)4(Fuc)1_22:0:1000.00
EEQFN(+1403.51)STFR	(HexNAc)3(Hex)4(Fuc)1	44	NLink		0	0	37.84	35.49	40.19	0	2560.02	1403.51	9	2	1281.02	2	20.878	975000	10865	IgG-MCC-150ng-2.raw	P01859|IGHG2_HUMAN	5	17926	(HexNAc)3(Hex)4(Fuc)1_22:0	N5:(HexNAc)3(Hex)4(Fuc)1_22:0:1000.00
EEQFN(+1403.51)STFR	(HexNAc)3(Hex)4(Fuc)1	44	NLink		0	0	57.5	45.35	69.64	0	2560.02	1403.51	9	-0.7	1281.02	2	24.0133		12118	IgG-MCC-150ng-2.raw	P01859|IGHG2_HUMAN	5	0	(HexNAc)3(Hex)4(Fuc)1_22:0	N5:(HexNAc)3(Hex)4(Fuc)1_22:0:1000.00
EEQFN(+1403.51)STFR	(HexNAc)3(Hex)4(Fuc)1	44	NLink		0	0	42.76	36.93	48.58	0	2560.02	1403.51	9	3.6	1281.02	2	32.4567	444000	17051	IgG-MCC-150ng-2.raw	P01859|IGHG2_HUMAN	5	17933	(HexNAc)3(Hex)4(Fuc)1_22:0	N5:(HexNAc)3(Hex)4(Fuc)1_22:0:1000.00
EEQFN(+1403.51)STFR	(HexNAc)3(Hex)4(Fuc)1	44	NLink		0	0	28.02	29.37	26.67	0	2560.02	1403.51	9	-1.2	1281.02	2	25.2398	2260000	13893	IgG-MCC-150ng-2.raw	P01859|IGHG2_HUMAN	5	17920	(HexNAc)3(Hex)4(Fuc)1_22:0	N5:(HexNAc)3(Hex)4(Fuc)1_22:0:1000.00
EEQFN(+1403.51)STFR	(HexNAc)3(Hex)4(Fuc)1	44	NLink		0	0	47.34	34.83	59.86	0	2560.02	1403.51	9	2	1281.02	2	20.878	975000	10505	IgG-MCC-150ng-2.raw	P01859|IGHG2_HUMAN	5	17926	(HexNAc)3(Hex)4(Fuc)1_22:0	N5:(HexNAc)3(Hex)4(Fuc)1_22:0:1000.00
EEQFN(+1403.51)STFR	(HexNAc)3(Hex)4(Fuc)1	44	NLink		0	0	42.31	37.97	46.66	0	2560.02	1403.51	9	-0.4	1281.02	2	2.4593	11800000	975	IgG-MCC-150ng-2.raw	P01859|IGHG2_HUMAN	5	17921	(HexNAc)3(Hex)4(Fuc)1_22:0	N5:(HexNAc)3(Hex)4(Fuc)1_22:0:1000.00
EEQFN(+1403.51)STFR	(HexNAc)3(Hex)4(Fuc)1	44	NLink		0	2	36.99	27.68	46.3	0	2560.02	1403.51	9	-0.1	1281.52	2	19.3219		9470	IgG-MCC-150ng-2.raw	P01859|IGHG2_HUMAN	5	0	(HexNAc)3(Hex)4(Fuc)1_22:0	N5:(HexNAc)3(Hex)4(Fuc)1_22:0:1000.00
EEQFN(+1403.51)STFR	(HexNAc)3(Hex)4(Fuc)1	44	NLink		0	0	38.99	37.86	40.12	0	2560.02	1403.51	9	-1.2	1281.02	2	25.2398	2260000	14333	IgG-MCC-150ng-2.raw	P01859|IGHG2_HUMAN	5	17920	(HexNAc)3(Hex)4(Fuc)1_22:0	N5:(HexNAc)3(Hex)4(Fuc)1_22:0:1000.00
EEQFN(+1403.51)STFR	(HexNAc)3(Hex)4(Fuc)1	44	NLink		0	0	34.57	39.94	29.21	0	2560.02	1403.51	9	-1.2	1281.02	2	25.2398	2260000	14972	IgG-MCC-150ng-2.raw	P01859|IGHG2_HUMAN	5	17920	(HexNAc)3(Hex)4(Fuc)1_22:0	N5:(HexNAc)3(Hex)4(Fuc)1_22:0:1000.00
EEQFN(+1403.51)STFR	(HexNAc)3(Hex)4(Fuc)1	44	NLink		0	1	52.83	59.79	45.86	0	2560.02	1403.51	9	9.7	854.02	3	14.5228	712000	6796	IgG-MCC-150ng-2.raw	P01859|IGHG2_HUMAN	5	3146	(HexNAc)3(Hex)4(Fuc)1_22:0	N5:(HexNAc)3(Hex)4(Fuc)1_22:0:1000.00
EEQFN(+1403.51)STFR	(HexNAc)3(Hex)4(Fuc)1	44	NLink		0	0	39.68	37.82	41.55	0	2560.02	1403.51	9	1.8	1281.02	2	23.8964		12051	IgG-MCC-150ng-2.raw	P01859|IGHG2_HUMAN	5	0	(HexNAc)3(Hex)4(Fuc)1_22:0	N5:(HexNAc)3(Hex)4(Fuc)1_22:0:1000.00
EEQFN(+1403.51)STFR	(HexNAc)3(Hex)4(Fuc)1	44	NLink		0	0	54.97	46.75	63.2	0	2560.02	1403.51	9	0.2	1281.02	2	18.0922	274000000	9118	IgG-MCC-150ng-2.raw	P01859|IGHG2_HUMAN	5	17923	(HexNAc)3(Hex)4(Fuc)1_22:0	N5:(HexNAc)3(Hex)4(Fuc)1_22:0:1000.00
EEQFN(+1403.51)STFR	(HexNAc)3(Hex)4(Fuc)1	44	NLink		0	0	38.27	37.14	39.39	0	2560.02	1403.51	9	2	1281.02	2	20.878	975000	10181	IgG-MCC-150ng-2.raw	P01859|IGHG2_HUMAN	5	17926	(HexNAc)3(Hex)4(Fuc)1_22:0	N5:(HexNAc)3(Hex)4(Fuc)1_22:0:1000.00
EEQFN(+1403.51)STFR	(HexNAc)3(Hex)4(Fuc)1	44	NLink		0	0	44.1	35.3	52.9	0	2560.02	1403.51	9	2	1281.02	2	20.878	975000	11746	IgG-MCC-150ng-2.raw	P01859|IGHG2_HUMAN	5	17926	(HexNAc)3(Hex)4(Fuc)1_22:0	N5:(HexNAc)3(Hex)4(Fuc)1_22:0:1000.00
EEQFN(+1403.51)STFR	(HexNAc)3(Hex)4(Fuc)1	44	NLink		0	0	37.78	41.61	33.94	0	2560.02	1403.51	9	2	1281.02	2	20.878	975000	11725	IgG-MCC-150ng-2.raw	P01859|IGHG2_HUMAN	5	17926	(HexNAc)3(Hex)4(Fuc)1_22:0	N5:(HexNAc)3(Hex)4(Fuc)1_22:0:1000.00
EEQFN(+1403.51)STFR	(HexNAc)3(Hex)4(Fuc)1	44	NLink		0	0	45.56	36.78	54.34	0	2560.02	1403.51	9	3.6	1281.02	2	32.4567	444000	17045	IgG-MCC-150ng-2.raw	P01859|IGHG2_HUMAN	5	17933	(HexNAc)3(Hex)4(Fuc)1_22:0	N5:(HexNAc)3(Hex)4(Fuc)1_22:0:1000.00
EEQFN(+1403.51)STFR	(HexNAc)3(Hex)4(Fuc)1	44	NLink		0	0	39.58	37.17	41.99	0	2560.02	1403.51	9	2	1281.02	2	20.878	975000	10856	IgG-MCC-150ng-2.raw	P01859|IGHG2_HUMAN	5	17926	(HexNAc)3(Hex)4(Fuc)1_22:0	N5:(HexNAc)3(Hex)4(Fuc)1_22:0:1000.00
EEQFN(+1403.51)STFR	(HexNAc)3(Hex)4(Fuc)1	44	NLink		0	0	31.93	38.55	25.31	0	2560.02	1403.51	9	-1.2	1281.02	2	25.2398	2260000	13449	IgG-MCC-150ng-2.raw	P01859|IGHG2_HUMAN	5	17920	(HexNAc)3(Hex)4(Fuc)1_22:0	N5:(HexNAc)3(Hex)4(Fuc)1_22:0:1000.00
EEQFN(+1403.51)STFR	(HexNAc)3(Hex)4(Fuc)1	44	NLink		0	0	34.91	27.64	42.18	0	2560.02	1403.51	9	-1.2	1281.02	2	25.2398	2260000	12784	IgG-MCC-150ng-2.raw	P01859|IGHG2_HUMAN	5	17920	(HexNAc)3(Hex)4(Fuc)1_22:0	N5:(HexNAc)3(Hex)4(Fuc)1_22:0:1000.00
EEQFN(+1403.51)STFR	(HexNAc)3(Hex)4(Fuc)1	44	NLink		0	0	49.86	38.55	61.17	0	2560.02	1403.51	9	2.8	1281.02	2	17.5259	1780000	8535	IgG-MCC-150ng-2.raw	P01859|IGHG2_HUMAN	5	17931	(HexNAc)3(Hex)4(Fuc)1_22:0	N5:(HexNAc)3(Hex)4(Fuc)1_22:0:1000.00
EEQFN(+1403.51)STFR	(HexNAc)3(Hex)4(Fuc)1	44	NLink		0	2	38.59	28.82	48.37	0	2560.02	1403.51	9	1.2	1281.52	2	20.2214		9965	IgG-MCC-150ng-2.raw	P01859|IGHG2_HUMAN	5	0	(HexNAc)3(Hex)4(Fuc)1_22:0	N5:(HexNAc)3(Hex)4(Fuc)1_22:0:1000.00
EEQFN(+1403.51)STFR	(HexNAc)3(Hex)4(Fuc)1	44	NLink		0	0	39.08	31.52	46.64	0	2560.02	1403.51	9	1	1281.02	2	19.7962		9735	IgG-MCC-150ng-2.raw	P01859|IGHG2_HUMAN	5	0	(HexNAc)3(Hex)4(Fuc)1_22:0	N5:(HexNAc)3(Hex)4(Fuc)1_22:0:1000.00
EEQFN(+1403.51)STFR	(HexNAc)3(Hex)4(Fuc)1	44	NLink		0	0	46.13	43.23	49.02	0	2560.02	1403.51	9	2.8	1281.02	2	17.5259	1780000	8545	IgG-MCC-150ng-2.raw	P01859|IGHG2_HUMAN	5	17931	(HexNAc)3(Hex)4(Fuc)1_22:0	N5:(HexNAc)3(Hex)4(Fuc)1_22:0:1000.00
EEQFN(+1403.51)STFR	(HexNAc)3(Hex)4(Fuc)1	44	NLink		0	0	56.55	45.69	67.41	0	2560.02	1403.51	9	0.2	1281.02	2	18.0922	274000000	9115	IgG-MCC-150ng-2.raw	P01859|IGHG2_HUMAN	5	17923	(HexNAc)3(Hex)4(Fuc)1_22:0	N5:(HexNAc)3(Hex)4(Fuc)1_22:0:1000.00
EEQFN(+1403.51)STFR	(HexNAc)3(Hex)4(Fuc)1	44	NLink		0	0	53.32	43.58	63.06	0	2560.02	1403.51	9	0.2	1281.02	2	18.0922	274000000	8851	IgG-MCC-150ng-2.raw	P01859|IGHG2_HUMAN	5	17923	(HexNAc)3(Hex)4(Fuc)1_22:0	N5:(HexNAc)3(Hex)4(Fuc)1_22:0:1000.00
EEQFN(+1403.51)STFR	(HexNAc)3(Hex)4(Fuc)1	44	NLink		0	0	41.79	35.47	48.11	0	2560.02	1403.51	9	2	1281.02	2	20.878	975000	10487	IgG-MCC-150ng-2.raw	P01859|IGHG2_HUMAN	5	17926	(HexNAc)3(Hex)4(Fuc)1_22:0	N5:(HexNAc)3(Hex)4(Fuc)1_22:0:1000.00
EEQFN(+1403.51)STFR	(HexNAc)3(Hex)4(Fuc)1	44	NLink		0	1	41.88	29.69	54.07	0	2560.02	1403.51	9	1.5	1280.52	2	19.819		9747	IgG-MCC-150ng-2.raw	P01859|IGHG2_HUMAN	5	0	(HexNAc)3(Hex)4(Fuc)1_22:0	N5:(HexNAc)3(Hex)4(Fuc)1_22:0:1000.00
EEQFN(+1403.51)STFR	(HexNAc)3(Hex)4(Fuc)1	44	NLink		0	0	41.19	33.97	48.42	0	2560.02	1403.51	9	-1.2	1281.02	2	25.2398	2260000	13425	IgG-MCC-150ng-2.raw	P01859|IGHG2_HUMAN	5	17920	(HexNAc)3(Hex)4(Fuc)1_22:0	N5:(HexNAc)3(Hex)4(Fuc)1_22:0:1000.00
EEQFN(+1403.51)STFR	(HexNAc)3(Hex)4(Fuc)1	44	NLink		0	0	56.01	46.47	65.55	0	2560.02	1403.51	9	0.2	1281.02	2	18.0922	274000000	9392	IgG-MCC-150ng-2.raw	P01859|IGHG2_HUMAN	5	17923	(HexNAc)3(Hex)4(Fuc)1_22:0	N5:(HexNAc)3(Hex)4(Fuc)1_22:0:1000.00
EEQFN(+1403.51)STFR	(HexNAc)3(Hex)4(Fuc)1	44	NLink		0	0	26.65	26.83	26.47	0	2560.02	1403.51	9	3.8	1281.02	2	30.0175	69200	15585	IgG-MCC-150ng-2.raw	P01859|IGHG2_HUMAN	5	17935	(HexNAc)3(Hex)4(Fuc)1_22:0	N5:(HexNAc)3(Hex)4(Fuc)1_22:0:1000.00
EEQFN(+1403.51)STFR	(HexNAc)3(Hex)4(Fuc)1	44	NLink		0	0	47.58	38.63	56.53	0	2560.02	1403.51	9	3.1	1281.02	2	23.8693		12036	IgG-MCC-150ng-2.raw	P01859|IGHG2_HUMAN	5	0	(HexNAc)3(Hex)4(Fuc)1_22:0	N5:(HexNAc)3(Hex)4(Fuc)1_22:0:1000.00
EEQFN(+1403.51)STFR	(HexNAc)3(Hex)4(Fuc)1	44	NLink		0	0	43.64	39.2	48.08	0	2560.02	1403.51	9	-1.2	1281.02	2	25.2398	2260000	14163	IgG-MCC-150ng-2.raw	P01859|IGHG2_HUMAN	5	17920	(HexNAc)3(Hex)4(Fuc)1_22:0	N5:(HexNAc)3(Hex)4(Fuc)1_22:0:1000.00
EEQFN(+1403.51)STFR	(HexNAc)3(Hex)4(Fuc)1	44	NLink		0	0	39.87	33.73	46.01	0	2560.02	1403.51	9	2.7	1281.02	2	21.0102		9588	IgG-MCC-150ng-1.raw	P01859|IGHG2_HUMAN	5	0	(HexNAc)3(Hex)4(Fuc)1_22:0	N5:(HexNAc)3(Hex)4(Fuc)1_22:0:1000.00
EEQFN(+1403.51)STFR	(HexNAc)3(Hex)4(Fuc)1	44	NLink		0	0	61.59	51.39	71.8	0	2560.02	1403.51	9	2.5	1281.02	2	18.9334		8416	IgG-MCC-150ng-1.raw	P01859|IGHG2_HUMAN	5	0	(HexNAc)3(Hex)4(Fuc)1_22:0	N5:(HexNAc)3(Hex)4(Fuc)1_22:0:1000.00
EEQFN(+1403.51)STFR	(HexNAc)3(Hex)4(Fuc)1	44	NLink		0	0	67.51	59.17	75.86	0	2560.02	1403.51	9	0	1281.02	2	17.7242	358000000	8106	IgG-MCC-150ng-1.raw	P01859|IGHG2_HUMAN	5	16126	(HexNAc)3(Hex)4(Fuc)1_22:0	N5:(HexNAc)3(Hex)4(Fuc)1_22:0:1000.00
EEQFN(+1403.51)STFR	(HexNAc)3(Hex)4(Fuc)1	44	NLink		0	2	57.99	44.71	71.28	0	2560.02	1403.51	9	-1	1281.52	2	18.8441		8366	IgG-MCC-150ng-1.raw	P01859|IGHG2_HUMAN	5	0	(HexNAc)3(Hex)4(Fuc)1_22:0	N5:(HexNAc)3(Hex)4(Fuc)1_22:0:1000.00
EEQFN(+1403.51)STFR	(HexNAc)3(Hex)4(Fuc)1	44	NLink		0	0	64.04	55.39	72.68	0	2560.02	1403.51	9	0	1281.02	2	17.7242	358000000	8218	IgG-MCC-150ng-1.raw	P01859|IGHG2_HUMAN	5	16126	(HexNAc)3(Hex)4(Fuc)1_22:0	N5:(HexNAc)3(Hex)4(Fuc)1_22:0:1000.00
EEQFN(+1403.51)STFR	(HexNAc)3(Hex)4(Fuc)1	44	NLink		0	0	45.46	46.98	43.94	0	2560.02	1403.51	9	3.1	1281.02	2	20.0486		9036	IgG-MCC-150ng-1.raw	P01859|IGHG2_HUMAN	5	0	(HexNAc)3(Hex)4(Fuc)1_22:0	N5:(HexNAc)3(Hex)4(Fuc)1_22:0:1000.00
EEQFN(+1403.51)STFR	(HexNAc)3(Hex)4(Fuc)1	44	NLink		0	0	39.54	31.18	47.91	0	2560.02	1403.51	9	3.3	1281.02	2	20.7275		9426	IgG-MCC-150ng-1.raw	P01859|IGHG2_HUMAN	5	0	(HexNAc)3(Hex)4(Fuc)1_22:0	N5:(HexNAc)3(Hex)4(Fuc)1_22:0:1000.00
EEQFN(+1403.51)STFR	(HexNAc)3(Hex)4(Fuc)1	44	NLink		0	0	49.73	48.31	51.15	0	2560.02	1403.51	9	-0.4	1281.02	2	19.4982		8728	IgG-MCC-150ng-1.raw	P01859|IGHG2_HUMAN	5	0	(HexNAc)3(Hex)4(Fuc)1_22:0	N5:(HexNAc)3(Hex)4(Fuc)1_22:0:1000.00
EEQFN(+1403.51)STFR	(HexNAc)3(Hex)4(Fuc)1	44	NLink		0	0	54.62	47.2	62.04	0	2560.02	1403.51	9	3.1	1281.02	2	24.5447	2070000	11129	IgG-MCC-150ng-1.raw	P01859|IGHG2_HUMAN	5	16135	(HexNAc)3(Hex)4(Fuc)1_22:0	N5:(HexNAc)3(Hex)4(Fuc)1_22:0:1000.00
EEQFN(+1403.51)STFR	(HexNAc)3(Hex)4(Fuc)1	44	NLink		0	0	43.9	47.59	40.2	0	2560.02	1403.51	9	0.5	1281.02	2	23.4513		10953	IgG-MCC-150ng-1.raw	P01859|IGHG2_HUMAN	5	0	(HexNAc)3(Hex)4(Fuc)1_22:0	N5:(HexNAc)3(Hex)4(Fuc)1_22:0:1000.00
EEQFN(+1403.51)STFR	(HexNAc)3(Hex)4(Fuc)1	44	NLink		0	0	45.99	46.16	45.82	0	2560.02	1403.51	9	1	1281.02	2	21.5752		9912	IgG-MCC-150ng-1.raw	P01859|IGHG2_HUMAN	5	0	(HexNAc)3(Hex)4(Fuc)1_22:0	N5:(HexNAc)3(Hex)4(Fuc)1_22:0:1000.00
EEQFN(+1403.51)STFR	(HexNAc)3(Hex)4(Fuc)1	44	NLink		0	0	46.84	50.11	43.56	0	2560.02	1403.51	9	3.1	1281.02	2	27.5	567000	13078	IgG-MCC-150ng-1.raw	P01859|IGHG2_HUMAN	5	16137	(HexNAc)3(Hex)4(Fuc)1_22:0	N5:(HexNAc)3(Hex)4(Fuc)1_22:0:1000.00
EEQFN(+1403.51)STFR	(HexNAc)3(Hex)4(Fuc)1	44	NLink		0	0	49.25	46.68	51.82	0	2560.02	1403.51	9	1.1	1281.02	2	17.2788		7561	IgG-MCC-150ng-1.raw	P01859|IGHG2_HUMAN	5	0	(HexNAc)3(Hex)4(Fuc)1_22:0	N5:(HexNAc)3(Hex)4(Fuc)1_22:0:1000.00
EEQFN(+1403.51)STFR	(HexNAc)3(Hex)4(Fuc)1	44	NLink		0	0	46.66	46.4	46.91	0	2560.02	1403.51	9	2.4	1281.02	2	32.2969	258000	16143	IgG-MCC-150ng-1.raw	P01859|IGHG2_HUMAN	5	16133	(HexNAc)3(Hex)4(Fuc)1_22:0	N5:(HexNAc)3(Hex)4(Fuc)1_22:0:1000.00
EEQFN(+1403.51)STFR	(HexNAc)3(Hex)4(Fuc)1	44	NLink		0	0	54.37	47.95	60.8	0	2560.02	1403.51	9	1.6	1281.02	2	17.2004		7516	IgG-MCC-150ng-1.raw	P01859|IGHG2_HUMAN	5	0	(HexNAc)3(Hex)4(Fuc)1_22:0	N5:(HexNAc)3(Hex)4(Fuc)1_22:0:1000.00
EEQFN(+1403.51)STFR	(HexNAc)3(Hex)4(Fuc)1	44	NLink		0	0	60.74	53.97	67.52	0	2560.02	1403.51	9	5	1281.02	2	18.9581		8429	IgG-MCC-150ng-1.raw	P01859|IGHG2_HUMAN	5	0	(HexNAc)3(Hex)4(Fuc)1_22:0	N5:(HexNAc)3(Hex)4(Fuc)1_22:0:1000.00
EEQFN(+1403.51)STFR	(HexNAc)3(Hex)4(Fuc)1	44	NLink		0	0	57.02	49.3	64.73	0	2560.02	1403.51	9	1.1	1281.02	2	23.4826		10971	IgG-MCC-150ng-1.raw	P01859|IGHG2_HUMAN	5	0	(HexNAc)3(Hex)4(Fuc)1_22:0	N5:(HexNAc)3(Hex)4(Fuc)1_22:0:1000.00
EEQFN(+1403.51)STFR	(HexNAc)3(Hex)4(Fuc)1	44	NLink		0	0	59.73	46.15	73.31	0	2560.02	1403.51	9	0	1281.02	2	17.7242	358000000	7854	IgG-MCC-150ng-1.raw	P01859|IGHG2_HUMAN	5	16126	(HexNAc)3(Hex)4(Fuc)1_22:0	N5:(HexNAc)3(Hex)4(Fuc)1_22:0:1000.00
EEQFN(+1403.51)STFR	(HexNAc)3(Hex)4(Fuc)1	44	NLink		0	0	38.5	52.37	24.63	0	2560.02	1403.51	9	3.1	1281.02	2	27.5	567000	13394	IgG-MCC-150ng-1.raw	P01859|IGHG2_HUMAN	5	16137	(HexNAc)3(Hex)4(Fuc)1_22:0	N5:(HexNAc)3(Hex)4(Fuc)1_22:0:1001.00
EEQFN(+1403.51)STFR	(HexNAc)3(Hex)4(Fuc)1	44	NLink		0	0	49.25	45.9	52.6	0	2560.02	1403.51	9	3.1	1281.02	2	27.5	567000	13468	IgG-MCC-150ng-1.raw	P01859|IGHG2_HUMAN	5	16137	(HexNAc)3(Hex)4(Fuc)1_22:0	N5:(HexNAc)3(Hex)4(Fuc)1_22:0:1000.00
EEQFN(+1403.51)STFR	(HexNAc)3(Hex)4(Fuc)1	44	NLink		0	0	50.94	44.59	57.28	0	2560.02	1403.51	9	1.5	1281.02	2	22.8164		10618	IgG-MCC-150ng-1.raw	P01859|IGHG2_HUMAN	5	0	(HexNAc)3(Hex)4(Fuc)1_22:0	N5:(HexNAc)3(Hex)4(Fuc)1_22:0:1000.00
EEQFN(+1403.51)STFR	(HexNAc)3(Hex)4(Fuc)1	44	NLink		0	0	41.2	52.39	30.02	0	2560.02	1403.51	9	2	1281.02	2	30.9945	451000	15297	IgG-MCC-150ng-1.raw	P01859|IGHG2_HUMAN	5	16132	(HexNAc)3(Hex)4(Fuc)1_22:0	N5:(HexNAc)3(Hex)4(Fuc)1_22:0:1000.00
EEQFN(+1403.51)STFR	(HexNAc)3(Hex)4(Fuc)1	44	NLink		0	0	41.28	31.89	50.68	0	2560.02	1403.51	9	3.1	1281.02	2	24.5447	2070000	11400	IgG-MCC-150ng-1.raw	P01859|IGHG2_HUMAN	5	16135	(HexNAc)3(Hex)4(Fuc)1_22:0	N5:(HexNAc)3(Hex)4(Fuc)1_22:0:1000.00
EEQFN(+1403.51)STFR	(HexNAc)3(Hex)4(Fuc)1	44	NLink		0	0	39.56	52.87	26.25	0	2560.02	1403.51	9	3.1	1281.02	2	24.5447	2070000	12588	IgG-MCC-150ng-1.raw	P01859|IGHG2_HUMAN	5	16135	(HexNAc)3(Hex)4(Fuc)1_22:0	N5:(HexNAc)3(Hex)4(Fuc)1_22:0:1000.00
EEQFN(+1403.51)STFR	(HexNAc)3(Hex)4(Fuc)1	44	NLink		0	0	62.76	51.84	73.69	0	2560.02	1403.51	9	0	1281.02	2	17.7242	358000000	8114	IgG-MCC-150ng-1.raw	P01859|IGHG2_HUMAN	5	16126	(HexNAc)3(Hex)4(Fuc)1_22:0	N5:(HexNAc)3(Hex)4(Fuc)1_22:0:1000.00
EEQFN(+1403.51)STFR	(HexNAc)3(Hex)4(Fuc)1	44	NLink		0	0	47.14	46.09	48.19	0	2560.02	1403.51	9	2.1	1281.02	2	22.1912		10261	IgG-MCC-150ng-1.raw	P01859|IGHG2_HUMAN	5	0	(HexNAc)3(Hex)4(Fuc)1_22:0	N5:(HexNAc)3(Hex)4(Fuc)1_22:0:1000.00
EEQFN(+1403.51)STFR	(HexNAc)3(Hex)4(Fuc)1	44	NLink		0	0	51.04	48.04	54.05	0	2560.02	1403.51	9	2.2	1281.02	2	20.157		9098	IgG-MCC-150ng-1.raw	P01859|IGHG2_HUMAN	5	0	(HexNAc)3(Hex)4(Fuc)1_22:0	N5:(HexNAc)3(Hex)4(Fuc)1_22:0:1000.00
EEQFN(+1403.51)STFR	(HexNAc)3(Hex)4(Fuc)1	44	NLink		0	0	43.23	45.9	40.56	0	2560.02	1403.51	9	2.9	1281.02	2	21.5909		9921	IgG-MCC-150ng-1.raw	P01859|IGHG2_HUMAN	5	0	(HexNAc)3(Hex)4(Fuc)1_22:0	N5:(HexNAc)3(Hex)4(Fuc)1_22:0:1000.00
EEQFN(+1403.51)STFR	(HexNAc)3(Hex)4(Fuc)1	44	NLink		0	0	44.99	40.04	49.94	0	2560.02	1403.51	9	2.4	1281.02	2	32.2969	258000	16107	IgG-MCC-150ng-1.raw	P01859|IGHG2_HUMAN	5	16133	(HexNAc)3(Hex)4(Fuc)1_22:0	N5:(HexNAc)3(Hex)4(Fuc)1_22:0:1000.00
EEQFN(+1403.51)STFR	(HexNAc)3(Hex)4(Fuc)1	44	NLink		0	4	47.6	35.01	60.19	0	2560.02	1403.51	9	-2.9	1282.02	2	18.9851		8444	IgG-MCC-150ng-1.raw	P01859|IGHG2_HUMAN	5	0	(HexNAc)3(Hex)4(Fuc)1_22:0	N5:(HexNAc)3(Hex)4(Fuc)1_22:0:1000.00
EEQFN(+1403.51)STFR	(HexNAc)3(Hex)4(Fuc)1	44	NLink		0	0	58.24	49.54	66.94	0	2560.02	1403.51	9	0	1281.02	2	17.7242	358000000	7861	IgG-MCC-150ng-1.raw	P01859|IGHG2_HUMAN	5	16126	(HexNAc)3(Hex)4(Fuc)1_22:0	N5:(HexNAc)3(Hex)4(Fuc)1_22:0:1000.00
EEQFN(+1403.51)STFR	(HexNAc)3(Hex)4(Fuc)1	44	NLink		0	0	50.27	47.37	53.17	0	2560.02	1403.51	9	3.1	1281.02	2	24.5447	2070000	11742	IgG-MCC-150ng-1.raw	P01859|IGHG2_HUMAN	5	16135	(HexNAc)3(Hex)4(Fuc)1_22:0	N5:(HexNAc)3(Hex)4(Fuc)1_22:0:1000.00
EEQFN(+1403.51)STFR	(HexNAc)3(Hex)4(Fuc)1	44	NLink		0	0	47.5	49.9	45.11	0	2560.02	1403.51	9	2.3	1281.02	2	22.1463		10236	IgG-MCC-150ng-1.raw	P01859|IGHG2_HUMAN	5	0	(HexNAc)3(Hex)4(Fuc)1_22:0	N5:(HexNAc)3(Hex)4(Fuc)1_22:0:1000.00
EEQFN(+1403.51)STFR	(HexNAc)3(Hex)4(Fuc)1	44	NLink		0	0	44.04	45.53	42.55	0	2560.02	1403.51	9	1.6	1281.02	2	22.8062		10613	IgG-MCC-150ng-1.raw	P01859|IGHG2_HUMAN	5	0	(HexNAc)3(Hex)4(Fuc)1_22:0	N5:(HexNAc)3(Hex)4(Fuc)1_22:0:1000.00
EEQFN(+1403.51)STFR	(HexNAc)3(Hex)4(Fuc)1	44	NLink		0	0	39.9	30.3	49.49	0	2560.02	1403.51	9	3.1	1281.02	2	24.5447	2070000	11371	IgG-MCC-150ng-1.raw	P01859|IGHG2_HUMAN	5	16135	(HexNAc)3(Hex)4(Fuc)1_22:0	N5:(HexNAc)3(Hex)4(Fuc)1_22:0:1000.00
EEQFN(+1403.51)STFR	(HexNAc)3(Hex)4(Fuc)1	44	NLink		0	0	28.46	30.15	26.77	0	2560.02	1403.51	9	3.1	1281.02	2	24.5447	2070000	11760	IgG-MCC-150ng-1.raw	P01859|IGHG2_HUMAN	5	16135	(HexNAc)3(Hex)4(Fuc)1_22:0	N5:(HexNAc)3(Hex)4(Fuc)1_22:0:1000.00
EEQFN(+1403.51)STFR	(HexNAc)3(Hex)4(Fuc)1	44	NLink		0	0	52.37	49.28	55.47	0	2560.02	1403.51	9	0	1281.02	2	19.4837		8720	IgG-MCC-150ng-1.raw	P01859|IGHG2_HUMAN	5	0	(HexNAc)3(Hex)4(Fuc)1_22:0	N5:(HexNAc)3(Hex)4(Fuc)1_22:0:1000.00
EEQFN(+1403.51)STFR	(HexNAc)3(Hex)4(Fuc)1	44	NLink		0	0	64.89	54.31	75.48	0	2560.02	1403.51	9	-0.4	1281.02	2	23.5435		11006	IgG-MCC-150ng-1.raw	P01859|IGHG2_HUMAN	5	0	(HexNAc)3(Hex)4(Fuc)1_22:0	N5:(HexNAc)3(Hex)4(Fuc)1_22:0:1000.00
EEQFN(+1403.51)STF	(HexNAc)3(Hex)4(Fuc)1	44	NLink		0	0	54.97	60.65	49.29	0	2403.92	1403.51	8	1.7	1202.97	2	30.2172	1250000	15650	IgG-MCC-150ng-2.raw	P01859|IGHG2_HUMAN	5	16488	(HexNAc)3(Hex)4(Fuc)1_22:0	N5:(HexNAc)3(Hex)4(Fuc)1_22:0:1000.00
EEQFN(+1403.51)STF	(HexNAc)3(Hex)4(Fuc)1	44	NLink		0	0	52.99	54.28	51.71	0	2403.92	1403.51	8	1.7	1202.97	2	30.2172	1250000	15678	IgG-MCC-150ng-2.raw	P01859|IGHG2_HUMAN	5	16488	(HexNAc)3(Hex)4(Fuc)1_22:0	N5:(HexNAc)3(Hex)4(Fuc)1_22:0:1000.00
EEQFN(+1403.51)STYR	(HexNAc)3(Hex)4(Fuc)1	44	NLink		0	0	49.33	46.33	52.33	0	2576.02	1403.51	9	-0.1	1289.01	2	15.3076		6461	IgG-MCC-150ng-1.raw	P01861|IGHG4_HUMAN	5	0	(HexNAc)3(Hex)4(Fuc)1_22:0	N5:(HexNAc)3(Hex)4(Fuc)1_22:0:1000.00
EEQFN(+1403.51)STYR	(HexNAc)3(Hex)4(Fuc)1	44	NLink		0	0	41.4	46.78	36.01	0	2576.02	1403.51	9	1.6	1289.02	2	15.3261		6472	IgG-MCC-150ng-1.raw	P01861|IGHG4_HUMAN	5	0	(HexNAc)3(Hex)4(Fuc)1_22:0	N5:(HexNAc)3(Hex)4(Fuc)1_22:0:1000.00
EEQFN(+1403.51)STYR	(HexNAc)3(Hex)4(Fuc)1	44	NLink		0	0	47.38	59.51	35.26	0	2576.02	1403.51	9	1	859.68	3	12.5532	83300	4886	IgG-MCC-150ng-1.raw	P01861|IGHG4_HUMAN	5	2819	(HexNAc)3(Hex)4(Fuc)1_22:0	N5:(HexNAc)3(Hex)4(Fuc)1_22:0:1000.00
EEQFN(+1403.51)STYR	(HexNAc)3(Hex)4(Fuc)1	44	NLink		0	0	47.85	55.5	40.21	0	2576.02	1403.51	9	1	859.68	3	12.5532	83300	4880	IgG-MCC-150ng-1.raw	P01861|IGHG4_HUMAN	5	2819	(HexNAc)3(Hex)4(Fuc)1_22:0	N5:(HexNAc)3(Hex)4(Fuc)1_22:0:1000.00
EEQFN(+1444.53)STFR	(HexNAc)4(Hex)3(Fuc)1	120	NLink		0	0	59.24	74.12	44.37	100	2601.05	1444.53	9	3.3	868.026	3	21.4089		10642	IgG-MCC-150ng-2.raw	P01859|IGHG2_HUMAN	5	0	(HexNAc)4(Hex)3(Fuc)1_60:0	N5:(HexNAc)4(Hex)3(Fuc)1_60:0:1000.00
EEQFN(+1444.53)STFR	(HexNAc)4(Hex)3(Fuc)1	120	NLink		0	0	59.39	77.53	41.25	100	2601.05	1444.53	9	2.1	868.025	3	32.4567	2470000	17145	IgG-MCC-150ng-2.raw	P01859|IGHG2_HUMAN	5	3420	(HexNAc)4(Hex)3(Fuc)1_60:0	N5:(HexNAc)4(Hex)3(Fuc)1_60:0:1000.00
EEQFN(+1444.53)STFR	(HexNAc)4(Hex)3(Fuc)1	120	NLink		0	1	65.83	58.18	73.47	100	2601.05	1444.53	9	-0.2	867.687	3	18.6377		9113	IgG-MCC-150ng-2.raw	P01859|IGHG2_HUMAN	5	0	(HexNAc)4(Hex)3(Fuc)1_60:0	N5:(HexNAc)4(Hex)3(Fuc)1_60:0:1000.00
EEQFN(+1444.53)STFR	(HexNAc)4(Hex)3(Fuc)1	120	NLink		0	0	48.23	63.15	33.31	100	2601.05	1444.53	9	1.9	868.025	3	26.6884	14600000	13742	IgG-MCC-150ng-2.raw	P01859|IGHG2_HUMAN	5	3419	(HexNAc)4(Hex)3(Fuc)1_60:0	N5:(HexNAc)4(Hex)3(Fuc)1_60:0:1001.00
EEQFN(+1444.53)STFR	(HexNAc)4(Hex)3(Fuc)1	120	NLink		0	0	69.13	57	81.26	100	2601.05	1444.53	9	2.2	1301.53	2	23.9304		12071	IgG-MCC-150ng-2.raw	P01859|IGHG2_HUMAN	5	0	(HexNAc)4(Hex)3(Fuc)1_60:0	N5:(HexNAc)4(Hex)3(Fuc)1_60:0:1000.00
EEQFN(+1444.53)STFR	(HexNAc)4(Hex)3(Fuc)1	120	NLink		0	0	43.15	39.51	46.8	100	2601.05	1444.53	9	1.9	868.025	3	26.6884	14600000	15623	IgG-MCC-150ng-2.raw	P01859|IGHG2_HUMAN	5	3419	(HexNAc)4(Hex)3(Fuc)1_60:0	N5:(HexNAc)4(Hex)3(Fuc)1_60:0:1000.00
EEQFN(+1444.53)STFR	(HexNAc)4(Hex)3(Fuc)1	120	NLink		0	0	69.11	51.47	86.75	100	2601.05	1444.53	9	2.4	1301.53	2	22.0941		11034	IgG-MCC-150ng-2.raw	P01859|IGHG2_HUMAN	5	0	(HexNAc)4(Hex)3(Fuc)1_60:0	N5:(HexNAc)4(Hex)3(Fuc)1_60:0:1000.00
EEQFN(+1444.53)STFR	(HexNAc)4(Hex)3(Fuc)1	120	NLink		0	0	69.53	53.03	86.03	100	2601.05	1444.53	9	0.8	1301.53	2	18.7826	4750000000	9676	IgG-MCC-150ng-2.raw	P01859|IGHG2_HUMAN	5	18267	(HexNAc)4(Hex)3(Fuc)1_60:0	N5:(HexNAc)4(Hex)3(Fuc)1_60:0:1000.00
EEQFN(+1444.53)STFR	(HexNAc)4(Hex)3(Fuc)1	120	NLink		0	0	53.21	43.92	62.49	100	2601.05	1444.53	9	2.3	1301.53	2	28.2002		14505	IgG-MCC-150ng-2.raw	P01859|IGHG2_HUMAN	5	0	(HexNAc)4(Hex)3(Fuc)1_60:0	N5:(HexNAc)4(Hex)3(Fuc)1_60:0:1000.00
EEQFN(+1444.53)STFR	(HexNAc)4(Hex)3(Fuc)1	120	NLink		0	0	54.19	80.89	27.49	100	2601.05	1444.53	9	1.9	868.025	3	26.6884	14600000	12824	IgG-MCC-150ng-2.raw	P01859|IGHG2_HUMAN	5	3419	(HexNAc)4(Hex)3(Fuc)1_60:0	N5:(HexNAc)4(Hex)3(Fuc)1_60:0:1000.00
EEQFN(+1444.53)STFR	(HexNAc)4(Hex)3(Fuc)1	120	NLink		0	0	71.34	54.68	88.01	100	2601.05	1444.53	9	3.5	1301.54	2	20.6282		10198	IgG-MCC-150ng-2.raw	P01859|IGHG2_HUMAN	5	0	(HexNAc)4(Hex)3(Fuc)1_60:0	N5:(HexNAc)4(Hex)3(Fuc)1_60:0:1000.00
EEQFN(+1444.53)STFR	(HexNAc)4(Hex)3(Fuc)1	120	NLink		0	0	67.15	51.53	82.76	100	2601.05	1444.53	9	0.8	1301.53	2	18.7826	4750000000	9371	IgG-MCC-150ng-2.raw	P01859|IGHG2_HUMAN	5	18267	(HexNAc)4(Hex)3(Fuc)1_60:0	N5:(HexNAc)4(Hex)3(Fuc)1_60:0:1000.00
EEQFN(+1444.53)STFR	(HexNAc)4(Hex)3(Fuc)1	120	NLink		0	0	56.08	75.9	36.27	100	2601.05	1444.53	9	1.9	868.025	3	26.6884	14600000	14345	IgG-MCC-150ng-2.raw	P01859|IGHG2_HUMAN	5	3419	(HexNAc)4(Hex)3(Fuc)1_60:0	N5:(HexNAc)4(Hex)3(Fuc)1_60:0:1000.00
EEQFN(+1444.53)STFR	(HexNAc)4(Hex)3(Fuc)1	120	NLink		0	0	74.52	58.78	90.26	100	2601.05	1444.53	9	3.3	1301.54	2	20.8357		10315	IgG-MCC-150ng-2.raw	P01859|IGHG2_HUMAN	5	0	(HexNAc)4(Hex)3(Fuc)1_60:0	N5:(HexNAc)4(Hex)3(Fuc)1_60:0:1000.00
EEQFN(+1444.53)STFR	(HexNAc)4(Hex)3(Fuc)1	120	NLink		0	0	71.18	58.38	83.98	100	2601.05	1444.53	9	3.5	1301.54	2	17.952	53300000	8791	IgG-MCC-150ng-2.raw	P01859|IGHG2_HUMAN	5	18273	(HexNAc)4(Hex)3(Fuc)1_60:0	N5:(HexNAc)4(Hex)3(Fuc)1_60:0:1000.00
EEQFN(+1444.53)STFR	(HexNAc)4(Hex)3(Fuc)1	120	NLink		0	1	66.16	50.86	81.47	100	2601.05	1444.53	9	2.4	1301.03	2	18.542		9075	IgG-MCC-150ng-2.raw	P01859|IGHG2_HUMAN	5	0	(HexNAc)4(Hex)3(Fuc)1_60:0	N5:(HexNAc)4(Hex)3(Fuc)1_60:0:1000.00
EEQFN(+1444.53)STFR	(HexNAc)4(Hex)3(Fuc)1	120	NLink		0	0	52.04	45.66	58.42	100	2601.05	1444.53	9	2.7	1301.53	2	28.1844		14496	IgG-MCC-150ng-2.raw	P01859|IGHG2_HUMAN	5	0	(HexNAc)4(Hex)3(Fuc)1_60:0	N5:(HexNAc)4(Hex)3(Fuc)1_60:0:1000.00
EEQFN(+1444.53)STFR	(HexNAc)4(Hex)3(Fuc)1	120	NLink		0	0	44.61	60.59	28.64	100	2601.05	1444.53	9	1.7	868.025	3	31.9297	4220000	16542	IgG-MCC-150ng-2.raw	P01859|IGHG2_HUMAN	5	3418	(HexNAc)4(Hex)3(Fuc)1_60:0	N5:(HexNAc)4(Hex)3(Fuc)1_60:0:1000.00
EEQFN(+1444.53)STFR	(HexNAc)4(Hex)3(Fuc)1	120	NLink		0	0	61.69	45.25	78.14	100	2601.05	1444.53	9	4.2	1301.54	2	25.2243		12804	IgG-MCC-150ng-2.raw	P01859|IGHG2_HUMAN	5	0	(HexNAc)4(Hex)3(Fuc)1_60:0	N5:(HexNAc)4(Hex)3(Fuc)1_60:0:1000.00
EEQFN(+1444.53)STFR	(HexNAc)4(Hex)3(Fuc)1	120	NLink		0	0	48.2	35.55	60.85	100	2601.05	1444.53	9	2.5	1301.53	2	29.7713		15405	IgG-MCC-150ng-2.raw	P01859|IGHG2_HUMAN	5	0	(HexNAc)4(Hex)3(Fuc)1_60:0	N5:(HexNAc)4(Hex)3(Fuc)1_60:0:1000.00
EEQFN(+1444.53)STFR	(HexNAc)4(Hex)3(Fuc)1	120	NLink		0	0	50.33	48.8	51.86	100	2601.05	1444.53	9	0.7	868.024	3	23.6251	1670000	11915	IgG-MCC-150ng-2.raw	P01859|IGHG2_HUMAN	5	3416	(HexNAc)4(Hex)3(Fuc)1_60:0	N5:(HexNAc)4(Hex)3(Fuc)1_60:0:1000.00
EEQFN(+1444.53)STFR	(HexNAc)4(Hex)3(Fuc)1	120	NLink		0	0	55.94	75.15	36.72	100	2601.05	1444.53	9	1.9	868.025	3	26.6884	14600000	12212	IgG-MCC-150ng-2.raw	P01859|IGHG2_HUMAN	5	3419	(HexNAc)4(Hex)3(Fuc)1_60:0	N5:(HexNAc)4(Hex)3(Fuc)1_60:0:1001.00
EEQFN(+1444.53)STFR	(HexNAc)4(Hex)3(Fuc)1	120	NLink		0	0	60.28	74.02	46.55	100	2601.05	1444.53	9	2.9	868.026	3	22.477		11254	IgG-MCC-150ng-2.raw	P01859|IGHG2_HUMAN	5	0	(HexNAc)4(Hex)3(Fuc)1_60:0	N5:(HexNAc)4(Hex)3(Fuc)1_60:0:1000.00
EEQFN(+1444.53)STFR	(HexNAc)4(Hex)3(Fuc)1	120	NLink		0	0	55.93	76.01	35.85	100	2601.05	1444.53	9	2.4	868.025	3	22.4657		11246	IgG-MCC-150ng-2.raw	P01859|IGHG2_HUMAN	5	0	(HexNAc)4(Hex)3(Fuc)1_60:0	N5:(HexNAc)4(Hex)3(Fuc)1_60:0:1000.00
EEQFN(+1444.53)STFR	(HexNAc)4(Hex)3(Fuc)1	120	NLink		0	0	61.86	47.7	76.03	100	2601.05	1444.53	9	2.2	1301.53	2	26.6512		13620	IgG-MCC-150ng-2.raw	P01859|IGHG2_HUMAN	5	0	(HexNAc)4(Hex)3(Fuc)1_60:0	N5:(HexNAc)4(Hex)3(Fuc)1_60:0:1000.00
EEQFN(+1444.53)STFR	(HexNAc)4(Hex)3(Fuc)1	120	NLink		0	0	75.07	68.72	81.42	100	2601.05	1444.53	9	0.4	868.023	3	18.7826	710000000	9121	IgG-MCC-150ng-2.raw	P01859|IGHG2_HUMAN	5	3415	(HexNAc)4(Hex)3(Fuc)1_60:0	N5:(HexNAc)4(Hex)3(Fuc)1_60:0:1000.00
EEQFN(+1444.53)STFR	(HexNAc)4(Hex)3(Fuc)1	120	NLink		0	0	52.46	76	28.91	100	2601.05	1444.53	9	3.3	868.026	3	23.0347		11572	IgG-MCC-150ng-2.raw	P01859|IGHG2_HUMAN	5	0	(HexNAc)4(Hex)3(Fuc)1_60:0	N5:(HexNAc)4(Hex)3(Fuc)1_60:0:1000.00
EEQFN(+1444.53)STFR	(HexNAc)4(Hex)3(Fuc)1	120	NLink		0	0	73.04	68.78	77.3	100	2601.05	1444.53	9	2.6	868.025	3	17.9478	9750000	8729	IgG-MCC-150ng-2.raw	P01859|IGHG2_HUMAN	5	3421	(HexNAc)4(Hex)3(Fuc)1_60:0	N5:(HexNAc)4(Hex)3(Fuc)1_60:0:1000.00
EEQFN(+1444.53)STFR	(HexNAc)4(Hex)3(Fuc)1	120	NLink		0	0	45.09	49.5	40.68	100	2601.05	1444.53	9	0.3	868.023	3	23.377		11768	IgG-MCC-150ng-2.raw	P01859|IGHG2_HUMAN	5	0	(HexNAc)4(Hex)3(Fuc)1_60:0	N5:(HexNAc)4(Hex)3(Fuc)1_60:0:1000.00
EEQFN(+1444.53)STFR	(HexNAc)4(Hex)3(Fuc)1	120	NLink		0	0	45.12	44.58	45.66	100	2601.05	1444.53	9	1.7	1301.53	2	30.5884		15875	IgG-MCC-150ng-2.raw	P01859|IGHG2_HUMAN	5	0	(HexNAc)4(Hex)3(Fuc)1_60:0	N5:(HexNAc)4(Hex)3(Fuc)1_60:0:1000.00
EEQFN(+1444.53)STFR	(HexNAc)4(Hex)3(Fuc)1	120	NLink		0	0	57.79	51.84	63.74	100	2601.05	1444.53	9	3.2	1301.54	2	25.8677		13172	IgG-MCC-150ng-2.raw	P01859|IGHG2_HUMAN	5	0	(HexNAc)4(Hex)3(Fuc)1_60:0	N5:(HexNAc)4(Hex)3(Fuc)1_60:0:1000.00
EEQFN(+1444.53)STFR	(HexNAc)4(Hex)3(Fuc)1	120	NLink		0	0	66.52	73.46	59.58	100	2601.05	1444.53	9	2.6	868.025	3	20.2443		9977	IgG-MCC-150ng-2.raw	P01859|IGHG2_HUMAN	5	0	(HexNAc)4(Hex)3(Fuc)1_60:0	N5:(HexNAc)4(Hex)3(Fuc)1_60:0:1000.00
EEQFN(+1444.53)STFR	(HexNAc)4(Hex)3(Fuc)1	120	NLink		0	0	61.77	48.39	75.14	100	2601.05	1444.53	9	3.7	1301.54	2	31.8965	22100000	17109	IgG-MCC-150ng-2.raw	P01859|IGHG2_HUMAN	5	18274	(HexNAc)4(Hex)3(Fuc)1_60:0	N5:(HexNAc)4(Hex)3(Fuc)1_60:0:1000.00
EEQFN(+1444.53)STFR	(HexNAc)4(Hex)3(Fuc)1	120	NLink		0	0	61.64	74.24	49.04	100	2601.05	1444.53	9	2.3	868.025	3	21.9312		10940	IgG-MCC-150ng-2.raw	P01859|IGHG2_HUMAN	5	0	(HexNAc)4(Hex)3(Fuc)1_60:0	N5:(HexNAc)4(Hex)3(Fuc)1_60:0:1000.00
EEQFN(+1444.53)STFR	(HexNAc)4(Hex)3(Fuc)1	120	NLink		0	0	57.57	77.48	37.65	100	2601.05	1444.53	9	1.9	868.025	3	26.6884	14600000	12204	IgG-MCC-150ng-2.raw	P01859|IGHG2_HUMAN	5	3419	(HexNAc)4(Hex)3(Fuc)1_60:0	N5:(HexNAc)4(Hex)3(Fuc)1_60:0:1000.00
EEQFN(+1444.53)STFR	(HexNAc)4(Hex)3(Fuc)1	120	NLink		0	0	59.54	46.81	72.27	100	2601.05	1444.53	9	2.6	1301.53	2	29.0652		15000	IgG-MCC-150ng-2.raw	P01859|IGHG2_HUMAN	5	0	(HexNAc)4(Hex)3(Fuc)1_60:0	N5:(HexNAc)4(Hex)3(Fuc)1_60:0:1000.00
EEQFN(+1444.53)STFR	(HexNAc)4(Hex)3(Fuc)1	120	NLink		0	0	39.85	45.11	34.59	100	2601.05	1444.53	9	0.7	868.024	3	23.6251	1670000	11849	IgG-MCC-150ng-2.raw	P01859|IGHG2_HUMAN	5	3416	(HexNAc)4(Hex)3(Fuc)1_60:0	N5:(HexNAc)4(Hex)3(Fuc)1_60:0:1000.00
EEQFN(+1444.53)STFR	(HexNAc)4(Hex)3(Fuc)1	120	NLink		0	0	72.49	71.18	73.8	100	2601.05	1444.53	9	0.4	868.023	3	18.7826	710000000	9690	IgG-MCC-150ng-2.raw	P01859|IGHG2_HUMAN	5	3415	(HexNAc)4(Hex)3(Fuc)1_60:0	N5:(HexNAc)4(Hex)3(Fuc)1_60:0:1000.00
EEQFN(+1444.53)STFR	(HexNAc)4(Hex)3(Fuc)1	120	NLink		0	0	53.95	47.42	60.47	100	2601.05	1444.53	9	0.7	868.024	3	23.6251	1670000	11896	IgG-MCC-150ng-2.raw	P01859|IGHG2_HUMAN	5	3416	(HexNAc)4(Hex)3(Fuc)1_60:0	N5:(HexNAc)4(Hex)3(Fuc)1_60:0:1000.00
EEQFN(+1444.53)STFR	(HexNAc)4(Hex)3(Fuc)1	120	NLink		0	0	69.99	72.91	67.08	100	2601.05	1444.53	9	2.3	868.025	3	20.26		9986	IgG-MCC-150ng-2.raw	P01859|IGHG2_HUMAN	5	0	(HexNAc)4(Hex)3(Fuc)1_60:0	N5:(HexNAc)4(Hex)3(Fuc)1_60:0:1000.00
EEQFN(+1444.53)STFR	(HexNAc)4(Hex)3(Fuc)1	120	NLink		0	0	61.96	45.14	78.77	100	2601.05	1444.53	9	4.3	1301.54	2	26.6382		13613	IgG-MCC-150ng-2.raw	P01859|IGHG2_HUMAN	5	0	(HexNAc)4(Hex)3(Fuc)1_60:0	N5:(HexNAc)4(Hex)3(Fuc)1_60:0:1000.00
EEQFN(+1444.53)STFR	(HexNAc)4(Hex)3(Fuc)1	120	NLink		0	0	75.34	63.41	87.27	100	2601.05	1444.53	9	0.4	868.023	3	18.7826	710000000	9388	IgG-MCC-150ng-2.raw	P01859|IGHG2_HUMAN	5	3415	(HexNAc)4(Hex)3(Fuc)1_60:0	N5:(HexNAc)4(Hex)3(Fuc)1_60:0:1000.00
EEQFN(+1444.53)STFR	(HexNAc)4(Hex)3(Fuc)1	120	NLink		0	0	65.79	52.3	79.27	100	2601.05	1444.53	9	3.7	1301.54	2	31.8965	22100000	16682	IgG-MCC-150ng-2.raw	P01859|IGHG2_HUMAN	5	18274	(HexNAc)4(Hex)3(Fuc)1_60:0	N5:(HexNAc)4(Hex)3(Fuc)1_60:0:1000.00
EEQFN(+1444.53)STFR	(HexNAc)4(Hex)3(Fuc)1	120	NLink		0	4	30.36	8.26	52.46	100	2601.05	1444.53	9	-3.4	1302.53	2	19.27		9441	IgG-MCC-150ng-2.raw	P01859|IGHG2_HUMAN	5	0	(HexNAc)4(Hex)3(Fuc)1_60:0	N5:(HexNAc)4(Hex)3(Fuc)1_60:0:1000.00
EEQFN(+1444.53)STFR	(HexNAc)4(Hex)3(Fuc)1	120	NLink		0	0	67.66	67.34	67.98	100	2601.05	1444.53	9	2.6	868.025	3	17.9478	9750000	8738	IgG-MCC-150ng-2.raw	P01859|IGHG2_HUMAN	5	3421	(HexNAc)4(Hex)3(Fuc)1_60:0	N5:(HexNAc)4(Hex)3(Fuc)1_60:0:1000.00
EEQFN(+1444.53)STFR	(HexNAc)4(Hex)3(Fuc)1	120	NLink		0	0	55.89	78.11	33.67	100	2601.05	1444.53	9	3	868.026	3	23.0115		11560	IgG-MCC-150ng-2.raw	P01859|IGHG2_HUMAN	5	0	(HexNAc)4(Hex)3(Fuc)1_60:0	N5:(HexNAc)4(Hex)3(Fuc)1_60:0:1001.00
EEQFN(+1444.53)STFR	(HexNAc)4(Hex)3(Fuc)1	120	NLink		0	1	41.01	54.6	27.42	100	2601.05	1444.53	9	2.4	867.689	3	11.1416		4872	IgG-MCC-150ng-2.raw	P01859|IGHG2_HUMAN	5	0	(HexNAc)4(Hex)3(Fuc)1_60:0	N5:(HexNAc)4(Hex)3(Fuc)1_60:0:1000.00
EEQFN(+1444.53)STFR	(HexNAc)4(Hex)3(Fuc)1	120	NLink		0	0	30.07	31.76	28.38	100	2601.05	1444.53	9	1.9	868.025	3	26.6884	14600000	15604	IgG-MCC-150ng-2.raw	P01859|IGHG2_HUMAN	5	3419	(HexNAc)4(Hex)3(Fuc)1_60:0	N5:(HexNAc)4(Hex)3(Fuc)1_60:0:1000.00
EEQFN(+1444.53)STFR	(HexNAc)4(Hex)3(Fuc)1	120	NLink		0	0	52.05	64.15	39.95	100	2601.05	1444.53	9	1.9	868.025	3	26.6884	14600000	14651	IgG-MCC-150ng-2.raw	P01859|IGHG2_HUMAN	5	3419	(HexNAc)4(Hex)3(Fuc)1_60:0	N5:(HexNAc)4(Hex)3(Fuc)1_60:0:1000.00
EEQFN(+1444.53)STFR	(HexNAc)4(Hex)3(Fuc)1	120	NLink		0	0	74.35	64.1	84.6	100	2601.05	1444.53	9	4	1301.54	2	22.7886		11432	IgG-MCC-150ng-2.raw	P01859|IGHG2_HUMAN	5	0	(HexNAc)4(Hex)3(Fuc)1_60:0	N5:(HexNAc)4(Hex)3(Fuc)1_60:0:1000.00
EEQFN(+1444.53)STFR	(HexNAc)4(Hex)3(Fuc)1	120	NLink		0	0	64.14	52.15	76.13	100	2601.05	1444.53	9	3.7	1301.54	2	22.1913		11090	IgG-MCC-150ng-2.raw	P01859|IGHG2_HUMAN	5	0	(HexNAc)4(Hex)3(Fuc)1_60:0	N5:(HexNAc)4(Hex)3(Fuc)1_60:0:1000.00
EEQFN(+1444.53)STFR	(HexNAc)4(Hex)3(Fuc)1	120	NLink		0	0	59.07	42.23	75.91	100	2601.05	1444.53	9	3	1301.53	2	21.5317		10712	IgG-MCC-150ng-2.raw	P01859|IGHG2_HUMAN	5	0	(HexNAc)4(Hex)3(Fuc)1_60:0	N5:(HexNAc)4(Hex)3(Fuc)1_60:0:1000.00
EEQFN(+1444.53)STFR	(HexNAc)4(Hex)3(Fuc)1	120	NLink		0	0	73.3	60.77	85.83	100	2601.05	1444.53	9	0.8	1301.53	2	18.7826	4750000000	9108	IgG-MCC-150ng-2.raw	P01859|IGHG2_HUMAN	5	18267	(HexNAc)4(Hex)3(Fuc)1_60:0	N5:(HexNAc)4(Hex)3(Fuc)1_60:0:1000.00
EEQFN(+1444.53)STFR	(HexNAc)4(Hex)3(Fuc)1	120	NLink		0	0	68.45	56.88	80.01	100	2601.05	1444.53	9	2.9	1301.53	2	22.7715		11422	IgG-MCC-150ng-2.raw	P01859|IGHG2_HUMAN	5	0	(HexNAc)4(Hex)3(Fuc)1_60:0	N5:(HexNAc)4(Hex)3(Fuc)1_60:0:1000.00
EEQFN(+1444.53)STFR	(HexNAc)4(Hex)3(Fuc)1	120	NLink		0	0	64.83	47.43	82.22	100	2601.05	1444.53	9	2.5	1301.53	2	26.0407		13271	IgG-MCC-150ng-2.raw	P01859|IGHG2_HUMAN	5	0	(HexNAc)4(Hex)3(Fuc)1_60:0	N5:(HexNAc)4(Hex)3(Fuc)1_60:0:1000.00
EEQFN(+1444.53)STFR	(HexNAc)4(Hex)3(Fuc)1	120	NLink		0	0	68.06	52.35	83.77	100	2601.05	1444.53	9	3.5	1301.54	2	24.657		12479	IgG-MCC-150ng-2.raw	P01859|IGHG2_HUMAN	5	0	(HexNAc)4(Hex)3(Fuc)1_60:0	N5:(HexNAc)4(Hex)3(Fuc)1_60:0:1000.00
EEQFN(+1444.53)STFR	(HexNAc)4(Hex)3(Fuc)1	120	NLink		0	0	59.63	76.56	42.69	100	2601.05	1444.53	9	1.9	868.025	3	26.6884	14600000	13132	IgG-MCC-150ng-2.raw	P01859|IGHG2_HUMAN	5	3419	(HexNAc)4(Hex)3(Fuc)1_60:0	N5:(HexNAc)4(Hex)3(Fuc)1_60:0:1000.00
EEQFN(+1444.53)STFR	(HexNAc)4(Hex)3(Fuc)1	120	NLink		0	0	58.13	73.47	42.78	100	2601.05	1444.53	9	2.1	868.025	3	32.4567	2470000	16859	IgG-MCC-150ng-2.raw	P01859|IGHG2_HUMAN	5	3420	(HexNAc)4(Hex)3(Fuc)1_60:0	N5:(HexNAc)4(Hex)3(Fuc)1_60:0:1000.00
EEQFN(+1444.53)STFR	(HexNAc)4(Hex)3(Fuc)1	120	NLink		0	0	47.67	44.69	50.64	100	2601.05	1444.53	9	3.7	1301.54	2	31.8965	22100000	16261	IgG-MCC-150ng-2.raw	P01859|IGHG2_HUMAN	5	18274	(HexNAc)4(Hex)3(Fuc)1_60:0	N5:(HexNAc)4(Hex)3(Fuc)1_60:0:1000.00
EEQFN(+1444.53)STFR	(HexNAc)4(Hex)3(Fuc)1	120	NLink		0	0	54.18	45.25	63.1	100	2601.05	1444.53	9	0.6	1301.53	2	27.2863		13982	IgG-MCC-150ng-2.raw	P01859|IGHG2_HUMAN	5	0	(HexNAc)4(Hex)3(Fuc)1_60:0	N5:(HexNAc)4(Hex)3(Fuc)1_60:0:1000.00
EEQFN(+1444.53)STFR	(HexNAc)4(Hex)3(Fuc)1	120	NLink		0	0	79.9	70.8	89	100	2601.05	1444.53	9	-0.2	868.023	3	2.4593	18500000	939	IgG-MCC-150ng-2.raw	P01859|IGHG2_HUMAN	5	3414	(HexNAc)4(Hex)3(Fuc)1_60:0	N5:(HexNAc)4(Hex)3(Fuc)1_60:0:1000.00
EEQFN(+1444.53)STFR	(HexNAc)4(Hex)3(Fuc)1	120	NLink		0	0	60.34	64.36	56.32	100	2601.05	1444.53	9	1.9	868.025	3	26.6884	14600000	14660	IgG-MCC-150ng-2.raw	P01859|IGHG2_HUMAN	5	3419	(HexNAc)4(Hex)3(Fuc)1_60:0	N5:(HexNAc)4(Hex)3(Fuc)1_60:0:1000.00
EEQFN(+1444.53)STFR	(HexNAc)4(Hex)3(Fuc)1	120	NLink		0	0	73.21	57.17	89.25	100	2601.05	1444.53	9	3.5	1301.54	2	17.952	53300000	8771	IgG-MCC-150ng-2.raw	P01859|IGHG2_HUMAN	5	18273	(HexNAc)4(Hex)3(Fuc)1_60:0	N5:(HexNAc)4(Hex)3(Fuc)1_60:0:1000.00
EEQFN(+1444.53)STFR	(HexNAc)4(Hex)3(Fuc)1	120	NLink		0	0	75.41	63.99	86.84	100	2601.05	1444.53	9	0.4	868.023	3	18.7826	710000000	9380	IgG-MCC-150ng-2.raw	P01859|IGHG2_HUMAN	5	3415	(HexNAc)4(Hex)3(Fuc)1_60:0	N5:(HexNAc)4(Hex)3(Fuc)1_60:0:1000.00
EEQFN(+1444.53)STFR	(HexNAc)4(Hex)3(Fuc)1	120	NLink		0	0	55.77	64.36	47.18	100	2601.05	1444.53	9	2.2	868.025	3	21.3932		10633	IgG-MCC-150ng-2.raw	P01859|IGHG2_HUMAN	5	0	(HexNAc)4(Hex)3(Fuc)1_60:0	N5:(HexNAc)4(Hex)3(Fuc)1_60:0:1000.00
EEQFN(+1444.53)STFR	(HexNAc)4(Hex)3(Fuc)1	120	NLink		0	0	70.55	49.11	91.99	100	2601.05	1444.53	9	1.9	1301.53	2	23.5372		11850	IgG-MCC-150ng-2.raw	P01859|IGHG2_HUMAN	5	0	(HexNAc)4(Hex)3(Fuc)1_60:0	N5:(HexNAc)4(Hex)3(Fuc)1_60:0:1000.00
EEQFN(+1444.53)STFR	(HexNAc)4(Hex)3(Fuc)1	120	NLink		0	0	76.43	72.09	80.76	100	2601.05	1444.53	9	0.4	868.023	3	18.7826	710000000	9695	IgG-MCC-150ng-2.raw	P01859|IGHG2_HUMAN	5	3415	(HexNAc)4(Hex)3(Fuc)1_60:0	N5:(HexNAc)4(Hex)3(Fuc)1_60:0:1000.00
EEQFN(+1444.53)STFR	(HexNAc)4(Hex)3(Fuc)1	120	NLink		0	0	71.01	45.16	96.87	100	2601.05	1444.53	9	3.7	1301.54	2	31.8965	22100000	17101	IgG-MCC-150ng-2.raw	P01859|IGHG2_HUMAN	5	18274	(HexNAc)4(Hex)3(Fuc)1_60:0	N5:(HexNAc)4(Hex)3(Fuc)1_60:0:1000.00
EEQFN(+1444.53)STFR	(HexNAc)4(Hex)3(Fuc)1	120	NLink		0	0	68.36	50.11	86.61	100	2601.05	1444.53	9	0.8	1301.53	2	18.7826	4750000000	9684	IgG-MCC-150ng-2.raw	P01859|IGHG2_HUMAN	5	18267	(HexNAc)4(Hex)3(Fuc)1_60:0	N5:(HexNAc)4(Hex)3(Fuc)1_60:0:1000.00
EEQFN(+1444.53)STFR	(HexNAc)4(Hex)3(Fuc)1	120	NLink		0	0	60.35	50.46	70.23	100	2601.05	1444.53	9	2.7	1301.53	2	27.66		14195	IgG-MCC-150ng-2.raw	P01859|IGHG2_HUMAN	5	0	(HexNAc)4(Hex)3(Fuc)1_60:0	N5:(HexNAc)4(Hex)3(Fuc)1_60:0:1000.00
EEQFN(+1444.53)STFR	(HexNAc)4(Hex)3(Fuc)1	120	NLink		0	0	68.66	56.81	80.51	100	2601.05	1444.53	9	2.9	1301.53	2	24.6858		12495	IgG-MCC-150ng-2.raw	P01859|IGHG2_HUMAN	5	0	(HexNAc)4(Hex)3(Fuc)1_60:0	N5:(HexNAc)4(Hex)3(Fuc)1_60:0:1000.00
EEQFN(+1444.53)STFR	(HexNAc)4(Hex)3(Fuc)1	120	NLink		0	0	62.41	75.51	49.31	100	2601.05	1444.53	9	2.8	868.026	3	20.7963		10292	IgG-MCC-150ng-2.raw	P01859|IGHG2_HUMAN	5	0	(HexNAc)4(Hex)3(Fuc)1_60:0	N5:(HexNAc)4(Hex)3(Fuc)1_60:0:1000.00
EEQFN(+1444.53)STFR	(HexNAc)4(Hex)3(Fuc)1	120	NLink		0	0	52.06	40.96	63.17	100	2601.05	1444.53	9	3.7	1301.54	2	31.8965	22100000	15893	IgG-MCC-150ng-2.raw	P01859|IGHG2_HUMAN	5	18274	(HexNAc)4(Hex)3(Fuc)1_60:0	N5:(HexNAc)4(Hex)3(Fuc)1_60:0:1000.00
EEQFN(+1444.53)STFR	(HexNAc)4(Hex)3(Fuc)1	120	NLink		0	0	61	44.68	77.32	100	2601.05	1444.53	9	4.1	1301.54	2	23.3386		11747	IgG-MCC-150ng-2.raw	P01859|IGHG2_HUMAN	5	0	(HexNAc)4(Hex)3(Fuc)1_60:0	N5:(HexNAc)4(Hex)3(Fuc)1_60:0:1000.00
EEQFN(+1444.53)STFR	(HexNAc)4(Hex)3(Fuc)1	120	NLink		0	0	51.82	73.35	30.29	100	2601.05	1444.53	9	1.9	868.025	3	26.6884	14600000	12816	IgG-MCC-150ng-2.raw	P01859|IGHG2_HUMAN	5	3419	(HexNAc)4(Hex)3(Fuc)1_60:0	N5:(HexNAc)4(Hex)3(Fuc)1_60:0:1000.00
EEQFN(+1444.53)STFR	(HexNAc)4(Hex)3(Fuc)1	120	NLink		0	0	66.24	44.81	87.68	100	2601.05	1444.53	9	0.8	1301.53	2	18.7826	4750000000	9376	IgG-MCC-150ng-2.raw	P01859|IGHG2_HUMAN	5	18267	(HexNAc)4(Hex)3(Fuc)1_60:0	N5:(HexNAc)4(Hex)3(Fuc)1_60:0:1000.00
EEQFN(+1444.53)STFR	(HexNAc)4(Hex)3(Fuc)1	120	NLink		0	0	51.78	43.82	59.73	100	2601.05	1444.53	9	3.3	1301.54	2	28.9392		14928	IgG-MCC-150ng-2.raw	P01859|IGHG2_HUMAN	5	0	(HexNAc)4(Hex)3(Fuc)1_60:0	N5:(HexNAc)4(Hex)3(Fuc)1_60:0:1000.00
EEQFN(+1444.53)STFR	(HexNAc)4(Hex)3(Fuc)1	120	NLink		0	0	61.04	52.39	69.68	100	2601.05	1444.53	9	2.2	1301.53	2	21.4847		10685	IgG-MCC-150ng-2.raw	P01859|IGHG2_HUMAN	5	0	(HexNAc)4(Hex)3(Fuc)1_60:0	N5:(HexNAc)4(Hex)3(Fuc)1_60:0:1000.00
EEQFN(+1444.53)STFR	(HexNAc)4(Hex)3(Fuc)1	120	NLink		0	0	63.05	75.85	50.25	100	2601.05	1444.53	9	1.8	868.025	3	21.9425		10948	IgG-MCC-150ng-2.raw	P01859|IGHG2_HUMAN	5	0	(HexNAc)4(Hex)3(Fuc)1_60:0	N5:(HexNAc)4(Hex)3(Fuc)1_60:0:1000.00
EEQFN(+1444.53)STFR	(HexNAc)4(Hex)3(Fuc)1	120	NLink		0	0	63.47	44.68	82.27	100	2601.05	1444.53	9	0.7	1301.53	2	23.9628		12090	IgG-MCC-150ng-2.raw	P01859|IGHG2_HUMAN	5	0	(HexNAc)4(Hex)3(Fuc)1_60:0	N5:(HexNAc)4(Hex)3(Fuc)1_60:0:1000.00
EEQFN(+1444.53)STFR	(HexNAc)4(Hex)3(Fuc)1	120	NLink		0	2	32.35	38.99	25.71	100	2601.05	1444.53	9	-1.9	868.357	3	29.875		15464	IgG-MCC-150ng-2.raw	P01859|IGHG2_HUMAN	5	0	(HexNAc)4(Hex)3(Fuc)1_60:0	N5:(HexNAc)4(Hex)3(Fuc)1_60:0:1001.00
EEQFN(+1444.53)STFR	(HexNAc)4(Hex)3(Fuc)1	120	NLink		0	0	54.6	75.05	34.16	100	2601.05	1444.53	9	1.9	868.025	3	26.6884	14600000	12509	IgG-MCC-150ng-2.raw	P01859|IGHG2_HUMAN	5	3419	(HexNAc)4(Hex)3(Fuc)1_60:0	N5:(HexNAc)4(Hex)3(Fuc)1_60:0:1000.00
EEQFN(+1444.53)STFR	(HexNAc)4(Hex)3(Fuc)1	120	NLink		0	0	47.73	39.89	55.57	100	2601.05	1444.53	9	3.7	1301.54	2	31.8965	22100000	16291	IgG-MCC-150ng-2.raw	P01859|IGHG2_HUMAN	5	18274	(HexNAc)4(Hex)3(Fuc)1_60:0	N5:(HexNAc)4(Hex)3(Fuc)1_60:0:1000.00
EEQFN(+1444.53)STFR	(HexNAc)4(Hex)3(Fuc)1	120	NLink		0	1	37.88	38.52	37.24	100	2601.05	1444.53	9	8.8	1301.04	2	32.2188		16804	IgG-MCC-150ng-2.raw	P01859|IGHG2_HUMAN	5	0	(HexNAc)4(Hex)3(Fuc)1_60:0	N5:(HexNAc)4(Hex)3(Fuc)1_60:0:1000.00
EEQFN(+1444.53)STFR	(HexNAc)4(Hex)3(Fuc)1	120	NLink		0	0	62.39	43.23	81.55	100	2601.05	1444.53	9	0.3	1301.53	2	23.3825		11772	IgG-MCC-150ng-2.raw	P01859|IGHG2_HUMAN	5	0	(HexNAc)4(Hex)3(Fuc)1_60:0	N5:(HexNAc)4(Hex)3(Fuc)1_60:0:1000.00
EEQFN(+1444.53)STFR	(HexNAc)4(Hex)3(Fuc)1	120	NLink		0	0	70.32	72.55	68.09	100	2601.05	1444.53	9	2.3	868.025	3	20.7759		10282	IgG-MCC-150ng-2.raw	P01859|IGHG2_HUMAN	5	0	(HexNAc)4(Hex)3(Fuc)1_60:0	N5:(HexNAc)4(Hex)3(Fuc)1_60:0:1000.00
EEQFN(+1444.53)STFR	(HexNAc)4(Hex)3(Fuc)1	120	NLink		0	0	57.59	49.38	65.8	100	2601.05	1444.53	9	4.7	1301.54	2	25.2687		12829	IgG-MCC-150ng-2.raw	P01859|IGHG2_HUMAN	5	0	(HexNAc)4(Hex)3(Fuc)1_60:0	N5:(HexNAc)4(Hex)3(Fuc)1_60:0:1000.00
EEQFN(+1444.53)STFR	(HexNAc)4(Hex)3(Fuc)1	120	NLink		0	0	68.33	59.7	76.96	100	2601.05	1444.53	9	2.8	1301.53	2	22.161		10244	IgG-MCC-150ng-1.raw	P01859|IGHG2_HUMAN	5	0	(HexNAc)4(Hex)3(Fuc)1_60:0	N5:(HexNAc)4(Hex)3(Fuc)1_60:0:1000.00
EEQFN(+1444.53)STFR	(HexNAc)4(Hex)3(Fuc)1	120	NLink		0	0	51.51	75.98	27.04	100	2601.05	1444.53	9	0.6	868.024	3	24.9525	13100000	11483	IgG-MCC-150ng-1.raw	P01859|IGHG2_HUMAN	5	2972	(HexNAc)4(Hex)3(Fuc)1_60:0	N5:(HexNAc)4(Hex)3(Fuc)1_60:0:1001.00
EEQFN(+1444.53)STFR	(HexNAc)4(Hex)3(Fuc)1	120	NLink		0	0	51.01	67.71	34.31	100	2601.05	1444.53	9	0.6	868.024	3	24.9525	13100000	11169	IgG-MCC-150ng-1.raw	P01859|IGHG2_HUMAN	5	2972	(HexNAc)4(Hex)3(Fuc)1_60:0	N5:(HexNAc)4(Hex)3(Fuc)1_60:0:1000.00
EEQFN(+1444.53)STFR	(HexNAc)4(Hex)3(Fuc)1	120	NLink		0	0	80.04	52.83	107.24	100	2601.05	1444.53	9	2.8	1301.53	2	21.5895		9920	IgG-MCC-150ng-1.raw	P01859|IGHG2_HUMAN	5	0	(HexNAc)4(Hex)3(Fuc)1_60:0	N5:(HexNAc)4(Hex)3(Fuc)1_60:0:1000.00
EEQFN(+1444.53)STFR	(HexNAc)4(Hex)3(Fuc)1	120	NLink		0	0	69.38	62.18	76.59	100	2601.05	1444.53	9	1.2	1301.53	2	23.42		10935	IgG-MCC-150ng-1.raw	P01859|IGHG2_HUMAN	5	0	(HexNAc)4(Hex)3(Fuc)1_60:0	N5:(HexNAc)4(Hex)3(Fuc)1_60:0:1000.00
EEQFN(+1444.53)STFR	(HexNAc)4(Hex)3(Fuc)1	120	NLink		0	0	83.35	77.35	89.34	100	2601.05	1444.53	9	1.2	868.024	3	17.5469	11200000	7681	IgG-MCC-150ng-1.raw	P01859|IGHG2_HUMAN	5	2975	(HexNAc)4(Hex)3(Fuc)1_60:0	N5:(HexNAc)4(Hex)3(Fuc)1_60:0:1000.00
EEQFN(+1444.53)STFR	(HexNAc)4(Hex)3(Fuc)1	120	NLink		0	0	61.28	51.61	70.95	100	2601.05	1444.53	9	1.1	1301.53	2	29.8038	18800000	14867	IgG-MCC-150ng-1.raw	P01859|IGHG2_HUMAN	5	16465	(HexNAc)4(Hex)3(Fuc)1_60:0	N5:(HexNAc)4(Hex)3(Fuc)1_60:0:1000.00
EEQFN(+1444.53)STFR	(HexNAc)4(Hex)3(Fuc)1	120	NLink		0	0	69.91	55.37	84.45	100	2601.05	1444.53	9	2.6	1301.53	2	22.2057		10269	IgG-MCC-150ng-1.raw	P01859|IGHG2_HUMAN	5	0	(HexNAc)4(Hex)3(Fuc)1_60:0	N5:(HexNAc)4(Hex)3(Fuc)1_60:0:1000.00
EEQFN(+1444.53)STFR	(HexNAc)4(Hex)3(Fuc)1	120	NLink		0	0	71.6	56	87.2	100	2601.05	1444.53	9	1.1	1301.53	2	29.8038	18800000	11768	IgG-MCC-150ng-1.raw	P01859|IGHG2_HUMAN	5	16465	(HexNAc)4(Hex)3(Fuc)1_60:0	N5:(HexNAc)4(Hex)3(Fuc)1_60:0:1000.00
EEQFN(+1444.53)STFR	(HexNAc)4(Hex)3(Fuc)1	120	NLink		0	0	58.83	76.44	41.22	100	2601.05	1444.53	9	0.6	868.024	3	24.9525	13100000	13325	IgG-MCC-150ng-1.raw	P01859|IGHG2_HUMAN	5	2972	(HexNAc)4(Hex)3(Fuc)1_60:0	N5:(HexNAc)4(Hex)3(Fuc)1_60:0:1000.00
EEQFN(+1444.53)STFR	(HexNAc)4(Hex)3(Fuc)1	120	NLink		0	0	49.59	51.58	47.59	100	2601.05	1444.53	9	1.1	1301.53	2	29.8038	18800000	15298	IgG-MCC-150ng-1.raw	P01859|IGHG2_HUMAN	5	16465	(HexNAc)4(Hex)3(Fuc)1_60:0	N5:(HexNAc)4(Hex)3(Fuc)1_60:0:1000.00
EEQFN(+1444.53)STFR	(HexNAc)4(Hex)3(Fuc)1	120	NLink		0	0	71.06	53.31	88.81	100	2601.05	1444.53	9	3.9	1301.54	2	24.2051		11372	IgG-MCC-150ng-1.raw	P01859|IGHG2_HUMAN	5	0	(HexNAc)4(Hex)3(Fuc)1_60:0	N5:(HexNAc)4(Hex)3(Fuc)1_60:0:1000.00
EEQFN(+1444.53)STFR	(HexNAc)4(Hex)3(Fuc)1	120	NLink		0	0	83.28	68.85	97.7	100	2601.05	1444.53	9	0.6	868.024	3	18.4232	876000000	8316	IgG-MCC-150ng-1.raw	P01859|IGHG2_HUMAN	5	2971	(HexNAc)4(Hex)3(Fuc)1_60:0	N5:(HexNAc)4(Hex)3(Fuc)1_60:0:1000.00
EEQFN(+1444.53)STFR	(HexNAc)4(Hex)3(Fuc)1	120	NLink		0	0	64.24	56.98	71.51	100	2601.05	1444.53	9	1.2	1301.53	2	23.4526		10954	IgG-MCC-150ng-1.raw	P01859|IGHG2_HUMAN	5	0	(HexNAc)4(Hex)3(Fuc)1_60:0	N5:(HexNAc)4(Hex)3(Fuc)1_60:0:1000.00
EEQFN(+1444.53)STFR	(HexNAc)4(Hex)3(Fuc)1	120	NLink		0	0	59.73	55.32	64.14	100	2601.05	1444.53	9	1.1	1301.53	2	29.8038	18800000	14096	IgG-MCC-150ng-1.raw	P01859|IGHG2_HUMAN	5	16465	(HexNAc)4(Hex)3(Fuc)1_60:0	N5:(HexNAc)4(Hex)3(Fuc)1_60:0:1000.00
EEQFN(+1444.53)STFR	(HexNAc)4(Hex)3(Fuc)1	120	NLink		0	0	76.92	52.17	101.67	100	2601.05	1444.53	9	-0.1	1301.53	2	18.4593	4920000000	8035	IgG-MCC-150ng-1.raw	P01859|IGHG2_HUMAN	5	16462	(HexNAc)4(Hex)3(Fuc)1_60:0	N5:(HexNAc)4(Hex)3(Fuc)1_60:0:1000.00
EEQFN(+1444.53)STFR	(HexNAc)4(Hex)3(Fuc)1	120	NLink		0	0	71.24	60.66	81.83	100	2601.05	1444.53	9	1	1301.53	2	22.8178		10619	IgG-MCC-150ng-1.raw	P01859|IGHG2_HUMAN	5	0	(HexNAc)4(Hex)3(Fuc)1_60:0	N5:(HexNAc)4(Hex)3(Fuc)1_60:0:1000.00
EEQFN(+1444.53)STFR	(HexNAc)4(Hex)3(Fuc)1	120	NLink		0	0	50.17	45.5	54.84	100	2601.05	1444.53	9	0.6	868.024	3	24.9525	13100000	14573	IgG-MCC-150ng-1.raw	P01859|IGHG2_HUMAN	5	2972	(HexNAc)4(Hex)3(Fuc)1_60:0	N5:(HexNAc)4(Hex)3(Fuc)1_60:0:1000.00
EEQFN(+1444.53)STFR	(HexNAc)4(Hex)3(Fuc)1	120	NLink		0	0	80.37	67.51	93.22	100	2601.05	1444.53	9	-0.1	1301.53	2	18.4593	4920000000	8622	IgG-MCC-150ng-1.raw	P01859|IGHG2_HUMAN	5	16462	(HexNAc)4(Hex)3(Fuc)1_60:0	N5:(HexNAc)4(Hex)3(Fuc)1_60:0:1000.00
EEQFN(+1444.53)STFR	(HexNAc)4(Hex)3(Fuc)1	120	NLink		0	0	63.07	61.68	64.46	100	2601.05	1444.53	9	1.1	1301.53	2	29.8038	18800000	12945	IgG-MCC-150ng-1.raw	P01859|IGHG2_HUMAN	5	16465	(HexNAc)4(Hex)3(Fuc)1_60:0	N5:(HexNAc)4(Hex)3(Fuc)1_60:0:1000.00
EEQFN(+1444.53)STFR	(HexNAc)4(Hex)3(Fuc)1	120	NLink		0	0	69.4	53.72	85.08	100	2601.05	1444.53	9	1.6	1301.53	2	17.5451	50700000	7731	IgG-MCC-150ng-1.raw	P01859|IGHG2_HUMAN	5	16466	(HexNAc)4(Hex)3(Fuc)1_60:0	N5:(HexNAc)4(Hex)3(Fuc)1_60:0:1000.00
EEQFN(+1444.53)STFR	(HexNAc)4(Hex)3(Fuc)1	120	NLink		0	0	61.52	83.8	39.25	100	2601.05	1444.53	9	2.7	868.025	3	21.5039		9870	IgG-MCC-150ng-1.raw	P01859|IGHG2_HUMAN	5	0	(HexNAc)4(Hex)3(Fuc)1_60:0	N5:(HexNAc)4(Hex)3(Fuc)1_60:0:1000.00
EEQFN(+1444.53)STFR	(HexNAc)4(Hex)3(Fuc)1	120	NLink		0	0	48.32	69.56	27.08	100	2601.05	1444.53	9	2.1	868.025	3	10.9911	123000	3977	IgG-MCC-150ng-1.raw	P01859|IGHG2_HUMAN	5	2978	(HexNAc)4(Hex)3(Fuc)1_60:0	N5:(HexNAc)4(Hex)3(Fuc)1_60:0:1000.00
EEQFN(+1444.53)STFR	(HexNAc)4(Hex)3(Fuc)1	120	NLink		0	0	74.63	54.34	94.91	100	2601.05	1444.53	9	-0.7	1301.53	2	23.0677		10742	IgG-MCC-150ng-1.raw	P01859|IGHG2_HUMAN	5	0	(HexNAc)4(Hex)3(Fuc)1_60:0	N5:(HexNAc)4(Hex)3(Fuc)1_60:0:1000.00
EEQFN(+1444.53)STFR	(HexNAc)4(Hex)3(Fuc)1	120	NLink		0	0	70.2	83.19	57.21	100	2601.05	1444.53	9	2.9	868.026	3	22.5946		10491	IgG-MCC-150ng-1.raw	P01859|IGHG2_HUMAN	5	0	(HexNAc)4(Hex)3(Fuc)1_60:0	N5:(HexNAc)4(Hex)3(Fuc)1_60:0:1000.00
EEQFN(+1444.53)STFR	(HexNAc)4(Hex)3(Fuc)1	120	NLink		0	0	52.54	75.67	29.41	100	2601.05	1444.53	9	2.4	868.025	3	32.5036	1320000	16285	IgG-MCC-150ng-1.raw	P01859|IGHG2_HUMAN	5	2979	(HexNAc)4(Hex)3(Fuc)1_60:0	N5:(HexNAc)4(Hex)3(Fuc)1_60:0:1001.00
EEQFN(+1444.53)STFR	(HexNAc)4(Hex)3(Fuc)1	120	NLink		0	0	59.44	74	44.88	100	2601.05	1444.53	9	0.6	868.024	3	24.9525	13100000	11789	IgG-MCC-150ng-1.raw	P01859|IGHG2_HUMAN	5	2972	(HexNAc)4(Hex)3(Fuc)1_60:0	N5:(HexNAc)4(Hex)3(Fuc)1_60:0:1000.00
EEQFN(+1444.53)STFR	(HexNAc)4(Hex)3(Fuc)1	120	NLink		0	0	43.27	50.19	36.35	100	2601.05	1444.53	9	1.1	1301.53	2	29.8038	18800000	15286	IgG-MCC-150ng-1.raw	P01859|IGHG2_HUMAN	5	16465	(HexNAc)4(Hex)3(Fuc)1_60:0	N5:(HexNAc)4(Hex)3(Fuc)1_60:0:1000.00
EEQFN(+1444.53)STFR	(HexNAc)4(Hex)3(Fuc)1	120	NLink		0	0	63.83	80.2	47.46	100	2601.05	1444.53	9	2.4	868.025	3	21.5152		9878	IgG-MCC-150ng-1.raw	P01859|IGHG2_HUMAN	5	0	(HexNAc)4(Hex)3(Fuc)1_60:0	N5:(HexNAc)4(Hex)3(Fuc)1_60:0:1000.00
EEQFN(+1444.53)STFR	(HexNAc)4(Hex)3(Fuc)1	120	NLink		0	0	87.35	81.4	93.29	100	2601.05	1444.53	9	2.8	868.026	3	19.8422		8917	IgG-MCC-150ng-1.raw	P01859|IGHG2_HUMAN	5	0	(HexNAc)4(Hex)3(Fuc)1_60:0	N5:(HexNAc)4(Hex)3(Fuc)1_60:0:1000.00
EEQFN(+1444.53)STFR	(HexNAc)4(Hex)3(Fuc)1	120	NLink		0	0	67.06	52.56	81.57	100	2601.05	1444.53	9	2.6	1301.53	2	24.2837		11417	IgG-MCC-150ng-1.raw	P01859|IGHG2_HUMAN	5	0	(HexNAc)4(Hex)3(Fuc)1_60:0	N5:(HexNAc)4(Hex)3(Fuc)1_60:0:1000.00
EEQFN(+1444.53)STFR	(HexNAc)4(Hex)3(Fuc)1	120	NLink		0	0	57.38	50.08	64.67	100	2601.05	1444.53	9	1.1	1301.53	2	29.8038	18800000	13791	IgG-MCC-150ng-1.raw	P01859|IGHG2_HUMAN	5	16465	(HexNAc)4(Hex)3(Fuc)1_60:0	N5:(HexNAc)4(Hex)3(Fuc)1_60:0:1000.00
EEQFN(+1444.53)STFR	(HexNAc)4(Hex)3(Fuc)1	120	NLink		0	0	72.65	51.84	93.45	100	2601.05	1444.53	9	1.6	1301.53	2	22.8075		10614	IgG-MCC-150ng-1.raw	P01859|IGHG2_HUMAN	5	0	(HexNAc)4(Hex)3(Fuc)1_60:0	N5:(HexNAc)4(Hex)3(Fuc)1_60:0:1000.00
EEQFN(+1444.53)STFR	(HexNAc)4(Hex)3(Fuc)1	120	NLink		0	0	73.71	58.27	89.15	100	2601.05	1444.53	9	-0.1	1301.53	2	18.4593	4920000000	8319	IgG-MCC-150ng-1.raw	P01859|IGHG2_HUMAN	5	16462	(HexNAc)4(Hex)3(Fuc)1_60:0	N5:(HexNAc)4(Hex)3(Fuc)1_60:0:1000.00
EEQFN(+1444.53)STFR	(HexNAc)4(Hex)3(Fuc)1	120	NLink		0	0	49.34	54.39	44.3	100	2601.05	1444.53	9	1.1	1301.53	2	29.8038	18800000	13476	IgG-MCC-150ng-1.raw	P01859|IGHG2_HUMAN	5	16465	(HexNAc)4(Hex)3(Fuc)1_60:0	N5:(HexNAc)4(Hex)3(Fuc)1_60:0:1000.00
EEQFN(+1444.53)STFR	(HexNAc)4(Hex)3(Fuc)1	120	NLink		0	0	75.61	79.9	71.32	100	2601.05	1444.53	9	1.2	868.024	3	17.5469	11200000	7672	IgG-MCC-150ng-1.raw	P01859|IGHG2_HUMAN	5	2975	(HexNAc)4(Hex)3(Fuc)1_60:0	N5:(HexNAc)4(Hex)3(Fuc)1_60:0:1000.00
EEQFN(+1444.53)STFR	(HexNAc)4(Hex)3(Fuc)1	120	NLink		0	0	83.42	68.95	97.88	100	2601.05	1444.53	9	0.6	868.024	3	18.4232	876000000	8325	IgG-MCC-150ng-1.raw	P01859|IGHG2_HUMAN	5	2971	(HexNAc)4(Hex)3(Fuc)1_60:0	N5:(HexNAc)4(Hex)3(Fuc)1_60:0:1000.00
EEQFN(+1444.53)STFR	(HexNAc)4(Hex)3(Fuc)1	120	NLink		0	0	53.17	45.46	60.88	100	2601.05	1444.53	9	1.1	1301.53	2	29.8038	18800000	15658	IgG-MCC-150ng-1.raw	P01859|IGHG2_HUMAN	5	16465	(HexNAc)4(Hex)3(Fuc)1_60:0	N5:(HexNAc)4(Hex)3(Fuc)1_60:0:1000.00
EEQFN(+1444.53)STFR	(HexNAc)4(Hex)3(Fuc)1	120	NLink		0	0	57.45	82.29	32.6	100	2601.05	1444.53	9	0.6	868.024	3	24.9525	13100000	11187	IgG-MCC-150ng-1.raw	P01859|IGHG2_HUMAN	5	2972	(HexNAc)4(Hex)3(Fuc)1_60:0	N5:(HexNAc)4(Hex)3(Fuc)1_60:0:1001.00
EEQFN(+1444.53)STFR	(HexNAc)4(Hex)3(Fuc)1	120	NLink		0	4	44.2	31.12	57.28	100	2601.05	1444.53	9	-3.9	1302.53	2	18.8567		8373	IgG-MCC-150ng-1.raw	P01859|IGHG2_HUMAN	5	0	(HexNAc)4(Hex)3(Fuc)1_60:0	N5:(HexNAc)4(Hex)3(Fuc)1_60:0:1000.00
EEQFN(+1444.53)STFR	(HexNAc)4(Hex)3(Fuc)1	120	NLink		0	0	67.02	53.59	80.46	100	2601.05	1444.53	9	-0.4	1301.53	2	23.095		10753	IgG-MCC-150ng-1.raw	P01859|IGHG2_HUMAN	5	0	(HexNAc)4(Hex)3(Fuc)1_60:0	N5:(HexNAc)4(Hex)3(Fuc)1_60:0:1000.00
EEQFN(+1444.53)STFR	(HexNAc)4(Hex)3(Fuc)1	120	NLink		0	0	62.6	85.18	40.01	100	2601.05	1444.53	9	1.7	868.025	3	20.9659		9563	IgG-MCC-150ng-1.raw	P01859|IGHG2_HUMAN	5	0	(HexNAc)4(Hex)3(Fuc)1_60:0	N5:(HexNAc)4(Hex)3(Fuc)1_60:0:1000.00
EEQFN(+1444.53)STFR	(HexNAc)4(Hex)3(Fuc)1	120	NLink		0	0	73	80.48	65.51	100	2601.05	1444.53	9	2.8	868.026	3	20.3735		9222	IgG-MCC-150ng-1.raw	P01859|IGHG2_HUMAN	5	0	(HexNAc)4(Hex)3(Fuc)1_60:0	N5:(HexNAc)4(Hex)3(Fuc)1_60:0:1000.00
EEQFN(+1444.53)STFR	(HexNAc)4(Hex)3(Fuc)1	120	NLink		0	0	67.9	56.67	79.12	100	2601.05	1444.53	9	1.1	1301.53	2	29.8038	18800000	14089	IgG-MCC-150ng-1.raw	P01859|IGHG2_HUMAN	5	16465	(HexNAc)4(Hex)3(Fuc)1_60:0	N5:(HexNAc)4(Hex)3(Fuc)1_60:0:1000.00
EEQFN(+1444.53)STFR	(HexNAc)4(Hex)3(Fuc)1	120	NLink		0	0	86.8	76.58	97.01	100	2601.05	1444.53	9	0.6	868.024	3	18.4232	876000000	8048	IgG-MCC-150ng-1.raw	P01859|IGHG2_HUMAN	5	2971	(HexNAc)4(Hex)3(Fuc)1_60:0	N5:(HexNAc)4(Hex)3(Fuc)1_60:0:1000.00
EEQFN(+1444.53)STFR	(HexNAc)4(Hex)3(Fuc)1	120	NLink		0	0	55.12	51.45	58.79	100	2601.05	1444.53	9	1.1	1301.53	2	29.8038	18800000	14967	IgG-MCC-150ng-1.raw	P01859|IGHG2_HUMAN	5	16465	(HexNAc)4(Hex)3(Fuc)1_60:0	N5:(HexNAc)4(Hex)3(Fuc)1_60:0:1000.00
EEQFN(+1444.53)STFR	(HexNAc)4(Hex)3(Fuc)1	120	NLink		0	0	60.74	52.79	68.69	100	2601.05	1444.53	9	1.1	1301.53	2	29.8038	18800000	15997	IgG-MCC-150ng-1.raw	P01859|IGHG2_HUMAN	5	16465	(HexNAc)4(Hex)3(Fuc)1_60:0	N5:(HexNAc)4(Hex)3(Fuc)1_60:0:1000.00
EEQFN(+1444.53)STFR	(HexNAc)4(Hex)3(Fuc)1	120	NLink		0	0	45.31	48.53	42.1	100	2601.05	1444.53	9	1.1	1301.53	2	29.8038	18800000	15630	IgG-MCC-150ng-1.raw	P01859|IGHG2_HUMAN	5	16465	(HexNAc)4(Hex)3(Fuc)1_60:0	N5:(HexNAc)4(Hex)3(Fuc)1_60:0:1000.00
EEQFN(+1444.53)STFR	(HexNAc)4(Hex)3(Fuc)1	120	NLink		0	0	63.4	54.65	72.15	100	2601.05	1444.53	9	1.1	1301.53	2	29.8038	18800000	16291	IgG-MCC-150ng-1.raw	P01859|IGHG2_HUMAN	5	16465	(HexNAc)4(Hex)3(Fuc)1_60:0	N5:(HexNAc)4(Hex)3(Fuc)1_60:0:1000.00
EEQFN(+1444.53)STFR	(HexNAc)4(Hex)3(Fuc)1	120	NLink		0	0	72.81	55.53	90.09	100	2601.05	1444.53	9	0.1	1301.53	2	16.4398	2870000	7106	IgG-MCC-150ng-1.raw	P01859|IGHG2_HUMAN	5	16463	(HexNAc)4(Hex)3(Fuc)1_60:0	N5:(HexNAc)4(Hex)3(Fuc)1_60:0:1000.00
EEQFN(+1444.53)STFR	(HexNAc)4(Hex)3(Fuc)1	120	NLink		0	0	57.6	52.57	62.63	100	2601.05	1444.53	9	1.1	1301.53	2	29.8038	18800000	12102	IgG-MCC-150ng-1.raw	P01859|IGHG2_HUMAN	5	16465	(HexNAc)4(Hex)3(Fuc)1_60:0	N5:(HexNAc)4(Hex)3(Fuc)1_60:0:1000.00
EEQFN(+1444.53)STFR	(HexNAc)4(Hex)3(Fuc)1	120	NLink		0	0	64.52	54.21	74.83	100	2601.05	1444.53	9	1.1	1301.53	2	29.8038	18800000	12425	IgG-MCC-150ng-1.raw	P01859|IGHG2_HUMAN	5	16465	(HexNAc)4(Hex)3(Fuc)1_60:0	N5:(HexNAc)4(Hex)3(Fuc)1_60:0:1000.00
EEQFN(+1444.53)STFR	(HexNAc)4(Hex)3(Fuc)1	120	NLink		0	0	63.59	52.19	74.99	100	2601.05	1444.53	9	-0.1	1301.53	2	18.4593	4920000000	8027	IgG-MCC-150ng-1.raw	P01859|IGHG2_HUMAN	5	16462	(HexNAc)4(Hex)3(Fuc)1_60:0	N5:(HexNAc)4(Hex)3(Fuc)1_60:0:1000.00
EEQFN(+1444.53)STFR	(HexNAc)4(Hex)3(Fuc)1	120	NLink		0	0	66.6	55.41	77.79	100	2601.05	1444.53	9	1.1	1301.53	2	29.8038	18800000	16286	IgG-MCC-150ng-1.raw	P01859|IGHG2_HUMAN	5	16465	(HexNAc)4(Hex)3(Fuc)1_60:0	N5:(HexNAc)4(Hex)3(Fuc)1_60:0:1000.00
EEQFN(+1444.53)STFR	(HexNAc)4(Hex)3(Fuc)1	120	NLink		0	0	62.74	80.1	45.37	100	2601.05	1444.53	9	2.6	868.025	3	22.0529		10184	IgG-MCC-150ng-1.raw	P01859|IGHG2_HUMAN	5	0	(HexNAc)4(Hex)3(Fuc)1_60:0	N5:(HexNAc)4(Hex)3(Fuc)1_60:0:1000.00
EEQFN(+1444.53)STFR	(HexNAc)4(Hex)3(Fuc)1	120	NLink		0	0	64.17	54.49	73.85	100	2601.05	1444.53	9	1.1	1301.53	2	29.8038	18800000	13447	IgG-MCC-150ng-1.raw	P01859|IGHG2_HUMAN	5	16465	(HexNAc)4(Hex)3(Fuc)1_60:0	N5:(HexNAc)4(Hex)3(Fuc)1_60:0:1000.00
EEQFN(+1444.53)STFR	(HexNAc)4(Hex)3(Fuc)1	120	NLink		0	0	43.07	45.11	41.02	100	2601.05	1444.53	9	0.1	1301.53	2	16.4398	2870000	7117	IgG-MCC-150ng-1.raw	P01859|IGHG2_HUMAN	5	16463	(HexNAc)4(Hex)3(Fuc)1_60:0	N5:(HexNAc)4(Hex)3(Fuc)1_60:0:1000.00
EEQFN(+1444.53)STFR	(HexNAc)4(Hex)3(Fuc)1	120	NLink		0	0	71.17	74.57	67.76	100	2601.05	1444.53	9	0.6	868.024	3	24.9525	13100000	11097	IgG-MCC-150ng-1.raw	P01859|IGHG2_HUMAN	5	2972	(HexNAc)4(Hex)3(Fuc)1_60:0	N5:(HexNAc)4(Hex)3(Fuc)1_60:0:1000.00
EEQFN(+1444.53)STFR	(HexNAc)4(Hex)3(Fuc)1	120	NLink		0	0	85.08	68.65	101.51	100	2601.05	1444.53	9	-0.1	1301.53	2	18.4593	4920000000	8022	IgG-MCC-150ng-1.raw	P01859|IGHG2_HUMAN	5	16462	(HexNAc)4(Hex)3(Fuc)1_60:0	N5:(HexNAc)4(Hex)3(Fuc)1_60:0:1000.00
EEQFN(+1444.53)STFR	(HexNAc)4(Hex)3(Fuc)1	120	NLink		0	0	60.62	85.49	35.74	100	2601.05	1444.53	9	0.6	868.024	3	24.9525	13100000	13659	IgG-MCC-150ng-1.raw	P01859|IGHG2_HUMAN	5	2972	(HexNAc)4(Hex)3(Fuc)1_60:0	N5:(HexNAc)4(Hex)3(Fuc)1_60:0:1000.00
EEQFN(+1444.53)STFR	(HexNAc)4(Hex)3(Fuc)1	120	NLink		0	0	59.68	76.8	42.57	100	2601.05	1444.53	9	2.3	868.025	3	22.5807		10483	IgG-MCC-150ng-1.raw	P01859|IGHG2_HUMAN	5	0	(HexNAc)4(Hex)3(Fuc)1_60:0	N5:(HexNAc)4(Hex)3(Fuc)1_60:0:1000.00
EEQFN(+1444.53)STFR	(HexNAc)4(Hex)3(Fuc)1	120	NLink		0	0	79.78	53.71	105.85	100	2601.05	1444.53	9	2.5	1301.53	2	21.0245		9596	IgG-MCC-150ng-1.raw	P01859|IGHG2_HUMAN	5	0	(HexNAc)4(Hex)3(Fuc)1_60:0	N5:(HexNAc)4(Hex)3(Fuc)1_60:0:1000.00
EEQFN(+1444.53)STFR	(HexNAc)4(Hex)3(Fuc)1	120	NLink		0	0	66.9	83.31	50.49	100	2601.05	1444.53	9	2.7	868.025	3	22.0368		10175	IgG-MCC-150ng-1.raw	P01859|IGHG2_HUMAN	5	0	(HexNAc)4(Hex)3(Fuc)1_60:0	N5:(HexNAc)4(Hex)3(Fuc)1_60:0:1000.00
EEQFN(+1444.53)STFR	(HexNAc)4(Hex)3(Fuc)1	120	NLink		0	0	46.2	65.14	27.25	100	2601.05	1444.53	9	0.6	868.024	3	24.9525	13100000	13020	IgG-MCC-150ng-1.raw	P01859|IGHG2_HUMAN	5	2972	(HexNAc)4(Hex)3(Fuc)1_60:0	N5:(HexNAc)4(Hex)3(Fuc)1_60:0:1000.00
EEQFN(+1444.53)STFR	(HexNAc)4(Hex)3(Fuc)1	120	NLink		0	0	87.1	80.19	94.01	100	2601.05	1444.53	9	0.6	868.024	3	18.4232	876000000	8620	IgG-MCC-150ng-1.raw	P01859|IGHG2_HUMAN	5	2971	(HexNAc)4(Hex)3(Fuc)1_60:0	N5:(HexNAc)4(Hex)3(Fuc)1_60:0:1000.00
EEQFN(+1444.53)STFR	(HexNAc)4(Hex)3(Fuc)1	120	NLink		0	0	87.36	79.08	95.64	100	2601.05	1444.53	9	0.6	868.024	3	18.4232	876000000	8631	IgG-MCC-150ng-1.raw	P01859|IGHG2_HUMAN	5	2971	(HexNAc)4(Hex)3(Fuc)1_60:0	N5:(HexNAc)4(Hex)3(Fuc)1_60:0:1000.00
EEQFN(+1444.53)STFR	(HexNAc)4(Hex)3(Fuc)1	120	NLink		0	0	61.85	83.72	39.97	100	2601.05	1444.53	9	0.6	868.024	3	24.9525	13100000	12419	IgG-MCC-150ng-1.raw	P01859|IGHG2_HUMAN	5	2972	(HexNAc)4(Hex)3(Fuc)1_60:0	N5:(HexNAc)4(Hex)3(Fuc)1_60:0:1000.00
EEQFN(+1444.53)STFR	(HexNAc)4(Hex)3(Fuc)1	120	NLink		0	0	85.28	76.37	94.19	100	2601.05	1444.53	9	0.6	868.024	3	18.4232	876000000	8058	IgG-MCC-150ng-1.raw	P01859|IGHG2_HUMAN	5	2971	(HexNAc)4(Hex)3(Fuc)1_60:0	N5:(HexNAc)4(Hex)3(Fuc)1_60:0:1000.00
EEQFN(+1444.53)STFR	(HexNAc)4(Hex)3(Fuc)1	120	NLink		0	0	67.38	52.7	82.05	100	2601.05	1444.53	9	1.1	1301.53	2	29.8038	18800000	12084	IgG-MCC-150ng-1.raw	P01859|IGHG2_HUMAN	5	16465	(HexNAc)4(Hex)3(Fuc)1_60:0	N5:(HexNAc)4(Hex)3(Fuc)1_60:0:1000.00
EEQFN(+1444.53)STFR	(HexNAc)4(Hex)3(Fuc)1	120	NLink		0	0	42.94	58.63	27.25	100	2601.05	1444.53	9	0.6	868.024	3	24.9525	13100000	14368	IgG-MCC-150ng-1.raw	P01859|IGHG2_HUMAN	5	2972	(HexNAc)4(Hex)3(Fuc)1_60:0	N5:(HexNAc)4(Hex)3(Fuc)1_60:0:1001.00
EEQFN(+1444.53)STFR	(HexNAc)4(Hex)3(Fuc)1	120	NLink		0	0	78.81	63.14	94.48	100	2601.05	1444.53	9	-0.1	1301.53	2	18.4593	4920000000	8298	IgG-MCC-150ng-1.raw	P01859|IGHG2_HUMAN	5	16462	(HexNAc)4(Hex)3(Fuc)1_60:0	N5:(HexNAc)4(Hex)3(Fuc)1_60:0:1000.00
EEQFN(+1444.53)STFR	(HexNAc)4(Hex)3(Fuc)1	120	NLink		0	0	61.68	53.87	69.49	100	2601.05	1444.53	9	1.1	1301.53	2	29.8038	18800000	13114	IgG-MCC-150ng-1.raw	P01859|IGHG2_HUMAN	5	16465	(HexNAc)4(Hex)3(Fuc)1_60:0	N5:(HexNAc)4(Hex)3(Fuc)1_60:0:1000.00
EEQFN(+1444.53)STFR	(HexNAc)4(Hex)3(Fuc)1	120	NLink		0	0	76.7	63.16	90.24	100	2601.05	1444.53	9	3	1301.53	2	20.0499		9037	IgG-MCC-150ng-1.raw	P01859|IGHG2_HUMAN	5	0	(HexNAc)4(Hex)3(Fuc)1_60:0	N5:(HexNAc)4(Hex)3(Fuc)1_60:0:1000.00
EEQFN(+1444.53)STFR	(HexNAc)4(Hex)3(Fuc)1	120	NLink		0	0	61.46	53.42	69.5	100	2601.05	1444.53	9	1.1	1301.53	2	29.8038	18800000	11774	IgG-MCC-150ng-1.raw	P01859|IGHG2_HUMAN	5	16465	(HexNAc)4(Hex)3(Fuc)1_60:0	N5:(HexNAc)4(Hex)3(Fuc)1_60:0:1000.00
EEQFN(+1444.53)STFR	(HexNAc)4(Hex)3(Fuc)1	120	NLink		0	0	73.2	59.74	86.66	100	2601.05	1444.53	9	1.9	1301.53	2	21.6168		9935	IgG-MCC-150ng-1.raw	P01859|IGHG2_HUMAN	5	0	(HexNAc)4(Hex)3(Fuc)1_60:0	N5:(HexNAc)4(Hex)3(Fuc)1_60:0:1000.00
EEQFN(+1444.53)STFR	(HexNAc)4(Hex)3(Fuc)1	120	NLink		0	0	89.74	82	97.48	100	2601.05	1444.53	9	2.6	868.025	3	19.8548		8924	IgG-MCC-150ng-1.raw	P01859|IGHG2_HUMAN	5	0	(HexNAc)4(Hex)3(Fuc)1_60:0	N5:(HexNAc)4(Hex)3(Fuc)1_60:0:1000.00
EEQFN(+1444.53)STFR	(HexNAc)4(Hex)3(Fuc)1	120	NLink		0	0	61.21	54.34	68.08	100	2601.05	1444.53	9	1.1	1301.53	2	29.8038	18800000	12543	IgG-MCC-150ng-1.raw	P01859|IGHG2_HUMAN	5	16465	(HexNAc)4(Hex)3(Fuc)1_60:0	N5:(HexNAc)4(Hex)3(Fuc)1_60:0:1000.00
EEQFN(+1444.53)STFR	(HexNAc)4(Hex)3(Fuc)1	120	NLink		0	0	80.14	62.54	97.75	100	2601.05	1444.53	9	-0.1	1301.53	2	18.4593	4920000000	8643	IgG-MCC-150ng-1.raw	P01859|IGHG2_HUMAN	5	16462	(HexNAc)4(Hex)3(Fuc)1_60:0	N5:(HexNAc)4(Hex)3(Fuc)1_60:0:1000.00
EEQFN(+1444.53)STFR	(HexNAc)4(Hex)3(Fuc)1	120	NLink		0	0	80.88	82.32	79.45	100	2601.05	1444.53	9	2.5	868.025	3	20.3909		9232	IgG-MCC-150ng-1.raw	P01859|IGHG2_HUMAN	5	0	(HexNAc)4(Hex)3(Fuc)1_60:0	N5:(HexNAc)4(Hex)3(Fuc)1_60:0:1000.00
EEQFN(+1444.53)STFR	(HexNAc)4(Hex)3(Fuc)1	120	NLink		0	0	57.88	52.42	63.34	100	2601.05	1444.53	9	1.1	1301.53	2	29.8038	18800000	16006	IgG-MCC-150ng-1.raw	P01859|IGHG2_HUMAN	5	16465	(HexNAc)4(Hex)3(Fuc)1_60:0	N5:(HexNAc)4(Hex)3(Fuc)1_60:0:1000.00
EEQFN(+1444.53)STFR	(HexNAc)4(Hex)3(Fuc)1	120	NLink		0	0	82.35	64.61	100.09	100	2601.05	1444.53	9	2.9	1301.53	2	19.9101		8957	IgG-MCC-150ng-1.raw	P01859|IGHG2_HUMAN	5	0	(HexNAc)4(Hex)3(Fuc)1_60:0	N5:(HexNAc)4(Hex)3(Fuc)1_60:0:1000.00
EEQFN(+1444.53)STFR	(HexNAc)4(Hex)3(Fuc)1	120	NLink		0	0	59.12	53.27	64.98	100	2601.05	1444.53	9	1.1	1301.53	2	29.8038	18800000	13782	IgG-MCC-150ng-1.raw	P01859|IGHG2_HUMAN	5	16465	(HexNAc)4(Hex)3(Fuc)1_60:0	N5:(HexNAc)4(Hex)3(Fuc)1_60:0:1000.00
EEQFN(+1444.53)STFR	(HexNAc)4(Hex)3(Fuc)1	120	NLink		0	0	64.18	81.53	46.82	100	2601.05	1444.53	9	2.3	868.025	3	20.903		9527	IgG-MCC-150ng-1.raw	P01859|IGHG2_HUMAN	5	0	(HexNAc)4(Hex)3(Fuc)1_60:0	N5:(HexNAc)4(Hex)3(Fuc)1_60:0:1000.00
EEQFN(+1444.53)STFR	(HexNAc)4(Hex)3(Fuc)1	120	NLink		0	0	80.55	60.77	100.32	100	2601.05	1444.53	9	2.2	1301.53	2	20.7589		9444	IgG-MCC-150ng-1.raw	P01859|IGHG2_HUMAN	5	0	(HexNAc)4(Hex)3(Fuc)1_60:0	N5:(HexNAc)4(Hex)3(Fuc)1_60:0:1000.00
EEQFN(+1444.53)STF	(HexNAc)4(Hex)3(Fuc)1	120	NLink		0	0	61.89	56.29	67.5	100	2444.95	1444.53	8	2.1	1223.48	2	30.1514	15600000	15651	IgG-MCC-150ng-2.raw	P01859|IGHG2_HUMAN	5	16859	(HexNAc)4(Hex)3(Fuc)1_60:0	N5:(HexNAc)4(Hex)3(Fuc)1_60:0:1000.00
EEQFN(+1444.53)STF	(HexNAc)4(Hex)3(Fuc)1	120	NLink		0	0	55.02	46.06	63.98	100	2444.95	1444.53	8	1.4	815.991	3	30.1377	576000	15619	IgG-MCC-150ng-2.raw	P01859|IGHG2_HUMAN	5	1844	(HexNAc)4(Hex)3(Fuc)1_60:0	N5:(HexNAc)4(Hex)3(Fuc)1_60:0:1000.00
EEQFN(+1444.53)STF	(HexNAc)4(Hex)3(Fuc)1	120	NLink		0	0	53.23	42.88	63.58	100	2444.95	1444.53	8	1.4	815.991	3	30.1377	576000	15609	IgG-MCC-150ng-2.raw	P01859|IGHG2_HUMAN	5	1844	(HexNAc)4(Hex)3(Fuc)1_60:0	N5:(HexNAc)4(Hex)3(Fuc)1_60:0:1000.00
EEQFN(+1444.53)STF	(HexNAc)4(Hex)3(Fuc)1	120	NLink		0	0	60.11	55.36	64.87	100	2444.95	1444.53	8	2.1	1223.48	2	30.1514	15600000	15584	IgG-MCC-150ng-2.raw	P01859|IGHG2_HUMAN	5	16859	(HexNAc)4(Hex)3(Fuc)1_60:0	N5:(HexNAc)4(Hex)3(Fuc)1_60:0:1000.00
EEQFN(+1444.53)STF	(HexNAc)4(Hex)3(Fuc)1	120	NLink		0	0	60.16	52.81	67.51	100	2444.95	1444.53	8	1.2	815.99	3	29.806	500000	14564	IgG-MCC-150ng-1.raw	P01859|IGHG2_HUMAN	5	1660	(HexNAc)4(Hex)3(Fuc)1_60:0	N5:(HexNAc)4(Hex)3(Fuc)1_60:0:1000.00
EEQFN(+1444.53)STF	(HexNAc)4(Hex)3(Fuc)1	120	NLink		0	0	63.3	52.95	73.65	100	2444.95	1444.53	8	1.2	815.99	3	29.806	500000	14572	IgG-MCC-150ng-1.raw	P01859|IGHG2_HUMAN	5	1660	(HexNAc)4(Hex)3(Fuc)1_60:0	N5:(HexNAc)4(Hex)3(Fuc)1_60:0:1000.00
EEQFN(+1444.53)STF	(HexNAc)4(Hex)3(Fuc)1	120	NLink		0	0	63.09	63.98	62.2	100	2444.95	1444.53	8	1.9	1223.48	2	29.8216	15700000	14580	IgG-MCC-150ng-1.raw	P01859|IGHG2_HUMAN	5	15237	(HexNAc)4(Hex)3(Fuc)1_60:0	N5:(HexNAc)4(Hex)3(Fuc)1_60:0:1000.00
EEQFN(+1444.53)STYR	(HexNAc)4(Hex)3(Fuc)1	120	NLink		0	0	41.36	43.9	38.82	100	2617.04	1444.53	9	1.9	1309.53	2	11.9701	1790000	5443	IgG-MCC-150ng-2.raw	P01861|IGHG4_HUMAN	5	18430	(HexNAc)4(Hex)3(Fuc)1_60:0	N5:(HexNAc)4(Hex)3(Fuc)1_60:0:1000.00
EEQFN(+1444.53)STYR	(HexNAc)4(Hex)3(Fuc)1	120	NLink		0	0	71.14	75.87	66.42	100	2617.04	1444.53	9	1	873.356	3	12.649	69400000	4915	IgG-MCC-150ng-1.raw	P01861|IGHG4_HUMAN	5	3124	(HexNAc)4(Hex)3(Fuc)1_60:0	N5:(HexNAc)4(Hex)3(Fuc)1_60:0:1000.00
EEQFN(+1444.53)STYR	(HexNAc)4(Hex)3(Fuc)1	120	NLink		0	0	72.35	76.39	68.3	100	2617.04	1444.53	9	1	873.356	3	12.649	69400000	4906	IgG-MCC-150ng-1.raw	P01861|IGHG4_HUMAN	5	3124	(HexNAc)4(Hex)3(Fuc)1_60:0	N5:(HexNAc)4(Hex)3(Fuc)1_60:0:1000.00
EEQFN(+1444.53)STYR	(HexNAc)4(Hex)3(Fuc)1	120	NLink		0	1	25.22	22.01	28.43	100	2617.04	1444.53	9	0.9	1309.03	2	14.5213		6013	IgG-MCC-150ng-1.raw	P01861|IGHG4_HUMAN	5	0	(HexNAc)4(Hex)3(Fuc)1_60:0	N5:(HexNAc)4(Hex)3(Fuc)1_60:0:1000.00
EEQFN(+1444.53)STY	(HexNAc)4(Hex)3(Fuc)1	120	NLink		0	0	44.74	53.28	36.21	100	2460.94	1444.53	8	2.7	1231.48	2	20.036	965000	9836	IgG-MCC-150ng-2.raw	P01861|IGHG4_HUMAN	5	17059	(HexNAc)4(Hex)3(Fuc)1_60:0	N5:(HexNAc)4(Hex)3(Fuc)1_60:0:1000.00
EEQFN(+1444.53)STY	(HexNAc)4(Hex)3(Fuc)1	120	NLink		0	0	49.12	57.18	41.05	100	2460.94	1444.53	8	2.7	1231.48	2	20.036	965000	9846	IgG-MCC-150ng-2.raw	P01861|IGHG4_HUMAN	5	17059	(HexNAc)4(Hex)3(Fuc)1_60:0	N5:(HexNAc)4(Hex)3(Fuc)1_60:0:1000.00
EEQFN(+1444.53)STY	(HexNAc)4(Hex)3(Fuc)1	120	NLink		0	0	45.16	50.43	39.9	100	2460.94	1444.53	8	3.2	1231.48	2	19.6023	964000	8750	IgG-MCC-150ng-1.raw	P01861|IGHG4_HUMAN	5	15421	(HexNAc)4(Hex)3(Fuc)1_60:0	N5:(HexNAc)4(Hex)3(Fuc)1_60:0:1000.00
EEQFN(+1444.53)STY	(HexNAc)4(Hex)3(Fuc)1	120	NLink		0	0	55.45	66.15	44.74	100	2460.94	1444.53	8	3.2	1231.48	2	19.6023	964000	8757	IgG-MCC-150ng-1.raw	P01861|IGHG4_HUMAN	5	15421	(HexNAc)4(Hex)3(Fuc)1_60:0	N5:(HexNAc)4(Hex)3(Fuc)1_60:0:1000.00
EEQFN(+1460.53)STFR	(HexNAc)4(Hex)4	126	NLink		0	0	75.07	74.84	75.3	0	2617.04	1460.53	9	-0.1	1309.53	2	18.2497	52400000	9139	IgG-MCC-150ng-2.raw	P01859|IGHG2_HUMAN	5	18423	(HexNAc)4(Hex)4_63:0	N5:(HexNAc)4(Hex)4_63:0:1000.00
EEQFN(+1460.53)STFR	(HexNAc)4(Hex)4	126	NLink		0	0	51.19	54.9	47.48	0	2617.04	1460.53	9	1.7	1309.53	2	20.4503	3540000	9829	IgG-MCC-150ng-2.raw	P01859|IGHG2_HUMAN	5	18429	(HexNAc)4(Hex)4_63:0	N5:(HexNAc)4(Hex)4_63:0:1000.00
EEQFN(+1460.53)STFR	(HexNAc)4(Hex)4	126	NLink		0	0	50.04	51.04	49.04	0	2617.04	1460.53	9	1.7	1309.53	2	20.4503	3540000	10316	IgG-MCC-150ng-2.raw	P01859|IGHG2_HUMAN	5	18429	(HexNAc)4(Hex)4_63:0	N5:(HexNAc)4(Hex)4_63:0:1000.00
EEQFN(+1460.53)STFR	(HexNAc)4(Hex)4	126	NLink		0	0	44.74	50.66	38.83	0	2617.04	1460.53	9	1.7	1309.53	2	20.4503	3540000	10486	IgG-MCC-150ng-2.raw	P01859|IGHG2_HUMAN	5	18429	(HexNAc)4(Hex)4_63:0	N5:(HexNAc)4(Hex)4_63:0:1000.00
EEQFN(+1460.53)STFR	(HexNAc)4(Hex)4	126	NLink		0	0	65.95	57.06	74.84	0	2617.04	1460.53	9	-1	1309.53	2	24.0659		12144	IgG-MCC-150ng-2.raw	P01859|IGHG2_HUMAN	5	0	(HexNAc)4(Hex)4_63:0	N5:(HexNAc)4(Hex)4_63:0:1000.00
EEQFN(+1460.53)STFR	(HexNAc)4(Hex)4	126	NLink		0	0	34.52	38.49	30.55	0	2617.04	1460.53	9	0	1309.53	2	24.8278	3420000	12363	IgG-MCC-150ng-2.raw	P01859|IGHG2_HUMAN	5	18424	(HexNAc)4(Hex)4_63:0	N5:(HexNAc)4(Hex)4_63:0:1000.00
EEQFN(+1460.53)STFR	(HexNAc)4(Hex)4	126	NLink		0	1	45.1	47.67	42.52	0	2617.04	1460.53	9	1.5	1309.03	2	23.6807		11927	IgG-MCC-150ng-2.raw	P01859|IGHG2_HUMAN	5	0	(HexNAc)4(Hex)4_63:0	N5:(HexNAc)4(Hex)4_63:0:1000.00
EEQFN(+1460.53)STFR	(HexNAc)4(Hex)4	126	NLink		0	0	41.58	49.03	34.13	0	2617.04	1460.53	9	0	1309.53	2	24.8278	3420000	12704	IgG-MCC-150ng-2.raw	P01859|IGHG2_HUMAN	5	18424	(HexNAc)4(Hex)4_63:0	N5:(HexNAc)4(Hex)4_63:0:1000.00
EEQFN(+1460.53)STFR	(HexNAc)4(Hex)4	126	NLink		0	0	77.69	75.58	79.81	0	2617.04	1460.53	9	8.3	1309.54	2	18.8266		9207	IgG-MCC-150ng-2.raw	P01859|IGHG2_HUMAN	5	0	(HexNAc)4(Hex)4_63:0	N5:(HexNAc)4(Hex)4_63:0:1000.00
EEQFN(+1460.53)STFR	(HexNAc)4(Hex)4	126	NLink		0	0	48.65	50.89	46.4	0	2617.04	1460.53	9	2.7	1309.53	2	23.8354		12016	IgG-MCC-150ng-2.raw	P01859|IGHG2_HUMAN	5	0	(HexNAc)4(Hex)4_63:0	N5:(HexNAc)4(Hex)4_63:0:1000.00
EEQFN(+1460.53)STFR	(HexNAc)4(Hex)4	126	NLink		0	0	80.27	78.68	81.86	0	2617.04	1460.53	9	-1.6	1309.53	2	19.0608		9326	IgG-MCC-150ng-2.raw	P01859|IGHG2_HUMAN	5	0	(HexNAc)4(Hex)4_63:0	N5:(HexNAc)4(Hex)4_63:0:1000.00
EEQFN(+1460.53)STFR	(HexNAc)4(Hex)4	126	NLink		0	1	53.73	45.62	61.84	0	2617.04	1460.53	9	-2.3	873.017	3	2.4559		935	IgG-MCC-150ng-2.raw	P01859|IGHG2_HUMAN	5	0	(HexNAc)4(Hex)4_63:0	N5:(HexNAc)4(Hex)4_63:0:1000.00
EEQFN(+1460.53)STFR	(HexNAc)4(Hex)4	126	NLink		0	0	64.61	60.42	68.8	0	2617.04	1460.53	9	-0.1	1309.53	2	18.2497	52400000	9046	IgG-MCC-150ng-2.raw	P01859|IGHG2_HUMAN	5	18423	(HexNAc)4(Hex)4_63:0	N5:(HexNAc)4(Hex)4_63:0:1000.00
EEQFN(+1460.53)STFR	(HexNAc)4(Hex)4	126	NLink		0	0	68.65	60.37	76.94	0	2617.04	1460.53	9	0.1	873.355	3	18.2606	6450000	8922	IgG-MCC-150ng-2.raw	P01859|IGHG2_HUMAN	5	3582	(HexNAc)4(Hex)4_63:0	N5:(HexNAc)4(Hex)4_63:0:1000.00
EEQFN(+1460.53)STFR	(HexNAc)4(Hex)4	126	NLink		0	0	72.89	82.25	63.53	0	2617.04	1460.53	9	1.4	1309.53	2	19.4725		9555	IgG-MCC-150ng-2.raw	P01859|IGHG2_HUMAN	5	0	(HexNAc)4(Hex)4_63:0	N5:(HexNAc)4(Hex)4_63:0:1000.00
EEQFN(+1460.53)STFR	(HexNAc)4(Hex)4	126	NLink		0	0	43.81	45.86	41.77	0	2617.04	1460.53	9	2.1	1309.53	2	17.6379	2080000	8772	IgG-MCC-150ng-2.raw	P01859|IGHG2_HUMAN	5	18432	(HexNAc)4(Hex)4_63:0	N5:(HexNAc)4(Hex)4_63:0:1000.00
EEQFN(+1460.53)STFR	(HexNAc)4(Hex)4	126	NLink		0	1	60.46	51.14	69.77	0	2617.04	1460.53	9	1.6	873.02	3	18.2254		8916	IgG-MCC-150ng-2.raw	P01859|IGHG2_HUMAN	5	0	(HexNAc)4(Hex)4_63:0	N5:(HexNAc)4(Hex)4_63:0:1000.00
EEQFN(+1460.53)STFR	(HexNAc)4(Hex)4	126	NLink		0	0	32.81	36.11	29.51	0	2617.04	1460.53	9	0	1309.53	2	24.8278	3420000	12335	IgG-MCC-150ng-2.raw	P01859|IGHG2_HUMAN	5	18424	(HexNAc)4(Hex)4_63:0	N5:(HexNAc)4(Hex)4_63:0:1000.00
EEQFN(+1460.53)STFR	(HexNAc)4(Hex)4	126	NLink		0	0	67.03	60.58	73.49	0	2617.04	1460.53	9	-0.1	1309.53	2	18.2497	52400000	8887	IgG-MCC-150ng-2.raw	P01859|IGHG2_HUMAN	5	18423	(HexNAc)4(Hex)4_63:0	N5:(HexNAc)4(Hex)4_63:0:1000.00
EEQFN(+1460.53)STFR	(HexNAc)4(Hex)4	126	NLink		0	0	65.17	59.02	71.31	0	2617.04	1460.53	9	8	1309.54	2	19.433		9533	IgG-MCC-150ng-2.raw	P01859|IGHG2_HUMAN	5	0	(HexNAc)4(Hex)4_63:0	N5:(HexNAc)4(Hex)4_63:0:1000.00
EEQFN(+1460.53)STFR	(HexNAc)4(Hex)4	126	NLink		0	2	54.69	48.81	60.57	0	2617.04	1460.53	9	0.7	1310.03	2	19.0433	4240000	9529	IgG-MCC-150ng-2.raw	P01859|IGHG2_HUMAN	5	18449	(HexNAc)4(Hex)4_63:0	N5:(HexNAc)4(Hex)4_63:0:1000.00
EEQFN(+1460.53)STFR	(HexNAc)4(Hex)4	126	NLink		0	0	44.95	43.25	46.65	0	2617.04	1460.53	9	1.7	1309.53	2	20.4503	3540000	9837	IgG-MCC-150ng-2.raw	P01859|IGHG2_HUMAN	5	18429	(HexNAc)4(Hex)4_63:0	N5:(HexNAc)4(Hex)4_63:0:1000.00
EEQFN(+1460.53)STFR	(HexNAc)4(Hex)4	126	NLink		0	0	73.52	70.46	76.59	0	2617.04	1460.53	9	-0.1	1309.53	2	18.2497	52400000	9042	IgG-MCC-150ng-2.raw	P01859|IGHG2_HUMAN	5	18423	(HexNAc)4(Hex)4_63:0	N5:(HexNAc)4(Hex)4_63:0:1000.00
EEQFN(+1460.53)STFR	(HexNAc)4(Hex)4	126	NLink		0	0	45.65	36.79	54.5	0	2617.04	1460.53	9	7.2	1309.54	2	22.3088	2130000	10946	IgG-MCC-150ng-2.raw	P01859|IGHG2_HUMAN	5	18441	(HexNAc)4(Hex)4_63:0	N5:(HexNAc)4(Hex)4_63:0:1000.00
EEQFN(+1460.53)STFR	(HexNAc)4(Hex)4	126	NLink		0	0	50.25	37.3	63.2	0	2617.04	1460.53	9	2.1	1309.53	2	17.6379	2080000	8547	IgG-MCC-150ng-2.raw	P01859|IGHG2_HUMAN	5	18432	(HexNAc)4(Hex)4_63:0	N5:(HexNAc)4(Hex)4_63:0:1000.00
EEQFN(+1460.53)STFR	(HexNAc)4(Hex)4	126	NLink		0	0	55.45	56.5	54.4	0	2617.04	1460.53	9	1.8	1309.53	2	20.115	4020000	9038	IgG-MCC-150ng-1.raw	P01859|IGHG2_HUMAN	5	16608	(HexNAc)4(Hex)4_63:0	N5:(HexNAc)4(Hex)4_63:0:1000.00
EEQFN(+1460.53)STFR	(HexNAc)4(Hex)4	126	NLink		0	0	51.79	57.15	46.43	0	2617.04	1460.53	9	1.8	1309.53	2	20.115	4020000	10074	IgG-MCC-150ng-1.raw	P01859|IGHG2_HUMAN	5	16608	(HexNAc)4(Hex)4_63:0	N5:(HexNAc)4(Hex)4_63:0:1000.00
EEQFN(+1460.53)STFR	(HexNAc)4(Hex)4	126	NLink		0	2	80.62	74.47	86.77	0	2617.04	1460.53	9	4.6	1310.04	2	18.7893	4780000	8304	IgG-MCC-150ng-1.raw	P01859|IGHG2_HUMAN	5	16630	(HexNAc)4(Hex)4_63:0	N5:(HexNAc)4(Hex)4_63:0:1000.00
EEQFN(+1460.53)STFR	(HexNAc)4(Hex)4	126	NLink		0	2	81.04	73.23	88.84	0	2617.04	1460.53	9	7.3	1310.04	2	18.516	1250000	8177	IgG-MCC-150ng-1.raw	P01859|IGHG2_HUMAN	5	16631	(HexNAc)4(Hex)4_63:0	N5:(HexNAc)4(Hex)4_63:0:1000.00
EEQFN(+1460.53)STFR	(HexNAc)4(Hex)4	126	NLink		0	0	76.83	69.86	83.8	0	2617.04	1460.53	9	-0.2	873.355	3	17.7788	8170000	7826	IgG-MCC-150ng-1.raw	P01859|IGHG2_HUMAN	5	3114	(HexNAc)4(Hex)4_63:0	N5:(HexNAc)4(Hex)4_63:0:1000.00
EEQFN(+1460.53)STFR	(HexNAc)4(Hex)4	126	NLink		0	0	86.16	81.84	90.48	0	2617.04	1460.53	9	0.3	1309.53	2	17.7921	53300000	7959	IgG-MCC-150ng-1.raw	P01859|IGHG2_HUMAN	5	16597	(HexNAc)4(Hex)4_63:0	N5:(HexNAc)4(Hex)4_63:0:1000.00
EEQFN(+1460.53)STFR	(HexNAc)4(Hex)4	126	NLink		0	2	72.55	68.33	76.77	0	2617.04	1460.53	9	4.6	1310.04	2	18.7893	4780000	8320	IgG-MCC-150ng-1.raw	P01859|IGHG2_HUMAN	5	16630	(HexNAc)4(Hex)4_63:0	N5:(HexNAc)4(Hex)4_63:0:1000.00
EEQFN(+1460.53)STFR	(HexNAc)4(Hex)4	126	NLink		0	0	68.95	69.71	68.19	0	2617.04	1460.53	9	0.6	1309.53	2	23.5138		10989	IgG-MCC-150ng-1.raw	P01859|IGHG2_HUMAN	5	0	(HexNAc)4(Hex)4_63:0	N5:(HexNAc)4(Hex)4_63:0:1000.00
EEQFN(+1460.53)STFR	(HexNAc)4(Hex)4	126	NLink		0	1	29.61	32.64	26.58	0	2617.04	1460.53	9	8	1309.04	2	28.0182	264000	13594	IgG-MCC-150ng-1.raw	P01859|IGHG2_HUMAN	5	16588	(HexNAc)4(Hex)4_63:0	N5:(HexNAc)4(Hex)4_63:0:1000.00
EEQFN(+1460.53)STFR	(HexNAc)4(Hex)4	126	NLink		0	1	41.16	50.4	31.92	0	2617.04	1460.53	9	3	873.022	3	23.823		11152	IgG-MCC-150ng-1.raw	P01859|IGHG2_HUMAN	5	0	(HexNAc)4(Hex)4_63:0	N5:(HexNAc)4(Hex)4_63:0:1000.00
EEQFN(+1460.53)STFR	(HexNAc)4(Hex)4	126	NLink		0	0	50.06	60.94	39.19	0	2617.04	1460.53	9	1.8	1309.53	2	20.115	4020000	10037	IgG-MCC-150ng-1.raw	P01859|IGHG2_HUMAN	5	16608	(HexNAc)4(Hex)4_63:0	N5:(HexNAc)4(Hex)4_63:0:1000.00
EEQFN(+1460.53)STFR	(HexNAc)4(Hex)4	126	NLink		0	0	60.8	65.09	56.52	0	2617.04	1460.53	9	1.8	1309.53	2	20.115	4020000	8956	IgG-MCC-150ng-1.raw	P01859|IGHG2_HUMAN	5	16608	(HexNAc)4(Hex)4_63:0	N5:(HexNAc)4(Hex)4_63:0:1000.00
EEQFN(+1460.53)STFR	(HexNAc)4(Hex)4	126	NLink		0	0	74.41	67.79	81.02	0	2617.04	1460.53	9	-0.2	873.355	3	17.7788	8170000	7851	IgG-MCC-150ng-1.raw	P01859|IGHG2_HUMAN	5	3114	(HexNAc)4(Hex)4_63:0	N5:(HexNAc)4(Hex)4_63:0:1000.00
EEQFN(+1460.53)STFR	(HexNAc)4(Hex)4	126	NLink		0	0	45.66	56.6	34.71	0	2617.04	1460.53	9	1.8	1309.53	2	20.115	4020000	9660	IgG-MCC-150ng-1.raw	P01859|IGHG2_HUMAN	5	16608	(HexNAc)4(Hex)4_63:0	N5:(HexNAc)4(Hex)4_63:0:1000.00
EEQFN(+1460.53)STFR	(HexNAc)4(Hex)4	126	NLink		0	0	67.46	63.76	71.16	0	2617.04	1460.53	9	1	1309.53	2	24.4683	1770000	11094	IgG-MCC-150ng-1.raw	P01859|IGHG2_HUMAN	5	16602	(HexNAc)4(Hex)4_63:0	N5:(HexNAc)4(Hex)4_63:0:1000.00
EEQFN(+1460.53)STFR	(HexNAc)4(Hex)4	126	NLink		0	0	84.16	80.5	87.82	0	2617.04	1460.53	9	0.3	1309.53	2	17.7921	53300000	7962	IgG-MCC-150ng-1.raw	P01859|IGHG2_HUMAN	5	16597	(HexNAc)4(Hex)4_63:0	N5:(HexNAc)4(Hex)4_63:0:1000.00
EEQFN(+1460.53)STFR	(HexNAc)4(Hex)4	126	NLink		0	0	66.03	62.67	69.39	0	2617.04	1460.53	9	2.1	873.357	3	17.6249	137000	7765	IgG-MCC-150ng-1.raw	P01859|IGHG2_HUMAN	5	3131	(HexNAc)4(Hex)4_63:0	N5:(HexNAc)4(Hex)4_63:0:1000.00
EEQFN(+1460.53)STFR	(HexNAc)4(Hex)4	126	NLink		0	0	74.38	75.52	73.25	0	2617.04	1460.53	9	0.6	1309.53	2	19.2073		8569	IgG-MCC-150ng-1.raw	P01859|IGHG2_HUMAN	5	0	(HexNAc)4(Hex)4_63:0	N5:(HexNAc)4(Hex)4_63:0:1000.00
EEQFN(+1460.53)STFR	(HexNAc)4(Hex)4	126	NLink		0	1	47.13	59.33	34.93	0	2617.04	1460.53	9	4.5	1309.03	2	21.0296	3040000	9813	IgG-MCC-150ng-1.raw	P01859|IGHG2_HUMAN	5	16587	(HexNAc)4(Hex)4_63:0	N5:(HexNAc)4(Hex)4_63:0:1000.00
EEQFN(+1460.53)STFR	(HexNAc)4(Hex)4	126	NLink		0	0	59.93	61.43	58.44	0	2617.04	1460.53	9	0.8	1309.53	2	17.4378	1900000	7687	IgG-MCC-150ng-1.raw	P01859|IGHG2_HUMAN	5	16600	(HexNAc)4(Hex)4_63:0	N5:(HexNAc)4(Hex)4_63:0:1000.00
EEQFN(+1460.53)STFR	(HexNAc)4(Hex)4	126	NLink		0	0	63.76	75.79	51.74	0	2617.04	1460.53	9	0.4	1309.53	2	19.1562		8541	IgG-MCC-150ng-1.raw	P01859|IGHG2_HUMAN	5	0	(HexNAc)4(Hex)4_63:0	N5:(HexNAc)4(Hex)4_63:0:1000.00
EEQFN(+1460.53)STF	(HexNAc)4(Hex)4	126	NLink		0	4	39	22.13	55.87	0	2460.94	1460.53	8	-2.2	1232.48	2	29.6607		15341	IgG-MCC-150ng-2.raw	P01859|IGHG2_HUMAN	5	0	(HexNAc)4(Hex)4_63:0	N5:(HexNAc)4(Hex)4_63:0:1000.00
EEQFN(+1460.53)STF	(HexNAc)4(Hex)4	126	NLink		0	0	45.3	44.65	45.94	0	2460.94	1460.53	8	1.5	821.322	3	29.9639	48000	15527	IgG-MCC-150ng-2.raw	P01859|IGHG2_HUMAN	5	2197	(HexNAc)4(Hex)4_63:0	N5:(HexNAc)4(Hex)4_63:0:1000.00
EEQFN(+1460.53)STF	(HexNAc)4(Hex)4	126	NLink		0	0	41.33	45.8	36.86	0	2460.94	1460.53	8	1.5	821.322	3	29.9639	48000	15536	IgG-MCC-150ng-2.raw	P01859|IGHG2_HUMAN	5	2197	(HexNAc)4(Hex)4_63:0	N5:(HexNAc)4(Hex)4_63:0:1000.00
EEQFN(+1460.53)STF	(HexNAc)4(Hex)4	126	NLink		0	0	40.95	36.02	45.88	0	2460.94	1460.53	8	1.1	1231.48	2	30.053		15567	IgG-MCC-150ng-2.raw	P01859|IGHG2_HUMAN	5	0	(HexNAc)4(Hex)4_63:0	N5:(HexNAc)4(Hex)4_63:0:1000.00
EEQFN(+1460.53)STF	(HexNAc)4(Hex)4	126	NLink		0	4	56.97	47.29	66.64	0	2460.94	1460.53	8	-1.9	1232.48	2	29.4873	278000	14453	IgG-MCC-150ng-1.raw	P01859|IGHG2_HUMAN	5	15441	(HexNAc)4(Hex)4_63:0	N5:(HexNAc)4(Hex)4_63:0:1000.00
EEQFN(+1460.53)STYR	(HexNAc)4(Hex)4	126	NLink		0	0	47.76	57.11	38.4	0	2633.04	1460.53	9	0.8	878.687	3	12.7102	11100000	5724	IgG-MCC-150ng-2.raw	P01861|IGHG4_HUMAN	5	3792	(HexNAc)4(Hex)4_63:0	N5:(HexNAc)4(Hex)4_63:0:1000.00
EEQFN(+1501.55)STFR	(HexNAc)5(Hex)3	192	NLink		0	0	52.52	70.54	34.5	100	2658.07	1501.55	9	0.2	887.031	3	19.5407	1880000	9640	IgG-MCC-150ng-2.raw	P01859|IGHG2_HUMAN	5	4279	(HexNAc)5(Hex)3_96:0	N5:(HexNAc)5(Hex)3_96:0:1000.00
EEQFN(+1501.55)STFR	(HexNAc)5(Hex)3	192	NLink		0	1	68.11	67.81	68.4	100	2658.07	1501.55	9	-1.3	1329.54	2	19.8262		9750	IgG-MCC-150ng-2.raw	P01859|IGHG2_HUMAN	5	0	(HexNAc)5(Hex)3_96:0	N5:(HexNAc)5(Hex)3_96:0:1000.00
EEQFN(+1501.55)STFR	(HexNAc)5(Hex)3	192	NLink		0	0	57.99	66.44	49.54	100	2658.07	1501.55	9	-0.5	1330.04	2	19.2284		9417	IgG-MCC-150ng-2.raw	P01859|IGHG2_HUMAN	5	0	(HexNAc)5(Hex)3_96:0	N5:(HexNAc)5(Hex)3_96:0:1000.00
EEQFN(+1501.55)STFR	(HexNAc)5(Hex)3	192	NLink		0	0	57.22	66	48.44	100	2658.07	1501.55	9	0.2	887.031	3	19.5407	1880000	9609	IgG-MCC-150ng-2.raw	P01859|IGHG2_HUMAN	5	4279	(HexNAc)5(Hex)3_96:0	N5:(HexNAc)5(Hex)3_96:0:1000.00
EEQFN(+1501.55)STFR	(HexNAc)5(Hex)3	192	NLink		0	0	31.61	34.52	28.69	100	2658.07	1501.55	9	2	887.032	3	20.8553	768000	10381	IgG-MCC-150ng-2.raw	P01859|IGHG2_HUMAN	5	4280	(HexNAc)5(Hex)3_96:0	N5:(HexNAc)5(Hex)3_96:0:1000.00
EEQFN(+1501.55)STFR	(HexNAc)5(Hex)3	192	NLink		0	0	85.49	97.42	73.55	100	2658.07	1501.55	9	-1.8	1330.04	2	19.8765		9775	IgG-MCC-150ng-2.raw	P01859|IGHG2_HUMAN	5	0	(HexNAc)5(Hex)3_96:0	N5:(HexNAc)5(Hex)3_96:0:1000.00
EEQFN(+1501.55)STFR	(HexNAc)5(Hex)3	192	NLink		0	1	58.57	54.6	62.55	100	2658.07	1501.55	9	-4.3	1329.53	2	19.5403	6440000	9443	IgG-MCC-150ng-2.raw	P01859|IGHG2_HUMAN	5	18929	(HexNAc)5(Hex)3_96:0	N5:(HexNAc)5(Hex)3_96:0:1000.00
EEQFN(+1501.55)STFR	(HexNAc)5(Hex)3	192	NLink		0	1	45.52	51.07	39.98	100	2658.07	1501.55	9	-2	886.693	3	19.548		9599	IgG-MCC-150ng-2.raw	P01859|IGHG2_HUMAN	5	0	(HexNAc)5(Hex)3_96:0	N5:(HexNAc)5(Hex)3_96:0:1001.00
EEQFN(+1501.55)STFR	(HexNAc)5(Hex)3	192	NLink		0	2	70.03	74.16	65.91	100	2658.07	1501.55	9	0.3	1330.55	2	19.9326		9802	IgG-MCC-150ng-2.raw	P01859|IGHG2_HUMAN	5	0	(HexNAc)5(Hex)3_96:0	N5:(HexNAc)5(Hex)3_96:0:1000.00
EEQFN(+1501.55)STFR	(HexNAc)5(Hex)3	192	NLink		0	1	59.01	60.09	57.92	100	2658.07	1501.55	9	1.9	1329.54	2	18.8414		8364	IgG-MCC-150ng-1.raw	P01859|IGHG2_HUMAN	5	0	(HexNAc)5(Hex)3_96:0	N5:(HexNAc)5(Hex)3_96:0:1000.00
EEQFN(+1501.55)STFR	(HexNAc)5(Hex)3	192	NLink		0	3	48.97	58.84	39.11	100	2658.07	1501.55	9	7.6	1329.04	2	18.8083		8344	IgG-MCC-150ng-1.raw	P01859|IGHG2_HUMAN	5	0	(HexNAc)5(Hex)3_96:0	N5:(HexNAc)5(Hex)3_96:0:1001.00
EEQFN(+1501.55)STFR	(HexNAc)5(Hex)3	192	NLink		0	2	88.91	94.56	83.25	100	2658.07	1501.55	9	-0.3	1330.55	2	19.448		8707	IgG-MCC-150ng-1.raw	P01859|IGHG2_HUMAN	5	0	(HexNAc)5(Hex)3_96:0	N5:(HexNAc)5(Hex)3_96:0:1000.00
EEQFN(+1501.55)STFR	(HexNAc)5(Hex)3	192	NLink		0	0	35.74	45.95	25.54	100	2658.07	1501.55	9	1.9	887.032	3	20.5413	833000	9311	IgG-MCC-150ng-1.raw	P01859|IGHG2_HUMAN	5	3756	(HexNAc)5(Hex)3_96:0	N5:(HexNAc)5(Hex)3_96:0:1000.00
EEQFN(+1501.55)STFR	(HexNAc)5(Hex)3	192	NLink		0	0	69.06	79.21	58.91	100	2658.07	1501.55	9	-0.2	1330.04	2	19.1204	5330000	8430	IgG-MCC-150ng-1.raw	P01859|IGHG2_HUMAN	5	17087	(HexNAc)5(Hex)3_96:0	N5:(HexNAc)5(Hex)3_96:0:1000.00
EEQFN(+1501.55)STFR	(HexNAc)5(Hex)3	192	NLink		0	0	43.26	35.64	50.87	100	2658.07	1501.55	9	1.9	887.032	3	20.5413	833000	9321	IgG-MCC-150ng-1.raw	P01859|IGHG2_HUMAN	5	3756	(HexNAc)5(Hex)3_96:0	N5:(HexNAc)5(Hex)3_96:0:1000.00
EEQFN(+1501.55)STFR	(HexNAc)5(Hex)3	192	NLink		0	4	50.93	59	42.86	100	2658.07	1501.55	9	-4.7	1331.04	2	18.7824		8329	IgG-MCC-150ng-1.raw	P01859|IGHG2_HUMAN	5	0	(HexNAc)5(Hex)3_96:0	N5:(HexNAc)5(Hex)3_96:0:1000.00
EEQFN(+1501.55)STFR	(HexNAc)5(Hex)3	192	NLink		0	1	63.72	62.73	64.71	100	2658.07	1501.55	9	1.2	1329.54	2	18.7686		8321	IgG-MCC-150ng-1.raw	P01859|IGHG2_HUMAN	5	0	(HexNAc)5(Hex)3_96:0	N5:(HexNAc)5(Hex)3_96:0:1000.00
EEQFN(+1501.55)STFR	(HexNAc)5(Hex)3	192	NLink		0	1	66.16	73.44	58.88	100	2658.07	1501.55	9	0	1329.54	2	19.1153		8518	IgG-MCC-150ng-1.raw	P01859|IGHG2_HUMAN	5	0	(HexNAc)5(Hex)3_96:0	N5:(HexNAc)5(Hex)3_96:0:1000.00
EEQFN(+1501.55)STYR	(HexNAc)5(Hex)3	192	NLink		0	1	43.18	61.16	25.2	100	2674.06	1501.55	9	2.6	892.029	3	13.2087		6064	IgG-MCC-150ng-2.raw	P01861|IGHG4_HUMAN	5	0	(HexNAc)5(Hex)3_96:0	N5:(HexNAc)5(Hex)3_96:0:1000.00
EEQFN(+1501.55)STYR	(HexNAc)5(Hex)3	192	NLink		0	0	57.13	80.15	34.12	100	2674.06	1501.55	9	1.3	892.363	3	13.0279	983000	5096	IgG-MCC-150ng-1.raw	P01861|IGHG4_HUMAN	5	4174	(HexNAc)5(Hex)3_96:0	N5:(HexNAc)5(Hex)3_96:0:1000.00
EEQFN(+1532.55)STFR	(HexNAc)3(Hex)3(Fuc)1(NeuAc)1	494	NLink		0	1	38.1	4.64	71.55	100	2689.06	1532.55	9	1.5	1345.04	2	23.9807		12101	IgG-MCC-150ng-2.raw	P01859|IGHG2_HUMAN	5	0	(HexNAc)3(Hex)3(Fuc)1(NeuAc)1_247:0	N5:(HexNAc)3(Hex)3(Fuc)1(NeuAc)1_247:0:1000.00
EEQFN(+1548.54)STFR	(HexNAc)3(Hex)4(NeuAc)1	56	NLink		0	0	46.38	63.05	29.7	0	2705.06	1548.54	9	3.2	1353.54	2	24.3911	266000	12336	IgG-MCC-150ng-2.raw	P01859|IGHG2_HUMAN	5	19555	(HexNAc)3(Hex)4(NeuAc)1_28:0	N5:(HexNAc)3(Hex)4(NeuAc)1_28:0:1001.00
EEQFN(+1565.56)STFR	(HexNAc)3(Hex)5(Fuc)1	62	NLink		0	0	41.72	28.95	54.48	100	2722.07	1565.56	9	1.4	1362.05	2	18.5351	3240000	9043	IgG-MCC-150ng-2.raw	P01859|IGHG2_HUMAN	5	19727	(HexNAc)3(Hex)5(Fuc)1_31:0	N5:(HexNAc)3(Hex)5(Fuc)1_31:0:1000.00
EEQFN(+1565.56)STFR	(HexNAc)3(Hex)5(Fuc)1	62	NLink		0	1	53.06	62.23	43.9	100	2722.07	1565.56	9	9.9	908.038	3	14.2248	1180000	6624	IgG-MCC-150ng-2.raw	P01859|IGHG2_HUMAN	5	5349	(HexNAc)3(Hex)5(Fuc)1_31:0	N5:(HexNAc)3(Hex)5(Fuc)1_31:0:1001.00
EEQFN(+1565.56)STFR	(HexNAc)3(Hex)5(Fuc)1	62	NLink		0	1	52.92	63.7	42.15	100	2722.07	1565.56	9	9.9	908.038	3	14.2248	1180000	6619	IgG-MCC-150ng-2.raw	P01859|IGHG2_HUMAN	5	5349	(HexNAc)3(Hex)5(Fuc)1_31:0	N5:(HexNAc)3(Hex)5(Fuc)1_31:0:1001.00
EEQFN(+1565.56)STFR	(HexNAc)3(Hex)5(Fuc)1	62	NLink		0	0	53.87	48.71	59.03	100	2722.07	1565.56	9	1.4	1362.05	2	18.5351	3240000	9059	IgG-MCC-150ng-2.raw	P01859|IGHG2_HUMAN	5	19727	(HexNAc)3(Hex)5(Fuc)1_31:0	N5:(HexNAc)3(Hex)5(Fuc)1_31:0:1000.00
EEQFN(+1565.56)STFR	(HexNAc)3(Hex)5(Fuc)1	62	NLink		0	0	41.61	29.99	53.23	100	2722.07	1565.56	9	1.3	1362.05	2	23.9341	27700	12072	IgG-MCC-150ng-2.raw	P01859|IGHG2_HUMAN	5	19726	(HexNAc)3(Hex)5(Fuc)1_31:0	N5:(HexNAc)3(Hex)5(Fuc)1_31:0:1000.00
EEQFN(+1565.56)STFR	(HexNAc)3(Hex)5(Fuc)1	62	NLink		0	0	61.14	51.35	70.93	100	2722.07	1565.56	9	1.4	1362.05	2	18.5351	3240000	9076	IgG-MCC-150ng-2.raw	P01859|IGHG2_HUMAN	5	19727	(HexNAc)3(Hex)5(Fuc)1_31:0	N5:(HexNAc)3(Hex)5(Fuc)1_31:0:1000.00
EEQFN(+1565.56)STFR	(HexNAc)3(Hex)5(Fuc)1	62	NLink		0	1	45.88	33.81	57.94	100	2722.07	1565.56	9	2.8	1361.54	2	23.9641		12091	IgG-MCC-150ng-2.raw	P01859|IGHG2_HUMAN	5	0	(HexNAc)3(Hex)5(Fuc)1_31:0	N5:(HexNAc)3(Hex)5(Fuc)1_31:0:1000.00
EEQFN(+1565.56)STFR	(HexNAc)3(Hex)5(Fuc)1	62	NLink		0	0	64.39	59.82	68.95	100	2722.07	1565.56	9	0.5	1362.04	2	18.1031	3960000	7993	IgG-MCC-150ng-1.raw	P01859|IGHG2_HUMAN	5	17795	(HexNAc)3(Hex)5(Fuc)1_31:0	N5:(HexNAc)3(Hex)5(Fuc)1_31:0:1000.00
EEQFN(+1565.56)STFR	(HexNAc)3(Hex)5(Fuc)1	62	NLink		0	1	63.59	58.76	68.42	100	2722.07	1565.56	9	1.5	1361.54	2	18.0829		7989	IgG-MCC-150ng-1.raw	P01859|IGHG2_HUMAN	5	0	(HexNAc)3(Hex)5(Fuc)1_31:0	N5:(HexNAc)3(Hex)5(Fuc)1_31:0:1000.00
EEQFN(+1565.56)STFR	(HexNAc)3(Hex)5(Fuc)1	62	NLink		0	0	65.42	61.39	69.44	100	2722.07	1565.56	9	0.5	1362.04	2	18.1031	3960000	8001	IgG-MCC-150ng-1.raw	P01859|IGHG2_HUMAN	5	17795	(HexNAc)3(Hex)5(Fuc)1_31:0	N5:(HexNAc)3(Hex)5(Fuc)1_31:0:1000.00
EEQFN(+1606.59)STFR	(HexNAc)4(Hex)4(Fuc)1	130	NLink		0	0	68.66	62.34	74.97	0	2763.1	1606.59	9	0.1	922.041	3	18.6613	2030000000	9299	IgG-MCC-150ng-2.raw	P01859|IGHG2_HUMAN	5	5725	(HexNAc)4(Hex)4(Fuc)1_65:0	N5:(HexNAc)4(Hex)4(Fuc)1_65:0:1000.00
EEQFN(+1606.59)STFR	(HexNAc)4(Hex)4(Fuc)1	130	NLink		0	0	54.17	69.02	39.33	0	2763.1	1606.59	9	0.2	922.041	3	27.145	55300000	14176	IgG-MCC-150ng-2.raw	P01859|IGHG2_HUMAN	5	5726	(HexNAc)4(Hex)4(Fuc)1_65:0	N5:(HexNAc)4(Hex)4(Fuc)1_65:0:1001.00
EEQFN(+1606.59)STFR	(HexNAc)4(Hex)4(Fuc)1	130	NLink		0	0	56.4	69.22	43.59	0	2763.1	1606.59	9	2.9	922.043	3	21.6959		10805	IgG-MCC-150ng-2.raw	P01859|IGHG2_HUMAN	5	0	(HexNAc)4(Hex)4(Fuc)1_65:0	N5:(HexNAc)4(Hex)4(Fuc)1_65:0:1000.00
EEQFN(+1606.59)STFR	(HexNAc)4(Hex)4(Fuc)1	130	NLink		0	0	69.19	71.65	66.72	0	2763.1	1606.59	9	0.2	922.041	3	27.145	55300000	13554	IgG-MCC-150ng-2.raw	P01859|IGHG2_HUMAN	5	5726	(HexNAc)4(Hex)4(Fuc)1_65:0	N5:(HexNAc)4(Hex)4(Fuc)1_65:0:1000.00
EEQFN(+1606.59)STFR	(HexNAc)4(Hex)4(Fuc)1	130	NLink		0	0	70.53	68.17	72.89	0	2763.1	1606.59	9	3.2	922.044	3	21.7291		10824	IgG-MCC-150ng-2.raw	P01859|IGHG2_HUMAN	5	0	(HexNAc)4(Hex)4(Fuc)1_65:0	N5:(HexNAc)4(Hex)4(Fuc)1_65:0:1000.00
EEQFN(+1606.59)STFR	(HexNAc)4(Hex)4(Fuc)1	130	NLink		0	0	47.79	66.87	28.71	0	2763.1	1606.59	9	0.2	922.041	3	27.145	55300000	14480	IgG-MCC-150ng-2.raw	P01859|IGHG2_HUMAN	5	5726	(HexNAc)4(Hex)4(Fuc)1_65:0	N5:(HexNAc)4(Hex)4(Fuc)1_65:0:1000.00
EEQFN(+1606.59)STFR	(HexNAc)4(Hex)4(Fuc)1	130	NLink		0	0	67.24	70.56	63.92	0	2763.1	1606.59	9	3.7	922.044	3	22.7801		11426	IgG-MCC-150ng-2.raw	P01859|IGHG2_HUMAN	5	0	(HexNAc)4(Hex)4(Fuc)1_65:0	N5:(HexNAc)4(Hex)4(Fuc)1_65:0:1000.00
EEQFN(+1606.59)STFR	(HexNAc)4(Hex)4(Fuc)1	130	NLink		0	0	48.85	63.38	34.32	0	2763.1	1606.59	9	3.6	922.044	3	17.6512	26000000	8757	IgG-MCC-150ng-2.raw	P01859|IGHG2_HUMAN	5	5737	(HexNAc)4(Hex)4(Fuc)1_65:0	N5:(HexNAc)4(Hex)4(Fuc)1_65:0:1001.00
EEQFN(+1606.59)STFR	(HexNAc)4(Hex)4(Fuc)1	130	NLink		0	0	48.7	60.35	37.05	0	2763.1	1606.59	9	0.2	922.041	3	27.145	55300000	15746	IgG-MCC-150ng-2.raw	P01859|IGHG2_HUMAN	5	5726	(HexNAc)4(Hex)4(Fuc)1_65:0	N5:(HexNAc)4(Hex)4(Fuc)1_65:0:1000.00
EEQFN(+1606.59)STFR	(HexNAc)4(Hex)4(Fuc)1	130	NLink		0	0	55.39	36.77	74.02	0	2763.1	1606.59	9	1.4	1382.56	2	23.8537		12027	IgG-MCC-150ng-2.raw	P01859|IGHG2_HUMAN	5	0	(HexNAc)4(Hex)4(Fuc)1_65:0	N5:(HexNAc)4(Hex)4(Fuc)1_65:0:1000.00
EEQFN(+1606.59)STFR	(HexNAc)4(Hex)4(Fuc)1	130	NLink		0	0	58.79	30.07	87.51	0	2763.1	1606.59	9	2.8	1382.56	2	17.6512	65000000	8774	IgG-MCC-150ng-2.raw	P01859|IGHG2_HUMAN	5	20014	(HexNAc)4(Hex)4(Fuc)1_65:0	N5:(HexNAc)4(Hex)4(Fuc)1_65:0:1000.00
EEQFN(+1606.59)STFR	(HexNAc)4(Hex)4(Fuc)1	130	NLink		0	0	61.7	68.37	55.04	0	2763.1	1606.59	9	0.2	922.041	3	27.145	55300000	11866	IgG-MCC-150ng-2.raw	P01859|IGHG2_HUMAN	5	5726	(HexNAc)4(Hex)4(Fuc)1_65:0	N5:(HexNAc)4(Hex)4(Fuc)1_65:0:1000.00
EEQFN(+1606.59)STFR	(HexNAc)4(Hex)4(Fuc)1	130	NLink		0	0	45.17	37.26	53.07	0	2763.1	1606.59	9	3	1382.56	2	25.3802		12893	IgG-MCC-150ng-2.raw	P01859|IGHG2_HUMAN	5	0	(HexNAc)4(Hex)4(Fuc)1_65:0	N5:(HexNAc)4(Hex)4(Fuc)1_65:0:1000.00
EEQFN(+1606.59)STFR	(HexNAc)4(Hex)4(Fuc)1	130	NLink		0	0	60.05	70.4	49.7	0	2763.1	1606.59	9	2.7	922.043	3	32.4567	6800000	16996	IgG-MCC-150ng-2.raw	P01859|IGHG2_HUMAN	5	5733	(HexNAc)4(Hex)4(Fuc)1_65:0	N5:(HexNAc)4(Hex)4(Fuc)1_65:0:1000.00
EEQFN(+1606.59)STFR	(HexNAc)4(Hex)4(Fuc)1	130	NLink		0	0	56.66	36.3	77.02	0	2763.1	1606.59	9	3.7	1382.56	2	27.9801		14379	IgG-MCC-150ng-2.raw	P01859|IGHG2_HUMAN	5	0	(HexNAc)4(Hex)4(Fuc)1_65:0	N5:(HexNAc)4(Hex)4(Fuc)1_65:0:1000.00
EEQFN(+1606.59)STFR	(HexNAc)4(Hex)4(Fuc)1	130	NLink		0	0	52.46	64.01	40.91	0	2763.1	1606.59	9	0.2	922.041	3	27.145	55300000	13868	IgG-MCC-150ng-2.raw	P01859|IGHG2_HUMAN	5	5726	(HexNAc)4(Hex)4(Fuc)1_65:0	N5:(HexNAc)4(Hex)4(Fuc)1_65:0:1000.00
EEQFN(+1606.59)STFR	(HexNAc)4(Hex)4(Fuc)1	130	NLink		0	0	50.18	30.07	70.28	0	2763.1	1606.59	9	1.1	1382.56	2	26.9832		13811	IgG-MCC-150ng-2.raw	P01859|IGHG2_HUMAN	5	0	(HexNAc)4(Hex)4(Fuc)1_65:0	N5:(HexNAc)4(Hex)4(Fuc)1_65:0:1000.00
EEQFN(+1606.59)STFR	(HexNAc)4(Hex)4(Fuc)1	130	NLink		0	0	68.16	53.53	82.8	0	2763.1	1606.59	9	2.9	1382.56	2	32.5993	21300000	16837	IgG-MCC-150ng-2.raw	P01859|IGHG2_HUMAN	5	20015	(HexNAc)4(Hex)4(Fuc)1_65:0	N5:(HexNAc)4(Hex)4(Fuc)1_65:0:1000.00
EEQFN(+1606.59)STFR	(HexNAc)4(Hex)4(Fuc)1	130	NLink		0	0	40.56	49.86	31.26	0	2763.1	1606.59	9	4.3	922.045	3	31.9136	29400000	16769	IgG-MCC-150ng-2.raw	P01859|IGHG2_HUMAN	5	5738	(HexNAc)4(Hex)4(Fuc)1_65:0	N5:(HexNAc)4(Hex)4(Fuc)1_65:0:1001.00
EEQFN(+1606.59)STFR	(HexNAc)4(Hex)4(Fuc)1	130	NLink		0	0	71.57	68.65	74.48	0	2763.1	1606.59	9	3.2	922.044	3	21.1774		10508	IgG-MCC-150ng-2.raw	P01859|IGHG2_HUMAN	5	0	(HexNAc)4(Hex)4(Fuc)1_65:0	N5:(HexNAc)4(Hex)4(Fuc)1_65:0:1000.00
EEQFN(+1606.59)STFR	(HexNAc)4(Hex)4(Fuc)1	130	NLink		0	0	47.69	58.2	37.17	0	2763.1	1606.59	9	-0.3	922.04	3	2.4589	38100000	940	IgG-MCC-150ng-2.raw	P01859|IGHG2_HUMAN	5	5723	(HexNAc)4(Hex)4(Fuc)1_65:0	N5:(HexNAc)4(Hex)4(Fuc)1_65:0:1000.00
EEQFN(+1606.59)STFR	(HexNAc)4(Hex)4(Fuc)1	130	NLink		0	0	57.81	38.38	77.24	0	2763.1	1606.59	9	2.6	1382.56	2	21.2488		10550	IgG-MCC-150ng-2.raw	P01859|IGHG2_HUMAN	5	0	(HexNAc)4(Hex)4(Fuc)1_65:0	N5:(HexNAc)4(Hex)4(Fuc)1_65:0:1000.00
EEQFN(+1606.59)STFR	(HexNAc)4(Hex)4(Fuc)1	130	NLink		0	0	55.27	36.46	74.08	0	2763.1	1606.59	9	2.9	1382.56	2	32.5993	21300000	16865	IgG-MCC-150ng-2.raw	P01859|IGHG2_HUMAN	5	20015	(HexNAc)4(Hex)4(Fuc)1_65:0	N5:(HexNAc)4(Hex)4(Fuc)1_65:0:1000.00
EEQFN(+1606.59)STFR	(HexNAc)4(Hex)4(Fuc)1	130	NLink		0	0	69.81	69.59	70.02	0	2763.1	1606.59	9	3.7	922.044	3	20.0896		9888	IgG-MCC-150ng-2.raw	P01859|IGHG2_HUMAN	5	0	(HexNAc)4(Hex)4(Fuc)1_65:0	N5:(HexNAc)4(Hex)4(Fuc)1_65:0:1000.00
EEQFN(+1606.59)STFR	(HexNAc)4(Hex)4(Fuc)1	130	NLink		0	0	39.9	30.22	49.58	0	2763.1	1606.59	9	3.6	1382.56	2	30.8077	12800000	16147	IgG-MCC-150ng-2.raw	P01859|IGHG2_HUMAN	5	20016	(HexNAc)4(Hex)4(Fuc)1_65:0	N5:(HexNAc)4(Hex)4(Fuc)1_65:0:1000.00
EEQFN(+1606.59)STFR	(HexNAc)4(Hex)4(Fuc)1	130	NLink		0	0	58.47	37.41	79.53	0	2763.1	1606.59	9	1.1	1382.56	2	18.6329	6690000000	9270	IgG-MCC-150ng-2.raw	P01859|IGHG2_HUMAN	5	20011	(HexNAc)4(Hex)4(Fuc)1_65:0	N5:(HexNAc)4(Hex)4(Fuc)1_65:0:1000.00
EEQFN(+1606.59)STFR	(HexNAc)4(Hex)4(Fuc)1	130	NLink		0	0	55.61	69.55	41.67	0	2763.1	1606.59	9	2.7	922.043	3	32.4567	6800000	16987	IgG-MCC-150ng-2.raw	P01859|IGHG2_HUMAN	5	5733	(HexNAc)4(Hex)4(Fuc)1_65:0	N5:(HexNAc)4(Hex)4(Fuc)1_65:0:1001.00
EEQFN(+1606.59)STFR	(HexNAc)4(Hex)4(Fuc)1	130	NLink		0	0	52.82	38.11	67.53	0	2763.1	1606.59	9	2.5	1382.56	2	26.4508		13506	IgG-MCC-150ng-2.raw	P01859|IGHG2_HUMAN	5	0	(HexNAc)4(Hex)4(Fuc)1_65:0	N5:(HexNAc)4(Hex)4(Fuc)1_65:0:1000.00
EEQFN(+1606.59)STFR	(HexNAc)4(Hex)4(Fuc)1	130	NLink		0	0	47.95	60.6	35.3	0	2763.1	1606.59	9	0.2	922.041	3	27.145	55300000	15092	IgG-MCC-150ng-2.raw	P01859|IGHG2_HUMAN	5	5726	(HexNAc)4(Hex)4(Fuc)1_65:0	N5:(HexNAc)4(Hex)4(Fuc)1_65:0:1000.00
EEQFN(+1606.59)STFR	(HexNAc)4(Hex)4(Fuc)1	130	NLink		0	0	51.11	39.98	62.24	0	2763.1	1606.59	9	2.5	1382.56	2	23.2915		11720	IgG-MCC-150ng-2.raw	P01859|IGHG2_HUMAN	5	0	(HexNAc)4(Hex)4(Fuc)1_65:0	N5:(HexNAc)4(Hex)4(Fuc)1_65:0:1000.00
EEQFN(+1606.59)STFR	(HexNAc)4(Hex)4(Fuc)1	130	NLink		0	0	50.1	48.29	51.92	0	2763.1	1606.59	9	0.1	922.041	3	18.6613	2030000000	9038	IgG-MCC-150ng-2.raw	P01859|IGHG2_HUMAN	5	5725	(HexNAc)4(Hex)4(Fuc)1_65:0	N5:(HexNAc)4(Hex)4(Fuc)1_65:0:1000.00
EEQFN(+1606.59)STFR	(HexNAc)4(Hex)4(Fuc)1	130	NLink		0	0	57.42	67.82	47.02	0	2763.1	1606.59	9	2.9	922.043	3	21.1572		10498	IgG-MCC-150ng-2.raw	P01859|IGHG2_HUMAN	5	0	(HexNAc)4(Hex)4(Fuc)1_65:0	N5:(HexNAc)4(Hex)4(Fuc)1_65:0:1000.00
EEQFN(+1606.59)STFR	(HexNAc)4(Hex)4(Fuc)1	130	NLink		0	0	67.88	51.57	84.19	0	2763.1	1606.59	9	1.1	1382.56	2	18.6329	6690000000	8873	IgG-MCC-150ng-2.raw	P01859|IGHG2_HUMAN	5	20011	(HexNAc)4(Hex)4(Fuc)1_65:0	N5:(HexNAc)4(Hex)4(Fuc)1_65:0:1000.00
EEQFN(+1606.59)STFR	(HexNAc)4(Hex)4(Fuc)1	130	NLink		0	0	57.21	53.49	60.93	0	2763.1	1606.59	9	0.1	922.041	3	18.6613	2030000000	9041	IgG-MCC-150ng-2.raw	P01859|IGHG2_HUMAN	5	5725	(HexNAc)4(Hex)4(Fuc)1_65:0	N5:(HexNAc)4(Hex)4(Fuc)1_65:0:1000.00
EEQFN(+1606.59)STFR	(HexNAc)4(Hex)4(Fuc)1	130	NLink		0	0	64.37	70.46	58.28	0	2763.1	1606.59	9	4	922.044	3	23.3257		11740	IgG-MCC-150ng-2.raw	P01859|IGHG2_HUMAN	5	0	(HexNAc)4(Hex)4(Fuc)1_65:0	N5:(HexNAc)4(Hex)4(Fuc)1_65:0:1000.00
EEQFN(+1606.59)STFR	(HexNAc)4(Hex)4(Fuc)1	130	NLink		0	0	45.98	30.2	61.76	0	2763.1	1606.59	9	3.6	1382.56	2	30.8077	12800000	16501	IgG-MCC-150ng-2.raw	P01859|IGHG2_HUMAN	5	20016	(HexNAc)4(Hex)4(Fuc)1_65:0	N5:(HexNAc)4(Hex)4(Fuc)1_65:0:1000.00
EEQFN(+1606.59)STFR	(HexNAc)4(Hex)4(Fuc)1	130	NLink		0	0	32.36	9.71	55.01	0	2763.1	1606.59	9	0.8	1382.56	2	16.5346	1440000	7944	IgG-MCC-150ng-2.raw	P01859|IGHG2_HUMAN	5	20010	(HexNAc)4(Hex)4(Fuc)1_65:0	N5:(HexNAc)4(Hex)4(Fuc)1_65:0:1000.00
EEQFN(+1606.59)STFR	(HexNAc)4(Hex)4(Fuc)1	130	NLink		0	0	68.95	64.24	73.66	0	2763.1	1606.59	9	0.1	922.041	3	18.6613	2030000000	9595	IgG-MCC-150ng-2.raw	P01859|IGHG2_HUMAN	5	5725	(HexNAc)4(Hex)4(Fuc)1_65:0	N5:(HexNAc)4(Hex)4(Fuc)1_65:0:1000.00
EEQFN(+1606.59)STFR	(HexNAc)4(Hex)4(Fuc)1	130	NLink		0	0	73.33	72.01	74.65	0	2763.1	1606.59	9	2.7	922.043	3	23.3175		11734	IgG-MCC-150ng-2.raw	P01859|IGHG2_HUMAN	5	0	(HexNAc)4(Hex)4(Fuc)1_65:0	N5:(HexNAc)4(Hex)4(Fuc)1_65:0:1000.00
EEQFN(+1606.59)STFR	(HexNAc)4(Hex)4(Fuc)1	130	NLink		0	0	56.82	68.1	45.54	0	2763.1	1606.59	9	2.8	922.043	3	22.2568		11128	IgG-MCC-150ng-2.raw	P01859|IGHG2_HUMAN	5	0	(HexNAc)4(Hex)4(Fuc)1_65:0	N5:(HexNAc)4(Hex)4(Fuc)1_65:0:1000.00
EEQFN(+1606.59)STFR	(HexNAc)4(Hex)4(Fuc)1	130	NLink		0	0	69.63	60.65	78.6	0	2763.1	1606.59	9	0.1	922.041	3	18.6613	2030000000	9290	IgG-MCC-150ng-2.raw	P01859|IGHG2_HUMAN	5	5725	(HexNAc)4(Hex)4(Fuc)1_65:0	N5:(HexNAc)4(Hex)4(Fuc)1_65:0:1000.00
EEQFN(+1606.59)STFR	(HexNAc)4(Hex)4(Fuc)1	130	NLink		0	0	56.72	65.02	48.43	0	2763.1	1606.59	9	0.2	922.041	3	27.145	55300000	14473	IgG-MCC-150ng-2.raw	P01859|IGHG2_HUMAN	5	5726	(HexNAc)4(Hex)4(Fuc)1_65:0	N5:(HexNAc)4(Hex)4(Fuc)1_65:0:1000.00
EEQFN(+1606.59)STFR	(HexNAc)4(Hex)4(Fuc)1	130	NLink		0	0	57.65	39.63	75.68	0	2763.1	1606.59	9	3	1382.56	2	22.237		11116	IgG-MCC-150ng-2.raw	P01859|IGHG2_HUMAN	5	0	(HexNAc)4(Hex)4(Fuc)1_65:0	N5:(HexNAc)4(Hex)4(Fuc)1_65:0:1000.00
EEQFN(+1606.59)STFR	(HexNAc)4(Hex)4(Fuc)1	130	NLink		0	0	58.42	68.39	48.45	0	2763.1	1606.59	9	0.2	922.041	3	27.145	55300000	16695	IgG-MCC-150ng-2.raw	P01859|IGHG2_HUMAN	5	5726	(HexNAc)4(Hex)4(Fuc)1_65:0	N5:(HexNAc)4(Hex)4(Fuc)1_65:0:1000.00
EEQFN(+1606.59)STFR	(HexNAc)4(Hex)4(Fuc)1	130	NLink		0	0	51.78	68.19	35.38	0	2763.1	1606.59	9	0.2	922.041	3	27.145	55300000	12941	IgG-MCC-150ng-2.raw	P01859|IGHG2_HUMAN	5	5726	(HexNAc)4(Hex)4(Fuc)1_65:0	N5:(HexNAc)4(Hex)4(Fuc)1_65:0:1000.00
EEQFN(+1606.59)STFR	(HexNAc)4(Hex)4(Fuc)1	130	NLink		0	0	50.02	66.04	34.01	0	2763.1	1606.59	9	0.2	922.041	3	27.145	55300000	13859	IgG-MCC-150ng-2.raw	P01859|IGHG2_HUMAN	5	5726	(HexNAc)4(Hex)4(Fuc)1_65:0	N5:(HexNAc)4(Hex)4(Fuc)1_65:0:1000.00
EEQFN(+1606.59)STFR	(HexNAc)4(Hex)4(Fuc)1	130	NLink		0	0	54.46	60.34	48.57	0	2763.1	1606.59	9	0.2	922.041	3	27.145	55300000	13562	IgG-MCC-150ng-2.raw	P01859|IGHG2_HUMAN	5	5726	(HexNAc)4(Hex)4(Fuc)1_65:0	N5:(HexNAc)4(Hex)4(Fuc)1_65:0:1000.00
EEQFN(+1606.59)STFR	(HexNAc)4(Hex)4(Fuc)1	130	NLink		0	0	69.28	69.79	68.78	0	2763.1	1606.59	9	3.1	922.043	3	22.8002		11438	IgG-MCC-150ng-2.raw	P01859|IGHG2_HUMAN	5	0	(HexNAc)4(Hex)4(Fuc)1_65:0	N5:(HexNAc)4(Hex)4(Fuc)1_65:0:1000.00
EEQFN(+1606.59)STFR	(HexNAc)4(Hex)4(Fuc)1	130	NLink		0	0	52.04	66.44	37.64	0	2763.1	1606.59	9	0.2	922.041	3	27.145	55300000	12952	IgG-MCC-150ng-2.raw	P01859|IGHG2_HUMAN	5	5726	(HexNAc)4(Hex)4(Fuc)1_65:0	N5:(HexNAc)4(Hex)4(Fuc)1_65:0:1000.00
EEQFN(+1606.59)STFR	(HexNAc)4(Hex)4(Fuc)1	130	NLink		0	0	49.06	65.63	32.49	0	2763.1	1606.59	9	0.2	922.041	3	27.145	55300000	14167	IgG-MCC-150ng-2.raw	P01859|IGHG2_HUMAN	5	5726	(HexNAc)4(Hex)4(Fuc)1_65:0	N5:(HexNAc)4(Hex)4(Fuc)1_65:0:1001.00
EEQFN(+1606.59)STFR	(HexNAc)4(Hex)4(Fuc)1	130	NLink		0	0	45.46	29.83	61.09	0	2763.1	1606.59	9	1.7	1382.56	2	27.0625		13856	IgG-MCC-150ng-2.raw	P01859|IGHG2_HUMAN	5	0	(HexNAc)4(Hex)4(Fuc)1_65:0	N5:(HexNAc)4(Hex)4(Fuc)1_65:0:1000.00
EEQFN(+1606.59)STFR	(HexNAc)4(Hex)4(Fuc)1	130	NLink		0	0	54.87	33.23	76.51	0	2763.1	1606.59	9	1.8	1382.56	2	23.8381		12018	IgG-MCC-150ng-2.raw	P01859|IGHG2_HUMAN	5	0	(HexNAc)4(Hex)4(Fuc)1_65:0	N5:(HexNAc)4(Hex)4(Fuc)1_65:0:1000.00
EEQFN(+1606.59)STFR	(HexNAc)4(Hex)4(Fuc)1	130	NLink		0	0	49.28	36.43	62.12	0	2763.1	1606.59	9	4.2	1382.56	2	25.3002		12847	IgG-MCC-150ng-2.raw	P01859|IGHG2_HUMAN	5	0	(HexNAc)4(Hex)4(Fuc)1_65:0	N5:(HexNAc)4(Hex)4(Fuc)1_65:0:1000.00
EEQFN(+1606.59)STFR	(HexNAc)4(Hex)4(Fuc)1	130	NLink		0	0	63.4	73.72	53.09	0	2763.1	1606.59	9	0.2	922.041	3	27.145	55300000	12021	IgG-MCC-150ng-2.raw	P01859|IGHG2_HUMAN	5	5726	(HexNAc)4(Hex)4(Fuc)1_65:0	N5:(HexNAc)4(Hex)4(Fuc)1_65:0:1000.00
EEQFN(+1606.59)STFR	(HexNAc)4(Hex)4(Fuc)1	130	NLink		0	0	63.27	70.48	56.07	0	2763.1	1606.59	9	0.2	922.041	3	27.145	55300000	12646	IgG-MCC-150ng-2.raw	P01859|IGHG2_HUMAN	5	5726	(HexNAc)4(Hex)4(Fuc)1_65:0	N5:(HexNAc)4(Hex)4(Fuc)1_65:0:1000.00
EEQFN(+1606.59)STFR	(HexNAc)4(Hex)4(Fuc)1	130	NLink		0	0	54.49	30.36	78.63	0	2763.1	1606.59	9	1.1	1382.56	2	18.6329	6690000000	9579	IgG-MCC-150ng-2.raw	P01859|IGHG2_HUMAN	5	20011	(HexNAc)4(Hex)4(Fuc)1_65:0	N5:(HexNAc)4(Hex)4(Fuc)1_65:0:1000.00
EEQFN(+1606.59)STFR	(HexNAc)4(Hex)4(Fuc)1	130	NLink		0	0	56.59	63.65	49.54	0	2763.1	1606.59	9	0.2	922.041	3	27.145	55300000	16375	IgG-MCC-150ng-2.raw	P01859|IGHG2_HUMAN	5	5726	(HexNAc)4(Hex)4(Fuc)1_65:0	N5:(HexNAc)4(Hex)4(Fuc)1_65:0:1000.00
EEQFN(+1606.59)STFR	(HexNAc)4(Hex)4(Fuc)1	130	NLink		0	0	48.98	39.85	58.11	0	2763.1	1606.59	9	3	1382.56	2	29.3113		15140	IgG-MCC-150ng-2.raw	P01859|IGHG2_HUMAN	5	0	(HexNAc)4(Hex)4(Fuc)1_65:0	N5:(HexNAc)4(Hex)4(Fuc)1_65:0:1000.00
EEQFN(+1606.59)STFR	(HexNAc)4(Hex)4(Fuc)1	130	NLink		0	0	57.25	60.89	53.61	0	2763.1	1606.59	9	0.2	922.041	3	27.145	55300000	15440	IgG-MCC-150ng-2.raw	P01859|IGHG2_HUMAN	5	5726	(HexNAc)4(Hex)4(Fuc)1_65:0	N5:(HexNAc)4(Hex)4(Fuc)1_65:0:1000.00
EEQFN(+1606.59)STFR	(HexNAc)4(Hex)4(Fuc)1	130	NLink		0	0	66.36	71.13	61.58	0	2763.1	1606.59	9	0.2	922.041	3	27.145	55300000	12635	IgG-MCC-150ng-2.raw	P01859|IGHG2_HUMAN	5	5726	(HexNAc)4(Hex)4(Fuc)1_65:0	N5:(HexNAc)4(Hex)4(Fuc)1_65:0:1000.00
EEQFN(+1606.59)STFR	(HexNAc)4(Hex)4(Fuc)1	130	NLink		0	0	72.83	69.34	76.33	0	2763.1	1606.59	9	3.8	922.044	3	20.6366		10202	IgG-MCC-150ng-2.raw	P01859|IGHG2_HUMAN	5	0	(HexNAc)4(Hex)4(Fuc)1_65:0	N5:(HexNAc)4(Hex)4(Fuc)1_65:0:1000.00
EEQFN(+1606.59)STFR	(HexNAc)4(Hex)4(Fuc)1	130	NLink		0	0	48.94	63.75	34.12	0	2763.1	1606.59	9	0.2	922.041	3	27.145	55300000	16062	IgG-MCC-150ng-2.raw	P01859|IGHG2_HUMAN	5	5726	(HexNAc)4(Hex)4(Fuc)1_65:0	N5:(HexNAc)4(Hex)4(Fuc)1_65:0:1000.00
EEQFN(+1606.59)STFR	(HexNAc)4(Hex)4(Fuc)1	130	NLink		0	0	52.67	33.24	72.1	0	2763.1	1606.59	9	1.3	1382.56	2	29.8522		15452	IgG-MCC-150ng-2.raw	P01859|IGHG2_HUMAN	5	0	(HexNAc)4(Hex)4(Fuc)1_65:0	N5:(HexNAc)4(Hex)4(Fuc)1_65:0:1000.00
EEQFN(+1606.59)STFR	(HexNAc)4(Hex)4(Fuc)1	130	NLink		0	0	74.63	68.86	80.41	0	2763.1	1606.59	9	0.1	922.041	3	18.6613	2030000000	9585	IgG-MCC-150ng-2.raw	P01859|IGHG2_HUMAN	5	5725	(HexNAc)4(Hex)4(Fuc)1_65:0	N5:(HexNAc)4(Hex)4(Fuc)1_65:0:1000.00
EEQFN(+1606.59)STFR	(HexNAc)4(Hex)4(Fuc)1	130	NLink		0	0	68.39	69.78	67.01	0	2763.1	1606.59	9	0.2	922.041	3	27.145	55300000	12329	IgG-MCC-150ng-2.raw	P01859|IGHG2_HUMAN	5	5726	(HexNAc)4(Hex)4(Fuc)1_65:0	N5:(HexNAc)4(Hex)4(Fuc)1_65:0:1000.00
EEQFN(+1606.59)STFR	(HexNAc)4(Hex)4(Fuc)1	130	NLink		0	0	49.31	62.54	36.07	0	2763.1	1606.59	9	0.2	922.041	3	27.145	55300000	15445	IgG-MCC-150ng-2.raw	P01859|IGHG2_HUMAN	5	5726	(HexNAc)4(Hex)4(Fuc)1_65:0	N5:(HexNAc)4(Hex)4(Fuc)1_65:0:1001.00
EEQFN(+1606.59)STFR	(HexNAc)4(Hex)4(Fuc)1	130	NLink		0	0	62.46	37.42	87.51	0	2763.1	1606.59	9	2.5	1382.56	2	23.3072		11729	IgG-MCC-150ng-2.raw	P01859|IGHG2_HUMAN	5	0	(HexNAc)4(Hex)4(Fuc)1_65:0	N5:(HexNAc)4(Hex)4(Fuc)1_65:0:1000.00
EEQFN(+1606.59)STFR	(HexNAc)4(Hex)4(Fuc)1	130	NLink		0	0	65.15	70.38	59.93	0	2763.1	1606.59	9	0.2	922.041	3	27.145	55300000	11828	IgG-MCC-150ng-2.raw	P01859|IGHG2_HUMAN	5	5726	(HexNAc)4(Hex)4(Fuc)1_65:0	N5:(HexNAc)4(Hex)4(Fuc)1_65:0:1000.00
EEQFN(+1606.59)STFR	(HexNAc)4(Hex)4(Fuc)1	130	NLink		0	0	68.71	72.99	64.42	0	2763.1	1606.59	9	0.2	922.041	3	27.145	55300000	14778	IgG-MCC-150ng-2.raw	P01859|IGHG2_HUMAN	5	5726	(HexNAc)4(Hex)4(Fuc)1_65:0	N5:(HexNAc)4(Hex)4(Fuc)1_65:0:1000.00
EEQFN(+1606.59)STFR	(HexNAc)4(Hex)4(Fuc)1	130	NLink		0	0	44.33	32.83	55.84	0	2763.1	1606.59	9	2.9	1382.56	2	32.5993	21300000	17150	IgG-MCC-150ng-2.raw	P01859|IGHG2_HUMAN	5	20015	(HexNAc)4(Hex)4(Fuc)1_65:0	N5:(HexNAc)4(Hex)4(Fuc)1_65:0:1000.00
EEQFN(+1606.59)STFR	(HexNAc)4(Hex)4(Fuc)1	130	NLink		0	0	58.36	38.93	77.8	0	2763.1	1606.59	9	-0.4	1382.56	2	23.4293		11798	IgG-MCC-150ng-2.raw	P01859|IGHG2_HUMAN	5	0	(HexNAc)4(Hex)4(Fuc)1_65:0	N5:(HexNAc)4(Hex)4(Fuc)1_65:0:1000.00
EEQFN(+1606.59)STFR	(HexNAc)4(Hex)4(Fuc)1	130	NLink		0	0	46.06	33.26	58.86	0	2763.1	1606.59	9	4.1	1382.56	2	26.2766		13406	IgG-MCC-150ng-2.raw	P01859|IGHG2_HUMAN	5	0	(HexNAc)4(Hex)4(Fuc)1_65:0	N5:(HexNAc)4(Hex)4(Fuc)1_65:0:1000.00
EEQFN(+1606.59)STFR	(HexNAc)4(Hex)4(Fuc)1	130	NLink		0	0	63.93	41.61	86.26	0	2763.1	1606.59	9	1.1	1382.56	2	18.6329	6690000000	9561	IgG-MCC-150ng-2.raw	P01859|IGHG2_HUMAN	5	20011	(HexNAc)4(Hex)4(Fuc)1_65:0	N5:(HexNAc)4(Hex)4(Fuc)1_65:0:1000.00
EEQFN(+1606.59)STFR	(HexNAc)4(Hex)4(Fuc)1	130	NLink		0	0	66.56	69.84	63.27	0	2763.1	1606.59	9	3.6	922.044	3	20.6166		10192	IgG-MCC-150ng-2.raw	P01859|IGHG2_HUMAN	5	0	(HexNAc)4(Hex)4(Fuc)1_65:0	N5:(HexNAc)4(Hex)4(Fuc)1_65:0:1000.00
EEQFN(+1606.59)STFR	(HexNAc)4(Hex)4(Fuc)1	130	NLink		0	0	49.21	30.45	67.98	0	2763.1	1606.59	9	3.7	1382.56	2	29.2683		15116	IgG-MCC-150ng-2.raw	P01859|IGHG2_HUMAN	5	0	(HexNAc)4(Hex)4(Fuc)1_65:0	N5:(HexNAc)4(Hex)4(Fuc)1_65:0:1000.00
EEQFN(+1606.59)STFR	(HexNAc)4(Hex)4(Fuc)1	130	NLink		0	0	51.51	36.25	66.76	0	2763.1	1606.59	9	3.7	1382.56	2	24.6085		12451	IgG-MCC-150ng-2.raw	P01859|IGHG2_HUMAN	5	0	(HexNAc)4(Hex)4(Fuc)1_65:0	N5:(HexNAc)4(Hex)4(Fuc)1_65:0:1000.00
EEQFN(+1606.59)STFR	(HexNAc)4(Hex)4(Fuc)1	130	NLink		0	0	56.53	69.31	43.74	0	2763.1	1606.59	9	0.2	922.041	3	27.145	55300000	13248	IgG-MCC-150ng-2.raw	P01859|IGHG2_HUMAN	5	5726	(HexNAc)4(Hex)4(Fuc)1_65:0	N5:(HexNAc)4(Hex)4(Fuc)1_65:0:1000.00
EEQFN(+1606.59)STFR	(HexNAc)4(Hex)4(Fuc)1	130	NLink		0	0	64.41	71.93	56.89	0	2763.1	1606.59	9	0.2	922.041	3	27.145	55300000	12039	IgG-MCC-150ng-2.raw	P01859|IGHG2_HUMAN	5	5726	(HexNAc)4(Hex)4(Fuc)1_65:0	N5:(HexNAc)4(Hex)4(Fuc)1_65:0:1000.00
EEQFN(+1606.59)STFR	(HexNAc)4(Hex)4(Fuc)1	130	NLink		0	0	50.52	34.97	66.08	0	2763.1	1606.59	9	3.2	1382.56	2	27.6627		14197	IgG-MCC-150ng-2.raw	P01859|IGHG2_HUMAN	5	0	(HexNAc)4(Hex)4(Fuc)1_65:0	N5:(HexNAc)4(Hex)4(Fuc)1_65:0:1000.00
EEQFN(+1606.59)STFR	(HexNAc)4(Hex)4(Fuc)1	130	NLink		0	0	57.75	36.92	78.58	0	2763.1	1606.59	9	1.1	1382.56	2	18.6329	6690000000	9190	IgG-MCC-150ng-2.raw	P01859|IGHG2_HUMAN	5	20011	(HexNAc)4(Hex)4(Fuc)1_65:0	N5:(HexNAc)4(Hex)4(Fuc)1_65:0:1000.00
EEQFN(+1606.59)STFR	(HexNAc)4(Hex)4(Fuc)1	130	NLink		0	0	60.58	72.61	48.55	0	2763.1	1606.59	9	0.2	922.041	3	27.145	55300000	12341	IgG-MCC-150ng-2.raw	P01859|IGHG2_HUMAN	5	5726	(HexNAc)4(Hex)4(Fuc)1_65:0	N5:(HexNAc)4(Hex)4(Fuc)1_65:0:1000.00
EEQFN(+1606.59)STFR	(HexNAc)4(Hex)4(Fuc)1	130	NLink		0	0	46.18	55.57	36.78	0	2763.1	1606.59	9	0.2	922.041	3	27.145	55300000	15763	IgG-MCC-150ng-2.raw	P01859|IGHG2_HUMAN	5	5726	(HexNAc)4(Hex)4(Fuc)1_65:0	N5:(HexNAc)4(Hex)4(Fuc)1_65:0:1000.00
EEQFN(+1606.59)STFR	(HexNAc)4(Hex)4(Fuc)1	130	NLink		0	0	54.65	68.01	41.29	0	2763.1	1606.59	9	0.2	922.041	3	27.145	55300000	15084	IgG-MCC-150ng-2.raw	P01859|IGHG2_HUMAN	5	5726	(HexNAc)4(Hex)4(Fuc)1_65:0	N5:(HexNAc)4(Hex)4(Fuc)1_65:0:1000.00
EEQFN(+1606.59)STFR	(HexNAc)4(Hex)4(Fuc)1	130	NLink		0	0	61.83	68.96	54.71	0	2763.1	1606.59	9	0.2	922.041	3	27.145	55300000	16687	IgG-MCC-150ng-2.raw	P01859|IGHG2_HUMAN	5	5726	(HexNAc)4(Hex)4(Fuc)1_65:0	N5:(HexNAc)4(Hex)4(Fuc)1_65:0:1000.00
EEQFN(+1606.59)STFR	(HexNAc)4(Hex)4(Fuc)1	130	NLink		0	0	57.38	68.84	45.93	0	2763.1	1606.59	9	3.1	922.043	3	22.2411		11119	IgG-MCC-150ng-2.raw	P01859|IGHG2_HUMAN	5	0	(HexNAc)4(Hex)4(Fuc)1_65:0	N5:(HexNAc)4(Hex)4(Fuc)1_65:0:1000.00
EEQFN(+1606.59)STFR	(HexNAc)4(Hex)4(Fuc)1	130	NLink		0	0	44.07	32.61	55.54	0	2763.1	1606.59	9	2.9	1382.56	2	32.5993	21300000	17148	IgG-MCC-150ng-2.raw	P01859|IGHG2_HUMAN	5	20015	(HexNAc)4(Hex)4(Fuc)1_65:0	N5:(HexNAc)4(Hex)4(Fuc)1_65:0:1000.00
EEQFN(+1606.59)STFR	(HexNAc)4(Hex)4(Fuc)1	130	NLink		0	0	61.29	47.81	74.77	0	2763.1	1606.59	9	2.6	1382.56	2	21.5473		10721	IgG-MCC-150ng-2.raw	P01859|IGHG2_HUMAN	5	0	(HexNAc)4(Hex)4(Fuc)1_65:0	N5:(HexNAc)4(Hex)4(Fuc)1_65:0:1000.00
EEQFN(+1606.59)STFR	(HexNAc)4(Hex)4(Fuc)1	130	NLink		0	0	70.1	67.91	72.29	0	2763.1	1606.59	9	4	922.044	3	20.1034		9896	IgG-MCC-150ng-2.raw	P01859|IGHG2_HUMAN	5	0	(HexNAc)4(Hex)4(Fuc)1_65:0	N5:(HexNAc)4(Hex)4(Fuc)1_65:0:1000.00
EEQFN(+1606.59)STFR	(HexNAc)4(Hex)4(Fuc)1	130	NLink		0	0	54.02	69.23	38.8	0	2763.1	1606.59	9	0.2	922.041	3	27.145	55300000	16069	IgG-MCC-150ng-2.raw	P01859|IGHG2_HUMAN	5	5726	(HexNAc)4(Hex)4(Fuc)1_65:0	N5:(HexNAc)4(Hex)4(Fuc)1_65:0:1000.00
EEQFN(+1606.59)STFR	(HexNAc)4(Hex)4(Fuc)1	130	NLink		0	0	52.48	68.74	36.21	0	2763.1	1606.59	9	0.2	922.041	3	27.145	55300000	16366	IgG-MCC-150ng-2.raw	P01859|IGHG2_HUMAN	5	5726	(HexNAc)4(Hex)4(Fuc)1_65:0	N5:(HexNAc)4(Hex)4(Fuc)1_65:0:1000.00
EEQFN(+1606.59)STFR	(HexNAc)4(Hex)4(Fuc)1	130	NLink		0	0	54.52	41.06	67.97	0	2763.1	1606.59	9	3.4	1382.56	2	24.6899		12498	IgG-MCC-150ng-2.raw	P01859|IGHG2_HUMAN	5	0	(HexNAc)4(Hex)4(Fuc)1_65:0	N5:(HexNAc)4(Hex)4(Fuc)1_65:0:1000.00
EEQFN(+1606.59)STFR	(HexNAc)4(Hex)4(Fuc)1	130	NLink		0	0	56.21	37.05	75.37	0	2763.1	1606.59	9	2.7	1382.56	2	20.1875		9945	IgG-MCC-150ng-2.raw	P01859|IGHG2_HUMAN	5	0	(HexNAc)4(Hex)4(Fuc)1_65:0	N5:(HexNAc)4(Hex)4(Fuc)1_65:0:1000.00
EEQFN(+1606.59)STFR	(HexNAc)4(Hex)4(Fuc)1	130	NLink		0	0	45.87	36.48	55.26	0	2763.1	1606.59	9	3.6	1382.56	2	30.8077	12800000	16493	IgG-MCC-150ng-2.raw	P01859|IGHG2_HUMAN	5	20016	(HexNAc)4(Hex)4(Fuc)1_65:0	N5:(HexNAc)4(Hex)4(Fuc)1_65:0:1000.00
EEQFN(+1606.59)STFR	(HexNAc)4(Hex)4(Fuc)1	130	NLink		0	0	51.92	66.73	37.11	0	2763.1	1606.59	9	0.2	922.041	3	27.145	55300000	13256	IgG-MCC-150ng-2.raw	P01859|IGHG2_HUMAN	5	5726	(HexNAc)4(Hex)4(Fuc)1_65:0	N5:(HexNAc)4(Hex)4(Fuc)1_65:0:1000.00
EEQFN(+1606.59)STFR	(HexNAc)4(Hex)4(Fuc)1	130	NLink		0	0	45.79	29.56	62.02	0	2763.1	1606.59	9	3.6	1382.56	2	30.8077	12800000	16190	IgG-MCC-150ng-2.raw	P01859|IGHG2_HUMAN	5	20016	(HexNAc)4(Hex)4(Fuc)1_65:0	N5:(HexNAc)4(Hex)4(Fuc)1_65:0:1000.00
EEQFN(+1606.59)STFR	(HexNAc)4(Hex)4(Fuc)1	130	NLink		0	0	53.45	70.59	36.3	0	2763.1	1606.59	9	0.2	922.041	3	27.145	55300000	14787	IgG-MCC-150ng-2.raw	P01859|IGHG2_HUMAN	5	5726	(HexNAc)4(Hex)4(Fuc)1_65:0	N5:(HexNAc)4(Hex)4(Fuc)1_65:0:1001.00
EEQFN(+1606.59)STFR	(HexNAc)4(Hex)4(Fuc)1	130	NLink		0	0	60.95	82.43	39.47	0	2763.1	1606.59	9	0.1	922.041	3	26.4946	51400000	12473	IgG-MCC-150ng-1.raw	P01859|IGHG2_HUMAN	5	5076	(HexNAc)4(Hex)4(Fuc)1_65:0	N5:(HexNAc)4(Hex)4(Fuc)1_65:0:1000.00
EEQFN(+1606.59)STFR	(HexNAc)4(Hex)4(Fuc)1	130	NLink		0	0	87.61	75.36	99.86	0	2763.1	1606.59	9	0.6	922.041	3	19.3396		8646	IgG-MCC-150ng-1.raw	P01859|IGHG2_HUMAN	5	0	(HexNAc)4(Hex)4(Fuc)1_65:0	N5:(HexNAc)4(Hex)4(Fuc)1_65:0:1000.00
EEQFN(+1606.59)STFR	(HexNAc)4(Hex)4(Fuc)1	130	NLink		0	0	65.44	45.04	85.84	0	2763.1	1606.59	9	6.8	1382.57	2	29.5543	56600000	11777	IgG-MCC-150ng-1.raw	P01859|IGHG2_HUMAN	5	18067	(HexNAc)4(Hex)4(Fuc)1_65:0	N5:(HexNAc)4(Hex)4(Fuc)1_65:0:1000.00
EEQFN(+1606.59)STFR	(HexNAc)4(Hex)4(Fuc)1	130	NLink		0	0	65.85	80.99	50.71	0	2763.1	1606.59	9	3.8	922.044	3	21.8023		10041	IgG-MCC-150ng-1.raw	P01859|IGHG2_HUMAN	5	0	(HexNAc)4(Hex)4(Fuc)1_65:0	N5:(HexNAc)4(Hex)4(Fuc)1_65:0:1000.00
EEQFN(+1606.59)STFR	(HexNAc)4(Hex)4(Fuc)1	130	NLink		0	0	63.83	48.56	79.11	0	2763.1	1606.59	9	0.9	1382.56	2	18.141	6910000000	8170	IgG-MCC-150ng-1.raw	P01859|IGHG2_HUMAN	5	18059	(HexNAc)4(Hex)4(Fuc)1_65:0	N5:(HexNAc)4(Hex)4(Fuc)1_65:0:1000.00
EEQFN(+1606.59)STFR	(HexNAc)4(Hex)4(Fuc)1	130	NLink		0	0	66.19	78.75	53.63	0	2763.1	1606.59	9	0.1	922.041	3	26.4946	51400000	14010	IgG-MCC-150ng-1.raw	P01859|IGHG2_HUMAN	5	5076	(HexNAc)4(Hex)4(Fuc)1_65:0	N5:(HexNAc)4(Hex)4(Fuc)1_65:0:1000.00
EEQFN(+1606.59)STFR	(HexNAc)4(Hex)4(Fuc)1	130	NLink		0	0	76.1	78.06	74.14	0	2763.1	1606.59	9	2.2	922.043	3	22.8948		10663	IgG-MCC-150ng-1.raw	P01859|IGHG2_HUMAN	5	0	(HexNAc)4(Hex)4(Fuc)1_65:0	N5:(HexNAc)4(Hex)4(Fuc)1_65:0:1000.00
EEQFN(+1606.59)STFR	(HexNAc)4(Hex)4(Fuc)1	130	NLink		0	0	73.51	76.22	70.81	0	2763.1	1606.59	9	2.1	922.043	3	22.8775		10653	IgG-MCC-150ng-1.raw	P01859|IGHG2_HUMAN	5	0	(HexNAc)4(Hex)4(Fuc)1_65:0	N5:(HexNAc)4(Hex)4(Fuc)1_65:0:1000.00
EEQFN(+1606.59)STFR	(HexNAc)4(Hex)4(Fuc)1	130	NLink		0	0	79.08	67.89	90.28	0	2763.1	1606.59	9	0.3	922.041	3	18.141	2450000000	8343	IgG-MCC-150ng-1.raw	P01859|IGHG2_HUMAN	5	5077	(HexNAc)4(Hex)4(Fuc)1_65:0	N5:(HexNAc)4(Hex)4(Fuc)1_65:0:1000.00
EEQFN(+1606.59)STFR	(HexNAc)4(Hex)4(Fuc)1	130	NLink		0	0	53.91	70.63	37.19	0	2763.1	1606.59	9	3.3	922.044	3	31.925	25400000	15897	IgG-MCC-150ng-1.raw	P01859|IGHG2_HUMAN	5	5083	(HexNAc)4(Hex)4(Fuc)1_65:0	N5:(HexNAc)4(Hex)4(Fuc)1_65:0:1000.00
EEQFN(+1606.59)STFR	(HexNAc)4(Hex)4(Fuc)1	130	NLink		0	0	54	80.17	27.83	0	2763.1	1606.59	9	0.1	922.041	3	26.4946	51400000	13704	IgG-MCC-150ng-1.raw	P01859|IGHG2_HUMAN	5	5076	(HexNAc)4(Hex)4(Fuc)1_65:0	N5:(HexNAc)4(Hex)4(Fuc)1_65:0:1000.00
EEQFN(+1606.59)STFR	(HexNAc)4(Hex)4(Fuc)1	130	NLink		0	0	64.36	46.82	81.9	0	2763.1	1606.59	9	3.2	1382.56	2	24.3309		11444	IgG-MCC-150ng-1.raw	P01859|IGHG2_HUMAN	5	0	(HexNAc)4(Hex)4(Fuc)1_65:0	N5:(HexNAc)4(Hex)4(Fuc)1_65:0:1000.00
EEQFN(+1606.59)STFR	(HexNAc)4(Hex)4(Fuc)1	130	NLink		0	0	46.39	33.86	58.91	0	2763.1	1606.59	9	6.8	1382.57	2	29.5543	56600000	14289	IgG-MCC-150ng-1.raw	P01859|IGHG2_HUMAN	5	18067	(HexNAc)4(Hex)4(Fuc)1_65:0	N5:(HexNAc)4(Hex)4(Fuc)1_65:0:1000.00
EEQFN(+1606.59)STFR	(HexNAc)4(Hex)4(Fuc)1	130	NLink		0	0	75.42	72.89	77.94	0	2763.1	1606.59	9	0.1	922.041	3	26.4946	51400000	11862	IgG-MCC-150ng-1.raw	P01859|IGHG2_HUMAN	5	5076	(HexNAc)4(Hex)4(Fuc)1_65:0	N5:(HexNAc)4(Hex)4(Fuc)1_65:0:1000.00
EEQFN(+1606.59)STFR	(HexNAc)4(Hex)4(Fuc)1	130	NLink		0	0	51.6	46.03	57.17	0	2763.1	1606.59	9	3.1	1382.56	2	24.3008		11427	IgG-MCC-150ng-1.raw	P01859|IGHG2_HUMAN	5	0	(HexNAc)4(Hex)4(Fuc)1_65:0	N5:(HexNAc)4(Hex)4(Fuc)1_65:0:1000.00
EEQFN(+1606.59)STFR	(HexNAc)4(Hex)4(Fuc)1	130	NLink		0	0	62.6	82	43.21	0	2763.1	1606.59	9	0.1	922.041	3	26.4946	51400000	12159	IgG-MCC-150ng-1.raw	P01859|IGHG2_HUMAN	5	5076	(HexNAc)4(Hex)4(Fuc)1_65:0	N5:(HexNAc)4(Hex)4(Fuc)1_65:0:1000.00
EEQFN(+1606.59)STFR	(HexNAc)4(Hex)4(Fuc)1	130	NLink		0	0	63.9	82.16	45.63	0	2763.1	1606.59	9	0.1	922.041	3	26.4946	51400000	13073	IgG-MCC-150ng-1.raw	P01859|IGHG2_HUMAN	5	5076	(HexNAc)4(Hex)4(Fuc)1_65:0	N5:(HexNAc)4(Hex)4(Fuc)1_65:0:1000.00
EEQFN(+1606.59)STFR	(HexNAc)4(Hex)4(Fuc)1	130	NLink		0	0	52.62	69.83	35.42	0	2763.1	1606.59	9	4	922.044	3	16.1458		6938	IgG-MCC-150ng-1.raw	P01859|IGHG2_HUMAN	5	0	(HexNAc)4(Hex)4(Fuc)1_65:0	N5:(HexNAc)4(Hex)4(Fuc)1_65:0:1000.00
EEQFN(+1606.59)STFR	(HexNAc)4(Hex)4(Fuc)1	130	NLink		0	0	51.01	76.02	26	0	2763.1	1606.59	9	3.3	922.044	3	31.925	25400000	16242	IgG-MCC-150ng-1.raw	P01859|IGHG2_HUMAN	5	5083	(HexNAc)4(Hex)4(Fuc)1_65:0	N5:(HexNAc)4(Hex)4(Fuc)1_65:0:1001.00
EEQFN(+1606.59)STFR	(HexNAc)4(Hex)4(Fuc)1	130	NLink		0	0	67.25	48.57	85.93	0	2763.1	1606.59	9	1.4	1382.56	2	19.5327		8744	IgG-MCC-150ng-1.raw	P01859|IGHG2_HUMAN	5	0	(HexNAc)4(Hex)4(Fuc)1_65:0	N5:(HexNAc)4(Hex)4(Fuc)1_65:0:1000.00
EEQFN(+1606.59)STFR	(HexNAc)4(Hex)4(Fuc)1	130	NLink		0	0	81.59	77.19	86	0	2763.1	1606.59	9	2.6	922.043	3	22.3605		10357	IgG-MCC-150ng-1.raw	P01859|IGHG2_HUMAN	5	0	(HexNAc)4(Hex)4(Fuc)1_65:0	N5:(HexNAc)4(Hex)4(Fuc)1_65:0:1000.00
EEQFN(+1606.59)STFR	(HexNAc)4(Hex)4(Fuc)1	130	NLink		0	0	67.83	49.99	85.67	0	2763.1	1606.59	9	2	1382.56	2	21.6195		9937	IgG-MCC-150ng-1.raw	P01859|IGHG2_HUMAN	5	0	(HexNAc)4(Hex)4(Fuc)1_65:0	N5:(HexNAc)4(Hex)4(Fuc)1_65:0:1000.00
EEQFN(+1606.59)STFR	(HexNAc)4(Hex)4(Fuc)1	130	NLink		0	0	56.17	44.45	67.88	0	2763.1	1606.59	9	6.8	1382.57	2	29.5543	56600000	13504	IgG-MCC-150ng-1.raw	P01859|IGHG2_HUMAN	5	18067	(HexNAc)4(Hex)4(Fuc)1_65:0	N5:(HexNAc)4(Hex)4(Fuc)1_65:0:1000.00
EEQFN(+1606.59)STFR	(HexNAc)4(Hex)4(Fuc)1	130	NLink		0	0	52.06	44.95	59.17	0	2763.1	1606.59	9	6.8	1382.57	2	29.5543	56600000	13836	IgG-MCC-150ng-1.raw	P01859|IGHG2_HUMAN	5	18067	(HexNAc)4(Hex)4(Fuc)1_65:0	N5:(HexNAc)4(Hex)4(Fuc)1_65:0:1000.00
EEQFN(+1606.59)STFR	(HexNAc)4(Hex)4(Fuc)1	130	NLink		0	0	72.58	51.67	93.5	0	2763.1	1606.59	9	0.9	1382.56	2	18.141	6910000000	7816	IgG-MCC-150ng-1.raw	P01859|IGHG2_HUMAN	5	18059	(HexNAc)4(Hex)4(Fuc)1_65:0	N5:(HexNAc)4(Hex)4(Fuc)1_65:0:1000.00
EEQFN(+1606.59)STFR	(HexNAc)4(Hex)4(Fuc)1	130	NLink		0	0	59.7	45.92	73.49	0	2763.1	1606.59	9	6.8	1382.57	2	29.5543	56600000	12659	IgG-MCC-150ng-1.raw	P01859|IGHG2_HUMAN	5	18067	(HexNAc)4(Hex)4(Fuc)1_65:0	N5:(HexNAc)4(Hex)4(Fuc)1_65:0:1000.00
EEQFN(+1606.59)STFR	(HexNAc)4(Hex)4(Fuc)1	130	NLink		0	0	79.26	81.48	77.04	0	2763.1	1606.59	9	0.1	922.041	3	26.4946	51400000	11546	IgG-MCC-150ng-1.raw	P01859|IGHG2_HUMAN	5	5076	(HexNAc)4(Hex)4(Fuc)1_65:0	N5:(HexNAc)4(Hex)4(Fuc)1_65:0:1000.00
EEQFN(+1606.59)STFR	(HexNAc)4(Hex)4(Fuc)1	130	NLink		0	0	63.32	83.05	43.58	0	2763.1	1606.59	9	0.1	922.041	3	26.4946	51400000	12770	IgG-MCC-150ng-1.raw	P01859|IGHG2_HUMAN	5	5076	(HexNAc)4(Hex)4(Fuc)1_65:0	N5:(HexNAc)4(Hex)4(Fuc)1_65:0:1000.00
EEQFN(+1606.59)STFR	(HexNAc)4(Hex)4(Fuc)1	130	NLink		0	0	66.36	72.66	60.06	0	2763.1	1606.59	9	2.4	922.043	3	22.3447		10348	IgG-MCC-150ng-1.raw	P01859|IGHG2_HUMAN	5	0	(HexNAc)4(Hex)4(Fuc)1_65:0	N5:(HexNAc)4(Hex)4(Fuc)1_65:0:1000.00
EEQFN(+1606.59)STFR	(HexNAc)4(Hex)4(Fuc)1	130	NLink		0	0	56.07	35.48	76.66	0	2763.1	1606.59	9	6.8	1382.57	2	29.5543	56600000	13482	IgG-MCC-150ng-1.raw	P01859|IGHG2_HUMAN	5	18067	(HexNAc)4(Hex)4(Fuc)1_65:0	N5:(HexNAc)4(Hex)4(Fuc)1_65:0:1000.00
EEQFN(+1606.59)STFR	(HexNAc)4(Hex)4(Fuc)1	130	NLink		0	0	60.67	46.15	75.18	0	2763.1	1606.59	9	2.4	1382.56	2	22.8532		10640	IgG-MCC-150ng-1.raw	P01859|IGHG2_HUMAN	5	0	(HexNAc)4(Hex)4(Fuc)1_65:0	N5:(HexNAc)4(Hex)4(Fuc)1_65:0:1000.00
EEQFN(+1606.59)STFR	(HexNAc)4(Hex)4(Fuc)1	130	NLink		0	0	47.44	37.52	57.35	0	2763.1	1606.59	9	6.8	1382.57	2	29.5543	56600000	13061	IgG-MCC-150ng-1.raw	P01859|IGHG2_HUMAN	5	18067	(HexNAc)4(Hex)4(Fuc)1_65:0	N5:(HexNAc)4(Hex)4(Fuc)1_65:0:1000.00
EEQFN(+1606.59)STFR	(HexNAc)4(Hex)4(Fuc)1	130	NLink		0	0	48.43	32.15	64.71	0	2763.1	1606.59	9	0.6	1382.56	2	16.4222	2310000	7110	IgG-MCC-150ng-1.raw	P01859|IGHG2_HUMAN	5	18058	(HexNAc)4(Hex)4(Fuc)1_65:0	N5:(HexNAc)4(Hex)4(Fuc)1_65:0:1000.00
EEQFN(+1606.59)STFR	(HexNAc)4(Hex)4(Fuc)1	130	NLink		0	0	47.47	41	53.95	0	2763.1	1606.59	9	6.8	1382.57	2	29.5543	56600000	12633	IgG-MCC-150ng-1.raw	P01859|IGHG2_HUMAN	5	18067	(HexNAc)4(Hex)4(Fuc)1_65:0	N5:(HexNAc)4(Hex)4(Fuc)1_65:0:1000.00
EEQFN(+1606.59)STFR	(HexNAc)4(Hex)4(Fuc)1	130	NLink		0	0	78.24	69.22	87.26	0	2763.1	1606.59	9	5.5	922.046	3	17.2655	28000000	7536	IgG-MCC-150ng-1.raw	P01859|IGHG2_HUMAN	5	5085	(HexNAc)4(Hex)4(Fuc)1_65:0	N5:(HexNAc)4(Hex)4(Fuc)1_65:0:1000.00
EEQFN(+1606.59)STFR	(HexNAc)4(Hex)4(Fuc)1	130	NLink		0	0	72.41	70.2	74.62	0	2763.1	1606.59	9	5.5	922.046	3	17.2655	28000000	7521	IgG-MCC-150ng-1.raw	P01859|IGHG2_HUMAN	5	5085	(HexNAc)4(Hex)4(Fuc)1_65:0	N5:(HexNAc)4(Hex)4(Fuc)1_65:0:1000.00
EEQFN(+1606.59)STFR	(HexNAc)4(Hex)4(Fuc)1	130	NLink		0	0	62.4	47.17	77.62	0	2763.1	1606.59	9	-0.2	1382.56	2	22.9393		10689	IgG-MCC-150ng-1.raw	P01859|IGHG2_HUMAN	5	0	(HexNAc)4(Hex)4(Fuc)1_65:0	N5:(HexNAc)4(Hex)4(Fuc)1_65:0:1000.00
EEQFN(+1606.59)STFR	(HexNAc)4(Hex)4(Fuc)1	130	NLink		0	0	49.32	53.64	45	0	2763.1	1606.59	9	0.1	922.041	3	26.4946	51400000	14326	IgG-MCC-150ng-1.raw	P01859|IGHG2_HUMAN	5	5076	(HexNAc)4(Hex)4(Fuc)1_65:0	N5:(HexNAc)4(Hex)4(Fuc)1_65:0:1000.00
EEQFN(+1606.59)STFR	(HexNAc)4(Hex)4(Fuc)1	130	NLink		0	0	72.46	77.37	67.55	0	2763.1	1606.59	9	0.1	922.041	3	26.4946	51400000	12464	IgG-MCC-150ng-1.raw	P01859|IGHG2_HUMAN	5	5076	(HexNAc)4(Hex)4(Fuc)1_65:0	N5:(HexNAc)4(Hex)4(Fuc)1_65:0:1000.00
EEQFN(+1606.59)STFR	(HexNAc)4(Hex)4(Fuc)1	130	NLink		0	0	55.38	67.97	42.79	0	2763.1	1606.59	9	3.7	922.044	3	16.1598		6946	IgG-MCC-150ng-1.raw	P01859|IGHG2_HUMAN	5	0	(HexNAc)4(Hex)4(Fuc)1_65:0	N5:(HexNAc)4(Hex)4(Fuc)1_65:0:1000.00
EEQFN(+1606.59)STFR	(HexNAc)4(Hex)4(Fuc)1	130	NLink		0	0	76.87	68.82	84.91	0	2763.1	1606.59	9	0.3	922.041	3	18.141	2450000000	7823	IgG-MCC-150ng-1.raw	P01859|IGHG2_HUMAN	5	5077	(HexNAc)4(Hex)4(Fuc)1_65:0	N5:(HexNAc)4(Hex)4(Fuc)1_65:0:1000.00
EEQFN(+1606.59)STFR	(HexNAc)4(Hex)4(Fuc)1	130	NLink		0	0	48.81	45.12	52.49	0	2763.1	1606.59	9	6.8	1382.57	2	29.5543	56600000	16288	IgG-MCC-150ng-1.raw	P01859|IGHG2_HUMAN	5	18067	(HexNAc)4(Hex)4(Fuc)1_65:0	N5:(HexNAc)4(Hex)4(Fuc)1_65:0:1000.00
EEQFN(+1606.59)STFR	(HexNAc)4(Hex)4(Fuc)1	130	NLink		0	0	58.29	46.67	69.91	0	2763.1	1606.59	9	0.9	1382.56	2	18.141	6910000000	8445	IgG-MCC-150ng-1.raw	P01859|IGHG2_HUMAN	5	18059	(HexNAc)4(Hex)4(Fuc)1_65:0	N5:(HexNAc)4(Hex)4(Fuc)1_65:0:1000.00
EEQFN(+1606.59)STFR	(HexNAc)4(Hex)4(Fuc)1	130	NLink		0	0	65.82	33.4	98.23	0	2763.1	1606.59	9	6.8	1382.57	2	29.5543	56600000	15165	IgG-MCC-150ng-1.raw	P01859|IGHG2_HUMAN	5	18067	(HexNAc)4(Hex)4(Fuc)1_65:0	N5:(HexNAc)4(Hex)4(Fuc)1_65:0:1000.00
EEQFN(+1606.59)STFR	(HexNAc)4(Hex)4(Fuc)1	130	NLink		0	0	62.88	36.91	88.84	0	2763.1	1606.59	9	6.8	1382.57	2	29.5543	56600000	13105	IgG-MCC-150ng-1.raw	P01859|IGHG2_HUMAN	5	18067	(HexNAc)4(Hex)4(Fuc)1_65:0	N5:(HexNAc)4(Hex)4(Fuc)1_65:0:1000.00
EEQFN(+1606.59)STFR	(HexNAc)4(Hex)4(Fuc)1	130	NLink		0	0	82.92	70.75	95.09	0	2763.1	1606.59	9	5.5	922.046	3	17.2655	28000000	7785	IgG-MCC-150ng-1.raw	P01859|IGHG2_HUMAN	5	5085	(HexNAc)4(Hex)4(Fuc)1_65:0	N5:(HexNAc)4(Hex)4(Fuc)1_65:0:1000.00
EEQFN(+1606.59)STFR	(HexNAc)4(Hex)4(Fuc)1	130	NLink		0	0	85.33	78.16	92.49	0	2763.1	1606.59	9	2.4	922.043	3	20.582		9342	IgG-MCC-150ng-1.raw	P01859|IGHG2_HUMAN	5	0	(HexNAc)4(Hex)4(Fuc)1_65:0	N5:(HexNAc)4(Hex)4(Fuc)1_65:0:1000.00
EEQFN(+1606.59)STFR	(HexNAc)4(Hex)4(Fuc)1	130	NLink		0	0	69.99	79.74	60.24	0	2763.1	1606.59	9	2.7	922.043	3	21.2842		9744	IgG-MCC-150ng-1.raw	P01859|IGHG2_HUMAN	5	0	(HexNAc)4(Hex)4(Fuc)1_65:0	N5:(HexNAc)4(Hex)4(Fuc)1_65:0:1000.00
EEQFN(+1606.59)STFR	(HexNAc)4(Hex)4(Fuc)1	130	NLink		0	0	70.23	75.46	65	0	2763.1	1606.59	9	0.1	922.041	3	26.4946	51400000	12780	IgG-MCC-150ng-1.raw	P01859|IGHG2_HUMAN	5	5076	(HexNAc)4(Hex)4(Fuc)1_65:0	N5:(HexNAc)4(Hex)4(Fuc)1_65:0:1000.00
EEQFN(+1606.59)STFR	(HexNAc)4(Hex)4(Fuc)1	130	NLink		0	0	56.19	72.63	39.76	0	2763.1	1606.59	9	0.1	922.041	3	26.4946	51400000	14979	IgG-MCC-150ng-1.raw	P01859|IGHG2_HUMAN	5	5076	(HexNAc)4(Hex)4(Fuc)1_65:0	N5:(HexNAc)4(Hex)4(Fuc)1_65:0:1000.00
EEQFN(+1606.59)STFR	(HexNAc)4(Hex)4(Fuc)1	130	NLink		0	0	61.59	80.62	42.56	0	2763.1	1606.59	9	0.1	922.041	3	26.4946	51400000	11250	IgG-MCC-150ng-1.raw	P01859|IGHG2_HUMAN	5	5076	(HexNAc)4(Hex)4(Fuc)1_65:0	N5:(HexNAc)4(Hex)4(Fuc)1_65:0:1000.00
EEQFN(+1606.59)STFR	(HexNAc)4(Hex)4(Fuc)1	130	NLink		0	0	82.62	78.39	86.86	0	2763.1	1606.59	9	2.4	922.043	3	20.5636		9331	IgG-MCC-150ng-1.raw	P01859|IGHG2_HUMAN	5	0	(HexNAc)4(Hex)4(Fuc)1_65:0	N5:(HexNAc)4(Hex)4(Fuc)1_65:0:1000.00
EEQFN(+1606.59)STFR	(HexNAc)4(Hex)4(Fuc)1	130	NLink		0	0	59.94	44.06	75.82	0	2763.1	1606.59	9	6.8	1382.57	2	29.5543	56600000	15973	IgG-MCC-150ng-1.raw	P01859|IGHG2_HUMAN	5	18067	(HexNAc)4(Hex)4(Fuc)1_65:0	N5:(HexNAc)4(Hex)4(Fuc)1_65:0:1000.00
EEQFN(+1606.59)STFR	(HexNAc)4(Hex)4(Fuc)1	130	NLink		0	0	63.13	75.26	51	0	2763.1	1606.59	9	0.1	922.041	3	26.4946	51400000	14003	IgG-MCC-150ng-1.raw	P01859|IGHG2_HUMAN	5	5076	(HexNAc)4(Hex)4(Fuc)1_65:0	N5:(HexNAc)4(Hex)4(Fuc)1_65:0:1000.00
EEQFN(+1606.59)STFR	(HexNAc)4(Hex)4(Fuc)1	130	NLink		0	0	63.46	63.48	63.43	0	2763.1	1606.59	9	0.3	922.041	3	18.141	2450000000	8078	IgG-MCC-150ng-1.raw	P01859|IGHG2_HUMAN	5	5077	(HexNAc)4(Hex)4(Fuc)1_65:0	N5:(HexNAc)4(Hex)4(Fuc)1_65:0:1000.00
EEQFN(+1606.59)STFR	(HexNAc)4(Hex)4(Fuc)1	130	NLink		0	0	63.15	76.86	49.44	0	2763.1	1606.59	9	0.1	922.041	3	26.4946	51400000	13380	IgG-MCC-150ng-1.raw	P01859|IGHG2_HUMAN	5	5076	(HexNAc)4(Hex)4(Fuc)1_65:0	N5:(HexNAc)4(Hex)4(Fuc)1_65:0:1000.00
EEQFN(+1606.59)STFR	(HexNAc)4(Hex)4(Fuc)1	130	NLink		0	0	75.73	59.09	92.37	0	2763.1	1606.59	9	0.3	1382.56	2	23.5448		11007	IgG-MCC-150ng-1.raw	P01859|IGHG2_HUMAN	5	0	(HexNAc)4(Hex)4(Fuc)1_65:0	N5:(HexNAc)4(Hex)4(Fuc)1_65:0:1000.00
EEQFN(+1606.59)STFR	(HexNAc)4(Hex)4(Fuc)1	130	NLink		0	0	53.93	32.45	75.42	0	2763.1	1606.59	9	6.8	1382.57	2	29.5543	56600000	14300	IgG-MCC-150ng-1.raw	P01859|IGHG2_HUMAN	5	18067	(HexNAc)4(Hex)4(Fuc)1_65:0	N5:(HexNAc)4(Hex)4(Fuc)1_65:0:1000.00
EEQFN(+1606.59)STFR	(HexNAc)4(Hex)4(Fuc)1	130	NLink		0	0	62.14	76.65	47.63	0	2763.1	1606.59	9	0.1	922.041	3	26.4946	51400000	11853	IgG-MCC-150ng-1.raw	P01859|IGHG2_HUMAN	5	5076	(HexNAc)4(Hex)4(Fuc)1_65:0	N5:(HexNAc)4(Hex)4(Fuc)1_65:0:1000.00
EEQFN(+1606.59)STFR	(HexNAc)4(Hex)4(Fuc)1	130	NLink		0	1	48.1	50.69	45.51	0	2763.1	1606.59	9	-7	921.698	3	32.0748		15880	IgG-MCC-150ng-1.raw	P01859|IGHG2_HUMAN	5	0	(HexNAc)4(Hex)4(Fuc)1_65:0	N5:(HexNAc)4(Hex)4(Fuc)1_65:0:1000.00
EEQFN(+1606.59)STFR	(HexNAc)4(Hex)4(Fuc)1	130	NLink		0	0	67.87	73.95	61.8	0	2763.1	1606.59	9	0.1	922.041	3	26.4946	51400000	11233	IgG-MCC-150ng-1.raw	P01859|IGHG2_HUMAN	5	5076	(HexNAc)4(Hex)4(Fuc)1_65:0	N5:(HexNAc)4(Hex)4(Fuc)1_65:0:1000.00
EEQFN(+1606.59)STFR	(HexNAc)4(Hex)4(Fuc)1	130	NLink		0	0	51.65	63.26	40.05	0	2763.1	1606.59	9	0.1	922.041	3	26.4946	51400000	14672	IgG-MCC-150ng-1.raw	P01859|IGHG2_HUMAN	5	5076	(HexNAc)4(Hex)4(Fuc)1_65:0	N5:(HexNAc)4(Hex)4(Fuc)1_65:0:1001.00
EEQFN(+1606.59)STFR	(HexNAc)4(Hex)4(Fuc)1	130	NLink		0	0	68.26	82.17	54.35	0	2763.1	1606.59	9	0.1	922.041	3	26.4946	51400000	13399	IgG-MCC-150ng-1.raw	P01859|IGHG2_HUMAN	5	5076	(HexNAc)4(Hex)4(Fuc)1_65:0	N5:(HexNAc)4(Hex)4(Fuc)1_65:0:1000.00
EEQFN(+1606.59)STFR	(HexNAc)4(Hex)4(Fuc)1	130	NLink		0	0	66.44	48.46	84.43	0	2763.1	1606.59	9	0.9	1382.56	2	18.141	6910000000	8141	IgG-MCC-150ng-1.raw	P01859|IGHG2_HUMAN	5	18059	(HexNAc)4(Hex)4(Fuc)1_65:0	N5:(HexNAc)4(Hex)4(Fuc)1_65:0:1000.00
EEQFN(+1606.59)STFR	(HexNAc)4(Hex)4(Fuc)1	130	NLink		0	0	86.09	75.61	96.57	0	2763.1	1606.59	9	3.8	922.044	3	19.8579		8926	IgG-MCC-150ng-1.raw	P01859|IGHG2_HUMAN	5	0	(HexNAc)4(Hex)4(Fuc)1_65:0	N5:(HexNAc)4(Hex)4(Fuc)1_65:0:1000.00
EEQFN(+1606.59)STFR	(HexNAc)4(Hex)4(Fuc)1	130	NLink		0	0	61.01	36.4	85.63	0	2763.1	1606.59	9	6.8	1382.57	2	29.5543	56600000	11794	IgG-MCC-150ng-1.raw	P01859|IGHG2_HUMAN	5	18067	(HexNAc)4(Hex)4(Fuc)1_65:0	N5:(HexNAc)4(Hex)4(Fuc)1_65:0:1000.00
EEQFN(+1606.59)STFR	(HexNAc)4(Hex)4(Fuc)1	130	NLink		0	0	75.85	70.88	80.82	0	2763.1	1606.59	9	0.3	922.041	3	18.141	2450000000	8335	IgG-MCC-150ng-1.raw	P01859|IGHG2_HUMAN	5	5077	(HexNAc)4(Hex)4(Fuc)1_65:0	N5:(HexNAc)4(Hex)4(Fuc)1_65:0:1000.00
EEQFN(+1606.59)STFR	(HexNAc)4(Hex)4(Fuc)1	130	NLink		0	0	63.81	46.53	81.09	0	2763.1	1606.59	9	3.2	1382.56	2	21.685		9975	IgG-MCC-150ng-1.raw	P01859|IGHG2_HUMAN	5	0	(HexNAc)4(Hex)4(Fuc)1_65:0	N5:(HexNAc)4(Hex)4(Fuc)1_65:0:1000.00
EEQFN(+1606.59)STFR	(HexNAc)4(Hex)4(Fuc)1	130	NLink		0	0	57.3	75	39.6	0	2763.1	1606.59	9	0.1	922.041	3	26.4946	51400000	13084	IgG-MCC-150ng-1.raw	P01859|IGHG2_HUMAN	5	5076	(HexNAc)4(Hex)4(Fuc)1_65:0	N5:(HexNAc)4(Hex)4(Fuc)1_65:0:1000.00
EEQFN(+1606.59)STFR	(HexNAc)4(Hex)4(Fuc)1	130	NLink		0	0	67.31	79.91	54.7	0	2763.1	1606.59	9	2.8	922.043	3	21.8198		10051	IgG-MCC-150ng-1.raw	P01859|IGHG2_HUMAN	5	0	(HexNAc)4(Hex)4(Fuc)1_65:0	N5:(HexNAc)4(Hex)4(Fuc)1_65:0:1000.00
EEQFN(+1606.59)STFR	(HexNAc)4(Hex)4(Fuc)1	130	NLink		0	0	70.82	59.33	82.31	0	2763.1	1606.59	9	3.7	1382.56	2	22.2201		10277	IgG-MCC-150ng-1.raw	P01859|IGHG2_HUMAN	5	0	(HexNAc)4(Hex)4(Fuc)1_65:0	N5:(HexNAc)4(Hex)4(Fuc)1_65:0:1000.00
EEQFN(+1606.59)STFR	(HexNAc)4(Hex)4(Fuc)1	130	NLink		0	0	78.82	75.52	82.13	0	2763.1	1606.59	9	0.8	922.041	3	19.3271		8639	IgG-MCC-150ng-1.raw	P01859|IGHG2_HUMAN	5	0	(HexNAc)4(Hex)4(Fuc)1_65:0	N5:(HexNAc)4(Hex)4(Fuc)1_65:0:1000.00
EEQFN(+1606.59)STFR	(HexNAc)4(Hex)4(Fuc)1	130	NLink		0	0	51.79	76.26	27.32	0	2763.1	1606.59	9	3.3	922.044	3	31.925	25400000	16249	IgG-MCC-150ng-1.raw	P01859|IGHG2_HUMAN	5	5083	(HexNAc)4(Hex)4(Fuc)1_65:0	N5:(HexNAc)4(Hex)4(Fuc)1_65:0:1001.00
EEQFN(+1606.59)STFR	(HexNAc)4(Hex)4(Fuc)1	130	NLink		0	0	59.41	48.42	70.39	0	2763.1	1606.59	9	6.8	1382.57	2	29.5543	56600000	16008	IgG-MCC-150ng-1.raw	P01859|IGHG2_HUMAN	5	18067	(HexNAc)4(Hex)4(Fuc)1_65:0	N5:(HexNAc)4(Hex)4(Fuc)1_65:0:1000.00
EEQFN(+1606.59)STFR	(HexNAc)4(Hex)4(Fuc)1	130	NLink		0	0	53.86	32	75.72	0	2763.1	1606.59	9	6.8	1382.57	2	29.5543	56600000	15525	IgG-MCC-150ng-1.raw	P01859|IGHG2_HUMAN	5	18067	(HexNAc)4(Hex)4(Fuc)1_65:0	N5:(HexNAc)4(Hex)4(Fuc)1_65:0:1000.00
EEQFN(+1606.59)STFR	(HexNAc)4(Hex)4(Fuc)1	130	NLink		0	0	74.85	53.53	96.16	0	2763.1	1606.59	9	-0.6	1382.56	2	23.563		11018	IgG-MCC-150ng-1.raw	P01859|IGHG2_HUMAN	5	0	(HexNAc)4(Hex)4(Fuc)1_65:0	N5:(HexNAc)4(Hex)4(Fuc)1_65:0:1000.00
EEQFN(+1606.59)STFR	(HexNAc)4(Hex)4(Fuc)1	130	NLink		0	0	60.57	45.2	75.93	0	2763.1	1606.59	9	6.8	1382.57	2	29.5543	56600000	16292	IgG-MCC-150ng-1.raw	P01859|IGHG2_HUMAN	5	18067	(HexNAc)4(Hex)4(Fuc)1_65:0	N5:(HexNAc)4(Hex)4(Fuc)1_65:0:1000.00
EEQFN(+1606.59)STFR	(HexNAc)4(Hex)4(Fuc)1	130	NLink		0	0	74.04	77.92	70.16	0	2763.1	1606.59	9	3.9	922.044	3	19.8704		8933	IgG-MCC-150ng-1.raw	P01859|IGHG2_HUMAN	5	0	(HexNAc)4(Hex)4(Fuc)1_65:0	N5:(HexNAc)4(Hex)4(Fuc)1_65:0:1000.00
EEQFN(+1606.59)STFR	(HexNAc)4(Hex)4(Fuc)1	130	NLink		0	0	59.96	51.6	68.31	0	2763.1	1606.59	9	2.8	1382.56	2	22.2097		10272	IgG-MCC-150ng-1.raw	P01859|IGHG2_HUMAN	5	0	(HexNAc)4(Hex)4(Fuc)1_65:0	N5:(HexNAc)4(Hex)4(Fuc)1_65:0:1000.00
EEQFN(+1606.59)STFR	(HexNAc)4(Hex)4(Fuc)1	130	NLink		0	0	61.22	49.15	73.29	0	2763.1	1606.59	9	2.5	1382.56	2	20.1583		9099	IgG-MCC-150ng-1.raw	P01859|IGHG2_HUMAN	5	0	(HexNAc)4(Hex)4(Fuc)1_65:0	N5:(HexNAc)4(Hex)4(Fuc)1_65:0:1000.00
EEQFN(+1606.59)STFR	(HexNAc)4(Hex)4(Fuc)1	130	NLink		0	0	64.38	47.7	81.06	0	2763.1	1606.59	9	1.4	1382.56	2	22.8232		10623	IgG-MCC-150ng-1.raw	P01859|IGHG2_HUMAN	5	0	(HexNAc)4(Hex)4(Fuc)1_65:0	N5:(HexNAc)4(Hex)4(Fuc)1_65:0:1000.00
EEQFN(+1606.59)STFR	(HexNAc)4(Hex)4(Fuc)1	130	NLink		0	0	42.39	33.36	51.43	0	2763.1	1606.59	9	6.8	1382.57	2	29.5543	56600000	15551	IgG-MCC-150ng-1.raw	P01859|IGHG2_HUMAN	5	18067	(HexNAc)4(Hex)4(Fuc)1_65:0	N5:(HexNAc)4(Hex)4(Fuc)1_65:0:1000.00
EEQFN(+1606.59)STFR	(HexNAc)4(Hex)4(Fuc)1	130	NLink		0	0	54.94	78.83	31.04	0	2763.1	1606.59	9	0.1	922.041	3	26.4946	51400000	10948	IgG-MCC-150ng-1.raw	P01859|IGHG2_HUMAN	5	5076	(HexNAc)4(Hex)4(Fuc)1_65:0	N5:(HexNAc)4(Hex)4(Fuc)1_65:0:1001.00
EEQFN(+1606.59)STFR	(HexNAc)4(Hex)4(Fuc)1	130	NLink		0	0	49.83	44.63	55.03	0	2763.1	1606.59	9	6.8	1382.57	2	29.5543	56600000	15093	IgG-MCC-150ng-1.raw	P01859|IGHG2_HUMAN	5	18067	(HexNAc)4(Hex)4(Fuc)1_65:0	N5:(HexNAc)4(Hex)4(Fuc)1_65:0:1000.00
EEQFN(+1606.59)STFR	(HexNAc)4(Hex)4(Fuc)1	130	NLink		0	0	80.26	58.68	101.84	0	2763.1	1606.59	9	0.9	1382.56	2	18.141	6910000000	7820	IgG-MCC-150ng-1.raw	P01859|IGHG2_HUMAN	5	18059	(HexNAc)4(Hex)4(Fuc)1_65:0	N5:(HexNAc)4(Hex)4(Fuc)1_65:0:1000.00
EEQFN(+1606.59)STFR	(HexNAc)4(Hex)4(Fuc)1	130	NLink		0	0	45.28	61.56	29.01	0	2763.1	1606.59	9	0.1	922.041	3	26.4946	51400000	14668	IgG-MCC-150ng-1.raw	P01859|IGHG2_HUMAN	5	5076	(HexNAc)4(Hex)4(Fuc)1_65:0	N5:(HexNAc)4(Hex)4(Fuc)1_65:0:1000.00
EEQFN(+1606.59)STFR	(HexNAc)4(Hex)4(Fuc)1	130	NLink		0	0	71.43	77.22	65.64	0	2763.1	1606.59	9	3.1	922.043	3	21.2057		9699	IgG-MCC-150ng-1.raw	P01859|IGHG2_HUMAN	5	0	(HexNAc)4(Hex)4(Fuc)1_65:0	N5:(HexNAc)4(Hex)4(Fuc)1_65:0:1000.00
EEQFN(+1606.59)STFR	(HexNAc)4(Hex)4(Fuc)1	130	NLink		0	0	52.37	47.79	56.96	0	2763.1	1606.59	9	6.8	1382.57	2	29.5543	56600000	13936	IgG-MCC-150ng-1.raw	P01859|IGHG2_HUMAN	5	18067	(HexNAc)4(Hex)4(Fuc)1_65:0	N5:(HexNAc)4(Hex)4(Fuc)1_65:0:1000.00
EEQFN(+1606.59)STFR	(HexNAc)4(Hex)4(Fuc)1	130	NLink		0	1	38.06	31.19	44.94	0	2763.1	1606.59	9	9.9	921.714	3	13.8317	2030000	5602	IgG-MCC-150ng-1.raw	P01859|IGHG2_HUMAN	5	5062	(HexNAc)4(Hex)4(Fuc)1_65:0	N5:(HexNAc)4(Hex)4(Fuc)1_65:0:1001.00
EEQFN(+1606.59)STFR	(HexNAc)4(Hex)4(Fuc)1	130	NLink		0	0	69.19	50.22	88.17	0	2763.1	1606.59	9	2.8	1382.56	2	20.1896		9117	IgG-MCC-150ng-1.raw	P01859|IGHG2_HUMAN	5	0	(HexNAc)4(Hex)4(Fuc)1_65:0	N5:(HexNAc)4(Hex)4(Fuc)1_65:0:1000.00
EEQFN(+1606.59)STFR	(HexNAc)4(Hex)4(Fuc)1	130	NLink		0	0	69.92	50.78	89.07	0	2763.1	1606.59	9	-1	1382.56	2	22.9769		10706	IgG-MCC-150ng-1.raw	P01859|IGHG2_HUMAN	5	0	(HexNAc)4(Hex)4(Fuc)1_65:0	N5:(HexNAc)4(Hex)4(Fuc)1_65:0:1000.00
EEQFN(+1606.59)STFR	(HexNAc)4(Hex)4(Fuc)1	130	NLink		0	0	63.62	81.15	46.1	0	2763.1	1606.59	9	0.1	922.041	3	26.4946	51400000	12168	IgG-MCC-150ng-1.raw	P01859|IGHG2_HUMAN	5	5076	(HexNAc)4(Hex)4(Fuc)1_65:0	N5:(HexNAc)4(Hex)4(Fuc)1_65:0:1000.00
EEQFN(+1606.59)STFR	(HexNAc)4(Hex)4(Fuc)1	130	NLink		0	0	63.93	46.57	81.3	0	2763.1	1606.59	9	1.7	1382.56	2	19.5478		8753	IgG-MCC-150ng-1.raw	P01859|IGHG2_HUMAN	5	0	(HexNAc)4(Hex)4(Fuc)1_65:0	N5:(HexNAc)4(Hex)4(Fuc)1_65:0:1000.00
EEQFN(+1606.59)STFR	(HexNAc)4(Hex)4(Fuc)1	130	NLink		0	0	82.35	67.83	96.88	0	2763.1	1606.59	9	0.3	922.041	3	18.141	2450000000	7827	IgG-MCC-150ng-1.raw	P01859|IGHG2_HUMAN	5	5077	(HexNAc)4(Hex)4(Fuc)1_65:0	N5:(HexNAc)4(Hex)4(Fuc)1_65:0:1000.00
EEQFN(+1606.59)STFR	(HexNAc)4(Hex)4(Fuc)1	130	NLink		0	0	64.5	80.71	48.28	0	2763.1	1606.59	9	0.1	922.041	3	26.4946	51400000	10941	IgG-MCC-150ng-1.raw	P01859|IGHG2_HUMAN	5	5076	(HexNAc)4(Hex)4(Fuc)1_65:0	N5:(HexNAc)4(Hex)4(Fuc)1_65:0:1000.00
EEQFN(+1606.59)STFR	(HexNAc)4(Hex)4(Fuc)1	130	NLink		0	0	67.53	45.93	89.14	0	2763.1	1606.59	9	0.9	1382.56	2	18.141	6910000000	8464	IgG-MCC-150ng-1.raw	P01859|IGHG2_HUMAN	5	18059	(HexNAc)4(Hex)4(Fuc)1_65:0	N5:(HexNAc)4(Hex)4(Fuc)1_65:0:1000.00
EEQFN(+1606.59)STFR	(HexNAc)4(Hex)4(Fuc)1	130	NLink		0	1	52.17	58.48	45.85	0	2763.1	1606.59	9	4.2	921.709	3	32.2118		15956	IgG-MCC-150ng-1.raw	P01859|IGHG2_HUMAN	5	0	(HexNAc)4(Hex)4(Fuc)1_65:0	N5:(HexNAc)4(Hex)4(Fuc)1_65:0:1000.00
EEQFN(+1606.59)STFR	(HexNAc)4(Hex)4(Fuc)1	130	NLink		0	0	65.91	73.62	58.2	0	2763.1	1606.59	9	0.1	922.041	3	26.4946	51400000	11555	IgG-MCC-150ng-1.raw	P01859|IGHG2_HUMAN	5	5076	(HexNAc)4(Hex)4(Fuc)1_65:0	N5:(HexNAc)4(Hex)4(Fuc)1_65:0:1000.00
EEQFN(+1606.59)STFR	(HexNAc)4(Hex)4(Fuc)1	130	NLink		0	0	70.23	36.6	103.86	0	2763.1	1606.59	9	6.8	1382.57	2	29.5543	56600000	12210	IgG-MCC-150ng-1.raw	P01859|IGHG2_HUMAN	5	18067	(HexNAc)4(Hex)4(Fuc)1_65:0	N5:(HexNAc)4(Hex)4(Fuc)1_65:0:1000.00
EEQFN(+1606.59)STFR	(HexNAc)4(Hex)4(Fuc)1	130	NLink		0	0	67.18	43.29	91.07	0	2763.1	1606.59	9	6.8	1382.57	2	29.5543	56600000	12129	IgG-MCC-150ng-1.raw	P01859|IGHG2_HUMAN	5	18067	(HexNAc)4(Hex)4(Fuc)1_65:0	N5:(HexNAc)4(Hex)4(Fuc)1_65:0:1000.00
EEQFN(+1606.59)STFR	(HexNAc)4(Hex)4(Fuc)1	130	NLink		0	0	79.38	62.14	96.61	0	2763.1	1606.59	9	0.3	922.041	3	18.141	2450000000	8073	IgG-MCC-150ng-1.raw	P01859|IGHG2_HUMAN	5	5077	(HexNAc)4(Hex)4(Fuc)1_65:0	N5:(HexNAc)4(Hex)4(Fuc)1_65:0:1000.00
EEQFN(+1606.59)STF	(HexNAc)4(Hex)4(Fuc)1	130	NLink		0	0	58.09	57.32	58.86	0	2607	1606.59	8	1.3	1304.51	2	29.6651	18600000	15342	IgG-MCC-150ng-2.raw	P01859|IGHG2_HUMAN	5	18323	(HexNAc)4(Hex)4(Fuc)1_65:0	N5:(HexNAc)4(Hex)4(Fuc)1_65:0:1000.00
EEQFN(+1606.59)STF	(HexNAc)4(Hex)4(Fuc)1	130	NLink		0	0	56	53.72	58.28	0	2607	1606.59	8	1.3	1304.51	2	29.6651	18600000	15330	IgG-MCC-150ng-2.raw	P01859|IGHG2_HUMAN	5	18323	(HexNAc)4(Hex)4(Fuc)1_65:0	N5:(HexNAc)4(Hex)4(Fuc)1_65:0:1000.00
EEQFN(+1606.59)STF	(HexNAc)4(Hex)4(Fuc)1	130	NLink		0	0	55.68	55.66	55.7	0	2607	1606.59	8	1.3	1304.51	2	29.6651	18600000	15352	IgG-MCC-150ng-2.raw	P01859|IGHG2_HUMAN	5	18323	(HexNAc)4(Hex)4(Fuc)1_65:0	N5:(HexNAc)4(Hex)4(Fuc)1_65:0:1000.00
EEQFN(+1606.59)STF	(HexNAc)4(Hex)4(Fuc)1	130	NLink		0	0	56.8	52.1	61.49	0	2607	1606.59	8	0.1	870.007	3	29.6655	1860000	15308	IgG-MCC-150ng-2.raw	P01859|IGHG2_HUMAN	5	3483	(HexNAc)4(Hex)4(Fuc)1_65:0	N5:(HexNAc)4(Hex)4(Fuc)1_65:0:1000.00
EEQFN(+1606.59)STF	(HexNAc)4(Hex)4(Fuc)1	130	NLink		0	0	58.05	51.98	64.12	0	2607	1606.59	8	0.1	870.007	3	29.6655	1860000	15317	IgG-MCC-150ng-2.raw	P01859|IGHG2_HUMAN	5	3483	(HexNAc)4(Hex)4(Fuc)1_65:0	N5:(HexNAc)4(Hex)4(Fuc)1_65:0:1000.00
EEQFN(+1606.59)STF	(HexNAc)4(Hex)4(Fuc)1	130	NLink		0	0	63.95	56.98	70.92	0	2607	1606.59	8	1.1	870.008	3	29.3355	1660000	14264	IgG-MCC-150ng-1.raw	P01859|IGHG2_HUMAN	5	3034	(HexNAc)4(Hex)4(Fuc)1_65:0	N5:(HexNAc)4(Hex)4(Fuc)1_65:0:1000.00
EEQFN(+1606.59)STF	(HexNAc)4(Hex)4(Fuc)1	130	NLink		0	0	60.96	61.17	60.74	0	2607	1606.59	8	1.1	870.008	3	29.3355	1660000	14273	IgG-MCC-150ng-1.raw	P01859|IGHG2_HUMAN	5	3034	(HexNAc)4(Hex)4(Fuc)1_65:0	N5:(HexNAc)4(Hex)4(Fuc)1_65:0:1000.00
EEQFN(+1606.59)STF	(HexNAc)4(Hex)4(Fuc)1	130	NLink		0	0	60.23	59.24	61.22	0	2607	1606.59	8	0.4	1304.51	2	29.3198	17400000	14298	IgG-MCC-150ng-1.raw	P01859|IGHG2_HUMAN	5	16513	(HexNAc)4(Hex)4(Fuc)1_65:0	N5:(HexNAc)4(Hex)4(Fuc)1_65:0:1000.00
EEQFN(+1606.59)STYR	(HexNAc)4(Hex)4(Fuc)1	130	NLink		0	0	26.71	19.27	34.15	0	2779.09	1606.59	9	1.5	1390.56	2	16.2249	955000	7997	IgG-MCC-150ng-2.raw	P01861|IGHG4_HUMAN	5	20183	(HexNAc)4(Hex)4(Fuc)1_65:0	N5:(HexNAc)4(Hex)4(Fuc)1_65:0:1000.00
EEQFN(+1606.59)STYR	(HexNAc)4(Hex)4(Fuc)1	130	NLink		0	3	18.13	9.8	26.45	0	2779.09	1606.59	9	4.9	926.705	3	14.0813	14000000	6512	IgG-MCC-150ng-2.raw	P01861|IGHG4_HUMAN	5	5860	(HexNAc)4(Hex)4(Fuc)1_65:0	N5:(HexNAc)4(Hex)4(Fuc)1_65:0:1001.00
EEQFN(+1606.59)STYR	(HexNAc)4(Hex)4(Fuc)1	130	NLink		0	1	47.4	65.99	28.81	0	2779.09	1606.59	9	3.2	927.039	3	12.2738		4710	IgG-MCC-150ng-1.raw	P01861|IGHG4_HUMAN	5	0	(HexNAc)4(Hex)4(Fuc)1_65:0	N5:(HexNAc)4(Hex)4(Fuc)1_65:0:1000.00
EEQFN(+1606.59)STYR	(HexNAc)4(Hex)4(Fuc)1	130	NLink		0	0	47.09	45.9	48.28	0	2779.09	1606.59	9	1.3	1390.56	2	15.3103		6463	IgG-MCC-150ng-1.raw	P01861|IGHG4_HUMAN	5	0	(HexNAc)4(Hex)4(Fuc)1_65:0	N5:(HexNAc)4(Hex)4(Fuc)1_65:0:1000.00
EEQFN(+1622.58)STFR	(HexNAc)4(Hex)5	146	NLink		0	2	61.95	49.49	74.42	100	2779.09	1622.58	9	0	927.708	3	18.2268		8917	IgG-MCC-150ng-2.raw	P01859|IGHG2_HUMAN	5	0	(HexNAc)4(Hex)5_73:0	N5:(HexNAc)4(Hex)5_73:0:1000.00
EEQFN(+1622.58)STFR	(HexNAc)4(Hex)5	146	NLink		0	0	49.53	49.36	49.7	100	2779.09	1622.58	9	4.1	1390.56	2	18.9326		9259	IgG-MCC-150ng-2.raw	P01859|IGHG2_HUMAN	5	0	(HexNAc)4(Hex)5_73:0	N5:(HexNAc)4(Hex)5_73:0:1000.00
EEQFN(+1622.58)STFR	(HexNAc)4(Hex)5	146	NLink		0	0	70.07	69.98	70.16	100	2779.09	1622.58	9	7.1	1390.56	2	18.3536		8985	IgG-MCC-150ng-2.raw	P01859|IGHG2_HUMAN	5	0	(HexNAc)4(Hex)5_73:0	N5:(HexNAc)4(Hex)5_73:0:1000.00
EEQFN(+1622.58)STFR	(HexNAc)4(Hex)5	146	NLink		0	0	72.19	74.15	70.22	100	2779.09	1622.58	9	1.4	1390.56	2	18.0176	39800000	8852	IgG-MCC-150ng-2.raw	P01859|IGHG2_HUMAN	5	20182	(HexNAc)4(Hex)5_73:0	N5:(HexNAc)4(Hex)5_73:0:1000.00
EEQFN(+1622.58)STFR	(HexNAc)4(Hex)5	146	NLink		0	1	45.32	54.06	36.58	100	2779.09	1622.58	9	4.1	927.04	3	23.3631		11760	IgG-MCC-150ng-2.raw	P01859|IGHG2_HUMAN	5	0	(HexNAc)4(Hex)5_73:0	N5:(HexNAc)4(Hex)5_73:0:1000.00
EEQFN(+1622.58)STFR	(HexNAc)4(Hex)5	146	NLink		0	0	60.72	59.56	61.88	100	2779.09	1622.58	9	0.8	927.373	3	17.9404	6520000	8824	IgG-MCC-150ng-2.raw	P01859|IGHG2_HUMAN	5	5885	(HexNAc)4(Hex)5_73:0	N5:(HexNAc)4(Hex)5_73:0:1000.00
EEQFN(+1622.58)STFR	(HexNAc)4(Hex)5	146	NLink		0	0	63.52	57.21	69.83	100	2779.09	1622.58	9	0.8	927.373	3	17.9404	6520000	8911	IgG-MCC-150ng-2.raw	P01859|IGHG2_HUMAN	5	5885	(HexNAc)4(Hex)5_73:0	N5:(HexNAc)4(Hex)5_73:0:1000.00
EEQFN(+1622.58)STFR	(HexNAc)4(Hex)5	146	NLink		0	0	52.2	55.4	48.99	100	2779.09	1622.58	9	1.6	1390.56	2	23.682		11928	IgG-MCC-150ng-2.raw	P01859|IGHG2_HUMAN	5	0	(HexNAc)4(Hex)5_73:0	N5:(HexNAc)4(Hex)5_73:0:1000.00
EEQFN(+1622.58)STFR	(HexNAc)4(Hex)5	146	NLink		0	0	65.31	64.04	66.58	100	2779.09	1622.58	9	1.4	1390.56	2	18.0176	39800000	8955	IgG-MCC-150ng-2.raw	P01859|IGHG2_HUMAN	5	20182	(HexNAc)4(Hex)5_73:0	N5:(HexNAc)4(Hex)5_73:0:1000.00
EEQFN(+1622.58)STFR	(HexNAc)4(Hex)5	146	NLink		0	1	44.24	51.86	36.62	100	2779.09	1622.58	9	3.6	1390.06	2	19.0819		8501	IgG-MCC-150ng-1.raw	P01859|IGHG2_HUMAN	5	0	(HexNAc)4(Hex)5_73:0	N5:(HexNAc)4(Hex)5_73:0:1000.00
EEQFN(+1622.58)STFR	(HexNAc)4(Hex)5	146	NLink		0	1	29.39	33.45	25.32	100	2779.09	1622.58	9	1.9	1390.05	2	19.1039		8512	IgG-MCC-150ng-1.raw	P01859|IGHG2_HUMAN	5	0	(HexNAc)4(Hex)5_73:0	N5:(HexNAc)4(Hex)5_73:0:1000.00
EEQFN(+1622.58)STFR	(HexNAc)4(Hex)5	146	NLink		0	1	37.19	38.33	36.06	100	2779.09	1622.58	9	0.6	1390.05	2	23.2935		10862	IgG-MCC-150ng-1.raw	P01859|IGHG2_HUMAN	5	0	(HexNAc)4(Hex)5_73:0	N5:(HexNAc)4(Hex)5_73:0:1000.00
EEQFN(+1622.58)STFR	(HexNAc)4(Hex)5	146	NLink		0	0	70.65	65.97	75.34	100	2779.09	1622.58	9	2.8	927.375	3	17.5131	18600000	7756	IgG-MCC-150ng-1.raw	P01859|IGHG2_HUMAN	5	5230	(HexNAc)4(Hex)5_73:0	N5:(HexNAc)4(Hex)5_73:0:1000.00
EEQFN(+1622.58)STFR	(HexNAc)4(Hex)5	146	NLink		0	0	70.45	69.27	71.62	100	2779.09	1622.58	9	2.4	1390.56	2	17.6206	46100000	7863	IgG-MCC-150ng-1.raw	P01859|IGHG2_HUMAN	5	18221	(HexNAc)4(Hex)5_73:0	N5:(HexNAc)4(Hex)5_73:0:1000.00
EEQFN(+1622.58)STFR	(HexNAc)4(Hex)5	146	NLink		0	0	77.86	78.53	77.19	100	2779.09	1622.58	9	-1.4	1390.55	2	17.8452		7881	IgG-MCC-150ng-1.raw	P01859|IGHG2_HUMAN	5	0	(HexNAc)4(Hex)5_73:0	N5:(HexNAc)4(Hex)5_73:0:1000.00
EEQFN(+1622.58)STFR	(HexNAc)4(Hex)5	146	NLink		0	0	74.8	77.15	72.44	100	2779.09	1622.58	9	2.4	1390.56	2	17.6206	46100000	7796	IgG-MCC-150ng-1.raw	P01859|IGHG2_HUMAN	5	18221	(HexNAc)4(Hex)5_73:0	N5:(HexNAc)4(Hex)5_73:0:1000.00
EEQFN(+1622.58)STF	(HexNAc)4(Hex)5	146	NLink		0	2	29.55	20.19	38.91	100	2622.99	1622.58	8	9.7	1313.02	2	29.6488	8940000	15332	IgG-MCC-150ng-2.raw	P01859|IGHG2_HUMAN	5	18527	(HexNAc)4(Hex)5_73:0	N5:(HexNAc)4(Hex)5_73:0:1000.00
EEQFN(+1622.58)STF	(HexNAc)4(Hex)5	146	NLink		0	2	30.13	12.52	47.73	100	2622.99	1622.58	8	9.7	1313.02	2	29.6488	8940000	15343	IgG-MCC-150ng-2.raw	P01859|IGHG2_HUMAN	5	18527	(HexNAc)4(Hex)5_73:0	N5:(HexNAc)4(Hex)5_73:0:1000.00
EEQFN(+1622.58)STF	(HexNAc)4(Hex)5	146	NLink		0	0	39.04	45.57	32.51	100	2622.99	1622.58	8	8.7	1312.52	2	29.218		14241	IgG-MCC-150ng-1.raw	P01859|IGHG2_HUMAN	5	0	(HexNAc)4(Hex)5_73:0	N5:(HexNAc)4(Hex)5_73:0:1000.00
EEQFN(+1622.58)STF	(HexNAc)4(Hex)5	146	NLink		0	0	54.28	56.17	52.4	100	2622.99	1622.58	8	2.4	875.341	3	29.1277	124000	14190	IgG-MCC-150ng-1.raw	P01859|IGHG2_HUMAN	5	3197	(HexNAc)4(Hex)5_73:0	N5:(HexNAc)4(Hex)5_73:0:1000.00
EEQFN(+1622.58)STF	(HexNAc)4(Hex)5	146	NLink		0	0	54.81	56.6	53.03	100	2622.99	1622.58	8	2.4	875.341	3	29.1277	124000	14200	IgG-MCC-150ng-1.raw	P01859|IGHG2_HUMAN	5	3197	(HexNAc)4(Hex)5_73:0	N5:(HexNAc)4(Hex)5_73:0:1000.00
EEQFN(+1622.58)STYR	(HexNAc)4(Hex)5	146	NLink		0	0	31.25	28.98	33.51	100	2795.09	1622.58	9	1.2	1398.55	2	15.7573		7528	IgG-MCC-150ng-2.raw	P01861|IGHG4_HUMAN	5	0	(HexNAc)4(Hex)5_73:0	N5:(HexNAc)4(Hex)5_73:0:1000.00
EEQFN(+1622.58)STYR	(HexNAc)4(Hex)5	146	NLink		0	0	24.21	23.67	24.76	100	2795.09	1622.58	9	1	932.705	3	27.065	30400000	13295	IgG-MCC-150ng-2.raw	P01861|IGHG4_HUMAN	5	6108	(HexNAc)4(Hex)5_73:0	N5:(HexNAc)4(Hex)5_73:0:1000.00
EEQFN(+1622.58)STYR	(HexNAc)4(Hex)5	146	NLink		0	0	27.78	30.04	25.53	100	2795.09	1622.58	9	1.9	1398.55	2	16.8713	10400000	7190	IgG-MCC-150ng-1.raw	P01861|IGHG4_HUMAN	5	18417	(HexNAc)4(Hex)5_73:0	N5:(HexNAc)4(Hex)5_73:0:1000.00
EEQFN(+1647.61)STFR	(HexNAc)5(Hex)3(Fuc)1	194	NLink		0	0	57.42	45.83	69	100	2804.13	1647.61	9	1.5	935.718	3	23.6392	736000	11897	IgG-MCC-150ng-2.raw	P01859|IGHG2_HUMAN	5	6262	(HexNAc)5(Hex)3(Fuc)1_97:0	N5:(HexNAc)5(Hex)3(Fuc)1_97:0:1000.00
EEQFN(+1647.61)STFR	(HexNAc)5(Hex)3(Fuc)1	194	NLink		0	0	72.06	74.19	69.93	100	2804.13	1647.61	9	3.4	935.719	3	19.7069	489000000	9641	IgG-MCC-150ng-2.raw	P01859|IGHG2_HUMAN	5	6265	(HexNAc)5(Hex)3(Fuc)1_97:0	N5:(HexNAc)5(Hex)3(Fuc)1_97:0:1000.00
EEQFN(+1647.61)STFR	(HexNAc)5(Hex)3(Fuc)1	194	NLink		0	0	43.67	59.49	27.85	100	2804.13	1647.61	9	0.7	935.717	3	30.6545	5610000	16668	IgG-MCC-150ng-2.raw	P01859|IGHG2_HUMAN	5	6260	(HexNAc)5(Hex)3(Fuc)1_97:0	N5:(HexNAc)5(Hex)3(Fuc)1_97:0:1000.00
EEQFN(+1647.61)STFR	(HexNAc)5(Hex)3(Fuc)1	194	NLink		0	4	43.71	26.24	61.19	100	2804.13	1647.61	9	-2.8	1404.07	2	19.7033		9685	IgG-MCC-150ng-2.raw	P01859|IGHG2_HUMAN	5	0	(HexNAc)5(Hex)3(Fuc)1_97:0	N5:(HexNAc)5(Hex)3(Fuc)1_97:0:1000.00
EEQFN(+1647.61)STFR	(HexNAc)5(Hex)3(Fuc)1	194	NLink		0	0	45.75	59.13	32.36	100	2804.13	1647.61	9	2.3	935.718	3	22.4028		11210	IgG-MCC-150ng-2.raw	P01859|IGHG2_HUMAN	5	0	(HexNAc)5(Hex)3(Fuc)1_97:0	N5:(HexNAc)5(Hex)3(Fuc)1_97:0:1000.00
EEQFN(+1647.61)STFR	(HexNAc)5(Hex)3(Fuc)1	194	NLink		0	0	59.47	73.64	45.29	100	2804.13	1647.61	9	1.9	935.718	3	20.1772		9940	IgG-MCC-150ng-2.raw	P01859|IGHG2_HUMAN	5	0	(HexNAc)5(Hex)3(Fuc)1_97:0	N5:(HexNAc)5(Hex)3(Fuc)1_97:0:1000.00
EEQFN(+1647.61)STFR	(HexNAc)5(Hex)3(Fuc)1	194	NLink		0	0	46.64	57.78	35.5	100	2804.13	1647.61	9	1.6	935.718	3	21.8684		10904	IgG-MCC-150ng-2.raw	P01859|IGHG2_HUMAN	5	0	(HexNAc)5(Hex)3(Fuc)1_97:0	N5:(HexNAc)5(Hex)3(Fuc)1_97:0:1000.00
EEQFN(+1647.61)STFR	(HexNAc)5(Hex)3(Fuc)1	194	NLink		0	0	59.61	65.16	54.07	100	2804.13	1647.61	9	2.7	935.719	3	22.9403		11518	IgG-MCC-150ng-2.raw	P01859|IGHG2_HUMAN	5	0	(HexNAc)5(Hex)3(Fuc)1_97:0	N5:(HexNAc)5(Hex)3(Fuc)1_97:0:1000.00
EEQFN(+1647.61)STFR	(HexNAc)5(Hex)3(Fuc)1	194	NLink		0	0	66.61	84.21	49	100	2804.13	1647.61	9	2.6	935.719	3	20.7326		10256	IgG-MCC-150ng-2.raw	P01859|IGHG2_HUMAN	5	0	(HexNAc)5(Hex)3(Fuc)1_97:0	N5:(HexNAc)5(Hex)3(Fuc)1_97:0:1000.00
EEQFN(+1647.61)STFR	(HexNAc)5(Hex)3(Fuc)1	194	NLink		0	0	68.86	59.76	77.96	100	2804.13	1647.61	9	2.1	1403.07	2	19.7193	538000000	9660	IgG-MCC-150ng-2.raw	P01859|IGHG2_HUMAN	5	20505	(HexNAc)5(Hex)3(Fuc)1_97:0	N5:(HexNAc)5(Hex)3(Fuc)1_97:0:1000.00
EEQFN(+1647.61)STFR	(HexNAc)5(Hex)3(Fuc)1	194	NLink		0	0	71.91	79.84	63.99	100	2804.13	1647.61	9	1.9	935.718	3	20.199		9951	IgG-MCC-150ng-2.raw	P01859|IGHG2_HUMAN	5	0	(HexNAc)5(Hex)3(Fuc)1_97:0	N5:(HexNAc)5(Hex)3(Fuc)1_97:0:1000.00
EEQFN(+1647.61)STFR	(HexNAc)5(Hex)3(Fuc)1	194	NLink		0	0	23.88	21.12	26.63	100	2804.13	1647.61	9	-0.9	935.715	3	29.6734		15348	IgG-MCC-150ng-2.raw	P01859|IGHG2_HUMAN	5	0	(HexNAc)5(Hex)3(Fuc)1_97:0	N5:(HexNAc)5(Hex)3(Fuc)1_97:0:1000.00
EEQFN(+1647.61)STFR	(HexNAc)5(Hex)3(Fuc)1	194	NLink		0	1	49.64	40.16	59.12	100	2804.13	1647.61	9	2.1	935.382	3	23.6639		11917	IgG-MCC-150ng-2.raw	P01859|IGHG2_HUMAN	5	0	(HexNAc)5(Hex)3(Fuc)1_97:0	N5:(HexNAc)5(Hex)3(Fuc)1_97:0:1000.00
EEQFN(+1647.61)STFR	(HexNAc)5(Hex)3(Fuc)1	194	NLink		0	0	33.72	40.93	26.52	100	2804.13	1647.61	9	-0.4	935.716	3	2.4594	12100000	943	IgG-MCC-150ng-2.raw	P01859|IGHG2_HUMAN	5	6258	(HexNAc)5(Hex)3(Fuc)1_97:0	N5:(HexNAc)5(Hex)3(Fuc)1_97:0:1000.00
EEQFN(+1647.61)STFR	(HexNAc)5(Hex)3(Fuc)1	194	NLink		0	0	44.59	62.11	27.07	100	2804.13	1647.61	9	2.4	935.718	3	21.3049		10581	IgG-MCC-150ng-2.raw	P01859|IGHG2_HUMAN	5	0	(HexNAc)5(Hex)3(Fuc)1_97:0	N5:(HexNAc)5(Hex)3(Fuc)1_97:0:1001.00
EEQFN(+1647.61)STFR	(HexNAc)5(Hex)3(Fuc)1	194	NLink		0	0	39.51	39.97	39.05	100	2804.13	1647.61	9	1.4	1403.07	2	32.61		17025	IgG-MCC-150ng-2.raw	P01859|IGHG2_HUMAN	5	0	(HexNAc)5(Hex)3(Fuc)1_97:0	N5:(HexNAc)5(Hex)3(Fuc)1_97:0:1000.00
EEQFN(+1647.61)STFR	(HexNAc)5(Hex)3(Fuc)1	194	NLink		0	0	70.64	61.09	80.19	100	2804.13	1647.61	9	2.1	1403.07	2	19.7193	538000000	9653	IgG-MCC-150ng-2.raw	P01859|IGHG2_HUMAN	5	20505	(HexNAc)5(Hex)3(Fuc)1_97:0	N5:(HexNAc)5(Hex)3(Fuc)1_97:0:1000.00
EEQFN(+1647.61)STFR	(HexNAc)5(Hex)3(Fuc)1	194	NLink		0	0	56.68	80.14	33.23	100	2804.13	1647.61	9	2.4	935.718	3	20.7226		10251	IgG-MCC-150ng-2.raw	P01859|IGHG2_HUMAN	5	0	(HexNAc)5(Hex)3(Fuc)1_97:0	N5:(HexNAc)5(Hex)3(Fuc)1_97:0:1000.00
EEQFN(+1647.61)STFR	(HexNAc)5(Hex)3(Fuc)1	194	NLink		0	1	30.41	33.84	26.98	100	2804.13	1647.61	9	0.5	1402.57	2	26.7167		13658	IgG-MCC-150ng-2.raw	P01859|IGHG2_HUMAN	5	0	(HexNAc)5(Hex)3(Fuc)1_97:0	N5:(HexNAc)5(Hex)3(Fuc)1_97:0:1000.00
EEQFN(+1647.61)STFR	(HexNAc)5(Hex)3(Fuc)1	194	NLink		0	1	38.57	41.56	35.59	100	2804.13	1647.61	9	2.9	935.383	3	24.2104		12222	IgG-MCC-150ng-2.raw	P01859|IGHG2_HUMAN	5	0	(HexNAc)5(Hex)3(Fuc)1_97:0	N5:(HexNAc)5(Hex)3(Fuc)1_97:0:1000.00
EEQFN(+1647.61)STFR	(HexNAc)5(Hex)3(Fuc)1	194	NLink		0	0	28.5	23.64	33.35	100	2804.13	1647.61	9	1.6	1403.07	2	25.1665	13700000	12169	IgG-MCC-150ng-2.raw	P01859|IGHG2_HUMAN	5	20502	(HexNAc)5(Hex)3(Fuc)1_97:0	N5:(HexNAc)5(Hex)3(Fuc)1_97:0:1001.00
EEQFN(+1647.61)STFR	(HexNAc)5(Hex)3(Fuc)1	194	NLink		0	0	72.87	74.59	71.15	100	2804.13	1647.61	9	3.6	935.72	3	18.0442	1980000	8825	IgG-MCC-150ng-2.raw	P01859|IGHG2_HUMAN	5	6266	(HexNAc)5(Hex)3(Fuc)1_97:0	N5:(HexNAc)5(Hex)3(Fuc)1_97:0:1000.00
EEQFN(+1647.61)STFR	(HexNAc)5(Hex)3(Fuc)1	194	NLink		0	0	80.12	86.92	73.31	100	2804.13	1647.61	9	3.6	935.72	3	18.0442	1980000	8814	IgG-MCC-150ng-2.raw	P01859|IGHG2_HUMAN	5	6266	(HexNAc)5(Hex)3(Fuc)1_97:0	N5:(HexNAc)5(Hex)3(Fuc)1_97:0:1000.00
EEQFN(+1647.61)STFR	(HexNAc)5(Hex)3(Fuc)1	194	NLink		0	0	80.12	83.67	76.57	100	2804.13	1647.61	9	3.4	935.719	3	19.7069	489000000	9665	IgG-MCC-150ng-2.raw	P01859|IGHG2_HUMAN	5	6265	(HexNAc)5(Hex)3(Fuc)1_97:0	N5:(HexNAc)5(Hex)3(Fuc)1_97:0:1000.00
EEQFN(+1647.61)STFR	(HexNAc)5(Hex)3(Fuc)1	194	NLink		0	0	59.05	65.15	52.94	100	2804.13	1647.61	9	2	935.718	3	21.3378		10600	IgG-MCC-150ng-2.raw	P01859|IGHG2_HUMAN	5	0	(HexNAc)5(Hex)3(Fuc)1_97:0	N5:(HexNAc)5(Hex)3(Fuc)1_97:0:1000.00
EEQFN(+1647.61)STFR	(HexNAc)5(Hex)3(Fuc)1	194	NLink		0	0	49.37	45.43	53.31	100	2804.13	1647.61	9	2.3	1403.07	2	20.19		9947	IgG-MCC-150ng-2.raw	P01859|IGHG2_HUMAN	5	0	(HexNAc)5(Hex)3(Fuc)1_97:0	N5:(HexNAc)5(Hex)3(Fuc)1_97:0:1000.00
EEQFN(+1647.61)STFR	(HexNAc)5(Hex)3(Fuc)1	194	NLink		0	0	35.36	30.18	40.54	100	2804.13	1647.61	9	-3.4	1403.07	2	18.5088		9060	IgG-MCC-150ng-2.raw	P01859|IGHG2_HUMAN	5	0	(HexNAc)5(Hex)3(Fuc)1_97:0	N5:(HexNAc)5(Hex)3(Fuc)1_97:0:1000.00
EEQFN(+1647.61)STFR	(HexNAc)5(Hex)3(Fuc)1	194	NLink		0	1	51.64	47.12	56.16	100	2804.13	1647.61	9	0.8	935.381	3	23.6396		11904	IgG-MCC-150ng-2.raw	P01859|IGHG2_HUMAN	5	0	(HexNAc)5(Hex)3(Fuc)1_97:0	N5:(HexNAc)5(Hex)3(Fuc)1_97:0:1000.00
EEQFN(+1647.61)STFR	(HexNAc)5(Hex)3(Fuc)1	194	NLink		0	0	49.38	70.25	28.5	100	2804.13	1647.61	9	2.4	935.718	3	22.4141		11218	IgG-MCC-150ng-2.raw	P01859|IGHG2_HUMAN	5	0	(HexNAc)5(Hex)3(Fuc)1_97:0	N5:(HexNAc)5(Hex)3(Fuc)1_97:0:1000.00
EEQFN(+1647.61)STFR	(HexNAc)5(Hex)3(Fuc)1	194	NLink		0	0	75.06	84.85	65.28	100	2804.13	1647.61	9	2.4	935.718	3	19.7665		8874	IgG-MCC-150ng-1.raw	P01859|IGHG2_HUMAN	5	0	(HexNAc)5(Hex)3(Fuc)1_97:0	N5:(HexNAc)5(Hex)3(Fuc)1_97:0:1000.00
EEQFN(+1647.61)STFR	(HexNAc)5(Hex)3(Fuc)1	194	NLink		0	1	62.45	48.27	76.64	100	2804.13	1647.61	9	1.3	935.382	3	23.2284		10824	IgG-MCC-150ng-1.raw	P01859|IGHG2_HUMAN	5	0	(HexNAc)5(Hex)3(Fuc)1_97:0	N5:(HexNAc)5(Hex)3(Fuc)1_97:0:1000.00
EEQFN(+1647.61)STFR	(HexNAc)5(Hex)3(Fuc)1	194	NLink		0	0	40.3	46.76	33.83	100	2804.13	1647.61	9	-0.2	935.716	3	24.5534	3740000	11135	IgG-MCC-150ng-1.raw	P01859|IGHG2_HUMAN	5	5563	(HexNAc)5(Hex)3(Fuc)1_97:0	N5:(HexNAc)5(Hex)3(Fuc)1_97:0:1000.00
EEQFN(+1647.61)STFR	(HexNAc)5(Hex)3(Fuc)1	194	NLink		0	0	51.74	67.27	36.21	100	2804.13	1647.61	9	1.9	935.718	3	21.3971		9809	IgG-MCC-150ng-1.raw	P01859|IGHG2_HUMAN	5	0	(HexNAc)5(Hex)3(Fuc)1_97:0	N5:(HexNAc)5(Hex)3(Fuc)1_97:0:1000.00
EEQFN(+1647.61)STFR	(HexNAc)5(Hex)3(Fuc)1	194	NLink		0	0	50.34	68.13	32.55	100	2804.13	1647.61	9	1.9	935.718	3	21.4141		9819	IgG-MCC-150ng-1.raw	P01859|IGHG2_HUMAN	5	0	(HexNAc)5(Hex)3(Fuc)1_97:0	N5:(HexNAc)5(Hex)3(Fuc)1_97:0:1000.00
EEQFN(+1647.61)STFR	(HexNAc)5(Hex)3(Fuc)1	194	NLink		0	0	43.07	48.45	37.7	100	2804.13	1647.61	9	2	1403.07	2	32.5931	1330000	16070	IgG-MCC-150ng-1.raw	P01859|IGHG2_HUMAN	5	18514	(HexNAc)5(Hex)3(Fuc)1_97:0	N5:(HexNAc)5(Hex)3(Fuc)1_97:0:1000.00
EEQFN(+1647.61)STFR	(HexNAc)5(Hex)3(Fuc)1	194	NLink		0	0	46.15	55.87	36.43	100	2804.13	1647.61	9	-0.2	935.716	3	24.5534	3740000	12485	IgG-MCC-150ng-1.raw	P01859|IGHG2_HUMAN	5	5563	(HexNAc)5(Hex)3(Fuc)1_97:0	N5:(HexNAc)5(Hex)3(Fuc)1_97:0:1000.00
EEQFN(+1647.61)STFR	(HexNAc)5(Hex)3(Fuc)1	194	NLink		0	0	68.65	73.33	63.97	100	2804.13	1647.61	9	2.4	935.719	3	20.298		9179	IgG-MCC-150ng-1.raw	P01859|IGHG2_HUMAN	5	0	(HexNAc)5(Hex)3(Fuc)1_97:0	N5:(HexNAc)5(Hex)3(Fuc)1_97:0:1000.00
EEQFN(+1647.61)STFR	(HexNAc)5(Hex)3(Fuc)1	194	NLink		0	0	55.41	71.76	39.07	100	2804.13	1647.61	9	2.4	935.719	3	20.8476		9494	IgG-MCC-150ng-1.raw	P01859|IGHG2_HUMAN	5	0	(HexNAc)5(Hex)3(Fuc)1_97:0	N5:(HexNAc)5(Hex)3(Fuc)1_97:0:1000.00
EEQFN(+1647.61)STFR	(HexNAc)5(Hex)3(Fuc)1	194	NLink		0	0	53.43	50.37	56.49	100	2804.13	1647.61	9	2.2	1403.07	2	20.0839		9057	IgG-MCC-150ng-1.raw	P01859|IGHG2_HUMAN	5	0	(HexNAc)5(Hex)3(Fuc)1_97:0	N5:(HexNAc)5(Hex)3(Fuc)1_97:0:1000.00
EEQFN(+1647.61)STFR	(HexNAc)5(Hex)3(Fuc)1	194	NLink		0	2	29.98	29.26	30.69	100	2804.13	1647.61	9	-1.3	1403.57	2	22.917		10677	IgG-MCC-150ng-1.raw	P01859|IGHG2_HUMAN	5	0	(HexNAc)5(Hex)3(Fuc)1_97:0	N5:(HexNAc)5(Hex)3(Fuc)1_97:0:1000.00
EEQFN(+1647.61)STFR	(HexNAc)5(Hex)3(Fuc)1	194	NLink		0	0	71.3	88	54.6	100	2804.13	1647.61	9	2.7	935.719	3	19.7781		8880	IgG-MCC-150ng-1.raw	P01859|IGHG2_HUMAN	5	0	(HexNAc)5(Hex)3(Fuc)1_97:0	N5:(HexNAc)5(Hex)3(Fuc)1_97:0:1000.00
EEQFN(+1647.61)STFR	(HexNAc)5(Hex)3(Fuc)1	194	NLink		0	0	51.16	58.64	43.69	100	2804.13	1647.61	9	-0.2	935.716	3	24.5534	3740000	11153	IgG-MCC-150ng-1.raw	P01859|IGHG2_HUMAN	5	5563	(HexNAc)5(Hex)3(Fuc)1_97:0	N5:(HexNAc)5(Hex)3(Fuc)1_97:0:1000.00
EEQFN(+1647.61)STFR	(HexNAc)5(Hex)3(Fuc)1	194	NLink		0	0	77.58	70.46	84.69	100	2804.13	1647.61	9	2.1	1403.07	2	19.2889	569000000	8590	IgG-MCC-150ng-1.raw	P01859|IGHG2_HUMAN	5	18515	(HexNAc)5(Hex)3(Fuc)1_97:0	N5:(HexNAc)5(Hex)3(Fuc)1_97:0:1000.00
EEQFN(+1647.61)STFR	(HexNAc)5(Hex)3(Fuc)1	194	NLink		0	1	52.16	51.73	52.59	100	2804.13	1647.61	9	3	935.383	3	23.2596		10842	IgG-MCC-150ng-1.raw	P01859|IGHG2_HUMAN	5	0	(HexNAc)5(Hex)3(Fuc)1_97:0	N5:(HexNAc)5(Hex)3(Fuc)1_97:0:1000.00
EEQFN(+1647.61)STFR	(HexNAc)5(Hex)3(Fuc)1	194	NLink		0	0	40.39	56.03	24.75	100	2804.13	1647.61	9	-0.2	935.716	3	24.5534	3740000	11520	IgG-MCC-150ng-1.raw	P01859|IGHG2_HUMAN	5	5563	(HexNAc)5(Hex)3(Fuc)1_97:0	N5:(HexNAc)5(Hex)3(Fuc)1_97:0:1000.00
EEQFN(+1647.61)STFR	(HexNAc)5(Hex)3(Fuc)1	194	NLink		0	0	65.3	79.33	51.27	100	2804.13	1647.61	9	2.5	935.719	3	22.4864		10429	IgG-MCC-150ng-1.raw	P01859|IGHG2_HUMAN	5	0	(HexNAc)5(Hex)3(Fuc)1_97:0	N5:(HexNAc)5(Hex)3(Fuc)1_97:0:1000.00
EEQFN(+1647.61)STFR	(HexNAc)5(Hex)3(Fuc)1	194	NLink		0	0	37.15	46.67	27.64	100	2804.13	1647.61	9	2.5	1403.07	2	22.4603		10415	IgG-MCC-150ng-1.raw	P01859|IGHG2_HUMAN	5	0	(HexNAc)5(Hex)3(Fuc)1_97:0	N5:(HexNAc)5(Hex)3(Fuc)1_97:0:1000.00
EEQFN(+1647.61)STFR	(HexNAc)5(Hex)3(Fuc)1	194	NLink		0	0	64.98	80.44	49.52	100	2804.13	1647.61	9	3.2	935.719	3	20.3124		9187	IgG-MCC-150ng-1.raw	P01859|IGHG2_HUMAN	5	0	(HexNAc)5(Hex)3(Fuc)1_97:0	N5:(HexNAc)5(Hex)3(Fuc)1_97:0:1000.00
EEQFN(+1647.61)STFR	(HexNAc)5(Hex)3(Fuc)1	194	NLink		0	0	85.59	83.2	87.99	100	2804.13	1647.61	9	2.3	935.718	3	19.3498	579000000	8576	IgG-MCC-150ng-1.raw	P01859|IGHG2_HUMAN	5	5571	(HexNAc)5(Hex)3(Fuc)1_97:0	N5:(HexNAc)5(Hex)3(Fuc)1_97:0:1000.00
EEQFN(+1647.61)STFR	(HexNAc)5(Hex)3(Fuc)1	194	NLink		0	4	41.96	31.31	52.61	100	2804.13	1647.61	9	-3.3	1404.07	2	19.3007		8624	IgG-MCC-150ng-1.raw	P01859|IGHG2_HUMAN	5	0	(HexNAc)5(Hex)3(Fuc)1_97:0	N5:(HexNAc)5(Hex)3(Fuc)1_97:0:1000.00
EEQFN(+1647.61)STFR	(HexNAc)5(Hex)3(Fuc)1	194	NLink		0	0	56.54	62.19	50.88	100	2804.13	1647.61	9	3	935.719	3	20.879		9512	IgG-MCC-150ng-1.raw	P01859|IGHG2_HUMAN	5	0	(HexNAc)5(Hex)3(Fuc)1_97:0	N5:(HexNAc)5(Hex)3(Fuc)1_97:0:1000.00
EEQFN(+1647.61)STFR	(HexNAc)5(Hex)3(Fuc)1	194	NLink		0	4	23.14	19.36	26.92	100	2804.13	1647.61	9	-10	936.378	3	29.4919	77600000	14673	IgG-MCC-150ng-1.raw	P01859|IGHG2_HUMAN	5	5598	(HexNAc)5(Hex)3(Fuc)1_97:0	N5:(HexNAc)5(Hex)3(Fuc)1_97:0:1000.00
EEQFN(+1647.61)STFR	(HexNAc)5(Hex)3(Fuc)1	194	NLink		0	0	71.11	77.75	64.47	100	2804.13	1647.61	9	1.9	935.718	3	22.5021		10438	IgG-MCC-150ng-1.raw	P01859|IGHG2_HUMAN	5	0	(HexNAc)5(Hex)3(Fuc)1_97:0	N5:(HexNAc)5(Hex)3(Fuc)1_97:0:1000.00
EEQFN(+1647.61)STFR	(HexNAc)5(Hex)3(Fuc)1	194	NLink		0	0	52.58	54.11	51.05	100	2804.13	1647.61	9	2	935.718	3	21.9293		10113	IgG-MCC-150ng-1.raw	P01859|IGHG2_HUMAN	5	0	(HexNAc)5(Hex)3(Fuc)1_97:0	N5:(HexNAc)5(Hex)3(Fuc)1_97:0:1000.00
EEQFN(+1647.61)STFR	(HexNAc)5(Hex)3(Fuc)1	194	NLink		0	4	43.11	31.97	54.24	100	2804.13	1647.61	9	-3.5	1404.07	2	19.2854		8615	IgG-MCC-150ng-1.raw	P01859|IGHG2_HUMAN	5	0	(HexNAc)5(Hex)3(Fuc)1_97:0	N5:(HexNAc)5(Hex)3(Fuc)1_97:0:1000.00
EEQFN(+1647.61)STFR	(HexNAc)5(Hex)3(Fuc)1	194	NLink		0	0	57.32	65.91	48.72	100	2804.13	1647.61	9	2.4	935.719	3	30.5246	1150000	15799	IgG-MCC-150ng-1.raw	P01859|IGHG2_HUMAN	5	5572	(HexNAc)5(Hex)3(Fuc)1_97:0	N5:(HexNAc)5(Hex)3(Fuc)1_97:0:1000.00
EEQFN(+1647.61)STFR	(HexNAc)5(Hex)3(Fuc)1	194	NLink		0	0	78.99	71.25	86.74	100	2804.13	1647.61	9	2.1	1403.07	2	19.2889	569000000	8572	IgG-MCC-150ng-1.raw	P01859|IGHG2_HUMAN	5	18515	(HexNAc)5(Hex)3(Fuc)1_97:0	N5:(HexNAc)5(Hex)3(Fuc)1_97:0:1000.00
EEQFN(+1647.61)STFR	(HexNAc)5(Hex)3(Fuc)1	194	NLink		0	0	51.19	54.23	48.14	100	2804.13	1647.61	9	2.1	1403.07	2	19.8005		8894	IgG-MCC-150ng-1.raw	P01859|IGHG2_HUMAN	5	0	(HexNAc)5(Hex)3(Fuc)1_97:0	N5:(HexNAc)5(Hex)3(Fuc)1_97:0:1000.00
EEQFN(+1647.61)STFR	(HexNAc)5(Hex)3(Fuc)1	194	NLink		0	0	83.37	83.02	83.72	100	2804.13	1647.61	9	2.3	935.718	3	19.3498	579000000	8584	IgG-MCC-150ng-1.raw	P01859|IGHG2_HUMAN	5	5571	(HexNAc)5(Hex)3(Fuc)1_97:0	N5:(HexNAc)5(Hex)3(Fuc)1_97:0:1000.00
EEQFN(+1647.61)STFR	(HexNAc)5(Hex)3(Fuc)1	194	NLink		0	0	29.5	29.2	29.79	100	2804.13	1647.61	9	0.6	935.717	3	26.783	5720000	14267	IgG-MCC-150ng-1.raw	P01859|IGHG2_HUMAN	5	5564	(HexNAc)5(Hex)3(Fuc)1_97:0	N5:(HexNAc)5(Hex)3(Fuc)1_97:0:1000.00
EEQFN(+1647.61)STYR	(HexNAc)5(Hex)3(Fuc)1	194	NLink		0	0	76.21	87.68	64.75	100	2820.12	1647.61	9	5.4	941.053	3	13.3413	33200000	6099	IgG-MCC-150ng-2.raw	P01861|IGHG4_HUMAN	5	6651	(HexNAc)5(Hex)3(Fuc)1_97:0	N5:(HexNAc)5(Hex)3(Fuc)1_97:0:1000.00
EEQFN(+1647.61)STYR	(HexNAc)5(Hex)3(Fuc)1	194	NLink		0	0	69.34	80.04	58.64	100	2820.12	1647.61	9	5.4	941.053	3	13.3413	33200000	6129	IgG-MCC-150ng-2.raw	P01861|IGHG4_HUMAN	5	6651	(HexNAc)5(Hex)3(Fuc)1_97:0	N5:(HexNAc)5(Hex)3(Fuc)1_97:0:1000.00
EEQFN(+1647.61)STYR	(HexNAc)5(Hex)3(Fuc)1	194	NLink		0	0	71.05	83.11	58.99	100	2820.12	1647.61	9	2.5	941.05	3	13.0601	47200000	5148	IgG-MCC-150ng-1.raw	P01861|IGHG4_HUMAN	5	5927	(HexNAc)5(Hex)3(Fuc)1_97:0	N5:(HexNAc)5(Hex)3(Fuc)1_97:0:1000.00
EEQFN(+1647.61)STYR	(HexNAc)5(Hex)3(Fuc)1	194	NLink		0	0	72.92	89.52	56.33	100	2820.12	1647.61	9	2.5	941.05	3	13.0601	47200000	5138	IgG-MCC-150ng-1.raw	P01861|IGHG4_HUMAN	5	5927	(HexNAc)5(Hex)3(Fuc)1_97:0	N5:(HexNAc)5(Hex)3(Fuc)1_97:0:1000.00
EEQFN(+1647.61)ST	(HexNAc)5(Hex)3(Fuc)1	194	NLink		0	0	41.92	52.89	30.95	0	2500.96	1647.61	7	3.1	1251.49	2	11.7506	272000	5229	IgG-MCC-150ng-2.raw	P01859|IGHG2_HUMAN;P01861|IGHG4_HUMAN	5	17496	(HexNAc)5(Hex)3(Fuc)1_97:0	N5:(HexNAc)5(Hex)3(Fuc)1_97:0:1000.00
EEQFN(+1663.61)STFR	(HexNAc)5(Hex)4	198	NLink		0	1	54.78	57.32	52.25	0	2820.12	1663.61	9	2.7	1410.57	2	19.0622		9327	IgG-MCC-150ng-2.raw	P01859|IGHG2_HUMAN	5	0	(HexNAc)5(Hex)4_99:0	N5:(HexNAc)5(Hex)4_99:0:1000.00
EEQFN(+1663.61)STFR	(HexNAc)5(Hex)4	198	NLink		0	0	52.31	51.76	52.86	0	2820.12	1663.61	9	-1.7	1411.07	2	18.7283		9157	IgG-MCC-150ng-2.raw	P01859|IGHG2_HUMAN	5	0	(HexNAc)5(Hex)4_99:0	N5:(HexNAc)5(Hex)4_99:0:1000.00
EEQFN(+1663.61)STFR	(HexNAc)5(Hex)4	198	NLink		0	0	59.77	77.03	42.5	0	2820.12	1663.61	9	7.3	1411.08	2	19.7989		9737	IgG-MCC-150ng-2.raw	P01859|IGHG2_HUMAN	5	0	(HexNAc)5(Hex)4_99:0	N5:(HexNAc)5(Hex)4_99:0:1000.00
EEQFN(+1663.61)STFR	(HexNAc)5(Hex)4	198	NLink		0	2	39.64	41.95	37.33	0	2820.12	1663.61	9	5.7	1411.58	2	19.7193	2850000	9706	IgG-MCC-150ng-2.raw	P01859|IGHG2_HUMAN	5	20746	(HexNAc)5(Hex)4_99:0	N5:(HexNAc)5(Hex)4_99:0:1000.00
EEQFN(+1663.61)STFR	(HexNAc)5(Hex)4	198	NLink		0	1	43.22	44.73	41.72	0	2820.12	1663.61	9	0.8	1410.57	2	18.8293		9209	IgG-MCC-150ng-2.raw	P01859|IGHG2_HUMAN	5	0	(HexNAc)5(Hex)4_99:0	N5:(HexNAc)5(Hex)4_99:0:1000.00
EEQFN(+1663.61)STFR	(HexNAc)5(Hex)4	198	NLink		0	3	45.85	56.62	35.08	0	2820.12	1663.61	9	-2.6	1410.06	2	19.3651		9495	IgG-MCC-150ng-2.raw	P01859|IGHG2_HUMAN	5	0	(HexNAc)5(Hex)4_99:0	N5:(HexNAc)5(Hex)4_99:0:1001.00
EEQFN(+1663.61)STFR	(HexNAc)5(Hex)4	198	NLink		0	0	53.48	58.43	48.52	0	2820.12	1663.61	9	2.9	1411.07	2	20.1334	1850000	9118	IgG-MCC-150ng-1.raw	P01859|IGHG2_HUMAN	5	18715	(HexNAc)5(Hex)4_99:0	N5:(HexNAc)5(Hex)4_99:0:1000.00
EEQFN(+1663.61)STFR	(HexNAc)5(Hex)4	198	NLink		0	0	35.65	42.77	28.53	0	2820.12	1663.61	9	1.3	941.049	3	20.1176	1280000	9079	IgG-MCC-150ng-1.raw	P01859|IGHG2_HUMAN	5	5926	(HexNAc)5(Hex)4_99:0	N5:(HexNAc)5(Hex)4_99:0:1000.00
EEQFN(+1663.61)STFR	(HexNAc)5(Hex)4	198	NLink		0	0	45.57	59.2	31.95	0	2820.12	1663.61	9	2.9	1411.07	2	20.1334	1850000	9101	IgG-MCC-150ng-1.raw	P01859|IGHG2_HUMAN	5	18715	(HexNAc)5(Hex)4_99:0	N5:(HexNAc)5(Hex)4_99:0:1000.00
EEQFN(+1663.61)STFR	(HexNAc)5(Hex)4	198	NLink		0	1	53.58	55.11	52.05	0	2820.12	1663.61	9	1	1410.57	2	18.5316		8198	IgG-MCC-150ng-1.raw	P01859|IGHG2_HUMAN	5	0	(HexNAc)5(Hex)4_99:0	N5:(HexNAc)5(Hex)4_99:0:1000.00
EEQFN(+1663.61)STYR	(HexNAc)5(Hex)4	198	NLink		0	0	61.42	81.73	41.12	0	2836.12	1663.61	9	0.7	946.38	3	13.154	4040000	5983	IgG-MCC-150ng-2.raw	P01861|IGHG4_HUMAN	5	7064	(HexNAc)5(Hex)4_99:0	N5:(HexNAc)5(Hex)4_99:0:1001.00
EEQFN(+1663.61)STYR	(HexNAc)5(Hex)4	198	NLink		0	0	55.45	81.17	29.73	0	2836.12	1663.61	9	0.5	946.38	3	12.8807	6090000	5000	IgG-MCC-150ng-1.raw	P01861|IGHG4_HUMAN	5	6297	(HexNAc)5(Hex)4_99:0	N5:(HexNAc)5(Hex)4_99:0:1001.00
EEQFN(+1694.60)STFR	(HexNAc)3(Hex)4(Fuc)1(NeuAc)1	48	NLink		0	0	62.51	48.08	76.93	0	2851.12	1694.6	9	0.5	1426.57	2	23.4771	13500000	11812	IgG-MCC-150ng-2.raw	P01859|IGHG2_HUMAN	5	21108	(HexNAc)3(Hex)4(Fuc)1(NeuAc)1_24:0	N5:(HexNAc)3(Hex)4(Fuc)1(NeuAc)1_24:0:1000.00
EEQFN(+1694.60)STFR	(HexNAc)3(Hex)4(Fuc)1(NeuAc)1	48	NLink		0	0	62.01	65.02	59	0	2851.12	1694.6	9	5.1	951.384	3	24.3368	11100000	12223	IgG-MCC-150ng-2.raw	P01859|IGHG2_HUMAN	5	7447	(HexNAc)3(Hex)4(Fuc)1(NeuAc)1_24:0	N5:(HexNAc)3(Hex)4(Fuc)1(NeuAc)1_24:0:1000.00
EEQFN(+1694.60)STFR	(HexNAc)3(Hex)4(Fuc)1(NeuAc)1	48	NLink		0	0	61.23	39.65	82.82	0	2851.12	1694.6	9	0.1	1426.57	2	2.4929	1880000	976	IgG-MCC-150ng-2.raw	P01859|IGHG2_HUMAN	5	21107	(HexNAc)3(Hex)4(Fuc)1(NeuAc)1_24:0	N5:(HexNAc)3(Hex)4(Fuc)1(NeuAc)1_24:0:1000.00
EEQFN(+1694.60)STFR	(HexNAc)3(Hex)4(Fuc)1(NeuAc)1	48	NLink		0	0	62.4	46.32	78.47	0	2851.12	1694.6	9	0.5	1426.57	2	23.4771	13500000	12106	IgG-MCC-150ng-2.raw	P01859|IGHG2_HUMAN	5	21108	(HexNAc)3(Hex)4(Fuc)1(NeuAc)1_24:0	N5:(HexNAc)3(Hex)4(Fuc)1(NeuAc)1_24:0:1000.00
EEQFN(+1694.60)STFR	(HexNAc)3(Hex)4(Fuc)1(NeuAc)1	48	NLink		0	0	50.81	38.5	63.12	0	2851.12	1694.6	9	0.5	1426.57	2	23.4771	13500000	12111	IgG-MCC-150ng-2.raw	P01859|IGHG2_HUMAN	5	21108	(HexNAc)3(Hex)4(Fuc)1(NeuAc)1_24:0	N5:(HexNAc)3(Hex)4(Fuc)1(NeuAc)1_24:0:1000.00
EEQFN(+1694.60)STFR	(HexNAc)3(Hex)4(Fuc)1(NeuAc)1	48	NLink		0	0	59.12	43.31	74.93	0	2851.12	1694.6	9	0.5	1426.57	2	23.4771	13500000	11799	IgG-MCC-150ng-2.raw	P01859|IGHG2_HUMAN	5	21108	(HexNAc)3(Hex)4(Fuc)1(NeuAc)1_24:0	N5:(HexNAc)3(Hex)4(Fuc)1(NeuAc)1_24:0:1000.00
EEQFN(+1694.60)STFR	(HexNAc)3(Hex)4(Fuc)1(NeuAc)1	48	NLink		0	0	69.76	62.81	76.72	0	2851.12	1694.6	9	5.1	951.384	3	24.3368	11100000	12251	IgG-MCC-150ng-2.raw	P01859|IGHG2_HUMAN	5	7447	(HexNAc)3(Hex)4(Fuc)1(NeuAc)1_24:0	N5:(HexNAc)3(Hex)4(Fuc)1(NeuAc)1_24:0:1000.00
EEQFN(+1694.60)STFR	(HexNAc)3(Hex)4(Fuc)1(NeuAc)1	48	NLink		0	0	54.21	45.57	62.85	0	2851.12	1694.6	9	-0.9	1426.56	2	22.932	8570000	10812	IgG-MCC-150ng-1.raw	P01859|IGHG2_HUMAN	5	19079	(HexNAc)3(Hex)4(Fuc)1(NeuAc)1_24:0	N5:(HexNAc)3(Hex)4(Fuc)1(NeuAc)1_24:0:1000.00
EEQFN(+1694.60)STFR	(HexNAc)3(Hex)4(Fuc)1(NeuAc)1	48	NLink		0	0	71.52	70.07	72.98	0	2851.12	1694.6	9	6	951.385	3	23.8949	12300000	11136	IgG-MCC-150ng-1.raw	P01859|IGHG2_HUMAN	5	6640	(HexNAc)3(Hex)4(Fuc)1(NeuAc)1_24:0	N5:(HexNAc)3(Hex)4(Fuc)1(NeuAc)1_24:0:1000.00
EEQFN(+1694.60)STFR	(HexNAc)3(Hex)4(Fuc)1(NeuAc)1	48	NLink		0	1	61.32	62.86	59.78	0	2851.12	1694.6	9	3.2	951.047	3	23.7775		11126	IgG-MCC-150ng-1.raw	P01859|IGHG2_HUMAN	5	0	(HexNAc)3(Hex)4(Fuc)1(NeuAc)1_24:0	N5:(HexNAc)3(Hex)4(Fuc)1(NeuAc)1_24:0:1000.00
EEQFN(+1694.60)STFR	(HexNAc)3(Hex)4(Fuc)1(NeuAc)1	48	NLink		0	0	77.23	55.03	99.43	0	2851.12	1694.6	9	0.2	1426.57	2	23.5711	13300000	11044	IgG-MCC-150ng-1.raw	P01859|IGHG2_HUMAN	5	19080	(HexNAc)3(Hex)4(Fuc)1(NeuAc)1_24:0	N5:(HexNAc)3(Hex)4(Fuc)1(NeuAc)1_24:0:1000.00
EEQFN(+1694.60)STFR	(HexNAc)3(Hex)4(Fuc)1(NeuAc)1	48	NLink		0	0	74.73	51.35	98.11	0	2851.12	1694.6	9	-0.9	1426.56	2	22.932	8570000	10694	IgG-MCC-150ng-1.raw	P01859|IGHG2_HUMAN	5	19079	(HexNAc)3(Hex)4(Fuc)1(NeuAc)1_24:0	N5:(HexNAc)3(Hex)4(Fuc)1(NeuAc)1_24:0:1000.00
EEQFN(+1694.60)STFR	(HexNAc)3(Hex)4(Fuc)1(NeuAc)1	48	NLink		0	2	35.34	33.24	37.44	0	2851.12	1694.6	9	-1.4	1427.07	2	23.2169		10818	IgG-MCC-150ng-1.raw	P01859|IGHG2_HUMAN	5	0	(HexNAc)3(Hex)4(Fuc)1(NeuAc)1_24:0	N5:(HexNAc)3(Hex)4(Fuc)1(NeuAc)1_24:0:1001.00
EEQFN(+1694.60)STFR	(HexNAc)3(Hex)4(Fuc)1(NeuAc)1	48	NLink		0	0	71.78	54.12	89.45	0	2851.12	1694.6	9	0.2	1426.57	2	23.5711	13300000	11023	IgG-MCC-150ng-1.raw	P01859|IGHG2_HUMAN	5	19080	(HexNAc)3(Hex)4(Fuc)1(NeuAc)1_24:0	N5:(HexNAc)3(Hex)4(Fuc)1(NeuAc)1_24:0:1000.00
EEQFN(+1694.60)STFR	(HexNAc)3(Hex)4(Fuc)1(NeuAc)1	48	NLink		0	2	45.18	36.82	53.55	0	2851.12	1694.6	9	-1.4	1427.07	2	22.9592		10699	IgG-MCC-150ng-1.raw	P01859|IGHG2_HUMAN	5	0	(HexNAc)3(Hex)4(Fuc)1(NeuAc)1_24:0	N5:(HexNAc)3(Hex)4(Fuc)1(NeuAc)1_24:0:1000.00
EEQFN(+1694.60)STYR	(HexNAc)3(Hex)4(Fuc)1(NeuAc)1	48	NLink		0	0	47.22	47.28	47.15	0	2867.11	1694.6	9	3.6	1434.57	2	15.3727	344000	6464	IgG-MCC-150ng-1.raw	P01861|IGHG4_HUMAN	5	19281	(HexNAc)3(Hex)4(Fuc)1(NeuAc)1_24:0	N5:(HexNAc)3(Hex)4(Fuc)1(NeuAc)1_24:0:1000.00
EEQFN(+1727.61)STFR	(HexNAc)3(Hex)6(Fuc)1	70	NLink		0	0	52.99	32.43	73.56	100	2884.13	1727.61	9	0	1443.07	2	18.2948		8956	IgG-MCC-150ng-2.raw	P01859|IGHG2_HUMAN	5	0	(HexNAc)3(Hex)6(Fuc)1_35:0	N5:(HexNAc)3(Hex)6(Fuc)1_35:0:1000.00
EEQFN(+1727.61)STFR	(HexNAc)3(Hex)6(Fuc)1	70	NLink		0	0	43.09	26.89	59.28	100	2884.13	1727.61	9	1.5	1443.07	2	18.3944		9004	IgG-MCC-150ng-2.raw	P01859|IGHG2_HUMAN	5	0	(HexNAc)3(Hex)6(Fuc)1_35:0	N5:(HexNAc)3(Hex)6(Fuc)1_35:0:1000.00
EEQFN(+1727.61)STFR	(HexNAc)3(Hex)6(Fuc)1	70	NLink		0	1	43.08	47.23	38.94	100	2884.13	1727.61	9	9.3	962.056	3	13.6266	1080000	5620	IgG-MCC-150ng-1.raw	P01859|IGHG2_HUMAN	5	7160	(HexNAc)3(Hex)6(Fuc)1_35:0	N5:(HexNAc)3(Hex)6(Fuc)1_35:0:1000.00
EEQFN(+1727.61)STFR	(HexNAc)3(Hex)6(Fuc)1	70	NLink		0	1	44.2	59.16	29.23	100	2884.13	1727.61	9	9.3	962.056	3	13.6266	1080000	5613	IgG-MCC-150ng-1.raw	P01859|IGHG2_HUMAN	5	7160	(HexNAc)3(Hex)6(Fuc)1_35:0	N5:(HexNAc)3(Hex)6(Fuc)1_35:0:1000.00
EEQFN(+1727.61)STFR	(HexNAc)3(Hex)6(Fuc)1	70	NLink		0	1	53.77	32.87	74.67	100	2884.13	1727.61	9	6.5	1442.58	2	17.9204		7916	IgG-MCC-150ng-1.raw	P01859|IGHG2_HUMAN	5	0	(HexNAc)3(Hex)6(Fuc)1_35:0	N5:(HexNAc)3(Hex)6(Fuc)1_35:0:1000.00
EEQFN(+1751.62)STFR	(HexNAc)4(Hex)4(NeuAc)1	142	NLink		0	0	57.2	70.47	43.94	0	2908.14	1751.62	9	0.8	970.387	3	24.1671	5440000	12141	IgG-MCC-150ng-2.raw	P01859|IGHG2_HUMAN	5	8367	(HexNAc)4(Hex)4(NeuAc)1_71:0	N5:(HexNAc)4(Hex)4(NeuAc)1_71:0:1000.00
EEQFN(+1751.62)STFR	(HexNAc)4(Hex)4(NeuAc)1	142	NLink		0	0	76.4	75.06	77.75	0	2908.14	1751.62	9	1	1455.08	2	24.1671	6440000	12189	IgG-MCC-150ng-2.raw	P01859|IGHG2_HUMAN	5	21640	(HexNAc)4(Hex)4(NeuAc)1_71:0	N5:(HexNAc)4(Hex)4(NeuAc)1_71:0:1000.00
EEQFN(+1751.62)STFR	(HexNAc)4(Hex)4(NeuAc)1	142	NLink		0	0	75.03	77.59	72.47	0	2908.14	1751.62	9	1	1455.08	2	24.1671	6440000	12195	IgG-MCC-150ng-2.raw	P01859|IGHG2_HUMAN	5	21640	(HexNAc)4(Hex)4(NeuAc)1_71:0	N5:(HexNAc)4(Hex)4(NeuAc)1_71:0:1000.00
EEQFN(+1751.62)STFR	(HexNAc)4(Hex)4(NeuAc)1	142	NLink		0	0	73.85	74.66	73.05	0	2908.14	1751.62	9	0.8	970.387	3	24.1671	5440000	12152	IgG-MCC-150ng-2.raw	P01859|IGHG2_HUMAN	5	8367	(HexNAc)4(Hex)4(NeuAc)1_71:0	N5:(HexNAc)4(Hex)4(NeuAc)1_71:0:1000.00
EEQFN(+1751.62)STFR	(HexNAc)4(Hex)4(NeuAc)1	142	NLink		0	0	87.36	92.52	82.2	0	2908.14	1751.62	9	0.6	1455.08	2	23.7118	6920000	11087	IgG-MCC-150ng-1.raw	P01859|IGHG2_HUMAN	5	19557	(HexNAc)4(Hex)4(NeuAc)1_71:0	N5:(HexNAc)4(Hex)4(NeuAc)1_71:0:1000.00
EEQFN(+1751.62)STFR	(HexNAc)4(Hex)4(NeuAc)1	142	NLink		0	0	69.55	78.53	60.57	0	2908.14	1751.62	9	-0.1	970.387	3	23.7106	5440000	11062	IgG-MCC-150ng-1.raw	P01859|IGHG2_HUMAN	5	7521	(HexNAc)4(Hex)4(NeuAc)1_71:0	N5:(HexNAc)4(Hex)4(NeuAc)1_71:0:1000.00
EEQFN(+1751.62)STFR	(HexNAc)4(Hex)4(NeuAc)1	142	NLink		0	0	75.4	78.72	72.07	0	2908.14	1751.62	9	0.6	1455.08	2	23.7118	6920000	11078	IgG-MCC-150ng-1.raw	P01859|IGHG2_HUMAN	5	19557	(HexNAc)4(Hex)4(NeuAc)1_71:0	N5:(HexNAc)4(Hex)4(NeuAc)1_71:0:1000.00
EEQFN(+1751.62)STFR	(HexNAc)4(Hex)4(NeuAc)1	142	NLink		0	0	81.81	82.51	81.1	0	2908.14	1751.62	9	-0.1	970.387	3	23.7106	5440000	11074	IgG-MCC-150ng-1.raw	P01859|IGHG2_HUMAN	5	7521	(HexNAc)4(Hex)4(NeuAc)1_71:0	N5:(HexNAc)4(Hex)4(NeuAc)1_71:0:1000.00
EEQFN(+1751.62)STYR	(HexNAc)4(Hex)4(NeuAc)1	142	NLink		0	0	45.19	63.08	27.31	0	2924.13	1751.62	9	3	975.721	3	16.1564	795000	7685	IgG-MCC-150ng-2.raw	P01861|IGHG4_HUMAN	5	8557	(HexNAc)4(Hex)4(NeuAc)1_71:0	N5:(HexNAc)4(Hex)4(NeuAc)1_71:0:1001.00
EEQFN(+1751.62)STYR	(HexNAc)4(Hex)4(NeuAc)1	142	NLink		0	0	57.54	72.66	42.42	0	2924.13	1751.62	9	2.8	975.721	3	15.8134	786000	6679	IgG-MCC-150ng-1.raw	P01861|IGHG4_HUMAN	5	7689	(HexNAc)4(Hex)4(NeuAc)1_71:0	N5:(HexNAc)4(Hex)4(NeuAc)1_71:0:1000.00
EEQFN(+1768.64)STFR	(HexNAc)4(Hex)5(Fuc)1	148	NLink		0	0	51.8	61.64	41.96	100	2925.15	1768.64	9	3.8	976.062	3	22.1512		11066	IgG-MCC-150ng-2.raw	P01859|IGHG2_HUMAN	5	0	(HexNAc)4(Hex)5(Fuc)1_74:0	N5:(HexNAc)4(Hex)5(Fuc)1_74:0:1000.00
EEQFN(+1768.64)STFR	(HexNAc)4(Hex)5(Fuc)1	148	NLink		0	0	51.21	32.46	69.96	100	2925.15	1768.64	9	1	1463.58	2	18.0922	3180000000	9005	IgG-MCC-150ng-2.raw	P01859|IGHG2_HUMAN	5	21775	(HexNAc)4(Hex)5(Fuc)1_74:0	N5:(HexNAc)4(Hex)5(Fuc)1_74:0:1000.00
EEQFN(+1768.64)STFR	(HexNAc)4(Hex)5(Fuc)1	148	NLink		0	0	50.48	68.01	32.94	100	2925.15	1768.64	9	0.8	976.059	3	25.9751	34200000	12608	IgG-MCC-150ng-2.raw	P01859|IGHG2_HUMAN	5	8578	(HexNAc)4(Hex)5(Fuc)1_74:0	N5:(HexNAc)4(Hex)5(Fuc)1_74:0:1000.00
EEQFN(+1768.64)STFR	(HexNAc)4(Hex)5(Fuc)1	148	NLink		0	0	57.01	64.56	49.47	100	2925.15	1768.64	9	2.3	976.06	3	23.8016		11996	IgG-MCC-150ng-2.raw	P01859|IGHG2_HUMAN	5	0	(HexNAc)4(Hex)5(Fuc)1_74:0	N5:(HexNAc)4(Hex)5(Fuc)1_74:0:1000.00
EEQFN(+1768.64)STFR	(HexNAc)4(Hex)5(Fuc)1	148	NLink		0	0	41.43	49.62	33.24	100	2925.15	1768.64	9	0.8	976.059	3	25.9751	34200000	15455	IgG-MCC-150ng-2.raw	P01859|IGHG2_HUMAN	5	8578	(HexNAc)4(Hex)5(Fuc)1_74:0	N5:(HexNAc)4(Hex)5(Fuc)1_74:0:1001.00
EEQFN(+1768.64)STFR	(HexNAc)4(Hex)5(Fuc)1	148	NLink		0	0	49.28	56.52	42.04	100	2925.15	1768.64	9	2.7	976.061	3	21.1018		10465	IgG-MCC-150ng-2.raw	P01859|IGHG2_HUMAN	5	0	(HexNAc)4(Hex)5(Fuc)1_74:0	N5:(HexNAc)4(Hex)5(Fuc)1_74:0:1000.00
EEQFN(+1768.64)STFR	(HexNAc)4(Hex)5(Fuc)1	148	NLink		0	1	23.93	13.52	34.34	100	2925.15	1768.64	9	9.3	975.731	3	13.8126	1630000	6420	IgG-MCC-150ng-2.raw	P01859|IGHG2_HUMAN	5	8560	(HexNAc)4(Hex)5(Fuc)1_74:0	N5:(HexNAc)4(Hex)5(Fuc)1_74:0:1001.00
EEQFN(+1768.64)STFR	(HexNAc)4(Hex)5(Fuc)1	148	NLink		0	0	46.28	30.31	62.25	100	2925.15	1768.64	9	0.7	1463.58	2	23.4846	82200000	9848	IgG-MCC-150ng-2.raw	P01859|IGHG2_HUMAN	5	21774	(HexNAc)4(Hex)5(Fuc)1_74:0	N5:(HexNAc)4(Hex)5(Fuc)1_74:0:1000.00
EEQFN(+1768.64)STFR	(HexNAc)4(Hex)5(Fuc)1	148	NLink		0	0	51.97	36.36	67.59	100	2925.15	1768.64	9	0.7	1463.58	2	23.4846	82200000	11789	IgG-MCC-150ng-2.raw	P01859|IGHG2_HUMAN	5	21774	(HexNAc)4(Hex)5(Fuc)1_74:0	N5:(HexNAc)4(Hex)5(Fuc)1_74:0:1000.00
EEQFN(+1768.64)STFR	(HexNAc)4(Hex)5(Fuc)1	148	NLink		0	0	36.2	45.35	27.05	100	2925.15	1768.64	9	4	976.062	3	31.9142	21000000	16704	IgG-MCC-150ng-2.raw	P01859|IGHG2_HUMAN	5	8588	(HexNAc)4(Hex)5(Fuc)1_74:0	N5:(HexNAc)4(Hex)5(Fuc)1_74:0:1000.00
EEQFN(+1768.64)STFR	(HexNAc)4(Hex)5(Fuc)1	148	NLink		0	0	63.35	61.46	65.24	100	2925.15	1768.64	9	0.7	976.059	3	19.6498	519000000	9531	IgG-MCC-150ng-2.raw	P01859|IGHG2_HUMAN	5	8577	(HexNAc)4(Hex)5(Fuc)1_74:0	N5:(HexNAc)4(Hex)5(Fuc)1_74:0:1000.00
EEQFN(+1768.64)STFR	(HexNAc)4(Hex)5(Fuc)1	148	NLink		0	0	37.4	30.14	44.65	100	2925.15	1768.64	9	1.9	976.06	3	2.5144		970	IgG-MCC-150ng-2.raw	P01859|IGHG2_HUMAN	5	0	(HexNAc)4(Hex)5(Fuc)1_74:0	N5:(HexNAc)4(Hex)5(Fuc)1_74:0:1000.00
EEQFN(+1768.64)STFR	(HexNAc)4(Hex)5(Fuc)1	148	NLink		0	0	46.55	30.83	62.27	100	2925.15	1768.64	9	1	1463.58	2	18.0922	3180000000	8986	IgG-MCC-150ng-2.raw	P01859|IGHG2_HUMAN	5	21775	(HexNAc)4(Hex)5(Fuc)1_74:0	N5:(HexNAc)4(Hex)5(Fuc)1_74:0:1000.00
EEQFN(+1768.64)STFR	(HexNAc)4(Hex)5(Fuc)1	148	NLink		0	0	38.95	25.16	52.74	100	2925.15	1768.64	9	4.8	1463.59	2	28.9032	20000000	14621	IgG-MCC-150ng-2.raw	P01859|IGHG2_HUMAN	5	21784	(HexNAc)4(Hex)5(Fuc)1_74:0	N5:(HexNAc)4(Hex)5(Fuc)1_74:0:1000.00
EEQFN(+1768.64)STFR	(HexNAc)4(Hex)5(Fuc)1	148	NLink		0	0	33.72	24.49	42.95	100	2925.15	1768.64	9	4.8	1463.59	2	28.9032	20000000	12641	IgG-MCC-150ng-2.raw	P01859|IGHG2_HUMAN	5	21784	(HexNAc)4(Hex)5(Fuc)1_74:0	N5:(HexNAc)4(Hex)5(Fuc)1_74:0:1000.00
EEQFN(+1768.64)STFR	(HexNAc)4(Hex)5(Fuc)1	148	NLink		0	0	40.85	50.27	31.43	100	2925.15	1768.64	9	3	976.061	3	32.4567	5150000	16807	IgG-MCC-150ng-2.raw	P01859|IGHG2_HUMAN	5	8584	(HexNAc)4(Hex)5(Fuc)1_74:0	N5:(HexNAc)4(Hex)5(Fuc)1_74:0:1000.00
EEQFN(+1768.64)STFR	(HexNAc)4(Hex)5(Fuc)1	148	NLink		0	0	35.44	23.62	47.26	100	2925.15	1768.64	9	4.8	1463.59	2	28.9032	20000000	12738	IgG-MCC-150ng-2.raw	P01859|IGHG2_HUMAN	5	21784	(HexNAc)4(Hex)5(Fuc)1_74:0	N5:(HexNAc)4(Hex)5(Fuc)1_74:0:1000.00
EEQFN(+1768.64)STFR	(HexNAc)4(Hex)5(Fuc)1	148	NLink		0	0	56.71	63.97	49.44	100	2925.15	1768.64	9	0.3	976.058	3	23.3722	1120000	11689	IgG-MCC-150ng-2.raw	P01859|IGHG2_HUMAN	5	8576	(HexNAc)4(Hex)5(Fuc)1_74:0	N5:(HexNAc)4(Hex)5(Fuc)1_74:0:1000.00
EEQFN(+1768.64)STFR	(HexNAc)4(Hex)5(Fuc)1	148	NLink		0	0	35.32	39.12	31.52	100	2925.15	1768.64	9	0.8	976.059	3	25.9751	34200000	13860	IgG-MCC-150ng-2.raw	P01859|IGHG2_HUMAN	5	8578	(HexNAc)4(Hex)5(Fuc)1_74:0	N5:(HexNAc)4(Hex)5(Fuc)1_74:0:1000.00
EEQFN(+1768.64)STFR	(HexNAc)4(Hex)5(Fuc)1	148	NLink		0	0	49.23	35.7	62.75	100	2925.15	1768.64	9	0.2	1463.58	2	18.9139		9250	IgG-MCC-150ng-2.raw	P01859|IGHG2_HUMAN	5	0	(HexNAc)4(Hex)5(Fuc)1_74:0	N5:(HexNAc)4(Hex)5(Fuc)1_74:0:1000.00
EEQFN(+1768.64)STFR	(HexNAc)4(Hex)5(Fuc)1	148	NLink		0	0	53.93	52.35	55.52	100	2925.15	1768.64	9	1.1	976.059	3	18.0922	1630000000	8993	IgG-MCC-150ng-2.raw	P01859|IGHG2_HUMAN	5	8579	(HexNAc)4(Hex)5(Fuc)1_74:0	N5:(HexNAc)4(Hex)5(Fuc)1_74:0:1000.00
EEQFN(+1768.64)STFR	(HexNAc)4(Hex)5(Fuc)1	148	NLink		0	0	61.71	61.65	61.77	100	2925.15	1768.64	9	2.8	976.061	3	20.5285		10140	IgG-MCC-150ng-2.raw	P01859|IGHG2_HUMAN	5	0	(HexNAc)4(Hex)5(Fuc)1_74:0	N5:(HexNAc)4(Hex)5(Fuc)1_74:0:1000.00
EEQFN(+1768.64)STFR	(HexNAc)4(Hex)5(Fuc)1	148	NLink		0	0	51.52	64.85	38.18	100	2925.15	1768.64	9	0.7	976.059	3	19.6498	519000000	9339	IgG-MCC-150ng-2.raw	P01859|IGHG2_HUMAN	5	8577	(HexNAc)4(Hex)5(Fuc)1_74:0	N5:(HexNAc)4(Hex)5(Fuc)1_74:0:1000.00
EEQFN(+1768.64)STFR	(HexNAc)4(Hex)5(Fuc)1	148	NLink		0	0	61.74	59.4	64.08	100	2925.15	1768.64	9	0.7	976.059	3	19.6498	519000000	9525	IgG-MCC-150ng-2.raw	P01859|IGHG2_HUMAN	5	8577	(HexNAc)4(Hex)5(Fuc)1_74:0	N5:(HexNAc)4(Hex)5(Fuc)1_74:0:1000.00
EEQFN(+1768.64)STFR	(HexNAc)4(Hex)5(Fuc)1	148	NLink		0	0	50.59	63.89	37.29	100	2925.15	1768.64	9	3.4	976.061	3	21.0558		10439	IgG-MCC-150ng-2.raw	P01859|IGHG2_HUMAN	5	0	(HexNAc)4(Hex)5(Fuc)1_74:0	N5:(HexNAc)4(Hex)5(Fuc)1_74:0:1000.00
EEQFN(+1768.64)STFR	(HexNAc)4(Hex)5(Fuc)1	148	NLink		0	0	47.73	59.54	35.93	100	2925.15	1768.64	9	2.4	976.06	3	22.1626		11074	IgG-MCC-150ng-2.raw	P01859|IGHG2_HUMAN	5	0	(HexNAc)4(Hex)5(Fuc)1_74:0	N5:(HexNAc)4(Hex)5(Fuc)1_74:0:1000.00
EEQFN(+1768.64)STFR	(HexNAc)4(Hex)5(Fuc)1	148	NLink		0	0	51.99	57.63	46.34	100	2925.15	1768.64	9	0.8	976.059	3	25.9751	34200000	12305	IgG-MCC-150ng-2.raw	P01859|IGHG2_HUMAN	5	8578	(HexNAc)4(Hex)5(Fuc)1_74:0	N5:(HexNAc)4(Hex)5(Fuc)1_74:0:1000.00
EEQFN(+1768.64)STFR	(HexNAc)4(Hex)5(Fuc)1	148	NLink		0	0	47.29	56.71	37.87	100	2925.15	1768.64	9	0.7	976.059	3	19.6498	519000000	9244	IgG-MCC-150ng-2.raw	P01859|IGHG2_HUMAN	5	8577	(HexNAc)4(Hex)5(Fuc)1_74:0	N5:(HexNAc)4(Hex)5(Fuc)1_74:0:1000.00
EEQFN(+1768.64)STFR	(HexNAc)4(Hex)5(Fuc)1	148	NLink		0	0	54.71	57.78	51.65	100	2925.15	1768.64	9	1.5	976.06	3	19.9354		9804	IgG-MCC-150ng-2.raw	P01859|IGHG2_HUMAN	5	0	(HexNAc)4(Hex)5(Fuc)1_74:0	N5:(HexNAc)4(Hex)5(Fuc)1_74:0:1000.00
EEQFN(+1768.64)STFR	(HexNAc)4(Hex)5(Fuc)1	148	NLink		0	0	52.83	61.85	43.81	100	2925.15	1768.64	9	0.9	976.059	3	19.9555		9814	IgG-MCC-150ng-2.raw	P01859|IGHG2_HUMAN	5	0	(HexNAc)4(Hex)5(Fuc)1_74:0	N5:(HexNAc)4(Hex)5(Fuc)1_74:0:1000.00
EEQFN(+1768.64)STFR	(HexNAc)4(Hex)5(Fuc)1	148	NLink		0	0	63.35	57.53	69.18	100	2925.15	1768.64	9	-0.6	976.058	3	23.5371	1820000	11839	IgG-MCC-150ng-2.raw	P01859|IGHG2_HUMAN	5	8574	(HexNAc)4(Hex)5(Fuc)1_74:0	N5:(HexNAc)4(Hex)5(Fuc)1_74:0:1000.00
EEQFN(+1768.64)STFR	(HexNAc)4(Hex)5(Fuc)1	148	NLink		0	0	41.89	55.36	28.43	100	2925.15	1768.64	9	0.8	976.059	3	25.9751	34200000	12915	IgG-MCC-150ng-2.raw	P01859|IGHG2_HUMAN	5	8578	(HexNAc)4(Hex)5(Fuc)1_74:0	N5:(HexNAc)4(Hex)5(Fuc)1_74:0:1001.00
EEQFN(+1768.64)STFR	(HexNAc)4(Hex)5(Fuc)1	148	NLink		0	0	44.65	62.97	26.33	100	2925.15	1768.64	9	3.5	976.061	3	22.6889		11374	IgG-MCC-150ng-2.raw	P01859|IGHG2_HUMAN	5	0	(HexNAc)4(Hex)5(Fuc)1_74:0	N5:(HexNAc)4(Hex)5(Fuc)1_74:0:1000.00
EEQFN(+1768.64)STFR	(HexNAc)4(Hex)5(Fuc)1	148	NLink		0	0	64.3	57.67	70.92	100	2925.15	1768.64	9	-0.6	976.058	3	23.5371	1820000	11867	IgG-MCC-150ng-2.raw	P01859|IGHG2_HUMAN	5	8574	(HexNAc)4(Hex)5(Fuc)1_74:0	N5:(HexNAc)4(Hex)5(Fuc)1_74:0:1000.00
EEQFN(+1768.64)STFR	(HexNAc)4(Hex)5(Fuc)1	148	NLink		0	0	54.9	67.32	42.49	100	2925.15	1768.64	9	2.3	976.06	3	21.6349		10770	IgG-MCC-150ng-2.raw	P01859|IGHG2_HUMAN	5	0	(HexNAc)4(Hex)5(Fuc)1_74:0	N5:(HexNAc)4(Hex)5(Fuc)1_74:0:1001.00
EEQFN(+1768.64)STFR	(HexNAc)4(Hex)5(Fuc)1	148	NLink		0	0	52.78	58.47	47.09	100	2925.15	1768.64	9	0.8	976.059	3	25.9751	34200000	13215	IgG-MCC-150ng-2.raw	P01859|IGHG2_HUMAN	5	8578	(HexNAc)4(Hex)5(Fuc)1_74:0	N5:(HexNAc)4(Hex)5(Fuc)1_74:0:1000.00
EEQFN(+1768.64)STFR	(HexNAc)4(Hex)5(Fuc)1	148	NLink		0	0	51.29	64.65	37.92	100	2925.15	1768.64	9	0.8	976.059	3	25.9751	34200000	14474	IgG-MCC-150ng-2.raw	P01859|IGHG2_HUMAN	5	8578	(HexNAc)4(Hex)5(Fuc)1_74:0	N5:(HexNAc)4(Hex)5(Fuc)1_74:0:1001.00
EEQFN(+1768.64)STFR	(HexNAc)4(Hex)5(Fuc)1	148	NLink		0	0	49.02	52.8	45.24	100	2925.15	1768.64	9	1.1	976.059	3	18.0922	1630000000	8995	IgG-MCC-150ng-2.raw	P01859|IGHG2_HUMAN	5	8579	(HexNAc)4(Hex)5(Fuc)1_74:0	N5:(HexNAc)4(Hex)5(Fuc)1_74:0:1000.00
EEQFN(+1768.64)STFR	(HexNAc)4(Hex)5(Fuc)1	148	NLink		0	0	37.86	26.75	48.96	100	2925.15	1768.64	9	4.8	1463.59	2	28.9032	20000000	12196	IgG-MCC-150ng-2.raw	P01859|IGHG2_HUMAN	5	21784	(HexNAc)4(Hex)5(Fuc)1_74:0	N5:(HexNAc)4(Hex)5(Fuc)1_74:0:1000.00
EEQFN(+1768.64)STFR	(HexNAc)4(Hex)5(Fuc)1	148	NLink		0	0	49.22	59.36	39.09	100	2925.15	1768.64	9	0.8	976.059	3	25.9751	34200000	12905	IgG-MCC-150ng-2.raw	P01859|IGHG2_HUMAN	5	8578	(HexNAc)4(Hex)5(Fuc)1_74:0	N5:(HexNAc)4(Hex)5(Fuc)1_74:0:1000.00
EEQFN(+1768.64)STFR	(HexNAc)4(Hex)5(Fuc)1	148	NLink		0	1	31.97	20.3	43.65	100	2925.15	1768.64	9	9.3	975.731	3	13.8126	1630000	6410	IgG-MCC-150ng-2.raw	P01859|IGHG2_HUMAN	5	8560	(HexNAc)4(Hex)5(Fuc)1_74:0	N5:(HexNAc)4(Hex)5(Fuc)1_74:0:1000.00
EEQFN(+1768.64)STFR	(HexNAc)4(Hex)5(Fuc)1	148	NLink		0	0	55.32	62.62	48.02	100	2925.15	1768.64	9	1.4	976.06	3	23.7887		11989	IgG-MCC-150ng-2.raw	P01859|IGHG2_HUMAN	5	0	(HexNAc)4(Hex)5(Fuc)1_74:0	N5:(HexNAc)4(Hex)5(Fuc)1_74:0:1000.00
EEQFN(+1768.64)STFR	(HexNAc)4(Hex)5(Fuc)1	148	NLink		0	0	54.69	61.28	48.11	100	2925.15	1768.64	9	0.8	976.059	3	25.9751	34200000	12291	IgG-MCC-150ng-2.raw	P01859|IGHG2_HUMAN	5	8578	(HexNAc)4(Hex)5(Fuc)1_74:0	N5:(HexNAc)4(Hex)5(Fuc)1_74:0:1000.00
EEQFN(+1768.64)STFR	(HexNAc)4(Hex)5(Fuc)1	148	NLink		0	0	46.71	60.01	33.42	100	2925.15	1768.64	9	0.7	976.059	3	19.6498	519000000	9331	IgG-MCC-150ng-2.raw	P01859|IGHG2_HUMAN	5	8577	(HexNAc)4(Hex)5(Fuc)1_74:0	N5:(HexNAc)4(Hex)5(Fuc)1_74:0:1000.00
EEQFN(+1768.64)STFR	(HexNAc)4(Hex)5(Fuc)1	148	NLink		0	2	47.42	50.78	44.06	100	2925.15	1768.64	9	-0.7	976.393	3	19.1574		9375	IgG-MCC-150ng-2.raw	P01859|IGHG2_HUMAN	5	0	(HexNAc)4(Hex)5(Fuc)1_74:0	N5:(HexNAc)4(Hex)5(Fuc)1_74:0:1000.00
EEQFN(+1768.64)STFR	(HexNAc)4(Hex)5(Fuc)1	148	NLink		0	0	30.52	25.88	35.16	100	2925.15	1768.64	9	3.7	1463.59	2	30.6005	10700000	16390	IgG-MCC-150ng-2.raw	P01859|IGHG2_HUMAN	5	21781	(HexNAc)4(Hex)5(Fuc)1_74:0	N5:(HexNAc)4(Hex)5(Fuc)1_74:0:1000.00
EEQFN(+1768.64)STFR	(HexNAc)4(Hex)5(Fuc)1	148	NLink		0	0	48.3	60.02	36.58	100	2925.15	1768.64	9	0.8	976.059	3	25.9751	34200000	13550	IgG-MCC-150ng-2.raw	P01859|IGHG2_HUMAN	5	8578	(HexNAc)4(Hex)5(Fuc)1_74:0	N5:(HexNAc)4(Hex)5(Fuc)1_74:0:1000.00
EEQFN(+1768.64)STFR	(HexNAc)4(Hex)5(Fuc)1	148	NLink		0	0	37.46	26.15	48.77	100	2925.15	1768.64	9	0.7	1463.58	2	23.4846	82200000	9545	IgG-MCC-150ng-2.raw	P01859|IGHG2_HUMAN	5	21774	(HexNAc)4(Hex)5(Fuc)1_74:0	N5:(HexNAc)4(Hex)5(Fuc)1_74:0:1000.00
EEQFN(+1768.64)STFR	(HexNAc)4(Hex)5(Fuc)1	148	NLink		0	0	47.22	55.09	39.34	100	2925.15	1768.64	9	0.8	976.059	3	25.9751	34200000	14168	IgG-MCC-150ng-2.raw	P01859|IGHG2_HUMAN	5	8578	(HexNAc)4(Hex)5(Fuc)1_74:0	N5:(HexNAc)4(Hex)5(Fuc)1_74:0:1000.00
EEQFN(+1768.64)STFR	(HexNAc)4(Hex)5(Fuc)1	148	NLink		0	0	49.05	60.37	37.74	100	2925.15	1768.64	9	0.8	976.059	3	25.9751	34200000	14781	IgG-MCC-150ng-2.raw	P01859|IGHG2_HUMAN	5	8578	(HexNAc)4(Hex)5(Fuc)1_74:0	N5:(HexNAc)4(Hex)5(Fuc)1_74:0:1001.00
EEQFN(+1768.64)STFR	(HexNAc)4(Hex)5(Fuc)1	148	NLink		0	0	54.17	61.85	46.48	100	2925.15	1768.64	9	3.5	976.062	3	22.7016		11381	IgG-MCC-150ng-2.raw	P01859|IGHG2_HUMAN	5	0	(HexNAc)4(Hex)5(Fuc)1_74:0	N5:(HexNAc)4(Hex)5(Fuc)1_74:0:1000.00
EEQFN(+1768.64)STFR	(HexNAc)4(Hex)5(Fuc)1	148	NLink		0	0	61.62	63.8	59.44	100	2925.15	1768.64	9	0.7	976.059	3	19.6498	519000000	9238	IgG-MCC-150ng-2.raw	P01859|IGHG2_HUMAN	5	8577	(HexNAc)4(Hex)5(Fuc)1_74:0	N5:(HexNAc)4(Hex)5(Fuc)1_74:0:1000.00
EEQFN(+1768.64)STFR	(HexNAc)4(Hex)5(Fuc)1	148	NLink		0	0	57.15	67.33	46.97	100	2925.15	1768.64	9	3	976.061	3	32.4567	5150000	17005	IgG-MCC-150ng-2.raw	P01859|IGHG2_HUMAN	5	8584	(HexNAc)4(Hex)5(Fuc)1_74:0	N5:(HexNAc)4(Hex)5(Fuc)1_74:0:1000.00
EEQFN(+1768.64)STFR	(HexNAc)4(Hex)5(Fuc)1	148	NLink		0	0	46.88	31.37	62.38	100	2925.15	1768.64	9	0.7	1463.58	2	23.4846	82200000	9562	IgG-MCC-150ng-2.raw	P01859|IGHG2_HUMAN	5	21774	(HexNAc)4(Hex)5(Fuc)1_74:0	N5:(HexNAc)4(Hex)5(Fuc)1_74:0:1000.00
EEQFN(+1768.64)STFR	(HexNAc)4(Hex)5(Fuc)1	148	NLink		0	0	50.09	61.81	38.36	100	2925.15	1768.64	9	2.8	976.061	3	21.6191		10761	IgG-MCC-150ng-2.raw	P01859|IGHG2_HUMAN	5	0	(HexNAc)4(Hex)5(Fuc)1_74:0	N5:(HexNAc)4(Hex)5(Fuc)1_74:0:1000.00
EEQFN(+1768.64)STFR	(HexNAc)4(Hex)5(Fuc)1	148	NLink		0	1	35.71	21.55	49.88	100	2925.15	1768.64	9	1.8	1463.08	2	24.1252		12176	IgG-MCC-150ng-2.raw	P01859|IGHG2_HUMAN	5	0	(HexNAc)4(Hex)5(Fuc)1_74:0	N5:(HexNAc)4(Hex)5(Fuc)1_74:0:1000.00
EEQFN(+1768.64)STFR	(HexNAc)4(Hex)5(Fuc)1	148	NLink		0	0	28.99	12.9	45.07	100	2925.15	1768.64	9	4.8	1463.59	2	28.9032	20000000	13782	IgG-MCC-150ng-2.raw	P01859|IGHG2_HUMAN	5	21784	(HexNAc)4(Hex)5(Fuc)1_74:0	N5:(HexNAc)4(Hex)5(Fuc)1_74:0:1000.00
EEQFN(+1768.64)STFR	(HexNAc)4(Hex)5(Fuc)1	148	NLink		0	0	50.66	34.81	66.51	100	2925.15	1768.64	9	0.9	1463.58	2	18.9339		9260	IgG-MCC-150ng-2.raw	P01859|IGHG2_HUMAN	5	0	(HexNAc)4(Hex)5(Fuc)1_74:0	N5:(HexNAc)4(Hex)5(Fuc)1_74:0:1000.00
EEQFN(+1768.64)STFR	(HexNAc)4(Hex)5(Fuc)1	148	NLink		0	0	53.97	61.96	45.99	100	2925.15	1768.64	9	3.2	976.061	3	20.4984		10123	IgG-MCC-150ng-2.raw	P01859|IGHG2_HUMAN	5	0	(HexNAc)4(Hex)5(Fuc)1_74:0	N5:(HexNAc)4(Hex)5(Fuc)1_74:0:1000.00
EEQFN(+1768.64)STFR	(HexNAc)4(Hex)5(Fuc)1	148	NLink		0	0	44.03	33.93	54.14	100	2925.15	1768.64	9	0.7	1463.58	2	23.4846	82200000	9839	IgG-MCC-150ng-2.raw	P01859|IGHG2_HUMAN	5	21774	(HexNAc)4(Hex)5(Fuc)1_74:0	N5:(HexNAc)4(Hex)5(Fuc)1_74:0:1000.00
EEQFN(+1768.64)STFR	(HexNAc)4(Hex)5(Fuc)1	148	NLink		0	0	54.52	63.3	45.73	100	2925.15	1768.64	9	0.8	976.059	3	25.9751	34200000	12599	IgG-MCC-150ng-2.raw	P01859|IGHG2_HUMAN	5	8578	(HexNAc)4(Hex)5(Fuc)1_74:0	N5:(HexNAc)4(Hex)5(Fuc)1_74:0:1000.00
EEQFN(+1768.64)STFR	(HexNAc)4(Hex)5(Fuc)1	148	NLink		0	0	48	61.58	34.43	100	2925.15	1768.64	9	3	976.061	3	32.4567	5150000	16998	IgG-MCC-150ng-2.raw	P01859|IGHG2_HUMAN	5	8584	(HexNAc)4(Hex)5(Fuc)1_74:0	N5:(HexNAc)4(Hex)5(Fuc)1_74:0:1000.00
EEQFN(+1768.64)STFR	(HexNAc)4(Hex)5(Fuc)1	148	NLink		0	0	49.91	62.31	37.5	100	2925.15	1768.64	9	0.3	976.058	3	23.3722	1120000	11680	IgG-MCC-150ng-2.raw	P01859|IGHG2_HUMAN	5	8576	(HexNAc)4(Hex)5(Fuc)1_74:0	N5:(HexNAc)4(Hex)5(Fuc)1_74:0:1000.00
EEQFN(+1768.64)STFR	(HexNAc)4(Hex)5(Fuc)1	148	NLink		0	0	54.45	38.7	70.2	100	2925.15	1768.64	9	0.7	1463.58	2	23.4846	82200000	11774	IgG-MCC-150ng-2.raw	P01859|IGHG2_HUMAN	5	21774	(HexNAc)4(Hex)5(Fuc)1_74:0	N5:(HexNAc)4(Hex)5(Fuc)1_74:0:1000.00
EEQFN(+1768.64)STFR	(HexNAc)4(Hex)5(Fuc)1	148	NLink		0	0	43.13	56.86	29.4	100	2925.15	1768.64	9	0.8	976.059	3	25.9751	34200000	15766	IgG-MCC-150ng-2.raw	P01859|IGHG2_HUMAN	5	8578	(HexNAc)4(Hex)5(Fuc)1_74:0	N5:(HexNAc)4(Hex)5(Fuc)1_74:0:1000.00
EEQFN(+1768.64)STFR	(HexNAc)4(Hex)5(Fuc)1	148	NLink		0	0	45.68	30.11	61.25	100	2925.15	1768.64	9	2.5	1463.59	2	32.5993	9750000	16909	IgG-MCC-150ng-2.raw	P01859|IGHG2_HUMAN	5	21778	(HexNAc)4(Hex)5(Fuc)1_74:0	N5:(HexNAc)4(Hex)5(Fuc)1_74:0:1000.00
EEQFN(+1768.64)STFR	(HexNAc)4(Hex)5(Fuc)1	148	NLink		0	0	55.71	65.12	46.29	100	2925.15	1768.64	9	2.6	976.061	3	20.972		9565	IgG-MCC-150ng-1.raw	P01859|IGHG2_HUMAN	5	0	(HexNAc)4(Hex)5(Fuc)1_74:0	N5:(HexNAc)4(Hex)5(Fuc)1_74:0:1000.00
EEQFN(+1768.64)STFR	(HexNAc)4(Hex)5(Fuc)1	148	NLink		0	2	29.72	24.83	34.61	100	2925.15	1768.64	9	2.5	976.396	3	23.6167		11043	IgG-MCC-150ng-1.raw	P01859|IGHG2_HUMAN	5	0	(HexNAc)4(Hex)5(Fuc)1_74:0	N5:(HexNAc)4(Hex)5(Fuc)1_74:0:1000.00
EEQFN(+1768.64)STFR	(HexNAc)4(Hex)5(Fuc)1	148	NLink		0	0	71.81	67.52	76.1	100	2925.15	1768.64	9	0.3	976.058	3	22.9576		10698	IgG-MCC-150ng-1.raw	P01859|IGHG2_HUMAN	5	0	(HexNAc)4(Hex)5(Fuc)1_74:0	N5:(HexNAc)4(Hex)5(Fuc)1_74:0:1000.00
EEQFN(+1768.64)STFR	(HexNAc)4(Hex)5(Fuc)1	148	NLink		0	0	64.67	46.97	82.36	100	2925.15	1768.64	9	-0.6	1463.58	2	22.8065	106000000	10682	IgG-MCC-150ng-1.raw	P01859|IGHG2_HUMAN	5	19672	(HexNAc)4(Hex)5(Fuc)1_74:0	N5:(HexNAc)4(Hex)5(Fuc)1_74:0:1000.00
EEQFN(+1768.64)STFR	(HexNAc)4(Hex)5(Fuc)1	148	NLink		0	0	24.58	2	47.16	100	2925.15	1768.64	9	3	1463.59	2	16.078	1380000	6873	IgG-MCC-150ng-1.raw	P01859|IGHG2_HUMAN	5	19676	(HexNAc)4(Hex)5(Fuc)1_74:0	N5:(HexNAc)4(Hex)5(Fuc)1_74:0:1000.00
EEQFN(+1768.64)STFR	(HexNAc)4(Hex)5(Fuc)1	148	NLink		0	1	68.97	59.15	78.8	100	2925.15	1768.64	9	1.9	975.724	3	23.1243		10766	IgG-MCC-150ng-1.raw	P01859|IGHG2_HUMAN	5	0	(HexNAc)4(Hex)5(Fuc)1_74:0	N5:(HexNAc)4(Hex)5(Fuc)1_74:0:1000.00
EEQFN(+1768.64)STFR	(HexNAc)4(Hex)5(Fuc)1	148	NLink		0	0	42.61	52.43	32.79	100	2925.15	1768.64	9	2.8	976.061	3	21.5196		9879	IgG-MCC-150ng-1.raw	P01859|IGHG2_HUMAN	5	0	(HexNAc)4(Hex)5(Fuc)1_74:0	N5:(HexNAc)4(Hex)5(Fuc)1_74:0:1000.00
EEQFN(+1768.64)STFR	(HexNAc)4(Hex)5(Fuc)1	148	NLink		0	0	55.07	58.86	51.28	100	2925.15	1768.64	9	0.4	976.058	3	17.7129	1920000000	7992	IgG-MCC-150ng-1.raw	P01859|IGHG2_HUMAN	5	7704	(HexNAc)4(Hex)5(Fuc)1_74:0	N5:(HexNAc)4(Hex)5(Fuc)1_74:0:1000.00
EEQFN(+1768.64)STFR	(HexNAc)4(Hex)5(Fuc)1	148	NLink		0	1	45.89	32.23	59.54	100	2925.15	1768.64	9	0.1	1463.08	2	23.6068		11039	IgG-MCC-150ng-1.raw	P01859|IGHG2_HUMAN	5	0	(HexNAc)4(Hex)5(Fuc)1_74:0	N5:(HexNAc)4(Hex)5(Fuc)1_74:0:1000.00
EEQFN(+1768.64)STFR	(HexNAc)4(Hex)5(Fuc)1	148	NLink		0	0	50.5	66.14	34.86	100	2925.15	1768.64	9	-0.1	976.058	3	26.1462	38900000	12294	IgG-MCC-150ng-1.raw	P01859|IGHG2_HUMAN	5	7703	(HexNAc)4(Hex)5(Fuc)1_74:0	N5:(HexNAc)4(Hex)5(Fuc)1_74:0:1000.00
EEQFN(+1768.64)STFR	(HexNAc)4(Hex)5(Fuc)1	148	NLink		0	0	52.81	67.99	37.63	100	2925.15	1768.64	9	3.1	976.061	3	22.0634		10189	IgG-MCC-150ng-1.raw	P01859|IGHG2_HUMAN	5	0	(HexNAc)4(Hex)5(Fuc)1_74:0	N5:(HexNAc)4(Hex)5(Fuc)1_74:0:1000.00
EEQFN(+1768.64)STFR	(HexNAc)4(Hex)5(Fuc)1	148	NLink		0	0	56.04	64.56	47.52	100	2925.15	1768.64	9	1.3	976.059	3	19.1715	1510000000	8238	IgG-MCC-150ng-1.raw	P01859|IGHG2_HUMAN	5	7706	(HexNAc)4(Hex)5(Fuc)1_74:0	N5:(HexNAc)4(Hex)5(Fuc)1_74:0:1000.00
EEQFN(+1768.64)STFR	(HexNAc)4(Hex)5(Fuc)1	148	NLink		0	0	54.7	34.97	74.44	100	2925.15	1768.64	9	-0.6	1463.58	2	22.8065	106000000	8277	IgG-MCC-150ng-1.raw	P01859|IGHG2_HUMAN	5	19672	(HexNAc)4(Hex)5(Fuc)1_74:0	N5:(HexNAc)4(Hex)5(Fuc)1_74:0:1000.00
EEQFN(+1768.64)STFR	(HexNAc)4(Hex)5(Fuc)1	148	NLink		0	0	35.31	30.09	40.53	100	2925.15	1768.64	9	2.5	1463.59	2	27.6877		13368	IgG-MCC-150ng-1.raw	P01859|IGHG2_HUMAN	5	0	(HexNAc)4(Hex)5(Fuc)1_74:0	N5:(HexNAc)4(Hex)5(Fuc)1_74:0:1000.00
EEQFN(+1768.64)STFR	(HexNAc)4(Hex)5(Fuc)1	148	NLink		0	0	28.78	30.96	26.61	100	2925.15	1768.64	9	3.2	1463.59	2	32.5825	5330000	16308	IgG-MCC-150ng-1.raw	P01859|IGHG2_HUMAN	5	19679	(HexNAc)4(Hex)5(Fuc)1_74:0	N5:(HexNAc)4(Hex)5(Fuc)1_74:0:1001.00
EEQFN(+1768.64)STFR	(HexNAc)4(Hex)5(Fuc)1	148	NLink		0	1	41.36	31.43	51.3	100	2925.15	1768.64	9	1.2	1463.08	2	23.5856		11030	IgG-MCC-150ng-1.raw	P01859|IGHG2_HUMAN	5	0	(HexNAc)4(Hex)5(Fuc)1_74:0	N5:(HexNAc)4(Hex)5(Fuc)1_74:0:1000.00
EEQFN(+1768.64)STFR	(HexNAc)4(Hex)5(Fuc)1	148	NLink		0	0	53.37	67.38	39.35	100	2925.15	1768.64	9	3.1	976.061	3	20.408		9242	IgG-MCC-150ng-1.raw	P01859|IGHG2_HUMAN	5	0	(HexNAc)4(Hex)5(Fuc)1_74:0	N5:(HexNAc)4(Hex)5(Fuc)1_74:0:1000.00
EEQFN(+1768.64)STFR	(HexNAc)4(Hex)5(Fuc)1	148	NLink		0	0	58.17	45.34	71	100	2925.15	1768.64	9	0.8	1463.58	2	18.5516		8207	IgG-MCC-150ng-1.raw	P01859|IGHG2_HUMAN	5	0	(HexNAc)4(Hex)5(Fuc)1_74:0	N5:(HexNAc)4(Hex)5(Fuc)1_74:0:1000.00
EEQFN(+1768.64)STFR	(HexNAc)4(Hex)5(Fuc)1	148	NLink		0	0	42.53	30.13	54.92	100	2925.15	1768.64	9	2.1	1463.59	2	26.5939		12741	IgG-MCC-150ng-1.raw	P01859|IGHG2_HUMAN	5	0	(HexNAc)4(Hex)5(Fuc)1_74:0	N5:(HexNAc)4(Hex)5(Fuc)1_74:0:1000.00
EEQFN(+1768.64)STFR	(HexNAc)4(Hex)5(Fuc)1	148	NLink		0	0	53.86	68.42	39.29	100	2925.15	1768.64	9	-0.1	976.058	3	26.1462	38900000	11387	IgG-MCC-150ng-1.raw	P01859|IGHG2_HUMAN	5	7703	(HexNAc)4(Hex)5(Fuc)1_74:0	N5:(HexNAc)4(Hex)5(Fuc)1_74:0:1000.00
EEQFN(+1768.64)STFR	(HexNAc)4(Hex)5(Fuc)1	148	NLink		0	0	50.75	32.43	69.07	100	2925.15	1768.64	9	0.3	1463.58	2	17.7242	3320000000	7968	IgG-MCC-150ng-1.raw	P01859|IGHG2_HUMAN	5	19673	(HexNAc)4(Hex)5(Fuc)1_74:0	N5:(HexNAc)4(Hex)5(Fuc)1_74:0:1000.00
EEQFN(+1768.64)STFR	(HexNAc)4(Hex)5(Fuc)1	148	NLink		0	1	42.72	29.67	55.77	100	2925.15	1768.64	9	9.5	975.732	3	13.564	2300000	5468	IgG-MCC-150ng-1.raw	P01859|IGHG2_HUMAN	5	7691	(HexNAc)4(Hex)5(Fuc)1_74:0	N5:(HexNAc)4(Hex)5(Fuc)1_74:0:1000.00
EEQFN(+1768.64)STFR	(HexNAc)4(Hex)5(Fuc)1	148	NLink		0	0	57.76	67.28	48.24	100	2925.15	1768.64	9	-0.1	976.058	3	26.1462	38900000	11990	IgG-MCC-150ng-1.raw	P01859|IGHG2_HUMAN	5	7703	(HexNAc)4(Hex)5(Fuc)1_74:0	N5:(HexNAc)4(Hex)5(Fuc)1_74:0:1000.00
EEQFN(+1768.64)STFR	(HexNAc)4(Hex)5(Fuc)1	148	NLink		0	0	59.56	65.02	54.1	100	2925.15	1768.64	9	3.2	976.061	3	22.0487		10181	IgG-MCC-150ng-1.raw	P01859|IGHG2_HUMAN	5	0	(HexNAc)4(Hex)5(Fuc)1_74:0	N5:(HexNAc)4(Hex)5(Fuc)1_74:0:1000.00
EEQFN(+1768.64)STFR	(HexNAc)4(Hex)5(Fuc)1	148	NLink		0	0	74.04	73.32	74.76	100	2925.15	1768.64	9	3.3	976.061	3	20.4408		9261	IgG-MCC-150ng-1.raw	P01859|IGHG2_HUMAN	5	0	(HexNAc)4(Hex)5(Fuc)1_74:0	N5:(HexNAc)4(Hex)5(Fuc)1_74:0:1000.00
EEQFN(+1768.64)STFR	(HexNAc)4(Hex)5(Fuc)1	148	NLink		0	0	51.82	33.9	69.75	100	2925.15	1768.64	9	-0.6	1463.58	2	22.8065	106000000	8511	IgG-MCC-150ng-1.raw	P01859|IGHG2_HUMAN	5	19672	(HexNAc)4(Hex)5(Fuc)1_74:0	N5:(HexNAc)4(Hex)5(Fuc)1_74:0:1000.00
EEQFN(+1768.64)STFR	(HexNAc)4(Hex)5(Fuc)1	148	NLink		0	0	57.32	70.19	44.44	100	2925.15	1768.64	9	1.3	976.059	3	19.1715	1510000000	8552	IgG-MCC-150ng-1.raw	P01859|IGHG2_HUMAN	5	7706	(HexNAc)4(Hex)5(Fuc)1_74:0	N5:(HexNAc)4(Hex)5(Fuc)1_74:0:1000.00
EEQFN(+1768.64)STFR	(HexNAc)4(Hex)5(Fuc)1	148	NLink		0	0	74.26	70.52	77.99	100	2925.15	1768.64	9	2.4	976.06	3	19.7023		8837	IgG-MCC-150ng-1.raw	P01859|IGHG2_HUMAN	5	0	(HexNAc)4(Hex)5(Fuc)1_74:0	N5:(HexNAc)4(Hex)5(Fuc)1_74:0:1000.00
EEQFN(+1768.64)STFR	(HexNAc)4(Hex)5(Fuc)1	148	NLink		0	0	36.56	31.1	42.02	100	2925.15	1768.64	9	3.2	1463.59	2	32.5825	5330000	16035	IgG-MCC-150ng-1.raw	P01859|IGHG2_HUMAN	5	19679	(HexNAc)4(Hex)5(Fuc)1_74:0	N5:(HexNAc)4(Hex)5(Fuc)1_74:0:1000.00
EEQFN(+1768.64)STFR	(HexNAc)4(Hex)5(Fuc)1	148	NLink		0	0	57.99	63.93	52.04	100	2925.15	1768.64	9	2.5	976.061	3	20.9816		9572	IgG-MCC-150ng-1.raw	P01859|IGHG2_HUMAN	5	0	(HexNAc)4(Hex)5(Fuc)1_74:0	N5:(HexNAc)4(Hex)5(Fuc)1_74:0:1000.00
EEQFN(+1768.64)STFR	(HexNAc)4(Hex)5(Fuc)1	148	NLink		0	0	63.62	59.22	68.03	100	2925.15	1768.64	9	0.4	976.058	3	17.7129	1920000000	7987	IgG-MCC-150ng-1.raw	P01859|IGHG2_HUMAN	5	7704	(HexNAc)4(Hex)5(Fuc)1_74:0	N5:(HexNAc)4(Hex)5(Fuc)1_74:0:1000.00
EEQFN(+1768.64)STFR	(HexNAc)4(Hex)5(Fuc)1	148	NLink		0	0	53.66	62.32	45	100	2925.15	1768.64	9	1.3	976.059	3	19.1715	1510000000	7726	IgG-MCC-150ng-1.raw	P01859|IGHG2_HUMAN	5	7706	(HexNAc)4(Hex)5(Fuc)1_74:0	N5:(HexNAc)4(Hex)5(Fuc)1_74:0:1000.00
EEQFN(+1768.64)STFR	(HexNAc)4(Hex)5(Fuc)1	148	NLink		0	0	46.12	57.72	34.53	100	2925.15	1768.64	9	2.4	976.06	3	16.0775	1340000	6877	IgG-MCC-150ng-1.raw	P01859|IGHG2_HUMAN	5	7709	(HexNAc)4(Hex)5(Fuc)1_74:0	N5:(HexNAc)4(Hex)5(Fuc)1_74:0:1000.00
EEQFN(+1768.64)STFR	(HexNAc)4(Hex)5(Fuc)1	148	NLink		0	0	55	73.95	36.04	100	2925.15	1768.64	9	1.3	976.059	3	19.1715	1510000000	8389	IgG-MCC-150ng-1.raw	P01859|IGHG2_HUMAN	5	7706	(HexNAc)4(Hex)5(Fuc)1_74:0	N5:(HexNAc)4(Hex)5(Fuc)1_74:0:1000.00
EEQFN(+1768.64)STFR	(HexNAc)4(Hex)5(Fuc)1	148	NLink		0	0	52.68	64.11	41.25	100	2925.15	1768.64	9	-0.1	976.058	3	26.1462	38900000	11997	IgG-MCC-150ng-1.raw	P01859|IGHG2_HUMAN	5	7703	(HexNAc)4(Hex)5(Fuc)1_74:0	N5:(HexNAc)4(Hex)5(Fuc)1_74:0:1000.00
EEQFN(+1768.64)STFR	(HexNAc)4(Hex)5(Fuc)1	148	NLink		0	0	43.23	32.26	54.19	100	2925.15	1768.64	9	-0.6	1463.58	2	22.8065	106000000	9120	IgG-MCC-150ng-1.raw	P01859|IGHG2_HUMAN	5	19672	(HexNAc)4(Hex)5(Fuc)1_74:0	N5:(HexNAc)4(Hex)5(Fuc)1_74:0:1000.00
EEQFN(+1768.64)STFR	(HexNAc)4(Hex)5(Fuc)1	148	NLink		0	0	61.56	42.02	81.09	100	2925.15	1768.64	9	-0.6	1463.58	2	22.8065	106000000	10695	IgG-MCC-150ng-1.raw	P01859|IGHG2_HUMAN	5	19672	(HexNAc)4(Hex)5(Fuc)1_74:0	N5:(HexNAc)4(Hex)5(Fuc)1_74:0:1000.00
EEQFN(+1768.64)STFR	(HexNAc)4(Hex)5(Fuc)1	148	NLink		0	0	59.89	46.37	73.41	100	2925.15	1768.64	9	0.3	1463.58	2	18.5771		8220	IgG-MCC-150ng-1.raw	P01859|IGHG2_HUMAN	5	0	(HexNAc)4(Hex)5(Fuc)1_74:0	N5:(HexNAc)4(Hex)5(Fuc)1_74:0:1000.00
EEQFN(+1768.64)STFR	(HexNAc)4(Hex)5(Fuc)1	148	NLink		0	0	41.73	31.75	51.7	100	2925.15	1768.64	9	2.2	1463.59	2	27.89		13484	IgG-MCC-150ng-1.raw	P01859|IGHG2_HUMAN	5	0	(HexNAc)4(Hex)5(Fuc)1_74:0	N5:(HexNAc)4(Hex)5(Fuc)1_74:0:1000.00
EEQFN(+1768.64)STFR	(HexNAc)4(Hex)5(Fuc)1	148	NLink		0	0	58.95	44.59	73.3	100	2925.15	1768.64	9	-0.6	1463.58	2	22.8065	106000000	8269	IgG-MCC-150ng-1.raw	P01859|IGHG2_HUMAN	5	19672	(HexNAc)4(Hex)5(Fuc)1_74:0	N5:(HexNAc)4(Hex)5(Fuc)1_74:0:1000.00
EEQFN(+1768.64)STFR	(HexNAc)4(Hex)5(Fuc)1	148	NLink		0	0	44.27	30.54	57.99	100	2925.15	1768.64	9	-0.6	1463.58	2	22.8065	106000000	11778	IgG-MCC-150ng-1.raw	P01859|IGHG2_HUMAN	5	19672	(HexNAc)4(Hex)5(Fuc)1_74:0	N5:(HexNAc)4(Hex)5(Fuc)1_74:0:1000.00
EEQFN(+1768.64)STFR	(HexNAc)4(Hex)5(Fuc)1	148	NLink		0	1	38.19	29.22	47.16	100	2925.15	1768.64	9	9.5	975.732	3	13.564	2300000	5449	IgG-MCC-150ng-1.raw	P01859|IGHG2_HUMAN	5	7691	(HexNAc)4(Hex)5(Fuc)1_74:0	N5:(HexNAc)4(Hex)5(Fuc)1_74:0:1000.00
EEQFN(+1768.64)STFR	(HexNAc)4(Hex)5(Fuc)1	148	NLink		0	1	50.36	61.03	39.69	100	2925.15	1768.64	9	2.3	975.725	3	23.6888		11075	IgG-MCC-150ng-1.raw	P01859|IGHG2_HUMAN	5	0	(HexNAc)4(Hex)5(Fuc)1_74:0	N5:(HexNAc)4(Hex)5(Fuc)1_74:0:1000.00
EEQFN(+1768.64)STFR	(HexNAc)4(Hex)5(Fuc)1	148	NLink		0	0	47.25	31.27	63.23	100	2925.15	1768.64	9	-0.6	1463.58	2	22.8065	106000000	11687	IgG-MCC-150ng-1.raw	P01859|IGHG2_HUMAN	5	19672	(HexNAc)4(Hex)5(Fuc)1_74:0	N5:(HexNAc)4(Hex)5(Fuc)1_74:0:1000.00
EEQFN(+1768.64)STFR	(HexNAc)4(Hex)5(Fuc)1	148	NLink		0	0	35.28	30.81	39.74	100	2925.15	1768.64	9	-0.6	1463.58	2	22.8065	106000000	11022	IgG-MCC-150ng-1.raw	P01859|IGHG2_HUMAN	5	19672	(HexNAc)4(Hex)5(Fuc)1_74:0	N5:(HexNAc)4(Hex)5(Fuc)1_74:0:1000.00
EEQFN(+1768.64)STFR	(HexNAc)4(Hex)5(Fuc)1	148	NLink		0	0	55.87	68.12	43.63	100	2925.15	1768.64	9	-0.1	976.058	3	26.1462	38900000	11682	IgG-MCC-150ng-1.raw	P01859|IGHG2_HUMAN	5	7703	(HexNAc)4(Hex)5(Fuc)1_74:0	N5:(HexNAc)4(Hex)5(Fuc)1_74:0:1000.00
EEQFN(+1768.64)STFR	(HexNAc)4(Hex)5(Fuc)1	148	NLink		0	0	51.47	35.54	67.41	100	2925.15	1768.64	9	-0.6	1463.58	2	22.8065	106000000	8804	IgG-MCC-150ng-1.raw	P01859|IGHG2_HUMAN	5	19672	(HexNAc)4(Hex)5(Fuc)1_74:0	N5:(HexNAc)4(Hex)5(Fuc)1_74:0:1000.00
EEQFN(+1768.64)STFR	(HexNAc)4(Hex)5(Fuc)1	148	NLink		0	0	66.61	67.43	65.8	100	2925.15	1768.64	9	-0.1	976.058	3	26.1462	38900000	10772	IgG-MCC-150ng-1.raw	P01859|IGHG2_HUMAN	5	7703	(HexNAc)4(Hex)5(Fuc)1_74:0	N5:(HexNAc)4(Hex)5(Fuc)1_74:0:1000.00
EEQFN(+1768.64)STFR	(HexNAc)4(Hex)5(Fuc)1	148	NLink		0	0	55.48	70.78	40.18	100	2925.15	1768.64	9	3	976.061	3	22.5847		10486	IgG-MCC-150ng-1.raw	P01859|IGHG2_HUMAN	5	0	(HexNAc)4(Hex)5(Fuc)1_74:0	N5:(HexNAc)4(Hex)5(Fuc)1_74:0:1000.00
EEQFN(+1768.64)STFR	(HexNAc)4(Hex)5(Fuc)1	148	NLink		0	0	53.52	67.96	39.08	100	2925.15	1768.64	9	3.3	976.061	3	22.6005		10495	IgG-MCC-150ng-1.raw	P01859|IGHG2_HUMAN	5	0	(HexNAc)4(Hex)5(Fuc)1_74:0	N5:(HexNAc)4(Hex)5(Fuc)1_74:0:1000.00
EEQFN(+1768.64)STFR	(HexNAc)4(Hex)5(Fuc)1	148	NLink		0	0	41.75	49.45	34.05	100	2925.15	1768.64	9	3.7	976.062	3	21.5083		9873	IgG-MCC-150ng-1.raw	P01859|IGHG2_HUMAN	5	0	(HexNAc)4(Hex)5(Fuc)1_74:0	N5:(HexNAc)4(Hex)5(Fuc)1_74:0:1000.00
EEQFN(+1768.64)STFR	(HexNAc)4(Hex)5(Fuc)1	148	NLink		0	0	31.38	32.54	30.22	100	2925.15	1768.64	9	3.2	1463.59	2	32.5825	5330000	16313	IgG-MCC-150ng-1.raw	P01859|IGHG2_HUMAN	5	19679	(HexNAc)4(Hex)5(Fuc)1_74:0	N5:(HexNAc)4(Hex)5(Fuc)1_74:0:1000.00
EEQFN(+1768.64)STFR	(HexNAc)4(Hex)5(Fuc)1	148	NLink		0	0	18.86	2.75	34.97	100	2925.15	1768.64	9	3	1463.59	2	16.078	1380000	6881	IgG-MCC-150ng-1.raw	P01859|IGHG2_HUMAN	5	19676	(HexNAc)4(Hex)5(Fuc)1_74:0	N5:(HexNAc)4(Hex)5(Fuc)1_74:0:1000.00
EEQFN(+1768.64)STFR	(HexNAc)4(Hex)5(Fuc)1	148	NLink		0	0	47.94	62.89	32.99	100	2925.15	1768.64	9	-0.1	976.058	3	26.1462	38900000	12617	IgG-MCC-150ng-1.raw	P01859|IGHG2_HUMAN	5	7703	(HexNAc)4(Hex)5(Fuc)1_74:0	N5:(HexNAc)4(Hex)5(Fuc)1_74:0:1000.00
EEQFN(+1768.64)STFR	(HexNAc)4(Hex)5(Fuc)1	148	NLink		0	0	53.57	33.11	74.04	100	2925.15	1768.64	9	0.3	1463.58	2	17.7242	3320000000	7952	IgG-MCC-150ng-1.raw	P01859|IGHG2_HUMAN	5	19673	(HexNAc)4(Hex)5(Fuc)1_74:0	N5:(HexNAc)4(Hex)5(Fuc)1_74:0:1000.00
EEQFN(+1768.64)STFR	(HexNAc)4(Hex)5(Fuc)1	148	NLink		0	0	54.08	68.09	40.07	100	2925.15	1768.64	9	-0.1	976.058	3	26.1462	38900000	12913	IgG-MCC-150ng-1.raw	P01859|IGHG2_HUMAN	5	7703	(HexNAc)4(Hex)5(Fuc)1_74:0	N5:(HexNAc)4(Hex)5(Fuc)1_74:0:1000.00
EEQFN(+1768.64)STFR	(HexNAc)4(Hex)5(Fuc)1	148	NLink		0	0	57.38	74.05	40.71	100	2925.15	1768.64	9	1.3	976.059	3	19.1715	1510000000	8546	IgG-MCC-150ng-1.raw	P01859|IGHG2_HUMAN	5	7706	(HexNAc)4(Hex)5(Fuc)1_74:0	N5:(HexNAc)4(Hex)5(Fuc)1_74:0:1000.00
EEQFN(+1768.64)STFR	(HexNAc)4(Hex)5(Fuc)1	148	NLink		0	0	36.22	29.11	43.33	100	2925.15	1768.64	9	2.2	1463.59	2	26.6405		12768	IgG-MCC-150ng-1.raw	P01859|IGHG2_HUMAN	5	0	(HexNAc)4(Hex)5(Fuc)1_74:0	N5:(HexNAc)4(Hex)5(Fuc)1_74:0:1000.00
EEQFN(+1768.64)STFR	(HexNAc)4(Hex)5(Fuc)1	148	NLink		0	0	73.79	67.27	80.31	100	2925.15	1768.64	9	-0.1	976.058	3	26.1462	38900000	10715	IgG-MCC-150ng-1.raw	P01859|IGHG2_HUMAN	5	7703	(HexNAc)4(Hex)5(Fuc)1_74:0	N5:(HexNAc)4(Hex)5(Fuc)1_74:0:1000.00
EEQFN(+1768.64)STFR	(HexNAc)4(Hex)5(Fuc)1	148	NLink		0	1	54.42	57.67	51.16	100	2925.15	1768.64	9	1.8	975.724	3	18.6316		8244	IgG-MCC-150ng-1.raw	P01859|IGHG2_HUMAN	5	0	(HexNAc)4(Hex)5(Fuc)1_74:0	N5:(HexNAc)4(Hex)5(Fuc)1_74:0:1000.00
EEQFN(+1768.64)STFR	(HexNAc)4(Hex)5(Fuc)1	148	NLink		0	0	69.17	71.18	67.16	100	2925.15	1768.64	9	2.6	976.061	3	19.7136		8843	IgG-MCC-150ng-1.raw	P01859|IGHG2_HUMAN	5	0	(HexNAc)4(Hex)5(Fuc)1_74:0	N5:(HexNAc)4(Hex)5(Fuc)1_74:0:1000.00
EEQFN(+1768.64)STFR	(HexNAc)4(Hex)5(Fuc)1	148	NLink		0	0	64.33	75.75	52.92	100	2925.15	1768.64	9	-0.1	976.058	3	26.1462	38900000	11069	IgG-MCC-150ng-1.raw	P01859|IGHG2_HUMAN	5	7703	(HexNAc)4(Hex)5(Fuc)1_74:0	N5:(HexNAc)4(Hex)5(Fuc)1_74:0:1000.00
EEQFN(+1768.64)STFR	(HexNAc)4(Hex)5(Fuc)1	148	NLink		0	0	35.78	29.27	42.28	100	2925.15	1768.64	9	3.2	1463.59	2	32.5825	5330000	15974	IgG-MCC-150ng-1.raw	P01859|IGHG2_HUMAN	5	19679	(HexNAc)4(Hex)5(Fuc)1_74:0	N5:(HexNAc)4(Hex)5(Fuc)1_74:0:1000.00
EEQFN(+1768.64)STFR	(HexNAc)4(Hex)5(Fuc)1	148	NLink		0	0	55.63	45.45	65.82	100	2925.15	1768.64	9	-0.6	1463.58	2	22.8065	106000000	8519	IgG-MCC-150ng-1.raw	P01859|IGHG2_HUMAN	5	19672	(HexNAc)4(Hex)5(Fuc)1_74:0	N5:(HexNAc)4(Hex)5(Fuc)1_74:0:1000.00
EEQFN(+1768.64)STFR	(HexNAc)4(Hex)5(Fuc)1	148	NLink		0	0	44.14	61.96	26.31	100	2925.15	1768.64	9	-0.1	976.058	3	26.1462	38900000	14174	IgG-MCC-150ng-1.raw	P01859|IGHG2_HUMAN	5	7703	(HexNAc)4(Hex)5(Fuc)1_74:0	N5:(HexNAc)4(Hex)5(Fuc)1_74:0:1000.00
EEQFN(+1768.64)STF	(HexNAc)4(Hex)5(Fuc)1	148	NLink		0	0	52.51	52.22	52.8	100	2769.05	1768.64	8	2.1	924.026	3	29.437	1590000	15218	IgG-MCC-150ng-2.raw	P01859|IGHG2_HUMAN	5	5787	(HexNAc)4(Hex)5(Fuc)1_74:0	N5:(HexNAc)4(Hex)5(Fuc)1_74:0:1000.00
EEQFN(+1768.64)STF	(HexNAc)4(Hex)5(Fuc)1	148	NLink		0	0	53.03	51.55	54.52	100	2769.05	1768.64	8	2.1	924.026	3	29.437	1590000	15228	IgG-MCC-150ng-2.raw	P01859|IGHG2_HUMAN	5	5787	(HexNAc)4(Hex)5(Fuc)1_74:0	N5:(HexNAc)4(Hex)5(Fuc)1_74:0:1000.00
EEQFN(+1768.64)STF	(HexNAc)4(Hex)5(Fuc)1	148	NLink		0	0	57.69	56.73	58.64	100	2769.05	1768.64	8	3.2	924.027	3	29.1279	2990000	14155	IgG-MCC-150ng-1.raw	P01859|IGHG2_HUMAN	5	5132	(HexNAc)4(Hex)5(Fuc)1_74:0	N5:(HexNAc)4(Hex)5(Fuc)1_74:0:1000.00
EEQFN(+1768.64)STF	(HexNAc)4(Hex)5(Fuc)1	148	NLink		0	0	56.41	57.25	55.57	100	2769.05	1768.64	8	3.2	924.027	3	29.1279	2990000	14146	IgG-MCC-150ng-1.raw	P01859|IGHG2_HUMAN	5	5132	(HexNAc)4(Hex)5(Fuc)1_74:0	N5:(HexNAc)4(Hex)5(Fuc)1_74:0:1000.00
EEQFN(+1768.64)STYR	(HexNAc)4(Hex)5(Fuc)1	148	NLink		0	0	19.69	4.6	34.79	100	2941.15	1768.64	9	0.6	981.39	3	13.6797	5770000	6453	IgG-MCC-150ng-2.raw	P01861|IGHG4_HUMAN	5	8744	(HexNAc)4(Hex)5(Fuc)1_74:0	N5:(HexNAc)4(Hex)5(Fuc)1_74:0:1000.00
EEQFN(+1768.64)STYR	(HexNAc)4(Hex)5(Fuc)1	148	NLink		0	0	36.14	38.32	33.96	100	2941.15	1768.64	9	3.5	981.393	3	12.405		5597	IgG-MCC-150ng-2.raw	P01861|IGHG4_HUMAN	5	0	(HexNAc)4(Hex)5(Fuc)1_74:0	N5:(HexNAc)4(Hex)5(Fuc)1_74:0:1001.00
EEQFN(+1768.64)STYR	(HexNAc)4(Hex)5(Fuc)1	148	NLink		0	0	30.44	33.57	27.31	100	2941.15	1768.64	9	1.7	981.391	3	12.6311		4920	IgG-MCC-150ng-1.raw	P01861|IGHG4_HUMAN	5	0	(HexNAc)4(Hex)5(Fuc)1_74:0	N5:(HexNAc)4(Hex)5(Fuc)1_74:0:1000.00
EEQFN(+1768.64)ST	(HexNAc)4(Hex)5(Fuc)1	148	NLink		0	0	43.67	51.78	35.55	0	2621.98	1768.64	7	3.8	1312	2	11.0118	509000	4815	IgG-MCC-150ng-2.raw	P01859|IGHG2_HUMAN;P01861|IGHG4_HUMAN	5	18482	(HexNAc)4(Hex)5(Fuc)1_74:0	N5:(HexNAc)4(Hex)5(Fuc)1_74:0:1000.00
EEQFN(+1784.63)STFR	(HexNAc)4(Hex)6	168	NLink		0	0	48.44	67.28	29.59	100	2941.15	1784.63	9	0	981.39	3	17.6249	223000	7759	IgG-MCC-150ng-1.raw	P01859|IGHG2_HUMAN	5	7884	(HexNAc)4(Hex)6_84:0	N5:(HexNAc)4(Hex)6_84:0:1000.00
EEQFN(+1809.66)STFR	(HexNAc)5(Hex)4(Fuc)1	200	NLink		0	0	66.26	64.64	67.88	0	2966.18	1809.66	9	3.1	989.737	3	19.444	778000000	9415	IgG-MCC-150ng-2.raw	P01859|IGHG2_HUMAN	5	9111	(HexNAc)5(Hex)4(Fuc)1_100:0	N5:(HexNAc)5(Hex)4(Fuc)1_100:0:1000.00
EEQFN(+1809.66)STFR	(HexNAc)5(Hex)4(Fuc)1	200	NLink		0	0	62.38	46.05	78.71	0	2966.18	1809.66	9	2	1484.1	2	19.4581	388000000	9722	IgG-MCC-150ng-2.raw	P01859|IGHG2_HUMAN	5	22142	(HexNAc)5(Hex)4(Fuc)1_100:0	N5:(HexNAc)5(Hex)4(Fuc)1_100:0:1000.00
EEQFN(+1809.66)STFR	(HexNAc)5(Hex)4(Fuc)1	200	NLink		0	0	47.45	59.87	35.02	0	2966.18	1809.66	9	2.4	989.736	3	20.4814		10113	IgG-MCC-150ng-2.raw	P01859|IGHG2_HUMAN	5	0	(HexNAc)5(Hex)4(Fuc)1_100:0	N5:(HexNAc)5(Hex)4(Fuc)1_100:0:1000.00
EEQFN(+1809.66)STFR	(HexNAc)5(Hex)4(Fuc)1	200	NLink		0	0	40.22	47.25	33.19	0	2966.18	1809.66	9	1.9	989.736	3	21.6362		10771	IgG-MCC-150ng-2.raw	P01859|IGHG2_HUMAN	5	0	(HexNAc)5(Hex)4(Fuc)1_100:0	N5:(HexNAc)5(Hex)4(Fuc)1_100:0:1000.00
EEQFN(+1809.66)STFR	(HexNAc)5(Hex)4(Fuc)1	200	NLink		0	0	56.25	37.74	74.75	0	2966.18	1809.66	9	2	1484.1	2	19.4581	388000000	9714	IgG-MCC-150ng-2.raw	P01859|IGHG2_HUMAN	5	22142	(HexNAc)5(Hex)4(Fuc)1_100:0	N5:(HexNAc)5(Hex)4(Fuc)1_100:0:1000.00
EEQFN(+1809.66)STFR	(HexNAc)5(Hex)4(Fuc)1	200	NLink		0	2	23.81	5.34	42.28	0	2966.18	1809.66	9	3.3	990.073	3	29.1164	3240000	15738	IgG-MCC-150ng-2.raw	P01859|IGHG2_HUMAN	5	9121	(HexNAc)5(Hex)4(Fuc)1_100:0	N5:(HexNAc)5(Hex)4(Fuc)1_100:0:1000.00
EEQFN(+1809.66)STFR	(HexNAc)5(Hex)4(Fuc)1	200	NLink		0	0	66.64	49.36	83.92	0	2966.18	1809.66	9	2	1484.1	2	19.4581	388000000	9401	IgG-MCC-150ng-2.raw	P01859|IGHG2_HUMAN	5	22142	(HexNAc)5(Hex)4(Fuc)1_100:0	N5:(HexNAc)5(Hex)4(Fuc)1_100:0:1000.00
EEQFN(+1809.66)STFR	(HexNAc)5(Hex)4(Fuc)1	200	NLink		0	4	33.99	10.2	57.79	0	2966.18	1809.66	9	-2.3	1485.1	2	19.308		9462	IgG-MCC-150ng-2.raw	P01859|IGHG2_HUMAN	5	0	(HexNAc)5(Hex)4(Fuc)1_100:0	N5:(HexNAc)5(Hex)4(Fuc)1_100:0:1000.00
EEQFN(+1809.66)STFR	(HexNAc)5(Hex)4(Fuc)1	200	NLink		0	0	37.63	30.28	44.98	10.61	2966.18	1809.66	9	2.1	1484.1	2	32.5933	1740000	17034	IgG-MCC-150ng-2.raw	P01859|IGHG2_HUMAN	5	22143	(HexNAc)5(Hex)4(Fuc)1_100:0	N5:(HexNAc)5(Hex)4(Fuc)1_100:0:1000.00
EEQFN(+1809.66)STFR	(HexNAc)5(Hex)4(Fuc)1	200	NLink		0	0	45.5	40.1	50.9	0	2966.18	1809.66	9	1.9	989.736	3	26.148		13332	IgG-MCC-150ng-2.raw	P01859|IGHG2_HUMAN	5	0	(HexNAc)5(Hex)4(Fuc)1_100:0	N5:(HexNAc)5(Hex)4(Fuc)1_100:0:1000.00
EEQFN(+1809.66)STFR	(HexNAc)5(Hex)4(Fuc)1	200	NLink		0	4	35.87	10.75	60.98	0	2966.18	1809.66	9	-1.9	1485.1	2	19.3233		9471	IgG-MCC-150ng-2.raw	P01859|IGHG2_HUMAN	5	0	(HexNAc)5(Hex)4(Fuc)1_100:0	N5:(HexNAc)5(Hex)4(Fuc)1_100:0:1000.00
EEQFN(+1809.66)STFR	(HexNAc)5(Hex)4(Fuc)1	200	NLink		0	0	67.23	62.33	72.13	0	2966.18	1809.66	9	3.1	989.737	3	19.444	778000000	9711	IgG-MCC-150ng-2.raw	P01859|IGHG2_HUMAN	5	9111	(HexNAc)5(Hex)4(Fuc)1_100:0	N5:(HexNAc)5(Hex)4(Fuc)1_100:0:1000.00
EEQFN(+1809.66)STFR	(HexNAc)5(Hex)4(Fuc)1	200	NLink		0	0	32.47	37.72	27.23	0	2966.18	1809.66	9	2.1	1484.1	2	32.5933	1740000	17071	IgG-MCC-150ng-2.raw	P01859|IGHG2_HUMAN	5	22143	(HexNAc)5(Hex)4(Fuc)1_100:0	N5:(HexNAc)5(Hex)4(Fuc)1_100:0:1000.00
EEQFN(+1809.66)STFR	(HexNAc)5(Hex)4(Fuc)1	200	NLink		0	0	38.37	44.33	32.42	0	2966.18	1809.66	9	1.6	989.735	3	21.5877		10743	IgG-MCC-150ng-2.raw	P01859|IGHG2_HUMAN	5	0	(HexNAc)5(Hex)4(Fuc)1_100:0	N5:(HexNAc)5(Hex)4(Fuc)1_100:0:1001.00
EEQFN(+1809.66)STFR	(HexNAc)5(Hex)4(Fuc)1	200	NLink		0	0	39.44	46.49	32.38	0	2966.18	1809.66	9	2.3	989.736	3	22.2002		11094	IgG-MCC-150ng-2.raw	P01859|IGHG2_HUMAN	5	0	(HexNAc)5(Hex)4(Fuc)1_100:0	N5:(HexNAc)5(Hex)4(Fuc)1_100:0:1000.00
EEQFN(+1809.66)STFR	(HexNAc)5(Hex)4(Fuc)1	200	NLink		0	0	50.03	43.42	56.64	0	2966.18	1809.66	9	3	989.737	3	21.0586		10441	IgG-MCC-150ng-2.raw	P01859|IGHG2_HUMAN	5	0	(HexNAc)5(Hex)4(Fuc)1_100:0	N5:(HexNAc)5(Hex)4(Fuc)1_100:0:1000.00
EEQFN(+1809.66)STFR	(HexNAc)5(Hex)4(Fuc)1	200	NLink		0	0	61.93	44.04	79.82	0	2966.18	1809.66	9	2	1484.1	2	19.4581	388000000	9407	IgG-MCC-150ng-2.raw	P01859|IGHG2_HUMAN	5	22142	(HexNAc)5(Hex)4(Fuc)1_100:0	N5:(HexNAc)5(Hex)4(Fuc)1_100:0:1000.00
EEQFN(+1809.66)STFR	(HexNAc)5(Hex)4(Fuc)1	200	NLink		0	1	33.61	25.45	41.78	0	2966.18	1809.66	9	2	1483.6	2	24.1735		12202	IgG-MCC-150ng-2.raw	P01859|IGHG2_HUMAN	5	0	(HexNAc)5(Hex)4(Fuc)1_100:0	N5:(HexNAc)5(Hex)4(Fuc)1_100:0:1000.00
EEQFN(+1809.66)STFR	(HexNAc)5(Hex)4(Fuc)1	200	NLink		0	0	63.38	66.55	60.21	0	2966.18	1809.66	9	3.1	989.737	3	19.444	778000000	9719	IgG-MCC-150ng-2.raw	P01859|IGHG2_HUMAN	5	9111	(HexNAc)5(Hex)4(Fuc)1_100:0	N5:(HexNAc)5(Hex)4(Fuc)1_100:0:1000.00
EEQFN(+1809.66)STFR	(HexNAc)5(Hex)4(Fuc)1	200	NLink		0	0	31.01	33.15	28.86	0	2966.18	1809.66	9	1.7	989.735	3	24.1949		12213	IgG-MCC-150ng-2.raw	P01859|IGHG2_HUMAN	5	0	(HexNAc)5(Hex)4(Fuc)1_100:0	N5:(HexNAc)5(Hex)4(Fuc)1_100:0:1000.00
EEQFN(+1809.66)STFR	(HexNAc)5(Hex)4(Fuc)1	200	NLink		0	0	29.97	30.35	29.59	0	2966.18	1809.66	9	2.5	989.736	3	31.909	4410000	15129	IgG-MCC-150ng-2.raw	P01859|IGHG2_HUMAN	5	9109	(HexNAc)5(Hex)4(Fuc)1_100:0	N5:(HexNAc)5(Hex)4(Fuc)1_100:0:1000.00
EEQFN(+1809.66)STFR	(HexNAc)5(Hex)4(Fuc)1	200	NLink		0	0	66.02	67.05	64.98	0	2966.18	1809.66	9	3.4	989.737	3	18.0128	4600000	8781	IgG-MCC-150ng-2.raw	P01859|IGHG2_HUMAN	5	9112	(HexNAc)5(Hex)4(Fuc)1_100:0	N5:(HexNAc)5(Hex)4(Fuc)1_100:0:1000.00
EEQFN(+1809.66)STFR	(HexNAc)5(Hex)4(Fuc)1	200	NLink		0	0	60.14	65.45	54.83	0	2966.18	1809.66	9	3.1	989.737	3	19.444	778000000	9405	IgG-MCC-150ng-2.raw	P01859|IGHG2_HUMAN	5	9111	(HexNAc)5(Hex)4(Fuc)1_100:0	N5:(HexNAc)5(Hex)4(Fuc)1_100:0:1000.00
EEQFN(+1809.66)STFR	(HexNAc)5(Hex)4(Fuc)1	200	NLink		0	0	21.16	17.4	24.91	0	2966.18	1809.66	9	2.5	989.736	3	31.909	4410000	16064	IgG-MCC-150ng-2.raw	P01859|IGHG2_HUMAN	5	9109	(HexNAc)5(Hex)4(Fuc)1_100:0	N5:(HexNAc)5(Hex)4(Fuc)1_100:0:1000.00
EEQFN(+1809.66)STFR	(HexNAc)5(Hex)4(Fuc)1	200	NLink		0	0	62.51	63.53	61.5	0	2966.18	1809.66	9	3.4	989.737	3	18.0128	4600000	8788	IgG-MCC-150ng-2.raw	P01859|IGHG2_HUMAN	5	9112	(HexNAc)5(Hex)4(Fuc)1_100:0	N5:(HexNAc)5(Hex)4(Fuc)1_100:0:1000.00
EEQFN(+1809.66)STFR	(HexNAc)5(Hex)4(Fuc)1	200	NLink		0	0	43.53	47.36	39.7	0	2966.18	1809.66	9	2.1	989.736	3	21.0784		10453	IgG-MCC-150ng-2.raw	P01859|IGHG2_HUMAN	5	0	(HexNAc)5(Hex)4(Fuc)1_100:0	N5:(HexNAc)5(Hex)4(Fuc)1_100:0:1000.00
EEQFN(+1809.66)STFR	(HexNAc)5(Hex)4(Fuc)1	200	NLink		0	0	54.96	64.58	45.33	0	2966.18	1809.66	9	2.5	989.736	3	20.3071		10013	IgG-MCC-150ng-2.raw	P01859|IGHG2_HUMAN	5	0	(HexNAc)5(Hex)4(Fuc)1_100:0	N5:(HexNAc)5(Hex)4(Fuc)1_100:0:1000.00
EEQFN(+1809.66)STFR	(HexNAc)5(Hex)4(Fuc)1	200	NLink		0	0	47.88	47.38	48.38	0	2966.18	1809.66	9	2.1	989.736	3	21.0644		9618	IgG-MCC-150ng-1.raw	P01859|IGHG2_HUMAN	5	0	(HexNAc)5(Hex)4(Fuc)1_100:0	N5:(HexNAc)5(Hex)4(Fuc)1_100:0:1000.00
EEQFN(+1809.66)STFR	(HexNAc)5(Hex)4(Fuc)1	200	NLink		0	0	74.15	53.09	95.21	0	2966.18	1809.66	9	1.5	1484.1	2	18.9618	371000000	8374	IgG-MCC-150ng-1.raw	P01859|IGHG2_HUMAN	5	20021	(HexNAc)5(Hex)4(Fuc)1_100:0	N5:(HexNAc)5(Hex)4(Fuc)1_100:0:1000.00
EEQFN(+1809.66)STFR	(HexNAc)5(Hex)4(Fuc)1	200	NLink		0	0	66.48	71.97	61	0	2966.18	1809.66	9	2.6	989.736	3	19.0377	851000000	8634	IgG-MCC-150ng-1.raw	P01859|IGHG2_HUMAN	5	8288	(HexNAc)5(Hex)4(Fuc)1_100:0	N5:(HexNAc)5(Hex)4(Fuc)1_100:0:1000.00
EEQFN(+1809.66)STFR	(HexNAc)5(Hex)4(Fuc)1	200	NLink		0	0	43.15	31.37	54.93	0	2966.18	1809.66	9	2	989.736	3	23.3376	512000	10931	IgG-MCC-150ng-1.raw	P01859|IGHG2_HUMAN	5	8285	(HexNAc)5(Hex)4(Fuc)1_100:0	N5:(HexNAc)5(Hex)4(Fuc)1_100:0:1000.00
EEQFN(+1809.66)STFR	(HexNAc)5(Hex)4(Fuc)1	200	NLink		0	0	75.01	71.81	78.21	0	2966.18	1809.66	9	2.6	989.736	3	19.0377	851000000	8641	IgG-MCC-150ng-1.raw	P01859|IGHG2_HUMAN	5	8288	(HexNAc)5(Hex)4(Fuc)1_100:0	N5:(HexNAc)5(Hex)4(Fuc)1_100:0:1000.00
EEQFN(+1809.66)STFR	(HexNAc)5(Hex)4(Fuc)1	200	NLink		0	0	50.94	51.59	50.28	0	2966.18	1809.66	9	1.9	989.736	3	20.5322		9313	IgG-MCC-150ng-1.raw	P01859|IGHG2_HUMAN	5	0	(HexNAc)5(Hex)4(Fuc)1_100:0	N5:(HexNAc)5(Hex)4(Fuc)1_100:0:1000.00
EEQFN(+1809.66)STFR	(HexNAc)5(Hex)4(Fuc)1	200	NLink		0	0	28.44	25.83	31.05	0	2966.18	1809.66	9	3.3	989.737	3	17.5791	4840000	7758	IgG-MCC-150ng-1.raw	P01859|IGHG2_HUMAN	5	8291	(HexNAc)5(Hex)4(Fuc)1_100:0	N5:(HexNAc)5(Hex)4(Fuc)1_100:0:1000.00
EEQFN(+1809.66)STFR	(HexNAc)5(Hex)4(Fuc)1	200	NLink		0	0	74.3	62.13	86.48	0	2966.18	1809.66	9	1.5	1484.1	2	18.9618	371000000	8339	IgG-MCC-150ng-1.raw	P01859|IGHG2_HUMAN	5	20021	(HexNAc)5(Hex)4(Fuc)1_100:0	N5:(HexNAc)5(Hex)4(Fuc)1_100:0:1000.00
EEQFN(+1809.66)STFR	(HexNAc)5(Hex)4(Fuc)1	200	NLink		0	0	42.12	32.33	51.91	0	2966.18	1809.66	9	0.4	989.734	3	24.0283	1390000	11253	IgG-MCC-150ng-1.raw	P01859|IGHG2_HUMAN	5	8282	(HexNAc)5(Hex)4(Fuc)1_100:0	N5:(HexNAc)5(Hex)4(Fuc)1_100:0:1000.00
EEQFN(+1809.66)STFR	(HexNAc)5(Hex)4(Fuc)1	200	NLink		0	0	79.98	66.71	93.25	0	2966.18	1809.66	9	2.6	989.736	3	19.0377	851000000	8326	IgG-MCC-150ng-1.raw	P01859|IGHG2_HUMAN	5	8288	(HexNAc)5(Hex)4(Fuc)1_100:0	N5:(HexNAc)5(Hex)4(Fuc)1_100:0:1000.00
EEQFN(+1809.66)STFR	(HexNAc)5(Hex)4(Fuc)1	200	NLink		0	0	44.8	48.17	41.43	0	2966.18	1809.66	9	1.7	989.735	3	21.0518		9611	IgG-MCC-150ng-1.raw	P01859|IGHG2_HUMAN	5	0	(HexNAc)5(Hex)4(Fuc)1_100:0	N5:(HexNAc)5(Hex)4(Fuc)1_100:0:1000.00
EEQFN(+1809.66)STFR	(HexNAc)5(Hex)4(Fuc)1	200	NLink		0	0	78.75	75.17	82.33	0	2966.18	1809.66	9	3.3	989.737	3	17.5791	4840000	7728	IgG-MCC-150ng-1.raw	P01859|IGHG2_HUMAN	5	8291	(HexNAc)5(Hex)4(Fuc)1_100:0	N5:(HexNAc)5(Hex)4(Fuc)1_100:0:1000.00
EEQFN(+1809.66)STFR	(HexNAc)5(Hex)4(Fuc)1	200	NLink		0	4	46.78	29.23	64.34	0	2966.18	1809.66	9	-2.2	1485.1	2	18.9053		8400	IgG-MCC-150ng-1.raw	P01859|IGHG2_HUMAN	5	0	(HexNAc)5(Hex)4(Fuc)1_100:0	N5:(HexNAc)5(Hex)4(Fuc)1_100:0:1000.00
EEQFN(+1809.66)STFR	(HexNAc)5(Hex)4(Fuc)1	200	NLink		0	0	35.89	30.78	41	0	2966.18	1809.66	9	-0.8	989.733	3	23.5394		11003	IgG-MCC-150ng-1.raw	P01859|IGHG2_HUMAN	5	0	(HexNAc)5(Hex)4(Fuc)1_100:0	N5:(HexNAc)5(Hex)4(Fuc)1_100:0:1000.00
EEQFN(+1809.66)STFR	(HexNAc)5(Hex)4(Fuc)1	200	NLink		0	0	43.88	58.29	29.47	0	2966.18	1809.66	9	3	989.737	3	19.9141		8960	IgG-MCC-150ng-1.raw	P01859|IGHG2_HUMAN	5	0	(HexNAc)5(Hex)4(Fuc)1_100:0	N5:(HexNAc)5(Hex)4(Fuc)1_100:0:1000.00
EEQFN(+1809.66)STFR	(HexNAc)5(Hex)4(Fuc)1	200	NLink		0	0	29.49	33.03	25.95	0	2966.18	1809.66	9	2	989.736	3	23.3376	512000	10836	IgG-MCC-150ng-1.raw	P01859|IGHG2_HUMAN	5	8285	(HexNAc)5(Hex)4(Fuc)1_100:0	N5:(HexNAc)5(Hex)4(Fuc)1_100:0:1000.00
EEQFN(+1809.66)STFR	(HexNAc)5(Hex)4(Fuc)1	200	NLink		0	0	80.73	69.57	91.89	0	2966.18	1809.66	9	2.6	989.736	3	19.0377	851000000	8336	IgG-MCC-150ng-1.raw	P01859|IGHG2_HUMAN	5	8288	(HexNAc)5(Hex)4(Fuc)1_100:0	N5:(HexNAc)5(Hex)4(Fuc)1_100:0:1000.00
EEQFN(+1809.66)STFR	(HexNAc)5(Hex)4(Fuc)1	200	NLink		0	0	54.48	61.05	47.91	0	2966.18	1809.66	9	3	989.737	3	19.9388		8973	IgG-MCC-150ng-1.raw	P01859|IGHG2_HUMAN	5	0	(HexNAc)5(Hex)4(Fuc)1_100:0	N5:(HexNAc)5(Hex)4(Fuc)1_100:0:1000.00
EEQFN(+1809.66)STFR	(HexNAc)5(Hex)4(Fuc)1	200	NLink		0	0	61.84	46.86	76.83	0	2966.18	1809.66	9	1.5	1484.1	2	18.9618	371000000	8673	IgG-MCC-150ng-1.raw	P01859|IGHG2_HUMAN	5	20021	(HexNAc)5(Hex)4(Fuc)1_100:0	N5:(HexNAc)5(Hex)4(Fuc)1_100:0:1000.00
EEQFN(+1809.66)STFR	(HexNAc)5(Hex)4(Fuc)1	200	NLink		0	0	49.18	52.61	45.76	0	2966.18	1809.66	9	2.1	989.736	3	20.4992		9294	IgG-MCC-150ng-1.raw	P01859|IGHG2_HUMAN	5	0	(HexNAc)5(Hex)4(Fuc)1_100:0	N5:(HexNAc)5(Hex)4(Fuc)1_100:0:1000.00
EEQFN(+1809.66)STFR	(HexNAc)5(Hex)4(Fuc)1	200	NLink		0	0	28.09	30.79	25.4	0	2966.18	1809.66	9	2.1	1484.1	2	32.5718	992000	16188	IgG-MCC-150ng-1.raw	P01859|IGHG2_HUMAN	5	20024	(HexNAc)5(Hex)4(Fuc)1_100:0	N5:(HexNAc)5(Hex)4(Fuc)1_100:0:1001.00
EEQFN(+1809.66)STFR	(HexNAc)5(Hex)4(Fuc)1	200	NLink		0	0	56.43	51.82	61.04	0	2966.18	1809.66	9	1.5	1484.1	2	18.9618	371000000	8691	IgG-MCC-150ng-1.raw	P01859|IGHG2_HUMAN	5	20021	(HexNAc)5(Hex)4(Fuc)1_100:0	N5:(HexNAc)5(Hex)4(Fuc)1_100:0:1000.00
EEQFN(+1809.66)STF	(HexNAc)5(Hex)4(Fuc)1	200	NLink		0	6	27.88	26.69	29.06	0	2810.08	1809.66	8	-6.9	938.701	3	29.8044	278000	14574	IgG-MCC-150ng-1.raw	P01859|IGHG2_HUMAN	5	5745	(HexNAc)5(Hex)4(Fuc)1_100:0	N5:(HexNAc)5(Hex)4(Fuc)1_100:0:1000.00
EEQFN(+1809.66)STYR	(HexNAc)5(Hex)4(Fuc)1	200	NLink		0	0	56.48	61.12	51.85	0	2982.17	1809.66	9	2.7	995.068	3	13.1852	66200000	6020	IgG-MCC-150ng-2.raw	P01861|IGHG4_HUMAN	5	9424	(HexNAc)5(Hex)4(Fuc)1_100:0	N5:(HexNAc)5(Hex)4(Fuc)1_100:0:1000.00
EEQFN(+1809.66)STYR	(HexNAc)5(Hex)4(Fuc)1	200	NLink		0	0	52.23	57.75	46.7	0	2982.17	1809.66	9	2.7	995.068	3	13.1852	66200000	5987	IgG-MCC-150ng-2.raw	P01861|IGHG4_HUMAN	5	9424	(HexNAc)5(Hex)4(Fuc)1_100:0	N5:(HexNAc)5(Hex)4(Fuc)1_100:0:1000.00
EEQFN(+1809.66)STYR	(HexNAc)5(Hex)4(Fuc)1	200	NLink		0	0	59.22	68.29	50.16	0	2982.17	1809.66	9	3.1	995.068	3	12.9159	68900000	5054	IgG-MCC-150ng-1.raw	P01861|IGHG4_HUMAN	5	8555	(HexNAc)5(Hex)4(Fuc)1_100:0	N5:(HexNAc)5(Hex)4(Fuc)1_100:0:1000.00
EEQFN(+1809.66)STYR	(HexNAc)5(Hex)4(Fuc)1	200	NLink		0	0	72.49	72.69	72.3	0	2982.17	1809.66	9	3.1	995.068	3	12.9159	68900000	5020	IgG-MCC-150ng-1.raw	P01861|IGHG4_HUMAN	5	8555	(HexNAc)5(Hex)4(Fuc)1_100:0	N5:(HexNAc)5(Hex)4(Fuc)1_100:0:1000.00
EEQFN(+1809.66)ST	(HexNAc)5(Hex)4(Fuc)1	200	NLink		0	0	43.96	56.3	31.63	0	2663.01	1809.66	7	3.3	1332.52	2	11.5949	159000	5121	IgG-MCC-150ng-2.raw	P01859|IGHG2_HUMAN;P01861|IGHG4_HUMAN	5	19027	(HexNAc)5(Hex)4(Fuc)1_100:0	N5:(HexNAc)5(Hex)4(Fuc)1_100:0:1000.00
EEQFN(+1825.66)STFR	(HexNAc)5(Hex)5	224	NLink		0	1	45.04	55.48	34.6	100	2982.17	1825.66	9	-0.2	994.729	3	18.4399		8158	IgG-MCC-150ng-1.raw	P01859|IGHG2_HUMAN	5	0	(HexNAc)5(Hex)5_112:0	N5:(HexNAc)5(Hex)5_112:0:1000.00
EEQFN(+1825.66)STYR	(HexNAc)5(Hex)5	224	NLink		0	0	36.76	41.4	32.13	100	2998.17	1825.66	9	2.5	1000.4	3	13.081	5460000	5937	IgG-MCC-150ng-2.raw	P01861|IGHG4_HUMAN	5	9764	(HexNAc)5(Hex)5_112:0	N5:(HexNAc)5(Hex)5_112:0:1000.00
EEQFN(+1872.65)STFR	(HexNAc)3(Hex)6(NeuAc)1	74	NLink		0	1	49.01	51.56	46.47	100	3029.16	1872.65	9	3.1	1010.4	3	23.6315		11898	IgG-MCC-150ng-2.raw	P01859|IGHG2_HUMAN	5	0	(HexNAc)3(Hex)6(NeuAc)1_37:0	N5:(HexNAc)3(Hex)6(NeuAc)1_37:0:1000.00
EEQFN(+1872.65)STFR	(HexNAc)3(Hex)6(NeuAc)1	74	NLink		0	0	48.6	61.59	35.62	100	3029.16	1872.65	9	0.2	1010.73	3	23.5857		11874	IgG-MCC-150ng-2.raw	P01859|IGHG2_HUMAN	5	0	(HexNAc)3(Hex)6(NeuAc)1_37:0	N5:(HexNAc)3(Hex)6(NeuAc)1_37:0:1000.00
EEQFN(+1872.65)STFR	(HexNAc)3(Hex)6(NeuAc)1	74	NLink		0	0	52	60.29	43.71	100	3029.16	1872.65	9	0.4	1010.73	3	23.6072		11885	IgG-MCC-150ng-2.raw	P01859|IGHG2_HUMAN	5	0	(HexNAc)3(Hex)6(NeuAc)1_37:0	N5:(HexNAc)3(Hex)6(NeuAc)1_37:0:1000.00
EEQFN(+1872.65)STYR	(HexNAc)3(Hex)6(NeuAc)1	74	NLink		0	0	34.38	29.17	39.59	100	3045.16	1872.65	9	0.6	1523.59	2	10.5963	1380000	3753	IgG-MCC-150ng-1.raw	P01861|IGHG4_HUMAN	5	20565	(HexNAc)3(Hex)6(NeuAc)1_37:0	N5:(HexNAc)3(Hex)6(NeuAc)1_37:0:1000.00
EEQFN(+1889.66)STFR	(HexNAc)3(Hex)7(Fuc)1	76	NLink		0	2	25.69	24.47	26.9	0	3046.18	1889.66	9	7.3	1524.61	2	19.2137		9408	IgG-MCC-150ng-2.raw	P01859|IGHG2_HUMAN	5	0	(HexNAc)3(Hex)7(Fuc)1_38:0	N5:(HexNAc)3(Hex)7(Fuc)1_38:0:1000.00
EEQFN(+1889.66)STFR	(HexNAc)3(Hex)7(Fuc)1	76	NLink		0	8	19.5	13.67	25.34	0	3046.18	1889.66	9	2.7	1017.75	3	18.0419		8819	IgG-MCC-150ng-2.raw	P01859|IGHG2_HUMAN	5	0	(HexNAc)3(Hex)7(Fuc)1_38:0	N5:(HexNAc)3(Hex)7(Fuc)1_38:0:1001.00
EEQFN(+1889.66)STFR	(HexNAc)3(Hex)7(Fuc)1	76	NLink		0	2	29.31	29.99	28.62	0	3046.18	1889.66	9	-5.1	1016.73	3	20.5703	230000	9344	IgG-MCC-150ng-1.raw	P01859|IGHG2_HUMAN	5	9581	(HexNAc)3(Hex)7(Fuc)1_38:0	N5:(HexNAc)3(Hex)7(Fuc)1_38:0:1000.00
EEQFN(+1897.68)STFR	(HexNAc)4(Hex)4(Fuc)1(NeuAc)1	134	NLink		0	0	57.25	42.24	72.26	0	3054.2	1897.68	9	1.4	1528.11	2	23.9957	469000000	12197	IgG-MCC-150ng-2.raw	P01859|IGHG2_HUMAN	5	22827	(HexNAc)4(Hex)4(Fuc)1(NeuAc)1_67:0	N5:(HexNAc)4(Hex)4(Fuc)1(NeuAc)1_67:0:1000.00
EEQFN(+1897.68)STFR	(HexNAc)4(Hex)4(Fuc)1(NeuAc)1	134	NLink		0	0	77.55	82.98	72.12	0	3054.2	1897.68	9	2.1	1019.07	3	24.4344		12351	IgG-MCC-150ng-2.raw	P01859|IGHG2_HUMAN	5	0	(HexNAc)4(Hex)4(Fuc)1(NeuAc)1_67:0	N5:(HexNAc)4(Hex)4(Fuc)1(NeuAc)1_67:0:1000.00
EEQFN(+1897.68)STFR	(HexNAc)4(Hex)4(Fuc)1(NeuAc)1	134	NLink		0	0	47.44	65.78	29.09	0	3054.2	1897.68	9	1.9	1019.07	3	25.5361		12982	IgG-MCC-150ng-2.raw	P01859|IGHG2_HUMAN	5	0	(HexNAc)4(Hex)4(Fuc)1(NeuAc)1_67:0	N5:(HexNAc)4(Hex)4(Fuc)1(NeuAc)1_67:0:1001.00
EEQFN(+1897.68)STFR	(HexNAc)4(Hex)4(Fuc)1(NeuAc)1	134	NLink		0	4	31.28	18.73	43.83	0	3054.2	1897.68	9	-2.3	1529.11	2	24.1138		12170	IgG-MCC-150ng-2.raw	P01859|IGHG2_HUMAN	5	0	(HexNAc)4(Hex)4(Fuc)1(NeuAc)1_67:0	N5:(HexNAc)4(Hex)4(Fuc)1(NeuAc)1_67:0:1000.00
EEQFN(+1897.68)STFR	(HexNAc)4(Hex)4(Fuc)1(NeuAc)1	134	NLink		0	0	50.19	69.1	31.28	0	3054.2	1897.68	9	2.8	1019.08	3	26.6184		13601	IgG-MCC-150ng-2.raw	P01859|IGHG2_HUMAN	5	0	(HexNAc)4(Hex)4(Fuc)1(NeuAc)1_67:0	N5:(HexNAc)4(Hex)4(Fuc)1(NeuAc)1_67:0:1000.00
EEQFN(+1897.68)STFR	(HexNAc)4(Hex)4(Fuc)1(NeuAc)1	134	NLink		0	0	88.14	84.05	92.24	0	3054.2	1897.68	9	6	1019.08	3	2.5106	22500000	965	IgG-MCC-150ng-2.raw	P01859|IGHG2_HUMAN	5	10690	(HexNAc)4(Hex)4(Fuc)1(NeuAc)1_67:0	N5:(HexNAc)4(Hex)4(Fuc)1(NeuAc)1_67:0:1000.00
EEQFN(+1897.68)STFR	(HexNAc)4(Hex)4(Fuc)1(NeuAc)1	134	NLink		0	1	88.88	80.34	97.42	0	3054.2	1897.68	9	1.2	1018.74	3	2.5161		971	IgG-MCC-150ng-2.raw	P01859|IGHG2_HUMAN	5	0	(HexNAc)4(Hex)4(Fuc)1(NeuAc)1_67:0	N5:(HexNAc)4(Hex)4(Fuc)1(NeuAc)1_67:0:1000.00
EEQFN(+1897.68)STFR	(HexNAc)4(Hex)4(Fuc)1(NeuAc)1	134	NLink		0	0	87.27	88.54	86	0	3054.2	1897.68	9	1.1	1019.07	3	23.983	646000000	12058	IgG-MCC-150ng-2.raw	P01859|IGHG2_HUMAN	5	10681	(HexNAc)4(Hex)4(Fuc)1(NeuAc)1_67:0	N5:(HexNAc)4(Hex)4(Fuc)1(NeuAc)1_67:0:1000.00
EEQFN(+1897.68)STFR	(HexNAc)4(Hex)4(Fuc)1(NeuAc)1	134	NLink		0	0	52.92	78.41	27.44	0	3054.2	1897.68	9	1.6	1019.07	3	25.0029		12677	IgG-MCC-150ng-2.raw	P01859|IGHG2_HUMAN	5	0	(HexNAc)4(Hex)4(Fuc)1(NeuAc)1_67:0	N5:(HexNAc)4(Hex)4(Fuc)1(NeuAc)1_67:0:1000.00
EEQFN(+1897.68)STFR	(HexNAc)4(Hex)4(Fuc)1(NeuAc)1	134	NLink		0	0	47.62	65.24	30.01	0	3054.2	1897.68	9	3.6	1019.08	3	26.6327		13609	IgG-MCC-150ng-2.raw	P01859|IGHG2_HUMAN	5	0	(HexNAc)4(Hex)4(Fuc)1(NeuAc)1_67:0	N5:(HexNAc)4(Hex)4(Fuc)1(NeuAc)1_67:0:1000.00
EEQFN(+1897.68)STFR	(HexNAc)4(Hex)4(Fuc)1(NeuAc)1	134	NLink		0	0	50.07	28.78	71.36	0	3054.2	1897.68	9	0.6	1019.07	3	31.1267	3150000	15868	IgG-MCC-150ng-2.raw	P01859|IGHG2_HUMAN	5	10679	(HexNAc)4(Hex)4(Fuc)1(NeuAc)1_67:0	N5:(HexNAc)4(Hex)4(Fuc)1(NeuAc)1_67:0:1000.00
EEQFN(+1897.68)STFR	(HexNAc)4(Hex)4(Fuc)1(NeuAc)1	134	NLink		0	4	42.1	25.06	59.14	0	3054.2	1897.68	9	-2.1	1529.11	2	23.9794		12100	IgG-MCC-150ng-2.raw	P01859|IGHG2_HUMAN	5	0	(HexNAc)4(Hex)4(Fuc)1(NeuAc)1_67:0	N5:(HexNAc)4(Hex)4(Fuc)1(NeuAc)1_67:0:1000.00
EEQFN(+1897.68)STFR	(HexNAc)4(Hex)4(Fuc)1(NeuAc)1	134	NLink		0	0	54.84	76.41	33.28	0	3054.2	1897.68	9	2.9	1019.08	3	25.0159		12684	IgG-MCC-150ng-2.raw	P01859|IGHG2_HUMAN	5	0	(HexNAc)4(Hex)4(Fuc)1(NeuAc)1_67:0	N5:(HexNAc)4(Hex)4(Fuc)1(NeuAc)1_67:0:1000.00
EEQFN(+1897.68)STFR	(HexNAc)4(Hex)4(Fuc)1(NeuAc)1	134	NLink		0	0	53.2	60.04	46.36	0	3054.2	1897.68	9	3.5	1019.08	3	20.6637	311000	10212	IgG-MCC-150ng-2.raw	P01859|IGHG2_HUMAN	5	10683	(HexNAc)4(Hex)4(Fuc)1(NeuAc)1_67:0	N5:(HexNAc)4(Hex)4(Fuc)1(NeuAc)1_67:0:1000.00
EEQFN(+1897.68)STFR	(HexNAc)4(Hex)4(Fuc)1(NeuAc)1	134	NLink		0	0	79.88	87.18	72.58	0	3054.2	1897.68	9	2.8	1019.08	3	24.4698		12372	IgG-MCC-150ng-2.raw	P01859|IGHG2_HUMAN	5	0	(HexNAc)4(Hex)4(Fuc)1(NeuAc)1_67:0	N5:(HexNAc)4(Hex)4(Fuc)1(NeuAc)1_67:0:1000.00
EEQFN(+1897.68)STFR	(HexNAc)4(Hex)4(Fuc)1(NeuAc)1	134	NLink		0	2	40.95	45.92	35.98	0	3054.2	1897.68	9	-1.2	1019.41	3	30.0177		14702	IgG-MCC-150ng-1.raw	P01859|IGHG2_HUMAN	5	0	(HexNAc)4(Hex)4(Fuc)1(NeuAc)1_67:0	N5:(HexNAc)4(Hex)4(Fuc)1(NeuAc)1_67:0:1000.00
EEQFN(+1897.68)STFR	(HexNAc)4(Hex)4(Fuc)1(NeuAc)1	134	NLink		0	0	54.33	70.65	38.01	0	3054.2	1897.68	9	2.4	1019.07	3	20.29	277000	9161	IgG-MCC-150ng-1.raw	P01859|IGHG2_HUMAN	5	9684	(HexNAc)4(Hex)4(Fuc)1(NeuAc)1_67:0	N5:(HexNAc)4(Hex)4(Fuc)1(NeuAc)1_67:0:1000.00
EEQFN(+1897.68)STFR	(HexNAc)4(Hex)4(Fuc)1(NeuAc)1	134	NLink		0	4	43	33	53.01	0	3054.2	1897.68	9	-2.9	1529.11	2	23.5462		11008	IgG-MCC-150ng-1.raw	P01859|IGHG2_HUMAN	5	0	(HexNAc)4(Hex)4(Fuc)1(NeuAc)1_67:0	N5:(HexNAc)4(Hex)4(Fuc)1(NeuAc)1_67:0:1000.00
EEQFN(+1897.68)STFR	(HexNAc)4(Hex)4(Fuc)1(NeuAc)1	134	NLink		0	0	59.06	72.73	45.38	0	3054.2	1897.68	9	1.8	1019.07	3	25.1107		11890	IgG-MCC-150ng-1.raw	P01859|IGHG2_HUMAN	5	0	(HexNAc)4(Hex)4(Fuc)1(NeuAc)1_67:0	N5:(HexNAc)4(Hex)4(Fuc)1(NeuAc)1_67:0:1000.00
EEQFN(+1897.68)STFR	(HexNAc)4(Hex)4(Fuc)1(NeuAc)1	134	NLink		0	0	61.31	75.29	47.33	0	3054.2	1897.68	9	2.7	1019.08	3	24.5782		11585	IgG-MCC-150ng-1.raw	P01859|IGHG2_HUMAN	5	0	(HexNAc)4(Hex)4(Fuc)1(NeuAc)1_67:0	N5:(HexNAc)4(Hex)4(Fuc)1(NeuAc)1_67:0:1000.00
EEQFN(+1897.68)STFR	(HexNAc)4(Hex)4(Fuc)1(NeuAc)1	134	NLink		0	0	63.93	60.14	67.72	0	3054.2	1897.68	9	1.8	1528.11	2	23.5653	465000000	11130	IgG-MCC-150ng-1.raw	P01859|IGHG2_HUMAN	5	20598	(HexNAc)4(Hex)4(Fuc)1(NeuAc)1_67:0	N5:(HexNAc)4(Hex)4(Fuc)1(NeuAc)1_67:0:1000.00
EEQFN(+1897.68)STFR	(HexNAc)4(Hex)4(Fuc)1(NeuAc)1	134	NLink		0	0	62.65	60.41	64.9	0	3054.2	1897.68	9	1.8	1528.11	2	23.5653	465000000	11111	IgG-MCC-150ng-1.raw	P01859|IGHG2_HUMAN	5	20598	(HexNAc)4(Hex)4(Fuc)1(NeuAc)1_67:0	N5:(HexNAc)4(Hex)4(Fuc)1(NeuAc)1_67:0:1000.00
EEQFN(+1897.68)STFR	(HexNAc)4(Hex)4(Fuc)1(NeuAc)1	134	NLink		0	0	58.24	78.12	38.36	0	3054.2	1897.68	9	2.4	1019.07	3	24.5593		11574	IgG-MCC-150ng-1.raw	P01859|IGHG2_HUMAN	5	0	(HexNAc)4(Hex)4(Fuc)1(NeuAc)1_67:0	N5:(HexNAc)4(Hex)4(Fuc)1(NeuAc)1_67:0:1000.00
EEQFN(+1897.68)STFR	(HexNAc)4(Hex)4(Fuc)1(NeuAc)1	134	NLink		0	0	73.47	78.74	68.2	0	3054.2	1897.68	9	2.2	1019.07	3	23.5653	660000000	10950	IgG-MCC-150ng-1.raw	P01859|IGHG2_HUMAN	5	9682	(HexNAc)4(Hex)4(Fuc)1(NeuAc)1_67:0	N5:(HexNAc)4(Hex)4(Fuc)1(NeuAc)1_67:0:1000.00
EEQFN(+1897.68)STFR	(HexNAc)4(Hex)4(Fuc)1(NeuAc)1	134	NLink		0	0	71.23	86.84	55.62	0	3054.2	1897.68	9	2.5	1019.08	3	23.9969		11252	IgG-MCC-150ng-1.raw	P01859|IGHG2_HUMAN	5	0	(HexNAc)4(Hex)4(Fuc)1(NeuAc)1_67:0	N5:(HexNAc)4(Hex)4(Fuc)1(NeuAc)1_67:0:1000.00
EEQFN(+1897.68)STFR	(HexNAc)4(Hex)4(Fuc)1(NeuAc)1	134	NLink		0	0	103.27	98.33	108.22	0	3054.2	1897.68	9	2.2	1019.07	3	23.5653	660000000	10966	IgG-MCC-150ng-1.raw	P01859|IGHG2_HUMAN	5	9682	(HexNAc)4(Hex)4(Fuc)1(NeuAc)1_67:0	N5:(HexNAc)4(Hex)4(Fuc)1(NeuAc)1_67:0:1000.00
EEQFN(+1897.68)STFR	(HexNAc)4(Hex)4(Fuc)1(NeuAc)1	134	NLink		0	0	43.99	45.3	42.69	0	3054.2	1897.68	9	2.5	1528.11	2	26.6835		12792	IgG-MCC-150ng-1.raw	P01859|IGHG2_HUMAN	5	0	(HexNAc)4(Hex)4(Fuc)1(NeuAc)1_67:0	N5:(HexNAc)4(Hex)4(Fuc)1(NeuAc)1_67:0:1000.00
EEQFN(+1897.68)STFR	(HexNAc)4(Hex)4(Fuc)1(NeuAc)1	134	NLink		0	4	31.55	29.08	34.02	0	3054.2	1897.68	9	-2.3	1529.11	2	23.6377		11052	IgG-MCC-150ng-1.raw	P01859|IGHG2_HUMAN	5	0	(HexNAc)4(Hex)4(Fuc)1(NeuAc)1_67:0	N5:(HexNAc)4(Hex)4(Fuc)1(NeuAc)1_67:0:1001.00
EEQFN(+1897.68)STFR	(HexNAc)4(Hex)4(Fuc)1(NeuAc)1	134	NLink		0	0	75.69	87.44	63.93	0	3054.2	1897.68	9	2.8	1019.08	3	24.0322		11273	IgG-MCC-150ng-1.raw	P01859|IGHG2_HUMAN	5	0	(HexNAc)4(Hex)4(Fuc)1(NeuAc)1_67:0	N5:(HexNAc)4(Hex)4(Fuc)1(NeuAc)1_67:0:1000.00
EEQFN(+1897.68)STYR	(HexNAc)4(Hex)4(Fuc)1(NeuAc)1	134	NLink		0	0	46.71	46.8	46.62	0	3070.19	1897.68	9	0	1024.4	3	15.2621		6435	IgG-MCC-150ng-1.raw	P01861|IGHG4_HUMAN	5	0	(HexNAc)4(Hex)4(Fuc)1(NeuAc)1_67:0	N5:(HexNAc)4(Hex)4(Fuc)1(NeuAc)1_67:0:1000.00
EEQFN(+1897.68)STYR	(HexNAc)4(Hex)4(Fuc)1(NeuAc)1	134	NLink		0	0	63.85	83.08	44.61	0	3070.19	1897.68	9	3.5	1024.41	3	15.6869	22600000	6617	IgG-MCC-150ng-1.raw	P01861|IGHG4_HUMAN	5	9837	(HexNAc)4(Hex)4(Fuc)1(NeuAc)1_67:0	N5:(HexNAc)4(Hex)4(Fuc)1(NeuAc)1_67:0:1000.00
EEQFN(+1913.68)STFR	(HexNAc)4(Hex)5(NeuAc)1	162	NLink		0	0	55.22	60.04	50.4	0	3070.19	1913.68	9	0.6	1024.4	3	23.6251	15000000	12003	IgG-MCC-150ng-2.raw	P01859|IGHG2_HUMAN	5	10852	(HexNAc)4(Hex)5(NeuAc)1_81:0	N5:(HexNAc)4(Hex)5(NeuAc)1_81:0:1000.00
EEQFN(+1913.68)STFR	(HexNAc)4(Hex)5(NeuAc)1	162	NLink		0	2	54.85	56.18	53.52	0	3070.19	1913.68	9	0.4	1536.61	2	23.5585		11861	IgG-MCC-150ng-2.raw	P01859|IGHG2_HUMAN	5	0	(HexNAc)4(Hex)5(NeuAc)1_81:0	N5:(HexNAc)4(Hex)5(NeuAc)1_81:0:1000.00
EEQFN(+1913.68)STFR	(HexNAc)4(Hex)5(NeuAc)1	162	NLink		0	0	58.64	67.09	50.18	0	3070.19	1913.68	9	0.6	1536.1	2	23.5968	6340000	11871	IgG-MCC-150ng-2.raw	P01859|IGHG2_HUMAN	5	22914	(HexNAc)4(Hex)5(NeuAc)1_81:0	N5:(HexNAc)4(Hex)5(NeuAc)1_81:0:1000.00
EEQFN(+1913.68)STFR	(HexNAc)4(Hex)5(NeuAc)1	162	NLink		0	0	60.83	64.05	57.62	0	3070.19	1913.68	9	0.6	1536.1	2	23.5968	6340000	11887	IgG-MCC-150ng-2.raw	P01859|IGHG2_HUMAN	5	22914	(HexNAc)4(Hex)5(NeuAc)1_81:0	N5:(HexNAc)4(Hex)5(NeuAc)1_81:0:1000.00
EEQFN(+1913.68)STFR	(HexNAc)4(Hex)5(NeuAc)1	162	NLink		0	0	47.85	63.15	32.55	0	3070.19	1913.68	9	0.6	1024.4	3	23.6251	15000000	11981	IgG-MCC-150ng-2.raw	P01859|IGHG2_HUMAN	5	10852	(HexNAc)4(Hex)5(NeuAc)1_81:0	N5:(HexNAc)4(Hex)5(NeuAc)1_81:0:1000.00
EEQFN(+1913.68)STFR	(HexNAc)4(Hex)5(NeuAc)1	162	NLink		0	2	38.11	38.04	38.18	0	3070.19	1913.68	9	3.7	1024.74	3	23.2634	91800	11714	IgG-MCC-150ng-2.raw	P01859|IGHG2_HUMAN	5	10891	(HexNAc)4(Hex)5(NeuAc)1_81:0	N5:(HexNAc)4(Hex)5(NeuAc)1_81:0:1000.00
EEQFN(+1913.68)STFR	(HexNAc)4(Hex)5(NeuAc)1	162	NLink		0	0	44.5	53.14	35.86	0	3070.19	1913.68	9	3	1024.41	3	22.335	121000	11753	IgG-MCC-150ng-2.raw	P01859|IGHG2_HUMAN	5	10860	(HexNAc)4(Hex)5(NeuAc)1_81:0	N5:(HexNAc)4(Hex)5(NeuAc)1_81:0:1000.00
EEQFN(+1913.68)STFR	(HexNAc)4(Hex)5(NeuAc)1	162	NLink		0	0	67.13	74.18	60.07	0	3070.19	1913.68	9	0.6	1536.1	2	23.5968	6340000	11855	IgG-MCC-150ng-2.raw	P01859|IGHG2_HUMAN	5	22914	(HexNAc)4(Hex)5(NeuAc)1_81:0	N5:(HexNAc)4(Hex)5(NeuAc)1_81:0:1000.00
EEQFN(+1913.68)STFR	(HexNAc)4(Hex)5(NeuAc)1	162	NLink		0	0	71.31	74.76	67.86	0	3070.19	1913.68	9	0.5	1536.1	2	23.1664	6270000	10774	IgG-MCC-150ng-1.raw	P01859|IGHG2_HUMAN	5	20658	(HexNAc)4(Hex)5(NeuAc)1_81:0	N5:(HexNAc)4(Hex)5(NeuAc)1_81:0:1000.00
EEQFN(+1913.68)STFR	(HexNAc)4(Hex)5(NeuAc)1	162	NLink		0	0	61.4	74.03	48.78	0	3070.19	1913.68	9	0.1	1024.4	3	23.1677	16000000	10791	IgG-MCC-150ng-1.raw	P01859|IGHG2_HUMAN	5	9825	(HexNAc)4(Hex)5(NeuAc)1_81:0	N5:(HexNAc)4(Hex)5(NeuAc)1_81:0:1000.00
EEQFN(+1913.68)STFR	(HexNAc)4(Hex)5(NeuAc)1	162	NLink		0	4	64.07	59.69	68.45	0	3070.19	1913.68	9	-0.7	1537.11	2	23.0792		10747	IgG-MCC-150ng-1.raw	P01859|IGHG2_HUMAN	5	0	(HexNAc)4(Hex)5(NeuAc)1_81:0	N5:(HexNAc)4(Hex)5(NeuAc)1_81:0:1000.00
EEQFN(+1913.68)STFR	(HexNAc)4(Hex)5(NeuAc)1	162	NLink		0	0	79.08	69.99	88.17	0	3070.19	1913.68	9	0.6	1024.4	3	23.0191		10724	IgG-MCC-150ng-1.raw	P01859|IGHG2_HUMAN	5	0	(HexNAc)4(Hex)5(NeuAc)1_81:0	N5:(HexNAc)4(Hex)5(NeuAc)1_81:0:1000.00
EEQFN(+1913.68)STFR	(HexNAc)4(Hex)5(NeuAc)1	162	NLink		0	0	61.49	72.75	50.23	0	3070.19	1913.68	9	0.5	1536.1	2	23.1664	6270000	10739	IgG-MCC-150ng-1.raw	P01859|IGHG2_HUMAN	5	20658	(HexNAc)4(Hex)5(NeuAc)1_81:0	N5:(HexNAc)4(Hex)5(NeuAc)1_81:0:1000.00
EEQFN(+1913.68)STFR	(HexNAc)4(Hex)5(NeuAc)1	162	NLink		0	0	72.5	78.33	66.68	0	3070.19	1913.68	9	0.5	1536.1	2	23.1664	6270000	10761	IgG-MCC-150ng-1.raw	P01859|IGHG2_HUMAN	5	20658	(HexNAc)4(Hex)5(NeuAc)1_81:0	N5:(HexNAc)4(Hex)5(NeuAc)1_81:0:1000.00
EEQFN(+1913.68)STFR	(HexNAc)4(Hex)5(NeuAc)1	162	NLink		0	0	70.12	73.26	66.98	0	3070.19	1913.68	9	0.1	1024.4	3	23.1677	16000000	10777	IgG-MCC-150ng-1.raw	P01859|IGHG2_HUMAN	5	9825	(HexNAc)4(Hex)5(NeuAc)1_81:0	N5:(HexNAc)4(Hex)5(NeuAc)1_81:0:1000.00
EEQFN(+1913.68)STFR	(HexNAc)4(Hex)5(NeuAc)1	162	NLink		0	2	49.33	56.49	42.18	0	3070.19	1913.68	9	0.5	1536.61	2	23.0692		10743	IgG-MCC-150ng-1.raw	P01859|IGHG2_HUMAN	5	0	(HexNAc)4(Hex)5(NeuAc)1_81:0	N5:(HexNAc)4(Hex)5(NeuAc)1_81:0:1000.00
EEQFN(+1913.68)STYR	(HexNAc)4(Hex)5(NeuAc)1	162	NLink		0	0	47.78	57.25	38.31	0	3086.19	1913.68	9	3.8	1544.11	2	15.8584	2920000	7517	IgG-MCC-150ng-2.raw	P01861|IGHG4_HUMAN	5	23003	(HexNAc)4(Hex)5(NeuAc)1_81:0	N5:(HexNAc)4(Hex)5(NeuAc)1_81:0:1000.00
EEQFN(+1913.68)STYR	(HexNAc)4(Hex)5(NeuAc)1	162	NLink		0	0	51.55	68.5	34.6	0	3086.19	1913.68	9	4.1	1029.74	3	15.6382	2310000	7505	IgG-MCC-150ng-2.raw	P01861|IGHG4_HUMAN	5	11086	(HexNAc)4(Hex)5(NeuAc)1_81:0	N5:(HexNAc)4(Hex)5(NeuAc)1_81:0:1000.00
EEQFN(+1930.69)STFR	(HexNAc)4(Hex)6(Fuc)1	170	NLink		0	1	36.6	30.18	43.02	100	3087.2	1930.69	9	1	1029.74	3	18.1881		8033	IgG-MCC-150ng-1.raw	P01859|IGHG2_HUMAN	5	0	(HexNAc)4(Hex)6(Fuc)1_85:0	N5:(HexNAc)4(Hex)6(Fuc)1_85:0:1000.00
EEQFN(+1971.72)STFR	(HexNAc)5(Hex)5(Fuc)1	226	NLink		0	2	32.13	26.53	37.73	100	3128.23	1971.72	9	-0.5	1044.09	3	23.7104		11944	IgG-MCC-150ng-2.raw	P01859|IGHG2_HUMAN	5	0	(HexNAc)5(Hex)5(Fuc)1_113:0	N5:(HexNAc)5(Hex)5(Fuc)1_113:0:1000.00
EEQFN(+1971.72)STFR	(HexNAc)5(Hex)5(Fuc)1	226	NLink		0	0	47.31	54.77	39.85	100	3128.23	1971.72	9	0.6	1043.75	3	19.1838	284000000	9577	IgG-MCC-150ng-2.raw	P01859|IGHG2_HUMAN	5	11571	(HexNAc)5(Hex)5(Fuc)1_113:0	N5:(HexNAc)5(Hex)5(Fuc)1_113:0:1000.00
EEQFN(+1971.72)STFR	(HexNAc)5(Hex)5(Fuc)1	226	NLink		0	0	54.14	59.37	48.91	100	3128.23	1971.72	9	0.6	1043.75	3	19.1838	284000000	9586	IgG-MCC-150ng-2.raw	P01859|IGHG2_HUMAN	5	11571	(HexNAc)5(Hex)5(Fuc)1_113:0	N5:(HexNAc)5(Hex)5(Fuc)1_113:0:1000.00
EEQFN(+1971.72)STFR	(HexNAc)5(Hex)5(Fuc)1	226	NLink		0	1	63.88	64.91	62.84	100	3128.23	1971.72	9	6.1	1564.63	2	19.0117		9304	IgG-MCC-150ng-2.raw	P01859|IGHG2_HUMAN	5	0	(HexNAc)5(Hex)5(Fuc)1_113:0	N5:(HexNAc)5(Hex)5(Fuc)1_113:0:1000.00
EEQFN(+1971.72)STFR	(HexNAc)5(Hex)5(Fuc)1	226	NLink		0	0	49.53	32.46	66.6	100	3128.23	1971.72	9	0.7	1565.12	2	19.1689	68200000	9309	IgG-MCC-150ng-2.raw	P01859|IGHG2_HUMAN	5	23202	(HexNAc)5(Hex)5(Fuc)1_113:0	N5:(HexNAc)5(Hex)5(Fuc)1_113:0:1000.00
EEQFN(+1971.72)STFR	(HexNAc)5(Hex)5(Fuc)1	226	NLink		0	1	15.84	6.42	25.26	100	3128.23	1971.72	9	5.2	1043.42	3	20.2487		9980	IgG-MCC-150ng-2.raw	P01859|IGHG2_HUMAN	5	0	(HexNAc)5(Hex)5(Fuc)1_113:0	N5:(HexNAc)5(Hex)5(Fuc)1_113:0:1000.00
EEQFN(+1971.72)STFR	(HexNAc)5(Hex)5(Fuc)1	226	NLink		0	0	56.22	55.09	57.36	100	3128.23	1971.72	9	0.6	1043.75	3	19.1838	284000000	9292	IgG-MCC-150ng-2.raw	P01859|IGHG2_HUMAN	5	11571	(HexNAc)5(Hex)5(Fuc)1_113:0	N5:(HexNAc)5(Hex)5(Fuc)1_113:0:1000.00
EEQFN(+1971.72)STFR	(HexNAc)5(Hex)5(Fuc)1	226	NLink		0	1	40.13	43.58	36.68	100	3128.23	1971.72	9	0.9	1043.42	3	18.9765		9282	IgG-MCC-150ng-2.raw	P01859|IGHG2_HUMAN	5	0	(HexNAc)5(Hex)5(Fuc)1_113:0	N5:(HexNAc)5(Hex)5(Fuc)1_113:0:1001.00
EEQFN(+1971.72)STFR	(HexNAc)5(Hex)5(Fuc)1	226	NLink		0	0	30.67	30.89	30.46	100	3128.23	1971.72	9	1.8	1043.75	3	20.0029		9010	IgG-MCC-150ng-1.raw	P01859|IGHG2_HUMAN	5	0	(HexNAc)5(Hex)5(Fuc)1_113:0	N5:(HexNAc)5(Hex)5(Fuc)1_113:0:1000.00
EEQFN(+1971.72)STFR	(HexNAc)5(Hex)5(Fuc)1	226	NLink		0	0	57.34	46.39	68.28	100	3128.23	1971.72	9	0.9	1565.12	2	18.7776	69100000	8240	IgG-MCC-150ng-1.raw	P01859|IGHG2_HUMAN	5	20912	(HexNAc)5(Hex)5(Fuc)1_113:0	N5:(HexNAc)5(Hex)5(Fuc)1_113:0:1000.00
EEQFN(+1971.72)STFR	(HexNAc)5(Hex)5(Fuc)1	226	NLink		0	0	29.8	31.08	28.53	100	3128.23	1971.72	9	2.5	1043.75	3	19.718		8846	IgG-MCC-150ng-1.raw	P01859|IGHG2_HUMAN	5	0	(HexNAc)5(Hex)5(Fuc)1_113:0	N5:(HexNAc)5(Hex)5(Fuc)1_113:0:1000.00
EEQFN(+1971.72)STFR	(HexNAc)5(Hex)5(Fuc)1	226	NLink		0	0	55.38	44.55	66.22	100	3128.23	1971.72	9	0.9	1565.12	2	18.7776	69100000	8236	IgG-MCC-150ng-1.raw	P01859|IGHG2_HUMAN	5	20912	(HexNAc)5(Hex)5(Fuc)1_113:0	N5:(HexNAc)5(Hex)5(Fuc)1_113:0:1000.00
EEQFN(+1971.72)STFR	(HexNAc)5(Hex)5(Fuc)1	226	NLink		0	0	49.26	54.2	44.31	100	3128.23	1971.72	9	0.8	1043.75	3	18.7723	299000000	8248	IgG-MCC-150ng-1.raw	P01859|IGHG2_HUMAN	5	10513	(HexNAc)5(Hex)5(Fuc)1_113:0	N5:(HexNAc)5(Hex)5(Fuc)1_113:0:1000.00
EEQFN(+1971.72)STFR	(HexNAc)5(Hex)5(Fuc)1	226	NLink		0	0	56.32	54.92	57.72	100	3128.23	1971.72	9	0.8	1043.75	3	18.7723	299000000	8245	IgG-MCC-150ng-1.raw	P01859|IGHG2_HUMAN	5	10513	(HexNAc)5(Hex)5(Fuc)1_113:0	N5:(HexNAc)5(Hex)5(Fuc)1_113:0:1000.00
EEQFN(+1971.72)STFR	(HexNAc)5(Hex)5(Fuc)1	226	NLink		0	0	46.96	52.64	41.27	100	3128.23	1971.72	9	0.8	1043.75	3	18.7723	299000000	8539	IgG-MCC-150ng-1.raw	P01859|IGHG2_HUMAN	5	10513	(HexNAc)5(Hex)5(Fuc)1_113:0	N5:(HexNAc)5(Hex)5(Fuc)1_113:0:1000.00
EEQFN(+1971.72)STFR	(HexNAc)5(Hex)5(Fuc)1	226	NLink		0	0	44.55	53.34	35.75	100	3128.23	1971.72	9	1.2	1043.75	3	17.6249	3300000	7665	IgG-MCC-150ng-1.raw	P01859|IGHG2_HUMAN	5	10514	(HexNAc)5(Hex)5(Fuc)1_113:0	N5:(HexNAc)5(Hex)5(Fuc)1_113:0:1000.00
EEQFN(+1971.72)STYR	(HexNAc)5(Hex)5(Fuc)1	226	NLink		0	0	34.32	27.68	40.96	100	3144.23	1971.72	9	4.2	1049.09	3	13.1072	22500000	5932	IgG-MCC-150ng-2.raw	P01861|IGHG4_HUMAN	5	11757	(HexNAc)5(Hex)5(Fuc)1_113:0	N5:(HexNAc)5(Hex)5(Fuc)1_113:0:1001.00
EEQFN(+1971.72)STYR	(HexNAc)5(Hex)5(Fuc)1	226	NLink		0	0	43.62	51.87	35.36	100	3144.23	1971.72	9	4.2	1049.09	3	13.1072	22500000	5945	IgG-MCC-150ng-2.raw	P01861|IGHG4_HUMAN	5	11757	(HexNAc)5(Hex)5(Fuc)1_113:0	N5:(HexNAc)5(Hex)5(Fuc)1_113:0:1000.00
EEQFN(+1971.72)STYR	(HexNAc)5(Hex)5(Fuc)1	226	NLink		0	0	46.98	60.49	33.47	100	3144.23	1971.72	9	4.2	1049.09	3	13.1072	22500000	5977	IgG-MCC-150ng-2.raw	P01861|IGHG4_HUMAN	5	11757	(HexNAc)5(Hex)5(Fuc)1_113:0	N5:(HexNAc)5(Hex)5(Fuc)1_113:0:1000.00
EEQFN(+1971.72)STYR	(HexNAc)5(Hex)5(Fuc)1	226	NLink		0	0	48.5	60.91	36.09	100	3144.23	1971.72	9	4.9	1049.09	3	12.8224	21500000	5010	IgG-MCC-150ng-1.raw	P01861|IGHG4_HUMAN	5	10681	(HexNAc)5(Hex)5(Fuc)1_113:0	N5:(HexNAc)5(Hex)5(Fuc)1_113:0:1000.00
EEQFN(+1971.72)STYR	(HexNAc)5(Hex)5(Fuc)1	226	NLink		0	0	61.79	70.27	53.31	100	3144.23	1971.72	9	4.9	1049.09	3	12.8224	21500000	4994	IgG-MCC-150ng-1.raw	P01861|IGHG4_HUMAN	5	10681	(HexNAc)5(Hex)5(Fuc)1_113:0	N5:(HexNAc)5(Hex)5(Fuc)1_113:0:1000.00
EEQFN(+2018.71)STFR	(HexNAc)3(Hex)6(Fuc)1(NeuAc)1	72	NLink		0	0	54.41	40.95	67.88	100	3175.22	2018.71	9	2.8	1588.62	2	23.6998	5470000	11886	IgG-MCC-150ng-2.raw	P01859|IGHG2_HUMAN	5	23416	(HexNAc)3(Hex)6(Fuc)1(NeuAc)1_36:0	N5:(HexNAc)3(Hex)6(Fuc)1(NeuAc)1_36:0:1000.00
EEQFN(+2018.71)STFR	(HexNAc)3(Hex)6(Fuc)1(NeuAc)1	72	NLink		0	0	58.8	72.08	45.51	100	3175.22	2018.71	9	2.9	1059.42	3	23.6998	16400000	11875	IgG-MCC-150ng-2.raw	P01859|IGHG2_HUMAN	5	12121	(HexNAc)3(Hex)6(Fuc)1(NeuAc)1_36:0	N5:(HexNAc)3(Hex)6(Fuc)1(NeuAc)1_36:0:1000.00
EEQFN(+2018.71)STFR	(HexNAc)3(Hex)6(Fuc)1(NeuAc)1	72	NLink		0	0	47.81	41.59	54.04	100	3175.22	2018.71	9	2.8	1588.62	2	23.6998	5470000	11920	IgG-MCC-150ng-2.raw	P01859|IGHG2_HUMAN	5	23416	(HexNAc)3(Hex)6(Fuc)1(NeuAc)1_36:0	N5:(HexNAc)3(Hex)6(Fuc)1(NeuAc)1_36:0:1000.00
EEQFN(+2018.71)STFR	(HexNAc)3(Hex)6(Fuc)1(NeuAc)1	72	NLink		0	0	48.83	37.36	60.31	100	3175.22	2018.71	9	2.8	1588.62	2	23.6998	5470000	11894	IgG-MCC-150ng-2.raw	P01859|IGHG2_HUMAN	5	23416	(HexNAc)3(Hex)6(Fuc)1(NeuAc)1_36:0	N5:(HexNAc)3(Hex)6(Fuc)1(NeuAc)1_36:0:1000.00
EEQFN(+2018.71)STFR	(HexNAc)3(Hex)6(Fuc)1(NeuAc)1	72	NLink		0	0	76.07	77.1	75.03	100	3175.22	2018.71	9	2.9	1059.42	3	23.6998	16400000	11892	IgG-MCC-150ng-2.raw	P01859|IGHG2_HUMAN	5	12121	(HexNAc)3(Hex)6(Fuc)1(NeuAc)1_36:0	N5:(HexNAc)3(Hex)6(Fuc)1(NeuAc)1_36:0:1000.00
EEQFN(+2018.71)STFR	(HexNAc)3(Hex)6(Fuc)1(NeuAc)1	72	NLink		0	1	46.67	33.35	59.99	100	3175.22	2018.71	9	3.1	1588.12	2	23.6368		11902	IgG-MCC-150ng-2.raw	P01859|IGHG2_HUMAN	5	0	(HexNAc)3(Hex)6(Fuc)1(NeuAc)1_36:0	N5:(HexNAc)3(Hex)6(Fuc)1(NeuAc)1_36:0:1000.00
EEQFN(+2018.71)STFR	(HexNAc)3(Hex)6(Fuc)1(NeuAc)1	72	NLink		0	0	57.02	54.98	59.05	100	3175.22	2018.71	9	-0.2	1588.62	2	22.9871		10711	IgG-MCC-150ng-1.raw	P01859|IGHG2_HUMAN	5	0	(HexNAc)3(Hex)6(Fuc)1(NeuAc)1_36:0	N5:(HexNAc)3(Hex)6(Fuc)1(NeuAc)1_36:0:1000.00
EEQFN(+2018.71)STFR	(HexNAc)3(Hex)6(Fuc)1(NeuAc)1	72	NLink		0	0	91.46	90.17	92.75	100	3175.22	2018.71	9	3.3	1059.42	3	23.284	17900000	10808	IgG-MCC-150ng-1.raw	P01859|IGHG2_HUMAN	5	11006	(HexNAc)3(Hex)6(Fuc)1(NeuAc)1_36:0	N5:(HexNAc)3(Hex)6(Fuc)1(NeuAc)1_36:0:1000.00
EEQFN(+2018.71)STFR	(HexNAc)3(Hex)6(Fuc)1(NeuAc)1	72	NLink		0	0	72.78	71.83	73.72	100	3175.22	2018.71	9	3.3	1059.42	3	23.284	17900000	10759	IgG-MCC-150ng-1.raw	P01859|IGHG2_HUMAN	5	11006	(HexNAc)3(Hex)6(Fuc)1(NeuAc)1_36:0	N5:(HexNAc)3(Hex)6(Fuc)1(NeuAc)1_36:0:1000.00
EEQFN(+2018.71)STFR	(HexNAc)3(Hex)6(Fuc)1(NeuAc)1	72	NLink		0	1	48.22	35.3	61.14	100	3175.22	2018.71	9	2.4	1588.12	2	23.1767		10795	IgG-MCC-150ng-1.raw	P01859|IGHG2_HUMAN	5	0	(HexNAc)3(Hex)6(Fuc)1(NeuAc)1_36:0	N5:(HexNAc)3(Hex)6(Fuc)1(NeuAc)1_36:0:1000.00
EEQFN(+2018.71)STFR	(HexNAc)3(Hex)6(Fuc)1(NeuAc)1	72	NLink		0	1	56.39	61.52	51.25	100	3175.22	2018.71	9	1.3	1059.08	3	23.1472		10778	IgG-MCC-150ng-1.raw	P01859|IGHG2_HUMAN	5	0	(HexNAc)3(Hex)6(Fuc)1(NeuAc)1_36:0	N5:(HexNAc)3(Hex)6(Fuc)1(NeuAc)1_36:0:1000.00
EEQFN(+2059.73)STFR	(HexNAc)4(Hex)5(Fuc)1(NeuAc)1	152	NLink		0	0	48.07	55.17	40.98	0	3216.25	2059.73	9	3.4	1073.09	3	27.4243		14060	IgG-MCC-150ng-2.raw	P01859|IGHG2_HUMAN	5	0	(HexNAc)4(Hex)5(Fuc)1(NeuAc)1_76:0	N5:(HexNAc)4(Hex)5(Fuc)1(NeuAc)1_76:0:1000.00
EEQFN(+2059.73)STFR	(HexNAc)4(Hex)5(Fuc)1(NeuAc)1	152	NLink		0	0	42.95	58.53	27.37	0	3216.25	2059.73	9	2.6	1073.09	3	26.3825		13466	IgG-MCC-150ng-2.raw	P01859|IGHG2_HUMAN	5	0	(HexNAc)4(Hex)5(Fuc)1(NeuAc)1_76:0	N5:(HexNAc)4(Hex)5(Fuc)1(NeuAc)1_76:0:1000.00
EEQFN(+2059.73)STFR	(HexNAc)4(Hex)5(Fuc)1(NeuAc)1	152	NLink		0	0	56.01	57.85	54.18	0	3216.25	2059.73	9	1.8	1073.09	3	23.491	1890000000	12086	IgG-MCC-150ng-2.raw	P01859|IGHG2_HUMAN	5	12610	(HexNAc)4(Hex)5(Fuc)1(NeuAc)1_76:0	N5:(HexNAc)4(Hex)5(Fuc)1(NeuAc)1_76:0:1000.00
EEQFN(+2059.73)STFR	(HexNAc)4(Hex)5(Fuc)1(NeuAc)1	152	NLink		0	0	53.2	57.35	49.05	0	3216.25	2059.73	9	2.6	1073.09	3	25.2333		12808	IgG-MCC-150ng-2.raw	P01859|IGHG2_HUMAN	5	0	(HexNAc)4(Hex)5(Fuc)1(NeuAc)1_76:0	N5:(HexNAc)4(Hex)5(Fuc)1(NeuAc)1_76:0:1000.00
EEQFN(+2059.73)STFR	(HexNAc)4(Hex)5(Fuc)1(NeuAc)1	152	NLink		0	0	40.13	48.34	31.92	0	3216.25	2059.73	9	1.1	1073.09	3	29.6552		15337	IgG-MCC-150ng-2.raw	P01859|IGHG2_HUMAN	5	0	(HexNAc)4(Hex)5(Fuc)1(NeuAc)1_76:0	N5:(HexNAc)4(Hex)5(Fuc)1(NeuAc)1_76:0:1000.00
EEQFN(+2059.73)STFR	(HexNAc)4(Hex)5(Fuc)1(NeuAc)1	152	NLink		0	0	60.33	53.08	67.57	0	3216.25	2059.73	9	1.8	1073.09	3	23.491	1890000000	11796	IgG-MCC-150ng-2.raw	P01859|IGHG2_HUMAN	5	12610	(HexNAc)4(Hex)5(Fuc)1(NeuAc)1_76:0	N5:(HexNAc)4(Hex)5(Fuc)1(NeuAc)1_76:0:1000.00
EEQFN(+2059.73)STFR	(HexNAc)4(Hex)5(Fuc)1(NeuAc)1	152	NLink		0	0	52.89	63.43	42.36	0	3216.25	2059.73	9	2.5	1073.09	3	25.2032		12791	IgG-MCC-150ng-2.raw	P01859|IGHG2_HUMAN	5	0	(HexNAc)4(Hex)5(Fuc)1(NeuAc)1_76:0	N5:(HexNAc)4(Hex)5(Fuc)1(NeuAc)1_76:0:1000.00
EEQFN(+2059.73)STFR	(HexNAc)4(Hex)5(Fuc)1(NeuAc)1	152	NLink		0	0	44.71	50.44	38.97	0	3216.25	2059.73	9	3.2	1073.09	3	26.8842		13753	IgG-MCC-150ng-2.raw	P01859|IGHG2_HUMAN	5	0	(HexNAc)4(Hex)5(Fuc)1(NeuAc)1_76:0	N5:(HexNAc)4(Hex)5(Fuc)1(NeuAc)1_76:0:1000.00
EEQFN(+2059.73)STFR	(HexNAc)4(Hex)5(Fuc)1(NeuAc)1	152	NLink		0	0	61	63.22	58.79	0	3216.25	2059.73	9	2.9	1073.09	3	24.4999		12389	IgG-MCC-150ng-2.raw	P01859|IGHG2_HUMAN	5	0	(HexNAc)4(Hex)5(Fuc)1(NeuAc)1_76:0	N5:(HexNAc)4(Hex)5(Fuc)1(NeuAc)1_76:0:1000.00
EEQFN(+2059.73)STFR	(HexNAc)4(Hex)5(Fuc)1(NeuAc)1	152	NLink		0	0	63.75	67	60.5	0	3216.25	2059.73	9	4.5	1073.09	3	24.5114		12395	IgG-MCC-150ng-2.raw	P01859|IGHG2_HUMAN	5	0	(HexNAc)4(Hex)5(Fuc)1(NeuAc)1_76:0	N5:(HexNAc)4(Hex)5(Fuc)1(NeuAc)1_76:0:1000.00
EEQFN(+2059.73)STFR	(HexNAc)4(Hex)5(Fuc)1(NeuAc)1	152	NLink		0	0	58.33	61.9	54.77	0	3216.25	2059.73	9	0.4	1073.09	3	23.9769		12098	IgG-MCC-150ng-2.raw	P01859|IGHG2_HUMAN	5	0	(HexNAc)4(Hex)5(Fuc)1(NeuAc)1_76:0	N5:(HexNAc)4(Hex)5(Fuc)1(NeuAc)1_76:0:1000.00
EEQFN(+2059.73)STFR	(HexNAc)4(Hex)5(Fuc)1(NeuAc)1	152	NLink		0	0	42.64	55.52	29.76	0	3216.25	2059.73	9	3	1073.09	3	26.3381		13441	IgG-MCC-150ng-2.raw	P01859|IGHG2_HUMAN	5	0	(HexNAc)4(Hex)5(Fuc)1(NeuAc)1_76:0	N5:(HexNAc)4(Hex)5(Fuc)1(NeuAc)1_76:0:1001.00
EEQFN(+2059.73)STFR	(HexNAc)4(Hex)5(Fuc)1(NeuAc)1	152	NLink		0	0	53.45	52.34	54.56	0	3216.25	2059.73	9	0.4	1073.09	3	32.0328		16701	IgG-MCC-150ng-2.raw	P01859|IGHG2_HUMAN	5	0	(HexNAc)4(Hex)5(Fuc)1(NeuAc)1_76:0	N5:(HexNAc)4(Hex)5(Fuc)1(NeuAc)1_76:0:1000.00
EEQFN(+2059.73)STFR	(HexNAc)4(Hex)5(Fuc)1(NeuAc)1	152	NLink		0	0	35.57	41.57	29.56	0	3216.25	2059.73	9	1.9	1073.09	3	30.2761		15696	IgG-MCC-150ng-2.raw	P01859|IGHG2_HUMAN	5	0	(HexNAc)4(Hex)5(Fuc)1(NeuAc)1_76:0	N5:(HexNAc)4(Hex)5(Fuc)1(NeuAc)1_76:0:1000.00
EEQFN(+2059.73)STFR	(HexNAc)4(Hex)5(Fuc)1(NeuAc)1	152	NLink		0	0	62.07	60.09	64.04	0	3216.25	2059.73	9	4	1073.09	3	25.7662		13113	IgG-MCC-150ng-2.raw	P01859|IGHG2_HUMAN	5	0	(HexNAc)4(Hex)5(Fuc)1(NeuAc)1_76:0	N5:(HexNAc)4(Hex)5(Fuc)1(NeuAc)1_76:0:1000.00
EEQFN(+2059.73)STFR	(HexNAc)4(Hex)5(Fuc)1(NeuAc)1	152	NLink		0	0	61.67	62.12	61.22	0	3216.25	2059.73	9	5	1073.1	3	21.7332		10827	IgG-MCC-150ng-2.raw	P01859|IGHG2_HUMAN	5	0	(HexNAc)4(Hex)5(Fuc)1(NeuAc)1_76:0	N5:(HexNAc)4(Hex)5(Fuc)1(NeuAc)1_76:0:1000.00
EEQFN(+2059.73)STFR	(HexNAc)4(Hex)5(Fuc)1(NeuAc)1	152	NLink		0	0	65.27	59.45	71.09	0	3216.25	2059.73	9	3.5	1073.09	3	21.7147		10816	IgG-MCC-150ng-2.raw	P01859|IGHG2_HUMAN	5	0	(HexNAc)4(Hex)5(Fuc)1(NeuAc)1_76:0	N5:(HexNAc)4(Hex)5(Fuc)1(NeuAc)1_76:0:1000.00
EEQFN(+2059.73)STFR	(HexNAc)4(Hex)5(Fuc)1(NeuAc)1	152	NLink		0	0	48.27	27.95	68.59	0	3216.25	2059.73	9	1.8	1609.13	2	23.9933		12108	IgG-MCC-150ng-2.raw	P01859|IGHG2_HUMAN	5	0	(HexNAc)4(Hex)5(Fuc)1(NeuAc)1_76:0	N5:(HexNAc)4(Hex)5(Fuc)1(NeuAc)1_76:0:1000.00
EEQFN(+2059.73)STFR	(HexNAc)4(Hex)5(Fuc)1(NeuAc)1	152	NLink		0	0	62.01	52.62	71.39	0	3216.25	2059.73	9	1.8	1073.09	3	23.491	1890000000	11787	IgG-MCC-150ng-2.raw	P01859|IGHG2_HUMAN	5	12610	(HexNAc)4(Hex)5(Fuc)1(NeuAc)1_76:0	N5:(HexNAc)4(Hex)5(Fuc)1(NeuAc)1_76:0:1000.00
EEQFN(+2059.73)STFR	(HexNAc)4(Hex)5(Fuc)1(NeuAc)1	152	NLink		0	0	49.71	34.38	65.04	0	3216.25	2059.73	9	0.9	1609.13	2	23.4058	746000000	11935	IgG-MCC-150ng-2.raw	P01859|IGHG2_HUMAN	5	23545	(HexNAc)4(Hex)5(Fuc)1(NeuAc)1_76:0	N5:(HexNAc)4(Hex)5(Fuc)1(NeuAc)1_76:0:1000.00
EEQFN(+2059.73)STFR	(HexNAc)4(Hex)5(Fuc)1(NeuAc)1	152	NLink		0	0	52.53	50.63	54.43	0	3216.25	2059.73	9	1.7	1073.09	3	26.9039		13765	IgG-MCC-150ng-2.raw	P01859|IGHG2_HUMAN	5	0	(HexNAc)4(Hex)5(Fuc)1(NeuAc)1_76:0	N5:(HexNAc)4(Hex)5(Fuc)1(NeuAc)1_76:0:1000.00
EEQFN(+2059.73)STFR	(HexNAc)4(Hex)5(Fuc)1(NeuAc)1	152	NLink		0	6	39.32	30.5	48.15	0	3216.25	2059.73	9	-3.6	1610.64	2	23.2338		10828	IgG-MCC-150ng-1.raw	P01859|IGHG2_HUMAN	5	0	(HexNAc)4(Hex)5(Fuc)1(NeuAc)1_76:0	N5:(HexNAc)4(Hex)5(Fuc)1(NeuAc)1_76:0:1000.00
EEQFN(+2059.73)STFR	(HexNAc)4(Hex)5(Fuc)1(NeuAc)1	152	NLink		0	4	47.59	30.18	65	0	3216.25	2059.73	9	-2.3	1610.13	2	23.2145		10816	IgG-MCC-150ng-1.raw	P01859|IGHG2_HUMAN	5	0	(HexNAc)4(Hex)5(Fuc)1(NeuAc)1_76:0	N5:(HexNAc)4(Hex)5(Fuc)1(NeuAc)1_76:0:1000.00
EEQFN(+2059.73)STFR	(HexNAc)4(Hex)5(Fuc)1(NeuAc)1	152	NLink		0	0	42.1	53.9	30.3	0	3216.25	2059.73	9	2.8	1073.09	3	19.646	1020000	8800	IgG-MCC-150ng-1.raw	P01859|IGHG2_HUMAN	5	11464	(HexNAc)4(Hex)5(Fuc)1(NeuAc)1_76:0	N5:(HexNAc)4(Hex)5(Fuc)1(NeuAc)1_76:0:1000.00
EEQFN(+2059.73)STFR	(HexNAc)4(Hex)5(Fuc)1(NeuAc)1	152	NLink		0	0	54.28	56.19	52.37	0	3216.25	2059.73	9	2.8	1073.09	3	19.646	1020000	8795	IgG-MCC-150ng-1.raw	P01859|IGHG2_HUMAN	5	11464	(HexNAc)4(Hex)5(Fuc)1(NeuAc)1_76:0	N5:(HexNAc)4(Hex)5(Fuc)1(NeuAc)1_76:0:1000.00
EEQFN(+2059.73)STFR	(HexNAc)4(Hex)5(Fuc)1(NeuAc)1	152	NLink		0	0	57.96	39.7	76.22	0	3216.25	2059.73	9	1.6	1609.13	2	23.5616		11017	IgG-MCC-150ng-1.raw	P01859|IGHG2_HUMAN	5	0	(HexNAc)4(Hex)5(Fuc)1(NeuAc)1_76:0	N5:(HexNAc)4(Hex)5(Fuc)1(NeuAc)1_76:0:1000.00
EEQFN(+2059.73)STFR	(HexNAc)4(Hex)5(Fuc)1(NeuAc)1	152	NLink		0	0	58.69	63.78	53.6	0	3216.25	2059.73	9	3.4	1073.09	3	24.2923		11421	IgG-MCC-150ng-1.raw	P01859|IGHG2_HUMAN	5	0	(HexNAc)4(Hex)5(Fuc)1(NeuAc)1_76:0	N5:(HexNAc)4(Hex)5(Fuc)1(NeuAc)1_76:0:1000.00
EEQFN(+2059.73)STFR	(HexNAc)4(Hex)5(Fuc)1(NeuAc)1	152	NLink		0	0	55.15	59.76	50.54	0	3216.25	2059.73	9	1.8	1073.09	3	26.6908		12795	IgG-MCC-150ng-1.raw	P01859|IGHG2_HUMAN	5	0	(HexNAc)4(Hex)5(Fuc)1(NeuAc)1_76:0	N5:(HexNAc)4(Hex)5(Fuc)1(NeuAc)1_76:0:1000.00
EEQFN(+2059.73)STFR	(HexNAc)4(Hex)5(Fuc)1(NeuAc)1	152	NLink		0	0	46.17	55.39	36.95	0	3216.25	2059.73	9	3	1073.09	3	31.2087		15384	IgG-MCC-150ng-1.raw	P01859|IGHG2_HUMAN	5	0	(HexNAc)4(Hex)5(Fuc)1(NeuAc)1_76:0	N5:(HexNAc)4(Hex)5(Fuc)1(NeuAc)1_76:0:1000.00
EEQFN(+2059.73)STFR	(HexNAc)4(Hex)5(Fuc)1(NeuAc)1	152	NLink		0	0	68.51	64.49	72.52	0	3216.25	2059.73	9	2.9	1073.09	3	21.2716		9737	IgG-MCC-150ng-1.raw	P01859|IGHG2_HUMAN	5	0	(HexNAc)4(Hex)5(Fuc)1(NeuAc)1_76:0	N5:(HexNAc)4(Hex)5(Fuc)1(NeuAc)1_76:0:1000.00
EEQFN(+2059.73)STFR	(HexNAc)4(Hex)5(Fuc)1(NeuAc)1	152	NLink		0	0	63.27	66.83	59.72	0	3216.25	2059.73	9	2.7	1073.09	3	24.8136		11720	IgG-MCC-150ng-1.raw	P01859|IGHG2_HUMAN	5	0	(HexNAc)4(Hex)5(Fuc)1(NeuAc)1_76:0	N5:(HexNAc)4(Hex)5(Fuc)1(NeuAc)1_76:0:1000.00
EEQFN(+2059.73)STFR	(HexNAc)4(Hex)5(Fuc)1(NeuAc)1	152	NLink		0	0	55.13	70.12	40.14	0	3216.25	2059.73	9	0.9	1073.09	3	23.7605		11116	IgG-MCC-150ng-1.raw	P01859|IGHG2_HUMAN	5	0	(HexNAc)4(Hex)5(Fuc)1(NeuAc)1_76:0	N5:(HexNAc)4(Hex)5(Fuc)1(NeuAc)1_76:0:1000.00
EEQFN(+2059.73)STFR	(HexNAc)4(Hex)5(Fuc)1(NeuAc)1	152	NLink		0	0	43.18	54.97	31.39	0	3216.25	2059.73	9	2.5	1073.09	3	27.8392		13454	IgG-MCC-150ng-1.raw	P01859|IGHG2_HUMAN	5	0	(HexNAc)4(Hex)5(Fuc)1(NeuAc)1_76:0	N5:(HexNAc)4(Hex)5(Fuc)1(NeuAc)1_76:0:1000.00
EEQFN(+2059.73)STFR	(HexNAc)4(Hex)5(Fuc)1(NeuAc)1	152	NLink		0	0	52.26	68.54	35.98	0	3216.25	2059.73	9	2.6	1073.09	3	24.2721		11411	IgG-MCC-150ng-1.raw	P01859|IGHG2_HUMAN	5	0	(HexNAc)4(Hex)5(Fuc)1(NeuAc)1_76:0	N5:(HexNAc)4(Hex)5(Fuc)1(NeuAc)1_76:0:1000.00
EEQFN(+2059.73)STFR	(HexNAc)4(Hex)5(Fuc)1(NeuAc)1	152	NLink		0	0	59.7	54.19	65.21	0	3216.25	2059.73	9	3.2	1073.09	3	21.2528		9726	IgG-MCC-150ng-1.raw	P01859|IGHG2_HUMAN	5	0	(HexNAc)4(Hex)5(Fuc)1(NeuAc)1_76:0	N5:(HexNAc)4(Hex)5(Fuc)1(NeuAc)1_76:0:1000.00
EEQFN(+2059.73)STFR	(HexNAc)4(Hex)5(Fuc)1(NeuAc)1	152	NLink		0	0	54.96	54.38	55.54	0	3216.25	2059.73	9	1.5	1073.09	3	22.9416	1990000000	10798	IgG-MCC-150ng-1.raw	P01859|IGHG2_HUMAN	5	11463	(HexNAc)4(Hex)5(Fuc)1(NeuAc)1_76:0	N5:(HexNAc)4(Hex)5(Fuc)1(NeuAc)1_76:0:1000.00
EEQFN(+2059.73)STFR	(HexNAc)4(Hex)5(Fuc)1(NeuAc)1	152	NLink		0	0	45.8	33.53	58.06	0	3216.25	2059.73	9	0.5	1609.13	2	23.5474		11009	IgG-MCC-150ng-1.raw	P01859|IGHG2_HUMAN	5	0	(HexNAc)4(Hex)5(Fuc)1(NeuAc)1_76:0	N5:(HexNAc)4(Hex)5(Fuc)1(NeuAc)1_76:0:1000.00
EEQFN(+2059.73)STFR	(HexNAc)4(Hex)5(Fuc)1(NeuAc)1	152	NLink		0	0	60.35	69.01	51.68	0	3216.25	2059.73	9	0.7	1073.09	3	23.7325		11100	IgG-MCC-150ng-1.raw	P01859|IGHG2_HUMAN	5	0	(HexNAc)4(Hex)5(Fuc)1(NeuAc)1_76:0	N5:(HexNAc)4(Hex)5(Fuc)1(NeuAc)1_76:0:1000.00
EEQFN(+2059.73)STFR	(HexNAc)4(Hex)5(Fuc)1(NeuAc)1	152	NLink		0	0	58.58	69.27	47.88	0	3216.25	2059.73	9	2.6	1073.09	3	25.6316		12189	IgG-MCC-150ng-1.raw	P01859|IGHG2_HUMAN	5	0	(HexNAc)4(Hex)5(Fuc)1(NeuAc)1_76:0	N5:(HexNAc)4(Hex)5(Fuc)1(NeuAc)1_76:0:1000.00
EEQFN(+2059.73)STFR	(HexNAc)4(Hex)5(Fuc)1(NeuAc)1	152	NLink		0	0	58.12	64.97	51.28	0	3216.25	2059.73	9	2.8	1073.09	3	25.0663		11865	IgG-MCC-150ng-1.raw	P01859|IGHG2_HUMAN	5	0	(HexNAc)4(Hex)5(Fuc)1(NeuAc)1_76:0	N5:(HexNAc)4(Hex)5(Fuc)1(NeuAc)1_76:0:1000.00
EEQFN(+2059.73)STFR	(HexNAc)4(Hex)5(Fuc)1(NeuAc)1	152	NLink		0	0	46.42	61.75	31.09	0	3216.25	2059.73	9	-0.3	1073.09	3	29.5179		14415	IgG-MCC-150ng-1.raw	P01859|IGHG2_HUMAN	5	0	(HexNAc)4(Hex)5(Fuc)1(NeuAc)1_76:0	N5:(HexNAc)4(Hex)5(Fuc)1(NeuAc)1_76:0:1000.00
EEQFN(+2059.73)STFR	(HexNAc)4(Hex)5(Fuc)1(NeuAc)1	152	NLink		0	0	48.55	36.78	60.32	0	3216.25	2059.73	9	-0.2	1609.13	2	23.577		11026	IgG-MCC-150ng-1.raw	P01859|IGHG2_HUMAN	5	0	(HexNAc)4(Hex)5(Fuc)1(NeuAc)1_76:0	N5:(HexNAc)4(Hex)5(Fuc)1(NeuAc)1_76:0:1000.00
EEQFN(+2059.73)STFR	(HexNAc)4(Hex)5(Fuc)1(NeuAc)1	152	NLink		0	0	51.43	53.49	49.38	0	3216.25	2059.73	9	2.7	1073.09	3	27.2754		13131	IgG-MCC-150ng-1.raw	P01859|IGHG2_HUMAN	5	0	(HexNAc)4(Hex)5(Fuc)1(NeuAc)1_76:0	N5:(HexNAc)4(Hex)5(Fuc)1(NeuAc)1_76:0:1000.00
EEQFN(+2059.73)STFR	(HexNAc)4(Hex)5(Fuc)1(NeuAc)1	152	NLink		0	0	71.14	61.64	80.63	0	3216.25	2059.73	9	1.5	1073.09	3	22.9416	1990000000	10809	IgG-MCC-150ng-1.raw	P01859|IGHG2_HUMAN	5	11463	(HexNAc)4(Hex)5(Fuc)1(NeuAc)1_76:0	N5:(HexNAc)4(Hex)5(Fuc)1(NeuAc)1_76:0:1000.00
EEQFN(+2059.73)STFR	(HexNAc)4(Hex)5(Fuc)1(NeuAc)1	152	NLink		0	0	57.63	67.59	47.67	0	3216.25	2059.73	9	4.1	1073.09	3	26.1801		12503	IgG-MCC-150ng-1.raw	P01859|IGHG2_HUMAN	5	0	(HexNAc)4(Hex)5(Fuc)1(NeuAc)1_76:0	N5:(HexNAc)4(Hex)5(Fuc)1(NeuAc)1_76:0:1000.00
EEQFN(+2059.73)STFR	(HexNAc)4(Hex)5(Fuc)1(NeuAc)1	152	NLink		0	0	48.98	60.44	37.53	0	3216.25	2059.73	9	2.6	1073.09	3	26.7149		12810	IgG-MCC-150ng-1.raw	P01859|IGHG2_HUMAN	5	0	(HexNAc)4(Hex)5(Fuc)1(NeuAc)1_76:0	N5:(HexNAc)4(Hex)5(Fuc)1(NeuAc)1_76:0:1000.00
EEQFN(+2059.73)STFR	(HexNAc)4(Hex)5(Fuc)1(NeuAc)1	152	NLink		0	0	55.52	67.81	43.24	0	3216.25	2059.73	9	3.7	1073.09	3	26.1671		12496	IgG-MCC-150ng-1.raw	P01859|IGHG2_HUMAN	5	0	(HexNAc)4(Hex)5(Fuc)1(NeuAc)1_76:0	N5:(HexNAc)4(Hex)5(Fuc)1(NeuAc)1_76:0:1000.00
EEQFN(+2059.73)STFR	(HexNAc)4(Hex)5(Fuc)1(NeuAc)1	152	NLink		0	1	62.18	32.15	92.21	0	3216.25	2059.73	9	2.5	1608.63	2	23.5975		11035	IgG-MCC-150ng-1.raw	P01859|IGHG2_HUMAN	5	0	(HexNAc)4(Hex)5(Fuc)1(NeuAc)1_76:0	N5:(HexNAc)4(Hex)5(Fuc)1(NeuAc)1_76:0:1000.00
EEQFN(+2059.73)STFR	(HexNAc)4(Hex)5(Fuc)1(NeuAc)1	152	NLink		0	0	44.75	57.03	32.47	0	3216.25	2059.73	9	2.7	1073.09	3	27.2925		13141	IgG-MCC-150ng-1.raw	P01859|IGHG2_HUMAN	5	0	(HexNAc)4(Hex)5(Fuc)1(NeuAc)1_76:0	N5:(HexNAc)4(Hex)5(Fuc)1(NeuAc)1_76:0:1000.00
EEQFN(+2059.73)STYR	(HexNAc)4(Hex)5(Fuc)1(NeuAc)1	152	NLink		0	0	59.55	63.69	55.41	0	3232.24	2059.73	9	2.1	1078.42	3	15.7161	165000000	7446	IgG-MCC-150ng-2.raw	P01861|IGHG4_HUMAN	5	12802	(HexNAc)4(Hex)5(Fuc)1(NeuAc)1_76:0	N5:(HexNAc)4(Hex)5(Fuc)1(NeuAc)1_76:0:1000.00
EEQFN(+2059.73)STYR	(HexNAc)4(Hex)5(Fuc)1(NeuAc)1	152	NLink		0	0	76.68	74.94	78.43	0	3232.24	2059.73	9	2.3	1078.42	3	15.3879	172000000	6434	IgG-MCC-150ng-1.raw	P01861|IGHG4_HUMAN	5	11651	(HexNAc)4(Hex)5(Fuc)1(NeuAc)1_76:0	N5:(HexNAc)4(Hex)5(Fuc)1(NeuAc)1_76:0:1000.00
EEQFN(+2059.73)STYR	(HexNAc)4(Hex)5(Fuc)1(NeuAc)1	152	NLink		0	0	70.27	69.98	70.56	0	3232.24	2059.73	9	2.3	1078.42	3	15.3879	172000000	6449	IgG-MCC-150ng-1.raw	P01861|IGHG4_HUMAN	5	11651	(HexNAc)4(Hex)5(Fuc)1(NeuAc)1_76:0	N5:(HexNAc)4(Hex)5(Fuc)1(NeuAc)1_76:0:1000.00
EEQFN(+2075.73)STYR	(HexNAc)4(Hex)6(NeuAc)1	180	NLink		0	0	19.97	10.27	29.66	0	3248.24	2075.73	9	5	1083.76	3	26.7202	15100000	15493	IgG-MCC-150ng-2.raw	P01861|IGHG4_HUMAN	5	13077	(HexNAc)4(Hex)6(NeuAc)1_90:0	N5:(HexNAc)4(Hex)6(NeuAc)1_90:0:1000.00
EEQFN(+2100.76)STFR	(HexNAc)5(Hex)4(Fuc)1(NeuAc)1	204	NLink		0	0	37.26	48.72	25.8	0	3257.27	2100.76	9	1.5	1086.77	3	24.1671	19500000	12131	IgG-MCC-150ng-2.raw	P01859|IGHG2_HUMAN	5	13218	(HexNAc)5(Hex)4(Fuc)1(NeuAc)1_102:0	N5:(HexNAc)5(Hex)4(Fuc)1(NeuAc)1_102:0:1000.00
EEQFN(+2100.76)STFR	(HexNAc)5(Hex)4(Fuc)1(NeuAc)1	204	NLink		0	1	58.91	59.12	58.69	0	3257.27	2100.76	9	2.1	1086.43	3	24.0645		12143	IgG-MCC-150ng-2.raw	P01859|IGHG2_HUMAN	5	0	(HexNAc)5(Hex)4(Fuc)1(NeuAc)1_102:0	N5:(HexNAc)5(Hex)4(Fuc)1(NeuAc)1_102:0:1000.00
EEQFN(+2100.76)STFR	(HexNAc)5(Hex)4(Fuc)1(NeuAc)1	204	NLink		0	1	46.86	22.74	70.98	0	3257.27	2100.76	9	3.2	1629.15	2	24.1366		12182	IgG-MCC-150ng-2.raw	P01859|IGHG2_HUMAN	5	0	(HexNAc)5(Hex)4(Fuc)1(NeuAc)1_102:0	N5:(HexNAc)5(Hex)4(Fuc)1(NeuAc)1_102:0:1000.00
EEQFN(+2100.76)STFR	(HexNAc)5(Hex)4(Fuc)1(NeuAc)1	204	NLink		0	0	53.59	66.69	40.49	0	3257.27	2100.76	9	1.5	1086.77	3	24.1671	19500000	12136	IgG-MCC-150ng-2.raw	P01859|IGHG2_HUMAN	5	13218	(HexNAc)5(Hex)4(Fuc)1(NeuAc)1_102:0	N5:(HexNAc)5(Hex)4(Fuc)1(NeuAc)1_102:0:1000.00
EEQFN(+2100.76)STFR	(HexNAc)5(Hex)4(Fuc)1(NeuAc)1	204	NLink		0	0	77.32	77.74	76.9	0	3257.27	2100.76	9	1	1086.77	3	23.7241	21000000	11064	IgG-MCC-150ng-1.raw	P01859|IGHG2_HUMAN	5	12002	(HexNAc)5(Hex)4(Fuc)1(NeuAc)1_102:0	N5:(HexNAc)5(Hex)4(Fuc)1(NeuAc)1_102:0:1000.00
EEQFN(+2100.76)STFR	(HexNAc)5(Hex)4(Fuc)1(NeuAc)1	204	NLink		0	0	56.1	71.29	40.92	0	3257.27	2100.76	9	1	1086.77	3	23.7241	21000000	11047	IgG-MCC-150ng-1.raw	P01859|IGHG2_HUMAN	5	12002	(HexNAc)5(Hex)4(Fuc)1(NeuAc)1_102:0	N5:(HexNAc)5(Hex)4(Fuc)1(NeuAc)1_102:0:1000.00
EEQFN(+2100.76)STFR	(HexNAc)5(Hex)4(Fuc)1(NeuAc)1	204	NLink		0	0	68.72	71.71	65.73	0	3257.27	2100.76	9	1	1086.77	3	23.7241	21000000	11057	IgG-MCC-150ng-1.raw	P01859|IGHG2_HUMAN	5	12002	(HexNAc)5(Hex)4(Fuc)1(NeuAc)1_102:0	N5:(HexNAc)5(Hex)4(Fuc)1(NeuAc)1_102:0:1000.00
EEQFN(+2133.77)STFR	(HexNAc)5(Hex)6(Fuc)1	250	NLink		0	0	35.72	25.14	46.29	100	3290.28	2133.77	9	-9.3	1097.76	3	23.3685		11764	IgG-MCC-150ng-2.raw	P01859|IGHG2_HUMAN	5	0	(HexNAc)5(Hex)6(Fuc)1_125:0	N5:(HexNAc)5(Hex)6(Fuc)1_125:0:1000.00
EEQFN(+2196.75)STFR	(HexNAc)3(Hex)8(NeuAc)1	94	NLink		0	0	41.95	36.79	47.12	100	3353.27	2196.75	9	4.1	1118.77	3	23.2625	244000	11698	IgG-MCC-150ng-2.raw	P01859|IGHG2_HUMAN	5	14411	(HexNAc)3(Hex)8(NeuAc)1_47:0	N5:(HexNAc)3(Hex)8(NeuAc)1_47:0:1000.00
EEQFN(+2196.75)STFR	(HexNAc)3(Hex)8(NeuAc)1	94	NLink		0	0	37.94	35.86	40.03	100	3353.27	2196.75	9	4.1	1118.77	3	23.2625	244000	11709	IgG-MCC-150ng-2.raw	P01859|IGHG2_HUMAN	5	14411	(HexNAc)3(Hex)8(NeuAc)1_47:0	N5:(HexNAc)3(Hex)8(NeuAc)1_47:0:1000.00
EEQFN(+2196.75)STFR	(HexNAc)3(Hex)8(NeuAc)1	94	NLink		0	0	44.56	42.69	46.42	100	3353.27	2196.75	9	5.7	1118.77	3	22.7629	253000	10630	IgG-MCC-150ng-1.raw	P01859|IGHG2_HUMAN	5	13058	(HexNAc)3(Hex)8(NeuAc)1_47:0	N5:(HexNAc)3(Hex)8(NeuAc)1_47:0:1000.00
EEQFN(+2196.75)STFR	(HexNAc)3(Hex)8(NeuAc)1	94	NLink		0	0	47.02	46.89	47.14	100	3353.27	2196.75	9	5.7	1118.77	3	22.7629	253000	10584	IgG-MCC-150ng-1.raw	P01859|IGHG2_HUMAN	5	13058	(HexNAc)3(Hex)8(NeuAc)1_47:0	N5:(HexNAc)3(Hex)8(NeuAc)1_47:0:1000.00
EEQFN(+2204.77)STFR	(HexNAc)4(Hex)5(NeuAc)2	166	NLink		0	2	33.88	36.41	31.35	100	3361.29	2204.77	9	8.1	1121.78	3	22.7786	12000000	10560	IgG-MCC-150ng-1.raw	P01859|IGHG2_HUMAN	5	13177	(HexNAc)4(Hex)5(NeuAc)2_83:0	N5:(HexNAc)4(Hex)5(NeuAc)2_83:0:1000.00
EEQFN(+2221.79)STFR	(HexNAc)4(Hex)6(Fuc)1(NeuAc)1	172	NLink		0	0	44.66	53.61	35.71	0	3378.3	2221.79	9	2.8	1127.11	3	23.8717	664000	11998	IgG-MCC-150ng-2.raw	P01859|IGHG2_HUMAN	5	14706	(HexNAc)4(Hex)6(Fuc)1(NeuAc)1_86:0	N5:(HexNAc)4(Hex)6(Fuc)1(NeuAc)1_86:0:1000.00
EEQFN(+2221.79)STFR	(HexNAc)4(Hex)6(Fuc)1(NeuAc)1	172	NLink		0	0	51.79	56.88	46.69	0	3378.3	2221.79	9	2.8	1127.11	3	23.8717	664000	11973	IgG-MCC-150ng-2.raw	P01859|IGHG2_HUMAN	5	14706	(HexNAc)4(Hex)6(Fuc)1(NeuAc)1_86:0	N5:(HexNAc)4(Hex)6(Fuc)1(NeuAc)1_86:0:1000.00
EEQFN(+2221.79)STFR	(HexNAc)4(Hex)6(Fuc)1(NeuAc)1	172	NLink		0	1	50.69	59.87	41.5	0	3378.3	2221.79	9	4.2	1126.78	3	23.3392		10888	IgG-MCC-150ng-1.raw	P01859|IGHG2_HUMAN	5	0	(HexNAc)4(Hex)6(Fuc)1(NeuAc)1_86:0	N5:(HexNAc)4(Hex)6(Fuc)1(NeuAc)1_86:0:1000.00
EEQFN(+2221.79)STFR	(HexNAc)4(Hex)6(Fuc)1(NeuAc)1	172	NLink		0	0	60.02	71.71	48.33	0	3378.3	2221.79	9	2.3	1127.11	3	23.3926	698000	10914	IgG-MCC-150ng-1.raw	P01859|IGHG2_HUMAN	5	13323	(HexNAc)4(Hex)6(Fuc)1(NeuAc)1_86:0	N5:(HexNAc)4(Hex)6(Fuc)1(NeuAc)1_86:0:1000.00
EEQFN(+2262.81)STFR	(HexNAc)5(Hex)5(Fuc)1(NeuAc)1	230	NLink		0	0	43	49.62	36.37	0	3419.33	2262.81	9	2.1	1140.79	3	23.6826	37900000	11876	IgG-MCC-150ng-2.raw	P01859|IGHG2_HUMAN	5	15091	(HexNAc)5(Hex)5(Fuc)1(NeuAc)1_115:0	N5:(HexNAc)5(Hex)5(Fuc)1(NeuAc)1_115:0:1000.00
EEQFN(+2262.81)STFR	(HexNAc)5(Hex)5(Fuc)1(NeuAc)1	230	NLink		0	1	31.95	27.03	36.87	0	3419.33	2262.81	9	1	1140.45	3	24.1565		12192	IgG-MCC-150ng-2.raw	P01859|IGHG2_HUMAN	5	0	(HexNAc)5(Hex)5(Fuc)1(NeuAc)1_115:0	N5:(HexNAc)5(Hex)5(Fuc)1(NeuAc)1_115:0:1000.00
EEQFN(+2262.81)STFR	(HexNAc)5(Hex)5(Fuc)1(NeuAc)1	230	NLink		0	0	48.41	39.08	57.74	0	3419.33	2262.81	9	2.1	1140.79	3	23.6826	37900000	11868	IgG-MCC-150ng-2.raw	P01859|IGHG2_HUMAN	5	15091	(HexNAc)5(Hex)5(Fuc)1(NeuAc)1_115:0	N5:(HexNAc)5(Hex)5(Fuc)1(NeuAc)1_115:0:1000.00
EEQFN(+2262.81)STFR	(HexNAc)5(Hex)5(Fuc)1(NeuAc)1	230	NLink		0	0	45.45	25.95	64.96	0	3419.33	2262.81	9	1.2	1140.78	3	23.9587		12087	IgG-MCC-150ng-2.raw	P01859|IGHG2_HUMAN	5	0	(HexNAc)5(Hex)5(Fuc)1(NeuAc)1_115:0	N5:(HexNAc)5(Hex)5(Fuc)1(NeuAc)1_115:0:1000.00
EEQFN(+2262.81)STFR	(HexNAc)5(Hex)5(Fuc)1(NeuAc)1	230	NLink		0	1	53.46	27.03	79.88	0	3419.33	2262.81	9	2.3	1140.45	3	24.1466		12187	IgG-MCC-150ng-2.raw	P01859|IGHG2_HUMAN	5	0	(HexNAc)5(Hex)5(Fuc)1(NeuAc)1_115:0	N5:(HexNAc)5(Hex)5(Fuc)1(NeuAc)1_115:0:1000.00
EEQFN(+2262.81)STFR	(HexNAc)5(Hex)5(Fuc)1(NeuAc)1	230	NLink		0	0	50.82	48.39	53.25	0	3419.33	2262.81	9	3	1140.79	3	23.8202	4670000	11120	IgG-MCC-150ng-1.raw	P01859|IGHG2_HUMAN	5	13682	(HexNAc)5(Hex)5(Fuc)1(NeuAc)1_115:0	N5:(HexNAc)5(Hex)5(Fuc)1(NeuAc)1_115:0:1000.00
EEQFN(+2262.81)STFR	(HexNAc)5(Hex)5(Fuc)1(NeuAc)1	230	NLink		0	0	70.7	65.71	75.69	0	3419.33	2262.81	9	3.6	1140.79	3	23.2361	40700000	10802	IgG-MCC-150ng-1.raw	P01859|IGHG2_HUMAN	5	13684	(HexNAc)5(Hex)5(Fuc)1(NeuAc)1_115:0	N5:(HexNAc)5(Hex)5(Fuc)1(NeuAc)1_115:0:1000.00
EEQFN(+2262.81)STFR	(HexNAc)5(Hex)5(Fuc)1(NeuAc)1	230	NLink		0	0	83.34	74.04	92.64	0	3419.33	2262.81	9	3.6	1140.79	3	23.2361	40700000	10811	IgG-MCC-150ng-1.raw	P01859|IGHG2_HUMAN	5	13684	(HexNAc)5(Hex)5(Fuc)1(NeuAc)1_115:0	N5:(HexNAc)5(Hex)5(Fuc)1(NeuAc)1_115:0:1000.00
EEQFN(+2262.81)STFR	(HexNAc)5(Hex)5(Fuc)1(NeuAc)1	230	NLink		0	0	55.63	55.35	55.91	0	3419.33	2262.81	9	3	1140.79	3	23.8202	4670000	11139	IgG-MCC-150ng-1.raw	P01859|IGHG2_HUMAN	5	13682	(HexNAc)5(Hex)5(Fuc)1(NeuAc)1_115:0	N5:(HexNAc)5(Hex)5(Fuc)1(NeuAc)1_115:0:1000.00
EEQFN(+2262.81)STFR	(HexNAc)5(Hex)5(Fuc)1(NeuAc)1	230	NLink		0	0	47.04	54.45	39.64	0	3419.33	2262.81	9	3.6	1140.79	3	23.2361	40700000	10760	IgG-MCC-150ng-1.raw	P01859|IGHG2_HUMAN	5	13684	(HexNAc)5(Hex)5(Fuc)1(NeuAc)1_115:0	N5:(HexNAc)5(Hex)5(Fuc)1(NeuAc)1_115:0:1000.00
EEQFN(+2262.81)STYR	(HexNAc)5(Hex)5(Fuc)1(NeuAc)1	230	NLink		0	0	46.85	47.55	46.16	0	3435.32	2262.81	9	4.3	1146.12	3	15.9684	3310000	7575	IgG-MCC-150ng-2.raw	P01861|IGHG4_HUMAN	5	15243	(HexNAc)5(Hex)5(Fuc)1(NeuAc)1_115:0	N5:(HexNAc)5(Hex)5(Fuc)1(NeuAc)1_115:0:1000.00
EEQFN(+2262.81)STYR	(HexNAc)5(Hex)5(Fuc)1(NeuAc)1	230	NLink		0	0	37.98	39.94	36.02	0	3435.32	2262.81	9	4.3	1146.12	3	15.9684	3310000	7564	IgG-MCC-150ng-2.raw	P01861|IGHG4_HUMAN	5	15243	(HexNAc)5(Hex)5(Fuc)1(NeuAc)1_115:0	N5:(HexNAc)5(Hex)5(Fuc)1(NeuAc)1_115:0:1000.00
EEQFN(+2262.81)STYR	(HexNAc)5(Hex)5(Fuc)1(NeuAc)1	230	NLink		0	0	42.86	52.17	33.55	0	3435.32	2262.81	9	4.3	1146.12	3	15.9684	3310000	7583	IgG-MCC-150ng-2.raw	P01861|IGHG4_HUMAN	5	15243	(HexNAc)5(Hex)5(Fuc)1(NeuAc)1_115:0	N5:(HexNAc)5(Hex)5(Fuc)1(NeuAc)1_115:0:1000.00
EEQFN(+2262.81)STYR	(HexNAc)5(Hex)5(Fuc)1(NeuAc)1	230	NLink		0	0	43.68	45.46	41.9	0	3435.32	2262.81	9	2.9	1146.12	3	15.6242	3420000	6574	IgG-MCC-150ng-1.raw	P01861|IGHG4_HUMAN	5	13823	(HexNAc)5(Hex)5(Fuc)1(NeuAc)1_115:0	N5:(HexNAc)5(Hex)5(Fuc)1(NeuAc)1_115:0:1000.00
EEQFN(+2278.81)STYR	(HexNAc)5(Hex)6(NeuAc)1	270	NLink		0	1	23.4	2.62	44.18	0.11	3451.32	2278.81	9	6.9	1151.12	3	11.1932		4091	IgG-MCC-150ng-1.raw	P01861|IGHG4_HUMAN	5	0	(HexNAc)5(Hex)6(NeuAc)1_135:0	N5:(HexNAc)5(Hex)6(NeuAc)1_135:0:1000.00
EEQFN(+2350.83)STFR	(HexNAc)4(Hex)5(Fuc)1(NeuAc)2	156	NLink		0	0	68.39	81.62	55.17	100	3507.34	2350.83	9	2.5	1170.12	3	28.5797	14200000	14693	IgG-MCC-150ng-2.raw	P01859|IGHG2_HUMAN	5	15879	(HexNAc)4(Hex)5(Fuc)1(NeuAc)2_78:0	N5:(HexNAc)4(Hex)5(Fuc)1(NeuAc)2_78:0:1000.00
EEQFN(+2350.83)STFR	(HexNAc)4(Hex)5(Fuc)1(NeuAc)2	156	NLink		0	0	65.46	63.55	67.38	100	3507.34	2350.83	9	2.5	1170.12	3	28.5797	14200000	14682	IgG-MCC-150ng-2.raw	P01859|IGHG2_HUMAN	5	15879	(HexNAc)4(Hex)5(Fuc)1(NeuAc)2_78:0	N5:(HexNAc)4(Hex)5(Fuc)1(NeuAc)2_78:0:1000.00
EEQFN(+2350.83)STFR	(HexNAc)4(Hex)5(Fuc)1(NeuAc)2	156	NLink		0	0	67.73	82.29	53.17	100	3507.34	2350.83	9	3.2	1170.13	3	28.0676	15900000	13549	IgG-MCC-150ng-1.raw	P01859|IGHG2_HUMAN	5	14391	(HexNAc)4(Hex)5(Fuc)1(NeuAc)2_78:0	N5:(HexNAc)4(Hex)5(Fuc)1(NeuAc)2_78:0:1000.00
EEQFN(+2350.83)STFR	(HexNAc)4(Hex)5(Fuc)1(NeuAc)2	156	NLink		0	0	71.34	86.41	56.27	100	3507.34	2350.83	9	3.2	1170.13	3	28.0676	15900000	13553	IgG-MCC-150ng-1.raw	P01859|IGHG2_HUMAN	5	14391	(HexNAc)4(Hex)5(Fuc)1(NeuAc)2_78:0	N5:(HexNAc)4(Hex)5(Fuc)1(NeuAc)2_78:0:1000.00
EEQFN(+2407.85)STFR	(HexNAc)5(Hex)5(NeuAc)2	246	NLink		0	2	29.43	31.42	27.44	100	3564.37	2407.85	9	6.9	1189.47	3	22.6863	730000	10531	IgG-MCC-150ng-1.raw	P01859|IGHG2_HUMAN	5	14710	(HexNAc)5(Hex)5(NeuAc)2_123:0	N5:(HexNAc)5(Hex)5(NeuAc)2_123:0:1000.00
EEQFN(+2553.91)STFR	(HexNAc)5(Hex)5(Fuc)1(NeuAc)2	232	NLink		0	0	44.58	48.64	40.52	100	3710.42	2553.91	9	2.3	1237.82	3	28.7074	3070000	14764	IgG-MCC-150ng-2.raw	P01859|IGHG2_HUMAN	5	17180	(HexNAc)5(Hex)5(Fuc)1(NeuAc)2_116:0	N5:(HexNAc)5(Hex)5(Fuc)1(NeuAc)2_116:0:1000.00
EEQFN(+2553.91)STFR	(HexNAc)5(Hex)5(Fuc)1(NeuAc)2	232	NLink		0	0	53.18	54.28	52.07	100	3710.42	2553.91	9	2.6	1237.82	3	28.1774	3300000	13665	IgG-MCC-150ng-1.raw	P01859|IGHG2_HUMAN	5	15525	(HexNAc)5(Hex)5(Fuc)1(NeuAc)2_116:0	N5:(HexNAc)5(Hex)5(Fuc)1(NeuAc)2_116:0:1000.00
EEQFN(+2553.91)STFR	(HexNAc)5(Hex)5(Fuc)1(NeuAc)2	232	NLink		0	0	49.13	51.16	47.1	100	3710.42	2553.91	9	2.6	1237.82	3	28.1774	3300000	13620	IgG-MCC-150ng-1.raw	P01859|IGHG2_HUMAN	5	15525	(HexNAc)5(Hex)5(Fuc)1(NeuAc)2_116:0	N5:(HexNAc)5(Hex)5(Fuc)1(NeuAc)2_116:0:1000.00
EEQFN(+552.22)STFR	(HexNAc)2(Fuc)1	474	NLink		0	0	48.34	50.12	46.57	100	1708.73	552.216	9	1.9	855.375	2	21.0465	318000	10378	IgG-MCC-150ng-2.raw	P01859|IGHG2_HUMAN	5	3163	(HexNAc)2(Fuc)1_237:0	N5:(HexNAc)2(Fuc)1_237:0:1000.00
EEQFN(+552.22)STFR	(HexNAc)2(Fuc)1	474	NLink		0	0	68.5	48.49	88.5	100	1708.73	552.216	9	1.9	855.375	2	21.0465	318000	10413	IgG-MCC-150ng-2.raw	P01859|IGHG2_HUMAN	5	3163	(HexNAc)2(Fuc)1_237:0	N5:(HexNAc)2(Fuc)1_237:0:1000.00
EEQFN(+552.22)STFR	(HexNAc)2(Fuc)1	474	NLink		0	0	74.42	58.41	90.43	100	1708.73	552.216	9	2.1	855.375	2	20.667	330000	9389	IgG-MCC-150ng-1.raw	P01859|IGHG2_HUMAN	5	2773	(HexNAc)2(Fuc)1_237:0	N5:(HexNAc)2(Fuc)1_237:0:1000.00
EEQFN(+552.22)STFR	(HexNAc)2(Fuc)1	474	NLink		0	0	70.76	60.3	81.21	100	1708.73	552.216	9	2.1	855.375	2	20.667	330000	9415	IgG-MCC-150ng-1.raw	P01859|IGHG2_HUMAN	5	2773	(HexNAc)2(Fuc)1_237:0	N5:(HexNAc)2(Fuc)1_237:0:1000.00
EEQFN(+876.32)STFR	(HexNAc)2(Hex)2(Fuc)1	482	NLink		0	0	70.69	50.08	91.29	100	2032.84	876.321	9	-0.1	1017.43	2	18.6738		8268	IgG-MCC-150ng-1.raw	P01859|IGHG2_HUMAN	5	0	(HexNAc)2(Hex)2(Fuc)1_241:0	N5:(HexNAc)2(Hex)2(Fuc)1_241:0:1000.00
EEQYN(+1038.37)STYR	(HexNAc)2(Hex)3(Fuc)1	4	NLink		0	2	40.08	30.92	49.25	100	2226.88	1038.37	9	-1.7	1114.95	2	10.1838		3502	IgG-MCC-150ng-1.raw	P01857|IGHG1_HUMAN	5	0	(HexNAc)2(Hex)3(Fuc)1_2:0	N5:(HexNAc)2(Hex)3(Fuc)1_2:0:1000.00
EEQYN(+1079.40)STFR	(HexNAc)3(Hex)2(Fuc)1	486	NLink		0	0	32.81	39.56	26.07	100	2251.91	1079.4	9	1	1126.96	2	12.6914	3100000	5883	IgG-MCC-150ng-2.raw	P01860|IGHG3_HUMAN	5	14691	(HexNAc)3(Hex)2(Fuc)1_243:0	N5:(HexNAc)3(Hex)2(Fuc)1_243:0:1000.00
EEQYN(+1079.40)STFR	(HexNAc)3(Hex)2(Fuc)1	486	NLink		0	0	41.14	37.05	45.23	100	2251.91	1079.4	9	1	1126.96	2	12.6914	3100000	5819	IgG-MCC-150ng-2.raw	P01860|IGHG3_HUMAN	5	14691	(HexNAc)3(Hex)2(Fuc)1_243:0	N5:(HexNAc)3(Hex)2(Fuc)1_243:0:1000.00
EEQYN(+1079.40)STFR	(HexNAc)3(Hex)2(Fuc)1	486	NLink		0	0	49.8	49.06	50.55	100	2251.91	1079.4	9	0	1126.96	2	12.4402	3590000	4965	IgG-MCC-150ng-1.raw	P01860|IGHG3_HUMAN	5	13308	(HexNAc)3(Hex)2(Fuc)1_243:0	N5:(HexNAc)3(Hex)2(Fuc)1_243:0:1000.00
EEQYN(+1079.40)STFR	(HexNAc)3(Hex)2(Fuc)1	486	NLink		0	0	49.33	48.89	49.77	100	2251.91	1079.4	9	0	1126.96	2	12.4402	3590000	4957	IgG-MCC-150ng-1.raw	P01860|IGHG3_HUMAN	5	13308	(HexNAc)3(Hex)2(Fuc)1_243:0	N5:(HexNAc)3(Hex)2(Fuc)1_243:0:1000.00
EEQYN(+1079.40)STYR	(HexNAc)3(Hex)2(Fuc)1	486	NLink		0	0	44.28	27.68	60.88	100	2267.91	1079.4	9	0.3	1134.96	2	10.169	24100000	4306	IgG-MCC-150ng-2.raw	P01857|IGHG1_HUMAN	5	14894	(HexNAc)3(Hex)2(Fuc)1_243:0	N5:(HexNAc)3(Hex)2(Fuc)1_243:0:1000.00
EEQYN(+1079.40)STYR	(HexNAc)3(Hex)2(Fuc)1	486	NLink		0	0	36.82	41.07	32.58	100	2267.91	1079.4	9	3	1134.96	2	32.4567	77400	17062	IgG-MCC-150ng-2.raw	P01857|IGHG1_HUMAN	5	14915	(HexNAc)3(Hex)2(Fuc)1_243:0	N5:(HexNAc)3(Hex)2(Fuc)1_243:0:1000.00
EEQYN(+1079.40)STYR	(HexNAc)3(Hex)2(Fuc)1	486	NLink		0	0	27.2	26.74	27.66	100	2267.91	1079.4	9	1.6	1134.96	2	21.6833		10798	IgG-MCC-150ng-2.raw	P01857|IGHG1_HUMAN	5	0	(HexNAc)3(Hex)2(Fuc)1_243:0	N5:(HexNAc)3(Hex)2(Fuc)1_243:0:1000.00
EEQYN(+1079.40)STYR	(HexNAc)3(Hex)2(Fuc)1	486	NLink		0	1	51.25	35.41	67.09	100	2267.91	1079.4	9	3.4	1134.46	2	0.6		175	IgG-MCC-150ng-2.raw	P01857|IGHG1_HUMAN	5	0	(HexNAc)3(Hex)2(Fuc)1_243:0	N5:(HexNAc)3(Hex)2(Fuc)1_243:0:1000.00
EEQYN(+1079.40)STYR	(HexNAc)3(Hex)2(Fuc)1	486	NLink		0	0	25.28	18.42	32.15	100	2267.91	1079.4	9	3.7	1134.96	2	20.1431		9920	IgG-MCC-150ng-2.raw	P01857|IGHG1_HUMAN	5	0	(HexNAc)3(Hex)2(Fuc)1_243:0	N5:(HexNAc)3(Hex)2(Fuc)1_243:0:1000.00
EEQYN(+1079.40)STYR	(HexNAc)3(Hex)2(Fuc)1	486	NLink		0	0	51.49	37.75	65.23	100	2267.91	1079.4	9	0.3	1134.96	2	10.169	24100000	4295	IgG-MCC-150ng-2.raw	P01857|IGHG1_HUMAN	5	14894	(HexNAc)3(Hex)2(Fuc)1_243:0	N5:(HexNAc)3(Hex)2(Fuc)1_243:0:1000.00
EEQYN(+1079.40)STYR	(HexNAc)3(Hex)2(Fuc)1	486	NLink		0	0	58.69	46.96	70.42	100	2267.91	1079.4	9	-0.4	1134.96	2	10.1464	41700000	3450	IgG-MCC-150ng-1.raw	P01857|IGHG1_HUMAN	5	13497	(HexNAc)3(Hex)2(Fuc)1_243:0	N5:(HexNAc)3(Hex)2(Fuc)1_243:0:1000.00
EEQYN(+1079.40)STYR	(HexNAc)3(Hex)2(Fuc)1	486	NLink		0	0	56.88	45.81	67.95	100	2267.91	1079.4	9	-0.4	1134.96	2	10.1464	41700000	3460	IgG-MCC-150ng-1.raw	P01857|IGHG1_HUMAN	5	13497	(HexNAc)3(Hex)2(Fuc)1_243:0	N5:(HexNAc)3(Hex)2(Fuc)1_243:0:1000.00
EEQYN(+1079.40)STYR	(HexNAc)3(Hex)2(Fuc)1	486	NLink		0	0	43.45	47.57	39.32	100	2267.91	1079.4	9	2.9	1134.96	2	32.5652	42400	16132	IgG-MCC-150ng-1.raw	P01857|IGHG1_HUMAN	5	13516	(HexNAc)3(Hex)2(Fuc)1_243:0	N5:(HexNAc)3(Hex)2(Fuc)1_243:0:1000.00
EEQYN(+1095.40)STFR	(HexNAc)3(Hex)3	32	NLink		0	0	51.2	53.43	48.96	0	2267.91	1095.4	9	1.7	1134.96	2	12.6936	1320000	5812	IgG-MCC-150ng-2.raw	P01860|IGHG3_HUMAN	5	14902	(HexNAc)3(Hex)3_16:0	N5:(HexNAc)3(Hex)3_16:0:1000.00
EEQYN(+1095.40)STFR	(HexNAc)3(Hex)3	32	NLink		0	0	49.47	51.43	47.51	0	2267.91	1095.4	9	1.7	1134.96	2	12.6936	1320000	5820	IgG-MCC-150ng-2.raw	P01860|IGHG3_HUMAN	5	14902	(HexNAc)3(Hex)3_16:0	N5:(HexNAc)3(Hex)3_16:0:1000.00
EEQYN(+1095.40)STFR	(HexNAc)3(Hex)3	32	NLink		0	0	65.19	81.12	49.27	0	2267.91	1095.4	9	1.2	1134.96	2	12.4301	1430000	4966	IgG-MCC-150ng-1.raw	P01860|IGHG3_HUMAN	5	13504	(HexNAc)3(Hex)3_16:0	N5:(HexNAc)3(Hex)3_16:0:1000.00
EEQYN(+1095.40)STYR	(HexNAc)3(Hex)3	32	NLink		0	0	60.05	50.77	69.33	0	2283.9	1095.4	9	-0.3	1142.96	2	10.1255	10200000	4266	IgG-MCC-150ng-2.raw	P01857|IGHG1_HUMAN	5	15164	(HexNAc)3(Hex)3_16:0	N5:(HexNAc)3(Hex)3_16:0:1000.00
EEQYN(+1095.40)STYR	(HexNAc)3(Hex)3	488	NLink		0	0	53.78	54.42	53.13	2.41	2283.9	1095.4	9	0.4	1142.96	2	32.4567	29100	17049	IgG-MCC-150ng-2.raw	P01857|IGHG1_HUMAN	5	15166	(HexNAc)3(Hex)3_16:0	N5:(HexNAc)3(Hex)3_16:0:1000.00
EEQYN(+1095.40)STYR	(HexNAc)3(Hex)3	32	NLink		0	0	60.29	50.43	70.15	0	2283.9	1095.4	9	-0.3	1142.96	2	10.1255	10200000	4275	IgG-MCC-150ng-2.raw	P01857|IGHG1_HUMAN	5	15164	(HexNAc)3(Hex)3_16:0	N5:(HexNAc)3(Hex)3_16:0:1000.00
EEQYN(+1095.40)STYR	(HexNAc)3(Hex)3	488	NLink		0	2	32.68	34.27	31.1	2.36	2283.9	1095.4	9	-0.5	1143.46	2	21.673		10793	IgG-MCC-150ng-2.raw	P01857|IGHG1_HUMAN	5	0	(HexNAc)3(Hex)3_16:0	N5:(HexNAc)3(Hex)3_16:0:1000.00
EEQYN(+1095.40)STYR	(HexNAc)3(Hex)3	32	NLink		0	0	67	57.97	76.03	2.94	2283.9	1095.4	9	-0.9	1142.96	2	10.0423	16300000	3425	IgG-MCC-150ng-1.raw	P01857|IGHG1_HUMAN	5	13758	(HexNAc)3(Hex)3_16:0	N5:(HexNAc)3(Hex)3_16:0:1000.00
EEQYN(+1095.40)STYR	(HexNAc)3(Hex)3	32	NLink		0	0	69.11	59.78	78.45	0	2283.9	1095.4	9	-0.9	1142.96	2	10.0423	16300000	3432	IgG-MCC-150ng-1.raw	P01857|IGHG1_HUMAN	5	13758	(HexNAc)3(Hex)3_16:0	N5:(HexNAc)3(Hex)3_16:0:1000.00
EEQYN(+1241.45)STFR	(HexNAc)3(Hex)3(Fuc)1	36	NLink		0	0	45.98	41.69	50.27	0.91	2413.96	1241.45	9	0.5	1207.99	2	12.6625	16000000	5821	IgG-MCC-150ng-2.raw	P01860|IGHG3_HUMAN	5	16576	(HexNAc)3(Hex)3(Fuc)1_245:0	N5:(HexNAc)3(Hex)3(Fuc)1_245:0:1000.00
EEQYN(+1241.45)STFR	(HexNAc)3(Hex)3(Fuc)1	490	NLink		0	0	42.89	35.01	50.77	3.38	2413.96	1241.45	9	0.4	1207.99	2	15.7582	374000	7534	IgG-MCC-150ng-2.raw	P01860|IGHG3_HUMAN	5	16575	(HexNAc)3(Hex)3(Fuc)1_245:0	N5:(HexNAc)3(Hex)3(Fuc)1_245:0:1000.00
EEQYN(+1241.45)STFR	(HexNAc)3(Hex)3(Fuc)1	36	NLink		0	0	42.52	48.94	36.11	0	2413.96	1241.45	9	0.5	1207.99	2	12.6625	16000000	5855	IgG-MCC-150ng-2.raw	P01860|IGHG3_HUMAN	5	16576	(HexNAc)3(Hex)3(Fuc)1_245:0	N5:(HexNAc)3(Hex)3(Fuc)1_245:0:1000.00
EEQYN(+1241.45)STFR	(HexNAc)3(Hex)3(Fuc)1	490	NLink		0	0	38.29	29.34	47.23	3.29	2413.96	1241.45	9	0.4	1207.99	2	15.7582	374000	7527	IgG-MCC-150ng-2.raw	P01860|IGHG3_HUMAN	5	16575	(HexNAc)3(Hex)3(Fuc)1_245:0	N5:(HexNAc)3(Hex)3(Fuc)1_245:0:1000.00
EEQYN(+1241.45)STFR	(HexNAc)3(Hex)3(Fuc)1	490	NLink		0	0	46.92	34.85	58.99	3.41	2413.96	1241.45	9	-0.3	1207.99	2	15.3879	421000	6511	IgG-MCC-150ng-1.raw	P01860|IGHG3_HUMAN	5	14997	(HexNAc)3(Hex)3(Fuc)1_245:0	N5:(HexNAc)3(Hex)3(Fuc)1_245:0:1000.00
EEQYN(+1241.45)STFR	(HexNAc)3(Hex)3(Fuc)1	490	NLink		0	0	48.6	57.78	39.41	2.62	2413.96	1241.45	9	0.9	1207.99	2	12.406	18100000	5101	IgG-MCC-150ng-1.raw	P01860|IGHG3_HUMAN	5	15001	(HexNAc)3(Hex)3(Fuc)1_245:0	N5:(HexNAc)3(Hex)3(Fuc)1_245:0:1001.00
EEQYN(+1241.45)STFR	(HexNAc)3(Hex)3(Fuc)1	490	NLink		0	0	31.9	30.42	33.38	3.14	2413.96	1241.45	9	-0.3	1207.99	2	15.3879	421000	6536	IgG-MCC-150ng-1.raw	P01860|IGHG3_HUMAN	5	14997	(HexNAc)3(Hex)3(Fuc)1_245:0	N5:(HexNAc)3(Hex)3(Fuc)1_245:0:1001.00
EEQYN(+1241.45)STFR	(HexNAc)3(Hex)3(Fuc)1	490	NLink		0	0	41.42	55.43	27.41	0	2413.96	1241.45	9	0.9	1207.99	2	12.406	18100000	5048	IgG-MCC-150ng-1.raw	P01860|IGHG3_HUMAN	5	15001	(HexNAc)3(Hex)3(Fuc)1_245:0	N5:(HexNAc)3(Hex)3(Fuc)1_245:0:1000.00
EEQYN(+1241.45)STYR	(HexNAc)3(Hex)3(Fuc)1	490	NLink		0	1	32.97	27.01	38.92	3.21	2429.96	1241.45	9	0.1	1215.48	2	14.1153	611000	6500	IgG-MCC-150ng-2.raw	P01857|IGHG1_HUMAN	5	16691	(HexNAc)3(Hex)3(Fuc)1_18:0	N5:(HexNAc)3(Hex)3(Fuc)1_18:0:1000.00
EEQYN(+1241.45)STYR	(HexNAc)3(Hex)3(Fuc)1	490	NLink		0	0	34.11	41.01	27.21	2.88	2429.96	1241.45	9	3.1	1215.99	2	20.3934	735000	11324	IgG-MCC-150ng-2.raw	P01857|IGHG1_HUMAN	5	16724	(HexNAc)3(Hex)3(Fuc)1_18:0	N5:(HexNAc)3(Hex)3(Fuc)1_18:0:1000.00
EEQYN(+1241.45)STYR	(HexNAc)3(Hex)3(Fuc)1	490	NLink		0	0	35.71	40.85	30.57	3.03	2429.96	1241.45	9	4.6	1215.99	2	32.4567	438000	16980	IgG-MCC-150ng-2.raw	P01857|IGHG1_HUMAN	5	16731	(HexNAc)3(Hex)3(Fuc)1_18:0	N5:(HexNAc)3(Hex)3(Fuc)1_18:0:1000.00
EEQYN(+1241.45)STYR	(HexNAc)3(Hex)3(Fuc)1	36	NLink		0	0	54.65	43.22	66.08	0	2429.96	1241.45	9	0.8	1215.99	2	10.1411	110000000	4276	IgG-MCC-150ng-2.raw	P01857|IGHG1_HUMAN	5	16707	(HexNAc)3(Hex)3(Fuc)1_18:0	N5:(HexNAc)3(Hex)3(Fuc)1_18:0:1000.00
EEQYN(+1241.45)STYR	(HexNAc)3(Hex)3(Fuc)1	490	NLink		0	1	28.45	31.65	25.24	3	2429.96	1241.45	9	0.1	1215.48	2	14.1153	611000	6466	IgG-MCC-150ng-2.raw	P01857|IGHG1_HUMAN	5	16691	(HexNAc)3(Hex)3(Fuc)1_18:0	N5:(HexNAc)3(Hex)3(Fuc)1_18:0:1000.00
EEQYN(+1241.45)STYR	(HexNAc)3(Hex)3(Fuc)1	490	NLink		0	0	38.38	39.42	37.34	2.94	2429.96	1241.45	9	0.4	1215.99	2	16.6687	147000	8052	IgG-MCC-150ng-2.raw	P01857|IGHG1_HUMAN	5	16705	(HexNAc)3(Hex)3(Fuc)1_18:0	N5:(HexNAc)3(Hex)3(Fuc)1_18:0:1000.00
EEQYN(+1241.45)STYR	(HexNAc)3(Hex)3(Fuc)1	490	NLink		0	0	37.23	40.94	33.52	2.88	2429.96	1241.45	9	2.3	1215.99	2	11.8229		5263	IgG-MCC-150ng-2.raw	P01857|IGHG1_HUMAN	5	0	(HexNAc)3(Hex)3(Fuc)1_18:0	N5:(HexNAc)3(Hex)3(Fuc)1_18:0:1000.00
EEQYN(+1241.45)STYR	(HexNAc)3(Hex)3(Fuc)1	490	NLink		0	0	33.74	34.31	33.18	3.29	2429.96	1241.45	9	-0.9	1215.99	2	14.0239	616000	7079	IgG-MCC-150ng-2.raw	P01857|IGHG1_HUMAN	5	16702	(HexNAc)3(Hex)3(Fuc)1_18:0	N5:(HexNAc)3(Hex)3(Fuc)1_18:0:1000.00
EEQYN(+1241.45)STYR	(HexNAc)3(Hex)3(Fuc)1	490	NLink		0	0	36.6	40.27	32.93	2.9	2429.96	1241.45	9	1	1215.99	2	31.8934	496000	16566	IgG-MCC-150ng-2.raw	P01857|IGHG1_HUMAN	5	16709	(HexNAc)3(Hex)3(Fuc)1_18:0	N5:(HexNAc)3(Hex)3(Fuc)1_18:0:1000.00
EEQYN(+1241.45)STYR	(HexNAc)3(Hex)3(Fuc)1	36	NLink		0	0	50.56	35.72	65.4	0	2429.96	1241.45	9	0.8	1215.99	2	10.1411	110000000	4267	IgG-MCC-150ng-2.raw	P01857|IGHG1_HUMAN	5	16707	(HexNAc)3(Hex)3(Fuc)1_18:0	N5:(HexNAc)3(Hex)3(Fuc)1_18:0:1000.00
EEQYN(+1241.45)STYR	(HexNAc)3(Hex)3(Fuc)1	490	NLink		0	0	38.08	42.4	33.75	2.83	2429.96	1241.45	9	2.7	1215.99	2	24.8492	1210000	14640	IgG-MCC-150ng-2.raw	P01857|IGHG1_HUMAN	5	16719	(HexNAc)3(Hex)3(Fuc)1_18:0	N5:(HexNAc)3(Hex)3(Fuc)1_18:0:1000.00
EEQYN(+1241.45)STYR	(HexNAc)3(Hex)3(Fuc)1	490	NLink		0	0	37.69	40.32	35.06	2.9	2429.96	1241.45	9	3.1	1215.99	2	20.3934	735000	10820	IgG-MCC-150ng-2.raw	P01857|IGHG1_HUMAN	5	16724	(HexNAc)3(Hex)3(Fuc)1_18:0	N5:(HexNAc)3(Hex)3(Fuc)1_18:0:1000.00
EEQYN(+1241.45)STYR	(HexNAc)3(Hex)3(Fuc)1	490	NLink		0	0	39.5	41.33	37.67	2.86	2429.96	1241.45	9	-1.1	1215.98	2	23.8731	38100	12043	IgG-MCC-150ng-2.raw	P01857|IGHG1_HUMAN	5	16701	(HexNAc)3(Hex)3(Fuc)1_18:0	N5:(HexNAc)3(Hex)3(Fuc)1_18:0:1000.00
EEQYN(+1241.45)STYR	(HexNAc)3(Hex)3(Fuc)1	490	NLink		0	0	33.15	26.51	39.78	3	2429.96	1241.45	9	3.1	1215.99	2	20.3934	735000	10493	IgG-MCC-150ng-2.raw	P01857|IGHG1_HUMAN	5	16724	(HexNAc)3(Hex)3(Fuc)1_18:0	N5:(HexNAc)3(Hex)3(Fuc)1_18:0:1000.00
EEQYN(+1241.45)STYR	(HexNAc)3(Hex)3(Fuc)1	490	NLink		0	0	27.34	29.13	25.55	2.87	2429.96	1241.45	9	2.7	1215.99	2	24.8492	1210000	13829	IgG-MCC-150ng-2.raw	P01857|IGHG1_HUMAN	5	16719	(HexNAc)3(Hex)3(Fuc)1_18:0	N5:(HexNAc)3(Hex)3(Fuc)1_18:0:1000.00
EEQYN(+1241.45)STYR	(HexNAc)3(Hex)3(Fuc)1	490	NLink		0	0	34.79	40.51	29.06	2.89	2429.96	1241.45	9	-1.1	1215.98	2	23.8731	38100	12025	IgG-MCC-150ng-2.raw	P01857|IGHG1_HUMAN	5	16701	(HexNAc)3(Hex)3(Fuc)1_18:0	N5:(HexNAc)3(Hex)3(Fuc)1_18:0:1001.00
EEQYN(+1241.45)STYR	(HexNAc)3(Hex)3(Fuc)1	490	NLink		0	0	35.7	40.14	31.25	2.91	2429.96	1241.45	9	2.7	1215.99	2	24.8492	1210000	14865	IgG-MCC-150ng-2.raw	P01857|IGHG1_HUMAN	5	16719	(HexNAc)3(Hex)3(Fuc)1_18:0	N5:(HexNAc)3(Hex)3(Fuc)1_18:0:1000.00
EEQYN(+1241.45)STYR	(HexNAc)3(Hex)3(Fuc)1	490	NLink		0	0	36.51	40.84	32.18	2.88	2429.96	1241.45	9	2.7	1215.99	2	24.8492	1210000	13263	IgG-MCC-150ng-2.raw	P01857|IGHG1_HUMAN	5	16719	(HexNAc)3(Hex)3(Fuc)1_18:0	N5:(HexNAc)3(Hex)3(Fuc)1_18:0:1000.00
EEQYN(+1241.45)STYR	(HexNAc)3(Hex)3(Fuc)1	490	NLink		0	0	38.85	42.83	34.87	2.81	2429.96	1241.45	9	3.1	1215.99	2	20.3934	735000	10800	IgG-MCC-150ng-2.raw	P01857|IGHG1_HUMAN	5	16724	(HexNAc)3(Hex)3(Fuc)1_18:0	N5:(HexNAc)3(Hex)3(Fuc)1_18:0:1000.00
EEQYN(+1241.45)STYR	(HexNAc)3(Hex)3(Fuc)1	490	NLink		0	1	29.49	26.09	32.89	2.95	2429.96	1241.45	9	0.5	1215.48	2	23.8937		12049	IgG-MCC-150ng-2.raw	P01857|IGHG1_HUMAN	5	0	(HexNAc)3(Hex)3(Fuc)1_18:0	N5:(HexNAc)3(Hex)3(Fuc)1_18:0:1000.00
EEQYN(+1241.45)STYR	(HexNAc)3(Hex)3(Fuc)1	490	NLink		0	0	32.1	28.93	35.27	2.88	2429.96	1241.45	9	2.5	1215.99	2	17.3658	355000	8375	IgG-MCC-150ng-2.raw	P01857|IGHG1_HUMAN	5	16717	(HexNAc)3(Hex)3(Fuc)1_18:0	N5:(HexNAc)3(Hex)3(Fuc)1_18:0:1000.00
EEQYN(+1241.45)STYR	(HexNAc)3(Hex)3(Fuc)1	490	NLink		0	0	30.68	28.33	33.04	2.91	2429.96	1241.45	9	3.1	1215.99	2	20.3934	735000	10280	IgG-MCC-150ng-2.raw	P01857|IGHG1_HUMAN	5	16724	(HexNAc)3(Hex)3(Fuc)1_18:0	N5:(HexNAc)3(Hex)3(Fuc)1_18:0:1000.00
EEQYN(+1241.45)STYR	(HexNAc)3(Hex)3(Fuc)1	490	NLink		0	0	32.34	30.3	34.37	2.77	2429.96	1241.45	9	-1.3	1215.98	2	14.7029	675000	7385	IgG-MCC-150ng-2.raw	P01857|IGHG1_HUMAN	5	16700	(HexNAc)3(Hex)3(Fuc)1_18:0	N5:(HexNAc)3(Hex)3(Fuc)1_18:0:1000.00
EEQYN(+1241.45)STYR	(HexNAc)3(Hex)3(Fuc)1	490	NLink		0	0	38.96	43.08	34.84	2.8	2429.96	1241.45	9	2.7	1215.99	2	24.8492	1210000	12776	IgG-MCC-150ng-2.raw	P01857|IGHG1_HUMAN	5	16719	(HexNAc)3(Hex)3(Fuc)1_18:0	N5:(HexNAc)3(Hex)3(Fuc)1_18:0:1000.00
EEQYN(+1241.45)STYR	(HexNAc)3(Hex)3(Fuc)1	490	NLink		0	0	47.55	28.76	66.35	3.71	2429.96	1241.45	9	-0.3	1215.99	2	10.6393	4560000	4593	IgG-MCC-150ng-2.raw	P01857|IGHG1_HUMAN	5	16703	(HexNAc)3(Hex)3(Fuc)1_18:0	N5:(HexNAc)3(Hex)3(Fuc)1_18:0:1000.00
EEQYN(+1241.45)STYR	(HexNAc)3(Hex)3(Fuc)1	490	NLink		0	0	28.18	28.46	27.9	2.9	2429.96	1241.45	9	2.7	1215.99	2	24.8492	1210000	12813	IgG-MCC-150ng-2.raw	P01857|IGHG1_HUMAN	5	16719	(HexNAc)3(Hex)3(Fuc)1_18:0	N5:(HexNAc)3(Hex)3(Fuc)1_18:0:1000.00
EEQYN(+1241.45)STYR	(HexNAc)3(Hex)3(Fuc)1	490	NLink		0	0	37.3	44.08	30.52	2.77	2429.96	1241.45	9	2.7	1215.99	2	24.8492	1210000	13218	IgG-MCC-150ng-2.raw	P01857|IGHG1_HUMAN	5	16719	(HexNAc)3(Hex)3(Fuc)1_18:0	N5:(HexNAc)3(Hex)3(Fuc)1_18:0:1000.00
EEQYN(+1241.45)STYR	(HexNAc)3(Hex)3(Fuc)1	490	NLink		0	0	35.15	38.62	31.69	2.97	2429.96	1241.45	9	3.1	1215.99	2	20.3934	735000	9944	IgG-MCC-150ng-2.raw	P01857|IGHG1_HUMAN	5	16724	(HexNAc)3(Hex)3(Fuc)1_18:0	N5:(HexNAc)3(Hex)3(Fuc)1_18:0:1000.00
EEQYN(+1241.45)STYR	(HexNAc)3(Hex)3(Fuc)1	490	NLink		0	0	36.97	45.07	28.86	2.73	2429.96	1241.45	9	2.7	1215.99	2	24.8492	1210000	13854	IgG-MCC-150ng-2.raw	P01857|IGHG1_HUMAN	5	16719	(HexNAc)3(Hex)3(Fuc)1_18:0	N5:(HexNAc)3(Hex)3(Fuc)1_18:0:1000.00
EEQYN(+1241.45)STYR	(HexNAc)3(Hex)3(Fuc)1	490	NLink		0	0	30.58	29.72	31.44	2.84	2429.96	1241.45	9	0.4	1215.99	2	16.6687	147000	8061	IgG-MCC-150ng-2.raw	P01857|IGHG1_HUMAN	5	16705	(HexNAc)3(Hex)3(Fuc)1_18:0	N5:(HexNAc)3(Hex)3(Fuc)1_18:0:1001.00
EEQYN(+1241.45)STYR	(HexNAc)3(Hex)3(Fuc)1	490	NLink		0	0	39.63	42.78	36.48	2.81	2429.96	1241.45	9	2.7	1215.99	2	24.8492	1210000	14061	IgG-MCC-150ng-2.raw	P01857|IGHG1_HUMAN	5	16719	(HexNAc)3(Hex)3(Fuc)1_18:0	N5:(HexNAc)3(Hex)3(Fuc)1_18:0:1000.00
EEQYN(+1241.45)STYR	(HexNAc)3(Hex)3(Fuc)1	490	NLink		0	0	27.21	29.45	24.98	2.85	2429.96	1241.45	9	3.1	1215.99	2	20.3934	735000	10208	IgG-MCC-150ng-2.raw	P01857|IGHG1_HUMAN	5	16724	(HexNAc)3(Hex)3(Fuc)1_18:0	N5:(HexNAc)3(Hex)3(Fuc)1_18:0:1001.00
EEQYN(+1241.45)STYR	(HexNAc)3(Hex)3(Fuc)1	490	NLink		0	2	33.2	35.7	30.7	2.88	2429.96	1241.45	9	2.1	1216.49	2	20.1745		9938	IgG-MCC-150ng-2.raw	P01857|IGHG1_HUMAN	5	0	(HexNAc)3(Hex)3(Fuc)1_18:0	N5:(HexNAc)3(Hex)3(Fuc)1_18:0:1000.00
EEQYN(+1241.45)STYR	(HexNAc)3(Hex)3(Fuc)1	490	NLink		0	0	39.78	44.17	35.4	2.76	2429.96	1241.45	9	2.7	1215.99	2	24.8492	1210000	14388	IgG-MCC-150ng-2.raw	P01857|IGHG1_HUMAN	5	16719	(HexNAc)3(Hex)3(Fuc)1_18:0	N5:(HexNAc)3(Hex)3(Fuc)1_18:0:1000.00
EEQYN(+1241.45)STYR	(HexNAc)3(Hex)3(Fuc)1	490	NLink		0	0	36.98	40.86	33.1	2.88	2429.96	1241.45	9	2.7	1215.99	2	11.7614		5228	IgG-MCC-150ng-2.raw	P01857|IGHG1_HUMAN	5	0	(HexNAc)3(Hex)3(Fuc)1_18:0	N5:(HexNAc)3(Hex)3(Fuc)1_18:0:1000.00
EEQYN(+1241.45)STYR	(HexNAc)3(Hex)3(Fuc)1	490	NLink		0	1	33.64	36.55	30.73	2.98	2429.96	1241.45	9	6.5	1215.49	2	17.9474		8764	IgG-MCC-150ng-2.raw	P01857|IGHG1_HUMAN	5	0	(HexNAc)3(Hex)3(Fuc)1_18:0	N5:(HexNAc)3(Hex)3(Fuc)1_18:0:1000.00
EEQYN(+1241.45)STYR	(HexNAc)3(Hex)3(Fuc)1	490	NLink		0	0	31.4	28.08	34.71	2.92	2429.96	1241.45	9	3.1	1215.99	2	20.3934	735000	11411	IgG-MCC-150ng-2.raw	P01857|IGHG1_HUMAN	5	16724	(HexNAc)3(Hex)3(Fuc)1_18:0	N5:(HexNAc)3(Hex)3(Fuc)1_18:0:1000.00
EEQYN(+1241.45)STYR	(HexNAc)3(Hex)3(Fuc)1	490	NLink		0	0	31.87	29.95	33.78	2.83	2429.96	1241.45	9	2.7	1215.99	2	24.8492	1210000	14883	IgG-MCC-150ng-2.raw	P01857|IGHG1_HUMAN	5	16719	(HexNAc)3(Hex)3(Fuc)1_18:0	N5:(HexNAc)3(Hex)3(Fuc)1_18:0:1000.00
EEQYN(+1241.45)STYR	(HexNAc)3(Hex)3(Fuc)1	490	NLink		0	0	49.93	30.09	69.77	4.09	2429.96	1241.45	9	-0.3	1215.99	2	10.6393	4560000	4588	IgG-MCC-150ng-2.raw	P01857|IGHG1_HUMAN	5	16703	(HexNAc)3(Hex)3(Fuc)1_18:0	N5:(HexNAc)3(Hex)3(Fuc)1_18:0:1000.00
EEQYN(+1241.45)STYR	(HexNAc)3(Hex)3(Fuc)1	490	NLink		0	0	35.19	37.91	32.47	3.14	2429.96	1241.45	9	2.5	1215.99	2	17.3658	355000	8393	IgG-MCC-150ng-2.raw	P01857|IGHG1_HUMAN	5	16717	(HexNAc)3(Hex)3(Fuc)1_18:0	N5:(HexNAc)3(Hex)3(Fuc)1_18:0:1000.00
EEQYN(+1241.45)STYR	(HexNAc)3(Hex)3(Fuc)1	490	NLink		0	0	34.57	30.13	39.01	2.94	2429.96	1241.45	9	2.7	1215.99	2	24.8492	1210000	12425	IgG-MCC-150ng-2.raw	P01857|IGHG1_HUMAN	5	16719	(HexNAc)3(Hex)3(Fuc)1_18:0	N5:(HexNAc)3(Hex)3(Fuc)1_18:0:1000.00
EEQYN(+1241.45)STYR	(HexNAc)3(Hex)3(Fuc)1	490	NLink		0	0	29.06	27.72	30.4	3.09	2429.96	1241.45	9	2.7	1215.99	2	24.8492	1210000	15279	IgG-MCC-150ng-2.raw	P01857|IGHG1_HUMAN	5	16719	(HexNAc)3(Hex)3(Fuc)1_18:0	N5:(HexNAc)3(Hex)3(Fuc)1_18:0:1000.00
EEQYN(+1241.45)STYR	(HexNAc)3(Hex)3(Fuc)1	490	NLink		0	0	31.22	30.19	32.26	2.79	2429.96	1241.45	9	2.7	1215.99	2	24.8492	1210000	13810	IgG-MCC-150ng-2.raw	P01857|IGHG1_HUMAN	5	16719	(HexNAc)3(Hex)3(Fuc)1_18:0	N5:(HexNAc)3(Hex)3(Fuc)1_18:0:1000.00
EEQYN(+1241.45)STYR	(HexNAc)3(Hex)3(Fuc)1	490	NLink		0	0	37.85	43.41	32.29	2.79	2429.96	1241.45	9	2.7	1215.99	2	24.8492	1210000	13568	IgG-MCC-150ng-2.raw	P01857|IGHG1_HUMAN	5	16719	(HexNAc)3(Hex)3(Fuc)1_18:0	N5:(HexNAc)3(Hex)3(Fuc)1_18:0:1000.00
EEQYN(+1241.45)STYR	(HexNAc)3(Hex)3(Fuc)1	490	NLink		0	0	31.54	20.36	42.72	3.36	2429.96	1241.45	9	3	1215.99	2	15.8584	417000	7638	IgG-MCC-150ng-2.raw	P01857|IGHG1_HUMAN	5	16721	(HexNAc)3(Hex)3(Fuc)1_18:0	N5:(HexNAc)3(Hex)3(Fuc)1_18:0:1000.00
EEQYN(+1241.45)STYR	(HexNAc)3(Hex)3(Fuc)1	490	NLink		0	0	32.14	39.06	25.22	2.95	2429.96	1241.45	9	3.1	1215.99	2	20.3934	735000	9963	IgG-MCC-150ng-2.raw	P01857|IGHG1_HUMAN	5	16724	(HexNAc)3(Hex)3(Fuc)1_18:0	N5:(HexNAc)3(Hex)3(Fuc)1_18:0:1000.00
EEQYN(+1241.45)STYR	(HexNAc)3(Hex)3(Fuc)1	490	NLink		0	0	34.76	42.4	27.11	2.83	2429.96	1241.45	9	-0.9	1215.99	2	14.0239	616000	7052	IgG-MCC-150ng-2.raw	P01857|IGHG1_HUMAN	5	16702	(HexNAc)3(Hex)3(Fuc)1_18:0	N5:(HexNAc)3(Hex)3(Fuc)1_18:0:1000.00
EEQYN(+1241.45)STYR	(HexNAc)3(Hex)3(Fuc)1	490	NLink		0	0	36.94	40.14	33.73	3.06	2429.96	1241.45	9	1	1215.99	2	31.8934	496000	16530	IgG-MCC-150ng-2.raw	P01857|IGHG1_HUMAN	5	16709	(HexNAc)3(Hex)3(Fuc)1_18:0	N5:(HexNAc)3(Hex)3(Fuc)1_18:0:1000.00
EEQYN(+1241.45)STYR	(HexNAc)3(Hex)3(Fuc)1	490	NLink		0	0	44.65	45.1	44.2	6.12	2429.96	1241.45	9	4.6	1215.99	2	32.4567	438000	17018	IgG-MCC-150ng-2.raw	P01857|IGHG1_HUMAN	5	16731	(HexNAc)3(Hex)3(Fuc)1_18:0	N5:(HexNAc)3(Hex)3(Fuc)1_18:0:1000.00
EEQYN(+1241.45)STYR	(HexNAc)3(Hex)3(Fuc)1	490	NLink		0	0	44.65	51.4	37.9	2.84	2429.96	1241.45	9	3.4	1215.99	2	16.1186	163000	7006	IgG-MCC-150ng-1.raw	P01857|IGHG1_HUMAN	5	15129	(HexNAc)3(Hex)3(Fuc)1_18:0	N5:(HexNAc)3(Hex)3(Fuc)1_18:0:1000.00
EEQYN(+1241.45)STYR	(HexNAc)3(Hex)3(Fuc)1	490	NLink		0	0	32.19	32.44	31.94	2.94	2429.96	1241.45	9	1.9	1215.99	2	24.7602	740000	11317	IgG-MCC-150ng-1.raw	P01857|IGHG1_HUMAN	5	15118	(HexNAc)3(Hex)3(Fuc)1_18:0	N5:(HexNAc)3(Hex)3(Fuc)1_18:0:1000.00
EEQYN(+1241.45)STYR	(HexNAc)3(Hex)3(Fuc)1	490	NLink		0	0	42.27	52.95	31.58	2.79	2429.96	1241.45	9	3.6	1215.99	2	32.4243	236000	16125	IgG-MCC-150ng-1.raw	P01857|IGHG1_HUMAN	5	15130	(HexNAc)3(Hex)3(Fuc)1_18:0	N5:(HexNAc)3(Hex)3(Fuc)1_18:0:1000.00
EEQYN(+1241.45)STYR	(HexNAc)3(Hex)3(Fuc)1	490	NLink		0	0	42.7	51.13	34.27	2.85	2429.96	1241.45	9	0.7	1215.99	2	30.455	234000	14966	IgG-MCC-150ng-1.raw	P01857|IGHG1_HUMAN	5	15110	(HexNAc)3(Hex)3(Fuc)1_18:0	N5:(HexNAc)3(Hex)3(Fuc)1_18:0:1000.00
EEQYN(+1241.45)STYR	(HexNAc)3(Hex)3(Fuc)1	36	NLink		0	0	61.99	45.56	78.43	0	2429.96	1241.45	9	0.2	1215.99	2	10.1025	164000000	3426	IgG-MCC-150ng-1.raw	P01857|IGHG1_HUMAN	5	15107	(HexNAc)3(Hex)3(Fuc)1_18:0	N5:(HexNAc)3(Hex)3(Fuc)1_18:0:1000.00
EEQYN(+1241.45)STYR	(HexNAc)3(Hex)3(Fuc)1	490	NLink		0	0	45.38	51.48	39.28	2.84	2429.96	1241.45	9	3.6	1215.99	2	32.4243	236000	16134	IgG-MCC-150ng-1.raw	P01857|IGHG1_HUMAN	5	15130	(HexNAc)3(Hex)3(Fuc)1_18:0	N5:(HexNAc)3(Hex)3(Fuc)1_18:0:1000.00
EEQYN(+1241.45)STYR	(HexNAc)3(Hex)3(Fuc)1	490	NLink		0	0	41.53	53.49	29.56	2.77	2429.96	1241.45	9	1.9	1215.99	2	24.7602	740000	12336	IgG-MCC-150ng-1.raw	P01857|IGHG1_HUMAN	5	15118	(HexNAc)3(Hex)3(Fuc)1_18:0	N5:(HexNAc)3(Hex)3(Fuc)1_18:0:1000.00
EEQYN(+1241.45)STYR	(HexNAc)3(Hex)3(Fuc)1	490	NLink		0	0	43.63	51.08	36.19	2.85	2429.96	1241.45	9	3.2	1215.99	2	19.7948	865000	9587	IgG-MCC-150ng-1.raw	P01857|IGHG1_HUMAN	5	15126	(HexNAc)3(Hex)3(Fuc)1_18:0	N5:(HexNAc)3(Hex)3(Fuc)1_18:0:1000.00
EEQYN(+1241.45)STYR	(HexNAc)3(Hex)3(Fuc)1	490	NLink		0	0	41.68	51.23	32.13	2.85	2429.96	1241.45	9	2.8	1215.99	2	27.5882		13310	IgG-MCC-150ng-1.raw	P01857|IGHG1_HUMAN	5	0	(HexNAc)3(Hex)3(Fuc)1_18:0	N5:(HexNAc)3(Hex)3(Fuc)1_18:0:1000.00
EEQYN(+1241.45)STYR	(HexNAc)3(Hex)3(Fuc)1	490	NLink		0	0	40.18	52.11	28.26	2.82	2429.96	1241.45	9	2.4	1215.99	2	11.0764	942000	4452	IgG-MCC-150ng-1.raw	P01857|IGHG1_HUMAN	5	15121	(HexNAc)3(Hex)3(Fuc)1_18:0	N5:(HexNAc)3(Hex)3(Fuc)1_18:0:1000.00
EEQYN(+1241.45)STYR	(HexNAc)3(Hex)3(Fuc)1	490	NLink		0	0	42.08	48.16	36	2.97	2429.96	1241.45	9	1.9	1215.99	2	24.7602	740000	11335	IgG-MCC-150ng-1.raw	P01857|IGHG1_HUMAN	5	15118	(HexNAc)3(Hex)3(Fuc)1_18:0	N5:(HexNAc)3(Hex)3(Fuc)1_18:0:1000.00
EEQYN(+1241.45)STYR	(HexNAc)3(Hex)3(Fuc)1	490	NLink		0	2	37.06	39.32	34.79	2.98	2429.96	1241.45	9	-0.6	1216.49	2	14.597		6056	IgG-MCC-150ng-1.raw	P01857|IGHG1_HUMAN	5	0	(HexNAc)3(Hex)3(Fuc)1_18:0	N5:(HexNAc)3(Hex)3(Fuc)1_18:0:1001.00
EEQYN(+1241.45)STYR	(HexNAc)3(Hex)3(Fuc)1	490	NLink		0	0	41.87	51.06	32.69	2.86	2429.96	1241.45	9	3.2	1215.99	2	19.7948	865000	9632	IgG-MCC-150ng-1.raw	P01857|IGHG1_HUMAN	5	15126	(HexNAc)3(Hex)3(Fuc)1_18:0	N5:(HexNAc)3(Hex)3(Fuc)1_18:0:1000.00
EEQYN(+1241.45)STYR	(HexNAc)3(Hex)3(Fuc)1	490	NLink		0	0	35.9	46.65	25.14	3.03	2429.96	1241.45	9	0.9	1215.99	2	29.7077		14524	IgG-MCC-150ng-1.raw	P01857|IGHG1_HUMAN	5	0	(HexNAc)3(Hex)3(Fuc)1_18:0	N5:(HexNAc)3(Hex)3(Fuc)1_18:0:1000.00
EEQYN(+1241.45)STYR	(HexNAc)3(Hex)3(Fuc)1	490	NLink		0	1	41.34	47.65	35.02	2.77	2429.96	1241.45	9	4.1	1215.49	2	19.6579		8812	IgG-MCC-150ng-1.raw	P01857|IGHG1_HUMAN	5	0	(HexNAc)3(Hex)3(Fuc)1_18:0	N5:(HexNAc)3(Hex)3(Fuc)1_18:0:1000.00
EEQYN(+1241.45)STYR	(HexNAc)3(Hex)3(Fuc)1	36	NLink		0	0	62.66	45.89	79.44	0	2429.96	1241.45	9	0.2	1215.99	2	10.1025	164000000	3433	IgG-MCC-150ng-1.raw	P01857|IGHG1_HUMAN	5	15107	(HexNAc)3(Hex)3(Fuc)1_18:0	N5:(HexNAc)3(Hex)3(Fuc)1_18:0:1000.00
EEQYN(+1241.45)STYR	(HexNAc)3(Hex)3(Fuc)1	490	NLink		0	0	31.98	33.05	30.9	2.88	2429.96	1241.45	9	1.9	1215.99	2	24.7602	740000	12003	IgG-MCC-150ng-1.raw	P01857|IGHG1_HUMAN	5	15118	(HexNAc)3(Hex)3(Fuc)1_18:0	N5:(HexNAc)3(Hex)3(Fuc)1_18:0:1000.00
EEQYN(+1241.45)STYR	(HexNAc)3(Hex)3(Fuc)1	490	NLink		0	0	42.49	49.71	35.27	2.91	2429.96	1241.45	9	3.2	1215.99	2	19.7948	865000	8857	IgG-MCC-150ng-1.raw	P01857|IGHG1_HUMAN	5	15126	(HexNAc)3(Hex)3(Fuc)1_18:0	N5:(HexNAc)3(Hex)3(Fuc)1_18:0:1000.00
EEQYN(+1241.45)STYR	(HexNAc)3(Hex)3(Fuc)1	490	NLink		0	0	30.3	32.69	27.9	2.92	2429.96	1241.45	9	3.2	1215.99	2	19.7948	865000	9246	IgG-MCC-150ng-1.raw	P01857|IGHG1_HUMAN	5	15126	(HexNAc)3(Hex)3(Fuc)1_18:0	N5:(HexNAc)3(Hex)3(Fuc)1_18:0:1000.00
EEQYN(+1241.45)STYR	(HexNAc)3(Hex)3(Fuc)1	490	NLink		0	0	35.73	32.71	38.76	2.91	2429.96	1241.45	9	3.4	1215.99	2	16.1186	163000	7028	IgG-MCC-150ng-1.raw	P01857|IGHG1_HUMAN	5	15129	(HexNAc)3(Hex)3(Fuc)1_18:0	N5:(HexNAc)3(Hex)3(Fuc)1_18:0:1000.00
EEQYN(+1241.45)STYR	(HexNAc)3(Hex)3(Fuc)1	490	NLink		0	0	31.07	33.93	28.21	2.83	2429.96	1241.45	9	1.9	1215.99	2	24.7602	740000	12316	IgG-MCC-150ng-1.raw	P01857|IGHG1_HUMAN	5	15118	(HexNAc)3(Hex)3(Fuc)1_18:0	N5:(HexNAc)3(Hex)3(Fuc)1_18:0:1000.00
EEQYN(+1241.45)STYR	(HexNAc)3(Hex)3(Fuc)1	490	NLink		0	0	40.85	49.33	32.37	3.07	2429.96	1241.45	9	1.6	1215.99	2	16.9422	394000	7579	IgG-MCC-150ng-1.raw	P01857|IGHG1_HUMAN	5	15116	(HexNAc)3(Hex)3(Fuc)1_18:0	N5:(HexNAc)3(Hex)3(Fuc)1_18:0:1000.00
EEQYN(+1241.45)STYR	(HexNAc)3(Hex)3(Fuc)1	490	NLink		0	2	36.08	46.31	25.85	2.83	2429.96	1241.45	9	3.1	1216.49	2	25.6546	618000	12288	IgG-MCC-150ng-1.raw	P01857|IGHG1_HUMAN	5	15141	(HexNAc)3(Hex)3(Fuc)1_18:0	N5:(HexNAc)3(Hex)3(Fuc)1_18:0:1000.00
EEQYN(+1241.45)STYR	(HexNAc)3(Hex)3(Fuc)1	490	NLink		0	0	34.8	33.17	36.43	2.87	2429.96	1241.45	9	2	1215.99	2	27.4495		13231	IgG-MCC-150ng-1.raw	P01857|IGHG1_HUMAN	5	0	(HexNAc)3(Hex)3(Fuc)1_18:0	N5:(HexNAc)3(Hex)3(Fuc)1_18:0:1000.00
EEQYN(+1241.45)STYR	(HexNAc)3(Hex)3(Fuc)1	490	NLink		0	0	31.17	34.74	27.59	2.81	2429.96	1241.45	9	3.2	1215.99	2	19.7948	865000	10029	IgG-MCC-150ng-1.raw	P01857|IGHG1_HUMAN	5	15126	(HexNAc)3(Hex)3(Fuc)1_18:0	N5:(HexNAc)3(Hex)3(Fuc)1_18:0:1000.00
EEQYN(+1241.45)STYR	(HexNAc)3(Hex)3(Fuc)1	490	NLink		0	0	44.45	51.68	37.21	2.83	2429.96	1241.45	9	4	1215.99	2	14.6714	968000	5932	IgG-MCC-150ng-1.raw	P01857|IGHG1_HUMAN	5	15131	(HexNAc)3(Hex)3(Fuc)1_18:0	N5:(HexNAc)3(Hex)3(Fuc)1_18:0:1000.00
EEQYN(+1241.45)STYR	(HexNAc)3(Hex)3(Fuc)1	490	NLink		0	0	41.67	48.38	34.97	2.96	2429.96	1241.45	9	2.4	1215.99	2	11.0764	942000	4343	IgG-MCC-150ng-1.raw	P01857|IGHG1_HUMAN	5	15121	(HexNAc)3(Hex)3(Fuc)1_18:0	N5:(HexNAc)3(Hex)3(Fuc)1_18:0:1000.00
EEQYN(+1241.45)STYR	(HexNAc)3(Hex)3(Fuc)1	490	NLink		0	0	46.81	52.32	41.3	2.81	2429.96	1241.45	9	3.6	1215.99	2	27.3266		13161	IgG-MCC-150ng-1.raw	P01857|IGHG1_HUMAN	5	0	(HexNAc)3(Hex)3(Fuc)1_18:0	N5:(HexNAc)3(Hex)3(Fuc)1_18:0:1000.00
EEQYN(+1241.45)STYR	(HexNAc)3(Hex)3(Fuc)1	490	NLink		0	0	37.48	47.6	27.36	2.99	2429.96	1241.45	9	3.2	1215.99	2	19.7948	865000	9272	IgG-MCC-150ng-1.raw	P01857|IGHG1_HUMAN	5	15126	(HexNAc)3(Hex)3(Fuc)1_18:0	N5:(HexNAc)3(Hex)3(Fuc)1_18:0:1000.00
EEQYN(+1241.45)STY	(HexNAc)3(Hex)3(Fuc)1	490	NLink		0	0	36.68	46	27.36	4.31	2273.86	1241.45	8	0	1137.94	2	13.1056	293000	5184	IgG-MCC-150ng-1.raw	P01857|IGHG1_HUMAN	5	13612	(HexNAc)3(Hex)3(Fuc)1_245:0	N5:(HexNAc)3(Hex)3(Fuc)1_245:0:1000.00
EEQYN(+1257.45)STFR	(HexNAc)3(Hex)4	40	NLink		0	0	15.02	2.91	27.13	0	2429.96	1257.45	9	0.6	1215.99	2	0.6037	243000	99	IgG-MCC-150ng-2.raw	P01860|IGHG3_HUMAN	5	16706	(HexNAc)3(Hex)4_20:0	N5:(HexNAc)3(Hex)4_20:0:1000.00
EEQYN(+1257.45)STFR	(HexNAc)3(Hex)4	40	NLink		0	1	51.41	65.43	37.39	0	2429.96	1257.45	9	2.9	1215.49	2	12.8507		5856	IgG-MCC-150ng-2.raw	P01860|IGHG3_HUMAN	5	0	(HexNAc)3(Hex)4_20:0	N5:(HexNAc)3(Hex)4_20:0:1000.00
EEQYN(+1257.45)STFR	(HexNAc)3(Hex)4	40	NLink		0	0	41.07	48.57	33.56	0	2429.96	1257.45	9	2.9	1215.99	2	15.8584	417000	7535	IgG-MCC-150ng-2.raw	P01860|IGHG3_HUMAN	5	16721	(HexNAc)3(Hex)4_20:0	N5:(HexNAc)3(Hex)4_20:0:1001.00
EEQYN(+1257.45)STFR	(HexNAc)3(Hex)4	40	NLink		0	1	50.16	56.03	44.29	0	2429.96	1257.45	9	6	1215.49	2	15.4169		6522	IgG-MCC-150ng-1.raw	P01860|IGHG3_HUMAN	5	0	(HexNAc)3(Hex)4_20:0	N5:(HexNAc)3(Hex)4_20:0:1000.00
EEQYN(+1257.45)STYR	(HexNAc)3(Hex)4	40	NLink		0	0	63.27	57.42	69.12	0	2445.95	1257.45	9	-0.4	1223.98	2	10.0939	5540000	4268	IgG-MCC-150ng-2.raw	P01857|IGHG1_HUMAN	5	16863	(HexNAc)3(Hex)4_20:0	N5:(HexNAc)3(Hex)4_20:0:1000.00
EEQYN(+1257.45)STYR	(HexNAc)3(Hex)4	40	NLink		0	0	65.86	63.6	68.12	0	2445.95	1257.45	9	-0.4	1223.98	2	10.0939	5540000	4277	IgG-MCC-150ng-2.raw	P01857|IGHG1_HUMAN	5	16863	(HexNAc)3(Hex)4_20:0	N5:(HexNAc)3(Hex)4_20:0:1000.00
EEQYN(+1257.45)STYR	(HexNAc)3(Hex)4	40	NLink		0	0	56.76	58.86	54.65	0	2445.95	1257.45	9	-0.5	1223.98	2	10.6049		3750	IgG-MCC-150ng-1.raw	P01857|IGHG1_HUMAN	5	0	(HexNAc)3(Hex)4_20:0	N5:(HexNAc)3(Hex)4_20:0:1000.00
EEQYN(+1257.45)STYR	(HexNAc)3(Hex)4	40	NLink		0	0	66.31	60.62	72	0	2445.95	1257.45	9	-0.4	1223.98	2	10.0423	10100000	3446	IgG-MCC-150ng-1.raw	P01857|IGHG1_HUMAN	5	15243	(HexNAc)3(Hex)4_20:0	N5:(HexNAc)3(Hex)4_20:0:1000.00
EEQYN(+1257.45)STYR	(HexNAc)3(Hex)4	40	NLink		0	0	61.28	56.15	66.4	0	2445.95	1257.45	9	-0.4	1223.98	2	10.0423	10100000	3427	IgG-MCC-150ng-1.raw	P01857|IGHG1_HUMAN	5	15243	(HexNAc)3(Hex)4_20:0	N5:(HexNAc)3(Hex)4_20:0:1000.00
EEQYN(+1298.48)STFR	(HexNAc)4(Hex)3	118	NLink		0	0	63.72	72.12	55.31	100	2470.98	1298.48	9	0.7	1236.5	2	12.9173	9930000	5894	IgG-MCC-150ng-2.raw	P01860|IGHG3_HUMAN	5	17155	(HexNAc)4(Hex)3_59:0	N5:(HexNAc)4(Hex)3_59:0:1000.00
EEQYN(+1298.48)STFR	(HexNAc)4(Hex)3	118	NLink		0	0	43.35	47.57	39.12	100	2470.98	1298.48	9	0.4	824.669	3	12.9159	1220000	5935	IgG-MCC-150ng-2.raw	P01860|IGHG3_HUMAN	5	2299	(HexNAc)4(Hex)3_59:0	N5:(HexNAc)4(Hex)3_59:0:1000.00
EEQYN(+1298.48)STFR	(HexNAc)4(Hex)3	118	NLink		0	0	62.94	73.78	52.11	100	2470.98	1298.48	9	0.7	1236.5	2	12.9173	9930000	5884	IgG-MCC-150ng-2.raw	P01860|IGHG3_HUMAN	5	17155	(HexNAc)4(Hex)3_59:0	N5:(HexNAc)4(Hex)3_59:0:1000.00
EEQYN(+1298.48)STFR	(HexNAc)4(Hex)3	118	NLink		0	0	49.61	61.13	38.1	100	2470.98	1298.48	9	0.4	824.669	3	12.9159	1220000	5871	IgG-MCC-150ng-2.raw	P01860|IGHG3_HUMAN	5	2299	(HexNAc)4(Hex)3_59:0	N5:(HexNAc)4(Hex)3_59:0:1000.00
EEQYN(+1298.48)STFR	(HexNAc)4(Hex)3	118	NLink		0	0	54.95	60.35	49.54	100	2470.98	1298.48	9	0.4	824.669	3	12.9159	1220000	5888	IgG-MCC-150ng-2.raw	P01860|IGHG3_HUMAN	5	2299	(HexNAc)4(Hex)3_59:0	N5:(HexNAc)4(Hex)3_59:0:1000.00
EEQYN(+1298.48)STFR	(HexNAc)4(Hex)3	118	NLink		0	0	18.8	6.29	31.31	100	2470.98	1298.48	9	0.8	1236.5	2	10.2456	2030000	4391	IgG-MCC-150ng-2.raw	P01860|IGHG3_HUMAN	5	17156	(HexNAc)4(Hex)3_59:0	N5:(HexNAc)4(Hex)3_59:0:1000.00
EEQYN(+1298.48)STFR	(HexNAc)4(Hex)3	118	NLink		0	0	55.02	49.84	60.19	100	2470.98	1298.48	9	0.4	824.669	3	12.9159	1220000	5897	IgG-MCC-150ng-2.raw	P01860|IGHG3_HUMAN	5	2299	(HexNAc)4(Hex)3_59:0	N5:(HexNAc)4(Hex)3_59:0:1000.00
EEQYN(+1298.48)STFR	(HexNAc)4(Hex)3	118	NLink		0	0	52.87	56.39	49.35	100	2470.98	1298.48	9	0.5	824.669	3	12.6334	1420000	4950	IgG-MCC-150ng-1.raw	P01860|IGHG3_HUMAN	5	2033	(HexNAc)4(Hex)3_59:0	N5:(HexNAc)4(Hex)3_59:0:1000.00
EEQYN(+1298.48)STFR	(HexNAc)4(Hex)3	118	NLink		0	0	26.86	18.94	34.77	100	2470.98	1298.48	9	0	1236.5	2	10.2085	4040000	3541	IgG-MCC-150ng-1.raw	P01860|IGHG3_HUMAN	5	15507	(HexNAc)4(Hex)3_59:0	N5:(HexNAc)4(Hex)3_59:0:1000.00
EEQYN(+1298.48)STFR	(HexNAc)4(Hex)3	118	NLink		0	0	49.31	55.05	43.58	100	2470.98	1298.48	9	0.5	824.669	3	12.6334	1420000	4961	IgG-MCC-150ng-1.raw	P01860|IGHG3_HUMAN	5	2033	(HexNAc)4(Hex)3_59:0	N5:(HexNAc)4(Hex)3_59:0:1000.00
EEQYN(+1298.48)STYR	(HexNAc)4(Hex)3	118	NLink		0	0	42.03	59.36	24.71	100	2486.98	1298.48	9	2.6	1244.5	2	11.6014	814000	5157	IgG-MCC-150ng-2.raw	P01857|IGHG1_HUMAN	5	17329	(HexNAc)4(Hex)3_59:0	N5:(HexNAc)4(Hex)3_59:0:1000.00
EEQYN(+1298.48)STYR	(HexNAc)4(Hex)3	118	NLink		0	2	63.15	52.21	74.09	100	2486.98	1298.48	9	-1	1245	2	10.1764		4311	IgG-MCC-150ng-2.raw	P01857|IGHG1_HUMAN	5	0	(HexNAc)4(Hex)3_59:0	N5:(HexNAc)4(Hex)3_59:0:1000.00
EEQYN(+1298.48)STYR	(HexNAc)4(Hex)3	118	NLink		0	0	47.99	67.14	28.83	100	2486.98	1298.48	9	2	1244.5	2	32.6782	600000	16981	IgG-MCC-150ng-2.raw	P01857|IGHG1_HUMAN	5	17325	(HexNAc)4(Hex)3_59:0	N5:(HexNAc)4(Hex)3_59:0:1000.00
EEQYN(+1298.48)STYR	(HexNAc)4(Hex)3	118	NLink		0	0	65.35	58.7	72	100	2486.98	1298.48	9	0.2	1244.5	2	10.1245	80500000	4287	IgG-MCC-150ng-2.raw	P01857|IGHG1_HUMAN	5	17317	(HexNAc)4(Hex)3_59:0	N5:(HexNAc)4(Hex)3_59:0:1000.00
EEQYN(+1298.48)STYR	(HexNAc)4(Hex)3	118	NLink		0	0	63.83	55.91	71.75	100	2486.98	1298.48	9	0.2	1244.5	2	10.1245	80500000	4278	IgG-MCC-150ng-2.raw	P01857|IGHG1_HUMAN	5	17317	(HexNAc)4(Hex)3_59:0	N5:(HexNAc)4(Hex)3_59:0:1000.00
EEQYN(+1298.48)STYR	(HexNAc)4(Hex)3	118	NLink		0	0	52.55	58.08	47.03	100	2486.98	1298.48	9	1.5	830.002	3	10.0903		4258	IgG-MCC-150ng-2.raw	P01857|IGHG1_HUMAN	5	0	(HexNAc)4(Hex)3_59:0	N5:(HexNAc)4(Hex)3_59:0:1000.00
EEQYN(+1298.48)STYR	(HexNAc)4(Hex)3	118	NLink		0	0	41.64	52.7	30.58	100	2486.98	1298.48	9	2.6	1244.5	2	11.6014	814000	5116	IgG-MCC-150ng-2.raw	P01857|IGHG1_HUMAN	5	17329	(HexNAc)4(Hex)3_59:0	N5:(HexNAc)4(Hex)3_59:0:1000.00
EEQYN(+1298.48)STYR	(HexNAc)4(Hex)3	118	NLink		0	0	46.31	60.86	31.76	100	2486.98	1298.48	9	2	1244.5	2	32.6782	600000	17023	IgG-MCC-150ng-2.raw	P01857|IGHG1_HUMAN	5	17325	(HexNAc)4(Hex)3_59:0	N5:(HexNAc)4(Hex)3_59:0:1000.00
EEQYN(+1298.48)STYR	(HexNAc)4(Hex)3	118	NLink		0	2	46.76	40.02	53.51	100	2486.98	1298.48	9	-1.2	830.335	3	10.1616		4302	IgG-MCC-150ng-2.raw	P01857|IGHG1_HUMAN	5	0	(HexNAc)4(Hex)3_59:0	N5:(HexNAc)4(Hex)3_59:0:1000.00
EEQYN(+1298.48)STYR	(HexNAc)4(Hex)3	118	NLink		0	1	71.2	48.31	94.09	100	2486.98	1298.48	9	1	829.666	3	10.1303		4282	IgG-MCC-150ng-2.raw	P01857|IGHG1_HUMAN	5	0	(HexNAc)4(Hex)3_59:0	N5:(HexNAc)4(Hex)3_59:0:1000.00
EEQYN(+1298.48)STYR	(HexNAc)4(Hex)3	118	NLink		0	2	70.87	63.2	78.53	100	2486.98	1298.48	9	-1.8	1245	2	10.29		4381	IgG-MCC-150ng-2.raw	P01857|IGHG1_HUMAN	5	0	(HexNAc)4(Hex)3_59:0	N5:(HexNAc)4(Hex)3_59:0:1000.00
EEQYN(+1298.48)STYR	(HexNAc)4(Hex)3	118	NLink		0	0	56.48	62.51	50.45	100	2486.98	1298.48	9	2.1	1244.5	2	32.5825	332000	16156	IgG-MCC-150ng-1.raw	P01857|IGHG1_HUMAN	5	15619	(HexNAc)4(Hex)3_59:0	N5:(HexNAc)4(Hex)3_59:0:1000.00
EEQYN(+1298.48)STYR	(HexNAc)4(Hex)3	118	NLink		0	0	64.48	51.14	77.83	100	2486.98	1298.48	9	-0.6	1244.5	2	10.0591	96500000	3434	IgG-MCC-150ng-1.raw	P01857|IGHG1_HUMAN	5	15606	(HexNAc)4(Hex)3_59:0	N5:(HexNAc)4(Hex)3_59:0:1000.00
EEQYN(+1298.48)STYR	(HexNAc)4(Hex)3	118	NLink		0	0	44.41	64.13	24.7	100	2486.98	1298.48	9	2.2	1244.5	2	24.6294	828000	12614	IgG-MCC-150ng-1.raw	P01857|IGHG1_HUMAN	5	15621	(HexNAc)4(Hex)3_59:0	N5:(HexNAc)4(Hex)3_59:0:1000.00
EEQYN(+1298.48)STYR	(HexNAc)4(Hex)3	118	NLink		0	0	64.34	59.89	68.79	100	2486.98	1298.48	9	-0.6	1244.5	2	10.0591	96500000	3445	IgG-MCC-150ng-1.raw	P01857|IGHG1_HUMAN	5	15606	(HexNAc)4(Hex)3_59:0	N5:(HexNAc)4(Hex)3_59:0:1000.00
EEQYN(+1298.48)STYR	(HexNAc)4(Hex)3	118	NLink		0	2	34.55	40.16	28.94	100	2486.98	1298.48	9	-0.6	1245	2	16.7439		7254	IgG-MCC-150ng-1.raw	P01857|IGHG1_HUMAN	5	0	(HexNAc)4(Hex)3_59:0	N5:(HexNAc)4(Hex)3_59:0:1000.00
EEQYN(+1298.48)STYR	(HexNAc)4(Hex)3	118	NLink		0	0	70.67	67.49	73.84	100	2486.98	1298.48	9	-0.1	830	3	10.0751		3441	IgG-MCC-150ng-1.raw	P01857|IGHG1_HUMAN	5	0	(HexNAc)4(Hex)3_59:0	N5:(HexNAc)4(Hex)3_59:0:1000.00
EEQYN(+1298.48)STYR	(HexNAc)4(Hex)3	118	NLink		0	0	51.49	66.26	36.73	100	2486.98	1298.48	9	9.3	1244.51	2	30.3777	204000	15710	IgG-MCC-150ng-1.raw	P01857|IGHG1_HUMAN	5	15641	(HexNAc)4(Hex)3_59:0	N5:(HexNAc)4(Hex)3_59:0:1000.00
EEQYN(+1403.51)STFR	(HexNAc)3(Hex)4(Fuc)1	44	NLink		0	0	44.48	47.89	41.07	0	2576.02	1403.51	9	1	1289.02	2	12.5824	10300000	5707	IgG-MCC-150ng-2.raw	P01860|IGHG3_HUMAN	5	18034	(HexNAc)3(Hex)4(Fuc)1_22:0	N5:(HexNAc)3(Hex)4(Fuc)1_22:0:1000.00
[truncated: 672 more rows]

## Sheet: pGlyco3
GlySpec	PepSpec	RawName	Scan	RT	PrecursorMH	PrecursorMZ	Charge	Rank	Peptide	Mod	PeptideMH	Glycan(H,N,A,F)	GlycanComposition	PlausibleStruct	GlyID	GlyFrag	GlyMass	GlySite	TotalScore	PepScore	GlyScore	CoreMatched	MassDeviation	PPM	GlyIonRatio	byIonRatio	czIonRatio	GlyDecoy	PepDecoy	IsSmallGlycan	GlycanPEP	GlycanFDR	PeptidePEP	PeptideFDR	TotalFDR	Proteins	Genes	ProSites	MonoArea	IsotopeArea	CorrectedGlycan(H,N,A,F)	CorrectedComposition	CorrectedMonoArea	CorrectedIsotopeArea
[truncated: 3,212 more rows]

[truncated: 1 more sheets: MSFragger]
