# Supplementary material for: Glycopeptide database search and de novo sequencing with PEAKS GlycanFinder enable highly sensitive glycoproteomics
Source: Nat Commun. 2023 Jul 8;14:4046. doi: 10.1038/s41467-023-39699-5 (PMC10329677; doi:10.1038/s41467-023-39699-5)
Supplement: Supplementary file 8 — Supplementary Data 4 [file 41467_2023_39699_MOESM8_ESM.xlsx]

## Sheet: Sheet1
Supplementary Data 4. glycoPSMs identified by GlycanFinder on the IgG timsTOF dataset.
The p value in -10LgP is defined as the probability that a false identification achieves the same or better matching score [47]. It is calculated as the ratio between the number of false identifications above a given score and the total number of false identifications.

## Sheet: GlycanFinder
Peptide	Glycan	Glycan ID	Glycan Type	Adduct	Adduct Mass	Isotopic Shift	-10LgP	Glycan Score	Peptide Score	S-Score (%)	Mass	Glycan Mass	Length	ppm	m/z	z	RT	1/k0 Start	1/k0 End	Area	Precursor Id	Source File	Accession	Glycosylation position	Feature id	PTM	AScore
EEQ(+0.98)FN(+1403.51)STFR	(HexNAc)3(Hex)4(Fuc)1	44	NLink		0	1	34.7	35.36	34.05	0	2561	1403.51	9	7.4	1281.02	2	19.3045	1.2793	1.2934	11800	3845	Glycopeptide_IgG_100ng_Trypsin-ON_one-column_MCC_glycopeptide_method_0806_Slot1-31_1_1397.d	P01859|IGHG2_HUMAN	5	644	Deamidation (NQ);(HexNAc)3(Hex)4(Fuc)1_22:0	Q3:Deamidation (NQ):1000.00;N5:(HexNAc)3(Hex)4(Fuc)1_22:0:1000.00
EEQ(+0.98)FN(+1444.53)STFR	(HexNAc)4(Hex)3(Fuc)1	120	NLink		0	0	48.8	58.49	39.1	100	2602.03	1444.53	9	1.3	1302.02	2	21.155	1.2864	1.3004		4596	Glycopeptide_IgG_100ng_Trypsin-ON_one-column_MCC_glycopeptide_method_0806_Slot1-31_1_1397.d	P01859|IGHG2_HUMAN	5	0	Deamidation (NQ);(HexNAc)4(Hex)3(Fuc)1_60:0	Q3:Deamidation (NQ):1000.00;N5:(HexNAc)4(Hex)3(Fuc)1_60:0:1000.00
EEQ(+0.98)FN(+1444.53)STFR	(HexNAc)4(Hex)3(Fuc)1	120	NLink		0	1	40.52	49.85	31.19	100	2602.03	1444.53	9	10.3	1301.53	2	22.3603	1.2846	1.2986	276	4775	Glycopeptide_IgG_100ng_Trypsin-ON_one-column_MCC_glycopeptide_method_0806_Slot1-31_1_1397.d	P01859|IGHG2_HUMAN	5	678	Deamidation (NQ);(HexNAc)4(Hex)3(Fuc)1_60:0	Q3:Deamidation (NQ):1000.00;N5:(HexNAc)4(Hex)3(Fuc)1_60:0:1000.00
EEQ(+0.98)FN(+1444.53)STFR	(HexNAc)4(Hex)3(Fuc)1	120	NLink		0	1	44.14	50.83	37.46	100	2602.03	1444.53	9	11.7	1301.53	2	21.8412	1.2802	1.2943	9200	4665	Glycopeptide_IgG_100ng_Trypsin-ON_one-column_MCC_glycopeptide_method_0806_Slot1-31_1_1400.d	P01859|IGHG2_HUMAN	5	708	Deamidation (NQ);(HexNAc)4(Hex)3(Fuc)1_60:0	Q3:Deamidation (NQ):1000.00;N5:(HexNAc)4(Hex)3(Fuc)1_60:0:1000.00
EEQ(+0.98)FN(+1606.59)STFR	(HexNAc)4(Hex)4(Fuc)1	130	NLink		0	1	35.32	35.98	34.67	0	2764.08	1606.59	9	14.7	1382.57	2	23.679	1.3293	1.3434	472	4930	Glycopeptide_IgG_100ng_Trypsin-ON_one-column_MCC_glycopeptide_method_0806_Slot1-31_1_1397.d	P01859|IGHG2_HUMAN	5	950	Deamidation (NQ);(HexNAc)4(Hex)4(Fuc)1_65:0	Q3:Deamidation (NQ):1000.00;N5:(HexNAc)4(Hex)4(Fuc)1_65:0:1000.00
EEQ(+0.98)FN(+1606.59)STFR	(HexNAc)4(Hex)4(Fuc)1	130	NLink		0	1	39.3	45.5	33.09	0	2764.08	1606.59	9	11.8	1382.56	2	21.2032	1.3223	1.3364	5850	4613	Glycopeptide_IgG_100ng_Trypsin-ON_one-column_MCC_glycopeptide_method_0806_Slot1-31_1_1400.d	P01859|IGHG2_HUMAN	5	949	Deamidation (NQ);(HexNAc)4(Hex)4(Fuc)1_65:0	Q3:Deamidation (NQ):1000.00;N5:(HexNAc)4(Hex)4(Fuc)1_65:0:1000.00
EEQ(+0.98)FN(+1647.61)STFR	(HexNAc)5(Hex)3(Fuc)1	194	NLink		0	6	28.37	19.98	36.76	100	2805.11	1647.61	9	-4.1	1405.07	2	29.4684	1.3258	1.3399		6028	Glycopeptide_IgG_100ng_Trypsin-ON_one-column_MCC_glycopeptide_method_0806_Slot1-31_1_1397.d	P01859|IGHG2_HUMAN	5	0	Deamidation (NQ);(HexNAc)5(Hex)3(Fuc)1_97:0	Q3:Deamidation (NQ):1000.00;N5:(HexNAc)5(Hex)3(Fuc)1_97:0:1000.00
EEQ(+0.98)FN(+1663.61)STFR	(HexNAc)5(Hex)4	198	NLink		0	0	32.42	32.98	31.85	0	2821.11	1663.61	9	10	941.385	3	19.905	0.9411	0.9552		4300	Glycopeptide_IgG_100ng_Trypsin-ON_one-column_MCC_glycopeptide_method_0806_Slot1-31_1_1397.d	P01859|IGHG2_HUMAN	5	0	Deamidation (NQ);(HexNAc)5(Hex)4_99:0	Q3:Deamidation (NQ):1000.00;N5:(HexNAc)5(Hex)4_99:0:1000.00
EEQ(+0.98)FN(+1768.64)STFR	(HexNAc)4(Hex)5(Fuc)1	148	NLink		0	0	43.06	48.2	37.92	100	2926.14	1768.64	9	11.4	1464.09	2	21.0215	1.3618	1.3758		4580	Glycopeptide_IgG_100ng_Trypsin-ON_one-column_MCC_glycopeptide_method_0806_Slot1-31_1_1400.d	P01859|IGHG2_HUMAN	5	0	Deamidation (NQ);(HexNAc)4(Hex)5(Fuc)1_74:0	Q3:Deamidation (NQ):1000.00;N5:(HexNAc)4(Hex)5(Fuc)1_74:0:1000.00
EEQ(+0.98)FN(+1897.68)STYR	(HexNAc)4(Hex)4(Fuc)1(NeuAc)1	134	NLink		0	1	52.1	69.89	34.31	0	3071.17	1897.68	9	5.5	1024.4	3	18.7074	0.9791	0.9932		3634	Glycopeptide_IgG_100ng_Trypsin-ON_one-column_MCC_glycopeptide_method_0806_Slot1-31_1_1400.d	P01861|IGHG4_HUMAN	5	0	Deamidation (NQ);(HexNAc)4(Hex)4(Fuc)1(NeuAc)1_67:0	Q3:Deamidation (NQ):1000.00;N5:(HexNAc)4(Hex)4(Fuc)1(NeuAc)1_67:0:1000.00
EEQ(+0.98)FN(+2059.73)STFR	(HexNAc)4(Hex)5(Fuc)1(NeuAc)1	152	NLink		0	1	40.75	48.41	33.08	0	3217.23	2059.73	9	9.1	1073.09	3	22.9508	1.0364	1.0506		4952	Glycopeptide_IgG_100ng_Trypsin-ON_one-column_MCC_glycopeptide_method_0806_Slot1-31_1_1400.d	P01859|IGHG2_HUMAN	5	0	Deamidation (NQ);(HexNAc)4(Hex)5(Fuc)1(NeuAc)1_76:0	Q3:Deamidation (NQ):1000.00;N5:(HexNAc)4(Hex)5(Fuc)1(NeuAc)1_76:0:1000.00
EEQ(+0.98)YN(+1095.40)STYR	(HexNAc)3(Hex)3	32	NLink		0	1	39.88	48.35	31.41	0	2284.88	1095.4	9	13	1142.96	2	11.4167	1.217	1.231	290	1199	Glycopeptide_IgG_100ng_Trypsin-ON_one-column_MCC_glycopeptide_method_0806_Slot1-31_1_1400.d	P01857|IGHG1_HUMAN	5	507	Deamidation (NQ);(HexNAc)3(Hex)3_16:0	Q3:Deamidation (NQ):1000.00;N5:(HexNAc)3(Hex)3_16:0:1000.00
EEQ(+0.98)YN(+1444.53)STYR	(HexNAc)4(Hex)3(Fuc)1	120	NLink		0	1	48.57	46.62	50.52	100	2634.02	1444.53	9	3	1317.52	2	12.1842	1.2837	1.2978		1618	Glycopeptide_IgG_100ng_Trypsin-ON_one-column_MCC_glycopeptide_method_0806_Slot1-31_1_1400.d	P01857|IGHG1_HUMAN	5	0	Deamidation (NQ);(HexNAc)4(Hex)3(Fuc)1_60:0	Q3:Deamidation (NQ):1000.00;N5:(HexNAc)4(Hex)3(Fuc)1_60:0:1000.00
EEQ(+0.98)YN(+1444.53)STYR	(HexNAc)4(Hex)3(Fuc)1	120	NLink		0	1	46.77	37.46	56.08	100	2634.02	1444.53	9	12	1317.53	2	11.5681	1.2881	1.3022	149000	1614	Glycopeptide_IgG_100ng_Trypsin-ON_one-column_MCC_glycopeptide_method_0806_Slot1-31_1_1400.d	P01857|IGHG1_HUMAN	5	769	Deamidation (NQ);(HexNAc)4(Hex)3(Fuc)1_60:0	Q3:Deamidation (NQ):1000.00;N5:(HexNAc)4(Hex)3(Fuc)1_60:0:1000.00
EEQ(+0.98)YN(+1606.59)STYR	(HexNAc)4(Hex)4(Fuc)1	130	NLink		0	1	36.73	37.58	35.88	0	2796.07	1606.59	9	8.4	1398.55	2	11.8639	1.3267	1.3407		1595	Glycopeptide_IgG_100ng_Trypsin-ON_one-column_MCC_glycopeptide_method_0806_Slot1-31_1_1397.d	P01857|IGHG1_HUMAN	5	0	Deamidation (NQ);(HexNAc)4(Hex)4(Fuc)1_65:0	Q3:Deamidation (NQ):1000.00;N5:(HexNAc)4(Hex)4(Fuc)1_65:0:1000.00
EEQ(+0.98)YN(+1647.61)STFR	(HexNAc)5(Hex)3(Fuc)1	194	NLink		0	1	46.35	53.01	39.68	100	2821.11	1647.61	9	9.8	1411.07	2	15.2969	1.346	1.36	37700	2627	Glycopeptide_IgG_100ng_Trypsin-ON_one-column_MCC_glycopeptide_method_0806_Slot1-31_1_1400.d	P01860|IGHG3_HUMAN	5	1066	Deamidation (NQ);(HexNAc)5(Hex)3(Fuc)1_97:0	Q3:Deamidation (NQ):1000.00;N5:(HexNAc)5(Hex)3(Fuc)1_97:0:1000.00
EEQ(+0.98)YN(+1702.58)STYR	(HexNAc)2(Hex)8	18	NLink		0	0	30	20.96	39.05	0	2892.07	1702.58	9	0.5	1447.04	2	17.0997	1.3469	1.3609	273	3145	Glycopeptide_IgG_100ng_Trypsin-ON_one-column_MCC_glycopeptide_method_0806_Slot1-31_1_1400.d	P01857|IGHG1_HUMAN	5	1203	Deamidation (NQ);(HexNAc)2(Hex)8_9:0	Q3:Deamidation (NQ):1000.00;N5:(HexNAc)2(Hex)8_9:0:1000.00
EEQ(+0.98)YN(+1768.64)STYR	(HexNAc)4(Hex)5(Fuc)1	148	NLink		0	1	35.87	34.14	37.61	100	2958.13	1768.64	9	8.2	1479.58	2	11.8059	1.3486	1.3627	586	1588	Glycopeptide_IgG_100ng_Trypsin-ON_one-column_MCC_glycopeptide_method_0806_Slot1-31_1_1397.d	P01857|IGHG1_HUMAN	5	1256	Deamidation (NQ);(HexNAc)4(Hex)5(Fuc)1_74:0	Q3:Deamidation (NQ):1000.00;N5:(HexNAc)4(Hex)5(Fuc)1_74:0:1000.00
EEQ(+0.98)YN(+1809.66)STYR	(HexNAc)5(Hex)4(Fuc)1	200	NLink		0	1	48.9	34.72	63.08	0	2999.15	1809.66	9	7.9	1000.4	3	11.6147	0.9632	0.9773	4240	1429	Glycopeptide_IgG_100ng_Trypsin-ON_one-column_MCC_glycopeptide_method_0806_Slot1-31_1_1397.d	P01857|IGHG1_HUMAN	5	225	Deamidation (NQ);(HexNAc)5(Hex)4(Fuc)1_100:0	Q3:Deamidation (NQ):1000.00;N5:(HexNAc)5(Hex)4(Fuc)1_100:0:1000.00
EEQ(+0.98)YN(+1913.68)STYR	(HexNAc)4(Hex)5(NeuAc)1	162	NLink		0	1	38.54	40.35	36.72	0	3103.16	1913.68	9	11.5	1552.1	2	13.9208	1.4038	1.4178	17300	2116	Glycopeptide_IgG_100ng_Trypsin-ON_one-column_MCC_glycopeptide_method_0806_Slot1-31_1_1397.d	P01857|IGHG1_HUMAN	5	1411	Deamidation (NQ);(HexNAc)4(Hex)5(NeuAc)1_81:0	Q3:Deamidation (NQ):1000.00;N5:(HexNAc)4(Hex)5(NeuAc)1_81:0:1000.00
EEQFN(+1079.40)STFR	(HexNAc)3(Hex)2(Fuc)1	486	NLink		0	0	59.54	50.87	68.21	100	2235.92	1079.4	9	-0.4	1118.96	2	19.8839	1.2082	1.2222		4147	Glycopeptide_IgG_100ng_Trypsin-ON_one-column_MCC_glycopeptide_method_0806_Slot1-31_1_1400.d	P01859|IGHG2_HUMAN	5	0	(HexNAc)3(Hex)2(Fuc)1_243:0	N5:(HexNAc)3(Hex)2(Fuc)1_243:0:1000.00
EEQFN(+1216.42)STFR	(HexNAc)2(Hex)5	8	NLink		0	0	47.73	60.04	35.41	100	2372.94	1216.42	9	1.3	1187.48	2	19.3282	1.2082	1.2222	1070	3928	Glycopeptide_IgG_100ng_Trypsin-ON_one-column_MCC_glycopeptide_method_0806_Slot1-31_1_1397.d	P01859|IGHG2_HUMAN	5	553	(HexNAc)2(Hex)5_4:0	N5:(HexNAc)2(Hex)5_4:0:1000.00
EEQFN(+1216.42)STFR	(HexNAc)2(Hex)5	8	NLink		0	0	56.91	63.37	50.45	100	2372.94	1216.42	9	1.3	1187.48	2	19.3282	1.2073	1.2214	1070	3894	Glycopeptide_IgG_100ng_Trypsin-ON_one-column_MCC_glycopeptide_method_0806_Slot1-31_1_1397.d	P01859|IGHG2_HUMAN	5	553	(HexNAc)2(Hex)5_4:0	N5:(HexNAc)2(Hex)5_4:0:1000.00
EEQFN(+1241.45)STFR	(HexNAc)3(Hex)3(Fuc)1	36	NLink		0	0	61.82	57.25	66.39	0	2397.97	1241.45	9	0.6	1199.99	2	19.7181	1.2442	1.2583	12900	4188	Glycopeptide_IgG_100ng_Trypsin-ON_one-column_MCC_glycopeptide_method_0806_Slot1-31_1_1397.d	P01859|IGHG2_HUMAN	5	566	(HexNAc)3(Hex)3(Fuc)1_18:0	N5:(HexNAc)3(Hex)3(Fuc)1_18:0:1000.00
EEQFN(+1241.45)STFR	(HexNAc)3(Hex)3(Fuc)1	36	NLink		0	0	62.49	54.37	70.61	0	2397.97	1241.45	9	0.6	1199.99	2	19.7181	1.2398	1.2539	12900	4177	Glycopeptide_IgG_100ng_Trypsin-ON_one-column_MCC_glycopeptide_method_0806_Slot1-31_1_1397.d	P01859|IGHG2_HUMAN	5	566	(HexNAc)3(Hex)3(Fuc)1_18:0	N5:(HexNAc)3(Hex)3(Fuc)1_18:0:1000.00
EEQFN(+1241.45)STFR	(HexNAc)3(Hex)3(Fuc)1	36	NLink		0	0	45.65	56.95	34.36	0	2397.97	1241.45	9	0.6	1199.99	2	19.7181	1.224	1.2381	12900	4057	Glycopeptide_IgG_100ng_Trypsin-ON_one-column_MCC_glycopeptide_method_0806_Slot1-31_1_1397.d	P01859|IGHG2_HUMAN	5	566	(HexNAc)3(Hex)3(Fuc)1_18:0	N5:(HexNAc)3(Hex)3(Fuc)1_18:0:1000.00
EEQFN(+1241.45)STFR	(HexNAc)3(Hex)3(Fuc)1	36	NLink		0	0	45.88	42.33	49.44	0	2397.97	1241.45	9	0.6	1199.99	2	19.7181	1.2293	1.2433	12900	4031	Glycopeptide_IgG_100ng_Trypsin-ON_one-column_MCC_glycopeptide_method_0806_Slot1-31_1_1397.d	P01859|IGHG2_HUMAN	5	566	(HexNAc)3(Hex)3(Fuc)1_18:0	N5:(HexNAc)3(Hex)3(Fuc)1_18:0:1000.00
EEQFN(+1241.45)STFR	(HexNAc)3(Hex)3(Fuc)1	36	NLink		0	0	50.29	54	46.58	0	2397.97	1241.45	9	5.2	1200	2	19.922	1.2565	1.2706		4159	Glycopeptide_IgG_100ng_Trypsin-ON_one-column_MCC_glycopeptide_method_0806_Slot1-31_1_1400.d	P01859|IGHG2_HUMAN	5	0	(HexNAc)3(Hex)3(Fuc)1_18:0	N5:(HexNAc)3(Hex)3(Fuc)1_18:0:1000.00
EEQFN(+1241.45)STFR	(HexNAc)3(Hex)3(Fuc)1	36	NLink		0	0	51.36	47.85	54.87	0	2397.97	1241.45	9	4.3	1200	2	19.8839	1.2785	1.2925		4144	Glycopeptide_IgG_100ng_Trypsin-ON_one-column_MCC_glycopeptide_method_0806_Slot1-31_1_1400.d	P01859|IGHG2_HUMAN	5	0	(HexNAc)3(Hex)3(Fuc)1_18:0	N5:(HexNAc)3(Hex)3(Fuc)1_18:0:1000.00
EEQFN(+1241.45)STFR	(HexNAc)3(Hex)3(Fuc)1	36	NLink		0	0	67.55	53.69	81.4	0	2397.97	1241.45	9	-2.1	1199.99	2	19.8839	1.2249	1.2389		4132	Glycopeptide_IgG_100ng_Trypsin-ON_one-column_MCC_glycopeptide_method_0806_Slot1-31_1_1400.d	P01859|IGHG2_HUMAN	5	0	(HexNAc)3(Hex)3(Fuc)1_18:0	N5:(HexNAc)3(Hex)3(Fuc)1_18:0:1000.00
EEQFN(+1241.45)STFR	(HexNAc)3(Hex)3(Fuc)1	36	NLink		0	0	49.62	48.45	50.78	0	2397.97	1241.45	9	0.5	1199.99	2	20.0694	1.217	1.231	12000	4245	Glycopeptide_IgG_100ng_Trypsin-ON_one-column_MCC_glycopeptide_method_0806_Slot1-31_1_1400.d	P01859|IGHG2_HUMAN	5	573	(HexNAc)3(Hex)3(Fuc)1_18:0	N5:(HexNAc)3(Hex)3(Fuc)1_18:0:1000.00
EEQFN(+1241.45)STFR	(HexNAc)3(Hex)3(Fuc)1	490	NLink		0	0	41.21	44.31	38.11	0	2397.97	1241.45	9	-0.9	1199.99	2	19.6089	1.2433	1.2574	2180	3936	Glycopeptide_IgG_100ng_Trypsin-ON_one-column_MCC_glycopeptide_method_0806_Slot1-31_1_1400.d	P01859|IGHG2_HUMAN	5	572	(HexNAc)3(Hex)3(Fuc)1_18:0	N5:(HexNAc)3(Hex)3(Fuc)1_18:0:1000.00
EEQFN(+1241.45)STFR	(HexNAc)3(Hex)3(Fuc)1	36	NLink		0	0	55.35	51.02	59.68	0	2397.97	1241.45	9	3.6	1200	2	19.8839	1.2504	1.2644		4151	Glycopeptide_IgG_100ng_Trypsin-ON_one-column_MCC_glycopeptide_method_0806_Slot1-31_1_1400.d	P01859|IGHG2_HUMAN	5	0	(HexNAc)3(Hex)3(Fuc)1_18:0	N5:(HexNAc)3(Hex)3(Fuc)1_18:0:1000.00
EEQFN(+1241.45)STFR	(HexNAc)3(Hex)3(Fuc)1	490	NLink		0	0	47.04	46.87	47.2	0.36	2397.97	1241.45	9	-0.9	1199.99	2	19.6089	1.2425	1.2565	2180	3993	Glycopeptide_IgG_100ng_Trypsin-ON_one-column_MCC_glycopeptide_method_0806_Slot1-31_1_1400.d	P01859|IGHG2_HUMAN	5	572	(HexNAc)3(Hex)3(Fuc)1_18:0	N5:(HexNAc)3(Hex)3(Fuc)1_18:0:1000.00
EEQFN(+1257.45)STFR	(HexNAc)3(Hex)4	40	NLink		0	2	45.44	35.84	55.05	0	2413.96	1257.45	9	14.5	1208.51	2	20.1075	1.2635	1.2776	531	4263	Glycopeptide_IgG_100ng_Trypsin-ON_one-column_MCC_glycopeptide_method_0806_Slot1-31_1_1400.d	P01859|IGHG2_HUMAN	5	585	(HexNAc)3(Hex)4_20:0	N5:(HexNAc)3(Hex)4_20:0:1000.00
EEQFN(+1257.45)STF	(HexNAc)3(Hex)4	40	NLink		0	2	35.85	31.77	39.93	0	2257.86	1257.45	8	6.3	1130.45	2	29.7029	1.2521	1.2662	525	6077	Glycopeptide_IgG_100ng_Trypsin-ON_one-column_MCC_glycopeptide_method_0806_Slot1-31_1_1397.d	P01859|IGHG2_HUMAN	5	479	(HexNAc)3(Hex)4_20:0	N5:(HexNAc)3(Hex)4_20:0:1000.00
EEQFN(+1257.45)STF	(HexNAc)3(Hex)4	40	NLink		0	2	39.1	34.19	44.02	0	2257.86	1257.45	8	6.3	1130.45	2	29.7029	1.195	1.2091	525	6073	Glycopeptide_IgG_100ng_Trypsin-ON_one-column_MCC_glycopeptide_method_0806_Slot1-31_1_1397.d	P01859|IGHG2_HUMAN	5	479	(HexNAc)3(Hex)4_20:0	N5:(HexNAc)3(Hex)4_20:0:1000.00
EEQFN(+1257.45)STF	(HexNAc)3(Hex)4	40	NLink		0	2	35.46	34.06	36.86	0	2257.86	1257.45	8	13.2	1130.46	2	29.8115	1.2099	1.224	540	6086	Glycopeptide_IgG_100ng_Trypsin-ON_one-column_MCC_glycopeptide_method_0806_Slot1-31_1_1397.d	P01859|IGHG2_HUMAN	5	480	(HexNAc)3(Hex)4_20:0	N5:(HexNAc)3(Hex)4_20:0:1000.00
EEQFN(+1257.45)STF	(HexNAc)3(Hex)4	40	NLink		0	2	34.86	32.82	36.9	0	2257.86	1257.45	8	6.3	1130.45	2	29.7029	1.1959	1.2099	525	6079	Glycopeptide_IgG_100ng_Trypsin-ON_one-column_MCC_glycopeptide_method_0806_Slot1-31_1_1397.d	P01859|IGHG2_HUMAN	5	479	(HexNAc)3(Hex)4_20:0	N5:(HexNAc)3(Hex)4_20:0:1000.00
EEQFN(+1298.48)STFR	(HexNAc)4(Hex)3	118	NLink		0	0	69.67	65.01	74.33	100	2454.99	1298.48	9	2.4	1228.51	2	19.6605	1.2354	1.2495	12900	4078	Glycopeptide_IgG_100ng_Trypsin-ON_one-column_MCC_glycopeptide_method_0806_Slot1-31_1_1397.d	P01859|IGHG2_HUMAN	5	597	(HexNAc)4(Hex)3_59:0	N5:(HexNAc)4(Hex)3_59:0:1000.00
EEQFN(+1298.48)STFR	(HexNAc)4(Hex)3	118	NLink		0	0	70.49	70.94	70.04	100	2454.99	1298.48	9	2.4	1228.51	2	19.6605	1.2512	1.2653	12900	4110	Glycopeptide_IgG_100ng_Trypsin-ON_one-column_MCC_glycopeptide_method_0806_Slot1-31_1_1397.d	P01859|IGHG2_HUMAN	5	597	(HexNAc)4(Hex)3_59:0	N5:(HexNAc)4(Hex)3_59:0:1000.00
EEQFN(+1298.48)STFR	(HexNAc)4(Hex)3	118	NLink		0	0	62.4	62.62	62.18	100	2454.99	1298.48	9	2.3	1228.51	2	19.9939	1.2337	1.2477	13700	4192	Glycopeptide_IgG_100ng_Trypsin-ON_one-column_MCC_glycopeptide_method_0806_Slot1-31_1_1400.d	P01859|IGHG2_HUMAN	5	612	(HexNAc)4(Hex)3_59:0	N5:(HexNAc)4(Hex)3_59:0:1000.00
EEQFN(+1298.48)STFR	(HexNAc)4(Hex)3	118	NLink		0	0	71.9	63.02	80.78	100	2454.99	1298.48	9	2.3	1228.51	2	19.9939	1.2328	1.2468	13700	4160	Glycopeptide_IgG_100ng_Trypsin-ON_one-column_MCC_glycopeptide_method_0806_Slot1-31_1_1400.d	P01859|IGHG2_HUMAN	5	612	(HexNAc)4(Hex)3_59:0	N5:(HexNAc)4(Hex)3_59:0:1000.00
EEQFN(+1298.48)STYR	(HexNAc)4(Hex)3	118	NLink		0	0	62.03	63.13	60.94	100	2470.98	1298.48	9	1	1236.5	2	14.9202	1.2416	1.2556	3630	2447	Glycopeptide_IgG_100ng_Trypsin-ON_one-column_MCC_glycopeptide_method_0806_Slot1-31_1_1400.d	P01861|IGHG4_HUMAN	5	625	(HexNAc)4(Hex)3_59:0	N5:(HexNAc)4(Hex)3_59:0:1000.00
EEQFN(+1378.47)STFR	(HexNAc)2(Hex)6	10	NLink		0	0	63.03	58.9	67.16	100	2534.99	1378.47	9	3.8	1268.51	2	19.2315	1.2328	1.2468	899	3807	Glycopeptide_IgG_100ng_Trypsin-ON_one-column_MCC_glycopeptide_method_0806_Slot1-31_1_1397.d	P01859|IGHG2_HUMAN	5	629	(HexNAc)2(Hex)6_5:0	N5:(HexNAc)2(Hex)6_5:0:1000.00
EEQFN(+1378.47)STFR	(HexNAc)2(Hex)6	10	NLink		0	0	65.36	59.82	70.9	100	2534.99	1378.47	9	3.8	1268.51	2	19.2315	1.231	1.2451	899	3832	Glycopeptide_IgG_100ng_Trypsin-ON_one-column_MCC_glycopeptide_method_0806_Slot1-31_1_1397.d	P01859|IGHG2_HUMAN	5	629	(HexNAc)2(Hex)6_5:0	N5:(HexNAc)2(Hex)6_5:0:1000.00
EEQFN(+1378.47)STFR	(HexNAc)2(Hex)6	10	NLink		0	0	60.57	57.02	64.11	100	2534.99	1378.47	9	1.9	1268.5	2	19.5802	1.231	1.2451	1030	3905	Glycopeptide_IgG_100ng_Trypsin-ON_one-column_MCC_glycopeptide_method_0806_Slot1-31_1_1400.d	P01859|IGHG2_HUMAN	5	663	(HexNAc)2(Hex)6_5:0	N5:(HexNAc)2(Hex)6_5:0:1000.00
EEQFN(+1403.51)STFR	(HexNAc)3(Hex)4(Fuc)1	44	NLink		0	0	50.48	36.58	64.38	0	2560.02	1403.51	9	2.8	1281.02	2	24.0309	1.2723	1.2864	516	5053	Glycopeptide_IgG_100ng_Trypsin-ON_one-column_MCC_glycopeptide_method_0806_Slot1-31_1_1397.d	P01859|IGHG2_HUMAN	5	646	(HexNAc)3(Hex)4(Fuc)1_22:0	N5:(HexNAc)3(Hex)4(Fuc)1_22:0:1000.00
EEQFN(+1403.51)STFR	(HexNAc)3(Hex)4(Fuc)1	44	NLink		0	0	32.61	31.47	33.74	0	2560.02	1403.51	9	-1.7	1281.02	2	19.3045	1.2785	1.2925	11800	3866	Glycopeptide_IgG_100ng_Trypsin-ON_one-column_MCC_glycopeptide_method_0806_Slot1-31_1_1397.d	P01859|IGHG2_HUMAN	5	644	(HexNAc)3(Hex)4(Fuc)1_22:0	N5:(HexNAc)3(Hex)4(Fuc)1_22:0:1000.00
EEQFN(+1403.51)STFR	(HexNAc)3(Hex)4(Fuc)1	44	NLink		0	0	43.89	39.08	48.71	0	2560.02	1403.51	9	-1.7	1281.02	2	19.3045	1.2802	1.2943	11800	3831	Glycopeptide_IgG_100ng_Trypsin-ON_one-column_MCC_glycopeptide_method_0806_Slot1-31_1_1397.d	P01859|IGHG2_HUMAN	5	644	(HexNAc)3(Hex)4(Fuc)1_22:0	N5:(HexNAc)3(Hex)4(Fuc)1_22:0:1000.00
EEQFN(+1403.51)STFR	(HexNAc)3(Hex)4(Fuc)1	44	NLink		0	0	50.18	44.62	55.74	0	2560.02	1403.51	9	0.5	1281.02	2	24.3501	1.2583	1.2723		5192	Glycopeptide_IgG_100ng_Trypsin-ON_one-column_MCC_glycopeptide_method_0806_Slot1-31_1_1400.d	P01859|IGHG2_HUMAN	5	0	(HexNAc)3(Hex)4(Fuc)1_22:0	N5:(HexNAc)3(Hex)4(Fuc)1_22:0:1000.00
EEQFN(+1403.51)STFR	(HexNAc)3(Hex)4(Fuc)1	44	NLink		0	0	42.16	44.62	39.7	0	2560.02	1403.51	9	2.4	1281.02	2	19.6599	1.2785	1.2925	13700	3935	Glycopeptide_IgG_100ng_Trypsin-ON_one-column_MCC_glycopeptide_method_0806_Slot1-31_1_1400.d	P01859|IGHG2_HUMAN	5	677	(HexNAc)3(Hex)4(Fuc)1_22:0	N5:(HexNAc)3(Hex)4(Fuc)1_22:0:1000.00
EEQFN(+1403.51)STFR	(HexNAc)3(Hex)4(Fuc)1	44	NLink		0	0	49.99	44.62	55.36	0	2560.02	1403.51	9	2.4	1281.02	2	19.6599	1.253	1.267	13700	3904	Glycopeptide_IgG_100ng_Trypsin-ON_one-column_MCC_glycopeptide_method_0806_Slot1-31_1_1400.d	P01859|IGHG2_HUMAN	5	677	(HexNAc)3(Hex)4(Fuc)1_22:0	N5:(HexNAc)3(Hex)4(Fuc)1_22:0:1000.00
EEQFN(+1403.51)STFR	(HexNAc)3(Hex)4(Fuc)1	44	NLink		0	0	33.42	35.26	31.57	0	2560.02	1403.51	9	3.1	1281.02	2	20.0241	1.2477	1.2618	3170	4219	Glycopeptide_IgG_100ng_Trypsin-ON_one-column_MCC_glycopeptide_method_0806_Slot1-31_1_1400.d	P01859|IGHG2_HUMAN	5	678	(HexNAc)3(Hex)4(Fuc)1_22:0	N5:(HexNAc)3(Hex)4(Fuc)1_22:0:1000.00
EEQFN(+1403.51)STFR	(HexNAc)3(Hex)4(Fuc)1	44	NLink		0	0	63.99	45.81	82.17	0	2560.02	1403.51	9	2.4	1281.02	2	19.6599	1.2749	1.289	13700	3903	Glycopeptide_IgG_100ng_Trypsin-ON_one-column_MCC_glycopeptide_method_0806_Slot1-31_1_1400.d	P01859|IGHG2_HUMAN	5	677	(HexNAc)3(Hex)4(Fuc)1_22:0	N5:(HexNAc)3(Hex)4(Fuc)1_22:0:1000.00
EEQFN(+1419.50)STF	(HexNAc)3(Hex)5	60	NLink		0	2	40.51	34.21	46.82	100	2419.91	1419.5	8	10.4	1211.48	2	29.6341	1.1994	1.2135	455	6054	Glycopeptide_IgG_100ng_Trypsin-ON_one-column_MCC_glycopeptide_method_0806_Slot1-31_1_1397.d	P01859|IGHG2_HUMAN	5	577	(HexNAc)3(Hex)5_30:0	N5:(HexNAc)3(Hex)5_30:0:1000.00
EEQFN(+1419.50)STF	(HexNAc)3(Hex)5	60	NLink		0	2	33.11	21.74	44.47	100	2419.91	1419.5	8	11.5	1211.48	2	29.6196	1.2477	1.2618		6058	Glycopeptide_IgG_100ng_Trypsin-ON_one-column_MCC_glycopeptide_method_0806_Slot1-31_1_1397.d	P01859|IGHG2_HUMAN	5	0	(HexNAc)3(Hex)5_30:0	N5:(HexNAc)3(Hex)5_30:0:1000.00
EEQFN(+1419.50)STF	(HexNAc)3(Hex)5	60	NLink		0	2	33.57	31.12	36.02	100	2419.91	1419.5	8	10.4	1211.48	2	29.6341	1.2003	1.2143	455	6066	Glycopeptide_IgG_100ng_Trypsin-ON_one-column_MCC_glycopeptide_method_0806_Slot1-31_1_1397.d	P01859|IGHG2_HUMAN	5	577	(HexNAc)3(Hex)5_30:0	N5:(HexNAc)3(Hex)5_30:0:1000.00
EEQFN(+1419.50)STF	(HexNAc)3(Hex)5	60	NLink		0	2	38.79	32.26	45.32	100	2419.91	1419.5	8	9.3	1211.48	2	29.1919	1.2451	1.2591	1510	5918	Glycopeptide_IgG_100ng_Trypsin-ON_one-column_MCC_glycopeptide_method_0806_Slot1-31_1_1397.d	P01859|IGHG2_HUMAN	5	576	(HexNAc)3(Hex)5_30:0	N5:(HexNAc)3(Hex)5_30:0:1000.00
EEQFN(+1419.50)STF	(HexNAc)3(Hex)5	60	NLink		0	2	42.85	34.42	51.28	100	2419.91	1419.5	8	10.4	1211.48	2	29.6341	1.1985	1.2126	455	6059	Glycopeptide_IgG_100ng_Trypsin-ON_one-column_MCC_glycopeptide_method_0806_Slot1-31_1_1397.d	P01859|IGHG2_HUMAN	5	577	(HexNAc)3(Hex)5_30:0	N5:(HexNAc)3(Hex)5_30:0:1000.00
EEQFN(+1419.50)STF	(HexNAc)3(Hex)5	60	NLink		0	2	41.3	33.5	49.1	100	2419.91	1419.5	8	9.3	1211.48	2	29.1919	1.246	1.26	1510	5928	Glycopeptide_IgG_100ng_Trypsin-ON_one-column_MCC_glycopeptide_method_0806_Slot1-31_1_1397.d	P01859|IGHG2_HUMAN	5	576	(HexNAc)3(Hex)5_30:0	N5:(HexNAc)3(Hex)5_30:0:1000.00
EEQFN(+1419.50)STF	(HexNAc)3(Hex)5	60	NLink		0	2	39.17	35.32	43.01	100	2419.91	1419.5	8	15.3	1211.49	2	29.9609	1.1924	1.2064		6265	Glycopeptide_IgG_100ng_Trypsin-ON_one-column_MCC_glycopeptide_method_0806_Slot1-31_1_1400.d	P01859|IGHG2_HUMAN	5	0	(HexNAc)3(Hex)5_30:0	N5:(HexNAc)3(Hex)5_30:0:1000.00
EEQFN(+1419.50)STF	(HexNAc)3(Hex)5	60	NLink		0	2	48.39	35.97	60.81	100	2419.91	1419.5	8	6.3	1211.48	2	29.9232	1.1932	1.2073		6260	Glycopeptide_IgG_100ng_Trypsin-ON_one-column_MCC_glycopeptide_method_0806_Slot1-31_1_1400.d	P01859|IGHG2_HUMAN	5	0	(HexNAc)3(Hex)5_30:0	N5:(HexNAc)3(Hex)5_30:0:1000.00
EEQFN(+1419.50)STF	(HexNAc)3(Hex)5	60	NLink		0	2	47.49	36.95	58.03	100	2419.91	1419.5	8	11.4	1211.48	2	29.5372	1.2425	1.2565	1480	6150	Glycopeptide_IgG_100ng_Trypsin-ON_one-column_MCC_glycopeptide_method_0806_Slot1-31_1_1400.d	P01859|IGHG2_HUMAN	5	586	(HexNAc)3(Hex)5_30:0	N5:(HexNAc)3(Hex)5_30:0:1000.00
EEQFN(+1419.50)STYR	(HexNAc)3(Hex)5	60	NLink		0	0	33.6	36.28	30.91	100	2592.01	1419.5	9	-0.1	1297.01	2	11.5008	1.2284	1.2425		1268	Glycopeptide_IgG_100ng_Trypsin-ON_one-column_MCC_glycopeptide_method_0806_Slot1-31_1_1400.d	P01861|IGHG4_HUMAN	5	0	(HexNAc)3(Hex)5_30:0	N5:(HexNAc)3(Hex)5_30:0:1000.00
EEQFN(+1419.50)STYR	(HexNAc)3(Hex)5	60	NLink		0	1	33.37	31.59	35.15	100	2592.01	1419.5	9	13.6	1296.53	2	9.1868	1.3074	1.3215		446	Glycopeptide_IgG_100ng_Trypsin-ON_one-column_MCC_glycopeptide_method_0806_Slot1-31_1_1400.d	P01861|IGHG4_HUMAN	5	0	(HexNAc)3(Hex)5_30:0	N5:(HexNAc)3(Hex)5_30:0:1000.00
EEQFN(+1419.50)STYR	(HexNAc)3(Hex)5	60	NLink		0	0	40.64	33.7	47.58	100	2592.01	1419.5	9	1.4	1297.01	2	14.0787	1.2864	1.3004		2092	Glycopeptide_IgG_100ng_Trypsin-ON_one-column_MCC_glycopeptide_method_0806_Slot1-31_1_1400.d	P01861|IGHG4_HUMAN	5	0	(HexNAc)3(Hex)5_30:0	N5:(HexNAc)3(Hex)5_30:0:1000.00
EEQFN(+1444.53)STFR	(HexNAc)4(Hex)3(Fuc)1	120	NLink		0	0	67.12	62.9	71.35	100	2601.05	1444.53	9	2.7	1301.53	2	19.781	1.3136	1.3276	341000	4077	Glycopeptide_IgG_100ng_Trypsin-ON_one-column_MCC_glycopeptide_method_0806_Slot1-31_1_1397.d	P01859|IGHG2_HUMAN	5	685	(HexNAc)4(Hex)3(Fuc)1_60:0	N5:(HexNAc)4(Hex)3(Fuc)1_60:0:1000.00
EEQFN(+1444.53)STFR	(HexNAc)4(Hex)3(Fuc)1	120	NLink		0	0	57.81	56.19	59.43	100	2601.05	1444.53	9	2.7	1301.53	2	19.781	1.2846	1.2986	341000	4109	Glycopeptide_IgG_100ng_Trypsin-ON_one-column_MCC_glycopeptide_method_0806_Slot1-31_1_1397.d	P01859|IGHG2_HUMAN	5	685	(HexNAc)4(Hex)3(Fuc)1_60:0	N5:(HexNAc)4(Hex)3(Fuc)1_60:0:1000.00
EEQFN(+1444.53)STFR	(HexNAc)4(Hex)3(Fuc)1	120	NLink		0	0	55.89	59.59	52.18	100	2601.05	1444.53	9	2.7	1301.53	2	19.781	1.2837	1.2978	341000	4009	Glycopeptide_IgG_100ng_Trypsin-ON_one-column_MCC_glycopeptide_method_0806_Slot1-31_1_1397.d	P01859|IGHG2_HUMAN	5	685	(HexNAc)4(Hex)3(Fuc)1_60:0	N5:(HexNAc)4(Hex)3(Fuc)1_60:0:1000.00
EEQFN(+1444.53)STFR	(HexNAc)4(Hex)3(Fuc)1	120	NLink		0	0	46.73	63.15	30.31	100	2601.05	1444.53	9	-2.8	1301.53	2	17.7637	1.282	1.296	1870	3331	Glycopeptide_IgG_100ng_Trypsin-ON_one-column_MCC_glycopeptide_method_0806_Slot1-31_1_1397.d	P01859|IGHG2_HUMAN	5	672	(HexNAc)4(Hex)3(Fuc)1_60:0	N5:(HexNAc)4(Hex)3(Fuc)1_60:0:1000.00
EEQFN(+1444.53)STFR	(HexNAc)4(Hex)3(Fuc)1	120	NLink		0	0	51.27	65.28	37.26	100	2601.05	1444.53	9	5.1	868.028	3	18.6514	0.9039	0.9181		3647	Glycopeptide_IgG_100ng_Trypsin-ON_one-column_MCC_glycopeptide_method_0806_Slot1-31_1_1397.d	P01859|IGHG2_HUMAN	5	0	(HexNAc)4(Hex)3(Fuc)1_60:0	N5:(HexNAc)4(Hex)3(Fuc)1_60:0:1000.00
EEQFN(+1444.53)STFR	(HexNAc)4(Hex)3(Fuc)1	120	NLink		0	0	73.82	66.57	81.07	100	2601.05	1444.53	9	1.2	868.024	3	19.6428	0.9216	0.9358	4210	4093	Glycopeptide_IgG_100ng_Trypsin-ON_one-column_MCC_glycopeptide_method_0806_Slot1-31_1_1397.d	P01859|IGHG2_HUMAN	5	62	(HexNAc)4(Hex)3(Fuc)1_60:0	N5:(HexNAc)4(Hex)3(Fuc)1_60:0:1000.00
EEQFN(+1444.53)STFR	(HexNAc)4(Hex)3(Fuc)1	120	NLink		0	0	54.97	58.71	51.24	100	2601.05	1444.53	9	2.7	1301.53	2	19.781	1.2881	1.3022	341000	4609	Glycopeptide_IgG_100ng_Trypsin-ON_one-column_MCC_glycopeptide_method_0806_Slot1-31_1_1397.d	P01859|IGHG2_HUMAN	5	685	(HexNAc)4(Hex)3(Fuc)1_60:0	N5:(HexNAc)4(Hex)3(Fuc)1_60:0:1000.00
EEQFN(+1444.53)STFR	(HexNAc)4(Hex)3(Fuc)1	120	NLink		0	0	43.37	56.67	30.07	100	2601.05	1444.53	9	2	868.025	3	19.6453	0.8977	0.9119	2610	4094	Glycopeptide_IgG_100ng_Trypsin-ON_one-column_MCC_glycopeptide_method_0806_Slot1-31_1_1397.d	P01859|IGHG2_HUMAN	5	63	(HexNAc)4(Hex)3(Fuc)1_60:0	N5:(HexNAc)4(Hex)3(Fuc)1_60:0:1000.00
EEQFN(+1444.53)STFR	(HexNAc)4(Hex)3(Fuc)1	120	NLink		0	0	77.84	57.38	98.29	100	2601.05	1444.53	9	2.7	1301.53	2	19.781	1.2811	1.2951	341000	4029	Glycopeptide_IgG_100ng_Trypsin-ON_one-column_MCC_glycopeptide_method_0806_Slot1-31_1_1397.d	P01859|IGHG2_HUMAN	5	685	(HexNAc)4(Hex)3(Fuc)1_60:0	N5:(HexNAc)4(Hex)3(Fuc)1_60:0:1000.00
EEQFN(+1444.53)STFR	(HexNAc)4(Hex)3(Fuc)1	120	NLink		0	0	63.87	58.31	69.43	100	2601.05	1444.53	9	2.7	1301.53	2	19.781	1.2846	1.2986	341000	4664	Glycopeptide_IgG_100ng_Trypsin-ON_one-column_MCC_glycopeptide_method_0806_Slot1-31_1_1397.d	P01859|IGHG2_HUMAN	5	685	(HexNAc)4(Hex)3(Fuc)1_60:0	N5:(HexNAc)4(Hex)3(Fuc)1_60:0:1000.00
EEQFN(+1444.53)STFR	(HexNAc)4(Hex)3(Fuc)1	120	NLink		0	0	74.69	56.53	92.85	100	2601.05	1444.53	9	3	1301.53	2	18.6955	1.2855	1.2995	32400	3630	Glycopeptide_IgG_100ng_Trypsin-ON_one-column_MCC_glycopeptide_method_0806_Slot1-31_1_1397.d	P01859|IGHG2_HUMAN	5	686	(HexNAc)4(Hex)3(Fuc)1_60:0	N5:(HexNAc)4(Hex)3(Fuc)1_60:0:1000.00
EEQFN(+1444.53)STFR	(HexNAc)4(Hex)3(Fuc)1	120	NLink		0	0	51.99	66.35	37.63	100	2601.05	1444.53	9	2.7	1301.53	2	19.781	1.2846	1.2986	341000	4537	Glycopeptide_IgG_100ng_Trypsin-ON_one-column_MCC_glycopeptide_method_0806_Slot1-31_1_1397.d	P01859|IGHG2_HUMAN	5	685	(HexNAc)4(Hex)3(Fuc)1_60:0	N5:(HexNAc)4(Hex)3(Fuc)1_60:0:1000.00
EEQFN(+1444.53)STFR	(HexNAc)4(Hex)3(Fuc)1	120	NLink		0	0	49.43	57.9	40.95	100	2601.05	1444.53	9	3	1301.53	2	18.6955	1.2864	1.3004	32400	3641	Glycopeptide_IgG_100ng_Trypsin-ON_one-column_MCC_glycopeptide_method_0806_Slot1-31_1_1397.d	P01859|IGHG2_HUMAN	5	686	(HexNAc)4(Hex)3(Fuc)1_60:0	N5:(HexNAc)4(Hex)3(Fuc)1_60:0:1000.00
EEQFN(+1444.53)STFR	(HexNAc)4(Hex)3(Fuc)1	120	NLink		0	0	77.92	60.04	95.79	100	2601.05	1444.53	9	2.7	1301.53	2	19.781	1.3574	1.3714	341000	4054	Glycopeptide_IgG_100ng_Trypsin-ON_one-column_MCC_glycopeptide_method_0806_Slot1-31_1_1397.d	P01859|IGHG2_HUMAN	5	685	(HexNAc)4(Hex)3(Fuc)1_60:0	N5:(HexNAc)4(Hex)3(Fuc)1_60:0:1000.00
EEQFN(+1444.53)STFR	(HexNAc)4(Hex)3(Fuc)1	120	NLink		0	0	70.46	69.08	71.85	100	2601.05	1444.53	9	5.2	868.028	3	19.6422	0.9632	0.9773	9820	4086	Glycopeptide_IgG_100ng_Trypsin-ON_one-column_MCC_glycopeptide_method_0806_Slot1-31_1_1397.d	P01859|IGHG2_HUMAN	5	65	(HexNAc)4(Hex)3(Fuc)1_60:0	N5:(HexNAc)4(Hex)3(Fuc)1_60:0:1000.00
EEQFN(+1444.53)STFR	(HexNAc)4(Hex)3(Fuc)1	120	NLink		0	0	51.33	61.34	41.33	100	2601.05	1444.53	9	2.7	1301.53	2	19.781	1.2828	1.2969	341000	4508	Glycopeptide_IgG_100ng_Trypsin-ON_one-column_MCC_glycopeptide_method_0806_Slot1-31_1_1397.d	P01859|IGHG2_HUMAN	5	685	(HexNAc)4(Hex)3(Fuc)1_60:0	N5:(HexNAc)4(Hex)3(Fuc)1_60:0:1000.00
EEQFN(+1444.53)STFR	(HexNAc)4(Hex)3(Fuc)1	120	NLink		0	0	84.1	60.14	108.07	100	2601.05	1444.53	9	2.7	1301.53	2	19.781	1.2864	1.3004	341000	4055	Glycopeptide_IgG_100ng_Trypsin-ON_one-column_MCC_glycopeptide_method_0806_Slot1-31_1_1397.d	P01859|IGHG2_HUMAN	5	685	(HexNAc)4(Hex)3(Fuc)1_60:0	N5:(HexNAc)4(Hex)3(Fuc)1_60:0:1000.00
EEQFN(+1444.53)STFR	(HexNAc)4(Hex)3(Fuc)1	120	NLink		0	0	53.09	63.84	42.34	100	2601.05	1444.53	9	3.5	1301.54	2	18.6514	1.3223	1.3364		3640	Glycopeptide_IgG_100ng_Trypsin-ON_one-column_MCC_glycopeptide_method_0806_Slot1-31_1_1397.d	P01859|IGHG2_HUMAN	5	0	(HexNAc)4(Hex)3(Fuc)1_60:0	N5:(HexNAc)4(Hex)3(Fuc)1_60:0:1000.00
EEQFN(+1444.53)STFR	(HexNAc)4(Hex)3(Fuc)1	120	NLink		0	0	53.89	65.45	42.33	100	2601.05	1444.53	9	2.7	1301.53	2	19.781	1.2846	1.2986	341000	4677	Glycopeptide_IgG_100ng_Trypsin-ON_one-column_MCC_glycopeptide_method_0806_Slot1-31_1_1397.d	P01859|IGHG2_HUMAN	5	685	(HexNAc)4(Hex)3(Fuc)1_60:0	N5:(HexNAc)4(Hex)3(Fuc)1_60:0:1000.00
EEQFN(+1444.53)STFR	(HexNAc)4(Hex)3(Fuc)1	120	NLink		0	0	87.86	60.61	115.1	100	2601.05	1444.53	9	2.7	1301.53	2	19.781	1.303	1.3171	341000	4133	Glycopeptide_IgG_100ng_Trypsin-ON_one-column_MCC_glycopeptide_method_0806_Slot1-31_1_1397.d	P01859|IGHG2_HUMAN	5	685	(HexNAc)4(Hex)3(Fuc)1_60:0	N5:(HexNAc)4(Hex)3(Fuc)1_60:0:1000.00
EEQFN(+1444.53)STFR	(HexNAc)4(Hex)3(Fuc)1	120	NLink		0	0	48.6	53.23	43.96	100	2601.05	1444.53	9	4.2	1301.54	2	18.973	1.3425	1.3565		3717	Glycopeptide_IgG_100ng_Trypsin-ON_one-column_MCC_glycopeptide_method_0806_Slot1-31_1_1400.d	P01859|IGHG2_HUMAN	5	0	(HexNAc)4(Hex)3(Fuc)1_60:0	N5:(HexNAc)4(Hex)3(Fuc)1_60:0:1000.00
EEQFN(+1444.53)STFR	(HexNAc)4(Hex)3(Fuc)1	120	NLink		0	0	70.56	55.68	85.44	100	2601.05	1444.53	9	5	868.027	3	19.922	0.919	0.9331		4183	Glycopeptide_IgG_100ng_Trypsin-ON_one-column_MCC_glycopeptide_method_0806_Slot1-31_1_1400.d	P01859|IGHG2_HUMAN	5	0	(HexNAc)4(Hex)3(Fuc)1_60:0	N5:(HexNAc)4(Hex)3(Fuc)1_60:0:1000.00
EEQFN(+1444.53)STFR	(HexNAc)4(Hex)3(Fuc)1	120	NLink		0	0	71.43	58.14	84.71	100	2601.05	1444.53	9	2.7	1301.53	2	20.0486	1.2881	1.3022	330000	4158	Glycopeptide_IgG_100ng_Trypsin-ON_one-column_MCC_glycopeptide_method_0806_Slot1-31_1_1400.d	P01859|IGHG2_HUMAN	5	709	(HexNAc)4(Hex)3(Fuc)1_60:0	N5:(HexNAc)4(Hex)3(Fuc)1_60:0:1000.00
EEQFN(+1444.53)STFR	(HexNAc)4(Hex)3(Fuc)1	120	NLink		0	0	52.13	55.72	48.55	100	2601.05	1444.53	9	2.2	1301.53	2	19.0177	1.2785	1.2925	35900	3734	Glycopeptide_IgG_100ng_Trypsin-ON_one-column_MCC_glycopeptide_method_0806_Slot1-31_1_1400.d	P01859|IGHG2_HUMAN	5	706	(HexNAc)4(Hex)3(Fuc)1_60:0	N5:(HexNAc)4(Hex)3(Fuc)1_60:0:1000.00
EEQFN(+1444.53)STFR	(HexNAc)4(Hex)3(Fuc)1	120	NLink		0	0	79.37	55.19	103.55	100	2601.05	1444.53	9	2.7	1301.53	2	20.0486	1.2811	1.2951	330000	4130	Glycopeptide_IgG_100ng_Trypsin-ON_one-column_MCC_glycopeptide_method_0806_Slot1-31_1_1400.d	P01859|IGHG2_HUMAN	5	709	(HexNAc)4(Hex)3(Fuc)1_60:0	N5:(HexNAc)4(Hex)3(Fuc)1_60:0:1000.00
EEQFN(+1444.53)STFR	(HexNAc)4(Hex)3(Fuc)1	120	NLink		0	1	40.59	49.35	31.84	100	2601.05	1444.53	9	8.5	1301.04	2	22.0054	1.2802	1.2943		4791	Glycopeptide_IgG_100ng_Trypsin-ON_one-column_MCC_glycopeptide_method_0806_Slot1-31_1_1400.d	P01859|IGHG2_HUMAN	5	0	(HexNAc)4(Hex)3(Fuc)1_60:0	N5:(HexNAc)4(Hex)3(Fuc)1_60:0:1000.00
EEQFN(+1444.53)STFR	(HexNAc)4(Hex)3(Fuc)1	120	NLink		0	0	68.07	51.85	84.3	100	2601.05	1444.53	9	2.7	1301.53	2	20.0486	1.3022	1.3162	330000	4175	Glycopeptide_IgG_100ng_Trypsin-ON_one-column_MCC_glycopeptide_method_0806_Slot1-31_1_1400.d	P01859|IGHG2_HUMAN	5	709	(HexNAc)4(Hex)3(Fuc)1_60:0	N5:(HexNAc)4(Hex)3(Fuc)1_60:0:1000.00
EEQFN(+1444.53)STFR	(HexNAc)4(Hex)3(Fuc)1	120	NLink		0	0	72.37	55.53	89.21	100	2601.05	1444.53	9	2.2	1301.53	2	19.0177	1.2828	1.2969	35900	3705	Glycopeptide_IgG_100ng_Trypsin-ON_one-column_MCC_glycopeptide_method_0806_Slot1-31_1_1400.d	P01859|IGHG2_HUMAN	5	706	(HexNAc)4(Hex)3(Fuc)1_60:0	N5:(HexNAc)4(Hex)3(Fuc)1_60:0:1000.00
EEQFN(+1444.53)STFR	(HexNAc)4(Hex)3(Fuc)1	120	NLink		0	0	44.19	57.97	30.41	100	2601.05	1444.53	9	2.7	1301.53	2	21.8412	1.2802	1.2943	9200	4686	Glycopeptide_IgG_100ng_Trypsin-ON_one-column_MCC_glycopeptide_method_0806_Slot1-31_1_1400.d	P01859|IGHG2_HUMAN	5	708	(HexNAc)4(Hex)3(Fuc)1_60:0	N5:(HexNAc)4(Hex)3(Fuc)1_60:0:1001.00
EEQFN(+1444.53)STFR	(HexNAc)4(Hex)3(Fuc)1	120	NLink		0	0	75.78	55.1	96.46	100	2601.05	1444.53	9	2.1	1301.53	2	19.8459	1.2767	1.2907		4101	Glycopeptide_IgG_100ng_Trypsin-ON_one-column_MCC_glycopeptide_method_0806_Slot1-31_1_1400.d	P01859|IGHG2_HUMAN	5	0	(HexNAc)4(Hex)3(Fuc)1_60:0	N5:(HexNAc)4(Hex)3(Fuc)1_60:0:1000.00
EEQFN(+1444.53)STFR	(HexNAc)4(Hex)3(Fuc)1	120	NLink		0	0	51.66	59.03	44.29	100	2601.05	1444.53	9	2.2	1301.53	2	19.0177	1.3179	1.332	35900	3718	Glycopeptide_IgG_100ng_Trypsin-ON_one-column_MCC_glycopeptide_method_0806_Slot1-31_1_1400.d	P01859|IGHG2_HUMAN	5	706	(HexNAc)4(Hex)3(Fuc)1_60:0	N5:(HexNAc)4(Hex)3(Fuc)1_60:0:1000.00
EEQFN(+1444.53)STFR	(HexNAc)4(Hex)3(Fuc)1	120	NLink		0	0	52.86	56.02	49.69	100	2601.05	1444.53	9	2.7	868.025	3	19.9774	0.896	0.9101	2580	4208	Glycopeptide_IgG_100ng_Trypsin-ON_one-column_MCC_glycopeptide_method_0806_Slot1-31_1_1400.d	P01859|IGHG2_HUMAN	5	73	(HexNAc)4(Hex)3(Fuc)1_60:0	N5:(HexNAc)4(Hex)3(Fuc)1_60:0:1000.00
EEQFN(+1444.53)STFR	(HexNAc)4(Hex)3(Fuc)1	120	NLink		0	0	51.36	50.29	52.44	100	2601.05	1444.53	9	2.7	868.025	3	19.9774	0.8951	0.9092	2580	4184	Glycopeptide_IgG_100ng_Trypsin-ON_one-column_MCC_glycopeptide_method_0806_Slot1-31_1_1400.d	P01859|IGHG2_HUMAN	5	73	(HexNAc)4(Hex)3(Fuc)1_60:0	N5:(HexNAc)4(Hex)3(Fuc)1_60:0:1000.00
EEQFN(+1444.53)STFR	(HexNAc)4(Hex)3(Fuc)1	120	NLink		0	2	43.59	46.12	41.06	100	2601.05	1444.53	9	-7.5	1302.02	2	21.4762	1.289	1.303		4708	Glycopeptide_IgG_100ng_Trypsin-ON_one-column_MCC_glycopeptide_method_0806_Slot1-31_1_1400.d	P01859|IGHG2_HUMAN	5	0	(HexNAc)4(Hex)3(Fuc)1_60:0	N5:(HexNAc)4(Hex)3(Fuc)1_60:0:1000.00
EEQFN(+1444.53)STFR	(HexNAc)4(Hex)3(Fuc)1	120	NLink		0	0	68.51	55.94	81.07	100	2601.05	1444.53	9	2.7	1301.53	2	20.0486	1.2793	1.2934	330000	4191	Glycopeptide_IgG_100ng_Trypsin-ON_one-column_MCC_glycopeptide_method_0806_Slot1-31_1_1400.d	P01859|IGHG2_HUMAN	5	709	(HexNAc)4(Hex)3(Fuc)1_60:0	N5:(HexNAc)4(Hex)3(Fuc)1_60:0:1000.00
EEQFN(+1444.53)STFR	(HexNAc)4(Hex)3(Fuc)1	120	NLink		0	0	64.02	54.84	73.2	100	2601.05	1444.53	9	6.6	868.029	3	19.922	0.9623	0.9764		4170	Glycopeptide_IgG_100ng_Trypsin-ON_one-column_MCC_glycopeptide_method_0806_Slot1-31_1_1400.d	P01859|IGHG2_HUMAN	5	0	(HexNAc)4(Hex)3(Fuc)1_60:0	N5:(HexNAc)4(Hex)3(Fuc)1_60:0:1000.00
EEQFN(+1444.53)STFR	(HexNAc)4(Hex)3(Fuc)1	120	NLink		0	0	54.94	56.92	52.97	100	2601.05	1444.53	9	2.2	1301.53	2	19.0177	1.2837	1.2978	35900	3719	Glycopeptide_IgG_100ng_Trypsin-ON_one-column_MCC_glycopeptide_method_0806_Slot1-31_1_1400.d	P01859|IGHG2_HUMAN	5	706	(HexNAc)4(Hex)3(Fuc)1_60:0	N5:(HexNAc)4(Hex)3(Fuc)1_60:0:1000.00
EEQFN(+1444.53)STFR	(HexNAc)4(Hex)3(Fuc)1	120	NLink		0	0	57.89	58.06	57.72	100	2601.05	1444.53	9	2.7	1301.53	2	20.0486	1.2811	1.2951	330000	4412	Glycopeptide_IgG_100ng_Trypsin-ON_one-column_MCC_glycopeptide_method_0806_Slot1-31_1_1400.d	P01859|IGHG2_HUMAN	5	709	(HexNAc)4(Hex)3(Fuc)1_60:0	N5:(HexNAc)4(Hex)3(Fuc)1_60:0:1000.00
EEQFN(+1444.53)STF	(HexNAc)4(Hex)3(Fuc)1	120	NLink		0	0	58.32	69.1	47.54	100	2444.95	1444.53	8	0.9	1223.48	2	29.534	1.2398	1.2539	5780	6042	Glycopeptide_IgG_100ng_Trypsin-ON_one-column_MCC_glycopeptide_method_0806_Slot1-31_1_1397.d	P01859|IGHG2_HUMAN	5	588	(HexNAc)4(Hex)3(Fuc)1_60:0	N5:(HexNAc)4(Hex)3(Fuc)1_60:0:1000.00
EEQFN(+1444.53)STF	(HexNAc)4(Hex)3(Fuc)1	120	NLink		0	0	63.42	68.69	58.15	100	2444.95	1444.53	8	6.1	1223.49	2	29.4684	1.217	1.231		6031	Glycopeptide_IgG_100ng_Trypsin-ON_one-column_MCC_glycopeptide_method_0806_Slot1-31_1_1397.d	P01859|IGHG2_HUMAN	5	0	(HexNAc)4(Hex)3(Fuc)1_60:0	N5:(HexNAc)4(Hex)3(Fuc)1_60:0:1000.00
EEQFN(+1444.53)STF	(HexNAc)4(Hex)3(Fuc)1	120	NLink		0	0	60.69	57.82	63.56	100	2444.95	1444.53	8	-1.5	1223.48	2	29.5354	1.2152	1.2293	768	6040	Glycopeptide_IgG_100ng_Trypsin-ON_one-column_MCC_glycopeptide_method_0806_Slot1-31_1_1397.d	P01859|IGHG2_HUMAN	5	587	(HexNAc)4(Hex)3(Fuc)1_60:0	N5:(HexNAc)4(Hex)3(Fuc)1_60:0:1000.00
EEQFN(+1444.53)STF	(HexNAc)4(Hex)3(Fuc)1	120	NLink		0	1	58.99	61.46	56.52	100	2444.95	1444.53	8	8.9	1222.99	2	29.4684	1.2425	1.2565		6034	Glycopeptide_IgG_100ng_Trypsin-ON_one-column_MCC_glycopeptide_method_0806_Slot1-31_1_1397.d	P01859|IGHG2_HUMAN	5	0	(HexNAc)4(Hex)3(Fuc)1_60:0	N5:(HexNAc)4(Hex)3(Fuc)1_60:0:1000.00
EEQFN(+1444.53)STF	(HexNAc)4(Hex)3(Fuc)1	120	NLink		0	0	65.65	62.78	68.52	100	2444.95	1444.53	8	-2.2	1223.48	2	29.8633	1.2099	1.224	5390	6248	Glycopeptide_IgG_100ng_Trypsin-ON_one-column_MCC_glycopeptide_method_0806_Slot1-31_1_1400.d	P01859|IGHG2_HUMAN	5	601	(HexNAc)4(Hex)3(Fuc)1_60:0	N5:(HexNAc)4(Hex)3(Fuc)1_60:0:1000.00
EEQFN(+1444.53)STF	(HexNAc)4(Hex)3(Fuc)1	120	NLink		0	0	64.22	60.95	67.49	100	2444.95	1444.53	8	-2.2	1223.48	2	29.8633	1.2337	1.2477	5390	6247	Glycopeptide_IgG_100ng_Trypsin-ON_one-column_MCC_glycopeptide_method_0806_Slot1-31_1_1400.d	P01859|IGHG2_HUMAN	5	601	(HexNAc)4(Hex)3(Fuc)1_60:0	N5:(HexNAc)4(Hex)3(Fuc)1_60:0:1000.00
EEQFN(+1444.53)STF	(HexNAc)4(Hex)3(Fuc)1	120	NLink		0	0	67.7	58.8	76.6	100	2444.95	1444.53	8	-2.2	1223.48	2	29.8633	1.2099	1.224	5390	6242	Glycopeptide_IgG_100ng_Trypsin-ON_one-column_MCC_glycopeptide_method_0806_Slot1-31_1_1400.d	P01859|IGHG2_HUMAN	5	601	(HexNAc)4(Hex)3(Fuc)1_60:0	N5:(HexNAc)4(Hex)3(Fuc)1_60:0:1000.00
EEQFN(+1444.53)STF	(HexNAc)4(Hex)3(Fuc)1	120	NLink		0	0	62.24	67.37	57.11	100	2444.95	1444.53	8	-2.2	1223.48	2	29.8633	1.2363	1.2504	5390	6244	Glycopeptide_IgG_100ng_Trypsin-ON_one-column_MCC_glycopeptide_method_0806_Slot1-31_1_1400.d	P01859|IGHG2_HUMAN	5	601	(HexNAc)4(Hex)3(Fuc)1_60:0	N5:(HexNAc)4(Hex)3(Fuc)1_60:0:1000.00
EEQFN(+1444.53)STYR	(HexNAc)4(Hex)3(Fuc)1	120	NLink		0	0	76.47	61.66	91.27	100	2617.04	1444.53	9	3.2	1309.53	2	14.7067	1.2907	1.3048		2463	Glycopeptide_IgG_100ng_Trypsin-ON_one-column_MCC_glycopeptide_method_0806_Slot1-31_1_1397.d	P01861|IGHG4_HUMAN	5	0	(HexNAc)4(Hex)3(Fuc)1_60:0	N5:(HexNAc)4(Hex)3(Fuc)1_60:0:1000.00
EEQFN(+1444.53)STYR	(HexNAc)4(Hex)3(Fuc)1	120	NLink		0	0	76.62	60.85	92.4	100	2617.04	1444.53	9	-1.1	1309.53	2	14.6687	1.2837	1.2978		2448	Glycopeptide_IgG_100ng_Trypsin-ON_one-column_MCC_glycopeptide_method_0806_Slot1-31_1_1397.d	P01861|IGHG4_HUMAN	5	0	(HexNAc)4(Hex)3(Fuc)1_60:0	N5:(HexNAc)4(Hex)3(Fuc)1_60:0:1000.00
EEQFN(+1444.53)STYR	(HexNAc)4(Hex)3(Fuc)1	120	NLink		0	0	67.03	57.35	76.71	100	2617.04	1444.53	9	4	1309.53	2	14.9753	1.2846	1.2986	114000	2477	Glycopeptide_IgG_100ng_Trypsin-ON_one-column_MCC_glycopeptide_method_0806_Slot1-31_1_1400.d	P01861|IGHG4_HUMAN	5	740	(HexNAc)4(Hex)3(Fuc)1_60:0	N5:(HexNAc)4(Hex)3(Fuc)1_60:0:1000.00
EEQFN(+1444.53)STYR	(HexNAc)4(Hex)3(Fuc)1	120	NLink		0	0	71.85	56.2	87.5	100	2617.04	1444.53	9	4	1309.53	2	14.9753	1.2785	1.2925	114000	2463	Glycopeptide_IgG_100ng_Trypsin-ON_one-column_MCC_glycopeptide_method_0806_Slot1-31_1_1400.d	P01861|IGHG4_HUMAN	5	740	(HexNAc)4(Hex)3(Fuc)1_60:0	N5:(HexNAc)4(Hex)3(Fuc)1_60:0:1000.00
EEQFN(+1460.53)STFR	(HexNAc)4(Hex)4	126	NLink		0	0	43.25	32.34	54.16	0	2617.04	1460.53	9	3.1	1309.53	2	19.981	1.3092	1.3232		4320	Glycopeptide_IgG_100ng_Trypsin-ON_one-column_MCC_glycopeptide_method_0806_Slot1-31_1_1397.d	P01859|IGHG2_HUMAN	5	0	(HexNAc)4(Hex)4_63:0	N5:(HexNAc)4(Hex)4_63:0:1000.00
EEQFN(+1460.53)STFR	(HexNAc)4(Hex)4	126	NLink		0	0	54.93	58.69	51.17	0	2617.04	1460.53	9	2.8	1309.53	2	19.4222	1.2907	1.3048	18300	3925	Glycopeptide_IgG_100ng_Trypsin-ON_one-column_MCC_glycopeptide_method_0806_Slot1-31_1_1397.d	P01859|IGHG2_HUMAN	5	713	(HexNAc)4(Hex)4_63:0	N5:(HexNAc)4(Hex)4_63:0:1000.00
EEQFN(+1460.53)STFR	(HexNAc)4(Hex)4	126	NLink		0	0	47.07	50.56	43.58	0	2617.04	1460.53	9	0.8	1309.53	2	19.556	1.2548	1.2688	5620	4030	Glycopeptide_IgG_100ng_Trypsin-ON_one-column_MCC_glycopeptide_method_0806_Slot1-31_1_1397.d	P01859|IGHG2_HUMAN	5	712	(HexNAc)4(Hex)4_63:0	N5:(HexNAc)4(Hex)4_63:0:1000.00
EEQFN(+1460.53)STFR	(HexNAc)4(Hex)4	126	NLink		0	0	67.39	50.05	84.72	0	2617.04	1460.53	9	4.4	1309.53	2	19.8944	1.2521	1.2662	4910	4102	Glycopeptide_IgG_100ng_Trypsin-ON_one-column_MCC_glycopeptide_method_0806_Slot1-31_1_1400.d	P01859|IGHG2_HUMAN	5	741	(HexNAc)4(Hex)4_63:0	N5:(HexNAc)4(Hex)4_63:0:1000.00
EEQFN(+1460.53)STFR	(HexNAc)4(Hex)4	126	NLink		0	0	50.74	36.14	65.35	0	2617.04	1460.53	9	4	1309.53	2	14.9753	1.332	1.346	114000	2506	Glycopeptide_IgG_100ng_Trypsin-ON_one-column_MCC_glycopeptide_method_0806_Slot1-31_1_1400.d	P01859|IGHG2_HUMAN	5	740	(HexNAc)4(Hex)4_63:0	N5:(HexNAc)4(Hex)4_63:0:1000.00
EEQFN(+1460.53)STFR	(HexNAc)4(Hex)4	126	NLink		0	0	58.05	52.65	63.44	0	2617.04	1460.53	9	2.7	1309.53	2	19.7472	1.2943	1.3083	17700	4017	Glycopeptide_IgG_100ng_Trypsin-ON_one-column_MCC_glycopeptide_method_0806_Slot1-31_1_1400.d	P01859|IGHG2_HUMAN	5	739	(HexNAc)4(Hex)4_63:0	N5:(HexNAc)4(Hex)4_63:0:1000.00
EEQFN(+1460.53)STFR	(HexNAc)4(Hex)4	126	NLink		0	0	52.35	54.28	50.42	0	2617.04	1460.53	9	2.7	1309.53	2	19.7472	1.2864	1.3004	17700	3992	Glycopeptide_IgG_100ng_Trypsin-ON_one-column_MCC_glycopeptide_method_0806_Slot1-31_1_1400.d	P01859|IGHG2_HUMAN	5	739	(HexNAc)4(Hex)4_63:0	N5:(HexNAc)4(Hex)4_63:0:1000.00
EEQFN(+1460.53)STF	(HexNAc)4(Hex)4	126	NLink		0	2	45.36	32.25	58.46	0	2460.94	1460.53	8	13.2	1232	2	29.5354	1.2609	1.2749	15000	6030	Glycopeptide_IgG_100ng_Trypsin-ON_one-column_MCC_glycopeptide_method_0806_Slot1-31_1_1397.d	P01859|IGHG2_HUMAN	5	598	(HexNAc)4(Hex)4_63:0	N5:(HexNAc)4(Hex)4_63:0:1000.00
EEQFN(+1460.53)STF	(HexNAc)4(Hex)4	126	NLink		0	2	48.09	32.97	63.22	0	2460.94	1460.53	8	13.2	1232	2	29.5354	1.2609	1.2749	15000	6039	Glycopeptide_IgG_100ng_Trypsin-ON_one-column_MCC_glycopeptide_method_0806_Slot1-31_1_1397.d	P01859|IGHG2_HUMAN	5	598	(HexNAc)4(Hex)4_63:0	N5:(HexNAc)4(Hex)4_63:0:1000.00
EEQFN(+1460.53)STF	(HexNAc)4(Hex)4	126	NLink		0	2	40.24	36.19	44.29	0	2460.94	1460.53	8	13.7	1232	2	29.8607	1.2548	1.2688	14700	6241	Glycopeptide_IgG_100ng_Trypsin-ON_one-column_MCC_glycopeptide_method_0806_Slot1-31_1_1400.d	P01859|IGHG2_HUMAN	5	615	(HexNAc)4(Hex)4_63:0	N5:(HexNAc)4(Hex)4_63:0:1000.00
EEQFN(+1460.53)STF	(HexNAc)4(Hex)4	126	NLink		0	0	36.66	38.7	34.62	0	2460.94	1460.53	8	19.7	1231.5	2	29.772	1.2548	1.2688		6236	Glycopeptide_IgG_100ng_Trypsin-ON_one-column_MCC_glycopeptide_method_0806_Slot1-31_1_1400.d	P01859|IGHG2_HUMAN	5	0	(HexNAc)4(Hex)4_63:0	N5:(HexNAc)4(Hex)4_63:0:1001.00
EEQFN(+1460.53)STYR	(HexNAc)4(Hex)4	126	NLink		0	0	42.83	54.08	31.57	0	2633.04	1460.53	9	1.4	1317.53	2	14.5759	1.2978	1.3118	8780	2327	Glycopeptide_IgG_100ng_Trypsin-ON_one-column_MCC_glycopeptide_method_0806_Slot1-31_1_1397.d	P01861|IGHG4_HUMAN	5	744	(HexNAc)4(Hex)4_63:0	N5:(HexNAc)4(Hex)4_63:0:1000.00
EEQFN(+1460.53)STYR	(HexNAc)4(Hex)4	126	NLink		0	2	43.33	31.19	55.48	0	2633.04	1460.53	9	10.4	1318.04	2	14.7277	1.3215	1.3355	3360	2447	Glycopeptide_IgG_100ng_Trypsin-ON_one-column_MCC_glycopeptide_method_0806_Slot1-31_1_1397.d	P01861|IGHG4_HUMAN	5	751	(HexNAc)4(Hex)4_63:0	N5:(HexNAc)4(Hex)4_63:0:1000.00
EEQFN(+1460.53)STYR	(HexNAc)4(Hex)4	126	NLink		0	0	46.96	49.31	44.62	0	2633.04	1460.53	9	3.1	1317.53	2	14.6988	1.2934	1.3074	1170	2336	Glycopeptide_IgG_100ng_Trypsin-ON_one-column_MCC_glycopeptide_method_0806_Slot1-31_1_1400.d	P01861|IGHG4_HUMAN	5	768	(HexNAc)4(Hex)4_63:0	N5:(HexNAc)4(Hex)4_63:0:1000.00
EEQFN(+1460.53)STYR	(HexNAc)4(Hex)4	126	NLink		0	2	54.24	34.78	73.7	0	2633.04	1460.53	9	11.6	1318.04	2	14.9779	1.3215	1.3355	8310	2476	Glycopeptide_IgG_100ng_Trypsin-ON_one-column_MCC_glycopeptide_method_0806_Slot1-31_1_1400.d	P01861|IGHG4_HUMAN	5	774	(HexNAc)4(Hex)4_63:0	N5:(HexNAc)4(Hex)4_63:0:1000.00
EEQFN(+1460.53)STY	(HexNAc)4(Hex)4	126	NLink		0	2	39.44	25.79	53.1	0	2476.94	1460.53	8	12.1	1239.99	2	21.7831	1.2591	1.2732	833	4694	Glycopeptide_IgG_100ng_Trypsin-ON_one-column_MCC_glycopeptide_method_0806_Slot1-31_1_1397.d	P01861|IGHG4_HUMAN	5	609	(HexNAc)4(Hex)4_63:0	N5:(HexNAc)4(Hex)4_63:0:1000.00
EEQFN(+1460.53)STY	(HexNAc)4(Hex)4	126	NLink		0	2	51.96	32.96	70.95	0	2476.94	1460.53	8	12.1	1239.99	2	21.7831	1.26	1.2741	833	4685	Glycopeptide_IgG_100ng_Trypsin-ON_one-column_MCC_glycopeptide_method_0806_Slot1-31_1_1397.d	P01861|IGHG4_HUMAN	5	609	(HexNAc)4(Hex)4_63:0	N5:(HexNAc)4(Hex)4_63:0:1000.00
EEQFN(+1460.53)STY	(HexNAc)4(Hex)4	126	NLink		0	0	32.29	21.98	42.59	0	2476.94	1460.53	8	11.5	1239.49	2	13.6444	1.2548	1.2688		2023	Glycopeptide_IgG_100ng_Trypsin-ON_one-column_MCC_glycopeptide_method_0806_Slot1-31_1_1397.d	P01861|IGHG4_HUMAN	5	0	(HexNAc)4(Hex)4_63:0	N5:(HexNAc)4(Hex)4_63:0:1000.00
EEQFN(+1460.53)STY	(HexNAc)4(Hex)4	126	NLink		0	2	46.79	34.76	58.82	0	2476.94	1460.53	8	11.5	1239.99	2	22.1201	1.2565	1.2706	898	4820	Glycopeptide_IgG_100ng_Trypsin-ON_one-column_MCC_glycopeptide_method_0806_Slot1-31_1_1400.d	P01861|IGHG4_HUMAN	5	632	(HexNAc)4(Hex)4_63:0	N5:(HexNAc)4(Hex)4_63:0:1000.00
EEQFN(+1460.53)STY	(HexNAc)4(Hex)4	126	NLink		0	2	48.71	34.46	62.97	0	2476.94	1460.53	8	11.5	1239.99	2	22.1201	1.2556	1.2697	898	4810	Glycopeptide_IgG_100ng_Trypsin-ON_one-column_MCC_glycopeptide_method_0806_Slot1-31_1_1400.d	P01861|IGHG4_HUMAN	5	632	(HexNAc)4(Hex)4_63:0	N5:(HexNAc)4(Hex)4_63:0:1000.00
EEQFN(+1501.55)STFR	(HexNAc)5(Hex)3	192	NLink		0	0	76.99	94.84	59.13	100	2658.07	1501.55	9	1	1330.04	2	19.8441	1.3136	1.3276	3090	4244	Glycopeptide_IgG_100ng_Trypsin-ON_one-column_MCC_glycopeptide_method_0806_Slot1-31_1_1397.d	P01859|IGHG2_HUMAN	5	792	(HexNAc)5(Hex)3_96:0	N5:(HexNAc)5(Hex)3_96:0:1000.00
EEQFN(+1501.55)STFR	(HexNAc)5(Hex)3	192	NLink		0	6	39.42	19.35	59.49	100	2658.07	1501.55	9	-1.5	1331.55	2	29.2556	1.3258	1.3399	65900	5926	Glycopeptide_IgG_100ng_Trypsin-ON_one-column_MCC_glycopeptide_method_0806_Slot1-31_1_1397.d	P01859|IGHG2_HUMAN	5	799	(HexNAc)5(Hex)3_96:0	N5:(HexNAc)5(Hex)3_96:0:1000.00
EEQFN(+1501.55)STFR	(HexNAc)5(Hex)3	192	NLink		0	6	26.83	16.45	37.21	100	2658.07	1501.55	9	-1.5	1331.55	2	29.2556	1.3179	1.332	65900	5940	Glycopeptide_IgG_100ng_Trypsin-ON_one-column_MCC_glycopeptide_method_0806_Slot1-31_1_1397.d	P01859|IGHG2_HUMAN	5	799	(HexNAc)5(Hex)3_96:0	N5:(HexNAc)5(Hex)3_96:0:1000.00
EEQFN(+1501.55)STFR	(HexNAc)5(Hex)3	192	NLink		0	6	29.21	14.02	44.41	100	2658.07	1501.55	9	-1.5	1331.55	2	29.2556	1.3407	1.3548	65900	5939	Glycopeptide_IgG_100ng_Trypsin-ON_one-column_MCC_glycopeptide_method_0806_Slot1-31_1_1397.d	P01859|IGHG2_HUMAN	5	799	(HexNAc)5(Hex)3_96:0	N5:(HexNAc)5(Hex)3_96:0:1000.00
EEQFN(+1501.55)STFR	(HexNAc)5(Hex)3	192	NLink		0	0	75.68	83.7	67.67	100	2658.07	1501.55	9	2.8	1330.05	2	20.1703	1.3101	1.3241	3030	4306	Glycopeptide_IgG_100ng_Trypsin-ON_one-column_MCC_glycopeptide_method_0806_Slot1-31_1_1400.d	P01859|IGHG2_HUMAN	5	808	(HexNAc)5(Hex)3_96:0	N5:(HexNAc)5(Hex)3_96:0:1000.00
EEQFN(+1501.55)STYR	(HexNAc)5(Hex)3	192	NLink		0	2	28.44	21.62	35.26	100	2674.06	1501.55	9	-6.8	1338.53	2	17.0362	1.3232	1.3372		3103	Glycopeptide_IgG_100ng_Trypsin-ON_one-column_MCC_glycopeptide_method_0806_Slot1-31_1_1400.d	P01861|IGHG4_HUMAN	5	0	(HexNAc)5(Hex)3_96:0	N5:(HexNAc)5(Hex)3_96:0:1000.00
EEQFN(+1565.56)STFR	(HexNAc)3(Hex)5(Fuc)1	62	NLink		0	0	52.57	61.49	43.65	100	2722.07	1565.56	9	2.3	1362.05	2	19.7954	1.2986	1.3127	2740	4061	Glycopeptide_IgG_100ng_Trypsin-ON_one-column_MCC_glycopeptide_method_0806_Slot1-31_1_1400.d	P01859|IGHG2_HUMAN	5	882	(HexNAc)3(Hex)5(Fuc)1_31:0	N5:(HexNAc)3(Hex)5(Fuc)1_31:0:1000.00
EEQFN(+1565.56)STFR	(HexNAc)3(Hex)5(Fuc)1	62	NLink		0	0	43.72	50.5	36.94	100	2722.07	1565.56	9	5.2	1362.05	2	19.7699	1.2723	1.2864		4062	Glycopeptide_IgG_100ng_Trypsin-ON_one-column_MCC_glycopeptide_method_0806_Slot1-31_1_1400.d	P01859|IGHG2_HUMAN	5	0	(HexNAc)3(Hex)5(Fuc)1_31:0	N5:(HexNAc)3(Hex)5(Fuc)1_31:0:1000.00
EEQFN(+1606.59)STFR	(HexNAc)4(Hex)4(Fuc)1	130	NLink		0	0	64.87	48.23	81.51	0	2763.1	1606.59	9	3.4	922.044	3	19.327	1.0479	1.062	30700	3916	Glycopeptide_IgG_100ng_Trypsin-ON_one-column_MCC_glycopeptide_method_0806_Slot1-31_1_1397.d	P01859|IGHG2_HUMAN	5	105	(HexNAc)4(Hex)4(Fuc)1_65:0	N5:(HexNAc)4(Hex)4(Fuc)1_65:0:1000.00
EEQFN(+1606.59)STFR	(HexNAc)4(Hex)4(Fuc)1	130	NLink		0	0	51.98	63.5	40.46	0	2763.1	1606.59	9	1.8	1382.56	2	19.4961	1.3276	1.3416	552000	4204	Glycopeptide_IgG_100ng_Trypsin-ON_one-column_MCC_glycopeptide_method_0806_Slot1-31_1_1397.d	P01859|IGHG2_HUMAN	5	935	(HexNAc)4(Hex)4(Fuc)1_65:0	N5:(HexNAc)4(Hex)4(Fuc)1_65:0:1000.00
EEQFN(+1606.59)STFR	(HexNAc)4(Hex)4(Fuc)1	130	NLink		0	0	55.11	55.07	55.16	0	2763.1	1606.59	9	5.4	922.046	3	19.2967	0.9375	0.9517		3903	Glycopeptide_IgG_100ng_Trypsin-ON_one-column_MCC_glycopeptide_method_0806_Slot1-31_1_1397.d	P01859|IGHG2_HUMAN	5	0	(HexNAc)4(Hex)4(Fuc)1_65:0	N5:(HexNAc)4(Hex)4(Fuc)1_65:0:1000.00
EEQFN(+1606.59)STFR	(HexNAc)4(Hex)4(Fuc)1	130	NLink		0	0	69.05	53.14	84.95	0	2763.1	1606.59	9	3.4	922.044	3	19.327	1.0453	1.0594	30700	3873	Glycopeptide_IgG_100ng_Trypsin-ON_one-column_MCC_glycopeptide_method_0806_Slot1-31_1_1397.d	P01859|IGHG2_HUMAN	5	105	(HexNAc)4(Hex)4(Fuc)1_65:0	N5:(HexNAc)4(Hex)4(Fuc)1_65:0:1000.00
EEQFN(+1606.59)STFR	(HexNAc)4(Hex)4(Fuc)1	130	NLink		0	0	70.23	66.76	73.7	0	2763.1	1606.59	9	3.5	922.044	3	19.5058	0.9738	0.9879	24200	4042	Glycopeptide_IgG_100ng_Trypsin-ON_one-column_MCC_glycopeptide_method_0806_Slot1-31_1_1397.d	P01859|IGHG2_HUMAN	5	106	(HexNAc)4(Hex)4(Fuc)1_65:0	N5:(HexNAc)4(Hex)4(Fuc)1_65:0:1000.00
EEQFN(+1606.59)STFR	(HexNAc)4(Hex)4(Fuc)1	130	NLink		0	0	52.81	62.42	43.2	0	2763.1	1606.59	9	1.8	1382.56	2	19.4961	1.3276	1.3416	552000	4481	Glycopeptide_IgG_100ng_Trypsin-ON_one-column_MCC_glycopeptide_method_0806_Slot1-31_1_1397.d	P01859|IGHG2_HUMAN	5	935	(HexNAc)4(Hex)4(Fuc)1_65:0	N5:(HexNAc)4(Hex)4(Fuc)1_65:0:1000.00
EEQFN(+1606.59)STFR	(HexNAc)4(Hex)4(Fuc)1	130	NLink		0	0	48.38	60.05	36.7	0	2763.1	1606.59	9	1.8	1382.56	2	19.4961	1.3267	1.3407	552000	4370	Glycopeptide_IgG_100ng_Trypsin-ON_one-column_MCC_glycopeptide_method_0806_Slot1-31_1_1397.d	P01859|IGHG2_HUMAN	5	935	(HexNAc)4(Hex)4(Fuc)1_65:0	N5:(HexNAc)4(Hex)4(Fuc)1_65:0:1000.00
EEQFN(+1606.59)STFR	(HexNAc)4(Hex)4(Fuc)1	130	NLink		0	0	40.36	50.61	30.11	0	2763.1	1606.59	9	3.5	922.044	3	19.5058	0.9393	0.9534	24200	3968	Glycopeptide_IgG_100ng_Trypsin-ON_one-column_MCC_glycopeptide_method_0806_Slot1-31_1_1397.d	P01859|IGHG2_HUMAN	5	106	(HexNAc)4(Hex)4(Fuc)1_65:0	N5:(HexNAc)4(Hex)4(Fuc)1_65:0:1000.00
EEQFN(+1606.59)STFR	(HexNAc)4(Hex)4(Fuc)1	130	NLink		0	0	69.98	57.56	82.41	0	2763.1	1606.59	9	3.4	922.044	3	19.327	0.9941	1.0082	30700	3901	Glycopeptide_IgG_100ng_Trypsin-ON_one-column_MCC_glycopeptide_method_0806_Slot1-31_1_1397.d	P01859|IGHG2_HUMAN	5	105	(HexNAc)4(Hex)4(Fuc)1_65:0	N5:(HexNAc)4(Hex)4(Fuc)1_65:0:1000.00
EEQFN(+1606.59)STFR	(HexNAc)4(Hex)4(Fuc)1	130	NLink		0	0	53.56	63.2	43.92	0	2763.1	1606.59	9	4.5	1382.56	2	18.4054	1.3179	1.332	19900	3558	Glycopeptide_IgG_100ng_Trypsin-ON_one-column_MCC_glycopeptide_method_0806_Slot1-31_1_1397.d	P01859|IGHG2_HUMAN	5	947	(HexNAc)4(Hex)4(Fuc)1_65:0	N5:(HexNAc)4(Hex)4(Fuc)1_65:0:1000.00
EEQFN(+1606.59)STFR	(HexNAc)4(Hex)4(Fuc)1	130	NLink		0	0	45.16	52.64	37.68	0	2763.1	1606.59	9	1.8	1382.56	2	19.4961	1.3127	1.3267	552000	4197	Glycopeptide_IgG_100ng_Trypsin-ON_one-column_MCC_glycopeptide_method_0806_Slot1-31_1_1397.d	P01859|IGHG2_HUMAN	5	935	(HexNAc)4(Hex)4(Fuc)1_65:0	N5:(HexNAc)4(Hex)4(Fuc)1_65:0:1000.00
EEQFN(+1606.59)STFR	(HexNAc)4(Hex)4(Fuc)1	130	NLink		0	0	44.01	58	30.03	0	2763.1	1606.59	9	1.8	1382.56	2	19.4961	1.3232	1.3372	552000	4229	Glycopeptide_IgG_100ng_Trypsin-ON_one-column_MCC_glycopeptide_method_0806_Slot1-31_1_1397.d	P01859|IGHG2_HUMAN	5	935	(HexNAc)4(Hex)4(Fuc)1_65:0	N5:(HexNAc)4(Hex)4(Fuc)1_65:0:1000.00
EEQFN(+1606.59)STFR	(HexNAc)4(Hex)4(Fuc)1	130	NLink		0	0	34.2	32.43	35.97	0	2763.1	1606.59	9	1.8	1382.56	2	19.4961	1.3434	1.3574	552000	3880	Glycopeptide_IgG_100ng_Trypsin-ON_one-column_MCC_glycopeptide_method_0806_Slot1-31_1_1397.d	P01859|IGHG2_HUMAN	5	935	(HexNAc)4(Hex)4(Fuc)1_65:0	N5:(HexNAc)4(Hex)4(Fuc)1_65:0:1000.00
EEQFN(+1606.59)STFR	(HexNAc)4(Hex)4(Fuc)1	130	NLink		0	0	44.84	54.33	35.34	0	2763.1	1606.59	9	1.8	1382.56	2	21.587	1.3364	1.3504	3630	4699	Glycopeptide_IgG_100ng_Trypsin-ON_one-column_MCC_glycopeptide_method_0806_Slot1-31_1_1397.d	P01859|IGHG2_HUMAN	5	934	(HexNAc)4(Hex)4(Fuc)1_65:0	N5:(HexNAc)4(Hex)4(Fuc)1_65:0:1000.00
EEQFN(+1606.59)STFR	(HexNAc)4(Hex)4(Fuc)1	130	NLink		0	0	46.37	61.01	31.74	0	2763.1	1606.59	9	1.9	1382.56	2	17.4415	1.3223	1.3364	1040	3284	Glycopeptide_IgG_100ng_Trypsin-ON_one-column_MCC_glycopeptide_method_0806_Slot1-31_1_1397.d	P01859|IGHG2_HUMAN	5	936	(HexNAc)4(Hex)4(Fuc)1_65:0	N5:(HexNAc)4(Hex)4(Fuc)1_65:0:1000.00
EEQFN(+1606.59)STFR	(HexNAc)4(Hex)4(Fuc)1	130	NLink		0	0	67.4	63.73	71.07	0	2763.1	1606.59	9	3.5	922.044	3	19.5058	0.9773	0.9914	24200	4038	Glycopeptide_IgG_100ng_Trypsin-ON_one-column_MCC_glycopeptide_method_0806_Slot1-31_1_1397.d	P01859|IGHG2_HUMAN	5	106	(HexNAc)4(Hex)4(Fuc)1_65:0	N5:(HexNAc)4(Hex)4(Fuc)1_65:0:1000.00
EEQFN(+1606.59)STFR	(HexNAc)4(Hex)4(Fuc)1	130	NLink		0	0	67.68	58.39	76.98	0	2763.1	1606.59	9	3.5	922.044	3	19.5058	0.9658	0.9799	24200	4017	Glycopeptide_IgG_100ng_Trypsin-ON_one-column_MCC_glycopeptide_method_0806_Slot1-31_1_1397.d	P01859|IGHG2_HUMAN	5	106	(HexNAc)4(Hex)4(Fuc)1_65:0	N5:(HexNAc)4(Hex)4(Fuc)1_65:0:1000.00
EEQFN(+1606.59)STFR	(HexNAc)4(Hex)4(Fuc)1	130	NLink		0	0	67.97	65.25	70.7	0	2763.1	1606.59	9	4.5	1382.56	2	18.4054	1.3179	1.332	19900	3542	Glycopeptide_IgG_100ng_Trypsin-ON_one-column_MCC_glycopeptide_method_0806_Slot1-31_1_1397.d	P01859|IGHG2_HUMAN	5	947	(HexNAc)4(Hex)4(Fuc)1_65:0	N5:(HexNAc)4(Hex)4(Fuc)1_65:0:1000.00
EEQFN(+1606.59)STFR	(HexNAc)4(Hex)4(Fuc)1	130	NLink		0	0	46.29	48.87	43.71	0	2763.1	1606.59	9	3.5	922.044	3	19.5058	0.957	0.9711	24200	3962	Glycopeptide_IgG_100ng_Trypsin-ON_one-column_MCC_glycopeptide_method_0806_Slot1-31_1_1397.d	P01859|IGHG2_HUMAN	5	106	(HexNAc)4(Hex)4(Fuc)1_65:0	N5:(HexNAc)4(Hex)4(Fuc)1_65:0:1000.00
EEQFN(+1606.59)STFR	(HexNAc)4(Hex)4(Fuc)1	130	NLink		0	0	63.03	60.58	65.47	0	2763.1	1606.59	9	3.5	922.044	3	19.5058	0.9305	0.9446	24200	4018	Glycopeptide_IgG_100ng_Trypsin-ON_one-column_MCC_glycopeptide_method_0806_Slot1-31_1_1397.d	P01859|IGHG2_HUMAN	5	106	(HexNAc)4(Hex)4(Fuc)1_65:0	N5:(HexNAc)4(Hex)4(Fuc)1_65:0:1000.00
EEQFN(+1606.59)STFR	(HexNAc)4(Hex)4(Fuc)1	130	NLink		0	0	69.53	64.48	74.59	0	2763.1	1606.59	9	3.5	922.044	3	19.5058	0.934	0.9481	24200	4039	Glycopeptide_IgG_100ng_Trypsin-ON_one-column_MCC_glycopeptide_method_0806_Slot1-31_1_1397.d	P01859|IGHG2_HUMAN	5	106	(HexNAc)4(Hex)4(Fuc)1_65:0	N5:(HexNAc)4(Hex)4(Fuc)1_65:0:1000.00
EEQFN(+1606.59)STFR	(HexNAc)4(Hex)4(Fuc)1	130	NLink		0	0	70.94	53.47	88.42	0	2763.1	1606.59	9	3.4	922.044	3	19.327	1.0461	1.0603	30700	3899	Glycopeptide_IgG_100ng_Trypsin-ON_one-column_MCC_glycopeptide_method_0806_Slot1-31_1_1397.d	P01859|IGHG2_HUMAN	5	105	(HexNAc)4(Hex)4(Fuc)1_65:0	N5:(HexNAc)4(Hex)4(Fuc)1_65:0:1000.00
EEQFN(+1606.59)STFR	(HexNAc)4(Hex)4(Fuc)1	130	NLink		0	0	48.44	59.27	37.61	0	2763.1	1606.59	9	1.8	1382.56	2	21.587	1.3285	1.3425	3630	4650	Glycopeptide_IgG_100ng_Trypsin-ON_one-column_MCC_glycopeptide_method_0806_Slot1-31_1_1397.d	P01859|IGHG2_HUMAN	5	934	(HexNAc)4(Hex)4(Fuc)1_65:0	N5:(HexNAc)4(Hex)4(Fuc)1_65:0:1000.00
EEQFN(+1606.59)STFR	(HexNAc)4(Hex)4(Fuc)1	130	NLink		0	1	55.38	46.92	63.84	0	2763.1	1606.59	9	6.1	1382.06	2	19.2204	1.325	1.339		3829	Glycopeptide_IgG_100ng_Trypsin-ON_one-column_MCC_glycopeptide_method_0806_Slot1-31_1_1397.d	P01859|IGHG2_HUMAN	5	0	(HexNAc)4(Hex)4(Fuc)1_65:0	N5:(HexNAc)4(Hex)4(Fuc)1_65:0:1000.00
EEQFN(+1606.59)STFR	(HexNAc)4(Hex)4(Fuc)1	130	NLink		0	0	50.72	59.55	41.89	0	2763.1	1606.59	9	1.8	1382.56	2	19.4961	1.346	1.36	552000	3948	Glycopeptide_IgG_100ng_Trypsin-ON_one-column_MCC_glycopeptide_method_0806_Slot1-31_1_1397.d	P01859|IGHG2_HUMAN	5	935	(HexNAc)4(Hex)4(Fuc)1_65:0	N5:(HexNAc)4(Hex)4(Fuc)1_65:0:1000.00
EEQFN(+1606.59)STFR	(HexNAc)4(Hex)4(Fuc)1	130	NLink		0	0	54.87	58.55	51.19	0	2763.1	1606.59	9	1.8	1382.56	2	19.4961	1.3302	1.3443	552000	3864	Glycopeptide_IgG_100ng_Trypsin-ON_one-column_MCC_glycopeptide_method_0806_Slot1-31_1_1397.d	P01859|IGHG2_HUMAN	5	935	(HexNAc)4(Hex)4(Fuc)1_65:0	N5:(HexNAc)4(Hex)4(Fuc)1_65:0:1000.00
EEQFN(+1606.59)STFR	(HexNAc)4(Hex)4(Fuc)1	130	NLink		0	0	57.24	58.6	55.87	0	2763.1	1606.59	9	2	1382.56	2	21.2676	1.3276	1.3416	705	4613	Glycopeptide_IgG_100ng_Trypsin-ON_one-column_MCC_glycopeptide_method_0806_Slot1-31_1_1397.d	P01859|IGHG2_HUMAN	5	937	(HexNAc)4(Hex)4(Fuc)1_65:0	N5:(HexNAc)4(Hex)4(Fuc)1_65:0:1000.00
EEQFN(+1606.59)STFR	(HexNAc)4(Hex)4(Fuc)1	130	NLink		0	0	43.41	48.38	38.44	0	2763.1	1606.59	9	2.6	1382.56	2	18.8231	1.3539	1.3679	54300	3636	Glycopeptide_IgG_100ng_Trypsin-ON_one-column_MCC_glycopeptide_method_0806_Slot1-31_1_1400.d	P01859|IGHG2_HUMAN	5	945	(HexNAc)4(Hex)4(Fuc)1_65:0	N5:(HexNAc)4(Hex)4(Fuc)1_65:0:1000.00
EEQFN(+1606.59)STFR	(HexNAc)4(Hex)4(Fuc)1	130	NLink		0	0	42	52.9	31.1	0	2763.1	1606.59	9	3.3	1382.56	2	21.9206	1.3258	1.3399	2190	4790	Glycopeptide_IgG_100ng_Trypsin-ON_one-column_MCC_glycopeptide_method_0806_Slot1-31_1_1400.d	P01859|IGHG2_HUMAN	5	948	(HexNAc)4(Hex)4(Fuc)1_65:0	N5:(HexNAc)4(Hex)4(Fuc)1_65:0:1000.00
EEQFN(+1606.59)STFR	(HexNAc)4(Hex)4(Fuc)1	130	NLink		0	0	42.75	48.37	37.12	0	2763.1	1606.59	9	3.6	922.044	3	19.801	0.9402	0.9543	41400	4126	Glycopeptide_IgG_100ng_Trypsin-ON_one-column_MCC_glycopeptide_method_0806_Slot1-31_1_1400.d	P01859|IGHG2_HUMAN	5	122	(HexNAc)4(Hex)4(Fuc)1_65:0	N5:(HexNAc)4(Hex)4(Fuc)1_65:0:1000.00
EEQFN(+1606.59)STFR	(HexNAc)4(Hex)4(Fuc)1	130	NLink		0	1	37.72	44.62	30.82	0	2763.1	1606.59	9	-2.2	1382.05	2	22.5727	1.3215	1.3355		4892	Glycopeptide_IgG_100ng_Trypsin-ON_one-column_MCC_glycopeptide_method_0806_Slot1-31_1_1400.d	P01859|IGHG2_HUMAN	5	0	(HexNAc)4(Hex)4(Fuc)1_65:0	N5:(HexNAc)4(Hex)4(Fuc)1_65:0:1000.00
EEQFN(+1606.59)STFR	(HexNAc)4(Hex)4(Fuc)1	130	NLink		0	0	65.2	54.25	76.14	0	2763.1	1606.59	9	2.2	1382.56	2	19.6857	1.3311	1.3451	300000	3960	Glycopeptide_IgG_100ng_Trypsin-ON_one-column_MCC_glycopeptide_method_0806_Slot1-31_1_1400.d	P01859|IGHG2_HUMAN	5	942	(HexNAc)4(Hex)4(Fuc)1_65:0	N5:(HexNAc)4(Hex)4(Fuc)1_65:0:1000.00
EEQFN(+1606.59)STFR	(HexNAc)4(Hex)4(Fuc)1	130	NLink		0	0	65.31	54.67	75.96	0	2763.1	1606.59	9	7.3	922.047	3	19.6468	1.0417	1.0558	11500	3969	Glycopeptide_IgG_100ng_Trypsin-ON_one-column_MCC_glycopeptide_method_0806_Slot1-31_1_1400.d	P01859|IGHG2_HUMAN	5	125	(HexNAc)4(Hex)4(Fuc)1_65:0	N5:(HexNAc)4(Hex)4(Fuc)1_65:0:1000.00
EEQFN(+1606.59)STFR	(HexNAc)4(Hex)4(Fuc)1	130	NLink		0	0	41.17	48.3	34.04	0	2763.1	1606.59	9	-2.4	1382.55	2	22.3081	1.3206	1.3346		4852	Glycopeptide_IgG_100ng_Trypsin-ON_one-column_MCC_glycopeptide_method_0806_Slot1-31_1_1400.d	P01859|IGHG2_HUMAN	5	0	(HexNAc)4(Hex)4(Fuc)1_65:0	N5:(HexNAc)4(Hex)4(Fuc)1_65:0:1000.00
EEQFN(+1606.59)STFR	(HexNAc)4(Hex)4(Fuc)1	130	NLink		0	1	51.36	49.9	52.82	0	2763.1	1606.59	9	6.2	1382.06	2	18.6693	1.3232	1.3372		3619	Glycopeptide_IgG_100ng_Trypsin-ON_one-column_MCC_glycopeptide_method_0806_Slot1-31_1_1400.d	P01859|IGHG2_HUMAN	5	0	(HexNAc)4(Hex)4(Fuc)1_65:0	N5:(HexNAc)4(Hex)4(Fuc)1_65:0:1000.00
EEQFN(+1606.59)STFR	(HexNAc)4(Hex)4(Fuc)1	130	NLink		0	0	60.22	44.62	75.83	0	2763.1	1606.59	9	7.3	922.047	3	19.6468	1.0409	1.055	11500	3984	Glycopeptide_IgG_100ng_Trypsin-ON_one-column_MCC_glycopeptide_method_0806_Slot1-31_1_1400.d	P01859|IGHG2_HUMAN	5	125	(HexNAc)4(Hex)4(Fuc)1_65:0	N5:(HexNAc)4(Hex)4(Fuc)1_65:0:1000.00
EEQFN(+1606.59)STFR	(HexNAc)4(Hex)4(Fuc)1	130	NLink		0	0	72.47	57.3	87.64	0	2763.1	1606.59	9	3.6	922.044	3	19.801	0.9685	0.9826	41400	4119	Glycopeptide_IgG_100ng_Trypsin-ON_one-column_MCC_glycopeptide_method_0806_Slot1-31_1_1400.d	P01859|IGHG2_HUMAN	5	122	(HexNAc)4(Hex)4(Fuc)1_65:0	N5:(HexNAc)4(Hex)4(Fuc)1_65:0:1000.00
EEQFN(+1606.59)STFR	(HexNAc)4(Hex)4(Fuc)1	130	NLink		0	0	66.98	55.92	78.03	0	2763.1	1606.59	9	2.2	1382.56	2	19.6857	1.346	1.36	300000	3976	Glycopeptide_IgG_100ng_Trypsin-ON_one-column_MCC_glycopeptide_method_0806_Slot1-31_1_1400.d	P01859|IGHG2_HUMAN	5	942	(HexNAc)4(Hex)4(Fuc)1_65:0	N5:(HexNAc)4(Hex)4(Fuc)1_65:0:1000.00
EEQFN(+1606.59)STFR	(HexNAc)4(Hex)4(Fuc)1	130	NLink		0	0	65.14	55.39	74.88	0	2763.1	1606.59	9	2.2	1382.56	2	19.6857	1.3144	1.3285	300000	4079	Glycopeptide_IgG_100ng_Trypsin-ON_one-column_MCC_glycopeptide_method_0806_Slot1-31_1_1400.d	P01859|IGHG2_HUMAN	5	942	(HexNAc)4(Hex)4(Fuc)1_65:0	N5:(HexNAc)4(Hex)4(Fuc)1_65:0:1000.00
EEQFN(+1606.59)STFR	(HexNAc)4(Hex)4(Fuc)1	130	NLink		0	0	38.57	37.36	39.78	0	2763.1	1606.59	9	-0.7	922.04	3	18.6693	0.9375	0.9517		3618	Glycopeptide_IgG_100ng_Trypsin-ON_one-column_MCC_glycopeptide_method_0806_Slot1-31_1_1400.d	P01859|IGHG2_HUMAN	5	0	(HexNAc)4(Hex)4(Fuc)1_65:0	N5:(HexNAc)4(Hex)4(Fuc)1_65:0:1000.00
EEQFN(+1606.59)STFR	(HexNAc)4(Hex)4(Fuc)1	130	NLink		0	0	64.95	52.3	77.61	0	2763.1	1606.59	9	3.6	922.044	3	19.801	0.9322	0.9464	41400	3985	Glycopeptide_IgG_100ng_Trypsin-ON_one-column_MCC_glycopeptide_method_0806_Slot1-31_1_1400.d	P01859|IGHG2_HUMAN	5	122	(HexNAc)4(Hex)4(Fuc)1_65:0	N5:(HexNAc)4(Hex)4(Fuc)1_65:0:1000.00
EEQFN(+1606.59)STFR	(HexNAc)4(Hex)4(Fuc)1	130	NLink		0	0	47.85	57.86	37.83	0	2763.1	1606.59	9	3.2	1382.56	2	19.8459	1.0832	1.0973		4107	Glycopeptide_IgG_100ng_Trypsin-ON_one-column_MCC_glycopeptide_method_0806_Slot1-31_1_1400.d	P01859|IGHG2_HUMAN	5	0	(HexNAc)4(Hex)4(Fuc)1_65:0	N5:(HexNAc)4(Hex)4(Fuc)1_65:0:1000.00
EEQFN(+1606.59)STFR	(HexNAc)4(Hex)4(Fuc)1	130	NLink		0	0	63.92	59.28	68.56	0	2763.1	1606.59	9	3.6	922.044	3	19.801	0.9331	0.9472	41400	4143	Glycopeptide_IgG_100ng_Trypsin-ON_one-column_MCC_glycopeptide_method_0806_Slot1-31_1_1400.d	P01859|IGHG2_HUMAN	5	122	(HexNAc)4(Hex)4(Fuc)1_65:0	N5:(HexNAc)4(Hex)4(Fuc)1_65:0:1000.00
EEQFN(+1606.59)STFR	(HexNAc)4(Hex)4(Fuc)1	130	NLink		0	1	44.84	44.62	45.05	0	2763.1	1606.59	9	0.3	1382.05	2	23.1775	1.3276	1.3416		4983	Glycopeptide_IgG_100ng_Trypsin-ON_one-column_MCC_glycopeptide_method_0806_Slot1-31_1_1400.d	P01859|IGHG2_HUMAN	5	0	(HexNAc)4(Hex)4(Fuc)1_65:0	N5:(HexNAc)4(Hex)4(Fuc)1_65:0:1000.00
EEQFN(+1606.59)STFR	(HexNAc)4(Hex)4(Fuc)1	130	NLink		0	0	47.66	60.78	34.53	0	2763.1	1606.59	9	2.6	1382.56	2	18.8231	1.3153	1.3293	54300	3593	Glycopeptide_IgG_100ng_Trypsin-ON_one-column_MCC_glycopeptide_method_0806_Slot1-31_1_1400.d	P01859|IGHG2_HUMAN	5	945	(HexNAc)4(Hex)4(Fuc)1_65:0	N5:(HexNAc)4(Hex)4(Fuc)1_65:0:1000.00
EEQFN(+1606.59)STFR	(HexNAc)4(Hex)4(Fuc)1	130	NLink		0	0	54.84	58.75	50.92	0	2763.1	1606.59	9	3.6	922.044	3	19.801	0.9897	1.0038	41400	4002	Glycopeptide_IgG_100ng_Trypsin-ON_one-column_MCC_glycopeptide_method_0806_Slot1-31_1_1400.d	P01859|IGHG2_HUMAN	5	122	(HexNAc)4(Hex)4(Fuc)1_65:0	N5:(HexNAc)4(Hex)4(Fuc)1_65:0:1000.00
EEQFN(+1606.59)STFR	(HexNAc)4(Hex)4(Fuc)1	130	NLink		0	0	64.47	51.89	77.05	0	2763.1	1606.59	9	7.3	922.047	3	19.6468	1.0435	1.0576	11500	3950	Glycopeptide_IgG_100ng_Trypsin-ON_one-column_MCC_glycopeptide_method_0806_Slot1-31_1_1400.d	P01859|IGHG2_HUMAN	5	125	(HexNAc)4(Hex)4(Fuc)1_65:0	N5:(HexNAc)4(Hex)4(Fuc)1_65:0:1000.00
EEQFN(+1606.59)STFR	(HexNAc)4(Hex)4(Fuc)1	130	NLink		0	0	43.59	53.59	33.59	0	2763.1	1606.59	9	3.3	1382.56	2	21.2032	1.3258	1.3399	5850	4685	Glycopeptide_IgG_100ng_Trypsin-ON_one-column_MCC_glycopeptide_method_0806_Slot1-31_1_1400.d	P01859|IGHG2_HUMAN	5	949	(HexNAc)4(Hex)4(Fuc)1_65:0	N5:(HexNAc)4(Hex)4(Fuc)1_65:0:1000.00
EEQFN(+1606.59)STFR	(HexNAc)4(Hex)4(Fuc)1	130	NLink		0	0	41.91	44.62	39.19	0	2763.1	1606.59	9	2.6	1382.56	2	18.8231	1.3144	1.3285	54300	3608	Glycopeptide_IgG_100ng_Trypsin-ON_one-column_MCC_glycopeptide_method_0806_Slot1-31_1_1400.d	P01859|IGHG2_HUMAN	5	945	(HexNAc)4(Hex)4(Fuc)1_65:0	N5:(HexNAc)4(Hex)4(Fuc)1_65:0:1000.00
EEQFN(+1606.59)STFR	(HexNAc)4(Hex)4(Fuc)1	130	NLink		0	0	58.09	57.01	59.18	0	2763.1	1606.59	9	2.2	1382.56	2	19.6857	1.3232	1.3372	300000	3934	Glycopeptide_IgG_100ng_Trypsin-ON_one-column_MCC_glycopeptide_method_0806_Slot1-31_1_1400.d	P01859|IGHG2_HUMAN	5	942	(HexNAc)4(Hex)4(Fuc)1_65:0	N5:(HexNAc)4(Hex)4(Fuc)1_65:0:1000.00
EEQFN(+1606.59)STFR	(HexNAc)4(Hex)4(Fuc)1	130	NLink		0	0	53.63	54.51	52.74	0	2763.1	1606.59	9	-2	1382.55	2	17.7228	1.3206	1.3346	1050	3336	Glycopeptide_IgG_100ng_Trypsin-ON_one-column_MCC_glycopeptide_method_0806_Slot1-31_1_1400.d	P01859|IGHG2_HUMAN	5	927	(HexNAc)4(Hex)4(Fuc)1_65:0	N5:(HexNAc)4(Hex)4(Fuc)1_65:0:1000.00
EEQFN(+1606.59)STFR	(HexNAc)4(Hex)4(Fuc)1	130	NLink		0	0	40.8	50.63	30.97	0	2763.1	1606.59	9	1.1	1382.56	2	19.9782	1.346	1.36	195000	4242	Glycopeptide_IgG_100ng_Trypsin-ON_one-column_MCC_glycopeptide_method_0806_Slot1-31_1_1400.d	P01859|IGHG2_HUMAN	5	936	(HexNAc)4(Hex)4(Fuc)1_65:0	N5:(HexNAc)4(Hex)4(Fuc)1_65:0:1000.00
EEQFN(+1606.59)STFR	(HexNAc)4(Hex)4(Fuc)1	130	NLink		0	0	50.55	57.61	43.5	0	2763.1	1606.59	9	1.1	1382.56	2	19.9782	1.3144	1.3285	195000	4360	Glycopeptide_IgG_100ng_Trypsin-ON_one-column_MCC_glycopeptide_method_0806_Slot1-31_1_1400.d	P01859|IGHG2_HUMAN	5	936	(HexNAc)4(Hex)4(Fuc)1_65:0	N5:(HexNAc)4(Hex)4(Fuc)1_65:0:1000.00
EEQFN(+1606.59)STFR	(HexNAc)4(Hex)4(Fuc)1	130	NLink		0	0	45.35	48.68	42.03	0	2763.1	1606.59	9	3.6	922.044	3	19.801	1.0117	1.0259	41400	3970	Glycopeptide_IgG_100ng_Trypsin-ON_one-column_MCC_glycopeptide_method_0806_Slot1-31_1_1400.d	P01859|IGHG2_HUMAN	5	122	(HexNAc)4(Hex)4(Fuc)1_65:0	N5:(HexNAc)4(Hex)4(Fuc)1_65:0:1000.00
EEQFN(+1606.59)STFR	(HexNAc)4(Hex)4(Fuc)1	130	NLink		0	0	78.3	62.98	93.62	0	2763.1	1606.59	9	3.6	922.044	3	19.801	0.972	0.9861	41400	4111	Glycopeptide_IgG_100ng_Trypsin-ON_one-column_MCC_glycopeptide_method_0806_Slot1-31_1_1400.d	P01859|IGHG2_HUMAN	5	122	(HexNAc)4(Hex)4(Fuc)1_65:0	N5:(HexNAc)4(Hex)4(Fuc)1_65:0:1000.00
EEQFN(+1606.59)STFR	(HexNAc)4(Hex)4(Fuc)1	130	NLink		0	0	37.99	36	39.98	0	2763.1	1606.59	9	2.2	1382.56	2	19.6857	1.3416	1.3556	300000	4078	Glycopeptide_IgG_100ng_Trypsin-ON_one-column_MCC_glycopeptide_method_0806_Slot1-31_1_1400.d	P01859|IGHG2_HUMAN	5	942	(HexNAc)4(Hex)4(Fuc)1_65:0	N5:(HexNAc)4(Hex)4(Fuc)1_65:0:1000.00
EEQFN(+1606.59)STFR	(HexNAc)4(Hex)4(Fuc)1	130	NLink		0	1	54.32	44.62	64.01	0	2763.1	1606.59	9	-5.8	921.699	3	19.6178	0.9658	0.9799		3988	Glycopeptide_IgG_100ng_Trypsin-ON_one-column_MCC_glycopeptide_method_0806_Slot1-31_1_1400.d	P01859|IGHG2_HUMAN	5	0	(HexNAc)4(Hex)4(Fuc)1_65:0	N5:(HexNAc)4(Hex)4(Fuc)1_65:0:1000.00
EEQFN(+1606.59)STF	(HexNAc)4(Hex)4(Fuc)1	130	NLink		0	0	64.07	73.23	54.92	0	2607	1606.59	8	3.9	1304.51	2	28.9759	1.2811	1.2951		5856	Glycopeptide_IgG_100ng_Trypsin-ON_one-column_MCC_glycopeptide_method_0806_Slot1-31_1_1397.d	P01859|IGHG2_HUMAN	5	0	(HexNAc)4(Hex)4(Fuc)1_65:0	N5:(HexNAc)4(Hex)4(Fuc)1_65:0:1000.00
EEQFN(+1606.59)STF	(HexNAc)4(Hex)4(Fuc)1	130	NLink		0	0	63.55	77.42	49.67	0	2607	1606.59	8	-0.5	1304.51	2	29.3168	1.3074	1.3215		5980	Glycopeptide_IgG_100ng_Trypsin-ON_one-column_MCC_glycopeptide_method_0806_Slot1-31_1_1397.d	P01859|IGHG2_HUMAN	5	0	(HexNAc)4(Hex)4(Fuc)1_65:0	N5:(HexNAc)4(Hex)4(Fuc)1_65:0:1000.00
EEQFN(+1606.59)STF	(HexNAc)4(Hex)4(Fuc)1	130	NLink		0	0	58.34	69.36	47.31	0	2607	1606.59	8	2.9	1304.51	2	29.3552	1.2767	1.2907	6220	6002	Glycopeptide_IgG_100ng_Trypsin-ON_one-column_MCC_glycopeptide_method_0806_Slot1-31_1_1397.d	P01859|IGHG2_HUMAN	5	698	(HexNAc)4(Hex)4(Fuc)1_65:0	N5:(HexNAc)4(Hex)4(Fuc)1_65:0:1000.00
EEQFN(+1606.59)STF	(HexNAc)4(Hex)4(Fuc)1	130	NLink		0	0	60.23	62.29	58.17	0	2607	1606.59	8	3	1304.51	2	28.9381	1.2837	1.2978		5850	Glycopeptide_IgG_100ng_Trypsin-ON_one-column_MCC_glycopeptide_method_0806_Slot1-31_1_1397.d	P01859|IGHG2_HUMAN	5	0	(HexNAc)4(Hex)4(Fuc)1_65:0	N5:(HexNAc)4(Hex)4(Fuc)1_65:0:1000.00
EEQFN(+1606.59)STF	(HexNAc)4(Hex)4(Fuc)1	130	NLink		0	0	57.26	45.93	68.59	0	2607	1606.59	8	1.5	1304.51	2	29.6965	1.303	1.3171	5200	6202	Glycopeptide_IgG_100ng_Trypsin-ON_one-column_MCC_glycopeptide_method_0806_Slot1-31_1_1400.d	P01859|IGHG2_HUMAN	5	728	(HexNAc)4(Hex)4(Fuc)1_65:0	N5:(HexNAc)4(Hex)4(Fuc)1_65:0:1000.00
EEQFN(+1606.59)STF	(HexNAc)4(Hex)4(Fuc)1	130	NLink		0	0	59.78	59.5	60.06	0	2607	1606.59	8	2.8	1304.51	2	29.3175	1.2785	1.2925		6082	Glycopeptide_IgG_100ng_Trypsin-ON_one-column_MCC_glycopeptide_method_0806_Slot1-31_1_1400.d	P01859|IGHG2_HUMAN	5	0	(HexNAc)4(Hex)4(Fuc)1_65:0	N5:(HexNAc)4(Hex)4(Fuc)1_65:0:1000.00
EEQFN(+1606.59)STF	(HexNAc)4(Hex)4(Fuc)1	130	NLink		0	0	58.82	62.73	54.91	0	2607	1606.59	8	1.5	1304.51	2	29.6965	1.303	1.3171	5200	6207	Glycopeptide_IgG_100ng_Trypsin-ON_one-column_MCC_glycopeptide_method_0806_Slot1-31_1_1400.d	P01859|IGHG2_HUMAN	5	728	(HexNAc)4(Hex)4(Fuc)1_65:0	N5:(HexNAc)4(Hex)4(Fuc)1_65:0:1000.00
EEQFN(+1606.59)STF	(HexNAc)4(Hex)4(Fuc)1	130	NLink		0	0	61.97	61.73	62.22	0	2607	1606.59	8	-3.5	1304.5	2	29.3785	1.2749	1.289	1800	6089	Glycopeptide_IgG_100ng_Trypsin-ON_one-column_MCC_glycopeptide_method_0806_Slot1-31_1_1400.d	P01859|IGHG2_HUMAN	5	726	(HexNAc)4(Hex)4(Fuc)1_65:0	N5:(HexNAc)4(Hex)4(Fuc)1_65:0:1000.00
EEQFN(+1606.59)STYR	(HexNAc)4(Hex)4(Fuc)1	130	NLink		0	0	57.14	58.82	55.47	0	2779.09	1606.59	9	3	1390.56	2	14.6143	1.3127	1.3267	127000	2369	Glycopeptide_IgG_100ng_Trypsin-ON_one-column_MCC_glycopeptide_method_0806_Slot1-31_1_1397.d	P01861|IGHG4_HUMAN	5	962	(HexNAc)4(Hex)4(Fuc)1_65:0	N5:(HexNAc)4(Hex)4(Fuc)1_65:0:1000.00
EEQFN(+1606.59)STYR	(HexNAc)4(Hex)4(Fuc)1	130	NLink		0	0	69.1	62.36	75.85	0	2779.09	1606.59	9	3	1390.56	2	14.6143	1.3109	1.325	127000	2360	Glycopeptide_IgG_100ng_Trypsin-ON_one-column_MCC_glycopeptide_method_0806_Slot1-31_1_1397.d	P01861|IGHG4_HUMAN	5	962	(HexNAc)4(Hex)4(Fuc)1_65:0	N5:(HexNAc)4(Hex)4(Fuc)1_65:0:1000.00
EEQFN(+1606.59)STYR	(HexNAc)4(Hex)4(Fuc)1	130	NLink		0	0	56.04	57.06	55.01	0	2779.09	1606.59	9	4.4	1390.56	2	14.8289	1.3364	1.3504	133000	2377	Glycopeptide_IgG_100ng_Trypsin-ON_one-column_MCC_glycopeptide_method_0806_Slot1-31_1_1400.d	P01861|IGHG4_HUMAN	5	973	(HexNAc)4(Hex)4(Fuc)1_65:0	N5:(HexNAc)4(Hex)4(Fuc)1_65:0:1000.00
EEQFN(+1606.59)STYR	(HexNAc)4(Hex)4(Fuc)1	130	NLink		0	0	42.94	52.5	33.37	0	2779.09	1606.59	9	2.2	927.374	3	14.7638	0.9243	0.9384	1920	2387	Glycopeptide_IgG_100ng_Trypsin-ON_one-column_MCC_glycopeptide_method_0806_Slot1-31_1_1400.d	P01861|IGHG4_HUMAN	5	127	(HexNAc)4(Hex)4(Fuc)1_65:0	N5:(HexNAc)4(Hex)4(Fuc)1_65:0:1000.00
EEQFN(+1606.59)STYR	(HexNAc)4(Hex)4(Fuc)1	130	NLink		0	0	57.52	66.27	48.78	0	2779.09	1606.59	9	1.7	927.374	3	14.9163	0.9729	0.987	931	2468	Glycopeptide_IgG_100ng_Trypsin-ON_one-column_MCC_glycopeptide_method_0806_Slot1-31_1_1400.d	P01861|IGHG4_HUMAN	5	126	(HexNAc)4(Hex)4(Fuc)1_65:0	N5:(HexNAc)4(Hex)4(Fuc)1_65:0:1000.00
EEQFN(+1606.59)STYR	(HexNAc)4(Hex)4(Fuc)1	130	NLink		0	0	48.93	57.6	40.26	0	2779.09	1606.59	9	16.5	1390.58	2	14.8383	1.2732	1.2872		2446	Glycopeptide_IgG_100ng_Trypsin-ON_one-column_MCC_glycopeptide_method_0806_Slot1-31_1_1400.d	P01861|IGHG4_HUMAN	5	0	(HexNAc)4(Hex)4(Fuc)1_65:0	N5:(HexNAc)4(Hex)4(Fuc)1_65:0:1000.00
EEQFN(+1606.59)STYR	(HexNAc)4(Hex)4(Fuc)1	130	NLink		0	0	58.62	58.03	59.21	0	2779.09	1606.59	9	4.4	1390.56	2	14.8289	1.3074	1.3215	133000	2378	Glycopeptide_IgG_100ng_Trypsin-ON_one-column_MCC_glycopeptide_method_0806_Slot1-31_1_1400.d	P01861|IGHG4_HUMAN	5	973	(HexNAc)4(Hex)4(Fuc)1_65:0	N5:(HexNAc)4(Hex)4(Fuc)1_65:0:1000.00
EEQFN(+1622.58)STFR	(HexNAc)4(Hex)5	146	NLink		0	2	30.28	29.28	31.29	100	2779.09	1622.58	9	11.7	1391.07	2	20.008	1.3399	1.3539	778	4337	Glycopeptide_IgG_100ng_Trypsin-ON_one-column_MCC_glycopeptide_method_0806_Slot1-31_1_1397.d	P01859|IGHG2_HUMAN	5	965	(HexNAc)4(Hex)5_73:0	N5:(HexNAc)4(Hex)5_73:0:1000.00
EEQFN(+1622.58)STFR	(HexNAc)4(Hex)5	146	NLink		0	2	42.07	27.49	56.65	100	2779.09	1622.58	9	9.9	927.717	3	19.4002	0.9269	0.9411	121	3986	Glycopeptide_IgG_100ng_Trypsin-ON_one-column_MCC_glycopeptide_method_0806_Slot1-31_1_1397.d	P01859|IGHG2_HUMAN	5	114	(HexNAc)4(Hex)5_73:0	N5:(HexNAc)4(Hex)5_73:0:1000.00
EEQFN(+1622.58)STFR	(HexNAc)4(Hex)5	146	NLink		0	0	57.79	47.84	67.73	100	2779.09	1622.58	9	1.1	1390.56	2	19.6088	1.3197	1.3337	5050	3948	Glycopeptide_IgG_100ng_Trypsin-ON_one-column_MCC_glycopeptide_method_0806_Slot1-31_1_1400.d	P01859|IGHG2_HUMAN	5	972	(HexNAc)4(Hex)5_73:0	N5:(HexNAc)4(Hex)5_73:0:1000.00
EEQFN(+1622.58)STFR	(HexNAc)4(Hex)5	146	NLink		0	0	52.18	44.62	59.75	100	2779.09	1622.58	9	1.1	1390.56	2	19.6088	1.3144	1.3285	5050	3977	Glycopeptide_IgG_100ng_Trypsin-ON_one-column_MCC_glycopeptide_method_0806_Slot1-31_1_1400.d	P01859|IGHG2_HUMAN	5	972	(HexNAc)4(Hex)5_73:0	N5:(HexNAc)4(Hex)5_73:0:1000.00
EEQFN(+1622.58)STFR	(HexNAc)4(Hex)5	146	NLink		0	2	33.86	33.94	33.77	100	2779.09	1622.58	9	4.5	1391.06	2	20.4889	1.3399	1.3539	204	4437	Glycopeptide_IgG_100ng_Trypsin-ON_one-column_MCC_glycopeptide_method_0806_Slot1-31_1_1400.d	P01859|IGHG2_HUMAN	5	977	(HexNAc)4(Hex)5_73:0	N5:(HexNAc)4(Hex)5_73:0:1000.00
EEQFN(+1622.58)STF	(HexNAc)4(Hex)5	146	NLink		0	0	37.16	36.31	38	100	2622.99	1622.58	8	20.1	1312.53	2	28.9381	1.2943	1.3083		5849	Glycopeptide_IgG_100ng_Trypsin-ON_one-column_MCC_glycopeptide_method_0806_Slot1-31_1_1397.d	P01859|IGHG2_HUMAN	5	0	(HexNAc)4(Hex)5_73:0	N5:(HexNAc)4(Hex)5_73:0:1001.00
EEQFN(+1622.58)STF	(HexNAc)4(Hex)5	146	NLink		0	0	37.83	42.7	32.96	100	2622.99	1622.58	8	13	1312.52	2	29.3547	1.2249	1.2389		5993	Glycopeptide_IgG_100ng_Trypsin-ON_one-column_MCC_glycopeptide_method_0806_Slot1-31_1_1397.d	P01859|IGHG2_HUMAN	5	0	(HexNAc)4(Hex)5_73:0	N5:(HexNAc)4(Hex)5_73:0:1000.00
EEQFN(+1622.58)STF	(HexNAc)4(Hex)5	146	NLink		0	2	31.96	30.75	33.17	100	2622.99	1622.58	8	10.1	1313.02	2	29.0082	1.2872	1.3013	14500	5886	Glycopeptide_IgG_100ng_Trypsin-ON_one-column_MCC_glycopeptide_method_0806_Slot1-31_1_1397.d	P01859|IGHG2_HUMAN	5	725	(HexNAc)4(Hex)5_73:0	N5:(HexNAc)4(Hex)5_73:0:1000.00
EEQFN(+1622.58)STF	(HexNAc)4(Hex)5	146	NLink		0	2	44.55	35.4	53.69	100	2622.99	1622.58	8	12.6	1313.02	2	29.3682	1.26	1.2741	15400	5982	Glycopeptide_IgG_100ng_Trypsin-ON_one-column_MCC_glycopeptide_method_0806_Slot1-31_1_1397.d	P01859|IGHG2_HUMAN	5	726	(HexNAc)4(Hex)5_73:0	N5:(HexNAc)4(Hex)5_73:0:1000.00
EEQFN(+1622.58)STF	(HexNAc)4(Hex)5	146	NLink		0	2	43.39	33.86	52.91	100	2622.99	1622.58	8	10.1	1313.02	2	29.0082	1.296	1.3101	14500	5865	Glycopeptide_IgG_100ng_Trypsin-ON_one-column_MCC_glycopeptide_method_0806_Slot1-31_1_1397.d	P01859|IGHG2_HUMAN	5	725	(HexNAc)4(Hex)5_73:0	N5:(HexNAc)4(Hex)5_73:0:1000.00
EEQFN(+1622.58)STF	(HexNAc)4(Hex)5	146	NLink		0	2	34.57	32.98	36.17	100	2622.99	1622.58	8	10.5	1313.02	2	28.9759	1.2442	1.2583		5857	Glycopeptide_IgG_100ng_Trypsin-ON_one-column_MCC_glycopeptide_method_0806_Slot1-31_1_1397.d	P01859|IGHG2_HUMAN	5	0	(HexNAc)4(Hex)5_73:0	N5:(HexNAc)4(Hex)5_73:0:1000.00
EEQFN(+1622.58)STF	(HexNAc)4(Hex)5	146	NLink		0	0	55	59.7	50.31	100	2622.99	1622.58	8	15.8	1312.52	2	29.3547	1.2802	1.2943		5992	Glycopeptide_IgG_100ng_Trypsin-ON_one-column_MCC_glycopeptide_method_0806_Slot1-31_1_1397.d	P01859|IGHG2_HUMAN	5	0	(HexNAc)4(Hex)5_73:0	N5:(HexNAc)4(Hex)5_73:0:1000.00
EEQFN(+1622.58)STF	(HexNAc)4(Hex)5	146	NLink		0	2	34.27	35.74	32.8	100	2622.99	1622.58	8	12.6	1313.02	2	29.3682	1.2969	1.3109	15400	6017	Glycopeptide_IgG_100ng_Trypsin-ON_one-column_MCC_glycopeptide_method_0806_Slot1-31_1_1397.d	P01859|IGHG2_HUMAN	5	726	(HexNAc)4(Hex)5_73:0	N5:(HexNAc)4(Hex)5_73:0:1000.00
EEQFN(+1622.58)STF	(HexNAc)4(Hex)5	146	NLink		0	0	37.68	42.01	33.35	100	2622.99	1622.58	8	20.1	1312.53	2	29.6584	1.2723	1.2864		6208	Glycopeptide_IgG_100ng_Trypsin-ON_one-column_MCC_glycopeptide_method_0806_Slot1-31_1_1400.d	P01859|IGHG2_HUMAN	5	0	(HexNAc)4(Hex)5_73:0	N5:(HexNAc)4(Hex)5_73:0:1001.00
EEQFN(+1622.58)STF	(HexNAc)4(Hex)5	146	NLink		0	0	46.14	44.62	47.65	100	2622.99	1622.58	8	15.8	1312.52	2	29.6963	1.2714	1.2855		6215	Glycopeptide_IgG_100ng_Trypsin-ON_one-column_MCC_glycopeptide_method_0806_Slot1-31_1_1400.d	P01859|IGHG2_HUMAN	5	0	(HexNAc)4(Hex)5_73:0	N5:(HexNAc)4(Hex)5_73:0:1000.00
EEQFN(+1622.58)STF	(HexNAc)4(Hex)5	146	NLink		0	2	34.52	37.32	31.73	100	2622.99	1622.58	8	11	1313.02	2	29.6994	1.2907	1.3048	15400	6228	Glycopeptide_IgG_100ng_Trypsin-ON_one-column_MCC_glycopeptide_method_0806_Slot1-31_1_1400.d	P01859|IGHG2_HUMAN	5	749	(HexNAc)4(Hex)5_73:0	N5:(HexNAc)4(Hex)5_73:0:1000.00
EEQFN(+1622.58)STF	(HexNAc)4(Hex)5	146	NLink		0	2	46.33	35.9	56.77	100	2622.99	1622.58	8	12.4	1313.02	2	29.3664	1.2899	1.3039	12800	6078	Glycopeptide_IgG_100ng_Trypsin-ON_one-column_MCC_glycopeptide_method_0806_Slot1-31_1_1400.d	P01859|IGHG2_HUMAN	5	750	(HexNAc)4(Hex)5_73:0	N5:(HexNAc)4(Hex)5_73:0:1000.00
EEQFN(+1622.58)STF	(HexNAc)4(Hex)5	146	NLink		0	2	47.02	37.13	56.91	100	2622.99	1622.58	8	12.4	1313.02	2	29.3664	1.289	1.303	12800	6072	Glycopeptide_IgG_100ng_Trypsin-ON_one-column_MCC_glycopeptide_method_0806_Slot1-31_1_1400.d	P01859|IGHG2_HUMAN	5	750	(HexNAc)4(Hex)5_73:0	N5:(HexNAc)4(Hex)5_73:0:1000.00
EEQFN(+1622.58)STYR	(HexNAc)4(Hex)5	146	NLink		0	0	43.93	42.09	45.77	100	2795.09	1622.58	9	0.8	1398.55	2	14.365	1.3276	1.3416		2297	Glycopeptide_IgG_100ng_Trypsin-ON_one-column_MCC_glycopeptide_method_0806_Slot1-31_1_1397.d	P01861|IGHG4_HUMAN	5	0	(HexNAc)4(Hex)5_73:0	N5:(HexNAc)4(Hex)5_73:0:1000.00
EEQFN(+1622.58)STYR	(HexNAc)4(Hex)5	146	NLink		0	0	33.62	32.79	34.44	100	2795.09	1622.58	9	0.6	1398.55	2	11.5585	1.2934	1.3074	18900	1471	Glycopeptide_IgG_100ng_Trypsin-ON_one-column_MCC_glycopeptide_method_0806_Slot1-31_1_1397.d	P01861|IGHG4_HUMAN	5	995	(HexNAc)4(Hex)5_73:0	N5:(HexNAc)4(Hex)5_73:0:1000.00
EEQFN(+1622.58)STYR	(HexNAc)4(Hex)5	146	NLink		0	1	30.37	29.65	31.08	100	2795.09	1622.58	9	-2.6	1398.04	2	13.5489	1.3346	1.3486		1967	Glycopeptide_IgG_100ng_Trypsin-ON_one-column_MCC_glycopeptide_method_0806_Slot1-31_1_1400.d	P01861|IGHG4_HUMAN	5	0	(HexNAc)4(Hex)5_73:0	N5:(HexNAc)4(Hex)5_73:0:1000.00
EEQFN(+1622.58)STY	(HexNAc)4(Hex)5	146	NLink		0	2	44.71	32.88	56.53	100	2638.99	1622.58	8	4.3	1321.01	2	21.4135	1.2934	1.3074	551	4638	Glycopeptide_IgG_100ng_Trypsin-ON_one-column_MCC_glycopeptide_method_0806_Slot1-31_1_1397.d	P01861|IGHG4_HUMAN	5	755	(HexNAc)4(Hex)5_73:0	N5:(HexNAc)4(Hex)5_73:0:1000.00
EEQFN(+1622.58)STY	(HexNAc)4(Hex)5	146	NLink		0	0	25.56	21.04	30.09	100	2638.99	1622.58	8	7.4	1320.51	2	13.5686	1.2872	1.3013		2001	Glycopeptide_IgG_100ng_Trypsin-ON_one-column_MCC_glycopeptide_method_0806_Slot1-31_1_1397.d	P01861|IGHG4_HUMAN	5	0	(HexNAc)4(Hex)5_73:0	N5:(HexNAc)4(Hex)5_73:0:1000.00
EEQFN(+1622.58)STY	(HexNAc)4(Hex)5	146	NLink		0	2	47.14	36.01	58.26	100	2638.99	1622.58	8	4.3	1321.01	2	21.4135	1.2925	1.3065	551	4633	Glycopeptide_IgG_100ng_Trypsin-ON_one-column_MCC_glycopeptide_method_0806_Slot1-31_1_1397.d	P01861|IGHG4_HUMAN	5	755	(HexNAc)4(Hex)5_73:0	N5:(HexNAc)4(Hex)5_73:0:1000.00
EEQFN(+1622.58)STY	(HexNAc)4(Hex)5	146	NLink		0	2	36.26	35.93	36.58	100	2638.99	1622.58	8	10.4	1321.02	2	21.7485	1.2899	1.3039	750	4750	Glycopeptide_IgG_100ng_Trypsin-ON_one-column_MCC_glycopeptide_method_0806_Slot1-31_1_1400.d	P01861|IGHG4_HUMAN	5	779	(HexNAc)4(Hex)5_73:0	N5:(HexNAc)4(Hex)5_73:0:1000.00
EEQFN(+1622.58)STY	(HexNAc)4(Hex)5	146	NLink		0	0	31.76	29.11	34.42	100	2638.99	1622.58	8	9.9	1320.51	2	13.8517	1.2864	1.3004		2026	Glycopeptide_IgG_100ng_Trypsin-ON_one-column_MCC_glycopeptide_method_0806_Slot1-31_1_1400.d	P01861|IGHG4_HUMAN	5	0	(HexNAc)4(Hex)5_73:0	N5:(HexNAc)4(Hex)5_73:0:1000.00
EEQFN(+1622.58)ST	(HexNAc)4(Hex)5	146	NLink		0	0	33	35.97	30.04	0	2475.93	1622.58	7	8.3	1238.98	2	13.6444	1.2328	1.2468		2024	Glycopeptide_IgG_100ng_Trypsin-ON_one-column_MCC_glycopeptide_method_0806_Slot1-31_1_1397.d	P01859|IGHG2_HUMAN;P01861|IGHG4_HUMAN	5	0	(HexNAc)4(Hex)5_73:0	N5:(HexNAc)4(Hex)5_73:0:1000.00
EEQFN(+1622.58)ST	(HexNAc)4(Hex)5	146	NLink		0	2	36.21	30.81	41.61	0	2475.93	1622.58	7	10.7	1239.49	2	13.7958	1.2442	1.2583		2047	Glycopeptide_IgG_100ng_Trypsin-ON_one-column_MCC_glycopeptide_method_0806_Slot1-31_1_1397.d	P01859|IGHG2_HUMAN;P01861|IGHG4_HUMAN	5	0	(HexNAc)4(Hex)5_73:0	N5:(HexNAc)4(Hex)5_73:0:1000.00
EEQFN(+1647.61)STFR	(HexNAc)5(Hex)3(Fuc)1	194	NLink		0	0	68.11	74.08	62.14	100	2804.13	1647.61	9	2.2	1403.07	2	19.8998	1.353	1.367	211000	4228	Glycopeptide_IgG_100ng_Trypsin-ON_one-column_MCC_glycopeptide_method_0806_Slot1-31_1_1397.d	P01859|IGHG2_HUMAN	5	1014	(HexNAc)5(Hex)3(Fuc)1_97:0	N5:(HexNAc)5(Hex)3(Fuc)1_97:0:1000.00
EEQFN(+1647.61)STFR	(HexNAc)5(Hex)3(Fuc)1	194	NLink		0	4	31.06	31.92	30.2	100	2804.13	1647.61	9	-10.2	1404.06	2	29.0861	1.3863	1.4003	7630	5893	Glycopeptide_IgG_100ng_Trypsin-ON_one-column_MCC_glycopeptide_method_0806_Slot1-31_1_1397.d	P01859|IGHG2_HUMAN	5	1021	(HexNAc)5(Hex)3(Fuc)1_97:0	N5:(HexNAc)5(Hex)3(Fuc)1_97:0:1001.00
EEQFN(+1647.61)STFR	(HexNAc)5(Hex)3(Fuc)1	194	NLink		0	0	70.92	75.69	66.14	100	2804.13	1647.61	9	6.2	935.722	3	19.8812	1.04	1.0541	26400	4268	Glycopeptide_IgG_100ng_Trypsin-ON_one-column_MCC_glycopeptide_method_0806_Slot1-31_1_1397.d	P01859|IGHG2_HUMAN	5	131	(HexNAc)5(Hex)3(Fuc)1_97:0	N5:(HexNAc)5(Hex)3(Fuc)1_97:0:1000.00
EEQFN(+1647.61)STFR	(HexNAc)5(Hex)3(Fuc)1	194	NLink		0	0	62.49	74.41	50.58	100	2804.13	1647.61	9	3.7	1403.08	2	19.0225	1.3399	1.3539	5920	3710	Glycopeptide_IgG_100ng_Trypsin-ON_one-column_MCC_glycopeptide_method_0806_Slot1-31_1_1397.d	P01859|IGHG2_HUMAN	5	1016	(HexNAc)5(Hex)3(Fuc)1_97:0	N5:(HexNAc)5(Hex)3(Fuc)1_97:0:1000.00
EEQFN(+1647.61)STFR	(HexNAc)5(Hex)3(Fuc)1	194	NLink		0	0	62.99	78.41	47.57	100	2804.13	1647.61	9	6.2	935.722	3	19.8812	1.025	1.0391	26400	4260	Glycopeptide_IgG_100ng_Trypsin-ON_one-column_MCC_glycopeptide_method_0806_Slot1-31_1_1397.d	P01859|IGHG2_HUMAN	5	131	(HexNAc)5(Hex)3(Fuc)1_97:0	N5:(HexNAc)5(Hex)3(Fuc)1_97:0:1000.00
EEQFN(+1647.61)STFR	(HexNAc)5(Hex)3(Fuc)1	194	NLink		0	0	52.9	74.31	31.49	100	2804.13	1647.61	9	0.6	935.717	3	19.8885	0.9587	0.9729	7370	4237	Glycopeptide_IgG_100ng_Trypsin-ON_one-column_MCC_glycopeptide_method_0806_Slot1-31_1_1397.d	P01859|IGHG2_HUMAN	5	129	(HexNAc)5(Hex)3(Fuc)1_97:0	N5:(HexNAc)5(Hex)3(Fuc)1_97:0:1000.00
EEQFN(+1647.61)STFR	(HexNAc)5(Hex)3(Fuc)1	194	NLink		0	0	75.28	75.18	75.37	100	2804.13	1647.61	9	2.2	1403.07	2	19.8998	1.4073	1.4213	211000	4226	Glycopeptide_IgG_100ng_Trypsin-ON_one-column_MCC_glycopeptide_method_0806_Slot1-31_1_1397.d	P01859|IGHG2_HUMAN	5	1014	(HexNAc)5(Hex)3(Fuc)1_97:0	N5:(HexNAc)5(Hex)3(Fuc)1_97:0:1000.00
EEQFN(+1647.61)STFR	(HexNAc)5(Hex)3(Fuc)1	194	NLink		0	0	78.31	78.23	78.4	100	2804.13	1647.61	9	6.2	935.722	3	19.8812	1.0223	1.0364	26400	4235	Glycopeptide_IgG_100ng_Trypsin-ON_one-column_MCC_glycopeptide_method_0806_Slot1-31_1_1397.d	P01859|IGHG2_HUMAN	5	131	(HexNAc)5(Hex)3(Fuc)1_97:0	N5:(HexNAc)5(Hex)3(Fuc)1_97:0:1000.00
EEQFN(+1647.61)STFR	(HexNAc)5(Hex)3(Fuc)1	194	NLink		0	0	73.44	67.97	78.91	100	2804.13	1647.61	9	2.2	1403.07	2	19.8998	1.3504	1.3644	211000	4203	Glycopeptide_IgG_100ng_Trypsin-ON_one-column_MCC_glycopeptide_method_0806_Slot1-31_1_1397.d	P01859|IGHG2_HUMAN	5	1014	(HexNAc)5(Hex)3(Fuc)1_97:0	N5:(HexNAc)5(Hex)3(Fuc)1_97:0:1000.00
EEQFN(+1647.61)STFR	(HexNAc)5(Hex)3(Fuc)1	194	NLink		0	0	76.17	65.77	86.57	100	2804.13	1647.61	9	4.3	1403.08	2	20.2086	1.3451	1.3592	177000	4318	Glycopeptide_IgG_100ng_Trypsin-ON_one-column_MCC_glycopeptide_method_0806_Slot1-31_1_1400.d	P01859|IGHG2_HUMAN	5	1029	(HexNAc)5(Hex)3(Fuc)1_97:0	N5:(HexNAc)5(Hex)3(Fuc)1_97:0:1000.00
EEQFN(+1647.61)STFR	(HexNAc)5(Hex)3(Fuc)1	194	NLink		0	0	74.84	69.99	79.69	100	2804.13	1647.61	9	3.1	935.719	3	20.2068	1.0206	1.0347	28600	4314	Glycopeptide_IgG_100ng_Trypsin-ON_one-column_MCC_glycopeptide_method_0806_Slot1-31_1_1400.d	P01859|IGHG2_HUMAN	5	140	(HexNAc)5(Hex)3(Fuc)1_97:0	N5:(HexNAc)5(Hex)3(Fuc)1_97:0:1000.00
EEQFN(+1647.61)STFR	(HexNAc)5(Hex)3(Fuc)1	194	NLink		0	0	64.99	59.54	70.45	100	2804.13	1647.61	9	1.6	1403.07	2	19.3635	1.3311	1.3451	6710	3787	Glycopeptide_IgG_100ng_Trypsin-ON_one-column_MCC_glycopeptide_method_0806_Slot1-31_1_1400.d	P01859|IGHG2_HUMAN	5	1028	(HexNAc)5(Hex)3(Fuc)1_97:0	N5:(HexNAc)5(Hex)3(Fuc)1_97:0:1000.00
EEQFN(+1647.61)STFR	(HexNAc)5(Hex)3(Fuc)1	194	NLink		0	0	68.71	69.66	67.76	100	2804.13	1647.61	9	3.1	935.719	3	20.2068	1.0223	1.0364	28600	4338	Glycopeptide_IgG_100ng_Trypsin-ON_one-column_MCC_glycopeptide_method_0806_Slot1-31_1_1400.d	P01859|IGHG2_HUMAN	5	140	(HexNAc)5(Hex)3(Fuc)1_97:0	N5:(HexNAc)5(Hex)3(Fuc)1_97:0:1000.00
EEQFN(+1647.61)STFR	(HexNAc)5(Hex)3(Fuc)1	194	NLink		0	0	70.54	67.59	73.48	100	2804.13	1647.61	9	4.3	1403.08	2	20.2086	1.403	1.417	177000	4328	Glycopeptide_IgG_100ng_Trypsin-ON_one-column_MCC_glycopeptide_method_0806_Slot1-31_1_1400.d	P01859|IGHG2_HUMAN	5	1029	(HexNAc)5(Hex)3(Fuc)1_97:0	N5:(HexNAc)5(Hex)3(Fuc)1_97:0:1000.00
EEQFN(+1647.61)STFR	(HexNAc)5(Hex)3(Fuc)1	194	NLink		0	0	66.15	65.83	66.46	100	2804.13	1647.61	9	4.3	1403.08	2	20.2086	1.4012	1.4152	177000	4304	Glycopeptide_IgG_100ng_Trypsin-ON_one-column_MCC_glycopeptide_method_0806_Slot1-31_1_1400.d	P01859|IGHG2_HUMAN	5	1029	(HexNAc)5(Hex)3(Fuc)1_97:0	N5:(HexNAc)5(Hex)3(Fuc)1_97:0:1000.00
EEQFN(+1647.61)STFR	(HexNAc)5(Hex)3(Fuc)1	194	NLink		0	0	66.61	67.87	65.36	100	2804.13	1647.61	9	3.1	935.719	3	20.2068	1.0364	1.0506	28600	4345	Glycopeptide_IgG_100ng_Trypsin-ON_one-column_MCC_glycopeptide_method_0806_Slot1-31_1_1400.d	P01859|IGHG2_HUMAN	5	140	(HexNAc)5(Hex)3(Fuc)1_97:0	N5:(HexNAc)5(Hex)3(Fuc)1_97:0:1000.00
EEQFN(+1647.61)STFR	(HexNAc)5(Hex)3(Fuc)1	194	NLink		0	0	71.67	67.06	76.28	100	2804.13	1647.61	9	4.3	1403.08	2	20.2086	1.3539	1.3679	177000	4305	Glycopeptide_IgG_100ng_Trypsin-ON_one-column_MCC_glycopeptide_method_0806_Slot1-31_1_1400.d	P01859|IGHG2_HUMAN	5	1029	(HexNAc)5(Hex)3(Fuc)1_97:0	N5:(HexNAc)5(Hex)3(Fuc)1_97:0:1000.00
EEQFN(+1647.61)STFR	(HexNAc)5(Hex)3(Fuc)1	194	NLink		0	0	63.47	66.77	60.17	100	2804.13	1647.61	9	2.3	935.718	3	20.2073	0.9552	0.9693	7700	4316	Glycopeptide_IgG_100ng_Trypsin-ON_one-column_MCC_glycopeptide_method_0806_Slot1-31_1_1400.d	P01859|IGHG2_HUMAN	5	139	(HexNAc)5(Hex)3(Fuc)1_97:0	N5:(HexNAc)5(Hex)3(Fuc)1_97:0:1000.00
EEQFN(+1647.61)STYR	(HexNAc)5(Hex)3(Fuc)1	194	NLink		0	0	59.46	63.12	55.8	100	2820.12	1647.61	9	2.1	1411.07	2	15.073	1.3469	1.3609	30200	2577	Glycopeptide_IgG_100ng_Trypsin-ON_one-column_MCC_glycopeptide_method_0806_Slot1-31_1_1397.d	P01861|IGHG4_HUMAN	5	1053	(HexNAc)5(Hex)3(Fuc)1_97:0	N5:(HexNAc)5(Hex)3(Fuc)1_97:0:1000.00
EEQFN(+1647.61)STYR	(HexNAc)5(Hex)3(Fuc)1	194	NLink		0	0	49.61	52.18	47.04	100	2820.12	1647.61	9	2.1	1411.07	2	15.073	1.3784	1.3924	30200	2576	Glycopeptide_IgG_100ng_Trypsin-ON_one-column_MCC_glycopeptide_method_0806_Slot1-31_1_1397.d	P01861|IGHG4_HUMAN	5	1053	(HexNAc)5(Hex)3(Fuc)1_97:0	N5:(HexNAc)5(Hex)3(Fuc)1_97:0:1000.00
EEQFN(+1647.61)STYR	(HexNAc)5(Hex)3(Fuc)1	194	NLink		0	1	49.34	52.4	46.28	100	2820.12	1647.61	9	1.2	1410.57	2	15.2178	1.3749	1.3889		2593	Glycopeptide_IgG_100ng_Trypsin-ON_one-column_MCC_glycopeptide_method_0806_Slot1-31_1_1400.d	P01861|IGHG4_HUMAN	5	0	(HexNAc)5(Hex)3(Fuc)1_97:0	N5:(HexNAc)5(Hex)3(Fuc)1_97:0:1000.00
EEQFN(+1647.61)STYR	(HexNAc)5(Hex)3(Fuc)1	194	NLink		0	0	58.37	59.19	57.54	100	2820.12	1647.61	9	1.5	1411.07	2	15.2969	1.3425	1.3565	37700	2594	Glycopeptide_IgG_100ng_Trypsin-ON_one-column_MCC_glycopeptide_method_0806_Slot1-31_1_1400.d	P01861|IGHG4_HUMAN	5	1066	(HexNAc)5(Hex)3(Fuc)1_97:0	N5:(HexNAc)5(Hex)3(Fuc)1_97:0:1000.00
EEQFN(+1647.61)STYR	(HexNAc)5(Hex)3(Fuc)1	194	NLink		0	1	48.55	54.13	42.98	100	2820.12	1647.61	9	5.3	1410.57	2	15.2558	1.332	1.346		2614	Glycopeptide_IgG_100ng_Trypsin-ON_one-column_MCC_glycopeptide_method_0806_Slot1-31_1_1400.d	P01861|IGHG4_HUMAN	5	0	(HexNAc)5(Hex)3(Fuc)1_97:0	N5:(HexNAc)5(Hex)3(Fuc)1_97:0:1000.00
EEQFN(+1663.61)STFR	(HexNAc)5(Hex)4	198	NLink		0	6	28.91	14.13	43.7	0	2820.12	1663.61	9	-1.7	1412.58	2	29.0812	1.3662	1.3802	66500	5883	Glycopeptide_IgG_100ng_Trypsin-ON_one-column_MCC_glycopeptide_method_0806_Slot1-31_1_1397.d	P01859|IGHG2_HUMAN	5	1065	(HexNAc)5(Hex)4_99:0	N5:(HexNAc)5(Hex)4_99:0:1000.00
EEQFN(+1663.61)STFR	(HexNAc)5(Hex)4	198	NLink		0	2	36.8	31.05	42.55	0	2820.12	1663.61	9	12.4	941.395	3	19.4279	0.9402	0.9543		3861	Glycopeptide_IgG_100ng_Trypsin-ON_one-column_MCC_glycopeptide_method_0806_Slot1-31_1_1400.d	P01859|IGHG2_HUMAN	5	0	(HexNAc)5(Hex)4_99:0	N5:(HexNAc)5(Hex)4_99:0:1000.00
EEQFN(+1663.61)STFR	(HexNAc)5(Hex)4	198	NLink		0	6	31.51	20.81	42.2	0	2820.12	1663.61	9	-2.9	1412.58	2	29.116	1.3451	1.3592	61900	5989	Glycopeptide_IgG_100ng_Trypsin-ON_one-column_MCC_glycopeptide_method_0806_Slot1-31_1_1400.d	P01859|IGHG2_HUMAN	5	1079	(HexNAc)5(Hex)4_99:0	N5:(HexNAc)5(Hex)4_99:0:1000.00
EEQFN(+1663.61)STFR	(HexNAc)5(Hex)4	198	NLink		0	6	30.05	19.26	40.85	0	2820.12	1663.61	9	-0.5	1412.58	2	29.4105	1.3618	1.3758	64100	6105	Glycopeptide_IgG_100ng_Trypsin-ON_one-column_MCC_glycopeptide_method_0806_Slot1-31_1_1400.d	P01859|IGHG2_HUMAN	5	1081	(HexNAc)5(Hex)4_99:0	N5:(HexNAc)5(Hex)4_99:0:1000.00
EEQFN(+1663.61)STF	(HexNAc)5(Hex)4	198	NLink		0	0	45.73	34.57	56.89	0	2664.02	1663.61	8	13.6	1333.04	2	29.5819	1.3399	1.3539		6050	Glycopeptide_IgG_100ng_Trypsin-ON_one-column_MCC_glycopeptide_method_0806_Slot1-31_1_1397.d	P01859|IGHG2_HUMAN	5	0	(HexNAc)5(Hex)4_99:0	N5:(HexNAc)5(Hex)4_99:0:1000.00
EEQFN(+1663.61)STF	(HexNAc)5(Hex)4	198	NLink		0	2	39.49	32.47	46.51	0	2664.02	1663.61	8	6	1333.53	2	29.662	1.3407	1.3548	4220	6056	Glycopeptide_IgG_100ng_Trypsin-ON_one-column_MCC_glycopeptide_method_0806_Slot1-31_1_1397.d	P01859|IGHG2_HUMAN	5	801	(HexNAc)5(Hex)4_99:0	N5:(HexNAc)5(Hex)4_99:0:1000.00
EEQFN(+1663.61)STF	(HexNAc)5(Hex)4	198	NLink		0	2	38.55	33.88	43.22	0	2664.02	1663.61	8	6	1333.53	2	29.662	1.325	1.339	4220	6061	Glycopeptide_IgG_100ng_Trypsin-ON_one-column_MCC_glycopeptide_method_0806_Slot1-31_1_1397.d	P01859|IGHG2_HUMAN	5	801	(HexNAc)5(Hex)4_99:0	N5:(HexNAc)5(Hex)4_99:0:1000.00
EEQFN(+1663.61)STF	(HexNAc)5(Hex)4	198	NLink		0	2	45.75	37.1	54.41	0	2664.02	1663.61	8	6	1333.53	2	29.662	1.3223	1.3364	4220	6064	Glycopeptide_IgG_100ng_Trypsin-ON_one-column_MCC_glycopeptide_method_0806_Slot1-31_1_1397.d	P01859|IGHG2_HUMAN	5	801	(HexNAc)5(Hex)4_99:0	N5:(HexNAc)5(Hex)4_99:0:1000.00
EEQFN(+1663.61)STF	(HexNAc)5(Hex)4	198	NLink		0	2	45.25	35.27	55.23	0	2664.02	1663.61	8	12.1	1333.54	2	29.9609	1.3364	1.3504		6261	Glycopeptide_IgG_100ng_Trypsin-ON_one-column_MCC_glycopeptide_method_0806_Slot1-31_1_1400.d	P01859|IGHG2_HUMAN	5	0	(HexNAc)5(Hex)4_99:0	N5:(HexNAc)5(Hex)4_99:0:1000.00
EEQFN(+1663.61)STF	(HexNAc)5(Hex)4	198	NLink		0	0	56.4	44.62	68.17	0	2664.02	1663.61	8	9.2	1333.03	2	29.9232	1.3206	1.3346		6257	Glycopeptide_IgG_100ng_Trypsin-ON_one-column_MCC_glycopeptide_method_0806_Slot1-31_1_1400.d	P01859|IGHG2_HUMAN	5	0	(HexNAc)5(Hex)4_99:0	N5:(HexNAc)5(Hex)4_99:0:1000.00
EEQFN(+1663.61)STF	(HexNAc)5(Hex)4	198	NLink		0	2	40.58	44.62	36.54	0	2664.02	1663.61	8	12.1	1333.54	2	29.9609	1.3162	1.3302		6266	Glycopeptide_IgG_100ng_Trypsin-ON_one-column_MCC_glycopeptide_method_0806_Slot1-31_1_1400.d	P01859|IGHG2_HUMAN	5	0	(HexNAc)5(Hex)4_99:0	N5:(HexNAc)5(Hex)4_99:0:1000.00
EEQFN(+1694.60)STFR	(HexNAc)3(Hex)4(Fuc)1(NeuAc)1	48	NLink		0	0	63.08	62.95	63.21	0	2851.12	1694.6	9	1.4	1426.57	2	24.576	1.3513	1.3653	7170	5242	Glycopeptide_IgG_100ng_Trypsin-ON_one-column_MCC_glycopeptide_method_0806_Slot1-31_1_1397.d	P01859|IGHG2_HUMAN	5	1115	(HexNAc)3(Hex)4(Fuc)1(NeuAc)1_24:0	N5:(HexNAc)3(Hex)4(Fuc)1(NeuAc)1_24:0:1000.00
EEQFN(+1694.60)STFR	(HexNAc)3(Hex)4(Fuc)1(NeuAc)1	48	NLink		0	0	47.81	35.38	60.24	0	2851.12	1694.6	9	3	951.382	3	24.5971	0.9322	0.9464		5273	Glycopeptide_IgG_100ng_Trypsin-ON_one-column_MCC_glycopeptide_method_0806_Slot1-31_1_1397.d	P01859|IGHG2_HUMAN	5	0	(HexNAc)3(Hex)4(Fuc)1(NeuAc)1_24:0	N5:(HexNAc)3(Hex)4(Fuc)1(NeuAc)1_24:0:1000.00
EEQFN(+1694.60)STFR	(HexNAc)3(Hex)4(Fuc)1(NeuAc)1	48	NLink		0	0	44.56	53.77	35.35	0	2851.12	1694.6	9	2.3	1426.57	2	24.5803	1.3223	1.3364	7220	5243	Glycopeptide_IgG_100ng_Trypsin-ON_one-column_MCC_glycopeptide_method_0806_Slot1-31_1_1397.d	P01859|IGHG2_HUMAN	5	1116	(HexNAc)3(Hex)4(Fuc)1(NeuAc)1_24:0	N5:(HexNAc)3(Hex)4(Fuc)1(NeuAc)1_24:0:1000.00
EEQFN(+1694.60)STFR	(HexNAc)3(Hex)4(Fuc)1(NeuAc)1	48	NLink		0	0	50.68	55.66	45.7	0	2851.12	1694.6	9	2.3	1426.57	2	24.5803	1.3232	1.3372	7220	5254	Glycopeptide_IgG_100ng_Trypsin-ON_one-column_MCC_glycopeptide_method_0806_Slot1-31_1_1397.d	P01859|IGHG2_HUMAN	5	1116	(HexNAc)3(Hex)4(Fuc)1(NeuAc)1_24:0	N5:(HexNAc)3(Hex)4(Fuc)1(NeuAc)1_24:0:1000.00
EEQFN(+1694.60)STFR	(HexNAc)3(Hex)4(Fuc)1(NeuAc)1	48	NLink		0	0	54.43	54.45	54.41	0	2851.12	1694.6	9	5.3	1426.57	2	24.924	1.3486	1.3627	13400	5397	Glycopeptide_IgG_100ng_Trypsin-ON_one-column_MCC_glycopeptide_method_0806_Slot1-31_1_1400.d	P01859|IGHG2_HUMAN	5	1136	(HexNAc)3(Hex)4(Fuc)1(NeuAc)1_24:0	N5:(HexNAc)3(Hex)4(Fuc)1(NeuAc)1_24:0:1000.00
EEQFN(+1694.60)STFR	(HexNAc)3(Hex)4(Fuc)1(NeuAc)1	48	NLink		0	0	50.77	56.52	45.03	0	2851.12	1694.6	9	5.5	1426.57	2	24.8431	1.3171	1.3311		5391	Glycopeptide_IgG_100ng_Trypsin-ON_one-column_MCC_glycopeptide_method_0806_Slot1-31_1_1400.d	P01859|IGHG2_HUMAN	5	0	(HexNAc)3(Hex)4(Fuc)1(NeuAc)1_24:0	N5:(HexNAc)3(Hex)4(Fuc)1(NeuAc)1_24:0:1000.00
EEQFN(+1694.60)STFR	(HexNAc)3(Hex)4(Fuc)1(NeuAc)1	48	NLink		0	0	51.61	58.82	44.41	0	2851.12	1694.6	9	5.3	1426.57	2	24.924	1.3197	1.3337	13400	5398	Glycopeptide_IgG_100ng_Trypsin-ON_one-column_MCC_glycopeptide_method_0806_Slot1-31_1_1400.d	P01859|IGHG2_HUMAN	5	1136	(HexNAc)3(Hex)4(Fuc)1(NeuAc)1_24:0	N5:(HexNAc)3(Hex)4(Fuc)1(NeuAc)1_24:0:1000.00
EEQFN(+1727.61)STFR	(HexNAc)3(Hex)6(Fuc)1	70	NLink		0	0	38.93	44.62	33.23	100	2884.13	1727.61	9	3.8	1443.08	2	19.735	1.3048	1.3188	545	4032	Glycopeptide_IgG_100ng_Trypsin-ON_one-column_MCC_glycopeptide_method_0806_Slot1-31_1_1400.d	P01859|IGHG2_HUMAN	5	1199	(HexNAc)3(Hex)6(Fuc)1_35:0	N5:(HexNAc)3(Hex)6(Fuc)1_35:0:1000.00
EEQFN(+1751.62)STFR	(HexNAc)4(Hex)4(NeuAc)1	142	NLink		0	0	47.83	58.52	37.15	0	2908.14	1751.62	9	0.5	1455.08	2	24.6114	1.3311	1.3451	1410	5266	Glycopeptide_IgG_100ng_Trypsin-ON_one-column_MCC_glycopeptide_method_0806_Slot1-31_1_1397.d	P01859|IGHG2_HUMAN	5	1192	(HexNAc)4(Hex)4(NeuAc)1_71:0	N5:(HexNAc)4(Hex)4(NeuAc)1_71:0:1000.00
EEQFN(+1751.62)STFR	(HexNAc)4(Hex)4(NeuAc)1	142	NLink		0	0	44.84	57.4	32.29	0	2908.14	1751.62	9	0.5	1455.08	2	24.9581	1.3924	1.4065	1250	5420	Glycopeptide_IgG_100ng_Trypsin-ON_one-column_MCC_glycopeptide_method_0806_Slot1-31_1_1400.d	P01859|IGHG2_HUMAN	5	1222	(HexNAc)4(Hex)4(NeuAc)1_71:0	N5:(HexNAc)4(Hex)4(NeuAc)1_71:0:1000.00
EEQFN(+1768.64)STFR	(HexNAc)4(Hex)5(Fuc)1	148	NLink		0	0	59.41	60.28	58.54	100	2925.15	1768.64	9	4.8	976.063	3	19.2422	0.9561	0.9702	106000	3813	Glycopeptide_IgG_100ng_Trypsin-ON_one-column_MCC_glycopeptide_method_0806_Slot1-31_1_1397.d	P01859|IGHG2_HUMAN	5	173	(HexNAc)4(Hex)5(Fuc)1_74:0	N5:(HexNAc)4(Hex)5(Fuc)1_74:0:1000.00
EEQFN(+1768.64)STFR	(HexNAc)4(Hex)5(Fuc)1	148	NLink		0	0	41.78	48.27	35.29	100	2925.15	1768.64	9	2.1	976.06	3	18.3102	0.9428	0.957	957	3534	Glycopeptide_IgG_100ng_Trypsin-ON_one-column_MCC_glycopeptide_method_0806_Slot1-31_1_1397.d	P01859|IGHG2_HUMAN	5	171	(HexNAc)4(Hex)5(Fuc)1_74:0	N5:(HexNAc)4(Hex)5(Fuc)1_74:0:1000.00
EEQFN(+1768.64)STFR	(HexNAc)4(Hex)5(Fuc)1	148	NLink		0	0	55.04	62.23	47.85	100	2925.15	1768.64	9	2.1	976.06	3	18.3102	0.9428	0.957	957	3520	Glycopeptide_IgG_100ng_Trypsin-ON_one-column_MCC_glycopeptide_method_0806_Slot1-31_1_1397.d	P01859|IGHG2_HUMAN	5	171	(HexNAc)4(Hex)5(Fuc)1_74:0	N5:(HexNAc)4(Hex)5(Fuc)1_74:0:1000.00
EEQFN(+1768.64)STFR	(HexNAc)4(Hex)5(Fuc)1	148	NLink		0	0	58.34	62.14	54.53	100	2925.15	1768.64	9	4.8	976.063	3	19.2422	1.0558	1.07	106000	3837	Glycopeptide_IgG_100ng_Trypsin-ON_one-column_MCC_glycopeptide_method_0806_Slot1-31_1_1397.d	P01859|IGHG2_HUMAN	5	173	(HexNAc)4(Hex)5(Fuc)1_74:0	N5:(HexNAc)4(Hex)5(Fuc)1_74:0:1000.00
EEQFN(+1768.64)STFR	(HexNAc)4(Hex)5(Fuc)1	148	NLink		0	0	59.49	52.16	66.82	100	2925.15	1768.64	9	2.8	1463.59	2	19.2732	1.4091	1.4231	147000	3827	Glycopeptide_IgG_100ng_Trypsin-ON_one-column_MCC_glycopeptide_method_0806_Slot1-31_1_1397.d	P01859|IGHG2_HUMAN	5	1219	(HexNAc)4(Hex)5(Fuc)1_74:0	N5:(HexNAc)4(Hex)5(Fuc)1_74:0:1000.00
EEQFN(+1768.64)STFR	(HexNAc)4(Hex)5(Fuc)1	148	NLink		0	0	47.27	52.29	42.26	100	2925.15	1768.64	9	4.8	976.063	3	19.2422	0.9808	0.995	106000	3839	Glycopeptide_IgG_100ng_Trypsin-ON_one-column_MCC_glycopeptide_method_0806_Slot1-31_1_1397.d	P01859|IGHG2_HUMAN	5	173	(HexNAc)4(Hex)5(Fuc)1_74:0	N5:(HexNAc)4(Hex)5(Fuc)1_74:0:1000.00
EEQFN(+1768.64)STFR	(HexNAc)4(Hex)5(Fuc)1	148	NLink		0	0	42.35	52.15	32.55	100	2925.15	1768.64	9	3.1	976.061	3	19.3144	0.972	0.9861	8020	3902	Glycopeptide_IgG_100ng_Trypsin-ON_one-column_MCC_glycopeptide_method_0806_Slot1-31_1_1397.d	P01859|IGHG2_HUMAN	5	172	(HexNAc)4(Hex)5(Fuc)1_74:0	N5:(HexNAc)4(Hex)5(Fuc)1_74:0:1000.00
EEQFN(+1768.64)STFR	(HexNAc)4(Hex)5(Fuc)1	148	NLink		0	0	61.15	49.51	72.79	100	2925.15	1768.64	9	3.8	1463.59	2	19.1539	1.3662	1.3802	25500	3803	Glycopeptide_IgG_100ng_Trypsin-ON_one-column_MCC_glycopeptide_method_0806_Slot1-31_1_1397.d	P01859|IGHG2_HUMAN	5	1222	(HexNAc)4(Hex)5(Fuc)1_74:0	N5:(HexNAc)4(Hex)5(Fuc)1_74:0:1000.00
EEQFN(+1768.64)STFR	(HexNAc)4(Hex)5(Fuc)1	148	NLink		0	0	68.9	59.67	78.13	100	2925.15	1768.64	9	4.8	976.063	3	19.2422	1.0091	1.0232	106000	3838	Glycopeptide_IgG_100ng_Trypsin-ON_one-column_MCC_glycopeptide_method_0806_Slot1-31_1_1397.d	P01859|IGHG2_HUMAN	5	173	(HexNAc)4(Hex)5(Fuc)1_74:0	N5:(HexNAc)4(Hex)5(Fuc)1_74:0:1000.00
EEQFN(+1768.64)STFR	(HexNAc)4(Hex)5(Fuc)1	148	NLink		0	0	35.38	38.23	32.54	100	2925.15	1768.64	9	2	1463.59	2	20.1511	1.3662	1.3802	8720	4369	Glycopeptide_IgG_100ng_Trypsin-ON_one-column_MCC_glycopeptide_method_0806_Slot1-31_1_1397.d	P01859|IGHG2_HUMAN	5	1218	(HexNAc)4(Hex)5(Fuc)1_74:0	N5:(HexNAc)4(Hex)5(Fuc)1_74:0:1000.00
EEQFN(+1768.64)STFR	(HexNAc)4(Hex)5(Fuc)1	148	NLink		0	0	41.09	43.14	39.05	100	2925.15	1768.64	9	4.8	976.063	3	19.2422	1.0108	1.025	106000	3874	Glycopeptide_IgG_100ng_Trypsin-ON_one-column_MCC_glycopeptide_method_0806_Slot1-31_1_1397.d	P01859|IGHG2_HUMAN	5	173	(HexNAc)4(Hex)5(Fuc)1_74:0	N5:(HexNAc)4(Hex)5(Fuc)1_74:0:1000.00
EEQFN(+1768.64)STFR	(HexNAc)4(Hex)5(Fuc)1	148	NLink		0	0	63.7	50.54	76.86	100	2925.15	1768.64	9	4.8	976.063	3	19.2422	1.0391	1.0532	106000	3850	Glycopeptide_IgG_100ng_Trypsin-ON_one-column_MCC_glycopeptide_method_0806_Slot1-31_1_1397.d	P01859|IGHG2_HUMAN	5	173	(HexNAc)4(Hex)5(Fuc)1_74:0	N5:(HexNAc)4(Hex)5(Fuc)1_74:0:1000.00
EEQFN(+1768.64)STFR	(HexNAc)4(Hex)5(Fuc)1	148	NLink		0	0	49.43	57.2	41.66	100	2925.15	1768.64	9	4.8	976.063	3	19.2422	1.0267	1.0409	106000	3856	Glycopeptide_IgG_100ng_Trypsin-ON_one-column_MCC_glycopeptide_method_0806_Slot1-31_1_1397.d	P01859|IGHG2_HUMAN	5	173	(HexNAc)4(Hex)5(Fuc)1_74:0	N5:(HexNAc)4(Hex)5(Fuc)1_74:0:1000.00
EEQFN(+1768.64)STFR	(HexNAc)4(Hex)5(Fuc)1	148	NLink		0	0	69.52	54.29	84.74	100	2925.15	1768.64	9	4.8	976.063	3	19.2422	1.002	1.0161	106000	3812	Glycopeptide_IgG_100ng_Trypsin-ON_one-column_MCC_glycopeptide_method_0806_Slot1-31_1_1397.d	P01859|IGHG2_HUMAN	5	173	(HexNAc)4(Hex)5(Fuc)1_74:0	N5:(HexNAc)4(Hex)5(Fuc)1_74:0:1000.00
EEQFN(+1768.64)STFR	(HexNAc)4(Hex)5(Fuc)1	148	NLink		0	0	35.22	36.82	33.63	100	2925.15	1768.64	9	-0.2	1463.58	2	22.7054	1.3609	1.3749	1400	4858	Glycopeptide_IgG_100ng_Trypsin-ON_one-column_MCC_glycopeptide_method_0806_Slot1-31_1_1397.d	P01859|IGHG2_HUMAN	5	1213	(HexNAc)4(Hex)5(Fuc)1_74:0	N5:(HexNAc)4(Hex)5(Fuc)1_74:0:1000.00
EEQFN(+1768.64)STFR	(HexNAc)4(Hex)5(Fuc)1	148	NLink		0	0	46.81	50.83	42.78	100	2925.15	1768.64	9	3.8	1463.59	2	19.1539	1.3951	1.4091	25500	3821	Glycopeptide_IgG_100ng_Trypsin-ON_one-column_MCC_glycopeptide_method_0806_Slot1-31_1_1397.d	P01859|IGHG2_HUMAN	5	1222	(HexNAc)4(Hex)5(Fuc)1_74:0	N5:(HexNAc)4(Hex)5(Fuc)1_74:0:1000.00
EEQFN(+1768.64)STFR	(HexNAc)4(Hex)5(Fuc)1	148	NLink		0	0	45.67	53.92	37.41	100	2925.15	1768.64	9	3.8	1463.59	2	19.1539	1.3776	1.3916	25500	3717	Glycopeptide_IgG_100ng_Trypsin-ON_one-column_MCC_glycopeptide_method_0806_Slot1-31_1_1397.d	P01859|IGHG2_HUMAN	5	1222	(HexNAc)4(Hex)5(Fuc)1_74:0	N5:(HexNAc)4(Hex)5(Fuc)1_74:0:1000.00
EEQFN(+1768.64)STFR	(HexNAc)4(Hex)5(Fuc)1	148	NLink		0	0	34.05	34.24	33.86	100	2925.15	1768.64	9	0.7	1463.58	2	23.4986	1.3644	1.3784		4921	Glycopeptide_IgG_100ng_Trypsin-ON_one-column_MCC_glycopeptide_method_0806_Slot1-31_1_1397.d	P01859|IGHG2_HUMAN	5	0	(HexNAc)4(Hex)5(Fuc)1_74:0	N5:(HexNAc)4(Hex)5(Fuc)1_74:0:1000.00
EEQFN(+1768.64)STFR	(HexNAc)4(Hex)5(Fuc)1	148	NLink		0	0	42.63	52.6	32.65	100	2925.15	1768.64	9	4	1463.59	2	18.2904	1.3644	1.3784	6570	3522	Glycopeptide_IgG_100ng_Trypsin-ON_one-column_MCC_glycopeptide_method_0806_Slot1-31_1_1397.d	P01859|IGHG2_HUMAN	5	1223	(HexNAc)4(Hex)5(Fuc)1_74:0	N5:(HexNAc)4(Hex)5(Fuc)1_74:0:1000.00
EEQFN(+1768.64)STFR	(HexNAc)4(Hex)5(Fuc)1	148	NLink		0	0	42.82	43.12	42.52	100	2925.15	1768.64	9	4	1463.59	2	18.2904	1.3451	1.3592	6570	3510	Glycopeptide_IgG_100ng_Trypsin-ON_one-column_MCC_glycopeptide_method_0806_Slot1-31_1_1397.d	P01859|IGHG2_HUMAN	5	1223	(HexNAc)4(Hex)5(Fuc)1_74:0	N5:(HexNAc)4(Hex)5(Fuc)1_74:0:1000.00
EEQFN(+1768.64)STFR	(HexNAc)4(Hex)5(Fuc)1	148	NLink		0	0	46.45	46.56	46.34	100	2925.15	1768.64	9	3.4	1463.59	2	18.6109	1.3416	1.3556	27300	3562	Glycopeptide_IgG_100ng_Trypsin-ON_one-column_MCC_glycopeptide_method_0806_Slot1-31_1_1400.d	P01859|IGHG2_HUMAN	5	1259	(HexNAc)4(Hex)5(Fuc)1_74:0	N5:(HexNAc)4(Hex)5(Fuc)1_74:0:1000.00
EEQFN(+1768.64)STFR	(HexNAc)4(Hex)5(Fuc)1	148	NLink		0	0	61.29	51.33	71.26	100	2925.15	1768.64	9	0.4	1463.58	2	19.537	1.3662	1.3802	38800	3900	Glycopeptide_IgG_100ng_Trypsin-ON_one-column_MCC_glycopeptide_method_0806_Slot1-31_1_1400.d	P01859|IGHG2_HUMAN	5	1248	(HexNAc)4(Hex)5(Fuc)1_74:0	N5:(HexNAc)4(Hex)5(Fuc)1_74:0:1000.00
EEQFN(+1768.64)STFR	(HexNAc)4(Hex)5(Fuc)1	148	NLink		0	0	42.67	44.62	40.72	100	2925.15	1768.64	9	3.4	1463.59	2	18.6109	1.3609	1.3749	27300	3573	Glycopeptide_IgG_100ng_Trypsin-ON_one-column_MCC_glycopeptide_method_0806_Slot1-31_1_1400.d	P01859|IGHG2_HUMAN	5	1259	(HexNAc)4(Hex)5(Fuc)1_74:0	N5:(HexNAc)4(Hex)5(Fuc)1_74:0:1000.00
EEQFN(+1768.64)STFR	(HexNAc)4(Hex)5(Fuc)1	148	NLink		0	0	40.04	48.6	31.49	100	2925.15	1768.64	9	3.4	1463.59	2	18.6109	1.3635	1.3776	27300	3575	Glycopeptide_IgG_100ng_Trypsin-ON_one-column_MCC_glycopeptide_method_0806_Slot1-31_1_1400.d	P01859|IGHG2_HUMAN	5	1259	(HexNAc)4(Hex)5(Fuc)1_74:0	N5:(HexNAc)4(Hex)5(Fuc)1_74:0:1000.00
EEQFN(+1768.64)STFR	(HexNAc)4(Hex)5(Fuc)1	148	NLink		0	0	52.04	50.83	53.25	100	2925.15	1768.64	9	0.3	1463.58	2	19.2956	1.3714	1.3854	920	3795	Glycopeptide_IgG_100ng_Trypsin-ON_one-column_MCC_glycopeptide_method_0806_Slot1-31_1_1400.d	P01859|IGHG2_HUMAN	5	1247	(HexNAc)4(Hex)5(Fuc)1_74:0	N5:(HexNAc)4(Hex)5(Fuc)1_74:0:1000.00
EEQFN(+1768.64)STFR	(HexNAc)4(Hex)5(Fuc)1	148	NLink		0	0	61.51	57.15	65.87	100	2925.15	1768.64	9	3.5	976.061	3	19.5418	0.964	0.9782		3912	Glycopeptide_IgG_100ng_Trypsin-ON_one-column_MCC_glycopeptide_method_0806_Slot1-31_1_1400.d	P01859|IGHG2_HUMAN	5	0	(HexNAc)4(Hex)5(Fuc)1_74:0	N5:(HexNAc)4(Hex)5(Fuc)1_74:0:1000.00
EEQFN(+1768.64)STFR	(HexNAc)4(Hex)5(Fuc)1	148	NLink		0	0	47.73	45.38	50.07	100	2925.15	1768.64	9	0.4	1463.58	2	19.537	1.3784	1.3924	38800	3916	Glycopeptide_IgG_100ng_Trypsin-ON_one-column_MCC_glycopeptide_method_0806_Slot1-31_1_1400.d	P01859|IGHG2_HUMAN	5	1248	(HexNAc)4(Hex)5(Fuc)1_74:0	N5:(HexNAc)4(Hex)5(Fuc)1_74:0:1000.00
EEQFN(+1768.64)STFR	(HexNAc)4(Hex)5(Fuc)1	148	NLink		0	0	62.68	57.84	67.51	100	2925.15	1768.64	9	3.5	976.061	3	19.5418	1.0047	1.0188		3911	Glycopeptide_IgG_100ng_Trypsin-ON_one-column_MCC_glycopeptide_method_0806_Slot1-31_1_1400.d	P01859|IGHG2_HUMAN	5	0	(HexNAc)4(Hex)5(Fuc)1_74:0	N5:(HexNAc)4(Hex)5(Fuc)1_74:0:1000.00
EEQFN(+1768.64)STFR	(HexNAc)4(Hex)5(Fuc)1	148	NLink		0	0	60.5	52.55	68.44	100	2925.15	1768.64	9	3.5	976.061	3	19.5418	0.9994	1.0135		3923	Glycopeptide_IgG_100ng_Trypsin-ON_one-column_MCC_glycopeptide_method_0806_Slot1-31_1_1400.d	P01859|IGHG2_HUMAN	5	0	(HexNAc)4(Hex)5(Fuc)1_74:0	N5:(HexNAc)4(Hex)5(Fuc)1_74:0:1000.00
EEQFN(+1768.64)STFR	(HexNAc)4(Hex)5(Fuc)1	148	NLink		0	0	57.73	53.13	62.33	100	2925.15	1768.64	9	0.4	1463.58	2	19.537	1.4056	1.4196	38800	3899	Glycopeptide_IgG_100ng_Trypsin-ON_one-column_MCC_glycopeptide_method_0806_Slot1-31_1_1400.d	P01859|IGHG2_HUMAN	5	1248	(HexNAc)4(Hex)5(Fuc)1_74:0	N5:(HexNAc)4(Hex)5(Fuc)1_74:0:1000.00
EEQFN(+1768.64)STFR	(HexNAc)4(Hex)5(Fuc)1	148	NLink		0	0	74.39	56.85	91.92	100	2925.15	1768.64	9	5.9	976.064	3	19.5038	0.9667	0.9808		3892	Glycopeptide_IgG_100ng_Trypsin-ON_one-column_MCC_glycopeptide_method_0806_Slot1-31_1_1400.d	P01859|IGHG2_HUMAN	5	0	(HexNAc)4(Hex)5(Fuc)1_74:0	N5:(HexNAc)4(Hex)5(Fuc)1_74:0:1000.00
EEQFN(+1768.64)STFR	(HexNAc)4(Hex)5(Fuc)1	148	NLink		0	0	59.85	53.81	65.88	100	2925.15	1768.64	9	8.4	976.066	3	19.5955	1.0541	1.0682	58200	3941	Glycopeptide_IgG_100ng_Trypsin-ON_one-column_MCC_glycopeptide_method_0806_Slot1-31_1_1400.d	P01859|IGHG2_HUMAN	5	193	(HexNAc)4(Hex)5(Fuc)1_74:0	N5:(HexNAc)4(Hex)5(Fuc)1_74:0:1000.00
EEQFN(+1768.64)STFR	(HexNAc)4(Hex)5(Fuc)1	148	NLink		0	0	42.66	46.34	38.98	100	2925.15	1768.64	9	3.5	976.061	3	19.5418	0.9587	0.9729		3924	Glycopeptide_IgG_100ng_Trypsin-ON_one-column_MCC_glycopeptide_method_0806_Slot1-31_1_1400.d	P01859|IGHG2_HUMAN	5	0	(HexNAc)4(Hex)5(Fuc)1_74:0	N5:(HexNAc)4(Hex)5(Fuc)1_74:0:1000.00
EEQFN(+1768.64)STFR	(HexNAc)4(Hex)5(Fuc)1	148	NLink		0	0	39.42	47.4	31.44	100	2925.15	1768.64	9	3.4	1463.59	2	18.6109	1.3434	1.3574	27300	3552	Glycopeptide_IgG_100ng_Trypsin-ON_one-column_MCC_glycopeptide_method_0806_Slot1-31_1_1400.d	P01859|IGHG2_HUMAN	5	1259	(HexNAc)4(Hex)5(Fuc)1_74:0	N5:(HexNAc)4(Hex)5(Fuc)1_74:0:1000.00
EEQFN(+1768.64)STFR	(HexNAc)4(Hex)5(Fuc)1	148	NLink		0	0	51.22	52.73	49.72	100	2925.15	1768.64	9	3.5	976.061	3	19.5418	1.0347	1.0488		3910	Glycopeptide_IgG_100ng_Trypsin-ON_one-column_MCC_glycopeptide_method_0806_Slot1-31_1_1400.d	P01859|IGHG2_HUMAN	5	0	(HexNAc)4(Hex)5(Fuc)1_74:0	N5:(HexNAc)4(Hex)5(Fuc)1_74:0:1000.00
EEQFN(+1768.64)STFR	(HexNAc)4(Hex)5(Fuc)1	148	NLink		0	1	39.14	43.57	34.72	100	2925.15	1768.64	9	9.8	975.732	3	19.314	0.9543	0.9685		3822	Glycopeptide_IgG_100ng_Trypsin-ON_one-column_MCC_glycopeptide_method_0806_Slot1-31_1_1400.d	P01859|IGHG2_HUMAN	5	0	(HexNAc)4(Hex)5(Fuc)1_74:0	N5:(HexNAc)4(Hex)5(Fuc)1_74:0:1000.00
EEQFN(+1768.64)STFR	(HexNAc)4(Hex)5(Fuc)1	148	NLink		0	1	37.52	40.5	34.55	100	2925.15	1768.64	9	1.5	1463.08	2	21.3625	1.3583	1.3723		4684	Glycopeptide_IgG_100ng_Trypsin-ON_one-column_MCC_glycopeptide_method_0806_Slot1-31_1_1400.d	P01859|IGHG2_HUMAN	5	0	(HexNAc)4(Hex)5(Fuc)1_74:0	N5:(HexNAc)4(Hex)5(Fuc)1_74:0:1000.00
EEQFN(+1768.64)STF	(HexNAc)4(Hex)5(Fuc)1	148	NLink		0	0	49.74	56.7	42.78	100	2769.05	1768.64	8	-1	1385.53	2	28.8483	1.3162	1.3302	3930	5814	Glycopeptide_IgG_100ng_Trypsin-ON_one-column_MCC_glycopeptide_method_0806_Slot1-31_1_1397.d	P01859|IGHG2_HUMAN	5	952	(HexNAc)4(Hex)5(Fuc)1_74:0	N5:(HexNAc)4(Hex)5(Fuc)1_74:0:1000.00
EEQFN(+1768.64)STF	(HexNAc)4(Hex)5(Fuc)1	148	NLink		0	0	56.45	55.12	57.78	100	2769.05	1768.64	8	7.4	1385.54	2	28.7863	1.3136	1.3276		5808	Glycopeptide_IgG_100ng_Trypsin-ON_one-column_MCC_glycopeptide_method_0806_Slot1-31_1_1397.d	P01859|IGHG2_HUMAN	5	0	(HexNAc)4(Hex)5(Fuc)1_74:0	N5:(HexNAc)4(Hex)5(Fuc)1_74:0:1000.00
EEQFN(+1768.64)STF	(HexNAc)4(Hex)5(Fuc)1	148	NLink		0	1	41.17	41.59	40.76	100	2769.05	1768.64	8	-2.8	1385.03	2	28.8243	1.3609	1.3749		5812	Glycopeptide_IgG_100ng_Trypsin-ON_one-column_MCC_glycopeptide_method_0806_Slot1-31_1_1397.d	P01859|IGHG2_HUMAN	5	0	(HexNAc)4(Hex)5(Fuc)1_74:0	N5:(HexNAc)4(Hex)5(Fuc)1_74:0:1000.00
EEQFN(+1768.64)STF	(HexNAc)4(Hex)5(Fuc)1	148	NLink		0	0	49.27	56.62	41.92	100	2769.05	1768.64	8	7.5	1385.54	2	29.2039	1.2697	1.2837		6052	Glycopeptide_IgG_100ng_Trypsin-ON_one-column_MCC_glycopeptide_method_0806_Slot1-31_1_1400.d	P01859|IGHG2_HUMAN	5	0	(HexNAc)4(Hex)5(Fuc)1_74:0	N5:(HexNAc)4(Hex)5(Fuc)1_74:0:1000.00
EEQFN(+1768.64)STF	(HexNAc)4(Hex)5(Fuc)1	148	NLink		0	0	54.39	61.3	47.47	100	2769.05	1768.64	8	-1.2	1385.53	2	29.2094	1.2951	1.3092	6060	6051	Glycopeptide_IgG_100ng_Trypsin-ON_one-column_MCC_glycopeptide_method_0806_Slot1-31_1_1400.d	P01859|IGHG2_HUMAN	5	958	(HexNAc)4(Hex)5(Fuc)1_74:0	N5:(HexNAc)4(Hex)5(Fuc)1_74:0:1000.00
EEQFN(+1768.64)STF	(HexNAc)4(Hex)5(Fuc)1	148	NLink		0	0	46.92	53.61	40.24	100	2769.05	1768.64	8	-1.2	1385.53	2	29.2039	1.3574	1.3714		6049	Glycopeptide_IgG_100ng_Trypsin-ON_one-column_MCC_glycopeptide_method_0806_Slot1-31_1_1400.d	P01859|IGHG2_HUMAN	5	0	(HexNAc)4(Hex)5(Fuc)1_74:0	N5:(HexNAc)4(Hex)5(Fuc)1_74:0:1000.00
EEQFN(+1768.64)STF	(HexNAc)4(Hex)5(Fuc)1	148	NLink		0	1	56.12	49.76	62.48	100	2769.05	1768.64	8	13.4	1385.05	2	29.1495	1.3136	1.3276	235	6042	Glycopeptide_IgG_100ng_Trypsin-ON_one-column_MCC_glycopeptide_method_0806_Slot1-31_1_1400.d	P01859|IGHG2_HUMAN	5	957	(HexNAc)4(Hex)5(Fuc)1_74:0	N5:(HexNAc)4(Hex)5(Fuc)1_74:0:1000.00
EEQFN(+1768.64)STYR	(HexNAc)4(Hex)5(Fuc)1	148	NLink		0	0	65.26	55.49	75.03	100	2941.15	1768.64	9	1	1471.58	2	14.5153	1.3705	1.3846	78500	2325	Glycopeptide_IgG_100ng_Trypsin-ON_one-column_MCC_glycopeptide_method_0806_Slot1-31_1_1397.d	P01861|IGHG4_HUMAN	5	1236	(HexNAc)4(Hex)5(Fuc)1_74:0	N5:(HexNAc)4(Hex)5(Fuc)1_74:0:1000.00
EEQFN(+1768.64)STYR	(HexNAc)4(Hex)5(Fuc)1	148	NLink		0	0	59.21	57.11	61.3	100	2941.15	1768.64	9	-1.3	981.388	3	14.4408	0.949	0.9632		2334	Glycopeptide_IgG_100ng_Trypsin-ON_one-column_MCC_glycopeptide_method_0806_Slot1-31_1_1397.d	P01861|IGHG4_HUMAN	5	0	(HexNAc)4(Hex)5(Fuc)1_74:0	N5:(HexNAc)4(Hex)5(Fuc)1_74:0:1000.00
EEQFN(+1768.64)STYR	(HexNAc)4(Hex)5(Fuc)1	148	NLink		0	0	59.04	53.98	64.11	100	2941.15	1768.64	9	6.6	1471.59	2	14.7331	1.367	1.3811	87600	2333	Glycopeptide_IgG_100ng_Trypsin-ON_one-column_MCC_glycopeptide_method_0806_Slot1-31_1_1400.d	P01861|IGHG4_HUMAN	5	1273	(HexNAc)4(Hex)5(Fuc)1_74:0	N5:(HexNAc)4(Hex)5(Fuc)1_74:0:1000.00
EEQFN(+1768.64)STYR	(HexNAc)4(Hex)5(Fuc)1	148	NLink		0	0	42.4	50.99	33.8	100	2941.15	1768.64	9	6.6	1471.59	2	14.7331	1.3705	1.3846	87600	2353	Glycopeptide_IgG_100ng_Trypsin-ON_one-column_MCC_glycopeptide_method_0806_Slot1-31_1_1400.d	P01861|IGHG4_HUMAN	5	1273	(HexNAc)4(Hex)5(Fuc)1_74:0	N5:(HexNAc)4(Hex)5(Fuc)1_74:0:1000.00
EEQFN(+1768.64)STYR	(HexNAc)4(Hex)5(Fuc)1	148	NLink		0	0	45.13	56.04	34.21	100	2941.15	1768.64	9	2	981.392	3	14.7096	0.949	0.9632	4520	2364	Glycopeptide_IgG_100ng_Trypsin-ON_one-column_MCC_glycopeptide_method_0806_Slot1-31_1_1400.d	P01861|IGHG4_HUMAN	5	197	(HexNAc)4(Hex)5(Fuc)1_74:0	N5:(HexNAc)4(Hex)5(Fuc)1_74:0:1000.00
EEQFN(+1784.63)STFR	(HexNAc)4(Hex)6	168	NLink		0	2	34.9	29.13	40.67	100	2941.15	1784.63	9	12.7	981.738	3	18.6027	0.964	0.9782	473	3583	Glycopeptide_IgG_100ng_Trypsin-ON_one-column_MCC_glycopeptide_method_0806_Slot1-31_1_1400.d	P01859|IGHG2_HUMAN	5	200	(HexNAc)4(Hex)6_84:0	N5:(HexNAc)4(Hex)6_84:0:1000.00
EEQFN(+1784.63)STF	(HexNAc)4(Hex)6	168	NLink		0	2	49.59	35.31	63.87	100	2785.05	1784.63	8	8.9	1394.05	2	28.8452	1.3092	1.3232	10600	5803	Glycopeptide_IgG_100ng_Trypsin-ON_one-column_MCC_glycopeptide_method_0806_Slot1-31_1_1397.d	P01859|IGHG2_HUMAN	5	968	(HexNAc)4(Hex)6_84:0	N5:(HexNAc)4(Hex)6_84:0:1000.00
EEQFN(+1784.63)STF	(HexNAc)4(Hex)6	168	NLink		0	2	47.14	34.94	59.34	100	2785.05	1784.63	8	8.9	1394.05	2	28.8452	1.3399	1.3539	10600	5802	Glycopeptide_IgG_100ng_Trypsin-ON_one-column_MCC_glycopeptide_method_0806_Slot1-31_1_1397.d	P01859|IGHG2_HUMAN	5	968	(HexNAc)4(Hex)6_84:0	N5:(HexNAc)4(Hex)6_84:0:1000.00
EEQFN(+1784.63)STF	(HexNAc)4(Hex)6	168	NLink		0	2	27.78	21.92	33.64	100	2785.05	1784.63	8	16	1394.06	2	28.8243	1.3881	1.4021		5823	Glycopeptide_IgG_100ng_Trypsin-ON_one-column_MCC_glycopeptide_method_0806_Slot1-31_1_1397.d	P01859|IGHG2_HUMAN	5	0	(HexNAc)4(Hex)6_84:0	N5:(HexNAc)4(Hex)6_84:0:1000.00
EEQFN(+1784.63)STF	(HexNAc)4(Hex)6	168	NLink		0	2	34.32	33.67	34.98	100	2785.05	1784.63	8	8.9	1394.05	2	28.8452	1.3276	1.3416	10600	5820	Glycopeptide_IgG_100ng_Trypsin-ON_one-column_MCC_glycopeptide_method_0806_Slot1-31_1_1397.d	P01859|IGHG2_HUMAN	5	968	(HexNAc)4(Hex)6_84:0	N5:(HexNAc)4(Hex)6_84:0:1000.00
EEQFN(+1784.63)STF	(HexNAc)4(Hex)6	168	NLink		0	2	50.12	40.65	59.59	100	2785.05	1784.63	8	10	1394.05	2	29.2187	1.3399	1.3539	12100	6032	Glycopeptide_IgG_100ng_Trypsin-ON_one-column_MCC_glycopeptide_method_0806_Slot1-31_1_1400.d	P01859|IGHG2_HUMAN	5	982	(HexNAc)4(Hex)6_84:0	N5:(HexNAc)4(Hex)6_84:0:1000.00
EEQFN(+1784.63)STF	(HexNAc)4(Hex)6	168	NLink		0	2	34.35	36.76	31.94	100	2785.05	1784.63	8	10.1	1394.05	2	29.2039	1.3793	1.3933		6048	Glycopeptide_IgG_100ng_Trypsin-ON_one-column_MCC_glycopeptide_method_0806_Slot1-31_1_1400.d	P01859|IGHG2_HUMAN	5	0	(HexNAc)4(Hex)6_84:0	N5:(HexNAc)4(Hex)6_84:0:1000.00
EEQFN(+1784.63)STF	(HexNAc)4(Hex)6	168	NLink		0	0	49.79	44.62	54.96	100	2785.05	1784.63	8	9.8	1393.54	2	29.128	1.3346	1.3486		6026	Glycopeptide_IgG_100ng_Trypsin-ON_one-column_MCC_glycopeptide_method_0806_Slot1-31_1_1400.d	P01859|IGHG2_HUMAN	5	0	(HexNAc)4(Hex)6_84:0	N5:(HexNAc)4(Hex)6_84:0:1000.00
EEQFN(+1784.63)STF	(HexNAc)4(Hex)6	168	NLink		0	2	48.34	36.95	59.73	100	2785.05	1784.63	8	8.3	1394.05	2	29.1911	1.3074	1.3215	4360	6033	Glycopeptide_IgG_100ng_Trypsin-ON_one-column_MCC_glycopeptide_method_0806_Slot1-31_1_1400.d	P01859|IGHG2_HUMAN	5	981	(HexNAc)4(Hex)6_84:0	N5:(HexNAc)4(Hex)6_84:0:1000.00
EEQFN(+1784.63)STY	(HexNAc)4(Hex)6	168	NLink		0	2	47.04	40.01	54.07	100	2801.04	1784.63	8	6.1	1402.04	2	21.6316	1.3022	1.3162	450	4728	Glycopeptide_IgG_100ng_Trypsin-ON_one-column_MCC_glycopeptide_method_0806_Slot1-31_1_1400.d	P01861|IGHG4_HUMAN	5	1015	(HexNAc)4(Hex)6_84:0	N5:(HexNAc)4(Hex)6_84:0:1000.00
EEQFN(+1784.63)STY	(HexNAc)4(Hex)6	168	NLink		0	2	37.96	30.15	45.77	100	2801.04	1784.63	8	6.1	1402.04	2	21.6316	1.3022	1.3162	450	4734	Glycopeptide_IgG_100ng_Trypsin-ON_one-column_MCC_glycopeptide_method_0806_Slot1-31_1_1400.d	P01861|IGHG4_HUMAN	5	1015	(HexNAc)4(Hex)6_84:0	N5:(HexNAc)4(Hex)6_84:0:1000.00
EEQFN(+1784.63)STY	(HexNAc)4(Hex)6	168	NLink		0	2	49.05	39.87	58.24	100	2801.04	1784.63	8	6.1	1402.04	2	21.6316	1.3337	1.3478	450	4727	Glycopeptide_IgG_100ng_Trypsin-ON_one-column_MCC_glycopeptide_method_0806_Slot1-31_1_1400.d	P01861|IGHG4_HUMAN	5	1015	(HexNAc)4(Hex)6_84:0	N5:(HexNAc)4(Hex)6_84:0:1000.00
EEQFN(+1784.63)STY	(HexNAc)4(Hex)6	168	NLink		0	2	32.04	34.23	29.84	100	2801.04	1784.63	8	6.1	1402.04	2	21.6316	1.3337	1.3478	450	4733	Glycopeptide_IgG_100ng_Trypsin-ON_one-column_MCC_glycopeptide_method_0806_Slot1-31_1_1400.d	P01861|IGHG4_HUMAN	5	1015	(HexNAc)4(Hex)6_84:0	N5:(HexNAc)4(Hex)6_84:0:1000.00
EEQFN(+1784.63)ST	(HexNAc)4(Hex)6	168	NLink		0	2	38.07	32.19	43.95	0	2637.98	1784.63	7	8.8	1320.51	2	13.5686	1.2565	1.2706		2002	Glycopeptide_IgG_100ng_Trypsin-ON_one-column_MCC_glycopeptide_method_0806_Slot1-31_1_1397.d	P01859|IGHG2_HUMAN;P01861|IGHG4_HUMAN	5	0	(HexNAc)4(Hex)6_84:0	N5:(HexNAc)4(Hex)6_84:0:1000.00
EEQFN(+1809.66)STFR	(HexNAc)5(Hex)4(Fuc)1	200	NLink		0	0	48.42	64.05	32.78	0	2966.18	1809.66	9	1.1	1484.1	2	18.7748	1.3898	1.4038	1650	3662	Glycopeptide_IgG_100ng_Trypsin-ON_one-column_MCC_glycopeptide_method_0806_Slot1-31_1_1397.d	P01859|IGHG2_HUMAN	5	1275	(HexNAc)5(Hex)4(Fuc)1_100:0	N5:(HexNAc)5(Hex)4(Fuc)1_100:0:1000.00
EEQFN(+1809.66)STFR	(HexNAc)5(Hex)4(Fuc)1	200	NLink		0	0	50.05	60.01	40.1	0	2966.18	1809.66	9	-0.9	989.733	3	19.6221	0.9994	1.0135	3540	4098	Glycopeptide_IgG_100ng_Trypsin-ON_one-column_MCC_glycopeptide_method_0806_Slot1-31_1_1397.d	P01859|IGHG2_HUMAN	5	193	(HexNAc)5(Hex)4(Fuc)1_100:0	N5:(HexNAc)5(Hex)4(Fuc)1_100:0:1000.00
EEQFN(+1809.66)STFR	(HexNAc)5(Hex)4(Fuc)1	200	NLink		0	0	62.21	68.2	56.22	0	2966.18	1809.66	9	3.6	989.737	3	19.6346	1.0708	1.0849	49900	4114	Glycopeptide_IgG_100ng_Trypsin-ON_one-column_MCC_glycopeptide_method_0806_Slot1-31_1_1397.d	P01859|IGHG2_HUMAN	5	195	(HexNAc)5(Hex)4(Fuc)1_100:0	N5:(HexNAc)5(Hex)4(Fuc)1_100:0:1000.00
EEQFN(+1809.66)STFR	(HexNAc)5(Hex)4(Fuc)1	200	NLink		0	0	54.91	66.84	42.99	0	2966.18	1809.66	9	3.6	989.737	3	19.6346	1.0876	1.1017	49900	4090	Glycopeptide_IgG_100ng_Trypsin-ON_one-column_MCC_glycopeptide_method_0806_Slot1-31_1_1397.d	P01859|IGHG2_HUMAN	5	195	(HexNAc)5(Hex)4(Fuc)1_100:0	N5:(HexNAc)5(Hex)4(Fuc)1_100:0:1000.00
EEQFN(+1809.66)STFR	(HexNAc)5(Hex)4(Fuc)1	200	NLink		0	0	50.37	62.48	38.26	0	2966.18	1809.66	9	6.4	1484.11	2	19.791	1.3968	1.4108		4202	Glycopeptide_IgG_100ng_Trypsin-ON_one-column_MCC_glycopeptide_method_0806_Slot1-31_1_1397.d	P01859|IGHG2_HUMAN	5	0	(HexNAc)5(Hex)4(Fuc)1_100:0	N5:(HexNAc)5(Hex)4(Fuc)1_100:0:1000.00
EEQFN(+1809.66)STFR	(HexNAc)5(Hex)4(Fuc)1	200	NLink		0	0	43.25	54.04	32.47	0	2966.18	1809.66	9	1	1484.1	2	19.6712	1.4336	1.4476	12800	4074	Glycopeptide_IgG_100ng_Trypsin-ON_one-column_MCC_glycopeptide_method_0806_Slot1-31_1_1397.d	P01859|IGHG2_HUMAN	5	1274	(HexNAc)5(Hex)4(Fuc)1_100:0	N5:(HexNAc)5(Hex)4(Fuc)1_100:0:1001.00
EEQFN(+1809.66)STFR	(HexNAc)5(Hex)4(Fuc)1	200	NLink		0	0	60.99	61.06	60.92	0	2966.18	1809.66	9	3.6	989.737	3	19.6346	1.0911	1.1052	49900	4061	Glycopeptide_IgG_100ng_Trypsin-ON_one-column_MCC_glycopeptide_method_0806_Slot1-31_1_1397.d	P01859|IGHG2_HUMAN	5	195	(HexNAc)5(Hex)4(Fuc)1_100:0	N5:(HexNAc)5(Hex)4(Fuc)1_100:0:1000.00
EEQFN(+1809.66)STFR	(HexNAc)5(Hex)4(Fuc)1	200	NLink		0	0	56.73	66.94	46.52	0	2966.18	1809.66	9	6.4	1484.11	2	19.791	1.4143	1.4283		4217	Glycopeptide_IgG_100ng_Trypsin-ON_one-column_MCC_glycopeptide_method_0806_Slot1-31_1_1397.d	P01859|IGHG2_HUMAN	5	0	(HexNAc)5(Hex)4(Fuc)1_100:0	N5:(HexNAc)5(Hex)4(Fuc)1_100:0:1000.00
EEQFN(+1809.66)STFR	(HexNAc)5(Hex)4(Fuc)1	200	NLink		0	0	63.54	79.18	47.9	0	2966.18	1809.66	9	6.5	989.74	3	19.8046	1.0311	1.0453	5450	4213	Glycopeptide_IgG_100ng_Trypsin-ON_one-column_MCC_glycopeptide_method_0806_Slot1-31_1_1397.d	P01859|IGHG2_HUMAN	5	198	(HexNAc)5(Hex)4(Fuc)1_100:0	N5:(HexNAc)5(Hex)4(Fuc)1_100:0:1000.00
EEQFN(+1809.66)STFR	(HexNAc)5(Hex)4(Fuc)1	200	NLink		0	0	70.91	66.33	75.5	0	2966.18	1809.66	9	3.6	989.737	3	19.6346	1.0911	1.1052	49900	4082	Glycopeptide_IgG_100ng_Trypsin-ON_one-column_MCC_glycopeptide_method_0806_Slot1-31_1_1397.d	P01859|IGHG2_HUMAN	5	195	(HexNAc)5(Hex)4(Fuc)1_100:0	N5:(HexNAc)5(Hex)4(Fuc)1_100:0:1000.00
EEQFN(+1809.66)STFR	(HexNAc)5(Hex)4(Fuc)1	200	NLink		0	0	48.53	65.17	31.89	0	2966.18	1809.66	9	1	1484.1	2	19.6712	1.4021	1.4161	12800	4053	Glycopeptide_IgG_100ng_Trypsin-ON_one-column_MCC_glycopeptide_method_0806_Slot1-31_1_1397.d	P01859|IGHG2_HUMAN	5	1274	(HexNAc)5(Hex)4(Fuc)1_100:0	N5:(HexNAc)5(Hex)4(Fuc)1_100:0:1000.00
EEQFN(+1809.66)STFR	(HexNAc)5(Hex)4(Fuc)1	200	NLink		0	0	60.23	74.51	45.94	0	2966.18	1809.66	9	4.8	989.738	3	19.964	1.0294	1.0435	50500	4289	Glycopeptide_IgG_100ng_Trypsin-ON_one-column_MCC_glycopeptide_method_0806_Slot1-31_1_1400.d	P01859|IGHG2_HUMAN	5	212	(HexNAc)5(Hex)4(Fuc)1_100:0	N5:(HexNAc)5(Hex)4(Fuc)1_100:0:1000.00
EEQFN(+1809.66)STFR	(HexNAc)5(Hex)4(Fuc)1	200	NLink		0	0	66.26	64.38	68.14	0	2966.18	1809.66	9	4.8	989.738	3	19.964	1.0885	1.1026	50500	4165	Glycopeptide_IgG_100ng_Trypsin-ON_one-column_MCC_glycopeptide_method_0806_Slot1-31_1_1400.d	P01859|IGHG2_HUMAN	5	212	(HexNAc)5(Hex)4(Fuc)1_100:0	N5:(HexNAc)5(Hex)4(Fuc)1_100:0:1000.00
EEQFN(+1809.66)STFR	(HexNAc)5(Hex)4(Fuc)1	200	NLink		0	0	68.37	63.88	72.87	0	2966.18	1809.66	9	4.8	989.738	3	19.964	1.0867	1.1008	50500	4145	Glycopeptide_IgG_100ng_Trypsin-ON_one-column_MCC_glycopeptide_method_0806_Slot1-31_1_1400.d	P01859|IGHG2_HUMAN	5	212	(HexNAc)5(Hex)4(Fuc)1_100:0	N5:(HexNAc)5(Hex)4(Fuc)1_100:0:1000.00
EEQFN(+1809.66)STFR	(HexNAc)5(Hex)4(Fuc)1	200	NLink		0	0	42.64	44.62	40.66	0	2966.18	1809.66	9	2.5	1484.1	2	20.074	1.3364	1.3504		4261	Glycopeptide_IgG_100ng_Trypsin-ON_one-column_MCC_glycopeptide_method_0806_Slot1-31_1_1400.d	P01859|IGHG2_HUMAN	5	0	(HexNAc)5(Hex)4(Fuc)1_100:0	N5:(HexNAc)5(Hex)4(Fuc)1_100:0:1000.00
EEQFN(+1809.66)STFR	(HexNAc)5(Hex)4(Fuc)1	200	NLink		0	0	56.18	61.76	50.6	0	2966.18	1809.66	9	2.3	1484.1	2	20.1011	1.3942	1.4082	81500	4279	Glycopeptide_IgG_100ng_Trypsin-ON_one-column_MCC_glycopeptide_method_0806_Slot1-31_1_1400.d	P01859|IGHG2_HUMAN	5	1312	(HexNAc)5(Hex)4(Fuc)1_100:0	N5:(HexNAc)5(Hex)4(Fuc)1_100:0:1000.00
EEQFN(+1809.66)STFR	(HexNAc)5(Hex)4(Fuc)1	200	NLink		0	0	60.48	52.34	68.62	0	2966.18	1809.66	9	2.3	1484.1	2	20.1011	1.41	1.424	81500	4294	Glycopeptide_IgG_100ng_Trypsin-ON_one-column_MCC_glycopeptide_method_0806_Slot1-31_1_1400.d	P01859|IGHG2_HUMAN	5	1312	(HexNAc)5(Hex)4(Fuc)1_100:0	N5:(HexNAc)5(Hex)4(Fuc)1_100:0:1000.00
EEQFN(+1809.66)STFR	(HexNAc)5(Hex)4(Fuc)1	200	NLink		0	0	75.29	70.73	79.84	0	2966.18	1809.66	9	6.2	989.74	3	20.1234	1.025	1.0391	12300	4267	Glycopeptide_IgG_100ng_Trypsin-ON_one-column_MCC_glycopeptide_method_0806_Slot1-31_1_1400.d	P01859|IGHG2_HUMAN	5	214	(HexNAc)5(Hex)4(Fuc)1_100:0	N5:(HexNAc)5(Hex)4(Fuc)1_100:0:1000.00
EEQFN(+1809.66)STFR	(HexNAc)5(Hex)4(Fuc)1	200	NLink		0	0	44.61	57.19	32.03	0	2966.18	1809.66	9	2.3	1484.1	2	20.1011	1.3977	1.4117	81500	4128	Glycopeptide_IgG_100ng_Trypsin-ON_one-column_MCC_glycopeptide_method_0806_Slot1-31_1_1400.d	P01859|IGHG2_HUMAN	5	1312	(HexNAc)5(Hex)4(Fuc)1_100:0	N5:(HexNAc)5(Hex)4(Fuc)1_100:0:1000.00
EEQFN(+1809.66)STF	(HexNAc)5(Hex)4(Fuc)1	200	NLink		0	0	63.29	92.09	34.48	0	2810.08	1809.66	8	3.8	1406.05	2	29.2032	1.3521	1.3662		5933	Glycopeptide_IgG_100ng_Trypsin-ON_one-column_MCC_glycopeptide_method_0806_Slot1-31_1_1397.d	P01859|IGHG2_HUMAN	5	0	(HexNAc)5(Hex)4(Fuc)1_100:0	N5:(HexNAc)5(Hex)4(Fuc)1_100:0:1000.00
EEQFN(+1809.66)STF	(HexNAc)5(Hex)4(Fuc)1	200	NLink		0	0	49.45	65.07	33.84	0	2810.08	1809.66	8	3.8	1406.05	2	29.5447	1.3539	1.3679		6172	Glycopeptide_IgG_100ng_Trypsin-ON_one-column_MCC_glycopeptide_method_0806_Slot1-31_1_1400.d	P01859|IGHG2_HUMAN	5	0	(HexNAc)5(Hex)4(Fuc)1_100:0	N5:(HexNAc)5(Hex)4(Fuc)1_100:0:1000.00
EEQFN(+1809.66)STF	(HexNAc)5(Hex)4(Fuc)1	200	NLink		0	1	52.09	58.39	45.79	0	2810.08	1809.66	8	12.2	1405.56	2	29.5447	1.3776	1.3916		6159	Glycopeptide_IgG_100ng_Trypsin-ON_one-column_MCC_glycopeptide_method_0806_Slot1-31_1_1400.d	P01859|IGHG2_HUMAN	5	0	(HexNAc)5(Hex)4(Fuc)1_100:0	N5:(HexNAc)5(Hex)4(Fuc)1_100:0:1000.00
EEQFN(+1809.66)STYR	(HexNAc)5(Hex)4(Fuc)1	200	NLink		0	0	49.18	60.82	37.53	0	2982.17	1809.66	9	0.8	1492.1	2	14.9735	1.3907	1.4047	29200	2541	Glycopeptide_IgG_100ng_Trypsin-ON_one-column_MCC_glycopeptide_method_0806_Slot1-31_1_1397.d	P01861|IGHG4_HUMAN	5	1289	(HexNAc)5(Hex)4(Fuc)1_100:0	N5:(HexNAc)5(Hex)4(Fuc)1_100:0:1000.00
EEQFN(+1809.66)STYR	(HexNAc)5(Hex)4(Fuc)1	200	NLink		0	0	46.52	57.35	35.68	0	2982.17	1809.66	9	2.7	1492.1	2	15.187	1.3872	1.4012	29500	2557	Glycopeptide_IgG_100ng_Trypsin-ON_one-column_MCC_glycopeptide_method_0806_Slot1-31_1_1400.d	P01861|IGHG4_HUMAN	5	1332	(HexNAc)5(Hex)4(Fuc)1_100:0	N5:(HexNAc)5(Hex)4(Fuc)1_100:0:1000.00
EEQFN(+1825.66)STFR	(HexNAc)5(Hex)5	224	NLink		0	2	31.88	26.54	37.22	100	2982.17	1825.66	9	7.3	1492.61	2	19.7923	1.4283	1.4423	4290	4182	Glycopeptide_IgG_100ng_Trypsin-ON_one-column_MCC_glycopeptide_method_0806_Slot1-31_1_1397.d	P01859|IGHG2_HUMAN	5	1291	(HexNAc)5(Hex)5_112:0	N5:(HexNAc)5(Hex)5_112:0:1000.00
EEQFN(+1825.66)STFR	(HexNAc)5(Hex)5	224	NLink		0	4	22.86	14.27	31.46	100	2982.17	1825.66	9	3.5	995.74	3	28.9007	1.0091	1.0232		5935	Glycopeptide_IgG_100ng_Trypsin-ON_one-column_MCC_glycopeptide_method_0806_Slot1-31_1_1400.d	P01859|IGHG2_HUMAN	5	0	(HexNAc)5(Hex)5_112:0	N5:(HexNAc)5(Hex)5_112:0:1000.00
EEQFN(+1825.66)STFR	(HexNAc)5(Hex)5	224	NLink		0	2	33.13	33.66	32.59	100	2982.17	1825.66	9	6.8	1492.61	2	20.1201	1.424	1.438	4570	4273	Glycopeptide_IgG_100ng_Trypsin-ON_one-column_MCC_glycopeptide_method_0806_Slot1-31_1_1400.d	P01859|IGHG2_HUMAN	5	1333	(HexNAc)5(Hex)5_112:0	N5:(HexNAc)5(Hex)5_112:0:1001.00
EEQFN(+1825.66)STFR	(HexNAc)5(Hex)5	224	NLink		0	6	32.56	18.2	46.91	100	2982.17	1825.66	9	-6.2	996.067	3	28.965	1.0117	1.0259	1120	5944	Glycopeptide_IgG_100ng_Trypsin-ON_one-column_MCC_glycopeptide_method_0806_Slot1-31_1_1400.d	P01859|IGHG2_HUMAN	5	231	(HexNAc)5(Hex)5_112:0	N5:(HexNAc)5(Hex)5_112:0:1000.00
EEQFN(+1825.66)STF	(HexNAc)5(Hex)5	224	NLink		0	2	42.5	37.62	47.37	100	2826.07	1825.66	8	10.6	1414.56	2	29.1654	1.3837	1.3977		5924	Glycopeptide_IgG_100ng_Trypsin-ON_one-column_MCC_glycopeptide_method_0806_Slot1-31_1_1397.d	P01859|IGHG2_HUMAN	5	0	(HexNAc)5(Hex)5_112:0	N5:(HexNAc)5(Hex)5_112:0:1000.00
EEQFN(+1825.66)STF	(HexNAc)5(Hex)5	224	NLink		0	2	44.37	44.62	44.12	100	2826.07	1825.66	8	9.1	1414.56	2	29.5069	1.3793	1.3933		6146	Glycopeptide_IgG_100ng_Trypsin-ON_one-column_MCC_glycopeptide_method_0806_Slot1-31_1_1400.d	P01859|IGHG2_HUMAN	5	0	(HexNAc)5(Hex)5_112:0	N5:(HexNAc)5(Hex)5_112:0:1000.00
EEQFN(+1825.66)STYR	(HexNAc)5(Hex)5	224	NLink		0	4	26.73	19.14	34.32	100	2998.17	1825.66	9	-9.4	1501.09	2	16.4861	1.36	1.374	14200	2909	Glycopeptide_IgG_100ng_Trypsin-ON_one-column_MCC_glycopeptide_method_0806_Slot1-31_1_1397.d	P01861|IGHG4_HUMAN	5	1321	(HexNAc)5(Hex)5_112:0	N5:(HexNAc)5(Hex)5_112:0:1000.00
EEQFN(+1825.66)STYR	(HexNAc)5(Hex)5	224	NLink		0	2	25.11	19.35	30.87	100	2998.17	1825.66	9	8.7	1000.74	3	14.9275	0.9561	0.9702	752	2560	Glycopeptide_IgG_100ng_Trypsin-ON_one-column_MCC_glycopeptide_method_0806_Slot1-31_1_1397.d	P01861|IGHG4_HUMAN	5	228	(HexNAc)5(Hex)5_112:0	N5:(HexNAc)5(Hex)5_112:0:1000.00
EEQFN(+1825.66)STYR	(HexNAc)5(Hex)5	224	NLink		0	1	29.99	21.94	38.03	100	2998.17	1825.66	9	10.7	1499.6	2	17.5161	1.4205	1.4345	2740	3292	Glycopeptide_IgG_100ng_Trypsin-ON_one-column_MCC_glycopeptide_method_0806_Slot1-31_1_1400.d	P01861|IGHG4_HUMAN	5	1353	(HexNAc)5(Hex)5_112:0	N5:(HexNAc)5(Hex)5_112:0:1000.00
EEQFN(+1825.66)ST	(HexNAc)5(Hex)5	224	NLink		0	2	31.29	32.15	30.44	0	2679	1825.66	7	5.9	1341.02	2	14.2894	1.3022	1.3162		2287	Glycopeptide_IgG_100ng_Trypsin-ON_one-column_MCC_glycopeptide_method_0806_Slot1-31_1_1397.d	P01859|IGHG2_HUMAN;P01861|IGHG4_HUMAN	5	0	(HexNAc)5(Hex)5_112:0	N5:(HexNAc)5(Hex)5_112:0:1000.00
EEQFN(+1897.68)STFR	(HexNAc)4(Hex)4(Fuc)1(NeuAc)1	134	NLink		0	0	84.08	95.59	72.57	0	3054.2	1897.68	9	3	1019.08	3	24.3978	0.9808	0.995	25700	5181	Glycopeptide_IgG_100ng_Trypsin-ON_one-column_MCC_glycopeptide_method_0806_Slot1-31_1_1397.d	P01859|IGHG2_HUMAN	5	263	(HexNAc)4(Hex)4(Fuc)1(NeuAc)1_67:0	N5:(HexNAc)4(Hex)4(Fuc)1(NeuAc)1_67:0:1000.00
EEQFN(+1897.68)STFR	(HexNAc)4(Hex)4(Fuc)1(NeuAc)1	134	NLink		0	0	63.84	97.07	30.62	0	3054.2	1897.68	9	2.5	1528.11	2	24.398	1.4432	1.4572	223000	5199	Glycopeptide_IgG_100ng_Trypsin-ON_one-column_MCC_glycopeptide_method_0806_Slot1-31_1_1397.d	P01859|IGHG2_HUMAN	5	1374	(HexNAc)4(Hex)4(Fuc)1(NeuAc)1_67:0	N5:(HexNAc)4(Hex)4(Fuc)1(NeuAc)1_67:0:1000.00
EEQFN(+1897.68)STFR	(HexNAc)4(Hex)4(Fuc)1(NeuAc)1	134	NLink		0	0	78.26	94.8	61.71	0	3054.2	1897.68	9	2.5	1528.11	2	24.398	1.4117	1.4257	223000	5171	Glycopeptide_IgG_100ng_Trypsin-ON_one-column_MCC_glycopeptide_method_0806_Slot1-31_1_1397.d	P01859|IGHG2_HUMAN	5	1374	(HexNAc)4(Hex)4(Fuc)1(NeuAc)1_67:0	N5:(HexNAc)4(Hex)4(Fuc)1(NeuAc)1_67:0:1000.00
EEQFN(+1897.68)STFR	(HexNAc)4(Hex)4(Fuc)1(NeuAc)1	134	NLink		0	0	70.23	96.65	43.82	0	3054.2	1897.68	9	3	1019.08	3	24.3978	1.0003	1.0144	25700	5154	Glycopeptide_IgG_100ng_Trypsin-ON_one-column_MCC_glycopeptide_method_0806_Slot1-31_1_1397.d	P01859|IGHG2_HUMAN	5	263	(HexNAc)4(Hex)4(Fuc)1(NeuAc)1_67:0	N5:(HexNAc)4(Hex)4(Fuc)1(NeuAc)1_67:0:1000.00
EEQFN(+1897.68)STFR	(HexNAc)4(Hex)4(Fuc)1(NeuAc)1	134	NLink		0	0	54.75	79.43	30.07	0	3054.2	1897.68	9	2.4	1528.11	2	23.0451	1.3837	1.3977		4867	Glycopeptide_IgG_100ng_Trypsin-ON_one-column_MCC_glycopeptide_method_0806_Slot1-31_1_1397.d	P01859|IGHG2_HUMAN	5	0	(HexNAc)4(Hex)4(Fuc)1(NeuAc)1_67:0	N5:(HexNAc)4(Hex)4(Fuc)1(NeuAc)1_67:0:1000.00
EEQFN(+1897.68)STFR	(HexNAc)4(Hex)4(Fuc)1(NeuAc)1	134	NLink		0	1	66.55	73.98	59.13	0	3054.2	1897.68	9	-2.2	1018.73	3	24.3317	0.9534	0.9676		5163	Glycopeptide_IgG_100ng_Trypsin-ON_one-column_MCC_glycopeptide_method_0806_Slot1-31_1_1397.d	P01859|IGHG2_HUMAN	5	0	(HexNAc)4(Hex)4(Fuc)1(NeuAc)1_67:0	N5:(HexNAc)4(Hex)4(Fuc)1(NeuAc)1_67:0:1000.00
EEQFN(+1897.68)STFR	(HexNAc)4(Hex)4(Fuc)1(NeuAc)1	134	NLink		0	0	67.84	94.3	41.38	0	3054.2	1897.68	9	2.5	1528.11	2	24.398	1.4117	1.4257	223000	5147	Glycopeptide_IgG_100ng_Trypsin-ON_one-column_MCC_glycopeptide_method_0806_Slot1-31_1_1397.d	P01859|IGHG2_HUMAN	5	1374	(HexNAc)4(Hex)4(Fuc)1(NeuAc)1_67:0	N5:(HexNAc)4(Hex)4(Fuc)1(NeuAc)1_67:0:1000.00
EEQFN(+1897.68)STFR	(HexNAc)4(Hex)4(Fuc)1(NeuAc)1	134	NLink		0	1	80.78	82.6	78.96	0	3054.2	1897.68	9	-11.7	1018.72	3	24.3317	0.9799	0.9941		5162	Glycopeptide_IgG_100ng_Trypsin-ON_one-column_MCC_glycopeptide_method_0806_Slot1-31_1_1397.d	P01859|IGHG2_HUMAN	5	0	(HexNAc)4(Hex)4(Fuc)1(NeuAc)1_67:0	N5:(HexNAc)4(Hex)4(Fuc)1(NeuAc)1_67:0:1000.00
EEQFN(+1897.68)STFR	(HexNAc)4(Hex)4(Fuc)1(NeuAc)1	134	NLink		0	0	71.63	101.69	41.58	0	3054.2	1897.68	9	2.5	1528.11	2	24.398	1.3802	1.3942	223000	5172	Glycopeptide_IgG_100ng_Trypsin-ON_one-column_MCC_glycopeptide_method_0806_Slot1-31_1_1397.d	P01859|IGHG2_HUMAN	5	1374	(HexNAc)4(Hex)4(Fuc)1(NeuAc)1_67:0	N5:(HexNAc)4(Hex)4(Fuc)1(NeuAc)1_67:0:1000.00
EEQFN(+1897.68)STFR	(HexNAc)4(Hex)4(Fuc)1(NeuAc)1	134	NLink		0	0	73.8	88.29	59.32	0	3054.2	1897.68	9	2.5	1528.11	2	24.398	1.4222	1.4362	223000	5140	Glycopeptide_IgG_100ng_Trypsin-ON_one-column_MCC_glycopeptide_method_0806_Slot1-31_1_1397.d	P01859|IGHG2_HUMAN	5	1374	(HexNAc)4(Hex)4(Fuc)1(NeuAc)1_67:0	N5:(HexNAc)4(Hex)4(Fuc)1(NeuAc)1_67:0:1000.00
EEQFN(+1897.68)STFR	(HexNAc)4(Hex)4(Fuc)1(NeuAc)1	134	NLink		0	0	92.53	101.54	83.51	0	3054.2	1897.68	9	3	1019.08	3	24.3978	1.0214	1.0356	25700	5180	Glycopeptide_IgG_100ng_Trypsin-ON_one-column_MCC_glycopeptide_method_0806_Slot1-31_1_1397.d	P01859|IGHG2_HUMAN	5	263	(HexNAc)4(Hex)4(Fuc)1(NeuAc)1_67:0	N5:(HexNAc)4(Hex)4(Fuc)1(NeuAc)1_67:0:1000.00
EEQFN(+1897.68)STFR	(HexNAc)4(Hex)4(Fuc)1(NeuAc)1	134	NLink		0	0	71.33	93.51	49.15	0	3054.2	1897.68	9	3	1019.08	3	24.3978	0.9782	0.9923	25700	5155	Glycopeptide_IgG_100ng_Trypsin-ON_one-column_MCC_glycopeptide_method_0806_Slot1-31_1_1397.d	P01859|IGHG2_HUMAN	5	263	(HexNAc)4(Hex)4(Fuc)1(NeuAc)1_67:0	N5:(HexNAc)4(Hex)4(Fuc)1(NeuAc)1_67:0:1000.00
EEQFN(+1897.68)STFR	(HexNAc)4(Hex)4(Fuc)1(NeuAc)1	134	NLink		0	0	86.13	96.56	75.7	0	3054.2	1897.68	9	2.5	1528.11	2	24.398	1.4371	1.4511	223000	5170	Glycopeptide_IgG_100ng_Trypsin-ON_one-column_MCC_glycopeptide_method_0806_Slot1-31_1_1397.d	P01859|IGHG2_HUMAN	5	1374	(HexNAc)4(Hex)4(Fuc)1(NeuAc)1_67:0	N5:(HexNAc)4(Hex)4(Fuc)1(NeuAc)1_67:0:1000.00
EEQFN(+1897.68)STFR	(HexNAc)4(Hex)4(Fuc)1(NeuAc)1	134	NLink		0	0	62.34	90.11	34.56	0	3054.2	1897.68	9	2.5	1528.11	2	24.398	1.3907	1.4047	223000	5141	Glycopeptide_IgG_100ng_Trypsin-ON_one-column_MCC_glycopeptide_method_0806_Slot1-31_1_1397.d	P01859|IGHG2_HUMAN	5	1374	(HexNAc)4(Hex)4(Fuc)1(NeuAc)1_67:0	N5:(HexNAc)4(Hex)4(Fuc)1(NeuAc)1_67:0:1000.00
EEQFN(+1897.68)STFR	(HexNAc)4(Hex)4(Fuc)1(NeuAc)1	134	NLink		0	0	89.82	96.04	83.6	0	3054.2	1897.68	9	3	1019.08	3	24.3978	1.025	1.0391	25700	5153	Glycopeptide_IgG_100ng_Trypsin-ON_one-column_MCC_glycopeptide_method_0806_Slot1-31_1_1397.d	P01859|IGHG2_HUMAN	5	263	(HexNAc)4(Hex)4(Fuc)1(NeuAc)1_67:0	N5:(HexNAc)4(Hex)4(Fuc)1(NeuAc)1_67:0:1000.00
EEQFN(+1897.68)STFR	(HexNAc)4(Hex)4(Fuc)1(NeuAc)1	134	NLink		0	0	54.75	62.38	47.12	0	3054.2	1897.68	9	1.5	1019.07	3	24.6156	0.9994	1.0135		5298	Glycopeptide_IgG_100ng_Trypsin-ON_one-column_MCC_glycopeptide_method_0806_Slot1-31_1_1400.d	P01859|IGHG2_HUMAN	5	0	(HexNAc)4(Hex)4(Fuc)1(NeuAc)1_67:0	N5:(HexNAc)4(Hex)4(Fuc)1(NeuAc)1_67:0:1000.00
EEQFN(+1897.68)STFR	(HexNAc)4(Hex)4(Fuc)1(NeuAc)1	134	NLink		0	0	66.4	85.29	47.51	0	3054.2	1897.68	9	3.9	1528.11	2	24.7491	1.4187	1.4327	212000	5288	Glycopeptide_IgG_100ng_Trypsin-ON_one-column_MCC_glycopeptide_method_0806_Slot1-31_1_1400.d	P01859|IGHG2_HUMAN	5	1422	(HexNAc)4(Hex)4(Fuc)1(NeuAc)1_67:0	N5:(HexNAc)4(Hex)4(Fuc)1(NeuAc)1_67:0:1000.00
EEQFN(+1897.68)STFR	(HexNAc)4(Hex)4(Fuc)1(NeuAc)1	134	NLink		0	1	57.57	66.11	49.04	0	3054.2	1897.68	9	-11.6	1018.72	3	24.6156	0.9755	0.9897		5299	Glycopeptide_IgG_100ng_Trypsin-ON_one-column_MCC_glycopeptide_method_0806_Slot1-31_1_1400.d	P01859|IGHG2_HUMAN	5	0	(HexNAc)4(Hex)4(Fuc)1(NeuAc)1_67:0	N5:(HexNAc)4(Hex)4(Fuc)1(NeuAc)1_67:0:1000.00
EEQFN(+1897.68)STFR	(HexNAc)4(Hex)4(Fuc)1(NeuAc)1	134	NLink		0	0	72.77	85.26	60.29	0	3054.2	1897.68	9	3.7	1019.08	3	24.7412	0.9773	0.9914	30700	5324	Glycopeptide_IgG_100ng_Trypsin-ON_one-column_MCC_glycopeptide_method_0806_Slot1-31_1_1400.d	P01859|IGHG2_HUMAN	5	282	(HexNAc)4(Hex)4(Fuc)1(NeuAc)1_67:0	N5:(HexNAc)4(Hex)4(Fuc)1(NeuAc)1_67:0:1000.00
EEQFN(+1897.68)STFR	(HexNAc)4(Hex)4(Fuc)1(NeuAc)1	134	NLink		0	0	68.18	78.16	58.2	0	3054.2	1897.68	9	4.8	1019.08	3	24.6156	1.0214	1.0356		5297	Glycopeptide_IgG_100ng_Trypsin-ON_one-column_MCC_glycopeptide_method_0806_Slot1-31_1_1400.d	P01859|IGHG2_HUMAN	5	0	(HexNAc)4(Hex)4(Fuc)1(NeuAc)1_67:0	N5:(HexNAc)4(Hex)4(Fuc)1(NeuAc)1_67:0:1000.00
EEQFN(+1897.68)STFR	(HexNAc)4(Hex)4(Fuc)1(NeuAc)1	134	NLink		0	0	78.21	86.36	70.07	0	3054.2	1897.68	9	3.9	1528.11	2	24.7491	1.4345	1.4485	212000	5315	Glycopeptide_IgG_100ng_Trypsin-ON_one-column_MCC_glycopeptide_method_0806_Slot1-31_1_1400.d	P01859|IGHG2_HUMAN	5	1422	(HexNAc)4(Hex)4(Fuc)1(NeuAc)1_67:0	N5:(HexNAc)4(Hex)4(Fuc)1(NeuAc)1_67:0:1000.00
EEQFN(+1897.68)STFR	(HexNAc)4(Hex)4(Fuc)1(NeuAc)1	134	NLink		0	0	71.87	89.32	54.41	0	3054.2	1897.68	9	3.9	1528.11	2	24.7491	1.3784	1.3924	212000	5338	Glycopeptide_IgG_100ng_Trypsin-ON_one-column_MCC_glycopeptide_method_0806_Slot1-31_1_1400.d	P01859|IGHG2_HUMAN	5	1422	(HexNAc)4(Hex)4(Fuc)1(NeuAc)1_67:0	N5:(HexNAc)4(Hex)4(Fuc)1(NeuAc)1_67:0:1000.00
EEQFN(+1897.68)STFR	(HexNAc)4(Hex)4(Fuc)1(NeuAc)1	134	NLink		0	1	72	70.85	73.14	0	3054.2	1897.68	9	-4.8	1527.59	2	24.6534	1.3618	1.3758		5306	Glycopeptide_IgG_100ng_Trypsin-ON_one-column_MCC_glycopeptide_method_0806_Slot1-31_1_1400.d	P01859|IGHG2_HUMAN	5	0	(HexNAc)4(Hex)4(Fuc)1(NeuAc)1_67:0	N5:(HexNAc)4(Hex)4(Fuc)1(NeuAc)1_67:0:1000.00
EEQFN(+1897.68)STFR	(HexNAc)4(Hex)4(Fuc)1(NeuAc)1	134	NLink		0	0	79.07	88.03	70.12	0	3054.2	1897.68	9	4.2	1019.08	3	24.7443	1.0144	1.0285	44800	5323	Glycopeptide_IgG_100ng_Trypsin-ON_one-column_MCC_glycopeptide_method_0806_Slot1-31_1_1400.d	P01859|IGHG2_HUMAN	5	283	(HexNAc)4(Hex)4(Fuc)1(NeuAc)1_67:0	N5:(HexNAc)4(Hex)4(Fuc)1(NeuAc)1_67:0:1000.00
EEQFN(+1897.68)STFR	(HexNAc)4(Hex)4(Fuc)1(NeuAc)1	134	NLink		0	0	71.43	89.09	53.77	0	3054.2	1897.68	9	3.9	1528.11	2	24.7491	1.4073	1.4213	212000	5316	Glycopeptide_IgG_100ng_Trypsin-ON_one-column_MCC_glycopeptide_method_0806_Slot1-31_1_1400.d	P01859|IGHG2_HUMAN	5	1422	(HexNAc)4(Hex)4(Fuc)1(NeuAc)1_67:0	N5:(HexNAc)4(Hex)4(Fuc)1(NeuAc)1_67:0:1000.00
EEQFN(+1897.68)STFR	(HexNAc)4(Hex)4(Fuc)1(NeuAc)1	134	NLink		0	0	84.42	89.29	79.56	0	3054.2	1897.68	9	3.7	1019.08	3	24.7412	0.9764	0.9905	30700	5311	Glycopeptide_IgG_100ng_Trypsin-ON_one-column_MCC_glycopeptide_method_0806_Slot1-31_1_1400.d	P01859|IGHG2_HUMAN	5	282	(HexNAc)4(Hex)4(Fuc)1(NeuAc)1_67:0	N5:(HexNAc)4(Hex)4(Fuc)1(NeuAc)1_67:0:1000.00
EEQFN(+1897.68)STFR	(HexNAc)4(Hex)4(Fuc)1(NeuAc)1	134	NLink		0	0	61.65	84.75	38.56	0	3054.2	1897.68	9	3.9	1528.11	2	24.7491	1.3863	1.4003	212000	5362	Glycopeptide_IgG_100ng_Trypsin-ON_one-column_MCC_glycopeptide_method_0806_Slot1-31_1_1400.d	P01859|IGHG2_HUMAN	5	1422	(HexNAc)4(Hex)4(Fuc)1(NeuAc)1_67:0	N5:(HexNAc)4(Hex)4(Fuc)1(NeuAc)1_67:0:1000.00
EEQFN(+1897.68)STYR	(HexNAc)4(Hex)4(Fuc)1(NeuAc)1	134	NLink		0	0	48.93	66.87	30.99	0	3070.19	1897.68	9	-2.9	1024.4	3	18.3859	0.9852	0.9994		3567	Glycopeptide_IgG_100ng_Trypsin-ON_one-column_MCC_glycopeptide_method_0806_Slot1-31_1_1397.d	P01861|IGHG4_HUMAN	5	0	(HexNAc)4(Hex)4(Fuc)1(NeuAc)1_67:0	N5:(HexNAc)4(Hex)4(Fuc)1(NeuAc)1_67:0:1000.00
EEQFN(+1897.68)STYR	(HexNAc)4(Hex)4(Fuc)1(NeuAc)1	134	NLink		0	0	64.66	92.65	36.66	0	3070.19	1897.68	9	1.6	1536.1	2	18.4388	1.3924	1.4065	7160	3556	Glycopeptide_IgG_100ng_Trypsin-ON_one-column_MCC_glycopeptide_method_0806_Slot1-31_1_1397.d	P01861|IGHG4_HUMAN	5	1383	(HexNAc)4(Hex)4(Fuc)1(NeuAc)1_67:0	N5:(HexNAc)4(Hex)4(Fuc)1(NeuAc)1_67:0:1000.00
EEQFN(+1897.68)STYR	(HexNAc)4(Hex)4(Fuc)1(NeuAc)1	134	NLink		0	0	65.05	83.22	46.88	0	3070.19	1897.68	9	-1.6	1536.1	2	18.7357	1.4038	1.4178	4080	3627	Glycopeptide_IgG_100ng_Trypsin-ON_one-column_MCC_glycopeptide_method_0806_Slot1-31_1_1400.d	P01861|IGHG4_HUMAN	5	1429	(HexNAc)4(Hex)4(Fuc)1(NeuAc)1_67:0	N5:(HexNAc)4(Hex)4(Fuc)1(NeuAc)1_67:0:1000.00
EEQFN(+1897.68)STYR	(HexNAc)4(Hex)4(Fuc)1(NeuAc)1	134	NLink		0	0	61.74	88.92	34.56	0	3070.19	1897.68	9	-1.6	1536.1	2	18.7357	1.3819	1.3959	4080	3628	Glycopeptide_IgG_100ng_Trypsin-ON_one-column_MCC_glycopeptide_method_0806_Slot1-31_1_1400.d	P01861|IGHG4_HUMAN	5	1429	(HexNAc)4(Hex)4(Fuc)1(NeuAc)1_67:0	N5:(HexNAc)4(Hex)4(Fuc)1(NeuAc)1_67:0:1000.00
EEQFN(+1913.68)STFR	(HexNAc)4(Hex)5(NeuAc)1	162	NLink		0	0	52.48	50.45	54.5	0	3070.19	1913.68	9	2.7	1024.41	3	24.2181	0.9905	1.0047		5132	Glycopeptide_IgG_100ng_Trypsin-ON_one-column_MCC_glycopeptide_method_0806_Slot1-31_1_1397.d	P01859|IGHG2_HUMAN	5	0	(HexNAc)4(Hex)5(NeuAc)1_81:0	N5:(HexNAc)4(Hex)5(NeuAc)1_81:0:1000.00
EEQFN(+1913.68)STFR	(HexNAc)4(Hex)5(NeuAc)1	162	NLink		0	0	46.7	57.11	36.3	0	3070.19	1913.68	9	1.9	1536.11	2	24.2495	1.3942	1.4082	2590	5127	Glycopeptide_IgG_100ng_Trypsin-ON_one-column_MCC_glycopeptide_method_0806_Slot1-31_1_1397.d	P01859|IGHG2_HUMAN	5	1384	(HexNAc)4(Hex)5(NeuAc)1_81:0	N5:(HexNAc)4(Hex)5(NeuAc)1_81:0:1000.00
EEQFN(+1913.68)STFR	(HexNAc)4(Hex)5(NeuAc)1	162	NLink		0	2	36.91	32.25	41.57	0	3070.19	1913.68	9	10.2	1536.62	2	24.3317	1.4196	1.4336		5157	Glycopeptide_IgG_100ng_Trypsin-ON_one-column_MCC_glycopeptide_method_0806_Slot1-31_1_1397.d	P01859|IGHG2_HUMAN	5	0	(HexNAc)4(Hex)5(NeuAc)1_81:0	N5:(HexNAc)4(Hex)5(NeuAc)1_81:0:1000.00
EEQFN(+1913.68)STFR	(HexNAc)4(Hex)5(NeuAc)1	162	NLink		0	2	43.52	35.75	51.29	0	3070.19	1913.68	9	4.7	1536.61	2	24.6534	1.4161	1.4301		5305	Glycopeptide_IgG_100ng_Trypsin-ON_one-column_MCC_glycopeptide_method_0806_Slot1-31_1_1400.d	P01859|IGHG2_HUMAN	5	0	(HexNAc)4(Hex)5(NeuAc)1_81:0	N5:(HexNAc)4(Hex)5(NeuAc)1_81:0:1000.00
EEQFN(+1913.68)STFR	(HexNAc)4(Hex)5(NeuAc)1	162	NLink		0	0	45.89	53.86	37.93	0	3070.19	1913.68	9	3.8	1536.11	2	24.6052	1.424	1.438	5350	5275	Glycopeptide_IgG_100ng_Trypsin-ON_one-column_MCC_glycopeptide_method_0806_Slot1-31_1_1400.d	P01859|IGHG2_HUMAN	5	1433	(HexNAc)4(Hex)5(NeuAc)1_81:0	N5:(HexNAc)4(Hex)5(NeuAc)1_81:0:1000.00
EEQFN(+1913.68)STFR	(HexNAc)4(Hex)5(NeuAc)1	162	NLink		0	0	49.2	52.78	45.62	0	3070.19	1913.68	9	2.7	1024.41	3	24.5924	0.9879	1.002	1680	5287	Glycopeptide_IgG_100ng_Trypsin-ON_one-column_MCC_glycopeptide_method_0806_Slot1-31_1_1400.d	P01859|IGHG2_HUMAN	5	290	(HexNAc)4(Hex)5(NeuAc)1_81:0	N5:(HexNAc)4(Hex)5(NeuAc)1_81:0:1000.00
EEQFN(+1930.69)STFR	(HexNAc)4(Hex)6(Fuc)1	170	NLink		0	0	45.83	54.13	37.53	100	3087.2	1930.69	9	0.7	1544.61	2	18.9507	1.3907	1.4047	3410	3709	Glycopeptide_IgG_100ng_Trypsin-ON_one-column_MCC_glycopeptide_method_0806_Slot1-31_1_1397.d	P01859|IGHG2_HUMAN	5	1401	(HexNAc)4(Hex)6(Fuc)1_85:0	N5:(HexNAc)4(Hex)6(Fuc)1_85:0:1000.00
EEQFN(+1930.69)STFR	(HexNAc)4(Hex)6(Fuc)1	170	NLink		0	1	33.07	34.49	31.64	100	3087.2	1930.69	9	12.3	1544.12	2	19.8079	1.4082	1.4222		4076	Glycopeptide_IgG_100ng_Trypsin-ON_one-column_MCC_glycopeptide_method_0806_Slot1-31_1_1400.d	P01859|IGHG2_HUMAN	5	0	(HexNAc)4(Hex)6(Fuc)1_85:0	N5:(HexNAc)4(Hex)6(Fuc)1_85:0:1000.00
EEQFN(+1930.69)STFR	(HexNAc)4(Hex)6(Fuc)1	170	NLink		0	0	39.72	44.62	34.82	100	3087.2	1930.69	9	4.2	1030.08	3	19.2772	1.0117	1.0259	1570	3801	Glycopeptide_IgG_100ng_Trypsin-ON_one-column_MCC_glycopeptide_method_0806_Slot1-31_1_1400.d	P01859|IGHG2_HUMAN	5	300	(HexNAc)4(Hex)6(Fuc)1_85:0	N5:(HexNAc)4(Hex)6(Fuc)1_85:0:1000.00
EEQFN(+1930.69)STFR	(HexNAc)4(Hex)6(Fuc)1	170	NLink		0	1	38.33	46.55	30.11	100	3087.2	1930.69	9	5.5	1544.11	2	19.7699	1.4108	1.4248		4057	Glycopeptide_IgG_100ng_Trypsin-ON_one-column_MCC_glycopeptide_method_0806_Slot1-31_1_1400.d	P01859|IGHG2_HUMAN	5	0	(HexNAc)4(Hex)6(Fuc)1_85:0	N5:(HexNAc)4(Hex)6(Fuc)1_85:0:1001.00
EEQFN(+1971.72)STFR	(HexNAc)5(Hex)5(Fuc)1	226	NLink		0	0	48.55	61.56	35.54	100	3128.23	1971.72	9	4.5	1043.76	3	19.529	1.0294	1.0435	34000	4022	Glycopeptide_IgG_100ng_Trypsin-ON_one-column_MCC_glycopeptide_method_0806_Slot1-31_1_1397.d	P01859|IGHG2_HUMAN	5	306	(HexNAc)5(Hex)5(Fuc)1_113:0	N5:(HexNAc)5(Hex)5(Fuc)1_113:0:1000.00
EEQFN(+1971.72)STFR	(HexNAc)5(Hex)5(Fuc)1	226	NLink		0	0	53.33	61.27	45.4	100	3128.23	1971.72	9	4.5	1043.76	3	19.529	1.0064	1.0206	34000	4023	Glycopeptide_IgG_100ng_Trypsin-ON_one-column_MCC_glycopeptide_method_0806_Slot1-31_1_1397.d	P01859|IGHG2_HUMAN	5	306	(HexNAc)5(Hex)5(Fuc)1_113:0	N5:(HexNAc)5(Hex)5(Fuc)1_113:0:1000.00
EEQFN(+1971.72)STFR	(HexNAc)5(Hex)5(Fuc)1	226	NLink		0	0	57.65	56.49	58.81	100	3128.23	1971.72	9	4.5	1043.76	3	19.529	0.9994	1.0135	34000	4016	Glycopeptide_IgG_100ng_Trypsin-ON_one-column_MCC_glycopeptide_method_0806_Slot1-31_1_1397.d	P01859|IGHG2_HUMAN	5	306	(HexNAc)5(Hex)5(Fuc)1_113:0	N5:(HexNAc)5(Hex)5(Fuc)1_113:0:1000.00
EEQFN(+1971.72)STFR	(HexNAc)5(Hex)5(Fuc)1	226	NLink		0	0	50.17	59.47	40.86	100	3128.23	1971.72	9	4.5	1043.76	3	19.529	1.0241	1.0382	34000	4015	Glycopeptide_IgG_100ng_Trypsin-ON_one-column_MCC_glycopeptide_method_0806_Slot1-31_1_1397.d	P01859|IGHG2_HUMAN	5	306	(HexNAc)5(Hex)5(Fuc)1_113:0	N5:(HexNAc)5(Hex)5(Fuc)1_113:0:1000.00
EEQFN(+1971.72)STFR	(HexNAc)5(Hex)5(Fuc)1	226	NLink		0	0	61.81	61.52	62.1	100	3128.23	1971.72	9	4.5	1043.76	3	19.529	1.0391	1.0532	34000	3997	Glycopeptide_IgG_100ng_Trypsin-ON_one-column_MCC_glycopeptide_method_0806_Slot1-31_1_1397.d	P01859|IGHG2_HUMAN	5	306	(HexNAc)5(Hex)5(Fuc)1_113:0	N5:(HexNAc)5(Hex)5(Fuc)1_113:0:1000.00
EEQFN(+1971.72)STFR	(HexNAc)5(Hex)5(Fuc)1	226	NLink		0	0	53.23	60.39	46.07	100	3128.23	1971.72	9	4.5	1043.76	3	19.529	0.9967	1.0108	34000	3998	Glycopeptide_IgG_100ng_Trypsin-ON_one-column_MCC_glycopeptide_method_0806_Slot1-31_1_1397.d	P01859|IGHG2_HUMAN	5	306	(HexNAc)5(Hex)5(Fuc)1_113:0	N5:(HexNAc)5(Hex)5(Fuc)1_113:0:1000.00
EEQFN(+1971.72)STFR	(HexNAc)5(Hex)5(Fuc)1	226	NLink		0	0	64.18	59.57	68.8	100	3128.23	1971.72	9	1.2	1043.75	3	19.8079	1.0206	1.0347		4084	Glycopeptide_IgG_100ng_Trypsin-ON_one-column_MCC_glycopeptide_method_0806_Slot1-31_1_1400.d	P01859|IGHG2_HUMAN	5	0	(HexNAc)5(Hex)5(Fuc)1_113:0	N5:(HexNAc)5(Hex)5(Fuc)1_113:0:1000.00
EEQFN(+1971.72)STFR	(HexNAc)5(Hex)5(Fuc)1	226	NLink		0	0	56.84	55.78	57.89	100	3128.23	1971.72	9	1.2	1043.75	3	19.8079	0.995	1.0091		4085	Glycopeptide_IgG_100ng_Trypsin-ON_one-column_MCC_glycopeptide_method_0806_Slot1-31_1_1400.d	P01859|IGHG2_HUMAN	5	0	(HexNAc)5(Hex)5(Fuc)1_113:0	N5:(HexNAc)5(Hex)5(Fuc)1_113:0:1000.00
EEQFN(+1971.72)STFR	(HexNAc)5(Hex)5(Fuc)1	226	NLink		0	0	67.4	61.51	73.29	100	3128.23	1971.72	9	-3.6	1043.75	3	19.8079	1.0426	1.0567		4083	Glycopeptide_IgG_100ng_Trypsin-ON_one-column_MCC_glycopeptide_method_0806_Slot1-31_1_1400.d	P01859|IGHG2_HUMAN	5	0	(HexNAc)5(Hex)5(Fuc)1_113:0	N5:(HexNAc)5(Hex)5(Fuc)1_113:0:1000.00
EEQFN(+1971.72)STFR	(HexNAc)5(Hex)5(Fuc)1	226	NLink		0	0	49.98	65.98	33.97	100	3128.23	1971.72	9	-3.6	1043.75	3	19.8459	1.0541	1.0682		4108	Glycopeptide_IgG_100ng_Trypsin-ON_one-column_MCC_glycopeptide_method_0806_Slot1-31_1_1400.d	P01859|IGHG2_HUMAN	5	0	(HexNAc)5(Hex)5(Fuc)1_113:0	N5:(HexNAc)5(Hex)5(Fuc)1_113:0:1000.00
EEQFN(+1987.71)STF	(HexNAc)5(Hex)6	248	NLink		0	0	40.96	33.69	48.23	100	2988.13	1987.71	8	14.5	1495.09	2	29.0137	1.4091	1.4231		5872	Glycopeptide_IgG_100ng_Trypsin-ON_one-column_MCC_glycopeptide_method_0806_Slot1-31_1_1397.d	P01859|IGHG2_HUMAN	5	0	(HexNAc)5(Hex)6_124:0	N5:(HexNAc)5(Hex)6_124:0:1000.00
EEQFN(+1987.71)STF	(HexNAc)5(Hex)6	248	NLink		0	2	42.66	34.41	50.9	100	2988.13	1987.71	8	8.6	1495.59	2	29.015	1.3924	1.4065	1760	5853	Glycopeptide_IgG_100ng_Trypsin-ON_one-column_MCC_glycopeptide_method_0806_Slot1-31_1_1397.d	P01859|IGHG2_HUMAN	5	1301	(HexNAc)5(Hex)6_124:0	N5:(HexNAc)5(Hex)6_124:0:1000.00
EEQFN(+2018.71)STFR	(HexNAc)3(Hex)6(Fuc)1(NeuAc)1	72	NLink		0	0	60.93	75.25	46.61	100	3175.22	2018.71	9	0.1	1588.62	2	24.1698	1.4117	1.4257	7190	5091	Glycopeptide_IgG_100ng_Trypsin-ON_one-column_MCC_glycopeptide_method_0806_Slot1-31_1_1397.d	P01859|IGHG2_HUMAN	5	1442	(HexNAc)3(Hex)6(Fuc)1(NeuAc)1_36:0	N5:(HexNAc)3(Hex)6(Fuc)1(NeuAc)1_36:0:1000.00
EEQFN(+2018.71)STFR	(HexNAc)3(Hex)6(Fuc)1(NeuAc)1	72	NLink		0	0	49.57	66.49	32.64	100	3175.22	2018.71	9	0.1	1588.62	2	24.1698	1.4345	1.4485	7190	5106	Glycopeptide_IgG_100ng_Trypsin-ON_one-column_MCC_glycopeptide_method_0806_Slot1-31_1_1397.d	P01859|IGHG2_HUMAN	5	1442	(HexNAc)3(Hex)6(Fuc)1(NeuAc)1_36:0	N5:(HexNAc)3(Hex)6(Fuc)1(NeuAc)1_36:0:1000.00
EEQFN(+2018.71)STFR	(HexNAc)3(Hex)6(Fuc)1(NeuAc)1	72	NLink		0	0	57.96	69.94	45.97	100	3175.22	2018.71	9	0.9	1588.62	2	24.5083	1.431	1.445	7990	5252	Glycopeptide_IgG_100ng_Trypsin-ON_one-column_MCC_glycopeptide_method_0806_Slot1-31_1_1400.d	P01859|IGHG2_HUMAN	5	1502	(HexNAc)3(Hex)6(Fuc)1(NeuAc)1_36:0	N5:(HexNAc)3(Hex)6(Fuc)1(NeuAc)1_36:0:1000.00
EEQFN(+2059.73)STFR	(HexNAc)4(Hex)5(Fuc)1(NeuAc)1	152	NLink		0	0	63.96	77.29	50.63	0	3216.25	2059.73	9	5.8	1609.14	2	24.0082	1.4694	1.4834	96400	5033	Glycopeptide_IgG_100ng_Trypsin-ON_one-column_MCC_glycopeptide_method_0806_Slot1-31_1_1397.d	P01859|IGHG2_HUMAN	5	1461	(HexNAc)4(Hex)5(Fuc)1(NeuAc)1_76:0	N5:(HexNAc)4(Hex)5(Fuc)1(NeuAc)1_76:0:1000.00
EEQFN(+2059.73)STFR	(HexNAc)4(Hex)5(Fuc)1(NeuAc)1	152	NLink		0	0	67.65	80.22	55.08	0	3216.25	2059.73	9	5.8	1609.14	2	24.0082	1.4607	1.4747	96400	5018	Glycopeptide_IgG_100ng_Trypsin-ON_one-column_MCC_glycopeptide_method_0806_Slot1-31_1_1397.d	P01859|IGHG2_HUMAN	5	1461	(HexNAc)4(Hex)5(Fuc)1(NeuAc)1_76:0	N5:(HexNAc)4(Hex)5(Fuc)1(NeuAc)1_76:0:1000.00
EEQFN(+2059.73)STFR	(HexNAc)4(Hex)5(Fuc)1(NeuAc)1	152	NLink		0	1	38.51	41.41	35.61	0	3216.25	2059.73	9	-4.4	1608.62	2	24.1423	1.4205	1.4345		5116	Glycopeptide_IgG_100ng_Trypsin-ON_one-column_MCC_glycopeptide_method_0806_Slot1-31_1_1397.d	P01859|IGHG2_HUMAN	5	0	(HexNAc)4(Hex)5(Fuc)1(NeuAc)1_76:0	N5:(HexNAc)4(Hex)5(Fuc)1(NeuAc)1_76:0:1000.00
EEQFN(+2059.73)STFR	(HexNAc)4(Hex)5(Fuc)1(NeuAc)1	152	NLink		0	0	68.77	80.39	57.14	0	3216.25	2059.73	9	3.5	1073.09	3	24.0333	0.9773	0.9914	71800	5008	Glycopeptide_IgG_100ng_Trypsin-ON_one-column_MCC_glycopeptide_method_0806_Slot1-31_1_1397.d	P01859|IGHG2_HUMAN	5	368	(HexNAc)4(Hex)5(Fuc)1(NeuAc)1_76:0	N5:(HexNAc)4(Hex)5(Fuc)1(NeuAc)1_76:0:1000.00
EEQFN(+2059.73)STFR	(HexNAc)4(Hex)5(Fuc)1(NeuAc)1	152	NLink		0	0	59.49	69.86	49.13	0	3216.25	2059.73	9	0.9	1073.09	3	24.0337	1.1096	1.1237	2370	5043	Glycopeptide_IgG_100ng_Trypsin-ON_one-column_MCC_glycopeptide_method_0806_Slot1-31_1_1397.d	P01859|IGHG2_HUMAN	5	365	(HexNAc)4(Hex)5(Fuc)1(NeuAc)1_76:0	N5:(HexNAc)4(Hex)5(Fuc)1(NeuAc)1_76:0:1000.00
EEQFN(+2059.73)STFR	(HexNAc)4(Hex)5(Fuc)1(NeuAc)1	152	NLink		0	0	64.61	76.53	52.7	0	3216.25	2059.73	9	5.8	1609.14	2	24.0082	1.4091	1.4231	96400	5020	Glycopeptide_IgG_100ng_Trypsin-ON_one-column_MCC_glycopeptide_method_0806_Slot1-31_1_1397.d	P01859|IGHG2_HUMAN	5	1461	(HexNAc)4(Hex)5(Fuc)1(NeuAc)1_76:0	N5:(HexNAc)4(Hex)5(Fuc)1(NeuAc)1_76:0:1000.00
EEQFN(+2059.73)STFR	(HexNAc)4(Hex)5(Fuc)1(NeuAc)1	152	NLink		0	0	49.72	64.69	34.76	0	3216.25	2059.73	9	5.8	1609.14	2	24.0082	1.4012	1.4152	96400	5051	Glycopeptide_IgG_100ng_Trypsin-ON_one-column_MCC_glycopeptide_method_0806_Slot1-31_1_1397.d	P01859|IGHG2_HUMAN	5	1461	(HexNAc)4(Hex)5(Fuc)1(NeuAc)1_76:0	N5:(HexNAc)4(Hex)5(Fuc)1(NeuAc)1_76:0:1000.00
EEQFN(+2059.73)STFR	(HexNAc)4(Hex)5(Fuc)1(NeuAc)1	152	NLink		0	1	45.32	54.84	35.81	0	3216.25	2059.73	9	-4.7	1608.62	2	22.5915	1.4502	1.4642		4799	Glycopeptide_IgG_100ng_Trypsin-ON_one-column_MCC_glycopeptide_method_0806_Slot1-31_1_1397.d	P01859|IGHG2_HUMAN	5	0	(HexNAc)4(Hex)5(Fuc)1(NeuAc)1_76:0	N5:(HexNAc)4(Hex)5(Fuc)1(NeuAc)1_76:0:1000.00
EEQFN(+2059.73)STFR	(HexNAc)4(Hex)5(Fuc)1(NeuAc)1	152	NLink		0	0	59.39	79.58	39.2	0	3216.25	2059.73	9	5.8	1609.14	2	24.0082	1.4563	1.4703	96400	5000	Glycopeptide_IgG_100ng_Trypsin-ON_one-column_MCC_glycopeptide_method_0806_Slot1-31_1_1397.d	P01859|IGHG2_HUMAN	5	1461	(HexNAc)4(Hex)5(Fuc)1(NeuAc)1_76:0	N5:(HexNAc)4(Hex)5(Fuc)1(NeuAc)1_76:0:1000.00
EEQFN(+2059.73)STFR	(HexNAc)4(Hex)5(Fuc)1(NeuAc)1	152	NLink		0	0	84.1	78.52	89.69	0	3216.25	2059.73	9	0.2	1073.09	3	24.0362	1.0497	1.0638	136000	5028	Glycopeptide_IgG_100ng_Trypsin-ON_one-column_MCC_glycopeptide_method_0806_Slot1-31_1_1397.d	P01859|IGHG2_HUMAN	5	364	(HexNAc)4(Hex)5(Fuc)1(NeuAc)1_76:0	N5:(HexNAc)4(Hex)5(Fuc)1(NeuAc)1_76:0:1000.00
EEQFN(+2059.73)STFR	(HexNAc)4(Hex)5(Fuc)1(NeuAc)1	152	NLink		0	0	73.69	80.12	67.26	0	3216.25	2059.73	9	3.5	1073.09	3	24.0333	0.9799	0.9941	71800	5030	Glycopeptide_IgG_100ng_Trypsin-ON_one-column_MCC_glycopeptide_method_0806_Slot1-31_1_1397.d	P01859|IGHG2_HUMAN	5	368	(HexNAc)4(Hex)5(Fuc)1(NeuAc)1_76:0	N5:(HexNAc)4(Hex)5(Fuc)1(NeuAc)1_76:0:1000.00
EEQFN(+2059.73)STFR	(HexNAc)4(Hex)5(Fuc)1(NeuAc)1	152	NLink		0	0	35.96	40.62	31.3	0	3216.25	2059.73	9	8.2	1073.1	3	22.856	1.0435	1.0576		4845	Glycopeptide_IgG_100ng_Trypsin-ON_one-column_MCC_glycopeptide_method_0806_Slot1-31_1_1397.d	P01859|IGHG2_HUMAN	5	0	(HexNAc)4(Hex)5(Fuc)1(NeuAc)1_76:0	N5:(HexNAc)4(Hex)5(Fuc)1(NeuAc)1_76:0:1000.00
EEQFN(+2059.73)STFR	(HexNAc)4(Hex)5(Fuc)1(NeuAc)1	152	NLink		0	1	58.21	63.96	52.47	0	3216.25	2059.73	9	3.4	1608.63	2	24.0664	1.4712	1.4852		5069	Glycopeptide_IgG_100ng_Trypsin-ON_one-column_MCC_glycopeptide_method_0806_Slot1-31_1_1397.d	P01859|IGHG2_HUMAN	5	0	(HexNAc)4(Hex)5(Fuc)1(NeuAc)1_76:0	N5:(HexNAc)4(Hex)5(Fuc)1(NeuAc)1_76:0:1000.00
EEQFN(+2059.73)STFR	(HexNAc)4(Hex)5(Fuc)1(NeuAc)1	152	NLink		0	0	49.71	67.26	32.16	0	3216.25	2059.73	9	0.9	1073.09	3	24.0337	1.1105	1.1246	2370	5058	Glycopeptide_IgG_100ng_Trypsin-ON_one-column_MCC_glycopeptide_method_0806_Slot1-31_1_1397.d	P01859|IGHG2_HUMAN	5	365	(HexNAc)4(Hex)5(Fuc)1(NeuAc)1_76:0	N5:(HexNAc)4(Hex)5(Fuc)1(NeuAc)1_76:0:1000.00
EEQFN(+2059.73)STFR	(HexNAc)4(Hex)5(Fuc)1(NeuAc)1	152	NLink		0	0	57.25	68.51	45.99	0	3216.25	2059.73	9	-2.3	1609.13	2	22.6411	1.4511	1.4651	2020	4805	Glycopeptide_IgG_100ng_Trypsin-ON_one-column_MCC_glycopeptide_method_0806_Slot1-31_1_1397.d	P01859|IGHG2_HUMAN	5	1455	(HexNAc)4(Hex)5(Fuc)1(NeuAc)1_76:0	N5:(HexNAc)4(Hex)5(Fuc)1(NeuAc)1_76:0:1000.00
EEQFN(+2059.73)STFR	(HexNAc)4(Hex)5(Fuc)1(NeuAc)1	152	NLink		0	1	66.68	67.72	65.64	0	3216.25	2059.73	9	4.7	1072.76	3	23.9525	1.0303	1.0444		5006	Glycopeptide_IgG_100ng_Trypsin-ON_one-column_MCC_glycopeptide_method_0806_Slot1-31_1_1397.d	P01859|IGHG2_HUMAN	5	0	(HexNAc)4(Hex)5(Fuc)1(NeuAc)1_76:0	N5:(HexNAc)4(Hex)5(Fuc)1(NeuAc)1_76:0:1000.00
EEQFN(+2059.73)STFR	(HexNAc)4(Hex)5(Fuc)1(NeuAc)1	152	NLink		0	1	32.72	35.18	30.26	0	3216.25	2059.73	9	-1.8	1072.75	3	24.673	0.9755	0.9897		5289	Glycopeptide_IgG_100ng_Trypsin-ON_one-column_MCC_glycopeptide_method_0806_Slot1-31_1_1397.d	P01859|IGHG2_HUMAN	5	0	(HexNAc)4(Hex)5(Fuc)1(NeuAc)1_76:0	N5:(HexNAc)4(Hex)5(Fuc)1(NeuAc)1_76:0:1000.00
EEQFN(+2059.73)STFR	(HexNAc)4(Hex)5(Fuc)1(NeuAc)1	152	NLink		0	0	49.44	64.06	34.83	0	3216.25	2059.73	9	5.8	1609.14	2	24.0082	1.4152	1.4292	96400	5011	Glycopeptide_IgG_100ng_Trypsin-ON_one-column_MCC_glycopeptide_method_0806_Slot1-31_1_1397.d	P01859|IGHG2_HUMAN	5	1461	(HexNAc)4(Hex)5(Fuc)1(NeuAc)1_76:0	N5:(HexNAc)4(Hex)5(Fuc)1(NeuAc)1_76:0:1000.00
EEQFN(+2059.73)STFR	(HexNAc)4(Hex)5(Fuc)1(NeuAc)1	152	NLink		0	0	70.76	71.27	70.25	0	3216.25	2059.73	9	2	1609.13	2	24.2743	1.4555	1.4694		5152	Glycopeptide_IgG_100ng_Trypsin-ON_one-column_MCC_glycopeptide_method_0806_Slot1-31_1_1400.d	P01859|IGHG2_HUMAN	5	0	(HexNAc)4(Hex)5(Fuc)1(NeuAc)1_76:0	N5:(HexNAc)4(Hex)5(Fuc)1(NeuAc)1_76:0:1000.00
EEQFN(+2059.73)STFR	(HexNAc)4(Hex)5(Fuc)1(NeuAc)1	152	NLink		0	0	54.82	73.57	36.07	0	3216.25	2059.73	9	2	1609.13	2	24.3121	1.4537	1.4677		5164	Glycopeptide_IgG_100ng_Trypsin-ON_one-column_MCC_glycopeptide_method_0806_Slot1-31_1_1400.d	P01859|IGHG2_HUMAN	5	0	(HexNAc)4(Hex)5(Fuc)1(NeuAc)1_76:0	N5:(HexNAc)4(Hex)5(Fuc)1(NeuAc)1_76:0:1000.00
EEQFN(+2059.73)STFR	(HexNAc)4(Hex)5(Fuc)1(NeuAc)1	152	NLink		0	0	48.21	54.95	41.47	0	3216.25	2059.73	9	2.4	1073.09	3	24.378	1.0188	1.0329	151000	5269	Glycopeptide_IgG_100ng_Trypsin-ON_one-column_MCC_glycopeptide_method_0806_Slot1-31_1_1400.d	P01859|IGHG2_HUMAN	5	379	(HexNAc)4(Hex)5(Fuc)1(NeuAc)1_76:0	N5:(HexNAc)4(Hex)5(Fuc)1(NeuAc)1_76:0:1000.00
EEQFN(+2059.73)STFR	(HexNAc)4(Hex)5(Fuc)1(NeuAc)1	152	NLink		0	0	67.14	67.03	67.24	0	3216.25	2059.73	9	2.4	1073.09	3	24.378	1.0391	1.0532	151000	5172	Glycopeptide_IgG_100ng_Trypsin-ON_one-column_MCC_glycopeptide_method_0806_Slot1-31_1_1400.d	P01859|IGHG2_HUMAN	5	379	(HexNAc)4(Hex)5(Fuc)1(NeuAc)1_76:0	N5:(HexNAc)4(Hex)5(Fuc)1(NeuAc)1_76:0:1000.00
EEQFN(+2059.73)STFR	(HexNAc)4(Hex)5(Fuc)1(NeuAc)1	152	NLink		0	0	57.33	68.12	46.53	0	3216.25	2059.73	9	3.1	1609.14	2	24.2743	1.4108	1.4248		5153	Glycopeptide_IgG_100ng_Trypsin-ON_one-column_MCC_glycopeptide_method_0806_Slot1-31_1_1400.d	P01859|IGHG2_HUMAN	5	0	(HexNAc)4(Hex)5(Fuc)1(NeuAc)1_76:0	N5:(HexNAc)4(Hex)5(Fuc)1(NeuAc)1_76:0:1000.00
EEQFN(+2059.73)STFR	(HexNAc)4(Hex)5(Fuc)1(NeuAc)1	152	NLink		0	0	49.31	66.38	32.25	0	3216.25	2059.73	9	0.8	1609.13	2	22.9917	1.445	1.459	2130	4948	Glycopeptide_IgG_100ng_Trypsin-ON_one-column_MCC_glycopeptide_method_0806_Slot1-31_1_1400.d	P01859|IGHG2_HUMAN	5	1521	(HexNAc)4(Hex)5(Fuc)1(NeuAc)1_76:0	N5:(HexNAc)4(Hex)5(Fuc)1(NeuAc)1_76:0:1000.00
EEQFN(+2059.73)STFR	(HexNAc)4(Hex)5(Fuc)1(NeuAc)1	152	NLink		0	1	64.46	59.53	69.39	0	3216.25	2059.73	9	-9.5	1072.74	3	24.2743	0.9755	0.9897		5161	Glycopeptide_IgG_100ng_Trypsin-ON_one-column_MCC_glycopeptide_method_0806_Slot1-31_1_1400.d	P01859|IGHG2_HUMAN	5	0	(HexNAc)4(Hex)5(Fuc)1(NeuAc)1_76:0	N5:(HexNAc)4(Hex)5(Fuc)1(NeuAc)1_76:0:1000.00
EEQFN(+2059.73)STFR	(HexNAc)4(Hex)5(Fuc)1(NeuAc)1	152	NLink		0	0	64.76	69.23	60.3	0	3216.25	2059.73	9	3.7	1609.14	2	24.3917	1.4677	1.4817	152000	5187	Glycopeptide_IgG_100ng_Trypsin-ON_one-column_MCC_glycopeptide_method_0806_Slot1-31_1_1400.d	P01859|IGHG2_HUMAN	5	1525	(HexNAc)4(Hex)5(Fuc)1(NeuAc)1_76:0	N5:(HexNAc)4(Hex)5(Fuc)1(NeuAc)1_76:0:1000.00
EEQFN(+2059.73)STFR	(HexNAc)4(Hex)5(Fuc)1(NeuAc)1	152	NLink		0	1	72.25	53.14	91.37	0	3216.25	2059.73	9	-4.8	1072.75	3	24.3121	1.0276	1.0417		5180	Glycopeptide_IgG_100ng_Trypsin-ON_one-column_MCC_glycopeptide_method_0806_Slot1-31_1_1400.d	P01859|IGHG2_HUMAN	5	0	(HexNAc)4(Hex)5(Fuc)1(NeuAc)1_76:0	N5:(HexNAc)4(Hex)5(Fuc)1(NeuAc)1_76:0:1000.00
EEQFN(+2059.73)STFR	(HexNAc)4(Hex)5(Fuc)1(NeuAc)1	152	NLink		0	0	57.38	69.42	45.34	0	3216.25	2059.73	9	3	1073.09	3	24.3806	0.9738	0.9879	77200	5174	Glycopeptide_IgG_100ng_Trypsin-ON_one-column_MCC_glycopeptide_method_0806_Slot1-31_1_1400.d	P01859|IGHG2_HUMAN	5	380	(HexNAc)4(Hex)5(Fuc)1(NeuAc)1_76:0	N5:(HexNAc)4(Hex)5(Fuc)1(NeuAc)1_76:0:1000.00
EEQFN(+2059.73)STFR	(HexNAc)4(Hex)5(Fuc)1(NeuAc)1	152	NLink		0	0	44.92	56.44	33.39	0	3216.25	2059.73	9	2.4	1073.09	3	24.378	1.002	1.0161	151000	5173	Glycopeptide_IgG_100ng_Trypsin-ON_one-column_MCC_glycopeptide_method_0806_Slot1-31_1_1400.d	P01859|IGHG2_HUMAN	5	379	(HexNAc)4(Hex)5(Fuc)1(NeuAc)1_76:0	N5:(HexNAc)4(Hex)5(Fuc)1(NeuAc)1_76:0:1000.00
EEQFN(+2059.73)STFR	(HexNAc)4(Hex)5(Fuc)1(NeuAc)1	152	NLink		0	0	55.57	55.25	55.9	0	3216.25	2059.73	9	1.9	1073.09	3	24.3501	1.107	1.1211		5196	Glycopeptide_IgG_100ng_Trypsin-ON_one-column_MCC_glycopeptide_method_0806_Slot1-31_1_1400.d	P01859|IGHG2_HUMAN	5	0	(HexNAc)4(Hex)5(Fuc)1(NeuAc)1_76:0	N5:(HexNAc)4(Hex)5(Fuc)1(NeuAc)1_76:0:1000.00
EEQFN(+2059.73)STFR	(HexNAc)4(Hex)5(Fuc)1(NeuAc)1	152	NLink		0	1	43.05	53.12	32.98	0	3216.25	2059.73	9	-1.7	1072.75	3	23.1775	0.9967	1.0108		4987	Glycopeptide_IgG_100ng_Trypsin-ON_one-column_MCC_glycopeptide_method_0806_Slot1-31_1_1400.d	P01859|IGHG2_HUMAN	5	0	(HexNAc)4(Hex)5(Fuc)1(NeuAc)1_76:0	N5:(HexNAc)4(Hex)5(Fuc)1(NeuAc)1_76:0:1000.00
EEQFN(+2059.73)STFR	(HexNAc)4(Hex)5(Fuc)1(NeuAc)1	152	NLink		0	0	53.81	66.26	41.37	0	3216.25	2059.73	9	6	1609.14	2	24.3121	1.4073	1.4213		5178	Glycopeptide_IgG_100ng_Trypsin-ON_one-column_MCC_glycopeptide_method_0806_Slot1-31_1_1400.d	P01859|IGHG2_HUMAN	5	0	(HexNAc)4(Hex)5(Fuc)1(NeuAc)1_76:0	N5:(HexNAc)4(Hex)5(Fuc)1(NeuAc)1_76:0:1000.00
EEQFN(+2059.73)STFR	(HexNAc)4(Hex)5(Fuc)1(NeuAc)1	152	NLink		0	0	60.59	69.07	52.1	0	3216.25	2059.73	9	2	1609.13	2	24.3121	1.4493	1.4633		5182	Glycopeptide_IgG_100ng_Trypsin-ON_one-column_MCC_glycopeptide_method_0806_Slot1-31_1_1400.d	P01859|IGHG2_HUMAN	5	0	(HexNAc)4(Hex)5(Fuc)1(NeuAc)1_76:0	N5:(HexNAc)4(Hex)5(Fuc)1(NeuAc)1_76:0:1000.00
EEQFN(+2059.73)STYR	(HexNAc)4(Hex)5(Fuc)1(NeuAc)1	152	NLink		0	0	58.87	71.41	46.33	0	3232.24	2059.73	9	-0.6	1078.42	3	18.1202	0.9791	0.9932		3466	Glycopeptide_IgG_100ng_Trypsin-ON_one-column_MCC_glycopeptide_method_0806_Slot1-31_1_1397.d	P01861|IGHG4_HUMAN	5	0	(HexNAc)4(Hex)5(Fuc)1(NeuAc)1_76:0	N5:(HexNAc)4(Hex)5(Fuc)1(NeuAc)1_76:0:1000.00
EEQFN(+2059.73)STYR	(HexNAc)4(Hex)5(Fuc)1(NeuAc)1	152	NLink		0	0	42.74	51.63	33.85	0	3232.24	2059.73	9	3.5	1078.43	3	18.1775	1.0303	1.0444	6360	3477	Glycopeptide_IgG_100ng_Trypsin-ON_one-column_MCC_glycopeptide_method_0806_Slot1-31_1_1397.d	P01861|IGHG4_HUMAN	5	380	(HexNAc)4(Hex)5(Fuc)1(NeuAc)1_76:0	N5:(HexNAc)4(Hex)5(Fuc)1(NeuAc)1_76:0:1000.00
EEQFN(+2059.73)STYR	(HexNAc)4(Hex)5(Fuc)1(NeuAc)1	152	NLink		0	0	56.71	77.37	36.05	0	3232.24	2059.73	9	-0.7	1617.13	2	18.2712	1.4406	1.4546	35600	3456	Glycopeptide_IgG_100ng_Trypsin-ON_one-column_MCC_glycopeptide_method_0806_Slot1-31_1_1397.d	P01861|IGHG4_HUMAN	5	1466	(HexNAc)4(Hex)5(Fuc)1(NeuAc)1_76:0	N5:(HexNAc)4(Hex)5(Fuc)1(NeuAc)1_76:0:1000.00
EEQFN(+2059.73)STYR	(HexNAc)4(Hex)5(Fuc)1(NeuAc)1	152	NLink		0	0	45.39	59.11	31.66	0	3232.24	2059.73	9	-0.7	1617.13	2	18.2712	1.4135	1.4275	35600	3471	Glycopeptide_IgG_100ng_Trypsin-ON_one-column_MCC_glycopeptide_method_0806_Slot1-31_1_1397.d	P01861|IGHG4_HUMAN	5	1466	(HexNAc)4(Hex)5(Fuc)1(NeuAc)1_76:0	N5:(HexNAc)4(Hex)5(Fuc)1(NeuAc)1_76:0:1001.00
EEQFN(+2059.73)STYR	(HexNAc)4(Hex)5(Fuc)1(NeuAc)1	152	NLink		0	1	57.68	66.68	48.68	0	3232.24	2059.73	9	6.1	1078.09	3	18.1202	1.0276	1.0417		3464	Glycopeptide_IgG_100ng_Trypsin-ON_one-column_MCC_glycopeptide_method_0806_Slot1-31_1_1397.d	P01861|IGHG4_HUMAN	5	0	(HexNAc)4(Hex)5(Fuc)1(NeuAc)1_76:0	N5:(HexNAc)4(Hex)5(Fuc)1(NeuAc)1_76:0:1000.00
EEQFN(+2059.73)STYR	(HexNAc)4(Hex)5(Fuc)1(NeuAc)1	152	NLink		0	1	49.14	55.84	42.45	0	3232.24	2059.73	9	0.3	1078.09	3	18.1202	1.0011	1.0153		3465	Glycopeptide_IgG_100ng_Trypsin-ON_one-column_MCC_glycopeptide_method_0806_Slot1-31_1_1397.d	P01861|IGHG4_HUMAN	5	0	(HexNAc)4(Hex)5(Fuc)1(NeuAc)1_76:0	N5:(HexNAc)4(Hex)5(Fuc)1(NeuAc)1_76:0:1000.00
EEQFN(+2059.73)STYR	(HexNAc)4(Hex)5(Fuc)1(NeuAc)1	152	NLink		0	0	59.99	69.8	50.19	0	3232.24	2059.73	9	-0.7	1617.13	2	18.2712	1.4152	1.4292	35600	3457	Glycopeptide_IgG_100ng_Trypsin-ON_one-column_MCC_glycopeptide_method_0806_Slot1-31_1_1397.d	P01861|IGHG4_HUMAN	5	1466	(HexNAc)4(Hex)5(Fuc)1(NeuAc)1_76:0	N5:(HexNAc)4(Hex)5(Fuc)1(NeuAc)1_76:0:1000.00
EEQFN(+2059.73)STYR	(HexNAc)4(Hex)5(Fuc)1(NeuAc)1	152	NLink		0	1	56.96	53.09	60.83	0	3232.24	2059.73	9	4.8	1078.09	3	18.4036	0.9764	0.9905		3512	Glycopeptide_IgG_100ng_Trypsin-ON_one-column_MCC_glycopeptide_method_0806_Slot1-31_1_1400.d	P01861|IGHG4_HUMAN	5	0	(HexNAc)4(Hex)5(Fuc)1(NeuAc)1_76:0	N5:(HexNAc)4(Hex)5(Fuc)1(NeuAc)1_76:0:1000.00
EEQFN(+2059.73)STYR	(HexNAc)4(Hex)5(Fuc)1(NeuAc)1	152	NLink		0	0	51.67	67.87	35.46	0	3232.24	2059.73	9	-0.2	1617.13	2	18.472	1.4056	1.4196	14500	3527	Glycopeptide_IgG_100ng_Trypsin-ON_one-column_MCC_glycopeptide_method_0806_Slot1-31_1_1400.d	P01861|IGHG4_HUMAN	5	1535	(HexNAc)4(Hex)5(Fuc)1(NeuAc)1_76:0	N5:(HexNAc)4(Hex)5(Fuc)1(NeuAc)1_76:0:1000.00
EEQFN(+2059.73)STYR	(HexNAc)4(Hex)5(Fuc)1(NeuAc)1	152	NLink		0	0	47.86	60.26	35.46	0	3232.24	2059.73	9	-0.2	1617.13	2	18.472	1.41	1.424	14500	3515	Glycopeptide_IgG_100ng_Trypsin-ON_one-column_MCC_glycopeptide_method_0806_Slot1-31_1_1400.d	P01861|IGHG4_HUMAN	5	1535	(HexNAc)4(Hex)5(Fuc)1(NeuAc)1_76:0	N5:(HexNAc)4(Hex)5(Fuc)1(NeuAc)1_76:0:1000.00
EEQFN(+2059.73)STYR	(HexNAc)4(Hex)5(Fuc)1(NeuAc)1	152	NLink		0	0	63.52	75.61	51.43	0	3232.24	2059.73	9	2.8	1078.42	3	18.4737	1.0241	1.0382	10100	3511	Glycopeptide_IgG_100ng_Trypsin-ON_one-column_MCC_glycopeptide_method_0806_Slot1-31_1_1400.d	P01861|IGHG4_HUMAN	5	397	(HexNAc)4(Hex)5(Fuc)1(NeuAc)1_76:0	N5:(HexNAc)4(Hex)5(Fuc)1(NeuAc)1_76:0:1000.00
EEQFN(+2059.73)STYR	(HexNAc)4(Hex)5(Fuc)1(NeuAc)1	152	NLink		0	0	55.61	67.6	43.62	0	3232.24	2059.73	9	-0.2	1617.13	2	18.472	1.41	1.424	14500	3501	Glycopeptide_IgG_100ng_Trypsin-ON_one-column_MCC_glycopeptide_method_0806_Slot1-31_1_1400.d	P01861|IGHG4_HUMAN	5	1535	(HexNAc)4(Hex)5(Fuc)1(NeuAc)1_76:0	N5:(HexNAc)4(Hex)5(Fuc)1(NeuAc)1_76:0:1000.00
EEQFN(+2059.73)STYR	(HexNAc)4(Hex)5(Fuc)1(NeuAc)1	152	NLink		0	0	47.52	60.13	34.91	0	3232.24	2059.73	9	0	1078.42	3	18.4736	0.9941	1.0082	6620	3529	Glycopeptide_IgG_100ng_Trypsin-ON_one-column_MCC_glycopeptide_method_0806_Slot1-31_1_1400.d	P01861|IGHG4_HUMAN	5	394	(HexNAc)4(Hex)5(Fuc)1(NeuAc)1_76:0	N5:(HexNAc)4(Hex)5(Fuc)1(NeuAc)1_76:0:1000.00
EEQFN(+2075.73)STYR	(HexNAc)4(Hex)6(NeuAc)1	180	NLink		0	1	39.83	44.02	35.64	0	3248.24	2075.73	9	-5	1624.61	2	13.2841	1.4336	1.4476		1917	Glycopeptide_IgG_100ng_Trypsin-ON_one-column_MCC_glycopeptide_method_0806_Slot1-31_1_1400.d	P01861|IGHG4_HUMAN	5	0	(HexNAc)4(Hex)6(NeuAc)1_90:0	N5:(HexNAc)4(Hex)6(NeuAc)1_90:0:1000.00
EEQFN(+2075.73)STY	(HexNAc)4(Hex)6(NeuAc)1	180	NLink		0	2	42.17	44.62	39.72	0	3092.14	2075.73	8	7.2	1547.59	2	27.426	1.4205	1.4345		5682	Glycopeptide_IgG_100ng_Trypsin-ON_one-column_MCC_glycopeptide_method_0806_Slot1-31_1_1400.d	P01861|IGHG4_HUMAN	5	0	(HexNAc)4(Hex)6(NeuAc)1_90:0	N5:(HexNAc)4(Hex)6(NeuAc)1_90:0:1000.00
EEQFN(+2100.76)STFR	(HexNAc)5(Hex)4(Fuc)1(NeuAc)1	204	NLink		0	0	58.91	85.56	32.27	0	3257.27	2100.76	9	5.1	1086.77	3	24.829	1.0338	1.0479	2410	5381	Glycopeptide_IgG_100ng_Trypsin-ON_one-column_MCC_glycopeptide_method_0806_Slot1-31_1_1400.d	P01859|IGHG2_HUMAN	5	420	(HexNAc)5(Hex)4(Fuc)1(NeuAc)1_102:0	N5:(HexNAc)5(Hex)4(Fuc)1(NeuAc)1_102:0:1000.00
EEQFN(+2100.76)STFR	(HexNAc)5(Hex)4(Fuc)1(NeuAc)1	204	NLink		0	0	77.61	103.55	51.68	0	3257.27	2100.76	9	2.5	1086.77	3	24.7292	1.0647	1.0788		5343	Glycopeptide_IgG_100ng_Trypsin-ON_one-column_MCC_glycopeptide_method_0806_Slot1-31_1_1400.d	P01859|IGHG2_HUMAN	5	0	(HexNAc)5(Hex)4(Fuc)1(NeuAc)1_102:0	N5:(HexNAc)5(Hex)4(Fuc)1(NeuAc)1_102:0:1000.00
EEQFN(+2204.77)STFR	(HexNAc)4(Hex)5(NeuAc)2	166	NLink		0	2	32.21	33.79	30.63	100	3361.29	2204.77	9	7.9	1121.78	3	23.762	1.0259	1.04	1510	4952	Glycopeptide_IgG_100ng_Trypsin-ON_one-column_MCC_glycopeptide_method_0806_Slot1-31_1_1397.d	P01859|IGHG2_HUMAN	5	467	(HexNAc)4(Hex)5(NeuAc)2_83:0	N5:(HexNAc)4(Hex)5(NeuAc)2_83:0:1000.00
EEQFN(+2262.81)STFR	(HexNAc)5(Hex)5(Fuc)1(NeuAc)1	230	NLink		0	0	74.78	80.94	68.63	0	3419.33	2262.81	9	2.4	1140.79	3	24.0635	1.0973	1.1114	9590	5065	Glycopeptide_IgG_100ng_Trypsin-ON_one-column_MCC_glycopeptide_method_0806_Slot1-31_1_1397.d	P01859|IGHG2_HUMAN	5	493	(HexNAc)5(Hex)5(Fuc)1(NeuAc)1_115:0	N5:(HexNAc)5(Hex)5(Fuc)1(NeuAc)1_115:0:1000.00
EEQYN(+1216.42)STYR	(HexNAc)2(Hex)5	8	NLink		0	0	53.69	57.68	49.69	100	2404.93	1216.42	9	10.2	1203.48	2	10.8757	1.2416	1.2556		1023	Glycopeptide_IgG_100ng_Trypsin-ON_one-column_MCC_glycopeptide_method_0806_Slot1-31_1_1397.d	P01857|IGHG1_HUMAN	5	0	(HexNAc)2(Hex)5_4:0	N5:(HexNAc)2(Hex)5_4:0:1000.00
EEQYN(+1216.42)STYR	(HexNAc)2(Hex)5	8	NLink		0	0	68.87	57.48	80.26	100	2404.93	1216.42	9	3.6	1203.47	2	11.1805	1.2389	1.253	709	1047	Glycopeptide_IgG_100ng_Trypsin-ON_one-column_MCC_glycopeptide_method_0806_Slot1-31_1_1400.d	P01857|IGHG1_HUMAN	5	576	(HexNAc)2(Hex)5_4:0	N5:(HexNAc)2(Hex)5_4:0:1000.00
EEQYN(+1241.45)STYR	(HexNAc)3(Hex)3(Fuc)1	36	NLink		0	0	40.13	42.39	37.87	0	2429.96	1241.45	9	1.2	1215.99	2	11.2176	1.231	1.2451		1232	Glycopeptide_IgG_100ng_Trypsin-ON_one-column_MCC_glycopeptide_method_0806_Slot1-31_1_1397.d	P01857|IGHG1_HUMAN	5	0	(HexNAc)3(Hex)3(Fuc)1_18:0	N5:(HexNAc)3(Hex)3(Fuc)1_18:0:1000.00
EEQYN(+1241.45)STYR	(HexNAc)3(Hex)3(Fuc)1	36	NLink		0	0	42.88	42.42	43.34	0	2429.96	1241.45	9	4.6	1215.99	2	11.2937	1.2864	1.3004		1288	Glycopeptide_IgG_100ng_Trypsin-ON_one-column_MCC_glycopeptide_method_0806_Slot1-31_1_1397.d	P01857|IGHG1_HUMAN	5	0	(HexNAc)3(Hex)3(Fuc)1_18:0	N5:(HexNAc)3(Hex)3(Fuc)1_18:0:1000.00
EEQYN(+1241.45)STYR	(HexNAc)3(Hex)3(Fuc)1	36	NLink		0	0	52.86	49.26	56.47	0	2429.96	1241.45	9	0.1	1215.99	2	11.1795	1.231	1.2451		1210	Glycopeptide_IgG_100ng_Trypsin-ON_one-column_MCC_glycopeptide_method_0806_Slot1-31_1_1397.d	P01857|IGHG1_HUMAN	5	0	(HexNAc)3(Hex)3(Fuc)1_18:0	N5:(HexNAc)3(Hex)3(Fuc)1_18:0:1000.00
EEQYN(+1241.45)STYR	(HexNAc)3(Hex)3(Fuc)1	36	NLink		0	0	61.44	53.59	69.29	0	2429.96	1241.45	9	2.6	1215.99	2	11.4775	1.2284	1.2425	2140	1251	Glycopeptide_IgG_100ng_Trypsin-ON_one-column_MCC_glycopeptide_method_0806_Slot1-31_1_1400.d	P01857|IGHG1_HUMAN	5	593	(HexNAc)3(Hex)3(Fuc)1_18:0	N5:(HexNAc)3(Hex)3(Fuc)1_18:0:1000.00
EEQYN(+1241.45)STYR	(HexNAc)3(Hex)3(Fuc)1	36	NLink		0	1	47.13	47.62	46.64	0	2429.96	1241.45	9	3.4	1215.49	2	11.5388	1.2837	1.2978		1293	Glycopeptide_IgG_100ng_Trypsin-ON_one-column_MCC_glycopeptide_method_0806_Slot1-31_1_1400.d	P01857|IGHG1_HUMAN	5	0	(HexNAc)3(Hex)3(Fuc)1_18:0	N5:(HexNAc)3(Hex)3(Fuc)1_18:0:1000.00
EEQYN(+1298.48)STFR	(HexNAc)4(Hex)3	118	NLink		0	0	52.59	69.59	35.58	100	2470.98	1298.48	9	1.5	1236.5	2	14.6973	1.2433	1.2574	3930	2431	Glycopeptide_IgG_100ng_Trypsin-ON_one-column_MCC_glycopeptide_method_0806_Slot1-31_1_1397.d	P01860|IGHG3_HUMAN	5	604	(HexNAc)4(Hex)3_59:0	N5:(HexNAc)4(Hex)3_59:0:1000.00
EEQYN(+1298.48)STFR	(HexNAc)4(Hex)3	118	NLink		0	0	60.63	62.07	59.19	100	2470.98	1298.48	9	1	1236.5	2	14.9202	1.2398	1.2539	3630	2464	Glycopeptide_IgG_100ng_Trypsin-ON_one-column_MCC_glycopeptide_method_0806_Slot1-31_1_1400.d	P01860|IGHG3_HUMAN	5	625	(HexNAc)4(Hex)3_59:0	N5:(HexNAc)4(Hex)3_59:0:1000.00
EEQYN(+1298.48)STYR	(HexNAc)4(Hex)3	118	NLink		0	0	52.18	69.31	35.04	100	2486.98	1298.48	9	3.1	1244.5	2	11.1991	1.2793	1.2934	26800	1208	Glycopeptide_IgG_100ng_Trypsin-ON_one-column_MCC_glycopeptide_method_0806_Slot1-31_1_1397.d	P01857|IGHG1_HUMAN	5	618	(HexNAc)4(Hex)3_59:0	N5:(HexNAc)4(Hex)3_59:0:1000.00
EEQYN(+1298.48)STYR	(HexNAc)4(Hex)3	118	NLink		0	0	84.6	65.91	103.29	100	2486.98	1298.48	9	3.1	1244.5	2	11.1991	1.2495	1.2635	26800	1157	Glycopeptide_IgG_100ng_Trypsin-ON_one-column_MCC_glycopeptide_method_0806_Slot1-31_1_1397.d	P01857|IGHG1_HUMAN	5	618	(HexNAc)4(Hex)3_59:0	N5:(HexNAc)4(Hex)3_59:0:1000.00
EEQYN(+1298.48)STYR	(HexNAc)4(Hex)3	118	NLink		0	0	76.8	70.44	83.15	100	2486.98	1298.48	9	3.1	1244.5	2	11.1991	1.2504	1.2644	26800	1193	Glycopeptide_IgG_100ng_Trypsin-ON_one-column_MCC_glycopeptide_method_0806_Slot1-31_1_1397.d	P01857|IGHG1_HUMAN	5	618	(HexNAc)4(Hex)3_59:0	N5:(HexNAc)4(Hex)3_59:0:1000.00
EEQYN(+1298.48)STYR	(HexNAc)4(Hex)3	118	NLink		0	0	72.7	64.13	81.28	100	2486.98	1298.48	9	1.7	1244.5	2	11.4677	1.2468	1.2609	22600	1198	Glycopeptide_IgG_100ng_Trypsin-ON_one-column_MCC_glycopeptide_method_0806_Slot1-31_1_1400.d	P01857|IGHG1_HUMAN	5	644	(HexNAc)4(Hex)3_59:0	N5:(HexNAc)4(Hex)3_59:0:1000.00
EEQYN(+1298.48)STYR	(HexNAc)4(Hex)3	118	NLink		0	0	71.61	68.07	75.16	100	2486.98	1298.48	9	1.7	1244.5	2	11.4677	1.2723	1.2864	22600	1222	Glycopeptide_IgG_100ng_Trypsin-ON_one-column_MCC_glycopeptide_method_0806_Slot1-31_1_1400.d	P01857|IGHG1_HUMAN	5	644	(HexNAc)4(Hex)3_59:0	N5:(HexNAc)4(Hex)3_59:0:1000.00
EEQYN(+1403.51)STYR	(HexNAc)3(Hex)4(Fuc)1	44	NLink		0	0	43.84	42.34	45.33	0	2592.01	1403.51	9	5.5	1297.02	2	11.1924	1.2934	1.3074	3030	1220	Glycopeptide_IgG_100ng_Trypsin-ON_one-column_MCC_glycopeptide_method_0806_Slot1-31_1_1397.d	P01857|IGHG1_HUMAN	5	661	(HexNAc)3(Hex)4(Fuc)1_22:0	N5:(HexNAc)3(Hex)4(Fuc)1_22:0:1000.00
EEQYN(+1403.51)STYR	(HexNAc)3(Hex)4(Fuc)1	44	NLink		0	0	36.3	39.71	32.89	0	2592.01	1403.51	9	-4.2	1297.01	2	11.2069	1.2548	1.2688	1460	1209	Glycopeptide_IgG_100ng_Trypsin-ON_one-column_MCC_glycopeptide_method_0806_Slot1-31_1_1397.d	P01857|IGHG1_HUMAN	5	660	(HexNAc)3(Hex)4(Fuc)1_22:0	N5:(HexNAc)3(Hex)4(Fuc)1_22:0:1000.00
EEQYN(+1403.51)STYR	(HexNAc)3(Hex)4(Fuc)1	44	NLink		0	1	38.98	35.7	42.25	0	2592.01	1403.51	9	14.4	864.687	3	9.2247	0.9092	0.9234		482	Glycopeptide_IgG_100ng_Trypsin-ON_one-column_MCC_glycopeptide_method_0806_Slot1-31_1_1400.d	P01857|IGHG1_HUMAN	5	0	(HexNAc)3(Hex)4(Fuc)1_22:0	N5:(HexNAc)3(Hex)4(Fuc)1_22:0:1000.00
EEQYN(+1403.51)STYR	(HexNAc)3(Hex)4(Fuc)1	44	NLink		0	0	52.02	44.62	59.42	0	2592.01	1403.51	9	0.4	1297.01	2	11.4247	1.2872	1.3013		1197	Glycopeptide_IgG_100ng_Trypsin-ON_one-column_MCC_glycopeptide_method_0806_Slot1-31_1_1400.d	P01857|IGHG1_HUMAN	5	0	(HexNAc)3(Hex)4(Fuc)1_22:0	N5:(HexNAc)3(Hex)4(Fuc)1_22:0:1000.00
EEQYN(+1444.53)STFR	(HexNAc)4(Hex)3(Fuc)1	120	NLink		0	0	48.59	60.67	36.51	100	2617.04	1444.53	9	-1.3	873.354	3	14.7446	0.8986	0.9128		2489	Glycopeptide_IgG_100ng_Trypsin-ON_one-column_MCC_glycopeptide_method_0806_Slot1-31_1_1397.d	P01860|IGHG3_HUMAN	5	0	(HexNAc)4(Hex)3(Fuc)1_60:0	N5:(HexNAc)4(Hex)3(Fuc)1_60:0:1000.00
EEQYN(+1444.53)STFR	(HexNAc)4(Hex)3(Fuc)1	120	NLink		0	0	53	55.07	50.93	100	2617.04	1444.53	9	3.1	1309.53	2	14.774	1.2907	1.3048	61700	2480	Glycopeptide_IgG_100ng_Trypsin-ON_one-column_MCC_glycopeptide_method_0806_Slot1-31_1_1397.d	P01860|IGHG3_HUMAN	5	714	(HexNAc)4(Hex)3(Fuc)1_60:0	N5:(HexNAc)4(Hex)3(Fuc)1_60:0:1000.00
EEQYN(+1444.53)STFR	(HexNAc)4(Hex)3(Fuc)1	120	NLink		0	0	46.42	56.68	36.16	100	2617.04	1444.53	9	3.6	1309.53	2	14.9902	1.2187	1.2328		2509	Glycopeptide_IgG_100ng_Trypsin-ON_one-column_MCC_glycopeptide_method_0806_Slot1-31_1_1400.d	P01860|IGHG3_HUMAN	5	0	(HexNAc)4(Hex)3(Fuc)1_60:0	N5:(HexNAc)4(Hex)3(Fuc)1_60:0:1000.00
EEQYN(+1444.53)STFR	(HexNAc)4(Hex)3(Fuc)1	120	NLink		0	0	61.2	53.09	69.31	100	2617.04	1444.53	9	4	1309.53	2	14.9753	1.2714	1.2855	114000	2508	Glycopeptide_IgG_100ng_Trypsin-ON_one-column_MCC_glycopeptide_method_0806_Slot1-31_1_1400.d	P01860|IGHG3_HUMAN	5	740	(HexNAc)4(Hex)3(Fuc)1_60:0	N5:(HexNAc)4(Hex)3(Fuc)1_60:0:1000.00
EEQYN(+1444.53)STYR	(HexNAc)4(Hex)3(Fuc)1	120	NLink		0	0	75.86	57.48	94.23	100	2633.04	1444.53	9	5.2	1317.53	2	11.3134	1.2855	1.2995	171000	1230	Glycopeptide_IgG_100ng_Trypsin-ON_one-column_MCC_glycopeptide_method_0806_Slot1-31_1_1397.d	P01857|IGHG1_HUMAN	5	750	(HexNAc)4(Hex)3(Fuc)1_60:0	N5:(HexNAc)4(Hex)3(Fuc)1_60:0:1000.00
EEQYN(+1444.53)STYR	(HexNAc)4(Hex)3(Fuc)1	120	NLink		0	0	51.59	60.41	42.76	100	2633.04	1444.53	9	0.9	878.687	3	11.2872	0.9207	0.9349	3930	1298	Glycopeptide_IgG_100ng_Trypsin-ON_one-column_MCC_glycopeptide_method_0806_Slot1-31_1_1397.d	P01857|IGHG1_HUMAN	5	69	(HexNAc)4(Hex)3(Fuc)1_60:0	N5:(HexNAc)4(Hex)3(Fuc)1_60:0:1000.00
EEQYN(+1444.53)STYR	(HexNAc)4(Hex)3(Fuc)1	120	NLink		0	0	74.1	59.12	89.09	100	2633.04	1444.53	9	5.2	1317.53	2	11.3134	1.3118	1.3258	171000	1258	Glycopeptide_IgG_100ng_Trypsin-ON_one-column_MCC_glycopeptide_method_0806_Slot1-31_1_1397.d	P01857|IGHG1_HUMAN	5	750	(HexNAc)4(Hex)3(Fuc)1_60:0	N5:(HexNAc)4(Hex)3(Fuc)1_60:0:1000.00
EEQYN(+1444.53)STYR	(HexNAc)4(Hex)3(Fuc)1	120	NLink		0	0	78.71	60.32	97.1	100	2633.04	1444.53	9	5.2	1317.53	2	11.3134	1.3013	1.3153	171000	1246	Glycopeptide_IgG_100ng_Trypsin-ON_one-column_MCC_glycopeptide_method_0806_Slot1-31_1_1397.d	P01857|IGHG1_HUMAN	5	750	(HexNAc)4(Hex)3(Fuc)1_60:0	N5:(HexNAc)4(Hex)3(Fuc)1_60:0:1000.00
EEQYN(+1444.53)STYR	(HexNAc)4(Hex)3(Fuc)1	120	NLink		0	0	61.86	62.03	61.68	100	2633.04	1444.53	9	3.4	878.689	3	11.2858	0.9649	0.9791	7190	1268	Glycopeptide_IgG_100ng_Trypsin-ON_one-column_MCC_glycopeptide_method_0806_Slot1-31_1_1397.d	P01857|IGHG1_HUMAN	5	70	(HexNAc)4(Hex)3(Fuc)1_60:0	N5:(HexNAc)4(Hex)3(Fuc)1_60:0:1000.00
EEQYN(+1444.53)STYR	(HexNAc)4(Hex)3(Fuc)1	120	NLink		0	0	63.66	62.13	65.19	100	2633.04	1444.53	9	2.1	1317.53	2	10.8624	1.3022	1.3162	15700	982	Glycopeptide_IgG_100ng_Trypsin-ON_one-column_MCC_glycopeptide_method_0806_Slot1-31_1_1397.d	P01857|IGHG1_HUMAN	5	746	(HexNAc)4(Hex)3(Fuc)1_60:0	N5:(HexNAc)4(Hex)3(Fuc)1_60:0:1000.00
EEQYN(+1444.53)STYR	(HexNAc)4(Hex)3(Fuc)1	120	NLink		0	0	45.16	54.6	35.72	100	2633.04	1444.53	9	3.2	1317.53	2	11.5681	1.3162	1.3302	149000	1317	Glycopeptide_IgG_100ng_Trypsin-ON_one-column_MCC_glycopeptide_method_0806_Slot1-31_1_1400.d	P01857|IGHG1_HUMAN	5	769	(HexNAc)4(Hex)3(Fuc)1_60:0	N5:(HexNAc)4(Hex)3(Fuc)1_60:0:1000.00
EEQYN(+1444.53)STYR	(HexNAc)4(Hex)3(Fuc)1	120	NLink		0	0	62.45	56.99	67.9	100	2633.04	1444.53	9	3.2	1317.53	2	11.5681	1.3083	1.3223	149000	1279	Glycopeptide_IgG_100ng_Trypsin-ON_one-column_MCC_glycopeptide_method_0806_Slot1-31_1_1400.d	P01857|IGHG1_HUMAN	5	769	(HexNAc)4(Hex)3(Fuc)1_60:0	N5:(HexNAc)4(Hex)3(Fuc)1_60:0:1000.00
EEQYN(+1444.53)STYR	(HexNAc)4(Hex)3(Fuc)1	120	NLink		0	0	62.54	56.09	68.99	100	2633.04	1444.53	9	6.6	878.692	3	11.543	0.964	0.9782	7120	1286	Glycopeptide_IgG_100ng_Trypsin-ON_one-column_MCC_glycopeptide_method_0806_Slot1-31_1_1400.d	P01857|IGHG1_HUMAN	5	77	(HexNAc)4(Hex)3(Fuc)1_60:0	N5:(HexNAc)4(Hex)3(Fuc)1_60:0:1000.00
EEQYN(+1444.53)STYR	(HexNAc)4(Hex)3(Fuc)1	120	NLink		0	0	71.55	55.27	87.82	100	2633.04	1444.53	9	3.2	1317.53	2	11.5681	1.3101	1.3241	149000	1292	Glycopeptide_IgG_100ng_Trypsin-ON_one-column_MCC_glycopeptide_method_0806_Slot1-31_1_1400.d	P01857|IGHG1_HUMAN	5	769	(HexNAc)4(Hex)3(Fuc)1_60:0	N5:(HexNAc)4(Hex)3(Fuc)1_60:0:1000.00
EEQYN(+1444.53)STYR	(HexNAc)4(Hex)3(Fuc)1	120	NLink		0	0	65.26	59.86	70.66	100	2633.04	1444.53	9	2.3	1317.53	2	11.1424	1.2995	1.3136	16100	1013	Glycopeptide_IgG_100ng_Trypsin-ON_one-column_MCC_glycopeptide_method_0806_Slot1-31_1_1400.d	P01857|IGHG1_HUMAN	5	766	(HexNAc)4(Hex)3(Fuc)1_60:0	N5:(HexNAc)4(Hex)3(Fuc)1_60:0:1000.00
EEQYN(+1444.53)STYR	(HexNAc)4(Hex)3(Fuc)1	120	NLink		0	0	44.97	52.88	37.07	100	2633.04	1444.53	9	3.2	1317.53	2	11.5681	1.2855	1.2995	149000	1576	Glycopeptide_IgG_100ng_Trypsin-ON_one-column_MCC_glycopeptide_method_0806_Slot1-31_1_1400.d	P01857|IGHG1_HUMAN	5	769	(HexNAc)4(Hex)3(Fuc)1_60:0	N5:(HexNAc)4(Hex)3(Fuc)1_60:0:1000.00
EEQYN(+1444.53)STYR	(HexNAc)4(Hex)3(Fuc)1	120	NLink		0	0	64.21	57.95	70.47	100	2633.04	1444.53	9	6.6	878.692	3	11.543	0.987	1.0011	7120	1285	Glycopeptide_IgG_100ng_Trypsin-ON_one-column_MCC_glycopeptide_method_0806_Slot1-31_1_1400.d	P01857|IGHG1_HUMAN	5	77	(HexNAc)4(Hex)3(Fuc)1_60:0	N5:(HexNAc)4(Hex)3(Fuc)1_60:0:1000.00
EEQYN(+1444.53)STYR	(HexNAc)4(Hex)3(Fuc)1	120	NLink		0	0	67.98	57.68	78.27	100	2633.04	1444.53	9	3.2	1317.53	2	11.5681	1.2943	1.3083	149000	1266	Glycopeptide_IgG_100ng_Trypsin-ON_one-column_MCC_glycopeptide_method_0806_Slot1-31_1_1400.d	P01857|IGHG1_HUMAN	5	769	(HexNAc)4(Hex)3(Fuc)1_60:0	N5:(HexNAc)4(Hex)3(Fuc)1_60:0:1000.00
EEQYN(+1444.53)STYR	(HexNAc)4(Hex)3(Fuc)1	120	NLink		0	0	54.55	61.85	47.26	100	2633.04	1444.53	9	10.5	1317.54	2	11.0828	1.3311	1.3451		1024	Glycopeptide_IgG_100ng_Trypsin-ON_one-column_MCC_glycopeptide_method_0806_Slot1-31_1_1400.d	P01857|IGHG1_HUMAN	5	0	(HexNAc)4(Hex)3(Fuc)1_60:0	N5:(HexNAc)4(Hex)3(Fuc)1_60:0:1000.00
EEQYN(+1444.53)STYR	(HexNAc)4(Hex)3(Fuc)1	120	NLink		0	0	51.22	53.17	49.27	100	2633.04	1444.53	9	6.6	878.692	3	11.543	0.9923	1.0064	7120	1300	Glycopeptide_IgG_100ng_Trypsin-ON_one-column_MCC_glycopeptide_method_0806_Slot1-31_1_1400.d	P01857|IGHG1_HUMAN	5	77	(HexNAc)4(Hex)3(Fuc)1_60:0	N5:(HexNAc)4(Hex)3(Fuc)1_60:0:1000.00
EEQYN(+1460.53)STFR	(HexNAc)4(Hex)4	126	NLink		0	0	75.65	59.33	91.96	0	2633.04	1460.53	9	1.4	1317.53	2	14.5759	1.2978	1.3118	8780	2382	Glycopeptide_IgG_100ng_Trypsin-ON_one-column_MCC_glycopeptide_method_0806_Slot1-31_1_1397.d	P01860|IGHG3_HUMAN	5	744	(HexNAc)4(Hex)4_63:0	N5:(HexNAc)4(Hex)4_63:0:1000.00
EEQYN(+1460.53)STFR	(HexNAc)4(Hex)4	126	NLink		0	0	56.36	56.58	56.14	0	2633.04	1460.53	9	1.4	1317.53	2	14.5759	1.282	1.296	8780	2370	Glycopeptide_IgG_100ng_Trypsin-ON_one-column_MCC_glycopeptide_method_0806_Slot1-31_1_1397.d	P01860|IGHG3_HUMAN	5	744	(HexNAc)4(Hex)4_63:0	N5:(HexNAc)4(Hex)4_63:0:1000.00
EEQYN(+1460.53)STFR	(HexNAc)4(Hex)4	126	NLink		0	0	57.92	53.77	62.07	0	2633.04	1460.53	9	1.4	1317.53	2	14.5759	1.325	1.339	8780	2381	Glycopeptide_IgG_100ng_Trypsin-ON_one-column_MCC_glycopeptide_method_0806_Slot1-31_1_1397.d	P01860|IGHG3_HUMAN	5	744	(HexNAc)4(Hex)4_63:0	N5:(HexNAc)4(Hex)4_63:0:1000.00
EEQYN(+1460.53)STFR	(HexNAc)4(Hex)4	126	NLink		0	0	61.59	53.14	70.05	0	2633.04	1460.53	9	1.4	1317.53	2	14.5759	1.2978	1.3118	8780	2346	Glycopeptide_IgG_100ng_Trypsin-ON_one-column_MCC_glycopeptide_method_0806_Slot1-31_1_1397.d	P01860|IGHG3_HUMAN	5	744	(HexNAc)4(Hex)4_63:0	N5:(HexNAc)4(Hex)4_63:0:1000.00
EEQYN(+1460.53)STFR	(HexNAc)4(Hex)4	126	NLink		0	0	49.34	51.73	46.95	0	2633.04	1460.53	9	1.4	1317.53	2	14.5759	1.2609	1.2749	8780	2412	Glycopeptide_IgG_100ng_Trypsin-ON_one-column_MCC_glycopeptide_method_0806_Slot1-31_1_1397.d	P01860|IGHG3_HUMAN	5	744	(HexNAc)4(Hex)4_63:0	N5:(HexNAc)4(Hex)4_63:0:1000.00
EEQYN(+1460.53)STF	(HexNAc)4(Hex)4	126	NLink		0	2	38.67	31.08	46.27	0	2476.94	1460.53	8	8.9	1239.99	2	22.2925	1.2644	1.2785	445	4763	Glycopeptide_IgG_100ng_Trypsin-ON_one-column_MCC_glycopeptide_method_0806_Slot1-31_1_1397.d	P01860|IGHG3_HUMAN	5	608	(HexNAc)4(Hex)4_63:0	N5:(HexNAc)4(Hex)4_63:0:1000.00
EEQYN(+1460.53)STF	(HexNAc)4(Hex)4	126	NLink		0	2	44.24	35.61	52.87	0	2476.94	1460.53	8	10	1239.99	2	22.6598	1.2627	1.2767	468	4910	Glycopeptide_IgG_100ng_Trypsin-ON_one-column_MCC_glycopeptide_method_0806_Slot1-31_1_1400.d	P01860|IGHG3_HUMAN	5	631	(HexNAc)4(Hex)4_63:0	N5:(HexNAc)4(Hex)4_63:0:1000.00
EEQYN(+1460.53)STYR	(HexNAc)4(Hex)4	126	NLink		0	0	38	45.51	30.5	0	2649.03	1460.53	9	5.3	884.023	3	11.1034	0.9472	0.9614		1150	Glycopeptide_IgG_100ng_Trypsin-ON_one-column_MCC_glycopeptide_method_0806_Slot1-31_1_1397.d	P01857|IGHG1_HUMAN	5	0	(HexNAc)4(Hex)4_63:0	N5:(HexNAc)4(Hex)4_63:0:1000.00
EEQYN(+1460.53)STYR	(HexNAc)4(Hex)4	126	NLink		0	0	73.91	58.02	89.79	0	2649.03	1460.53	9	5.3	884.023	3	11.1034	0.9278	0.9419		1126	Glycopeptide_IgG_100ng_Trypsin-ON_one-column_MCC_glycopeptide_method_0806_Slot1-31_1_1397.d	P01857|IGHG1_HUMAN	5	0	(HexNAc)4(Hex)4_63:0	N5:(HexNAc)4(Hex)4_63:0:1000.00
EEQYN(+1460.53)STYR	(HexNAc)4(Hex)4	126	NLink		0	0	70.96	49.26	92.66	0	2649.03	1460.53	9	1.9	1325.53	2	11.1266	1.2776	1.2916	77400	1100	Glycopeptide_IgG_100ng_Trypsin-ON_one-column_MCC_glycopeptide_method_0806_Slot1-31_1_1397.d	P01857|IGHG1_HUMAN	5	775	(HexNAc)4(Hex)4_63:0	N5:(HexNAc)4(Hex)4_63:0:1000.00
EEQYN(+1460.53)STYR	(HexNAc)4(Hex)4	126	NLink		0	0	56.81	48.94	64.68	0	2649.03	1460.53	9	0	884.018	3	11.1034	1.0144	1.0285		1136	Glycopeptide_IgG_100ng_Trypsin-ON_one-column_MCC_glycopeptide_method_0806_Slot1-31_1_1397.d	P01857|IGHG1_HUMAN	5	0	(HexNAc)4(Hex)4_63:0	N5:(HexNAc)4(Hex)4_63:0:1000.00
EEQYN(+1460.53)STYR	(HexNAc)4(Hex)4	126	NLink		0	0	60.34	51.07	69.61	0	2649.03	1460.53	9	1.9	1325.53	2	11.1266	1.2706	1.2846	77400	1116	Glycopeptide_IgG_100ng_Trypsin-ON_one-column_MCC_glycopeptide_method_0806_Slot1-31_1_1397.d	P01857|IGHG1_HUMAN	5	775	(HexNAc)4(Hex)4_63:0	N5:(HexNAc)4(Hex)4_63:0:1000.00
EEQYN(+1460.53)STYR	(HexNAc)4(Hex)4	126	NLink		0	0	68.76	61.16	76.36	0	2649.03	1460.53	9	1.9	1325.53	2	11.1266	1.3109	1.325	77400	1115	Glycopeptide_IgG_100ng_Trypsin-ON_one-column_MCC_glycopeptide_method_0806_Slot1-31_1_1397.d	P01857|IGHG1_HUMAN	5	775	(HexNAc)4(Hex)4_63:0	N5:(HexNAc)4(Hex)4_63:0:1000.00
EEQYN(+1460.53)STYR	(HexNAc)4(Hex)4	126	NLink		0	0	75.97	55.64	96.3	0	2649.03	1460.53	9	1.9	1325.53	2	11.1266	1.3118	1.3258	77400	1111	Glycopeptide_IgG_100ng_Trypsin-ON_one-column_MCC_glycopeptide_method_0806_Slot1-31_1_1397.d	P01857|IGHG1_HUMAN	5	775	(HexNAc)4(Hex)4_63:0	N5:(HexNAc)4(Hex)4_63:0:1000.00
EEQYN(+1460.53)STYR	(HexNAc)4(Hex)4	126	NLink		0	0	52.62	54.88	50.35	0	2649.03	1460.53	9	6.9	1325.53	2	11.3912	1.3074	1.3215	56700	1162	Glycopeptide_IgG_100ng_Trypsin-ON_one-column_MCC_glycopeptide_method_0806_Slot1-31_1_1400.d	P01857|IGHG1_HUMAN	5	794	(HexNAc)4(Hex)4_63:0	N5:(HexNAc)4(Hex)4_63:0:1000.00
EEQYN(+1460.53)STYR	(HexNAc)4(Hex)4	126	NLink		0	0	50.48	50.43	50.53	0	2649.03	1460.53	9	6.9	1325.53	2	11.3912	1.267	1.2811	56700	1163	Glycopeptide_IgG_100ng_Trypsin-ON_one-column_MCC_glycopeptide_method_0806_Slot1-31_1_1400.d	P01857|IGHG1_HUMAN	5	794	(HexNAc)4(Hex)4_63:0	N5:(HexNAc)4(Hex)4_63:0:1000.00
EEQYN(+1460.53)STYR	(HexNAc)4(Hex)4	126	NLink		0	0	46.06	44.62	47.5	0	2649.03	1460.53	9	1.1	884.019	3	11.3914	1.0144	1.0285	2890	1183	Glycopeptide_IgG_100ng_Trypsin-ON_one-column_MCC_glycopeptide_method_0806_Slot1-31_1_1400.d	P01857|IGHG1_HUMAN	5	81	(HexNAc)4(Hex)4_63:0	N5:(HexNAc)4(Hex)4_63:0:1000.00
EEQYN(+1460.53)STYR	(HexNAc)4(Hex)4	126	NLink		0	0	77.19	52.78	101.59	0	2649.03	1460.53	9	6.9	1325.53	2	11.3912	1.3101	1.3241	56700	1147	Glycopeptide_IgG_100ng_Trypsin-ON_one-column_MCC_glycopeptide_method_0806_Slot1-31_1_1400.d	P01857|IGHG1_HUMAN	5	794	(HexNAc)4(Hex)4_63:0	N5:(HexNAc)4(Hex)4_63:0:1000.00
EEQYN(+1460.53)STYR	(HexNAc)4(Hex)4	126	NLink		0	0	50.04	52.46	47.61	0	2649.03	1460.53	9	5	884.022	3	11.4247	0.9004	0.9145		1231	Glycopeptide_IgG_100ng_Trypsin-ON_one-column_MCC_glycopeptide_method_0806_Slot1-31_1_1400.d	P01857|IGHG1_HUMAN	5	0	(HexNAc)4(Hex)4_63:0	N5:(HexNAc)4(Hex)4_63:0:1000.00
EEQYN(+1460.53)STYR	(HexNAc)4(Hex)4	126	NLink		0	0	68.87	48.4	89.34	0	2649.03	1460.53	9	6.9	1325.53	2	11.3912	1.2749	1.289	56700	1132	Glycopeptide_IgG_100ng_Trypsin-ON_one-column_MCC_glycopeptide_method_0806_Slot1-31_1_1400.d	P01857|IGHG1_HUMAN	5	794	(HexNAc)4(Hex)4_63:0	N5:(HexNAc)4(Hex)4_63:0:1000.00
EEQYN(+1460.53)STYR	(HexNAc)4(Hex)4	126	NLink		0	0	61.35	50.22	72.49	0	2649.03	1460.53	9	5.5	884.023	3	11.3866	0.9269	0.9411		1174	Glycopeptide_IgG_100ng_Trypsin-ON_one-column_MCC_glycopeptide_method_0806_Slot1-31_1_1400.d	P01857|IGHG1_HUMAN	5	0	(HexNAc)4(Hex)4_63:0	N5:(HexNAc)4(Hex)4_63:0:1000.00
EEQYN(+1460.53)STY	(HexNAc)4(Hex)4	126	NLink		0	2	45.5	32.34	58.67	0	2492.93	1460.53	8	12.2	1247.99	2	16.3807	1.2635	1.2776	1260	2873	Glycopeptide_IgG_100ng_Trypsin-ON_one-column_MCC_glycopeptide_method_0806_Slot1-31_1_1397.d	P01857|IGHG1_HUMAN	5	619	(HexNAc)4(Hex)4_63:0	N5:(HexNAc)4(Hex)4_63:0:1000.00
EEQYN(+1460.53)STY	(HexNAc)4(Hex)4	126	NLink		0	2	57.81	32.22	83.4	0	2492.93	1460.53	8	12.2	1247.99	2	16.3807	1.2653	1.2793	1260	2864	Glycopeptide_IgG_100ng_Trypsin-ON_one-column_MCC_glycopeptide_method_0806_Slot1-31_1_1397.d	P01857|IGHG1_HUMAN	5	619	(HexNAc)4(Hex)4_63:0	N5:(HexNAc)4(Hex)4_63:0:1000.00
EEQYN(+1460.53)STY	(HexNAc)4(Hex)4	126	NLink		0	2	48.58	36.51	60.65	0	2492.93	1460.53	8	13.3	1247.99	2	16.6375	1.26	1.2741	1320	2939	Glycopeptide_IgG_100ng_Trypsin-ON_one-column_MCC_glycopeptide_method_0806_Slot1-31_1_1400.d	P01857|IGHG1_HUMAN	5	647	(HexNAc)4(Hex)4_63:0	N5:(HexNAc)4(Hex)4_63:0:1000.00
EEQYN(+1460.53)STY	(HexNAc)4(Hex)4	126	NLink		0	2	46.1	25.64	66.56	0	2492.93	1460.53	8	13.3	1247.99	2	16.6375	1.2591	1.2732	1320	2931	Glycopeptide_IgG_100ng_Trypsin-ON_one-column_MCC_glycopeptide_method_0806_Slot1-31_1_1400.d	P01857|IGHG1_HUMAN	5	647	(HexNAc)4(Hex)4_63:0	N5:(HexNAc)4(Hex)4_63:0:1000.00
EEQYN(+1460.53)STY	(HexNAc)4(Hex)4	126	NLink		0	2	43.66	41.89	45.44	0	2492.93	1460.53	8	17.4	1248	2	16.6189	1.224	1.2381		2940	Glycopeptide_IgG_100ng_Trypsin-ON_one-column_MCC_glycopeptide_method_0806_Slot1-31_1_1400.d	P01857|IGHG1_HUMAN	5	0	(HexNAc)4(Hex)4_63:0	N5:(HexNAc)4(Hex)4_63:0:1000.00
EEQYN(+1501.55)STYR	(HexNAc)5(Hex)3	192	NLink		0	0	87.11	82.98	91.25	100	2690.06	1501.55	9	2.3	1346.04	2	11.5416	1.332	1.346	19400	1369	Glycopeptide_IgG_100ng_Trypsin-ON_one-column_MCC_glycopeptide_method_0806_Slot1-31_1_1397.d	P01857|IGHG1_HUMAN	5	838	(HexNAc)5(Hex)3_96:0	N5:(HexNAc)5(Hex)3_96:0:1000.00
EEQYN(+1501.55)STYR	(HexNAc)5(Hex)3	192	NLink		0	0	77.31	90.6	64.02	100	2690.06	1501.55	9	2.3	1346.04	2	11.5416	1.3337	1.3478	19400	1392	Glycopeptide_IgG_100ng_Trypsin-ON_one-column_MCC_glycopeptide_method_0806_Slot1-31_1_1397.d	P01857|IGHG1_HUMAN	5	838	(HexNAc)5(Hex)3_96:0	N5:(HexNAc)5(Hex)3_96:0:1000.00
EEQYN(+1501.55)STYR	(HexNAc)5(Hex)3	192	NLink		0	0	63.95	77.49	50.4	100	2690.06	1501.55	9	5.6	1346.04	2	11.7755	1.332	1.346	19800	1408	Glycopeptide_IgG_100ng_Trypsin-ON_one-column_MCC_glycopeptide_method_0806_Slot1-31_1_1400.d	P01857|IGHG1_HUMAN	5	855	(HexNAc)5(Hex)3_96:0	N5:(HexNAc)5(Hex)3_96:0:1000.00
EEQYN(+1501.55)STYR	(HexNAc)5(Hex)3	192	NLink		0	6	34.64	21.08	48.2	100	2690.06	1501.55	9	0	1347.55	2	17.0405	1.3329	1.3469	41700	3086	Glycopeptide_IgG_100ng_Trypsin-ON_one-column_MCC_glycopeptide_method_0806_Slot1-31_1_1400.d	P01857|IGHG1_HUMAN	5	859	(HexNAc)5(Hex)3_96:0	N5:(HexNAc)5(Hex)3_96:0:1000.00
EEQYN(+1501.55)STYR	(HexNAc)5(Hex)3	192	NLink		0	2	29.03	22.55	35.5	100	2690.06	1501.55	9	-11.8	1346.52	2	16.9223	1.3022	1.3162		3060	Glycopeptide_IgG_100ng_Trypsin-ON_one-column_MCC_glycopeptide_method_0806_Slot1-31_1_1400.d	P01857|IGHG1_HUMAN	5	0	(HexNAc)5(Hex)3_96:0	N5:(HexNAc)5(Hex)3_96:0:1000.00
EEQYN(+1501.55)STYR	(HexNAc)5(Hex)3	192	NLink		0	0	71.57	71.36	71.78	100	2690.06	1501.55	9	5.6	1346.04	2	11.7755	1.3302	1.3443	19800	1384	Glycopeptide_IgG_100ng_Trypsin-ON_one-column_MCC_glycopeptide_method_0806_Slot1-31_1_1400.d	P01857|IGHG1_HUMAN	5	855	(HexNAc)5(Hex)3_96:0	N5:(HexNAc)5(Hex)3_96:0:1000.00
EEQYN(+1606.59)STFR	(HexNAc)4(Hex)4(Fuc)1	130	NLink		0	0	59.59	56.29	62.89	0	2779.09	1606.59	9	4.6	927.377	3	14.5548	1.0373	1.0514		2399	Glycopeptide_IgG_100ng_Trypsin-ON_one-column_MCC_glycopeptide_method_0806_Slot1-31_1_1397.d	P01860|IGHG3_HUMAN	5	0	(HexNAc)4(Hex)4(Fuc)1_65:0	N5:(HexNAc)4(Hex)4(Fuc)1_65:0:1000.00
EEQYN(+1606.59)STFR	(HexNAc)4(Hex)4(Fuc)1	130	NLink		0	0	58.86	64.24	53.48	0	2779.09	1606.59	9	3	1390.56	2	14.6143	1.3513	1.3653	127000	2410	Glycopeptide_IgG_100ng_Trypsin-ON_one-column_MCC_glycopeptide_method_0806_Slot1-31_1_1397.d	P01860|IGHG3_HUMAN	5	962	(HexNAc)4(Hex)4(Fuc)1_65:0	N5:(HexNAc)4(Hex)4(Fuc)1_65:0:1000.00
EEQYN(+1606.59)STFR	(HexNAc)4(Hex)4(Fuc)1	130	NLink		0	0	37.62	44.62	30.62	0	2779.09	1606.59	9	0.9	927.373	3	14.7623	1.0117	1.0259		2410	Glycopeptide_IgG_100ng_Trypsin-ON_one-column_MCC_glycopeptide_method_0806_Slot1-31_1_1400.d	P01860|IGHG3_HUMAN	5	0	(HexNAc)4(Hex)4(Fuc)1_65:0	N5:(HexNAc)4(Hex)4(Fuc)1_65:0:1000.00
EEQYN(+1606.59)STFR	(HexNAc)4(Hex)4(Fuc)1	130	NLink		0	0	59.14	55.03	63.25	0	2779.09	1606.59	9	4.4	1390.56	2	14.8289	1.3416	1.3556	133000	2400	Glycopeptide_IgG_100ng_Trypsin-ON_one-column_MCC_glycopeptide_method_0806_Slot1-31_1_1400.d	P01860|IGHG3_HUMAN	5	973	(HexNAc)4(Hex)4(Fuc)1_65:0	N5:(HexNAc)4(Hex)4(Fuc)1_65:0:1000.00
EEQYN(+1606.59)STFR	(HexNAc)4(Hex)4(Fuc)1	130	NLink		0	0	59.36	54.95	63.77	0	2779.09	1606.59	9	4.4	1390.56	2	14.8289	1.3179	1.332	133000	2401	Glycopeptide_IgG_100ng_Trypsin-ON_one-column_MCC_glycopeptide_method_0806_Slot1-31_1_1400.d	P01860|IGHG3_HUMAN	5	973	(HexNAc)4(Hex)4(Fuc)1_65:0	N5:(HexNAc)4(Hex)4(Fuc)1_65:0:1000.00
EEQYN(+1606.59)STFR	(HexNAc)4(Hex)4(Fuc)1	130	NLink		0	0	53.53	48.33	58.74	0	2779.09	1606.59	9	3.1	927.375	3	14.8049	0.9481	0.9623	1720	2412	Glycopeptide_IgG_100ng_Trypsin-ON_one-column_MCC_glycopeptide_method_0806_Slot1-31_1_1400.d	P01860|IGHG3_HUMAN	5	128	(HexNAc)4(Hex)4(Fuc)1_65:0	N5:(HexNAc)4(Hex)4(Fuc)1_65:0:1000.00
EEQYN(+1606.59)STYR	(HexNAc)4(Hex)4(Fuc)1	130	NLink		0	0	57.32	55.06	59.58	0	2795.09	1606.59	9	0.7	1398.55	2	11.5585	1.3013	1.3153	18900	1420	Glycopeptide_IgG_100ng_Trypsin-ON_one-column_MCC_glycopeptide_method_0806_Slot1-31_1_1397.d	P01857|IGHG1_HUMAN	5	995	(HexNAc)4(Hex)4(Fuc)1_65:0	N5:(HexNAc)4(Hex)4(Fuc)1_65:0:1000.00
EEQYN(+1606.59)STYR	(HexNAc)4(Hex)4(Fuc)1	130	NLink		0	0	41.09	32.31	49.87	0	2795.09	1606.59	9	2.1	1398.56	2	11.217	1.3592	1.3732	94800	1190	Glycopeptide_IgG_100ng_Trypsin-ON_one-column_MCC_glycopeptide_method_0806_Slot1-31_1_1397.d	P01857|IGHG1_HUMAN	5	998	(HexNAc)4(Hex)4(Fuc)1_65:0	N5:(HexNAc)4(Hex)4(Fuc)1_65:0:1000.00
EEQYN(+1606.59)STYR	(HexNAc)4(Hex)4(Fuc)1	130	NLink		0	0	44.38	54.88	33.88	0	2795.09	1606.59	9	2.8	1398.56	2	10.84	1.3504	1.3644	28600	993	Glycopeptide_IgG_100ng_Trypsin-ON_one-column_MCC_glycopeptide_method_0806_Slot1-31_1_1397.d	P01857|IGHG1_HUMAN	5	999	(HexNAc)4(Hex)4(Fuc)1_65:0	N5:(HexNAc)4(Hex)4(Fuc)1_65:0:1000.00
EEQYN(+1606.59)STYR	(HexNAc)4(Hex)4(Fuc)1	130	NLink		0	0	46.91	57.36	36.46	0	2795.09	1606.59	9	0.7	1398.55	2	11.5585	1.3144	1.3285	18900	1444	Glycopeptide_IgG_100ng_Trypsin-ON_one-column_MCC_glycopeptide_method_0806_Slot1-31_1_1397.d	P01857|IGHG1_HUMAN	5	995	(HexNAc)4(Hex)4(Fuc)1_65:0	N5:(HexNAc)4(Hex)4(Fuc)1_65:0:1000.00
EEQYN(+1606.59)STYR	(HexNAc)4(Hex)4(Fuc)1	130	NLink		0	0	69.32	60.8	77.85	0	2795.09	1606.59	9	2.8	1398.56	2	10.84	1.3293	1.3434	28600	948	Glycopeptide_IgG_100ng_Trypsin-ON_one-column_MCC_glycopeptide_method_0806_Slot1-31_1_1397.d	P01857|IGHG1_HUMAN	5	999	(HexNAc)4(Hex)4(Fuc)1_65:0	N5:(HexNAc)4(Hex)4(Fuc)1_65:0:1000.00
EEQYN(+1606.59)STYR	(HexNAc)4(Hex)4(Fuc)1	130	NLink		0	0	61.09	59.58	62.61	0	2795.09	1606.59	9	2.1	932.706	3	11.2297	0.9667	0.9808	24200	1202	Glycopeptide_IgG_100ng_Trypsin-ON_one-column_MCC_glycopeptide_method_0806_Slot1-31_1_1397.d	P01857|IGHG1_HUMAN	5	120	(HexNAc)4(Hex)4(Fuc)1_65:0	N5:(HexNAc)4(Hex)4(Fuc)1_65:0:1000.00
EEQYN(+1606.59)STYR	(HexNAc)4(Hex)4(Fuc)1	130	NLink		0	0	55.98	53.11	58.85	0	2795.09	1606.59	9	5.8	932.709	3	11.2022	1.0117	1.0259	19100	1187	Glycopeptide_IgG_100ng_Trypsin-ON_one-column_MCC_glycopeptide_method_0806_Slot1-31_1_1397.d	P01857|IGHG1_HUMAN	5	122	(HexNAc)4(Hex)4(Fuc)1_65:0	N5:(HexNAc)4(Hex)4(Fuc)1_65:0:1000.00
EEQYN(+1606.59)STYR	(HexNAc)4(Hex)4(Fuc)1	130	NLink		0	0	64.21	60.71	67.71	0	2795.09	1606.59	9	5.8	932.709	3	11.2022	1.0311	1.0453	19100	1200	Glycopeptide_IgG_100ng_Trypsin-ON_one-column_MCC_glycopeptide_method_0806_Slot1-31_1_1397.d	P01857|IGHG1_HUMAN	5	122	(HexNAc)4(Hex)4(Fuc)1_65:0	N5:(HexNAc)4(Hex)4(Fuc)1_65:0:1000.00
EEQYN(+1606.59)STYR	(HexNAc)4(Hex)4(Fuc)1	130	NLink		0	0	49.08	50.54	47.63	0	2795.09	1606.59	9	-1.2	932.703	3	10.7802	0.9437	0.9579	811	976	Glycopeptide_IgG_100ng_Trypsin-ON_one-column_MCC_glycopeptide_method_0806_Slot1-31_1_1397.d	P01857|IGHG1_HUMAN	5	119	(HexNAc)4(Hex)4(Fuc)1_65:0	N5:(HexNAc)4(Hex)4(Fuc)1_65:0:1000.00
EEQYN(+1606.59)STYR	(HexNAc)4(Hex)4(Fuc)1	130	NLink		0	0	72.71	63.27	82.15	0	2795.09	1606.59	9	2.1	932.706	3	11.2297	0.9446	0.9587	24200	1223	Glycopeptide_IgG_100ng_Trypsin-ON_one-column_MCC_glycopeptide_method_0806_Slot1-31_1_1397.d	P01857|IGHG1_HUMAN	5	120	(HexNAc)4(Hex)4(Fuc)1_65:0	N5:(HexNAc)4(Hex)4(Fuc)1_65:0:1000.00
EEQYN(+1606.59)STYR	(HexNAc)4(Hex)4(Fuc)1	130	NLink		0	0	54.98	59.79	50.17	0	2795.09	1606.59	9	2.1	932.706	3	11.2297	0.9349	0.949	24200	1240	Glycopeptide_IgG_100ng_Trypsin-ON_one-column_MCC_glycopeptide_method_0806_Slot1-31_1_1397.d	P01857|IGHG1_HUMAN	5	120	(HexNAc)4(Hex)4(Fuc)1_65:0	N5:(HexNAc)4(Hex)4(Fuc)1_65:0:1000.00
EEQYN(+1606.59)STYR	(HexNAc)4(Hex)4(Fuc)1	130	NLink		0	0	64.66	55.68	73.63	0	2795.09	1606.59	9	2.1	932.706	3	11.2297	0.9349	0.949	24200	1213	Glycopeptide_IgG_100ng_Trypsin-ON_one-column_MCC_glycopeptide_method_0806_Slot1-31_1_1397.d	P01857|IGHG1_HUMAN	5	120	(HexNAc)4(Hex)4(Fuc)1_65:0	N5:(HexNAc)4(Hex)4(Fuc)1_65:0:1000.00
EEQYN(+1606.59)STYR	(HexNAc)4(Hex)4(Fuc)1	130	NLink		0	0	54.77	59.21	50.34	0	2795.09	1606.59	9	2.1	1398.56	2	11.217	1.3907	1.4047	94800	1171	Glycopeptide_IgG_100ng_Trypsin-ON_one-column_MCC_glycopeptide_method_0806_Slot1-31_1_1397.d	P01857|IGHG1_HUMAN	5	998	(HexNAc)4(Hex)4(Fuc)1_65:0	N5:(HexNAc)4(Hex)4(Fuc)1_65:0:1000.00
EEQYN(+1606.59)STYR	(HexNAc)4(Hex)4(Fuc)1	130	NLink		0	0	60.81	61.58	60.04	0	2795.09	1606.59	9	2.1	1398.56	2	11.217	1.3302	1.3443	94800	1191	Glycopeptide_IgG_100ng_Trypsin-ON_one-column_MCC_glycopeptide_method_0806_Slot1-31_1_1397.d	P01857|IGHG1_HUMAN	5	998	(HexNAc)4(Hex)4(Fuc)1_65:0	N5:(HexNAc)4(Hex)4(Fuc)1_65:0:1000.00
EEQYN(+1606.59)STYR	(HexNAc)4(Hex)4(Fuc)1	130	NLink		0	0	67.86	56.38	79.35	0	2795.09	1606.59	9	2.1	1398.56	2	11.217	1.3881	1.4021	94800	1189	Glycopeptide_IgG_100ng_Trypsin-ON_one-column_MCC_glycopeptide_method_0806_Slot1-31_1_1397.d	P01857|IGHG1_HUMAN	5	998	(HexNAc)4(Hex)4(Fuc)1_65:0	N5:(HexNAc)4(Hex)4(Fuc)1_65:0:1000.00
EEQYN(+1606.59)STYR	(HexNAc)4(Hex)4(Fuc)1	130	NLink		0	0	58.96	61.07	56.85	0	2795.09	1606.59	9	2.1	1398.56	2	11.217	1.3539	1.3679	94800	1154	Glycopeptide_IgG_100ng_Trypsin-ON_one-column_MCC_glycopeptide_method_0806_Slot1-31_1_1397.d	P01857|IGHG1_HUMAN	5	998	(HexNAc)4(Hex)4(Fuc)1_65:0	N5:(HexNAc)4(Hex)4(Fuc)1_65:0:1000.00
EEQYN(+1606.59)STYR	(HexNAc)4(Hex)4(Fuc)1	130	NLink		0	0	53.26	58	48.52	0	2795.09	1606.59	9	3.3	1398.56	2	11.5278	1.3302	1.3443	59600	1371	Glycopeptide_IgG_100ng_Trypsin-ON_one-column_MCC_glycopeptide_method_0806_Slot1-31_1_1400.d	P01857|IGHG1_HUMAN	5	1008	(HexNAc)4(Hex)4(Fuc)1_65:0	N5:(HexNAc)4(Hex)4(Fuc)1_65:0:1000.00
EEQYN(+1606.59)STYR	(HexNAc)4(Hex)4(Fuc)1	130	NLink		0	0	37.88	35.85	39.92	0	2795.09	1606.59	9	3.3	1398.56	2	11.5278	1.3478	1.3618	59600	1291	Glycopeptide_IgG_100ng_Trypsin-ON_one-column_MCC_glycopeptide_method_0806_Slot1-31_1_1400.d	P01857|IGHG1_HUMAN	5	1008	(HexNAc)4(Hex)4(Fuc)1_65:0	N5:(HexNAc)4(Hex)4(Fuc)1_65:0:1000.00
EEQYN(+1606.59)STYR	(HexNAc)4(Hex)4(Fuc)1	130	NLink		0	0	57.93	62.36	53.5	0	2795.09	1606.59	9	0.5	1398.55	2	11.3059	1.3609	1.3749	4370	1109	Glycopeptide_IgG_100ng_Trypsin-ON_one-column_MCC_glycopeptide_method_0806_Slot1-31_1_1400.d	P01857|IGHG1_HUMAN	5	997	(HexNAc)4(Hex)4(Fuc)1_65:0	N5:(HexNAc)4(Hex)4(Fuc)1_65:0:1000.00
EEQYN(+1606.59)STYR	(HexNAc)4(Hex)4(Fuc)1	130	NLink		0	0	61.11	59.93	62.29	0	2795.09	1606.59	9	3.3	932.707	3	11.4803	0.9605	0.9746	16400	1236	Glycopeptide_IgG_100ng_Trypsin-ON_one-column_MCC_glycopeptide_method_0806_Slot1-31_1_1400.d	P01857|IGHG1_HUMAN	5	134	(HexNAc)4(Hex)4(Fuc)1_65:0	N5:(HexNAc)4(Hex)4(Fuc)1_65:0:1000.00
EEQYN(+1606.59)STYR	(HexNAc)4(Hex)4(Fuc)1	130	NLink		0	0	52.24	55.29	49.19	0	2795.09	1606.59	9	2.3	1398.56	2	11.0789	1.332	1.346	22000	980	Glycopeptide_IgG_100ng_Trypsin-ON_one-column_MCC_glycopeptide_method_0806_Slot1-31_1_1400.d	P01857|IGHG1_HUMAN	5	1003	(HexNAc)4(Hex)4(Fuc)1_65:0	N5:(HexNAc)4(Hex)4(Fuc)1_65:0:1000.00
EEQYN(+1606.59)STYR	(HexNAc)4(Hex)4(Fuc)1	130	NLink		0	0	69.14	61	77.27	0	2795.09	1606.59	9	1.7	932.706	3	11.4637	0.9905	1.0047	14900	1246	Glycopeptide_IgG_100ng_Trypsin-ON_one-column_MCC_glycopeptide_method_0806_Slot1-31_1_1400.d	P01857|IGHG1_HUMAN	5	133	(HexNAc)4(Hex)4(Fuc)1_65:0	N5:(HexNAc)4(Hex)4(Fuc)1_65:0:1000.00
EEQYN(+1606.59)STYR	(HexNAc)4(Hex)4(Fuc)1	130	NLink		0	0	53.12	61.11	45.13	0	2795.09	1606.59	9	3.3	932.707	3	11.4803	0.9366	0.9508	16400	1256	Glycopeptide_IgG_100ng_Trypsin-ON_one-column_MCC_glycopeptide_method_0806_Slot1-31_1_1400.d	P01857|IGHG1_HUMAN	5	134	(HexNAc)4(Hex)4(Fuc)1_65:0	N5:(HexNAc)4(Hex)4(Fuc)1_65:0:1000.00
EEQYN(+1606.59)STYR	(HexNAc)4(Hex)4(Fuc)1	130	NLink		0	1	62.13	44.62	79.64	0	2795.09	1606.59	9	5.3	1398.06	2	11.8046	1.3179	1.332		1434	Glycopeptide_IgG_100ng_Trypsin-ON_one-column_MCC_glycopeptide_method_0806_Slot1-31_1_1400.d	P01857|IGHG1_HUMAN	5	0	(HexNAc)4(Hex)4(Fuc)1_65:0	N5:(HexNAc)4(Hex)4(Fuc)1_65:0:1000.00
EEQYN(+1606.59)STYR	(HexNAc)4(Hex)4(Fuc)1	130	NLink		0	0	58.66	55.62	61.71	0	2795.09	1606.59	9	0.5	1398.55	2	11.4158	1.3372	1.3513	11800	1196	Glycopeptide_IgG_100ng_Trypsin-ON_one-column_MCC_glycopeptide_method_0806_Slot1-31_1_1400.d	P01857|IGHG1_HUMAN	5	998	(HexNAc)4(Hex)4(Fuc)1_65:0	N5:(HexNAc)4(Hex)4(Fuc)1_65:0:1000.00
EEQYN(+1606.59)STYR	(HexNAc)4(Hex)4(Fuc)1	130	NLink		0	0	58.78	57.24	60.31	0	2795.09	1606.59	9	0.5	1398.55	2	11.3059	1.3574	1.3714	4370	1095	Glycopeptide_IgG_100ng_Trypsin-ON_one-column_MCC_glycopeptide_method_0806_Slot1-31_1_1400.d	P01857|IGHG1_HUMAN	5	997	(HexNAc)4(Hex)4(Fuc)1_65:0	N5:(HexNAc)4(Hex)4(Fuc)1_65:0:1000.00
EEQYN(+1606.59)STYR	(HexNAc)4(Hex)4(Fuc)1	130	NLink		0	0	54.81	44.62	65.01	0	2795.09	1606.59	9	1.7	932.706	3	11.4637	1.0303	1.0444	14900	1206	Glycopeptide_IgG_100ng_Trypsin-ON_one-column_MCC_glycopeptide_method_0806_Slot1-31_1_1400.d	P01857|IGHG1_HUMAN	5	133	(HexNAc)4(Hex)4(Fuc)1_65:0	N5:(HexNAc)4(Hex)4(Fuc)1_65:0:1000.00
EEQYN(+1606.59)STYR	(HexNAc)4(Hex)4(Fuc)1	130	NLink		0	0	70.85	58.78	82.92	0	2795.09	1606.59	9	3.3	932.707	3	11.4803	0.9296	0.9437	16400	1233	Glycopeptide_IgG_100ng_Trypsin-ON_one-column_MCC_glycopeptide_method_0806_Slot1-31_1_1400.d	P01857|IGHG1_HUMAN	5	134	(HexNAc)4(Hex)4(Fuc)1_65:0	N5:(HexNAc)4(Hex)4(Fuc)1_65:0:1000.00
EEQYN(+1606.59)STYR	(HexNAc)4(Hex)4(Fuc)1	130	NLink		0	0	56.37	55.95	56.8	0	2795.09	1606.59	9	3.3	932.707	3	11.4803	0.9658	0.9799	16400	1247	Glycopeptide_IgG_100ng_Trypsin-ON_one-column_MCC_glycopeptide_method_0806_Slot1-31_1_1400.d	P01857|IGHG1_HUMAN	5	134	(HexNAc)4(Hex)4(Fuc)1_65:0	N5:(HexNAc)4(Hex)4(Fuc)1_65:0:1000.00
EEQYN(+1606.59)STY	(HexNAc)4(Hex)4(Fuc)1	130	NLink		0	0	51.84	70.16	33.53	0	2638.99	1606.59	8	-1.1	1320.5	2	16.2971	1.2916	1.3057		2855	Glycopeptide_IgG_100ng_Trypsin-ON_one-column_MCC_glycopeptide_method_0806_Slot1-31_1_1397.d	P01857|IGHG1_HUMAN	5	0	(HexNAc)4(Hex)4(Fuc)1_65:0	N5:(HexNAc)4(Hex)4(Fuc)1_65:0:1000.00
EEQYN(+1606.59)STY	(HexNAc)4(Hex)4(Fuc)1	130	NLink		0	0	39.82	44.62	35.02	0	2638.99	1606.59	8	0.5	1320.5	2	16.3848	1.2723	1.2864	460	2891	Glycopeptide_IgG_100ng_Trypsin-ON_one-column_MCC_glycopeptide_method_0806_Slot1-31_1_1400.d	P01857|IGHG1_HUMAN	5	776	(HexNAc)4(Hex)4(Fuc)1_65:0	N5:(HexNAc)4(Hex)4(Fuc)1_65:0:1000.00
EEQYN(+1622.58)STFR	(HexNAc)4(Hex)5	146	NLink		0	0	54.38	43.53	65.22	100	2795.09	1622.58	9	2	1398.56	2	14.4842	1.3223	1.3364	8600	2345	Glycopeptide_IgG_100ng_Trypsin-ON_one-column_MCC_glycopeptide_method_0806_Slot1-31_1_1397.d	P01860|IGHG3_HUMAN	5	997	(HexNAc)4(Hex)5_73:0	N5:(HexNAc)4(Hex)5_73:0:1000.00
EEQYN(+1622.58)STFR	(HexNAc)4(Hex)5	146	NLink		0	0	63.42	51.79	75.05	100	2795.09	1622.58	9	2	1398.56	2	14.4842	1.3223	1.3364	8600	2326	Glycopeptide_IgG_100ng_Trypsin-ON_one-column_MCC_glycopeptide_method_0806_Slot1-31_1_1397.d	P01860|IGHG3_HUMAN	5	997	(HexNAc)4(Hex)5_73:0	N5:(HexNAc)4(Hex)5_73:0:1000.00
EEQYN(+1622.58)STFR	(HexNAc)4(Hex)5	146	NLink		0	0	49.2	47.06	51.34	100	2795.09	1622.58	9	2	1398.56	2	14.4842	1.3223	1.3364	8600	2308	Glycopeptide_IgG_100ng_Trypsin-ON_one-column_MCC_glycopeptide_method_0806_Slot1-31_1_1397.d	P01860|IGHG3_HUMAN	5	997	(HexNAc)4(Hex)5_73:0	N5:(HexNAc)4(Hex)5_73:0:1000.00
EEQYN(+1622.58)STFR	(HexNAc)4(Hex)5	146	NLink		0	0	40.68	44.62	36.73	100	2795.09	1622.58	9	-0.9	1398.55	2	14.6697	1.3136	1.3276	3060	2319	Glycopeptide_IgG_100ng_Trypsin-ON_one-column_MCC_glycopeptide_method_0806_Slot1-31_1_1400.d	P01860|IGHG3_HUMAN	5	994	(HexNAc)4(Hex)5_73:0	N5:(HexNAc)4(Hex)5_73:0:1000.00
EEQYN(+1622.58)STFR	(HexNAc)4(Hex)5	146	NLink		0	0	63.67	47.85	79.49	100	2795.09	1622.58	9	-0.9	1398.55	2	14.6697	1.3179	1.332	3060	2335	Glycopeptide_IgG_100ng_Trypsin-ON_one-column_MCC_glycopeptide_method_0806_Slot1-31_1_1400.d	P01860|IGHG3_HUMAN	5	994	(HexNAc)4(Hex)5_73:0	N5:(HexNAc)4(Hex)5_73:0:1000.00
EEQYN(+1622.58)STFR	(HexNAc)4(Hex)5	146	NLink		0	2	40.11	34.5	45.73	100	2795.09	1622.58	9	8.3	1399.07	2	14.7623	1.3495	1.3635		2414	Glycopeptide_IgG_100ng_Trypsin-ON_one-column_MCC_glycopeptide_method_0806_Slot1-31_1_1400.d	P01860|IGHG3_HUMAN	5	0	(HexNAc)4(Hex)5_73:0	N5:(HexNAc)4(Hex)5_73:0:1000.00
EEQYN(+1622.58)STF	(HexNAc)4(Hex)5	146	NLink		0	2	37.84	34.05	41.62	100	2638.99	1622.58	8	10.5	1321.02	2	21.9121	1.3004	1.3144	693	4707	Glycopeptide_IgG_100ng_Trypsin-ON_one-column_MCC_glycopeptide_method_0806_Slot1-31_1_1397.d	P01860|IGHG3_HUMAN	5	756	(HexNAc)4(Hex)5_73:0	N5:(HexNAc)4(Hex)5_73:0:1000.00
EEQYN(+1622.58)STF	(HexNAc)4(Hex)5	146	NLink		0	2	44.96	34.44	55.49	100	2638.99	1622.58	8	10.5	1321.02	2	21.9121	1.3004	1.3144	693	4704	Glycopeptide_IgG_100ng_Trypsin-ON_one-column_MCC_glycopeptide_method_0806_Slot1-31_1_1397.d	P01860|IGHG3_HUMAN	5	756	(HexNAc)4(Hex)5_73:0	N5:(HexNAc)4(Hex)5_73:0:1000.00
EEQYN(+1622.58)STF	(HexNAc)4(Hex)5	146	NLink		0	2	53.32	40.21	66.44	100	2638.99	1622.58	8	8.8	1321.02	2	22.2656	1.2969	1.3109	916	4840	Glycopeptide_IgG_100ng_Trypsin-ON_one-column_MCC_glycopeptide_method_0806_Slot1-31_1_1400.d	P01860|IGHG3_HUMAN	5	778	(HexNAc)4(Hex)5_73:0	N5:(HexNAc)4(Hex)5_73:0:1000.00
EEQYN(+1622.58)STF	(HexNAc)4(Hex)5	146	NLink		0	2	45.09	38.3	51.89	100	2638.99	1622.58	8	8.8	1321.02	2	22.2656	1.2969	1.3109	916	4846	Glycopeptide_IgG_100ng_Trypsin-ON_one-column_MCC_glycopeptide_method_0806_Slot1-31_1_1400.d	P01860|IGHG3_HUMAN	5	778	(HexNAc)4(Hex)5_73:0	N5:(HexNAc)4(Hex)5_73:0:1000.00
EEQYN(+1622.58)STYR	(HexNAc)4(Hex)5	146	NLink		0	0	54.12	47.25	60.98	100	2811.08	1622.58	9	8.4	1406.56	2	11.0275	1.3776	1.3916		1079	Glycopeptide_IgG_100ng_Trypsin-ON_one-column_MCC_glycopeptide_method_0806_Slot1-31_1_1397.d	P01857|IGHG1_HUMAN	5	0	(HexNAc)4(Hex)5_73:0	N5:(HexNAc)4(Hex)5_73:0:1000.00
EEQYN(+1622.58)STYR	(HexNAc)4(Hex)5	146	NLink		0	0	63.7	50.79	76.62	100	2811.08	1622.58	9	1.8	1406.55	2	11.1028	1.3302	1.3443	50400	1098	Glycopeptide_IgG_100ng_Trypsin-ON_one-column_MCC_glycopeptide_method_0806_Slot1-31_1_1397.d	P01857|IGHG1_HUMAN	5	1032	(HexNAc)4(Hex)5_73:0	N5:(HexNAc)4(Hex)5_73:0:1000.00
EEQYN(+1622.58)STYR	(HexNAc)4(Hex)5	146	NLink		0	0	62.01	53.02	71.01	100	2811.08	1622.58	9	8.4	938.043	3	11.1034	0.9958	1.01		1124	Glycopeptide_IgG_100ng_Trypsin-ON_one-column_MCC_glycopeptide_method_0806_Slot1-31_1_1397.d	P01857|IGHG1_HUMAN	5	0	(HexNAc)4(Hex)5_73:0	N5:(HexNAc)4(Hex)5_73:0:1000.00
EEQYN(+1622.58)STYR	(HexNAc)4(Hex)5	146	NLink		0	0	52.39	58.57	46.21	100	2811.08	1622.58	9	3.4	938.039	3	11.1034	1.0276	1.0417		1123	Glycopeptide_IgG_100ng_Trypsin-ON_one-column_MCC_glycopeptide_method_0806_Slot1-31_1_1397.d	P01857|IGHG1_HUMAN	5	0	(HexNAc)4(Hex)5_73:0	N5:(HexNAc)4(Hex)5_73:0:1000.00
EEQYN(+1622.58)STYR	(HexNAc)4(Hex)5	146	NLink		0	0	32.47	31.74	33.2	100	2811.08	1622.58	9	-11.9	938.024	3	11.3317	0.9313	0.9455		1318	Glycopeptide_IgG_100ng_Trypsin-ON_one-column_MCC_glycopeptide_method_0806_Slot1-31_1_1397.d	P01857|IGHG1_HUMAN	5	0	(HexNAc)4(Hex)5_73:0	N5:(HexNAc)4(Hex)5_73:0:1000.00
EEQYN(+1622.58)STYR	(HexNAc)4(Hex)5	146	NLink		0	0	52.97	45.23	60.72	100	2811.08	1622.58	9	5.3	938.041	3	11.1033	0.9331	0.9472	10300	1112	Glycopeptide_IgG_100ng_Trypsin-ON_one-column_MCC_glycopeptide_method_0806_Slot1-31_1_1397.d	P01857|IGHG1_HUMAN	5	134	(HexNAc)4(Hex)5_73:0	N5:(HexNAc)4(Hex)5_73:0:1000.00
EEQYN(+1622.58)STYR	(HexNAc)4(Hex)5	146	NLink		0	0	31.43	31.39	31.46	100	2811.08	1622.58	9	7.2	1406.56	2	10.3465	1.3267	1.3407	326	839	Glycopeptide_IgG_100ng_Trypsin-ON_one-column_MCC_glycopeptide_method_0806_Slot1-31_1_1397.d	P01857|IGHG1_HUMAN	5	1035	(HexNAc)4(Hex)5_73:0	N5:(HexNAc)4(Hex)5_73:0:1000.00
EEQYN(+1622.58)STYR	(HexNAc)4(Hex)5	146	NLink		0	0	51.92	44.91	58.92	100	2811.08	1622.58	9	1.8	1406.55	2	11.1028	1.3627	1.3767	50400	1114	Glycopeptide_IgG_100ng_Trypsin-ON_one-column_MCC_glycopeptide_method_0806_Slot1-31_1_1397.d	P01857|IGHG1_HUMAN	5	1032	(HexNAc)4(Hex)5_73:0	N5:(HexNAc)4(Hex)5_73:0:1000.00
EEQYN(+1622.58)STYR	(HexNAc)4(Hex)5	146	NLink		0	1	85.42	56.81	114.03	100	2811.08	1622.58	9	-11	937.689	3	11.0655	0.9897	1.0038		1106	Glycopeptide_IgG_100ng_Trypsin-ON_one-column_MCC_glycopeptide_method_0806_Slot1-31_1_1397.d	P01857|IGHG1_HUMAN	5	0	(HexNAc)4(Hex)5_73:0	N5:(HexNAc)4(Hex)5_73:0:1000.00
EEQYN(+1622.58)STYR	(HexNAc)4(Hex)5	146	NLink		0	0	67.43	57.94	76.91	100	2811.08	1622.58	9	5.3	938.041	3	11.1033	0.9322	0.9464	10300	1108	Glycopeptide_IgG_100ng_Trypsin-ON_one-column_MCC_glycopeptide_method_0806_Slot1-31_1_1397.d	P01857|IGHG1_HUMAN	5	134	(HexNAc)4(Hex)5_73:0	N5:(HexNAc)4(Hex)5_73:0:1000.00
EEQYN(+1622.58)STYR	(HexNAc)4(Hex)5	146	NLink		0	0	42.17	46.33	38.01	100	2811.08	1622.58	9	-8.2	1406.54	2	11.1034	1.3907	1.4047		1113	Glycopeptide_IgG_100ng_Trypsin-ON_one-column_MCC_glycopeptide_method_0806_Slot1-31_1_1397.d	P01857|IGHG1_HUMAN	5	0	(HexNAc)4(Hex)5_73:0	N5:(HexNAc)4(Hex)5_73:0:1000.00
EEQYN(+1622.58)STYR	(HexNAc)4(Hex)5	146	NLink		0	0	36.45	35.75	37.16	100	2811.08	1622.58	9	3.4	938.039	3	11.1034	0.9667	0.9808		1137	Glycopeptide_IgG_100ng_Trypsin-ON_one-column_MCC_glycopeptide_method_0806_Slot1-31_1_1397.d	P01857|IGHG1_HUMAN	5	0	(HexNAc)4(Hex)5_73:0	N5:(HexNAc)4(Hex)5_73:0:1000.00
EEQYN(+1622.58)STYR	(HexNAc)4(Hex)5	146	NLink		0	1	32.48	34.43	30.53	100	2811.08	1622.58	9	4.2	1406.05	2	10.5341	1.3399	1.3539		892	Glycopeptide_IgG_100ng_Trypsin-ON_one-column_MCC_glycopeptide_method_0806_Slot1-31_1_1397.d	P01857|IGHG1_HUMAN	5	0	(HexNAc)4(Hex)5_73:0	N5:(HexNAc)4(Hex)5_73:0:1000.00
EEQYN(+1622.58)STYR	(HexNAc)4(Hex)5	146	NLink		0	0	58.62	50.47	66.76	100	2811.08	1622.58	9	6.7	1406.56	2	11.3658	1.3258	1.3399	37200	1131	Glycopeptide_IgG_100ng_Trypsin-ON_one-column_MCC_glycopeptide_method_0806_Slot1-31_1_1400.d	P01857|IGHG1_HUMAN	5	1046	(HexNAc)4(Hex)5_73:0	N5:(HexNAc)4(Hex)5_73:0:1000.00
EEQYN(+1622.58)STYR	(HexNAc)4(Hex)5	146	NLink		0	2	60.29	44.62	75.96	100	2811.08	1622.58	9	8.8	1407.07	2	11.3107	1.3758	1.3898		1122	Glycopeptide_IgG_100ng_Trypsin-ON_one-column_MCC_glycopeptide_method_0806_Slot1-31_1_1400.d	P01857|IGHG1_HUMAN	5	0	(HexNAc)4(Hex)5_73:0	N5:(HexNAc)4(Hex)5_73:0:1000.00
EEQYN(+1622.58)STYR	(HexNAc)4(Hex)5	146	NLink		0	0	77.83	62.93	92.72	100	2811.08	1622.58	9	8.6	938.044	3	11.3486	0.9888	1.0029		1141	Glycopeptide_IgG_100ng_Trypsin-ON_one-column_MCC_glycopeptide_method_0806_Slot1-31_1_1400.d	P01857|IGHG1_HUMAN	5	0	(HexNAc)4(Hex)5_73:0	N5:(HexNAc)4(Hex)5_73:0:1000.00
EEQYN(+1622.58)STYR	(HexNAc)4(Hex)5	146	NLink		0	0	57.57	49.99	65.15	100	2811.08	1622.58	9	3.5	938.039	3	11.3486	0.9313	0.9455		1143	Glycopeptide_IgG_100ng_Trypsin-ON_one-column_MCC_glycopeptide_method_0806_Slot1-31_1_1400.d	P01857|IGHG1_HUMAN	5	0	(HexNAc)4(Hex)5_73:0	N5:(HexNAc)4(Hex)5_73:0:1000.00
EEQYN(+1622.58)STYR	(HexNAc)4(Hex)5	146	NLink		0	1	69.24	51.7	86.77	100	2811.08	1622.58	9	-0.7	937.699	3	11.3486	1.017	1.0311		1140	Glycopeptide_IgG_100ng_Trypsin-ON_one-column_MCC_glycopeptide_method_0806_Slot1-31_1_1400.d	P01857|IGHG1_HUMAN	5	0	(HexNAc)4(Hex)5_73:0	N5:(HexNAc)4(Hex)5_73:0:1000.00
EEQYN(+1622.58)STYR	(HexNAc)4(Hex)5	146	NLink		0	1	60.41	44.62	76.19	100	2811.08	1622.58	9	0.2	1406.05	2	11.2727	1.325	1.339		1096	Glycopeptide_IgG_100ng_Trypsin-ON_one-column_MCC_glycopeptide_method_0806_Slot1-31_1_1400.d	P01857|IGHG1_HUMAN	5	0	(HexNAc)4(Hex)5_73:0	N5:(HexNAc)4(Hex)5_73:0:1000.00
EEQYN(+1622.58)STYR	(HexNAc)4(Hex)5	146	NLink		0	0	41.28	44.62	37.95	100	2811.08	1622.58	9	5	1406.56	2	11.1254	1.3074	1.3215	801	1030	Glycopeptide_IgG_100ng_Trypsin-ON_one-column_MCC_glycopeptide_method_0806_Slot1-31_1_1400.d	P01857|IGHG1_HUMAN	5	1045	(HexNAc)4(Hex)5_73:0	N5:(HexNAc)4(Hex)5_73:0:1000.00
EEQYN(+1622.58)STYR	(HexNAc)4(Hex)5	146	NLink		0	0	58.07	49.33	66.81	100	2811.08	1622.58	9	6.7	1406.56	2	11.3658	1.3556	1.3697	37200	1130	Glycopeptide_IgG_100ng_Trypsin-ON_one-column_MCC_glycopeptide_method_0806_Slot1-31_1_1400.d	P01857|IGHG1_HUMAN	5	1046	(HexNAc)4(Hex)5_73:0	N5:(HexNAc)4(Hex)5_73:0:1000.00
EEQYN(+1622.58)STYR	(HexNAc)4(Hex)5	146	NLink		0	0	53.65	44.88	62.41	100	2811.08	1622.58	9	3.5	938.039	3	11.3486	0.9313	0.9455		1148	Glycopeptide_IgG_100ng_Trypsin-ON_one-column_MCC_glycopeptide_method_0806_Slot1-31_1_1400.d	P01857|IGHG1_HUMAN	5	0	(HexNAc)4(Hex)5_73:0	N5:(HexNAc)4(Hex)5_73:0:1000.00
EEQYN(+1622.58)STYR	(HexNAc)4(Hex)5	146	NLink		0	1	59.33	44.62	74.05	100	2811.08	1622.58	9	-8.2	1406.03	2	10.8173	1.3372	1.3513		920	Glycopeptide_IgG_100ng_Trypsin-ON_one-column_MCC_glycopeptide_method_0806_Slot1-31_1_1400.d	P01857|IGHG1_HUMAN	5	0	(HexNAc)4(Hex)5_73:0	N5:(HexNAc)4(Hex)5_73:0:1000.00
EEQYN(+1622.58)STY	(HexNAc)4(Hex)5	146	NLink		0	2	48.25	32.57	63.93	100	2654.98	1622.58	8	8.7	1329.01	2	16.1344	1.2995	1.3136	2430	2810	Glycopeptide_IgG_100ng_Trypsin-ON_one-column_MCC_glycopeptide_method_0806_Slot1-31_1_1397.d	P01857|IGHG1_HUMAN	5	786	(HexNAc)4(Hex)5_73:0	N5:(HexNAc)4(Hex)5_73:0:1000.00
EEQYN(+1622.58)STY	(HexNAc)4(Hex)5	146	NLink		0	2	48.25	26.83	69.67	100	2654.98	1622.58	8	9	1329.01	2	16.3825	1.296	1.3101	3080	2870	Glycopeptide_IgG_100ng_Trypsin-ON_one-column_MCC_glycopeptide_method_0806_Slot1-31_1_1400.d	P01857|IGHG1_HUMAN	5	802	(HexNAc)4(Hex)5_73:0	N5:(HexNAc)4(Hex)5_73:0:1000.00
EEQYN(+1647.61)STFR	(HexNAc)5(Hex)3(Fuc)1	194	NLink		0	0	54.85	65.07	44.63	100	2820.12	1647.61	9	2.1	1411.07	2	15.073	1.3504	1.3644	30200	2605	Glycopeptide_IgG_100ng_Trypsin-ON_one-column_MCC_glycopeptide_method_0806_Slot1-31_1_1397.d	P01860|IGHG3_HUMAN	5	1053	(HexNAc)5(Hex)3(Fuc)1_97:0	N5:(HexNAc)5(Hex)3(Fuc)1_97:0:1000.00
EEQYN(+1647.61)STFR	(HexNAc)5(Hex)3(Fuc)1	194	NLink		0	0	51.84	68.69	34.99	100	2820.12	1647.61	9	-1.4	1411.07	2	15.0853	1.3267	1.3407	584	2615	Glycopeptide_IgG_100ng_Trypsin-ON_one-column_MCC_glycopeptide_method_0806_Slot1-31_1_1397.d	P01860|IGHG3_HUMAN	5	1050	(HexNAc)5(Hex)3(Fuc)1_97:0	N5:(HexNAc)5(Hex)3(Fuc)1_97:0:1000.00
EEQYN(+1647.61)STFR	(HexNAc)5(Hex)3(Fuc)1	194	NLink		0	0	50.48	62.25	38.7	100	2820.12	1647.61	9	1.5	1411.07	2	15.2969	1.3232	1.3372	37700	2635	Glycopeptide_IgG_100ng_Trypsin-ON_one-column_MCC_glycopeptide_method_0806_Slot1-31_1_1400.d	P01860|IGHG3_HUMAN	5	1066	(HexNAc)5(Hex)3(Fuc)1_97:0	N5:(HexNAc)5(Hex)3(Fuc)1_97:0:1000.00
EEQYN(+1647.61)STYR	(HexNAc)5(Hex)3(Fuc)1	194	NLink		0	4	25.58	20.78	30.38	100	2836.12	1647.61	9	-7.8	1420.06	2	16.5664	1.2969	1.3109	2000	2934	Glycopeptide_IgG_100ng_Trypsin-ON_one-column_MCC_glycopeptide_method_0806_Slot1-31_1_1397.d	P01857|IGHG1_HUMAN	5	1095	(HexNAc)5(Hex)3(Fuc)1_97:0	N5:(HexNAc)5(Hex)3(Fuc)1_97:0:1000.00
EEQYN(+1647.61)STYR	(HexNAc)5(Hex)3(Fuc)1	194	NLink		0	1	46.88	55.27	38.49	100	2836.12	1647.61	9	8.6	1418.57	2	11.712	1.3486	1.3627		1553	Glycopeptide_IgG_100ng_Trypsin-ON_one-column_MCC_glycopeptide_method_0806_Slot1-31_1_1397.d	P01857|IGHG1_HUMAN	5	0	(HexNAc)5(Hex)3(Fuc)1_97:0	N5:(HexNAc)5(Hex)3(Fuc)1_97:0:1000.00
EEQYN(+1647.61)STYR	(HexNAc)5(Hex)3(Fuc)1	194	NLink		0	0	75.27	75.27	75.27	100	2836.12	1647.61	9	3.1	1419.07	2	11.6781	1.3521	1.3662	131000	1486	Glycopeptide_IgG_100ng_Trypsin-ON_one-column_MCC_glycopeptide_method_0806_Slot1-31_1_1397.d	P01857|IGHG1_HUMAN	5	1090	(HexNAc)5(Hex)3(Fuc)1_97:0	N5:(HexNAc)5(Hex)3(Fuc)1_97:0:1000.00
EEQYN(+1647.61)STYR	(HexNAc)5(Hex)3(Fuc)1	194	NLink		0	0	74.36	75.08	73.64	100	2836.12	1647.61	9	-1.2	946.378	3	11.6775	0.9764	0.9905	16000	1507	Glycopeptide_IgG_100ng_Trypsin-ON_one-column_MCC_glycopeptide_method_0806_Slot1-31_1_1397.d	P01857|IGHG1_HUMAN	5	146	(HexNAc)5(Hex)3(Fuc)1_97:0	N5:(HexNAc)5(Hex)3(Fuc)1_97:0:1000.00
EEQYN(+1647.61)STYR	(HexNAc)5(Hex)3(Fuc)1	194	NLink		0	1	66.53	54.5	78.55	100	2836.12	1647.61	9	4.5	1418.57	2	11.6739	1.3329	1.3469		1519	Glycopeptide_IgG_100ng_Trypsin-ON_one-column_MCC_glycopeptide_method_0806_Slot1-31_1_1397.d	P01857|IGHG1_HUMAN	5	0	(HexNAc)5(Hex)3(Fuc)1_97:0	N5:(HexNAc)5(Hex)3(Fuc)1_97:0:1000.00
EEQYN(+1647.61)STYR	(HexNAc)5(Hex)3(Fuc)1	194	NLink		0	0	71.05	72.31	69.79	100	2836.12	1647.61	9	3.1	1419.07	2	11.6781	1.3451	1.3592	131000	1443	Glycopeptide_IgG_100ng_Trypsin-ON_one-column_MCC_glycopeptide_method_0806_Slot1-31_1_1397.d	P01857|IGHG1_HUMAN	5	1090	(HexNAc)5(Hex)3(Fuc)1_97:0	N5:(HexNAc)5(Hex)3(Fuc)1_97:0:1000.00
EEQYN(+1647.61)STYR	(HexNAc)5(Hex)3(Fuc)1	194	NLink		0	1	59.83	65.22	54.44	100	2836.12	1647.61	9	4.5	1418.57	2	11.6739	1.3767	1.3907		1518	Glycopeptide_IgG_100ng_Trypsin-ON_one-column_MCC_glycopeptide_method_0806_Slot1-31_1_1397.d	P01857|IGHG1_HUMAN	5	0	(HexNAc)5(Hex)3(Fuc)1_97:0	N5:(HexNAc)5(Hex)3(Fuc)1_97:0:1000.00
EEQYN(+1647.61)STYR	(HexNAc)5(Hex)3(Fuc)1	194	NLink		0	0	71.86	82.51	61.2	100	2836.12	1647.61	9	-1.2	946.378	3	11.6775	1.0179	1.032	16000	1496	Glycopeptide_IgG_100ng_Trypsin-ON_one-column_MCC_glycopeptide_method_0806_Slot1-31_1_1397.d	P01857|IGHG1_HUMAN	5	146	(HexNAc)5(Hex)3(Fuc)1_97:0	N5:(HexNAc)5(Hex)3(Fuc)1_97:0:1000.00
EEQYN(+1647.61)STYR	(HexNAc)5(Hex)3(Fuc)1	194	NLink		0	0	53.57	67.4	39.75	100	2836.12	1647.61	9	3.1	1419.07	2	11.6781	1.3565	1.3705	131000	1503	Glycopeptide_IgG_100ng_Trypsin-ON_one-column_MCC_glycopeptide_method_0806_Slot1-31_1_1397.d	P01857|IGHG1_HUMAN	5	1090	(HexNAc)5(Hex)3(Fuc)1_97:0	N5:(HexNAc)5(Hex)3(Fuc)1_97:0:1000.00
EEQYN(+1647.61)STYR	(HexNAc)5(Hex)3(Fuc)1	194	NLink		0	0	50.53	65.46	35.6	100	2836.12	1647.61	9	3.1	1419.07	2	11.6781	1.339	1.353	131000	1510	Glycopeptide_IgG_100ng_Trypsin-ON_one-column_MCC_glycopeptide_method_0806_Slot1-31_1_1397.d	P01857|IGHG1_HUMAN	5	1090	(HexNAc)5(Hex)3(Fuc)1_97:0	N5:(HexNAc)5(Hex)3(Fuc)1_97:0:1000.00
EEQYN(+1647.61)STYR	(HexNAc)5(Hex)3(Fuc)1	194	NLink		0	0	61.16	58.89	63.44	100	2836.12	1647.61	9	-1.2	946.378	3	11.6775	1.0144	1.0285	16000	1529	Glycopeptide_IgG_100ng_Trypsin-ON_one-column_MCC_glycopeptide_method_0806_Slot1-31_1_1397.d	P01857|IGHG1_HUMAN	5	146	(HexNAc)5(Hex)3(Fuc)1_97:0	N5:(HexNAc)5(Hex)3(Fuc)1_97:0:1000.00
EEQYN(+1647.61)STYR	(HexNAc)5(Hex)3(Fuc)1	194	NLink		0	0	65.27	68.8	61.75	100	2836.12	1647.61	9	-1.2	946.378	3	11.6775	0.9517	0.9658	16000	1508	Glycopeptide_IgG_100ng_Trypsin-ON_one-column_MCC_glycopeptide_method_0806_Slot1-31_1_1397.d	P01857|IGHG1_HUMAN	5	146	(HexNAc)5(Hex)3(Fuc)1_97:0	N5:(HexNAc)5(Hex)3(Fuc)1_97:0:1000.00
EEQYN(+1647.61)STYR	(HexNAc)5(Hex)3(Fuc)1	194	NLink		0	0	53.57	58.83	48.31	100	2836.12	1647.61	9	5	1419.07	2	11.9014	1.3407	1.3548	139000	1493	Glycopeptide_IgG_100ng_Trypsin-ON_one-column_MCC_glycopeptide_method_0806_Slot1-31_1_1400.d	P01857|IGHG1_HUMAN	5	1105	(HexNAc)5(Hex)3(Fuc)1_97:0	N5:(HexNAc)5(Hex)3(Fuc)1_97:0:1000.00
EEQYN(+1647.61)STYR	(HexNAc)5(Hex)3(Fuc)1	194	NLink		0	0	65.35	73.07	57.63	100	2836.12	1647.61	9	4.3	946.384	3	11.8921	0.9738	0.9879	9250	1500	Glycopeptide_IgG_100ng_Trypsin-ON_one-column_MCC_glycopeptide_method_0806_Slot1-31_1_1400.d	P01857|IGHG1_HUMAN	5	157	(HexNAc)5(Hex)3(Fuc)1_97:0	N5:(HexNAc)5(Hex)3(Fuc)1_97:0:1000.00
EEQYN(+1647.61)STYR	(HexNAc)5(Hex)3(Fuc)1	194	NLink		0	0	53.15	72.43	33.87	100	2836.12	1647.61	9	4.3	946.384	3	11.8921	0.9773	0.9914	9250	1518	Glycopeptide_IgG_100ng_Trypsin-ON_one-column_MCC_glycopeptide_method_0806_Slot1-31_1_1400.d	P01857|IGHG1_HUMAN	5	157	(HexNAc)5(Hex)3(Fuc)1_97:0	N5:(HexNAc)5(Hex)3(Fuc)1_97:0:1000.00
EEQYN(+1647.61)STYR	(HexNAc)5(Hex)3(Fuc)1	194	NLink		0	0	67.82	81.24	54.4	100	2836.12	1647.61	9	3.1	946.382	3	11.8808	1.0117	1.0259		1517	Glycopeptide_IgG_100ng_Trypsin-ON_one-column_MCC_glycopeptide_method_0806_Slot1-31_1_1400.d	P01857|IGHG1_HUMAN	5	0	(HexNAc)5(Hex)3(Fuc)1_97:0	N5:(HexNAc)5(Hex)3(Fuc)1_97:0:1000.00
EEQYN(+1647.61)STYR	(HexNAc)5(Hex)3(Fuc)1	194	NLink		0	0	64.65	67.57	61.72	100	2836.12	1647.61	9	5	1419.07	2	11.9014	1.3443	1.3583	139000	1477	Glycopeptide_IgG_100ng_Trypsin-ON_one-column_MCC_glycopeptide_method_0806_Slot1-31_1_1400.d	P01857|IGHG1_HUMAN	5	1105	(HexNAc)5(Hex)3(Fuc)1_97:0	N5:(HexNAc)5(Hex)3(Fuc)1_97:0:1000.00
EEQYN(+1647.61)STYR	(HexNAc)5(Hex)3(Fuc)1	194	NLink		0	0	47.55	61.77	33.33	100	2836.12	1647.61	9	5	1419.07	2	11.9014	1.3881	1.4021	139000	1541	Glycopeptide_IgG_100ng_Trypsin-ON_one-column_MCC_glycopeptide_method_0806_Slot1-31_1_1400.d	P01857|IGHG1_HUMAN	5	1105	(HexNAc)5(Hex)3(Fuc)1_97:0	N5:(HexNAc)5(Hex)3(Fuc)1_97:0:1001.00
EEQYN(+1647.61)STYR	(HexNAc)5(Hex)3(Fuc)1	194	NLink		0	1	60.43	53.42	67.43	100	2836.12	1647.61	9	4.7	1418.57	2	11.8808	1.3302	1.3443		1507	Glycopeptide_IgG_100ng_Trypsin-ON_one-column_MCC_glycopeptide_method_0806_Slot1-31_1_1400.d	P01857|IGHG1_HUMAN	5	0	(HexNAc)5(Hex)3(Fuc)1_97:0	N5:(HexNAc)5(Hex)3(Fuc)1_97:0:1000.00
EEQYN(+1663.61)STFR	(HexNAc)5(Hex)4	198	NLink		0	0	49.28	61.21	37.35	0	2836.12	1663.61	9	2	1419.07	2	14.9308	1.3749	1.3889	1520	2552	Glycopeptide_IgG_100ng_Trypsin-ON_one-column_MCC_glycopeptide_method_0806_Slot1-31_1_1397.d	P01860|IGHG3_HUMAN	5	1089	(HexNAc)5(Hex)4_98:0	N5:(HexNAc)5(Hex)4_98:0:1001.00
EEQYN(+1663.61)STFR	(HexNAc)5(Hex)4	198	NLink		0	0	48.78	64.4	33.15	0	2836.12	1663.61	9	-1.4	1419.06	2	15.147	1.3714	1.3854	1620	2564	Glycopeptide_IgG_100ng_Trypsin-ON_one-column_MCC_glycopeptide_method_0806_Slot1-31_1_1400.d	P01860|IGHG3_HUMAN	5	1103	(HexNAc)5(Hex)4_98:0	N5:(HexNAc)5(Hex)4_98:0:1000.00
EEQYN(+1663.61)STYR	(HexNAc)5(Hex)4	198	NLink		0	2	46.73	31.37	62.1	0	2852.11	1663.61	9	11	1427.58	2	11.6896	1.3986	1.4126	3730	1484	Glycopeptide_IgG_100ng_Trypsin-ON_one-column_MCC_glycopeptide_method_0806_Slot1-31_1_1397.d	P01857|IGHG1_HUMAN	5	1125	(HexNAc)5(Hex)4_99:0	N5:(HexNAc)5(Hex)4_99:0:1000.00
EEQYN(+1663.61)STYR	(HexNAc)5(Hex)4	198	NLink		0	0	53.62	70.96	36.28	0	2852.11	1663.61	9	-1.5	951.71	3	11.5216	1.0029	1.017		1401	Glycopeptide_IgG_100ng_Trypsin-ON_one-column_MCC_glycopeptide_method_0806_Slot1-31_1_1397.d	P01857|IGHG1_HUMAN	5	0	(HexNAc)5(Hex)4_99:0	N5:(HexNAc)5(Hex)4_99:0:1000.00
EEQYN(+1663.61)STYR	(HexNAc)5(Hex)4	198	NLink		0	2	33.82	20.96	46.68	0	2852.11	1663.61	9	11	1427.58	2	11.6896	1.4038	1.4178	3730	1517	Glycopeptide_IgG_100ng_Trypsin-ON_one-column_MCC_glycopeptide_method_0806_Slot1-31_1_1397.d	P01857|IGHG1_HUMAN	5	1125	(HexNAc)5(Hex)4_99:0	N5:(HexNAc)5(Hex)4_99:0:1000.00
EEQYN(+1663.61)STYR	(HexNAc)5(Hex)4	198	NLink		0	0	63.03	81.8	44.26	0	2852.11	1663.61	9	2	951.713	3	11.5266	1.0329	1.047	3370	1400	Glycopeptide_IgG_100ng_Trypsin-ON_one-column_MCC_glycopeptide_method_0806_Slot1-31_1_1397.d	P01857|IGHG1_HUMAN	5	154	(HexNAc)5(Hex)4_99:0	N5:(HexNAc)5(Hex)4_99:0:1000.00
EEQYN(+1663.61)STYR	(HexNAc)5(Hex)4	198	NLink		0	0	55.88	79.3	32.47	0	2852.11	1663.61	9	-3	951.708	3	11.525	0.9632	0.9773	1590	1378	Glycopeptide_IgG_100ng_Trypsin-ON_one-column_MCC_glycopeptide_method_0806_Slot1-31_1_1397.d	P01857|IGHG1_HUMAN	5	153	(HexNAc)5(Hex)4_99:0	N5:(HexNAc)5(Hex)4_99:0:1000.00
EEQYN(+1663.61)STYR	(HexNAc)5(Hex)4	198	NLink		0	0	67.01	69.38	64.64	0	2852.11	1663.61	9	3.6	1427.07	2	11.5267	1.367	1.3811	34600	1368	Glycopeptide_IgG_100ng_Trypsin-ON_one-column_MCC_glycopeptide_method_0806_Slot1-31_1_1397.d	P01857|IGHG1_HUMAN	5	1123	(HexNAc)5(Hex)4_99:0	N5:(HexNAc)5(Hex)4_99:0:1000.00
EEQYN(+1663.61)STYR	(HexNAc)5(Hex)4	198	NLink		0	0	70.34	83.09	57.58	0	2852.11	1663.61	9	2	951.713	3	11.5266	1.0294	1.0435	3370	1384	Glycopeptide_IgG_100ng_Trypsin-ON_one-column_MCC_glycopeptide_method_0806_Slot1-31_1_1397.d	P01857|IGHG1_HUMAN	5	154	(HexNAc)5(Hex)4_99:0	N5:(HexNAc)5(Hex)4_99:0:1000.00
EEQYN(+1663.61)STYR	(HexNAc)5(Hex)4	198	NLink		0	0	71.93	80.11	63.76	0	2852.11	1663.61	9	3.6	1427.07	2	11.5267	1.3828	1.3968	34600	1390	Glycopeptide_IgG_100ng_Trypsin-ON_one-column_MCC_glycopeptide_method_0806_Slot1-31_1_1397.d	P01857|IGHG1_HUMAN	5	1123	(HexNAc)5(Hex)4_99:0	N5:(HexNAc)5(Hex)4_99:0:1000.00
EEQYN(+1663.61)STYR	(HexNAc)5(Hex)4	198	NLink		0	0	77.88	79.49	76.28	0	2852.11	1663.61	9	-6.6	951.705	3	11.4836	1.0011	1.0153		1385	Glycopeptide_IgG_100ng_Trypsin-ON_one-column_MCC_glycopeptide_method_0806_Slot1-31_1_1397.d	P01857|IGHG1_HUMAN	5	0	(HexNAc)5(Hex)4_99:0	N5:(HexNAc)5(Hex)4_99:0:1000.00
EEQYN(+1663.61)STYR	(HexNAc)5(Hex)4	198	NLink		0	0	59.93	70.17	49.7	0	2852.11	1663.61	9	3.8	951.715	3	11.7286	1.0003	1.0144		1398	Glycopeptide_IgG_100ng_Trypsin-ON_one-column_MCC_glycopeptide_method_0806_Slot1-31_1_1400.d	P01857|IGHG1_HUMAN	5	0	(HexNAc)5(Hex)4_99:0	N5:(HexNAc)5(Hex)4_99:0:1000.00
EEQYN(+1663.61)STYR	(HexNAc)5(Hex)4	198	NLink		0	1	59.23	55.08	63.37	0	2852.11	1663.61	9	3.2	1426.56	2	11.7286	1.3495	1.3635		1400	Glycopeptide_IgG_100ng_Trypsin-ON_one-column_MCC_glycopeptide_method_0806_Slot1-31_1_1400.d	P01857|IGHG1_HUMAN	5	0	(HexNAc)5(Hex)4_99:0	N5:(HexNAc)5(Hex)4_99:0:1000.00
EEQYN(+1663.61)STYR	(HexNAc)5(Hex)4	198	NLink		0	6	22.39	13.64	31.15	0	2852.11	1663.61	9	2	1428.58	2	16.8121	1.3705	1.3846	42900	2997	Glycopeptide_IgG_100ng_Trypsin-ON_one-column_MCC_glycopeptide_method_0806_Slot1-31_1_1400.d	P01857|IGHG1_HUMAN	5	1151	(HexNAc)5(Hex)4_99:0	N5:(HexNAc)5(Hex)4_99:0:1000.00
EEQYN(+1663.61)STYR	(HexNAc)5(Hex)4	198	NLink		0	0	66.22	64.57	67.87	0	2852.11	1663.61	9	0.9	1427.06	2	11.757	1.3662	1.3802	35800	1383	Glycopeptide_IgG_100ng_Trypsin-ON_one-column_MCC_glycopeptide_method_0806_Slot1-31_1_1400.d	P01857|IGHG1_HUMAN	5	1139	(HexNAc)5(Hex)4_99:0	N5:(HexNAc)5(Hex)4_99:0:1000.00
EEQYN(+1663.61)STYR	(HexNAc)5(Hex)4	198	NLink		0	2	54.68	35.4	73.96	0	2852.11	1663.61	9	9.1	1427.58	2	11.9158	1.3994	1.4135	5780	1505	Glycopeptide_IgG_100ng_Trypsin-ON_one-column_MCC_glycopeptide_method_0806_Slot1-31_1_1400.d	P01857|IGHG1_HUMAN	5	1144	(HexNAc)5(Hex)4_99:0	N5:(HexNAc)5(Hex)4_99:0:1000.00
EEQYN(+1663.61)STYR	(HexNAc)5(Hex)4	198	NLink		0	0	48.28	46.38	50.18	0	2852.11	1663.61	9	0.9	1427.06	2	11.757	1.3679	1.3819	35800	1396	Glycopeptide_IgG_100ng_Trypsin-ON_one-column_MCC_glycopeptide_method_0806_Slot1-31_1_1400.d	P01857|IGHG1_HUMAN	5	1139	(HexNAc)5(Hex)4_99:0	N5:(HexNAc)5(Hex)4_99:0:1000.00
EEQYN(+1663.61)STYR	(HexNAc)5(Hex)4	198	NLink		0	0	56.48	69.07	43.89	0	2852.11	1663.61	9	1.5	951.713	3	11.7564	0.9693	0.9835	2640	1393	Glycopeptide_IgG_100ng_Trypsin-ON_one-column_MCC_glycopeptide_method_0806_Slot1-31_1_1400.d	P01857|IGHG1_HUMAN	5	165	(HexNAc)5(Hex)4_99:0	N5:(HexNAc)5(Hex)4_99:0:1000.00
EEQYN(+1663.61)STYR	(HexNAc)5(Hex)4	198	NLink		0	0	65.71	72.64	58.77	0	2852.11	1663.61	9	0	951.711	3	11.7583	1.0285	1.0426	3770	1397	Glycopeptide_IgG_100ng_Trypsin-ON_one-column_MCC_glycopeptide_method_0806_Slot1-31_1_1400.d	P01857|IGHG1_HUMAN	5	164	(HexNAc)5(Hex)4_99:0	N5:(HexNAc)5(Hex)4_99:0:1000.00
EEQYN(+1694.60)STYR	(HexNAc)3(Hex)4(Fuc)1(NeuAc)1	48	NLink		0	0	49.34	61.71	36.98	0	2883.11	1694.6	9	-1.8	1442.56	2	14.0768	1.3223	1.3364	2620	2198	Glycopeptide_IgG_100ng_Trypsin-ON_one-column_MCC_glycopeptide_method_0806_Slot1-31_1_1397.d	P01857|IGHG1_HUMAN	5	1173	(HexNAc)3(Hex)4(Fuc)1(NeuAc)1_24:0	N5:(HexNAc)3(Hex)4(Fuc)1(NeuAc)1_24:0:1000.00
EEQYN(+1694.60)STYR	(HexNAc)3(Hex)4(Fuc)1(NeuAc)1	48	NLink		0	0	44.83	58.86	30.81	0	2883.11	1694.6	9	1.2	1442.56	2	14.302	1.3215	1.3355	3270	2216	Glycopeptide_IgG_100ng_Trypsin-ON_one-column_MCC_glycopeptide_method_0806_Slot1-31_1_1400.d	P01857|IGHG1_HUMAN	5	1197	(HexNAc)3(Hex)4(Fuc)1(NeuAc)1_24:0	N5:(HexNAc)3(Hex)4(Fuc)1(NeuAc)1_24:0:1000.00
EEQYN(+1751.62)STYR	(HexNAc)4(Hex)4(NeuAc)1	142	NLink		0	0	56.56	63.98	49.14	0	2940.13	1751.62	9	0.5	1471.07	2	14.0637	1.3609	1.3749	4340	2182	Glycopeptide_IgG_100ng_Trypsin-ON_one-column_MCC_glycopeptide_method_0806_Slot1-31_1_1397.d	P01857|IGHG1_HUMAN	5	1229	(HexNAc)4(Hex)4(NeuAc)1_71:0	N5:(HexNAc)4(Hex)4(NeuAc)1_71:0:1000.00
EEQYN(+1751.62)STYR	(HexNAc)4(Hex)4(NeuAc)1	142	NLink		0	0	47.71	55.89	39.52	0	2940.13	1751.62	9	0.5	1471.07	2	14.0637	1.3635	1.3776	4340	2209	Glycopeptide_IgG_100ng_Trypsin-ON_one-column_MCC_glycopeptide_method_0806_Slot1-31_1_1397.d	P01857|IGHG1_HUMAN	5	1229	(HexNAc)4(Hex)4(NeuAc)1_71:0	N5:(HexNAc)4(Hex)4(NeuAc)1_71:0:1000.00
EEQYN(+1751.62)STYR	(HexNAc)4(Hex)4(NeuAc)1	142	NLink		0	0	57.13	68.15	46.1	0	2940.13	1751.62	9	-0.9	1471.07	2	14.2927	1.3802	1.3942	5540	2201	Glycopeptide_IgG_100ng_Trypsin-ON_one-column_MCC_glycopeptide_method_0806_Slot1-31_1_1400.d	P01857|IGHG1_HUMAN	5	1266	(HexNAc)4(Hex)4(NeuAc)1_71:0	N5:(HexNAc)4(Hex)4(NeuAc)1_71:0:1000.00
EEQYN(+1751.62)STYR	(HexNAc)4(Hex)4(NeuAc)1	142	NLink		0	0	47.26	58.22	36.3	0	2940.13	1751.62	9	-4.8	1471.06	2	14.231	1.3171	1.3311		2181	Glycopeptide_IgG_100ng_Trypsin-ON_one-column_MCC_glycopeptide_method_0806_Slot1-31_1_1400.d	P01857|IGHG1_HUMAN	5	0	(HexNAc)4(Hex)4(NeuAc)1_71:0	N5:(HexNAc)4(Hex)4(NeuAc)1_71:0:1000.00
EEQYN(+1751.62)STYR	(HexNAc)4(Hex)4(NeuAc)1	142	NLink		0	0	66.34	58.23	74.45	0	2940.13	1751.62	9	-0.9	1471.07	2	14.2927	1.3592	1.3732	5540	2180	Glycopeptide_IgG_100ng_Trypsin-ON_one-column_MCC_glycopeptide_method_0806_Slot1-31_1_1400.d	P01857|IGHG1_HUMAN	5	1266	(HexNAc)4(Hex)4(NeuAc)1_71:0	N5:(HexNAc)4(Hex)4(NeuAc)1_71:0:1000.00
EEQYN(+1751.62)STYR	(HexNAc)4(Hex)4(NeuAc)1	142	NLink		0	0	60.92	55.05	66.79	0	2940.13	1751.62	9	-0.9	1471.07	2	14.2927	1.3574	1.3714	5540	2202	Glycopeptide_IgG_100ng_Trypsin-ON_one-column_MCC_glycopeptide_method_0806_Slot1-31_1_1400.d	P01857|IGHG1_HUMAN	5	1266	(HexNAc)4(Hex)4(NeuAc)1_71:0	N5:(HexNAc)4(Hex)4(NeuAc)1_71:0:1000.00
EEQYN(+1768.64)STFR	(HexNAc)4(Hex)5(Fuc)1	148	NLink		0	0	51.11	54.35	47.86	100	2941.15	1768.64	9	1	1471.58	2	14.5153	1.41	1.424	78500	2366	Glycopeptide_IgG_100ng_Trypsin-ON_one-column_MCC_glycopeptide_method_0806_Slot1-31_1_1397.d	P01860|IGHG3_HUMAN	5	1236	(HexNAc)4(Hex)5(Fuc)1_74:0	N5:(HexNAc)4(Hex)5(Fuc)1_74:0:1000.00
EEQYN(+1768.64)STFR	(HexNAc)4(Hex)5(Fuc)1	148	NLink		0	0	70.09	59.69	80.49	100	2941.15	1768.64	9	0.4	981.39	3	14.5185	0.9914	1.0056	10100	2354	Glycopeptide_IgG_100ng_Trypsin-ON_one-column_MCC_glycopeptide_method_0806_Slot1-31_1_1397.d	P01860|IGHG3_HUMAN	5	180	(HexNAc)4(Hex)5(Fuc)1_74:0	N5:(HexNAc)4(Hex)5(Fuc)1_74:0:1000.00
EEQYN(+1768.64)STFR	(HexNAc)4(Hex)5(Fuc)1	148	NLink		0	0	49.39	58.39	40.38	100	2941.15	1768.64	9	1	1471.58	2	14.5153	1.374	1.3881	78500	2343	Glycopeptide_IgG_100ng_Trypsin-ON_one-column_MCC_glycopeptide_method_0806_Slot1-31_1_1397.d	P01860|IGHG3_HUMAN	5	1236	(HexNAc)4(Hex)5(Fuc)1_74:0	N5:(HexNAc)4(Hex)5(Fuc)1_74:0:1000.00
EEQYN(+1768.64)STFR	(HexNAc)4(Hex)5(Fuc)1	148	NLink		0	0	48.31	51.73	44.88	100	2941.15	1768.64	9	1	1471.58	2	14.5153	1.403	1.417	78500	2364	Glycopeptide_IgG_100ng_Trypsin-ON_one-column_MCC_glycopeptide_method_0806_Slot1-31_1_1397.d	P01860|IGHG3_HUMAN	5	1236	(HexNAc)4(Hex)5(Fuc)1_74:0	N5:(HexNAc)4(Hex)5(Fuc)1_74:0:1000.00
EEQYN(+1768.64)STFR	(HexNAc)4(Hex)5(Fuc)1	148	NLink		0	0	44.23	56.02	32.43	100	2941.15	1768.64	9	8.8	981.398	3	14.6863	0.9879	1.002		2363	Glycopeptide_IgG_100ng_Trypsin-ON_one-column_MCC_glycopeptide_method_0806_Slot1-31_1_1400.d	P01860|IGHG3_HUMAN	5	0	(HexNAc)4(Hex)5(Fuc)1_74:0	N5:(HexNAc)4(Hex)5(Fuc)1_74:0:1000.00
EEQYN(+1768.64)STFR	(HexNAc)4(Hex)5(Fuc)1	148	NLink		0	0	44.44	50.11	38.76	100	2941.15	1768.64	9	6.6	1471.59	2	14.7331	1.4047	1.4187	87600	2375	Glycopeptide_IgG_100ng_Trypsin-ON_one-column_MCC_glycopeptide_method_0806_Slot1-31_1_1400.d	P01860|IGHG3_HUMAN	5	1273	(HexNAc)4(Hex)5(Fuc)1_74:0	N5:(HexNAc)4(Hex)5(Fuc)1_74:0:1000.00
EEQYN(+1768.64)STFR	(HexNAc)4(Hex)5(Fuc)1	148	NLink		0	0	42.49	54.65	30.33	100	2941.15	1768.64	9	3.7	981.393	3	14.7582	0.9914	1.0056	5710	2385	Glycopeptide_IgG_100ng_Trypsin-ON_one-column_MCC_glycopeptide_method_0806_Slot1-31_1_1400.d	P01860|IGHG3_HUMAN	5	198	(HexNAc)4(Hex)5(Fuc)1_74:0	N5:(HexNAc)4(Hex)5(Fuc)1_74:0:1000.00
EEQYN(+1768.64)STF	(HexNAc)4(Hex)5(Fuc)1	148	NLink		0	0	47.96	59.9	36.01	100	2785.05	1768.64	8	0.9	1393.53	2	21.7598	1.3118	1.3258		4683	Glycopeptide_IgG_100ng_Trypsin-ON_one-column_MCC_glycopeptide_method_0806_Slot1-31_1_1397.d	P01860|IGHG3_HUMAN	5	0	(HexNAc)4(Hex)5(Fuc)1_74:0	N5:(HexNAc)4(Hex)5(Fuc)1_74:0:1000.00
EEQYN(+1768.64)STYR	(HexNAc)4(Hex)5(Fuc)1	148	NLink		0	0	54.05	58.46	49.65	100	2957.14	1768.64	9	3.4	986.725	3	11.1724	1.002	1.0161	34200	1165	Glycopeptide_IgG_100ng_Trypsin-ON_one-column_MCC_glycopeptide_method_0806_Slot1-31_1_1397.d	P01857|IGHG1_HUMAN	5	186	(HexNAc)4(Hex)5(Fuc)1_74:0	N5:(HexNAc)4(Hex)5(Fuc)1_74:0:1000.00
EEQYN(+1768.64)STYR	(HexNAc)4(Hex)5(Fuc)1	148	NLink		0	1	35.65	34.77	36.54	100	2957.14	1768.64	9	-0.8	1479.07	2	11.9018	1.3784	1.3924		1608	Glycopeptide_IgG_100ng_Trypsin-ON_one-column_MCC_glycopeptide_method_0806_Slot1-31_1_1397.d	P01857|IGHG1_HUMAN	5	0	(HexNAc)4(Hex)5(Fuc)1_74:0	N5:(HexNAc)4(Hex)5(Fuc)1_74:0:1000.00
EEQYN(+1768.64)STYR	(HexNAc)4(Hex)5(Fuc)1	148	NLink		0	0	54.36	50.59	58.12	100	2957.14	1768.64	9	1.5	1479.58	2	10.8175	1.3802	1.3942	17600	934	Glycopeptide_IgG_100ng_Trypsin-ON_one-column_MCC_glycopeptide_method_0806_Slot1-31_1_1397.d	P01857|IGHG1_HUMAN	5	1258	(HexNAc)4(Hex)5(Fuc)1_74:0	N5:(HexNAc)4(Hex)5(Fuc)1_74:0:1000.00
EEQYN(+1768.64)STYR	(HexNAc)4(Hex)5(Fuc)1	148	NLink		0	0	40.21	42.21	38.2	100	2957.14	1768.64	9	-1.2	986.72	3	11.1795	1.107	1.1211		1197	Glycopeptide_IgG_100ng_Trypsin-ON_one-column_MCC_glycopeptide_method_0806_Slot1-31_1_1397.d	P01857|IGHG1_HUMAN	5	0	(HexNAc)4(Hex)5(Fuc)1_74:0	N5:(HexNAc)4(Hex)5(Fuc)1_74:0:1000.00
EEQYN(+1768.64)STYR	(HexNAc)4(Hex)5(Fuc)1	148	NLink		0	0	50.2	45.67	54.72	100	2957.14	1768.64	9	1.5	1479.58	2	10.8175	1.3513	1.3653	17600	981	Glycopeptide_IgG_100ng_Trypsin-ON_one-column_MCC_glycopeptide_method_0806_Slot1-31_1_1397.d	P01857|IGHG1_HUMAN	5	1258	(HexNAc)4(Hex)5(Fuc)1_74:0	N5:(HexNAc)4(Hex)5(Fuc)1_74:0:1000.00
EEQYN(+1768.64)STYR	(HexNAc)4(Hex)5(Fuc)1	148	NLink		0	1	34.45	37.75	31.16	100	2957.14	1768.64	9	9.4	1479.09	2	12.8879	1.3767	1.3907		1874	Glycopeptide_IgG_100ng_Trypsin-ON_one-column_MCC_glycopeptide_method_0806_Slot1-31_1_1397.d	P01857|IGHG1_HUMAN	5	0	(HexNAc)4(Hex)5(Fuc)1_74:0	N5:(HexNAc)4(Hex)5(Fuc)1_74:0:1000.00
EEQYN(+1768.64)STYR	(HexNAc)4(Hex)5(Fuc)1	148	NLink		0	0	44.06	49.81	38.3	100	2957.14	1768.64	9	3.4	986.725	3	11.1724	0.9579	0.972	34200	1167	Glycopeptide_IgG_100ng_Trypsin-ON_one-column_MCC_glycopeptide_method_0806_Slot1-31_1_1397.d	P01857|IGHG1_HUMAN	5	186	(HexNAc)4(Hex)5(Fuc)1_74:0	N5:(HexNAc)4(Hex)5(Fuc)1_74:0:1000.00
EEQYN(+1768.64)STYR	(HexNAc)4(Hex)5(Fuc)1	148	NLink		0	0	46.46	51.65	41.28	100	2957.14	1768.64	9	3.4	986.725	3	11.1724	0.9826	0.9967	34200	1177	Glycopeptide_IgG_100ng_Trypsin-ON_one-column_MCC_glycopeptide_method_0806_Slot1-31_1_1397.d	P01857|IGHG1_HUMAN	5	186	(HexNAc)4(Hex)5(Fuc)1_74:0	N5:(HexNAc)4(Hex)5(Fuc)1_74:0:1000.00
EEQYN(+1768.64)STYR	(HexNAc)4(Hex)5(Fuc)1	148	NLink		0	0	46.59	52.84	40.35	100	2957.14	1768.64	9	3.3	1479.58	2	11.1428	1.3881	1.4021	32900	1153	Glycopeptide_IgG_100ng_Trypsin-ON_one-column_MCC_glycopeptide_method_0806_Slot1-31_1_1397.d	P01857|IGHG1_HUMAN	5	1261	(HexNAc)4(Hex)5(Fuc)1_74:0	N5:(HexNAc)4(Hex)5(Fuc)1_74:0:1000.00
EEQYN(+1768.64)STYR	(HexNAc)4(Hex)5(Fuc)1	148	NLink		0	0	50.19	48.25	52.13	100	2957.14	1768.64	9	1.5	1479.58	2	10.8175	1.367	1.3811	17600	965	Glycopeptide_IgG_100ng_Trypsin-ON_one-column_MCC_glycopeptide_method_0806_Slot1-31_1_1397.d	P01857|IGHG1_HUMAN	5	1258	(HexNAc)4(Hex)5(Fuc)1_74:0	N5:(HexNAc)4(Hex)5(Fuc)1_74:0:1000.00
EEQYN(+1768.64)STYR	(HexNAc)4(Hex)5(Fuc)1	148	NLink		0	0	60.92	50.17	71.67	100	2957.14	1768.64	9	1.4	1479.58	2	11.0954	1.3776	1.3916	22100	968	Glycopeptide_IgG_100ng_Trypsin-ON_one-column_MCC_glycopeptide_method_0806_Slot1-31_1_1400.d	P01857|IGHG1_HUMAN	5	1291	(HexNAc)4(Hex)5(Fuc)1_74:0	N5:(HexNAc)4(Hex)5(Fuc)1_74:0:1000.00
EEQYN(+1768.64)STYR	(HexNAc)4(Hex)5(Fuc)1	148	NLink		0	1	36.4	39.86	32.93	100	2957.14	1768.64	9	1.1	986.387	3	11.0069	0.9561	0.9702		991	Glycopeptide_IgG_100ng_Trypsin-ON_one-column_MCC_glycopeptide_method_0806_Slot1-31_1_1400.d	P01857|IGHG1_HUMAN	5	0	(HexNAc)4(Hex)5(Fuc)1_74:0	N5:(HexNAc)4(Hex)5(Fuc)1_74:0:1000.00
EEQYN(+1768.64)STYR	(HexNAc)4(Hex)5(Fuc)1	148	NLink		0	0	55.34	50.85	59.82	100	2957.14	1768.64	9	3.5	986.725	3	11.4391	0.9746	0.9888	26500	1208	Glycopeptide_IgG_100ng_Trypsin-ON_one-column_MCC_glycopeptide_method_0806_Slot1-31_1_1400.d	P01857|IGHG1_HUMAN	5	206	(HexNAc)4(Hex)5(Fuc)1_74:0	N5:(HexNAc)4(Hex)5(Fuc)1_74:0:1000.00
EEQYN(+1768.64)STYR	(HexNAc)4(Hex)5(Fuc)1	148	NLink		0	0	52.32	60.35	44.29	100	2957.14	1768.64	9	3.9	986.725	3	11.4247	1.1096	1.1237		1203	Glycopeptide_IgG_100ng_Trypsin-ON_one-column_MCC_glycopeptide_method_0806_Slot1-31_1_1400.d	P01857|IGHG1_HUMAN	5	0	(HexNAc)4(Hex)5(Fuc)1_74:0	N5:(HexNAc)4(Hex)5(Fuc)1_74:0:1000.00
EEQYN(+1768.64)STYR	(HexNAc)4(Hex)5(Fuc)1	148	NLink		0	0	55.55	59.02	52.08	100	2957.14	1768.64	9	3.5	986.725	3	11.4391	0.9976	1.0117	26500	1207	Glycopeptide_IgG_100ng_Trypsin-ON_one-column_MCC_glycopeptide_method_0806_Slot1-31_1_1400.d	P01857|IGHG1_HUMAN	5	206	(HexNAc)4(Hex)5(Fuc)1_74:0	N5:(HexNAc)4(Hex)5(Fuc)1_74:0:1000.00
EEQYN(+1768.64)STYR	(HexNAc)4(Hex)5(Fuc)1	148	NLink		0	1	40.01	44.62	35.41	100	2957.14	1768.64	9	7.5	1479.09	2	11.3866	1.4073	1.4213		1176	Glycopeptide_IgG_100ng_Trypsin-ON_one-column_MCC_glycopeptide_method_0806_Slot1-31_1_1400.d	P01857|IGHG1_HUMAN	5	0	(HexNAc)4(Hex)5(Fuc)1_74:0	N5:(HexNAc)4(Hex)5(Fuc)1_74:0:1000.00
EEQYN(+1768.64)STYR	(HexNAc)4(Hex)5(Fuc)1	148	NLink		0	0	69.21	53.47	84.96	100	2957.14	1768.64	9	3.5	986.725	3	11.4391	0.9976	1.0117	26500	1188	Glycopeptide_IgG_100ng_Trypsin-ON_one-column_MCC_glycopeptide_method_0806_Slot1-31_1_1400.d	P01857|IGHG1_HUMAN	5	206	(HexNAc)4(Hex)5(Fuc)1_74:0	N5:(HexNAc)4(Hex)5(Fuc)1_74:0:1000.00
EEQYN(+1768.64)STYR	(HexNAc)4(Hex)5(Fuc)1	148	NLink		0	0	46.46	44.62	48.29	100	2957.14	1768.64	9	3.2	1479.58	2	11.4213	1.3811	1.3951	13200	1195	Glycopeptide_IgG_100ng_Trypsin-ON_one-column_MCC_glycopeptide_method_0806_Slot1-31_1_1400.d	P01857|IGHG1_HUMAN	5	1292	(HexNAc)4(Hex)5(Fuc)1_74:0	N5:(HexNAc)4(Hex)5(Fuc)1_74:0:1000.00
EEQYN(+1768.64)STYR	(HexNAc)4(Hex)5(Fuc)1	148	NLink		0	0	34.4	36.75	32.05	100	2957.14	1768.64	9	-1.1	986.72	3	12.0708	0.9517	0.9658		1594	Glycopeptide_IgG_100ng_Trypsin-ON_one-column_MCC_glycopeptide_method_0806_Slot1-31_1_1400.d	P01857|IGHG1_HUMAN	5	0	(HexNAc)4(Hex)5(Fuc)1_74:0	N5:(HexNAc)4(Hex)5(Fuc)1_74:0:1000.00
EEQYN(+1784.63)STFR	(HexNAc)4(Hex)6	168	NLink		0	2	30.89	30.7	31.08	100	2957.14	1784.63	9	9	1480.1	2	14.6863	1.4143	1.4283		2352	Glycopeptide_IgG_100ng_Trypsin-ON_one-column_MCC_glycopeptide_method_0806_Slot1-31_1_1400.d	P01860|IGHG3_HUMAN	5	0	(HexNAc)4(Hex)6_84:0	N5:(HexNAc)4(Hex)6_84:0:1000.00
EEQYN(+1784.63)STF	(HexNAc)4(Hex)6	168	NLink		0	0	46.84	34.7	58.97	100	2801.04	1784.63	8	12.2	1401.55	2	22.119	1.3179	1.332		4818	Glycopeptide_IgG_100ng_Trypsin-ON_one-column_MCC_glycopeptide_method_0806_Slot1-31_1_1400.d	P01860|IGHG3_HUMAN	5	0	(HexNAc)4(Hex)6_84:0	N5:(HexNAc)4(Hex)6_84:0:1000.00
EEQYN(+1784.63)STF	(HexNAc)4(Hex)6	168	NLink		0	2	44.35	37.61	51.09	100	2801.04	1784.63	8	10.7	1402.05	2	22.119	1.3399	1.3539		4817	Glycopeptide_IgG_100ng_Trypsin-ON_one-column_MCC_glycopeptide_method_0806_Slot1-31_1_1400.d	P01860|IGHG3_HUMAN	5	0	(HexNAc)4(Hex)6_84:0	N5:(HexNAc)4(Hex)6_84:0:1000.00
EEQYN(+1784.63)STF	(HexNAc)4(Hex)6	168	NLink		0	2	42.73	33.55	51.91	100	2801.04	1784.63	8	8.5	1402.04	2	22.1363	1.3048	1.3188	226	4808	Glycopeptide_IgG_100ng_Trypsin-ON_one-column_MCC_glycopeptide_method_0806_Slot1-31_1_1400.d	P01860|IGHG3_HUMAN	5	1016	(HexNAc)4(Hex)6_84:0	N5:(HexNAc)4(Hex)6_84:0:1000.00
EEQYN(+1784.63)STY	(HexNAc)4(Hex)6	168	NLink		0	2	40.21	20.27	60.15	100	2817.04	1784.63	8	10.9	1410.04	2	16.0588	1.3434	1.3574	1160	2785	Glycopeptide_IgG_100ng_Trypsin-ON_one-column_MCC_glycopeptide_method_0806_Slot1-31_1_1397.d	P01857|IGHG1_HUMAN	5	1042	(HexNAc)4(Hex)6_84:0	N5:(HexNAc)4(Hex)6_84:0:1000.00
EEQYN(+1784.63)STY	(HexNAc)4(Hex)6	168	NLink		0	2	49.62	31.78	67.46	100	2817.04	1784.63	8	2.2	1410.03	2	16.032	1.3144	1.3285		2786	Glycopeptide_IgG_100ng_Trypsin-ON_one-column_MCC_glycopeptide_method_0806_Slot1-31_1_1397.d	P01857|IGHG1_HUMAN	5	0	(HexNAc)4(Hex)6_84:0	N5:(HexNAc)4(Hex)6_84:0:1000.00
EEQYN(+1784.63)STY	(HexNAc)4(Hex)6	168	NLink		0	0	53.02	44.62	61.43	100	2817.04	1784.63	8	16.2	1409.55	2	16.2779	1.3101	1.3241		2848	Glycopeptide_IgG_100ng_Trypsin-ON_one-column_MCC_glycopeptide_method_0806_Slot1-31_1_1400.d	P01857|IGHG1_HUMAN	5	0	(HexNAc)4(Hex)6_84:0	N5:(HexNAc)4(Hex)6_84:0:1000.00
EEQYN(+1784.63)STY	(HexNAc)4(Hex)6	168	NLink		0	2	49.04	37.79	60.29	100	2817.04	1784.63	8	10.9	1410.04	2	16.3012	1.3355	1.3495	1650	2847	Glycopeptide_IgG_100ng_Trypsin-ON_one-column_MCC_glycopeptide_method_0806_Slot1-31_1_1400.d	P01857|IGHG1_HUMAN	5	1053	(HexNAc)4(Hex)6_84:0	N5:(HexNAc)4(Hex)6_84:0:1000.00
EEQYN(+1809.66)STFR	(HexNAc)5(Hex)4(Fuc)1	200	NLink		0	0	58.48	71.17	45.8	0	2982.17	1809.66	9	3.1	995.068	3	14.9726	1.0849	1.099	1360	2569	Glycopeptide_IgG_100ng_Trypsin-ON_one-column_MCC_glycopeptide_method_0806_Slot1-31_1_1397.d	P01860|IGHG3_HUMAN	5	207	(HexNAc)5(Hex)4(Fuc)1_100:0	N5:(HexNAc)5(Hex)4(Fuc)1_100:0:1000.00
EEQYN(+1809.66)STFR	(HexNAc)5(Hex)4(Fuc)1	200	NLink		0	0	41.68	49.45	33.91	0	2982.17	1809.66	9	0.1	995.065	3	15.2063	1.0841	1.0982	1570	2597	Glycopeptide_IgG_100ng_Trypsin-ON_one-column_MCC_glycopeptide_method_0806_Slot1-31_1_1400.d	P01860|IGHG3_HUMAN	5	228	(HexNAc)5(Hex)4(Fuc)1_100:0	N5:(HexNAc)5(Hex)4(Fuc)1_100:0:1000.00
EEQYN(+1809.66)STYR	(HexNAc)5(Hex)4(Fuc)1	200	NLink		0	0	56.58	59.73	53.44	0	2998.17	1809.66	9	2.9	1500.1	2	11.6396	1.4502	1.4642	75300	1482	Glycopeptide_IgG_100ng_Trypsin-ON_one-column_MCC_glycopeptide_method_0806_Slot1-31_1_1397.d	P01857|IGHG1_HUMAN	5	1314	(HexNAc)5(Hex)4(Fuc)1_100:0	N5:(HexNAc)5(Hex)4(Fuc)1_100:0:1000.00
EEQYN(+1809.66)STYR	(HexNAc)5(Hex)4(Fuc)1	200	NLink		0	0	67.93	71.25	64.62	0	2998.17	1809.66	9	2.4	1000.4	3	11.5977	1.0435	1.0576		1465	Glycopeptide_IgG_100ng_Trypsin-ON_one-column_MCC_glycopeptide_method_0806_Slot1-31_1_1397.d	P01857|IGHG1_HUMAN	5	0	(HexNAc)5(Hex)4(Fuc)1_100:0	N5:(HexNAc)5(Hex)4(Fuc)1_100:0:1000.00
EEQYN(+1809.66)STYR	(HexNAc)5(Hex)4(Fuc)1	200	NLink		0	0	50.42	64.37	36.47	0	2998.17	1809.66	9	2.9	1500.1	2	11.6396	1.3959	1.41	75300	1441	Glycopeptide_IgG_100ng_Trypsin-ON_one-column_MCC_glycopeptide_method_0806_Slot1-31_1_1397.d	P01857|IGHG1_HUMAN	5	1314	(HexNAc)5(Hex)4(Fuc)1_100:0	N5:(HexNAc)5(Hex)4(Fuc)1_100:0:1000.00
EEQYN(+1809.66)STYR	(HexNAc)5(Hex)4(Fuc)1	200	NLink		0	0	64.8	62.35	67.26	0	2998.17	1809.66	9	2.9	1500.1	2	11.6396	1.4213	1.4353	75300	1440	Glycopeptide_IgG_100ng_Trypsin-ON_one-column_MCC_glycopeptide_method_0806_Slot1-31_1_1397.d	P01857|IGHG1_HUMAN	5	1314	(HexNAc)5(Hex)4(Fuc)1_100:0	N5:(HexNAc)5(Hex)4(Fuc)1_100:0:1000.00
EEQYN(+1809.66)STYR	(HexNAc)5(Hex)4(Fuc)1	200	NLink		0	0	68.9	73.2	64.6	0	2998.17	1809.66	9	2.4	1000.4	3	11.5977	1.0911	1.1052		1451	Glycopeptide_IgG_100ng_Trypsin-ON_one-column_MCC_glycopeptide_method_0806_Slot1-31_1_1397.d	P01857|IGHG1_HUMAN	5	0	(HexNAc)5(Hex)4(Fuc)1_100:0	N5:(HexNAc)5(Hex)4(Fuc)1_100:0:1000.00
EEQYN(+1809.66)STYR	(HexNAc)5(Hex)4(Fuc)1	200	NLink		0	0	59.47	61.89	57.06	0	2998.17	1809.66	9	2.9	1500.1	2	11.6396	1.4694	1.4834	75300	1438	Glycopeptide_IgG_100ng_Trypsin-ON_one-column_MCC_glycopeptide_method_0806_Slot1-31_1_1397.d	P01857|IGHG1_HUMAN	5	1314	(HexNAc)5(Hex)4(Fuc)1_100:0	N5:(HexNAc)5(Hex)4(Fuc)1_100:0:1000.00
EEQYN(+1809.66)STYR	(HexNAc)5(Hex)4(Fuc)1	200	NLink		0	0	65.05	64.94	65.15	0	2998.17	1809.66	9	2.4	1000.4	3	11.5977	0.9994	1.0135		1454	Glycopeptide_IgG_100ng_Trypsin-ON_one-column_MCC_glycopeptide_method_0806_Slot1-31_1_1397.d	P01857|IGHG1_HUMAN	5	0	(HexNAc)5(Hex)4(Fuc)1_100:0	N5:(HexNAc)5(Hex)4(Fuc)1_100:0:1000.00
EEQYN(+1809.66)STYR	(HexNAc)5(Hex)4(Fuc)1	200	NLink		0	0	55.52	57.04	54	0	2998.17	1809.66	9	2.3	1500.1	2	11.8575	1.4625	1.4764	99300	1473	Glycopeptide_IgG_100ng_Trypsin-ON_one-column_MCC_glycopeptide_method_0806_Slot1-31_1_1400.d	P01857|IGHG1_HUMAN	5	1355	(HexNAc)5(Hex)4(Fuc)1_100:0	N5:(HexNAc)5(Hex)4(Fuc)1_100:0:1000.00
EEQYN(+1809.66)STYR	(HexNAc)5(Hex)4(Fuc)1	200	NLink		0	0	63.21	70.2	56.22	0	2998.17	1809.66	9	2.5	1000.4	3	11.8427	1.0197	1.0338		1487	Glycopeptide_IgG_100ng_Trypsin-ON_one-column_MCC_glycopeptide_method_0806_Slot1-31_1_1400.d	P01857|IGHG1_HUMAN	5	0	(HexNAc)5(Hex)4(Fuc)1_100:0	N5:(HexNAc)5(Hex)4(Fuc)1_100:0:1000.00
EEQYN(+1809.66)STYR	(HexNAc)5(Hex)4(Fuc)1	200	NLink		0	0	47.73	56.02	39.44	0	2998.17	1809.66	9	2.3	1500.1	2	11.8575	1.4082	1.4222	99300	1522	Glycopeptide_IgG_100ng_Trypsin-ON_one-column_MCC_glycopeptide_method_0806_Slot1-31_1_1400.d	P01857|IGHG1_HUMAN	5	1355	(HexNAc)5(Hex)4(Fuc)1_100:0	N5:(HexNAc)5(Hex)4(Fuc)1_100:0:1000.00
EEQYN(+1809.66)STYR	(HexNAc)5(Hex)4(Fuc)1	200	NLink		0	0	71.67	65.94	77.4	0	2998.17	1809.66	9	2.5	1000.4	3	11.8046	1.0364	1.0506		1468	Glycopeptide_IgG_100ng_Trypsin-ON_one-column_MCC_glycopeptide_method_0806_Slot1-31_1_1400.d	P01857|IGHG1_HUMAN	5	0	(HexNAc)5(Hex)4(Fuc)1_100:0	N5:(HexNAc)5(Hex)4(Fuc)1_100:0:1000.00
EEQYN(+1809.66)STYR	(HexNAc)5(Hex)4(Fuc)1	200	NLink		0	0	58.08	56.87	59.28	0	2998.17	1809.66	9	2.3	1500.1	2	11.8575	1.4642	1.4782	99300	1430	Glycopeptide_IgG_100ng_Trypsin-ON_one-column_MCC_glycopeptide_method_0806_Slot1-31_1_1400.d	P01857|IGHG1_HUMAN	5	1355	(HexNAc)5(Hex)4(Fuc)1_100:0	N5:(HexNAc)5(Hex)4(Fuc)1_100:0:1000.00
EEQYN(+1809.66)STYR	(HexNAc)5(Hex)4(Fuc)1	200	NLink		0	0	62.15	62.09	62.21	0	2998.17	1809.66	9	-2.5	1000.39	3	11.8046	0.9958	1.01		1455	Glycopeptide_IgG_100ng_Trypsin-ON_one-column_MCC_glycopeptide_method_0806_Slot1-31_1_1400.d	P01857|IGHG1_HUMAN	5	0	(HexNAc)5(Hex)4(Fuc)1_100:0	N5:(HexNAc)5(Hex)4(Fuc)1_100:0:1000.00
EEQYN(+1809.66)STYR	(HexNAc)5(Hex)4(Fuc)1	200	NLink		0	0	50.75	56.28	45.23	0	2998.17	1809.66	9	-0.1	1000.4	3	11.8349	0.9508	0.9649	5050	1445	Glycopeptide_IgG_100ng_Trypsin-ON_one-column_MCC_glycopeptide_method_0806_Slot1-31_1_1400.d	P01857|IGHG1_HUMAN	5	252	(HexNAc)5(Hex)4(Fuc)1_100:0	N5:(HexNAc)5(Hex)4(Fuc)1_100:0:1000.00
EEQYN(+1809.66)STYR	(HexNAc)5(Hex)4(Fuc)1	200	NLink		0	1	29.86	28.15	31.57	0	2998.17	1809.66	9	-1.2	1000.06	3	11.6527	0.9579	0.972		1365	Glycopeptide_IgG_100ng_Trypsin-ON_one-column_MCC_glycopeptide_method_0806_Slot1-31_1_1400.d	P01857|IGHG1_HUMAN	5	0	(HexNAc)5(Hex)4(Fuc)1_100:0	N5:(HexNAc)5(Hex)4(Fuc)1_100:0:1000.00
EEQYN(+1809.66)STYR	(HexNAc)5(Hex)4(Fuc)1	200	NLink		0	0	63.6	63.12	64.07	0	2998.17	1809.66	9	2.5	1000.4	3	11.8046	1.0453	1.0594		1453	Glycopeptide_IgG_100ng_Trypsin-ON_one-column_MCC_glycopeptide_method_0806_Slot1-31_1_1400.d	P01857|IGHG1_HUMAN	5	0	(HexNAc)5(Hex)4(Fuc)1_100:0	N5:(HexNAc)5(Hex)4(Fuc)1_100:0:1000.00
EEQYN(+1809.66)STYR	(HexNAc)5(Hex)4(Fuc)1	200	NLink		0	0	59.07	59.77	58.37	0	2998.17	1809.66	9	2.3	1500.1	2	11.8575	1.41	1.424	99300	1458	Glycopeptide_IgG_100ng_Trypsin-ON_one-column_MCC_glycopeptide_method_0806_Slot1-31_1_1400.d	P01857|IGHG1_HUMAN	5	1355	(HexNAc)5(Hex)4(Fuc)1_100:0	N5:(HexNAc)5(Hex)4(Fuc)1_100:0:1000.00
EEQYN(+1809.66)STYR	(HexNAc)5(Hex)4(Fuc)1	200	NLink		0	0	55.88	56.94	54.82	0	2998.17	1809.66	9	7.4	1000.4	3	11.8427	1.0558	1.07		1495	Glycopeptide_IgG_100ng_Trypsin-ON_one-column_MCC_glycopeptide_method_0806_Slot1-31_1_1400.d	P01857|IGHG1_HUMAN	5	0	(HexNAc)5(Hex)4(Fuc)1_100:0	N5:(HexNAc)5(Hex)4(Fuc)1_100:0:1000.00
EEQYN(+1809.66)STYR	(HexNAc)5(Hex)4(Fuc)1	200	NLink		0	0	50.4	54.85	45.95	0	2998.17	1809.66	9	2.3	1500.1	2	11.8575	1.4257	1.4397	99300	1504	Glycopeptide_IgG_100ng_Trypsin-ON_one-column_MCC_glycopeptide_method_0806_Slot1-31_1_1400.d	P01857|IGHG1_HUMAN	5	1355	(HexNAc)5(Hex)4(Fuc)1_100:0	N5:(HexNAc)5(Hex)4(Fuc)1_100:0:1000.00
EEQYN(+1809.66)STYR	(HexNAc)5(Hex)4(Fuc)1	200	NLink		0	0	55.13	56.96	53.3	0	2998.17	1809.66	9	2.5	1000.4	3	11.8046	1.0894	1.1035		1441	Glycopeptide_IgG_100ng_Trypsin-ON_one-column_MCC_glycopeptide_method_0806_Slot1-31_1_1400.d	P01857|IGHG1_HUMAN	5	0	(HexNAc)5(Hex)4(Fuc)1_100:0	N5:(HexNAc)5(Hex)4(Fuc)1_100:0:1000.00
EEQYN(+1809.66)STYR	(HexNAc)5(Hex)4(Fuc)1	200	NLink		0	0	60.35	59.45	61.24	0	2998.17	1809.66	9	2.3	1500.1	2	11.8575	1.3916	1.4056	99300	1432	Glycopeptide_IgG_100ng_Trypsin-ON_one-column_MCC_glycopeptide_method_0806_Slot1-31_1_1400.d	P01857|IGHG1_HUMAN	5	1355	(HexNAc)5(Hex)4(Fuc)1_100:0	N5:(HexNAc)5(Hex)4(Fuc)1_100:0:1000.00
EEQYN(+1809.66)STYR	(HexNAc)5(Hex)4(Fuc)1	200	NLink		0	0	54.53	57.99	51.08	0	2998.17	1809.66	9	2.5	1000.4	3	11.8427	1.0426	1.0567		1486	Glycopeptide_IgG_100ng_Trypsin-ON_one-column_MCC_glycopeptide_method_0806_Slot1-31_1_1400.d	P01857|IGHG1_HUMAN	5	0	(HexNAc)5(Hex)4(Fuc)1_100:0	N5:(HexNAc)5(Hex)4(Fuc)1_100:0:1000.00
EEQYN(+1809.66)STYR	(HexNAc)5(Hex)4(Fuc)1	200	NLink		0	0	55.26	57.47	53.06	0	2998.17	1809.66	9	2.5	1000.4	3	11.8427	1.0708	1.0849		1485	Glycopeptide_IgG_100ng_Trypsin-ON_one-column_MCC_glycopeptide_method_0806_Slot1-31_1_1400.d	P01857|IGHG1_HUMAN	5	0	(HexNAc)5(Hex)4(Fuc)1_100:0	N5:(HexNAc)5(Hex)4(Fuc)1_100:0:1000.00
EEQYN(+1825.66)STFR	(HexNAc)5(Hex)5	224	NLink		0	0	43.85	54.26	33.44	100	2998.17	1825.66	9	-0.9	1000.4	3	14.8586	1.0673	1.0814		2532	Glycopeptide_IgG_100ng_Trypsin-ON_one-column_MCC_glycopeptide_method_0806_Slot1-31_1_1397.d	P01860|IGHG3_HUMAN	5	0	(HexNAc)5(Hex)5_112:0	N5:(HexNAc)5(Hex)5_112:0:1001.00
EEQYN(+1825.66)STFR	(HexNAc)5(Hex)5	224	NLink		0	2	33.27	31.33	35.22	100	2998.17	1825.66	9	6.8	1500.61	2	14.981	1.41	1.424	1900	2551	Glycopeptide_IgG_100ng_Trypsin-ON_one-column_MCC_glycopeptide_method_0806_Slot1-31_1_1397.d	P01860|IGHG3_HUMAN	5	1319	(HexNAc)5(Hex)5_112:0	N5:(HexNAc)5(Hex)5_112:0:1000.00
EEQYN(+1825.66)STFR	(HexNAc)5(Hex)5	224	NLink		0	0	37.21	36.58	37.84	100	2998.17	1825.66	9	16	1500.12	2	15.1799	1.4038	1.4178		2580	Glycopeptide_IgG_100ng_Trypsin-ON_one-column_MCC_glycopeptide_method_0806_Slot1-31_1_1400.d	P01860|IGHG3_HUMAN	5	0	(HexNAc)5(Hex)5_112:0	N5:(HexNAc)5(Hex)5_112:0:1000.00
EEQYN(+1825.66)STF	(HexNAc)5(Hex)5	224	NLink		0	2	29.42	26.49	32.34	100	2842.07	1825.66	8	9.5	1422.56	2	22.6106	1.3486	1.3627		4899	Glycopeptide_IgG_100ng_Trypsin-ON_one-column_MCC_glycopeptide_method_0806_Slot1-31_1_1400.d	P01860|IGHG3_HUMAN	5	0	(HexNAc)5(Hex)5_112:0	N5:(HexNAc)5(Hex)5_112:0:1000.00
EEQYN(+1825.66)STF	(HexNAc)5(Hex)5	224	NLink		0	2	47.24	35.14	59.34	100	2842.07	1825.66	8	9.4	1422.56	2	22.5727	1.3539	1.3679		4891	Glycopeptide_IgG_100ng_Trypsin-ON_one-column_MCC_glycopeptide_method_0806_Slot1-31_1_1400.d	P01860|IGHG3_HUMAN	5	0	(HexNAc)5(Hex)5_112:0	N5:(HexNAc)5(Hex)5_112:0:1000.00
EEQYN(+1825.66)STYR	(HexNAc)5(Hex)5	224	NLink		0	0	84.57	87.78	81.35	100	3014.16	1825.66	9	-0.1	1005.73	3	11.5145	1.0479	1.062	1790	1376	Glycopeptide_IgG_100ng_Trypsin-ON_one-column_MCC_glycopeptide_method_0806_Slot1-31_1_1397.d	P01857|IGHG1_HUMAN	5	234	(HexNAc)5(Hex)5_112:0	N5:(HexNAc)5(Hex)5_112:0:1000.00
EEQYN(+1825.66)STYR	(HexNAc)5(Hex)5	224	NLink		0	0	58.95	55.12	62.79	100	3014.16	1825.66	9	2.6	1508.09	2	11.5296	1.4091	1.4231	6300	1367	Glycopeptide_IgG_100ng_Trypsin-ON_one-column_MCC_glycopeptide_method_0806_Slot1-31_1_1397.d	P01857|IGHG1_HUMAN	5	1339	(HexNAc)5(Hex)5_112:0	N5:(HexNAc)5(Hex)5_112:0:1000.00
EEQYN(+1825.66)STYR	(HexNAc)5(Hex)5	224	NLink		0	6	25.93	16.1	35.76	100	3014.16	1825.66	9	-2.1	1006.73	3	16.4487	1.0126	1.0267		2903	Glycopeptide_IgG_100ng_Trypsin-ON_one-column_MCC_glycopeptide_method_0806_Slot1-31_1_1397.d	P01857|IGHG1_HUMAN	5	0	(HexNAc)5(Hex)5_112:0	N5:(HexNAc)5(Hex)5_112:0:1000.00
EEQYN(+1825.66)STYR	(HexNAc)5(Hex)5	224	NLink		0	1	73.71	60.37	87.06	100	3014.16	1825.66	9	0.7	1005.39	3	11.6907	1.0435	1.0576		1378	Glycopeptide_IgG_100ng_Trypsin-ON_one-column_MCC_glycopeptide_method_0806_Slot1-31_1_1400.d	P01857|IGHG1_HUMAN	5	0	(HexNAc)5(Hex)5_112:0	N5:(HexNAc)5(Hex)5_112:0:1000.00
EEQYN(+1825.66)STYR	(HexNAc)5(Hex)5	224	NLink		0	4	33.29	22.18	44.41	100	3014.16	1825.66	9	-10.6	1006.39	3	16.6946	1.0117	1.0259		2965	Glycopeptide_IgG_100ng_Trypsin-ON_one-column_MCC_glycopeptide_method_0806_Slot1-31_1_1400.d	P01857|IGHG1_HUMAN	5	0	(HexNAc)5(Hex)5_112:0	N5:(HexNAc)5(Hex)5_112:0:1000.00
EEQYN(+1825.66)STYR	(HexNAc)5(Hex)5	224	NLink		0	0	51.52	61.74	41.29	100	3014.16	1825.66	9	4.3	1005.73	3	11.6907	0.9844	0.9985		1379	Glycopeptide_IgG_100ng_Trypsin-ON_one-column_MCC_glycopeptide_method_0806_Slot1-31_1_1400.d	P01857|IGHG1_HUMAN	5	0	(HexNAc)5(Hex)5_112:0	N5:(HexNAc)5(Hex)5_112:0:1000.00
EEQYN(+1825.66)STYR	(HexNAc)5(Hex)5	224	NLink		0	0	61.3	68.48	54.12	100	3014.16	1825.66	9	2.7	1005.73	3	11.7402	1.047	1.0611	2380	1391	Glycopeptide_IgG_100ng_Trypsin-ON_one-column_MCC_glycopeptide_method_0806_Slot1-31_1_1400.d	P01857|IGHG1_HUMAN	5	262	(HexNAc)5(Hex)5_112:0	N5:(HexNAc)5(Hex)5_112:0:1000.00
EEQYN(+1897.68)STFR	(HexNAc)4(Hex)4(Fuc)1(NeuAc)1	134	NLink		0	0	55.35	61.63	49.06	0	3070.19	1897.68	9	-1.8	1024.4	3	18.6149	1.0161	1.0303	539	3634	Glycopeptide_IgG_100ng_Trypsin-ON_one-column_MCC_glycopeptide_method_0806_Slot1-31_1_1397.d	P01860|IGHG3_HUMAN	5	269	(HexNAc)4(Hex)4(Fuc)1(NeuAc)1_67:0	N5:(HexNAc)4(Hex)4(Fuc)1(NeuAc)1_67:0:1000.00
EEQYN(+1897.68)STYR	(HexNAc)4(Hex)4(Fuc)1(NeuAc)1	134	NLink		0	0	65.26	92.56	37.95	0	3086.19	1897.68	9	3.1	1029.74	3	14.0238	1.0514	1.0655		2188	Glycopeptide_IgG_100ng_Trypsin-ON_one-column_MCC_glycopeptide_method_0806_Slot1-31_1_1397.d	P01857|IGHG1_HUMAN	5	0	(HexNAc)4(Hex)4(Fuc)1(NeuAc)1_67:0	N5:(HexNAc)4(Hex)4(Fuc)1(NeuAc)1_67:0:1000.00
EEQYN(+1897.68)STYR	(HexNAc)4(Hex)4(Fuc)1(NeuAc)1	134	NLink		0	0	81.3	98.78	63.82	0	3086.19	1897.68	9	3.1	1029.74	3	14.0163	1.0056	1.0197	1580	2172	Glycopeptide_IgG_100ng_Trypsin-ON_one-column_MCC_glycopeptide_method_0806_Slot1-31_1_1397.d	P01857|IGHG1_HUMAN	5	282	(HexNAc)4(Hex)4(Fuc)1(NeuAc)1_67:0	N5:(HexNAc)4(Hex)4(Fuc)1(NeuAc)1_67:0:1000.00
EEQYN(+1897.68)STYR	(HexNAc)4(Hex)4(Fuc)1(NeuAc)1	134	NLink		0	0	60.65	87.74	33.56	0	3086.19	1897.68	9	3.1	1029.74	3	14.0163	0.9879	1.002	1580	2190	Glycopeptide_IgG_100ng_Trypsin-ON_one-column_MCC_glycopeptide_method_0806_Slot1-31_1_1397.d	P01857|IGHG1_HUMAN	5	282	(HexNAc)4(Hex)4(Fuc)1(NeuAc)1_67:0	N5:(HexNAc)4(Hex)4(Fuc)1(NeuAc)1_67:0:1000.00
EEQYN(+1897.68)STYR	(HexNAc)4(Hex)4(Fuc)1(NeuAc)1	134	NLink		0	0	73.72	92.99	54.44	0	3086.19	1897.68	9	3.1	1029.74	3	14.0163	0.9888	1.0029	1580	2177	Glycopeptide_IgG_100ng_Trypsin-ON_one-column_MCC_glycopeptide_method_0806_Slot1-31_1_1397.d	P01857|IGHG1_HUMAN	5	282	(HexNAc)4(Hex)4(Fuc)1(NeuAc)1_67:0	N5:(HexNAc)4(Hex)4(Fuc)1(NeuAc)1_67:0:1000.00
EEQYN(+1897.68)STYR	(HexNAc)4(Hex)4(Fuc)1(NeuAc)1	134	NLink		0	0	79.13	91.43	66.83	0	3086.19	1897.68	9	-1.9	1029.73	3	13.9859	1.0285	1.0426		2171	Glycopeptide_IgG_100ng_Trypsin-ON_one-column_MCC_glycopeptide_method_0806_Slot1-31_1_1397.d	P01857|IGHG1_HUMAN	5	0	(HexNAc)4(Hex)4(Fuc)1(NeuAc)1_67:0	N5:(HexNAc)4(Hex)4(Fuc)1(NeuAc)1_67:0:1000.00
EEQYN(+1897.68)STYR	(HexNAc)4(Hex)4(Fuc)1(NeuAc)1	134	NLink		0	0	68.2	93.03	43.38	0	3086.19	1897.68	9	3.6	1544.11	2	14.0405	1.3994	1.4135	61100	2163	Glycopeptide_IgG_100ng_Trypsin-ON_one-column_MCC_glycopeptide_method_0806_Slot1-31_1_1397.d	P01857|IGHG1_HUMAN	5	1400	(HexNAc)4(Hex)4(Fuc)1(NeuAc)1_67:0	N5:(HexNAc)4(Hex)4(Fuc)1(NeuAc)1_67:0:1000.00
EEQYN(+1897.68)STYR	(HexNAc)4(Hex)4(Fuc)1(NeuAc)1	134	NLink		0	0	74.32	94.91	53.72	0	3086.19	1897.68	9	2.7	1029.74	3	13.9859	1.0356	1.0497		2176	Glycopeptide_IgG_100ng_Trypsin-ON_one-column_MCC_glycopeptide_method_0806_Slot1-31_1_1397.d	P01857|IGHG1_HUMAN	5	0	(HexNAc)4(Hex)4(Fuc)1(NeuAc)1_67:0	N5:(HexNAc)4(Hex)4(Fuc)1(NeuAc)1_67:0:1000.00
EEQYN(+1897.68)STYR	(HexNAc)4(Hex)4(Fuc)1(NeuAc)1	134	NLink		0	0	71.79	92.89	50.69	0	3086.19	1897.68	9	3.1	1029.74	3	14.0163	1.0117	1.0259	1580	2189	Glycopeptide_IgG_100ng_Trypsin-ON_one-column_MCC_glycopeptide_method_0806_Slot1-31_1_1397.d	P01857|IGHG1_HUMAN	5	282	(HexNAc)4(Hex)4(Fuc)1(NeuAc)1_67:0	N5:(HexNAc)4(Hex)4(Fuc)1(NeuAc)1_67:0:1000.00
EEQYN(+1897.68)STYR	(HexNAc)4(Hex)4(Fuc)1(NeuAc)1	134	NLink		0	0	73.4	85.73	61.06	0	3086.19	1897.68	9	2.8	1544.1	2	14.2647	1.4161	1.4301	67500	2173	Glycopeptide_IgG_100ng_Trypsin-ON_one-column_MCC_glycopeptide_method_0806_Slot1-31_1_1400.d	P01857|IGHG1_HUMAN	5	1449	(HexNAc)4(Hex)4(Fuc)1(NeuAc)1_67:0	N5:(HexNAc)4(Hex)4(Fuc)1(NeuAc)1_67:0:1000.00
EEQYN(+1897.68)STYR	(HexNAc)4(Hex)4(Fuc)1(NeuAc)1	134	NLink		0	0	77.44	84.93	69.95	0	3086.19	1897.68	9	2.8	1544.1	2	14.2647	1.3951	1.4091	67500	2162	Glycopeptide_IgG_100ng_Trypsin-ON_one-column_MCC_glycopeptide_method_0806_Slot1-31_1_1400.d	P01857|IGHG1_HUMAN	5	1449	(HexNAc)4(Hex)4(Fuc)1(NeuAc)1_67:0	N5:(HexNAc)4(Hex)4(Fuc)1(NeuAc)1_67:0:1000.00
EEQYN(+1897.68)STYR	(HexNAc)4(Hex)4(Fuc)1(NeuAc)1	134	NLink		0	0	60.51	79.19	41.83	0	3086.19	1897.68	9	1.2	1029.74	3	14.26	1.025	1.0391	22900	2192	Glycopeptide_IgG_100ng_Trypsin-ON_one-column_MCC_glycopeptide_method_0806_Slot1-31_1_1400.d	P01857|IGHG1_HUMAN	5	298	(HexNAc)4(Hex)4(Fuc)1(NeuAc)1_67:0	N5:(HexNAc)4(Hex)4(Fuc)1(NeuAc)1_67:0:1000.00
EEQYN(+1897.68)STYR	(HexNAc)4(Hex)4(Fuc)1(NeuAc)1	134	NLink		0	0	65.44	81.45	49.42	0	3086.19	1897.68	9	1.2	1029.74	3	14.26	1.0506	1.0647	22900	2209	Glycopeptide_IgG_100ng_Trypsin-ON_one-column_MCC_glycopeptide_method_0806_Slot1-31_1_1400.d	P01857|IGHG1_HUMAN	5	298	(HexNAc)4(Hex)4(Fuc)1(NeuAc)1_67:0	N5:(HexNAc)4(Hex)4(Fuc)1(NeuAc)1_67:0:1000.00
EEQYN(+1897.68)STYR	(HexNAc)4(Hex)4(Fuc)1(NeuAc)1	134	NLink		0	0	63.43	77.01	49.85	0	3086.19	1897.68	9	1.2	1029.74	3	14.26	0.9844	0.9985	22900	2189	Glycopeptide_IgG_100ng_Trypsin-ON_one-column_MCC_glycopeptide_method_0806_Slot1-31_1_1400.d	P01857|IGHG1_HUMAN	5	298	(HexNAc)4(Hex)4(Fuc)1(NeuAc)1_67:0	N5:(HexNAc)4(Hex)4(Fuc)1(NeuAc)1_67:0:1000.00
EEQYN(+1897.68)STYR	(HexNAc)4(Hex)4(Fuc)1(NeuAc)1	134	NLink		0	0	61.26	79.85	42.67	0	3086.19	1897.68	9	1.2	1029.74	3	14.26	1.0267	1.0409	22900	2195	Glycopeptide_IgG_100ng_Trypsin-ON_one-column_MCC_glycopeptide_method_0806_Slot1-31_1_1400.d	P01857|IGHG1_HUMAN	5	298	(HexNAc)4(Hex)4(Fuc)1(NeuAc)1_67:0	N5:(HexNAc)4(Hex)4(Fuc)1(NeuAc)1_67:0:1000.00
EEQYN(+1913.68)STFR	(HexNAc)4(Hex)5(NeuAc)1	162	NLink		0	1	41.16	45.09	37.23	0	3086.19	1913.68	9	-0.5	1029.4	3	18.7834	0.9888	1.0029		3668	Glycopeptide_IgG_100ng_Trypsin-ON_one-column_MCC_glycopeptide_method_0806_Slot1-31_1_1400.d	P01860|IGHG3_HUMAN	5	0	(HexNAc)4(Hex)5(NeuAc)1_81:0	N5:(HexNAc)4(Hex)5(NeuAc)1_81:0:1000.00
EEQYN(+1913.68)STYR	(HexNAc)4(Hex)5(NeuAc)1	162	NLink		0	0	60.07	65.28	54.86	0	3102.18	1913.68	9	2.1	1035.07	3	13.8905	1.0426	1.0567	10800	2108	Glycopeptide_IgG_100ng_Trypsin-ON_one-column_MCC_glycopeptide_method_0806_Slot1-31_1_1397.d	P01857|IGHG1_HUMAN	5	291	(HexNAc)4(Hex)5(NeuAc)1_81:0	N5:(HexNAc)4(Hex)5(NeuAc)1_81:0:1000.00
EEQYN(+1913.68)STYR	(HexNAc)4(Hex)5(NeuAc)1	162	NLink		0	0	55.09	66.67	43.5	0	3102.18	1913.68	9	2.1	1035.07	3	13.8905	1.0029	1.017	10800	2093	Glycopeptide_IgG_100ng_Trypsin-ON_one-column_MCC_glycopeptide_method_0806_Slot1-31_1_1397.d	P01857|IGHG1_HUMAN	5	291	(HexNAc)4(Hex)5(NeuAc)1_81:0	N5:(HexNAc)4(Hex)5(NeuAc)1_81:0:1000.00
EEQYN(+1913.68)STYR	(HexNAc)4(Hex)5(NeuAc)1	162	NLink		0	0	53.12	65.29	40.95	0	3102.18	1913.68	9	4	1552.1	2	13.9208	1.4205	1.4345	17300	2097	Glycopeptide_IgG_100ng_Trypsin-ON_one-column_MCC_glycopeptide_method_0806_Slot1-31_1_1397.d	P01857|IGHG1_HUMAN	5	1411	(HexNAc)4(Hex)5(NeuAc)1_81:0	N5:(HexNAc)4(Hex)5(NeuAc)1_81:0:1000.00
EEQYN(+1913.68)STYR	(HexNAc)4(Hex)5(NeuAc)1	162	NLink		0	0	53.1	57.18	49.01	0	3102.18	1913.68	9	4	1552.1	2	13.9208	1.3994	1.4135	17300	2091	Glycopeptide_IgG_100ng_Trypsin-ON_one-column_MCC_glycopeptide_method_0806_Slot1-31_1_1397.d	P01857|IGHG1_HUMAN	5	1411	(HexNAc)4(Hex)5(NeuAc)1_81:0	N5:(HexNAc)4(Hex)5(NeuAc)1_81:0:1000.00
EEQYN(+1913.68)STYR	(HexNAc)4(Hex)5(NeuAc)1	162	NLink		0	0	66.85	68.49	65.21	0	3102.18	1913.68	9	2.1	1035.07	3	13.8905	1.0047	1.0188	10800	2109	Glycopeptide_IgG_100ng_Trypsin-ON_one-column_MCC_glycopeptide_method_0806_Slot1-31_1_1397.d	P01857|IGHG1_HUMAN	5	291	(HexNAc)4(Hex)5(NeuAc)1_81:0	N5:(HexNAc)4(Hex)5(NeuAc)1_81:0:1000.00
EEQYN(+1913.68)STYR	(HexNAc)4(Hex)5(NeuAc)1	162	NLink		0	2	44.43	33.49	55.38	0	3102.18	1913.68	9	5.8	1552.61	2	14.0238	1.4266	1.4406		2181	Glycopeptide_IgG_100ng_Trypsin-ON_one-column_MCC_glycopeptide_method_0806_Slot1-31_1_1397.d	P01857|IGHG1_HUMAN	5	0	(HexNAc)4(Hex)5(NeuAc)1_81:0	N5:(HexNAc)4(Hex)5(NeuAc)1_81:0:1000.00
EEQYN(+1913.68)STYR	(HexNAc)4(Hex)5(NeuAc)1	162	NLink		0	0	54.98	58.6	51.35	0	3102.18	1913.68	9	4.6	1552.1	2	13.8336	1.3653	1.3793		2092	Glycopeptide_IgG_100ng_Trypsin-ON_one-column_MCC_glycopeptide_method_0806_Slot1-31_1_1397.d	P01857|IGHG1_HUMAN	5	0	(HexNAc)4(Hex)5(NeuAc)1_81:0	N5:(HexNAc)4(Hex)5(NeuAc)1_81:0:1000.00
EEQYN(+1913.68)STYR	(HexNAc)4(Hex)5(NeuAc)1	162	NLink		0	0	45.45	38.37	52.53	0	3102.18	1913.68	9	4	1552.1	2	13.9208	1.4222	1.4362	17300	2162	Glycopeptide_IgG_100ng_Trypsin-ON_one-column_MCC_glycopeptide_method_0806_Slot1-31_1_1397.d	P01857|IGHG1_HUMAN	5	1411	(HexNAc)4(Hex)5(NeuAc)1_81:0	N5:(HexNAc)4(Hex)5(NeuAc)1_81:0:1000.00
EEQYN(+1913.68)STYR	(HexNAc)4(Hex)5(NeuAc)1	162	NLink		0	0	46.98	56.75	37.22	0	3102.18	1913.68	9	-0.2	1552.1	2	13.8716	1.367	1.3811		2099	Glycopeptide_IgG_100ng_Trypsin-ON_one-column_MCC_glycopeptide_method_0806_Slot1-31_1_1397.d	P01857|IGHG1_HUMAN	5	0	(HexNAc)4(Hex)5(NeuAc)1_81:0	N5:(HexNAc)4(Hex)5(NeuAc)1_81:0:1000.00
EEQYN(+1913.68)STYR	(HexNAc)4(Hex)5(NeuAc)1	162	NLink		0	1	45.08	40.56	49.59	0	3102.18	1913.68	9	-0.8	1551.59	2	14.193	1.3802	1.3942		2174	Glycopeptide_IgG_100ng_Trypsin-ON_one-column_MCC_glycopeptide_method_0806_Slot1-31_1_1400.d	P01857|IGHG1_HUMAN	5	0	(HexNAc)4(Hex)5(NeuAc)1_81:0	N5:(HexNAc)4(Hex)5(NeuAc)1_81:0:1000.00
EEQYN(+1913.68)STYR	(HexNAc)4(Hex)5(NeuAc)1	162	NLink		0	0	59.1	57.34	60.87	0	3102.18	1913.68	9	1.2	1552.1	2	14.1146	1.3994	1.4135	5750	2088	Glycopeptide_IgG_100ng_Trypsin-ON_one-column_MCC_glycopeptide_method_0806_Slot1-31_1_1400.d	P01857|IGHG1_HUMAN	5	1458	(HexNAc)4(Hex)5(NeuAc)1_81:0	N5:(HexNAc)4(Hex)5(NeuAc)1_81:0:1000.00
EEQYN(+1913.68)STYR	(HexNAc)4(Hex)5(NeuAc)1	162	NLink		0	0	78.26	66.23	90.28	0	3102.18	1913.68	9	2.9	1035.07	3	14.1178	1.0409	1.055	4350	2099	Glycopeptide_IgG_100ng_Trypsin-ON_one-column_MCC_glycopeptide_method_0806_Slot1-31_1_1400.d	P01857|IGHG1_HUMAN	5	307	(HexNAc)4(Hex)5(NeuAc)1_81:0	N5:(HexNAc)4(Hex)5(NeuAc)1_81:0:1000.00
EEQYN(+1913.68)STYR	(HexNAc)4(Hex)5(NeuAc)1	162	NLink		0	0	50.17	53.82	46.53	0	3102.18	1913.68	9	5.6	1035.07	3	14.1212	1.0011	1.0153	14300	2100	Glycopeptide_IgG_100ng_Trypsin-ON_one-column_MCC_glycopeptide_method_0806_Slot1-31_1_1400.d	P01857|IGHG1_HUMAN	5	309	(HexNAc)4(Hex)5(NeuAc)1_81:0	N5:(HexNAc)4(Hex)5(NeuAc)1_81:0:1000.00
EEQYN(+1913.68)STYR	(HexNAc)4(Hex)5(NeuAc)1	162	NLink		0	0	46.03	44.62	47.44	0	3102.18	1913.68	9	3.9	1552.1	2	14.231	1.4222	1.4362		2178	Glycopeptide_IgG_100ng_Trypsin-ON_one-column_MCC_glycopeptide_method_0806_Slot1-31_1_1400.d	P01857|IGHG1_HUMAN	5	0	(HexNAc)4(Hex)5(NeuAc)1_81:0	N5:(HexNAc)4(Hex)5(NeuAc)1_81:0:1000.00
EEQYN(+1913.68)STYR	(HexNAc)4(Hex)5(NeuAc)1	162	NLink		0	0	58.15	56.3	59.99	0	3102.18	1913.68	9	-1.3	1552.1	2	14.1284	1.4187	1.4327	18200	2117	Glycopeptide_IgG_100ng_Trypsin-ON_one-column_MCC_glycopeptide_method_0806_Slot1-31_1_1400.d	P01857|IGHG1_HUMAN	5	1457	(HexNAc)4(Hex)5(NeuAc)1_81:0	N5:(HexNAc)4(Hex)5(NeuAc)1_81:0:1000.00
EEQYN(+1913.68)STYR	(HexNAc)4(Hex)5(NeuAc)1	162	NLink		0	0	69.35	53.8	84.9	0	3102.18	1913.68	9	-1.3	1552.1	2	14.1284	1.4152	1.4292	18200	2109	Glycopeptide_IgG_100ng_Trypsin-ON_one-column_MCC_glycopeptide_method_0806_Slot1-31_1_1400.d	P01857|IGHG1_HUMAN	5	1457	(HexNAc)4(Hex)5(NeuAc)1_81:0	N5:(HexNAc)4(Hex)5(NeuAc)1_81:0:1000.00
EEQYN(+1913.68)STYR	(HexNAc)4(Hex)5(NeuAc)1	162	NLink		0	0	41.97	53.59	30.34	0	3102.18	1913.68	9	1.2	1552.1	2	14.1146	1.3635	1.3776	5750	2089	Glycopeptide_IgG_100ng_Trypsin-ON_one-column_MCC_glycopeptide_method_0806_Slot1-31_1_1400.d	P01857|IGHG1_HUMAN	5	1458	(HexNAc)4(Hex)5(NeuAc)1_81:0	N5:(HexNAc)4(Hex)5(NeuAc)1_81:0:1000.00
EEQYN(+1930.69)STYR	(HexNAc)4(Hex)6(Fuc)1	170	NLink		0	0	57.18	55.76	58.59	100	3119.19	1930.69	9	-5.8	1560.6	2	10.8757	1.4065	1.4205		1018	Glycopeptide_IgG_100ng_Trypsin-ON_one-column_MCC_glycopeptide_method_0806_Slot1-31_1_1397.d	P01857|IGHG1_HUMAN	5	0	(HexNAc)4(Hex)6(Fuc)1_85:0	N5:(HexNAc)4(Hex)6(Fuc)1_85:0:1000.00
EEQYN(+1930.69)STYR	(HexNAc)4(Hex)6(Fuc)1	170	NLink		0	1	44.12	38.38	49.87	100	3119.19	1930.69	9	0.7	1040.4	3	10.8757	0.972	0.9861		1029	Glycopeptide_IgG_100ng_Trypsin-ON_one-column_MCC_glycopeptide_method_0806_Slot1-31_1_1397.d	P01857|IGHG1_HUMAN	5	0	(HexNAc)4(Hex)6(Fuc)1_85:0	N5:(HexNAc)4(Hex)6(Fuc)1_85:0:1000.00
EEQYN(+1930.69)STYR	(HexNAc)4(Hex)6(Fuc)1	170	NLink		0	1	40.09	44.62	35.56	100	3119.19	1930.69	9	4.8	1560.11	2	11.1588	1.4021	1.4161		1042	Glycopeptide_IgG_100ng_Trypsin-ON_one-column_MCC_glycopeptide_method_0806_Slot1-31_1_1400.d	P01857|IGHG1_HUMAN	5	0	(HexNAc)4(Hex)6(Fuc)1_85:0	N5:(HexNAc)4(Hex)6(Fuc)1_85:0:1000.00
EEQYN(+1930.69)STYR	(HexNAc)4(Hex)6(Fuc)1	170	NLink		0	0	46.8	44.62	48.98	100	3119.19	1930.69	9	3.3	1040.74	3	11.1588	0.972	0.9861		1053	Glycopeptide_IgG_100ng_Trypsin-ON_one-column_MCC_glycopeptide_method_0806_Slot1-31_1_1400.d	P01857|IGHG1_HUMAN	5	0	(HexNAc)4(Hex)6(Fuc)1_85:0	N5:(HexNAc)4(Hex)6(Fuc)1_85:0:1000.00
EEQYN(+1971.72)STFR	(HexNAc)5(Hex)5(Fuc)1	226	NLink		0	1	33.11	33.89	32.33	100	3144.23	1971.72	9	2.1	1048.75	3	14.9345	0.9879	1.002		2559	Glycopeptide_IgG_100ng_Trypsin-ON_one-column_MCC_glycopeptide_method_0806_Slot1-31_1_1397.d	P01860|IGHG3_HUMAN	5	0	(HexNAc)5(Hex)5(Fuc)1_113:0	N5:(HexNAc)5(Hex)5(Fuc)1_113:0:1000.00
EEQYN(+1971.72)STFR	(HexNAc)5(Hex)5(Fuc)1	226	NLink		0	0	48.06	54.07	42.05	100	3144.23	1971.72	9	2.7	1573.12	2	15.1179	1.4266	1.4406	4650	2541	Glycopeptide_IgG_100ng_Trypsin-ON_one-column_MCC_glycopeptide_method_0806_Slot1-31_1_1400.d	P01860|IGHG3_HUMAN	5	1488	(HexNAc)5(Hex)5(Fuc)1_113:0	N5:(HexNAc)5(Hex)5(Fuc)1_113:0:1000.00
EEQYN(+1971.72)STYR	(HexNAc)5(Hex)5(Fuc)1	226	NLink		0	0	61.98	66.64	57.32	100	3160.22	1971.72	9	2.6	1054.42	3	11.6037	1.0409	1.055	34700	1426	Glycopeptide_IgG_100ng_Trypsin-ON_one-column_MCC_glycopeptide_method_0806_Slot1-31_1_1397.d	P01857|IGHG1_HUMAN	5	320	(HexNAc)5(Hex)5(Fuc)1_113:0	N5:(HexNAc)5(Hex)5(Fuc)1_113:0:1000.00
EEQYN(+1971.72)STYR	(HexNAc)5(Hex)5(Fuc)1	226	NLink		0	0	49.01	59.09	38.93	100	3160.22	1971.72	9	2.6	1054.42	3	11.6037	0.9879	1.002	34700	1428	Glycopeptide_IgG_100ng_Trypsin-ON_one-column_MCC_glycopeptide_method_0806_Slot1-31_1_1397.d	P01857|IGHG1_HUMAN	5	320	(HexNAc)5(Hex)5(Fuc)1_113:0	N5:(HexNAc)5(Hex)5(Fuc)1_113:0:1000.00
EEQYN(+1971.72)STYR	(HexNAc)5(Hex)5(Fuc)1	226	NLink		0	0	45.85	55.42	36.28	100	3160.22	1971.72	9	3.7	1581.12	2	11.5596	1.4065	1.4205		1416	Glycopeptide_IgG_100ng_Trypsin-ON_one-column_MCC_glycopeptide_method_0806_Slot1-31_1_1397.d	P01857|IGHG1_HUMAN	5	0	(HexNAc)5(Hex)5(Fuc)1_113:0	N5:(HexNAc)5(Hex)5(Fuc)1_113:0:1000.00
EEQYN(+1971.72)STYR	(HexNAc)5(Hex)5(Fuc)1	226	NLink		0	0	52.75	60.01	45.48	100	3160.22	1971.72	9	2.3	1581.12	2	11.5596	1.4222	1.4362		1432	Glycopeptide_IgG_100ng_Trypsin-ON_one-column_MCC_glycopeptide_method_0806_Slot1-31_1_1397.d	P01857|IGHG1_HUMAN	5	0	(HexNAc)5(Hex)5(Fuc)1_113:0	N5:(HexNAc)5(Hex)5(Fuc)1_113:0:1000.00
EEQYN(+1971.72)STYR	(HexNAc)5(Hex)5(Fuc)1	226	NLink		0	0	48	64.41	31.58	100	3160.22	1971.72	9	2.6	1054.42	3	11.6037	1.0567	1.0708	34700	1452	Glycopeptide_IgG_100ng_Trypsin-ON_one-column_MCC_glycopeptide_method_0806_Slot1-31_1_1397.d	P01857|IGHG1_HUMAN	5	320	(HexNAc)5(Hex)5(Fuc)1_113:0	N5:(HexNAc)5(Hex)5(Fuc)1_113:0:1000.00
EEQYN(+1971.72)STYR	(HexNAc)5(Hex)5(Fuc)1	226	NLink		0	0	40.77	44.62	36.93	100	3160.22	1971.72	9	4	1054.42	3	11.814	1.0126	1.0267	38600	1443	Glycopeptide_IgG_100ng_Trypsin-ON_one-column_MCC_glycopeptide_method_0806_Slot1-31_1_1400.d	P01857|IGHG1_HUMAN	5	338	(HexNAc)5(Hex)5(Fuc)1_113:0	N5:(HexNAc)5(Hex)5(Fuc)1_113:0:1000.00
EEQYN(+1971.72)STYR	(HexNAc)5(Hex)5(Fuc)1	226	NLink		0	1	58.78	50.43	67.13	100	3160.22	1971.72	9	4.9	1054.08	3	11.7666	1.0364	1.0506		1417	Glycopeptide_IgG_100ng_Trypsin-ON_one-column_MCC_glycopeptide_method_0806_Slot1-31_1_1400.d	P01857|IGHG1_HUMAN	5	0	(HexNAc)5(Hex)5(Fuc)1_113:0	N5:(HexNAc)5(Hex)5(Fuc)1_113:0:1000.00
EEQYN(+1971.72)STYR	(HexNAc)5(Hex)5(Fuc)1	226	NLink		0	0	40.09	47.98	32.19	100	3160.22	1971.72	9	4	1054.42	3	11.814	0.9844	0.9985	38600	1444	Glycopeptide_IgG_100ng_Trypsin-ON_one-column_MCC_glycopeptide_method_0806_Slot1-31_1_1400.d	P01857|IGHG1_HUMAN	5	338	(HexNAc)5(Hex)5(Fuc)1_113:0	N5:(HexNAc)5(Hex)5(Fuc)1_113:0:1000.00
EEQYN(+1971.72)STYR	(HexNAc)5(Hex)5(Fuc)1	226	NLink		0	1	58.67	47.12	70.22	100	3160.22	1971.72	9	4.9	1054.08	3	11.7666	1.002	1.0161		1418	Glycopeptide_IgG_100ng_Trypsin-ON_one-column_MCC_glycopeptide_method_0806_Slot1-31_1_1400.d	P01857|IGHG1_HUMAN	5	0	(HexNAc)5(Hex)5(Fuc)1_113:0	N5:(HexNAc)5(Hex)5(Fuc)1_113:0:1000.00
EEQYN(+1971.72)STYR	(HexNAc)5(Hex)5(Fuc)1	226	NLink		0	0	51.57	60.3	42.85	100	3160.22	1971.72	9	3.9	1054.42	3	11.8046	1.1184	1.1325		1440	Glycopeptide_IgG_100ng_Trypsin-ON_one-column_MCC_glycopeptide_method_0806_Slot1-31_1_1400.d	P01857|IGHG1_HUMAN	5	0	(HexNAc)5(Hex)5(Fuc)1_113:0	N5:(HexNAc)5(Hex)5(Fuc)1_113:0:1000.00
EEQYN(+1971.72)STYR	(HexNAc)5(Hex)5(Fuc)1	226	NLink		0	0	47.61	56.2	39.01	100	3160.22	1971.72	9	-1.7	1581.12	2	11.8112	1.4205	1.4345	23400	1422	Glycopeptide_IgG_100ng_Trypsin-ON_one-column_MCC_glycopeptide_method_0806_Slot1-31_1_1400.d	P01857|IGHG1_HUMAN	5	1495	(HexNAc)5(Hex)5(Fuc)1_113:0	N5:(HexNAc)5(Hex)5(Fuc)1_113:0:1000.00
EEQYN(+1971.72)STYR	(HexNAc)5(Hex)5(Fuc)1	226	NLink		0	0	51.36	53.39	49.32	100	3160.22	1971.72	9	4	1054.42	3	11.814	1.047	1.0611	38600	1442	Glycopeptide_IgG_100ng_Trypsin-ON_one-column_MCC_glycopeptide_method_0806_Slot1-31_1_1400.d	P01857|IGHG1_HUMAN	5	338	(HexNAc)5(Hex)5(Fuc)1_113:0	N5:(HexNAc)5(Hex)5(Fuc)1_113:0:1000.00
EEQYN(+1987.71)STFR	(HexNAc)5(Hex)6	248	NLink		0	0	30.7	31.11	30.29	100	3160.22	1987.71	9	4	1054.42	3	14.9345	1.017	1.0311		2558	Glycopeptide_IgG_100ng_Trypsin-ON_one-column_MCC_glycopeptide_method_0806_Slot1-31_1_1397.d	P01860|IGHG3_HUMAN	5	0	(HexNAc)5(Hex)6_124:0	N5:(HexNAc)5(Hex)6_124:0:1001.00
EEQYN(+2059.73)STFR	(HexNAc)4(Hex)5(Fuc)1(NeuAc)1	152	NLink		0	0	47.35	61.2	33.5	0	3232.24	2059.73	9	3.5	1617.13	2	18.6314	1.4135	1.4275		3590	Glycopeptide_IgG_100ng_Trypsin-ON_one-column_MCC_glycopeptide_method_0806_Slot1-31_1_1400.d	P01860|IGHG3_HUMAN	5	0	(HexNAc)4(Hex)5(Fuc)1(NeuAc)1_76:0	N5:(HexNAc)4(Hex)5(Fuc)1(NeuAc)1_76:0:1000.00
EEQYN(+2059.73)STFR	(HexNAc)4(Hex)5(Fuc)1(NeuAc)1	152	NLink		0	0	46.35	57.21	35.49	0	3232.24	2059.73	9	-1.6	1617.13	2	18.623	1.4572	1.4712	1830	3589	Glycopeptide_IgG_100ng_Trypsin-ON_one-column_MCC_glycopeptide_method_0806_Slot1-31_1_1400.d	P01860|IGHG3_HUMAN	5	1533	(HexNAc)4(Hex)5(Fuc)1(NeuAc)1_76:0	N5:(HexNAc)4(Hex)5(Fuc)1(NeuAc)1_76:0:1000.00
EEQYN(+2059.73)STYR	(HexNAc)4(Hex)5(Fuc)1(NeuAc)1	152	NLink		0	1	47.04	58.17	35.91	0	3248.24	2059.73	9	5.3	1624.63	2	13.8716	1.4423	1.4563		2096	Glycopeptide_IgG_100ng_Trypsin-ON_one-column_MCC_glycopeptide_method_0806_Slot1-31_1_1397.d	P01857|IGHG1_HUMAN	5	0	(HexNAc)4(Hex)5(Fuc)1(NeuAc)1_76:0	N5:(HexNAc)4(Hex)5(Fuc)1(NeuAc)1_76:0:1000.00
EEQYN(+2059.73)STYR	(HexNAc)4(Hex)5(Fuc)1(NeuAc)1	152	NLink		0	0	68.88	75.78	61.97	0	3248.24	2059.73	9	4.9	1083.76	3	13.8713	1.0294	1.0435	111000	2055	Glycopeptide_IgG_100ng_Trypsin-ON_one-column_MCC_glycopeptide_method_0806_Slot1-31_1_1397.d	P01857|IGHG1_HUMAN	5	404	(HexNAc)4(Hex)5(Fuc)1(NeuAc)1_76:0	N5:(HexNAc)4(Hex)5(Fuc)1(NeuAc)1_76:0:1000.00
EEQYN(+2059.73)STYR	(HexNAc)4(Hex)5(Fuc)1(NeuAc)1	152	NLink		0	0	76.36	79.46	73.27	0	3248.24	2059.73	9	2	1083.76	3	13.8634	0.9676	0.9817	52600	2076	Glycopeptide_IgG_100ng_Trypsin-ON_one-column_MCC_glycopeptide_method_0806_Slot1-31_1_1397.d	P01857|IGHG1_HUMAN	5	403	(HexNAc)4(Hex)5(Fuc)1(NeuAc)1_76:0	N5:(HexNAc)4(Hex)5(Fuc)1(NeuAc)1_76:0:1000.00
EEQYN(+2059.73)STYR	(HexNAc)4(Hex)5(Fuc)1(NeuAc)1	152	NLink		0	0	62.37	70.05	54.68	0	3248.24	2059.73	9	1.9	1625.13	2	13.8711	1.4143	1.4283	104000	2043	Glycopeptide_IgG_100ng_Trypsin-ON_one-column_MCC_glycopeptide_method_0806_Slot1-31_1_1397.d	P01857|IGHG1_HUMAN	5	1478	(HexNAc)4(Hex)5(Fuc)1(NeuAc)1_76:0	N5:(HexNAc)4(Hex)5(Fuc)1(NeuAc)1_76:0:1000.00
EEQYN(+2059.73)STYR	(HexNAc)4(Hex)5(Fuc)1(NeuAc)1	152	NLink		0	0	66.09	77.85	54.33	0	3248.24	2059.73	9	1.9	1625.13	2	13.8711	1.4546	1.4686	104000	2042	Glycopeptide_IgG_100ng_Trypsin-ON_one-column_MCC_glycopeptide_method_0806_Slot1-31_1_1397.d	P01857|IGHG1_HUMAN	5	1478	(HexNAc)4(Hex)5(Fuc)1(NeuAc)1_76:0	N5:(HexNAc)4(Hex)5(Fuc)1(NeuAc)1_76:0:1000.00
EEQYN(+2059.73)STYR	(HexNAc)4(Hex)5(Fuc)1(NeuAc)1	152	NLink		0	0	41.51	47.35	35.66	0	3248.24	2059.73	9	-0.9	1083.75	3	13.0392	1.017	1.0311		1908	Glycopeptide_IgG_100ng_Trypsin-ON_one-column_MCC_glycopeptide_method_0806_Slot1-31_1_1397.d	P01857|IGHG1_HUMAN	5	0	(HexNAc)4(Hex)5(Fuc)1(NeuAc)1_76:0	N5:(HexNAc)4(Hex)5(Fuc)1(NeuAc)1_76:0:1000.00
EEQYN(+2059.73)STYR	(HexNAc)4(Hex)5(Fuc)1(NeuAc)1	152	NLink		0	0	50.12	63.25	36.99	0	3248.24	2059.73	9	1.9	1625.13	2	13.8711	1.452	1.466	104000	2114	Glycopeptide_IgG_100ng_Trypsin-ON_one-column_MCC_glycopeptide_method_0806_Slot1-31_1_1397.d	P01857|IGHG1_HUMAN	5	1478	(HexNAc)4(Hex)5(Fuc)1(NeuAc)1_76:0	N5:(HexNAc)4(Hex)5(Fuc)1(NeuAc)1_76:0:1000.00
EEQYN(+2059.73)STYR	(HexNAc)4(Hex)5(Fuc)1(NeuAc)1	152	NLink		0	0	77.07	79.63	74.52	0	3248.24	2059.73	9	4.9	1083.76	3	13.8713	1.0426	1.0567	111000	2074	Glycopeptide_IgG_100ng_Trypsin-ON_one-column_MCC_glycopeptide_method_0806_Slot1-31_1_1397.d	P01857|IGHG1_HUMAN	5	404	(HexNAc)4(Hex)5(Fuc)1(NeuAc)1_76:0	N5:(HexNAc)4(Hex)5(Fuc)1(NeuAc)1_76:0:1000.00
EEQYN(+2059.73)STYR	(HexNAc)4(Hex)5(Fuc)1(NeuAc)1	152	NLink		0	0	62.37	71.2	53.53	0	3248.24	2059.73	9	1.9	1625.13	2	13.8711	1.4143	1.4283	104000	2062	Glycopeptide_IgG_100ng_Trypsin-ON_one-column_MCC_glycopeptide_method_0806_Slot1-31_1_1397.d	P01857|IGHG1_HUMAN	5	1478	(HexNAc)4(Hex)5(Fuc)1(NeuAc)1_76:0	N5:(HexNAc)4(Hex)5(Fuc)1(NeuAc)1_76:0:1000.00
EEQYN(+2059.73)STYR	(HexNAc)4(Hex)5(Fuc)1(NeuAc)1	152	NLink		0	0	69.57	81.9	57.25	0	3248.24	2059.73	9	4.9	1083.76	3	13.8713	1.0303	1.0444	111000	2051	Glycopeptide_IgG_100ng_Trypsin-ON_one-column_MCC_glycopeptide_method_0806_Slot1-31_1_1397.d	P01857|IGHG1_HUMAN	5	404	(HexNAc)4(Hex)5(Fuc)1(NeuAc)1_76:0	N5:(HexNAc)4(Hex)5(Fuc)1(NeuAc)1_76:0:1000.00
EEQYN(+2059.73)STYR	(HexNAc)4(Hex)5(Fuc)1(NeuAc)1	152	NLink		0	0	70.24	81.37	59.11	0	3248.24	2059.73	9	2	1083.76	3	13.8634	0.9658	0.9799	52600	2053	Glycopeptide_IgG_100ng_Trypsin-ON_one-column_MCC_glycopeptide_method_0806_Slot1-31_1_1397.d	P01857|IGHG1_HUMAN	5	403	(HexNAc)4(Hex)5(Fuc)1(NeuAc)1_76:0	N5:(HexNAc)4(Hex)5(Fuc)1(NeuAc)1_76:0:1000.00
EEQYN(+2059.73)STYR	(HexNAc)4(Hex)5(Fuc)1(NeuAc)1	152	NLink		0	1	48.28	55.43	41.14	0	3248.24	2059.73	9	-1.1	1624.62	2	13.7958	1.3846	1.3986		2044	Glycopeptide_IgG_100ng_Trypsin-ON_one-column_MCC_glycopeptide_method_0806_Slot1-31_1_1397.d	P01857|IGHG1_HUMAN	5	0	(HexNAc)4(Hex)5(Fuc)1(NeuAc)1_76:0	N5:(HexNAc)4(Hex)5(Fuc)1(NeuAc)1_76:0:1000.00
EEQYN(+2059.73)STYR	(HexNAc)4(Hex)5(Fuc)1(NeuAc)1	152	NLink		0	1	49.92	62.26	37.59	0	3248.24	2059.73	9	5.3	1624.63	2	13.8336	1.4248	1.4388		2081	Glycopeptide_IgG_100ng_Trypsin-ON_one-column_MCC_glycopeptide_method_0806_Slot1-31_1_1397.d	P01857|IGHG1_HUMAN	5	0	(HexNAc)4(Hex)5(Fuc)1(NeuAc)1_76:0	N5:(HexNAc)4(Hex)5(Fuc)1(NeuAc)1_76:0:1000.00
EEQYN(+2059.73)STYR	(HexNAc)4(Hex)5(Fuc)1(NeuAc)1	152	NLink		0	0	59.19	78.6	39.78	0	3248.24	2059.73	9	2	1083.76	3	13.8634	0.9835	0.9976	52600	2059	Glycopeptide_IgG_100ng_Trypsin-ON_one-column_MCC_glycopeptide_method_0806_Slot1-31_1_1397.d	P01857|IGHG1_HUMAN	5	403	(HexNAc)4(Hex)5(Fuc)1(NeuAc)1_76:0	N5:(HexNAc)4(Hex)5(Fuc)1(NeuAc)1_76:0:1000.00
EEQYN(+2059.73)STYR	(HexNAc)4(Hex)5(Fuc)1(NeuAc)1	152	NLink		0	1	60.58	64.08	57.08	0	3248.24	2059.73	9	5.3	1624.63	2	13.8336	1.4677	1.4817		2080	Glycopeptide_IgG_100ng_Trypsin-ON_one-column_MCC_glycopeptide_method_0806_Slot1-31_1_1397.d	P01857|IGHG1_HUMAN	5	0	(HexNAc)4(Hex)5(Fuc)1(NeuAc)1_76:0	N5:(HexNAc)4(Hex)5(Fuc)1(NeuAc)1_76:0:1000.00
EEQYN(+2059.73)STYR	(HexNAc)4(Hex)5(Fuc)1(NeuAc)1	152	NLink		0	0	66.46	69.37	63.55	0	3248.24	2059.73	9	4.9	1083.76	3	13.8713	1.07	1.0841	111000	2073	Glycopeptide_IgG_100ng_Trypsin-ON_one-column_MCC_glycopeptide_method_0806_Slot1-31_1_1397.d	P01857|IGHG1_HUMAN	5	404	(HexNAc)4(Hex)5(Fuc)1(NeuAc)1_76:0	N5:(HexNAc)4(Hex)5(Fuc)1(NeuAc)1_76:0:1000.00
EEQYN(+2059.73)STYR	(HexNAc)4(Hex)5(Fuc)1(NeuAc)1	152	NLink		0	0	71.83	71.21	72.45	0	3248.24	2059.73	9	4.3	1083.76	3	14.0949	1.0356	1.0497	121000	2068	Glycopeptide_IgG_100ng_Trypsin-ON_one-column_MCC_glycopeptide_method_0806_Slot1-31_1_1400.d	P01857|IGHG1_HUMAN	5	414	(HexNAc)4(Hex)5(Fuc)1(NeuAc)1_76:0	N5:(HexNAc)4(Hex)5(Fuc)1(NeuAc)1_76:0:1000.00
EEQYN(+2059.73)STYR	(HexNAc)4(Hex)5(Fuc)1(NeuAc)1	152	NLink		0	0	48.89	64.7	33.07	0	3248.24	2059.73	9	3.1	1625.13	2	14.089	1.4117	1.4257	108000	2059	Glycopeptide_IgG_100ng_Trypsin-ON_one-column_MCC_glycopeptide_method_0806_Slot1-31_1_1400.d	P01857|IGHG1_HUMAN	5	1549	(HexNAc)4(Hex)5(Fuc)1(NeuAc)1_76:0	N5:(HexNAc)4(Hex)5(Fuc)1(NeuAc)1_76:0:1000.00
EEQYN(+2059.73)STYR	(HexNAc)4(Hex)5(Fuc)1(NeuAc)1	152	NLink		0	0	61.07	73.98	48.16	0	3248.24	2059.73	9	4	1083.76	3	14.003	0.9632	0.9773		2056	Glycopeptide_IgG_100ng_Trypsin-ON_one-column_MCC_glycopeptide_method_0806_Slot1-31_1_1400.d	P01857|IGHG1_HUMAN	5	0	(HexNAc)4(Hex)5(Fuc)1(NeuAc)1_76:0	N5:(HexNAc)4(Hex)5(Fuc)1(NeuAc)1_76:0:1000.00
EEQYN(+2059.73)STYR	(HexNAc)4(Hex)5(Fuc)1(NeuAc)1	152	NLink		0	0	47.64	59.46	35.81	0	3248.24	2059.73	9	1.7	1625.13	2	14.0958	1.4432	1.4572	52900	2087	Glycopeptide_IgG_100ng_Trypsin-ON_one-column_MCC_glycopeptide_method_0806_Slot1-31_1_1400.d	P01857|IGHG1_HUMAN	5	1548	(HexNAc)4(Hex)5(Fuc)1(NeuAc)1_76:0	N5:(HexNAc)4(Hex)5(Fuc)1(NeuAc)1_76:0:1000.00
EEQYN(+2059.73)STYR	(HexNAc)4(Hex)5(Fuc)1(NeuAc)1	152	NLink		0	0	74.55	72.27	76.84	0	3248.24	2059.73	9	4.3	1083.76	3	14.0949	1.0267	1.0409	121000	2055	Glycopeptide_IgG_100ng_Trypsin-ON_one-column_MCC_glycopeptide_method_0806_Slot1-31_1_1400.d	P01857|IGHG1_HUMAN	5	414	(HexNAc)4(Hex)5(Fuc)1(NeuAc)1_76:0	N5:(HexNAc)4(Hex)5(Fuc)1(NeuAc)1_76:0:1000.00
EEQYN(+2059.73)STYR	(HexNAc)4(Hex)5(Fuc)1(NeuAc)1	152	NLink		0	1	50.44	57.81	43.07	0	3248.24	2059.73	9	5.5	1624.63	2	14.0408	1.4327	1.4467		2073	Glycopeptide_IgG_100ng_Trypsin-ON_one-column_MCC_glycopeptide_method_0806_Slot1-31_1_1400.d	P01857|IGHG1_HUMAN	5	0	(HexNAc)4(Hex)5(Fuc)1(NeuAc)1_76:0	N5:(HexNAc)4(Hex)5(Fuc)1(NeuAc)1_76:0:1000.00
EEQYN(+2059.73)STYR	(HexNAc)4(Hex)5(Fuc)1(NeuAc)1	152	NLink		0	1	58.01	57.23	58.79	0	3248.24	2059.73	9	2.8	1624.63	2	14.003	1.4266	1.4406		2050	Glycopeptide_IgG_100ng_Trypsin-ON_one-column_MCC_glycopeptide_method_0806_Slot1-31_1_1400.d	P01857|IGHG1_HUMAN	5	0	(HexNAc)4(Hex)5(Fuc)1(NeuAc)1_76:0	N5:(HexNAc)4(Hex)5(Fuc)1(NeuAc)1_76:0:1000.00
EEQYN(+2059.73)STYR	(HexNAc)4(Hex)5(Fuc)1(NeuAc)1	152	NLink		0	0	59.21	68.48	49.95	0	3248.24	2059.73	9	4.1	1083.76	3	14.0845	0.9799	0.9941	52100	2077	Glycopeptide_IgG_100ng_Trypsin-ON_one-column_MCC_glycopeptide_method_0806_Slot1-31_1_1400.d	P01857|IGHG1_HUMAN	5	413	(HexNAc)4(Hex)5(Fuc)1(NeuAc)1_76:0	N5:(HexNAc)4(Hex)5(Fuc)1(NeuAc)1_76:0:1000.00
EEQYN(+2059.73)STYR	(HexNAc)4(Hex)5(Fuc)1(NeuAc)1	152	NLink		0	0	67.05	73.4	60.69	0	3248.24	2059.73	9	4.1	1083.76	3	14.0845	0.9649	0.9791	52100	2070	Glycopeptide_IgG_100ng_Trypsin-ON_one-column_MCC_glycopeptide_method_0806_Slot1-31_1_1400.d	P01857|IGHG1_HUMAN	5	413	(HexNAc)4(Hex)5(Fuc)1(NeuAc)1_76:0	N5:(HexNAc)4(Hex)5(Fuc)1(NeuAc)1_76:0:1000.00
EEQYN(+2059.73)STYR	(HexNAc)4(Hex)5(Fuc)1(NeuAc)1	152	NLink		0	1	57.67	56.57	58.77	0	3248.24	2059.73	9	2.8	1624.63	2	14.003	1.4511	1.4651		2049	Glycopeptide_IgG_100ng_Trypsin-ON_one-column_MCC_glycopeptide_method_0806_Slot1-31_1_1400.d	P01857|IGHG1_HUMAN	5	0	(HexNAc)4(Hex)5(Fuc)1(NeuAc)1_76:0	N5:(HexNAc)4(Hex)5(Fuc)1(NeuAc)1_76:0:1000.00
EEQYN(+2059.73)STYR	(HexNAc)4(Hex)5(Fuc)1(NeuAc)1	152	NLink		0	0	62.51	70.89	54.12	0	3248.24	2059.73	9	3.1	1625.13	2	14.089	1.452	1.466	108000	2058	Glycopeptide_IgG_100ng_Trypsin-ON_one-column_MCC_glycopeptide_method_0806_Slot1-31_1_1400.d	P01857|IGHG1_HUMAN	5	1549	(HexNAc)4(Hex)5(Fuc)1(NeuAc)1_76:0	N5:(HexNAc)4(Hex)5(Fuc)1(NeuAc)1_76:0:1000.00
EEQYN(+2059.73)STYR	(HexNAc)4(Hex)5(Fuc)1(NeuAc)1	152	NLink		0	0	58.12	68.22	48.02	0	3248.24	2059.73	9	4.3	1083.76	3	14.0949	1.0214	1.0356	121000	2076	Glycopeptide_IgG_100ng_Trypsin-ON_one-column_MCC_glycopeptide_method_0806_Slot1-31_1_1400.d	P01857|IGHG1_HUMAN	5	414	(HexNAc)4(Hex)5(Fuc)1(NeuAc)1_76:0	N5:(HexNAc)4(Hex)5(Fuc)1(NeuAc)1_76:0:1000.00
EEQYN(+2075.73)STYR	(HexNAc)4(Hex)6(NeuAc)1	180	NLink		0	2	38.5	33.25	43.75	0	3264.23	2075.73	9	5.8	1633.64	2	13.8336	1.5027	1.5166		2060	Glycopeptide_IgG_100ng_Trypsin-ON_one-column_MCC_glycopeptide_method_0806_Slot1-31_1_1397.d	P01857|IGHG1_HUMAN	5	0	(HexNAc)4(Hex)6(NeuAc)1_90:0	N5:(HexNAc)4(Hex)6(NeuAc)1_90:0:1000.00
EEQYN(+2075.73)STYR	(HexNAc)4(Hex)6(NeuAc)1	180	NLink		0	2	39.4	33.59	45.21	0	3264.23	2075.73	9	7	1633.64	2	13.8438	1.4642	1.4782	2510	2089	Glycopeptide_IgG_100ng_Trypsin-ON_one-column_MCC_glycopeptide_method_0806_Slot1-31_1_1397.d	P01857|IGHG1_HUMAN	5	1487	(HexNAc)4(Hex)6(NeuAc)1_90:0	N5:(HexNAc)4(Hex)6(NeuAc)1_90:0:1000.00
EEQYN(+2075.73)STY	(HexNAc)4(Hex)6(NeuAc)1	180	NLink		0	0	40.79	45.8	35.78	0	3108.13	2075.73	8	0.9	1555.07	2	20.776	1.3837	1.3977		4499	Glycopeptide_IgG_100ng_Trypsin-ON_one-column_MCC_glycopeptide_method_0806_Slot1-31_1_1397.d	P01857|IGHG1_HUMAN	5	0	(HexNAc)4(Hex)6(NeuAc)1_90:0	N5:(HexNAc)4(Hex)6(NeuAc)1_90:0:1000.00
EEQYN(+2075.73)STY	(HexNAc)4(Hex)6(NeuAc)1	180	NLink		0	0	53.26	38.35	68.17	0	3108.13	2075.73	8	8.8	1555.09	2	20.7381	1.41	1.424		4490	Glycopeptide_IgG_100ng_Trypsin-ON_one-column_MCC_glycopeptide_method_0806_Slot1-31_1_1397.d	P01857|IGHG1_HUMAN	5	0	(HexNAc)4(Hex)6(NeuAc)1_90:0	N5:(HexNAc)4(Hex)6(NeuAc)1_90:0:1000.00
EEQYN(+2075.73)STY	(HexNAc)4(Hex)6(NeuAc)1	180	NLink		0	2	60.89	56.82	64.96	0	3108.13	2075.73	8	9.5	1555.59	2	21.1192	1.4266	1.4406	366	4603	Glycopeptide_IgG_100ng_Trypsin-ON_one-column_MCC_glycopeptide_method_0806_Slot1-31_1_1400.d	P01857|IGHG1_HUMAN	5	1465	(HexNAc)4(Hex)6(NeuAc)1_90:0	N5:(HexNAc)4(Hex)6(NeuAc)1_90:0:1000.00
EEQYN(+2100.76)STYR	(HexNAc)5(Hex)4(Fuc)1(NeuAc)1	204	NLink		0	0	66.18	102.21	30.16	0	3289.26	2100.76	9	2.7	1097.43	3	14.442	1.0364	1.0506	9550	2314	Glycopeptide_IgG_100ng_Trypsin-ON_one-column_MCC_glycopeptide_method_0806_Slot1-31_1_1397.d	P01857|IGHG1_HUMAN	5	429	(HexNAc)5(Hex)4(Fuc)1(NeuAc)1_102:0	N5:(HexNAc)5(Hex)4(Fuc)1(NeuAc)1_102:0:1001.00
EEQYN(+2100.76)STYR	(HexNAc)5(Hex)4(Fuc)1(NeuAc)1	204	NLink		0	0	84.7	115.1	54.29	0	3289.26	2100.76	9	2.7	1097.43	3	14.442	1.0603	1.0744	9550	2313	Glycopeptide_IgG_100ng_Trypsin-ON_one-column_MCC_glycopeptide_method_0806_Slot1-31_1_1397.d	P01857|IGHG1_HUMAN	5	429	(HexNAc)5(Hex)4(Fuc)1(NeuAc)1_102:0	N5:(HexNAc)5(Hex)4(Fuc)1(NeuAc)1_102:0:1000.00
EEQYN(+2100.76)STYR	(HexNAc)5(Hex)4(Fuc)1(NeuAc)1	204	NLink		0	0	64.74	83.1	46.38	0	3289.26	2100.76	9	4.5	1645.65	2	14.6103	1.4721	1.4861		2316	Glycopeptide_IgG_100ng_Trypsin-ON_one-column_MCC_glycopeptide_method_0806_Slot1-31_1_1400.d	P01857|IGHG1_HUMAN	5	0	(HexNAc)5(Hex)4(Fuc)1(NeuAc)1_102:0	N5:(HexNAc)5(Hex)4(Fuc)1(NeuAc)1_102:0:1000.00
EEQYN(+2100.76)STYR	(HexNAc)5(Hex)4(Fuc)1(NeuAc)1	204	NLink		0	0	56.37	80.31	32.42	0	3289.26	2100.76	9	2.6	1645.64	2	14.6103	1.4467	1.4607		2317	Glycopeptide_IgG_100ng_Trypsin-ON_one-column_MCC_glycopeptide_method_0806_Slot1-31_1_1400.d	P01857|IGHG1_HUMAN	5	0	(HexNAc)5(Hex)4(Fuc)1(NeuAc)1_102:0	N5:(HexNAc)5(Hex)4(Fuc)1(NeuAc)1_102:0:1000.00
EEQYN(+2100.76)STYR	(HexNAc)5(Hex)4(Fuc)1(NeuAc)1	204	NLink		0	0	66.84	101.22	32.45	0	3289.26	2100.76	9	1.4	1097.43	3	14.6531	1.0576	1.0717	10100	2323	Glycopeptide_IgG_100ng_Trypsin-ON_one-column_MCC_glycopeptide_method_0806_Slot1-31_1_1400.d	P01857|IGHG1_HUMAN	5	438	(HexNAc)5(Hex)4(Fuc)1(NeuAc)1_102:0	N5:(HexNAc)5(Hex)4(Fuc)1(NeuAc)1_102:0:1000.00
EEQYN(+2100.76)STYR	(HexNAc)5(Hex)4(Fuc)1(NeuAc)1	204	NLink		0	0	66.07	91.44	40.7	0	3289.26	2100.76	9	1.4	1097.43	3	14.6531	1.0594	1.0735	10100	2339	Glycopeptide_IgG_100ng_Trypsin-ON_one-column_MCC_glycopeptide_method_0806_Slot1-31_1_1400.d	P01857|IGHG1_HUMAN	5	438	(HexNAc)5(Hex)4(Fuc)1(NeuAc)1_102:0	N5:(HexNAc)5(Hex)4(Fuc)1(NeuAc)1_102:0:1000.00
EEQYN(+2116.75)STYR	(HexNAc)5(Hex)5(NeuAc)1	244	NLink		0	6	32.26	22.24	42.29	0	3305.26	2116.75	9	-0.5	1103.77	3	20.9876	1.0311	1.0453	10800	4544	Glycopeptide_IgG_100ng_Trypsin-ON_one-column_MCC_glycopeptide_method_0806_Slot1-31_1_1400.d	P01857|IGHG1_HUMAN	5	451	(HexNAc)5(Hex)5(NeuAc)1_122:0	N5:(HexNAc)5(Hex)5(NeuAc)1_122:0:1000.00
EEQYN(+2262.81)STYR	(HexNAc)5(Hex)5(Fuc)1(NeuAc)1	230	NLink		0	0	56.15	76.16	36.14	0	3451.32	2262.81	9	1.2	1151.45	3	14.1287	1.077	1.0911	5180	2215	Glycopeptide_IgG_100ng_Trypsin-ON_one-column_MCC_glycopeptide_method_0806_Slot1-31_1_1397.d	P01857|IGHG1_HUMAN	5	511	(HexNAc)5(Hex)5(Fuc)1(NeuAc)1_115:0	N5:(HexNAc)5(Hex)5(Fuc)1(NeuAc)1_115:0:1000.00
EEQYN(+2262.81)STYR	(HexNAc)5(Hex)5(Fuc)1(NeuAc)1	230	NLink		0	0	53.84	56.89	50.8	0	3451.32	2262.81	9	0.5	1151.45	3	14.3069	1.0506	1.0647		2237	Glycopeptide_IgG_100ng_Trypsin-ON_one-column_MCC_glycopeptide_method_0806_Slot1-31_1_1400.d	P01857|IGHG1_HUMAN	5	0	(HexNAc)5(Hex)5(Fuc)1(NeuAc)1_115:0	N5:(HexNAc)5(Hex)5(Fuc)1(NeuAc)1_115:0:1000.00
EEQYN(+2350.83)STYR	(HexNAc)4(Hex)5(Fuc)1(NeuAc)2	156	NLink		0	0	61.48	85.86	37.09	100	3539.33	2350.83	9	2.6	1180.79	3	17.6337	1.0391	1.0532	11600	3299	Glycopeptide_IgG_100ng_Trypsin-ON_one-column_MCC_glycopeptide_method_0806_Slot1-31_1_1397.d	P01857|IGHG1_HUMAN	5	546	(HexNAc)4(Hex)5(Fuc)1(NeuAc)2_78:0	N5:(HexNAc)4(Hex)5(Fuc)1(NeuAc)2_78:0:1000.00
EEQYN(+2350.83)STYR	(HexNAc)4(Hex)5(Fuc)1(NeuAc)2	156	NLink		0	0	58.94	87.51	30.38	100	3539.33	2350.83	9	2.6	1180.79	3	17.6337	1.0691	1.0832	11600	3298	Glycopeptide_IgG_100ng_Trypsin-ON_one-column_MCC_glycopeptide_method_0806_Slot1-31_1_1397.d	P01857|IGHG1_HUMAN	5	546	(HexNAc)4(Hex)5(Fuc)1(NeuAc)2_78:0	N5:(HexNAc)4(Hex)5(Fuc)1(NeuAc)2_78:0:1000.00
EEQYN(+2350.83)STYR	(HexNAc)4(Hex)5(Fuc)1(NeuAc)2	156	NLink		0	1	59.78	68.59	50.97	100	3539.33	2350.83	9	-3.8	1180.44	3	17.5901	1.0426	1.0567		3304	Glycopeptide_IgG_100ng_Trypsin-ON_one-column_MCC_glycopeptide_method_0806_Slot1-31_1_1397.d	P01857|IGHG1_HUMAN	5	0	(HexNAc)4(Hex)5(Fuc)1(NeuAc)2_78:0	N5:(HexNAc)4(Hex)5(Fuc)1(NeuAc)2_78:0:1000.00
EEQYN(+2350.83)STYR	(HexNAc)4(Hex)5(Fuc)1(NeuAc)2	156	NLink		0	1	49.98	60.59	39.38	100	3539.33	2350.83	9	7.2	1770.18	2	17.5901	1.5228	1.5367		3300	Glycopeptide_IgG_100ng_Trypsin-ON_one-column_MCC_glycopeptide_method_0806_Slot1-31_1_1397.d	P01857|IGHG1_HUMAN	5	0	(HexNAc)4(Hex)5(Fuc)1(NeuAc)2_78:0	N5:(HexNAc)4(Hex)5(Fuc)1(NeuAc)2_78:0:1000.00
EEQYN(+2350.83)STYR	(HexNAc)4(Hex)5(Fuc)1(NeuAc)2	156	NLink		0	0	63.61	91.08	36.13	100	3539.33	2350.83	9	2.6	1180.79	3	17.6337	1.0805	1.0946	11600	3301	Glycopeptide_IgG_100ng_Trypsin-ON_one-column_MCC_glycopeptide_method_0806_Slot1-31_1_1397.d	P01857|IGHG1_HUMAN	5	546	(HexNAc)4(Hex)5(Fuc)1(NeuAc)2_78:0	N5:(HexNAc)4(Hex)5(Fuc)1(NeuAc)2_78:0:1000.00
EEQYN(+2350.83)STYR	(HexNAc)4(Hex)5(Fuc)1(NeuAc)2	156	NLink		0	1	59.72	71.92	47.52	100	3539.33	2350.83	9	4	1180.45	3	17.8739	1.0373	1.0514		3352	Glycopeptide_IgG_100ng_Trypsin-ON_one-column_MCC_glycopeptide_method_0806_Slot1-31_1_1400.d	P01857|IGHG1_HUMAN	5	0	(HexNAc)4(Hex)5(Fuc)1(NeuAc)2_78:0	N5:(HexNAc)4(Hex)5(Fuc)1(NeuAc)2_78:0:1000.00
EEQYN(+2350.83)STYR	(HexNAc)4(Hex)5(Fuc)1(NeuAc)2	156	NLink		0	1	60.14	75.54	44.74	100	3539.33	2350.83	9	-8.2	1180.44	3	17.8739	1.0629	1.077		3351	Glycopeptide_IgG_100ng_Trypsin-ON_one-column_MCC_glycopeptide_method_0806_Slot1-31_1_1400.d	P01857|IGHG1_HUMAN	5	0	(HexNAc)4(Hex)5(Fuc)1(NeuAc)2_78:0	N5:(HexNAc)4(Hex)5(Fuc)1(NeuAc)2_78:0:1000.00
EEQYN(+2366.82)STYR	(HexNAc)4(Hex)6(NeuAc)2	184	NLink		0	0	38.08	35.95	40.21	100	3555.33	2366.82	9	-2	1186.11	3	17.9117	1.0558	1.07		3362	Glycopeptide_IgG_100ng_Trypsin-ON_one-column_MCC_glycopeptide_method_0806_Slot1-31_1_1400.d	P01857|IGHG1_HUMAN	5	0	(HexNAc)4(Hex)6(NeuAc)2_92:0	N5:(HexNAc)4(Hex)6(NeuAc)2_92:0:1000.00
EEQYN(+2553.91)STYR	(HexNAc)5(Hex)5(Fuc)1(NeuAc)2	232	NLink		0	0	44.86	58.21	31.51	100	3742.41	2553.91	9	-8.8	1248.47	3	17.7792	1.0726	1.0867		3343	Glycopeptide_IgG_100ng_Trypsin-ON_one-column_MCC_glycopeptide_method_0806_Slot1-31_1_1397.d	P01857|IGHG1_HUMAN	5	0	(HexNAc)5(Hex)5(Fuc)1(NeuAc)2_116:0	N5:(HexNAc)5(Hex)5(Fuc)1(NeuAc)2_116:0:1000.00
TKPREEQFN(+1768.64)STFR	(HexNAc)4(Hex)5(Fuc)1	148	NLink		0	0	39.84	47.73	31.95	100	3407.45	1768.64	13	-1.1	1136.82	3	13.1324	1.0364	1.0506		1884	Glycopeptide_IgG_100ng_Trypsin-ON_one-column_MCC_glycopeptide_method_0806_Slot1-31_1_1400.d	P01859|IGHG2_HUMAN	9	0	(HexNAc)4(Hex)5(Fuc)1_74:0	N9:(HexNAc)4(Hex)5(Fuc)1_74:0:1000.00
