# Supplementary material for: Glycopeptide database search and de novo sequencing with PEAKS GlycanFinder enable highly sensitive glycoproteomics
Source: Nat Commun. 2023 Jul 8;14:4046. doi: 10.1038/s41467-023-39699-5 (PMC10329677; doi:10.1038/s41467-023-39699-5)
Supplement: Supplementary file 10 — Supplementary Data 6 [file 41467_2023_39699_MOESM10_ESM.zip]

Archive with 8 entries (8 files):
- supp_data_6/309 N-glycan search space for HGI_glycoCT.txt
- supp_data_6/41592_2021_1309_MOESM2_ESM.xlsx
- supp_data_6/78 O-glycan search space for HGI_glycoCT.txt
- supp_data_6/collective_study.py
- supp_data_6/GlycanFinder-nlink-selectedGlycoPsms.xlsx
- supp_data_6/GlycanFinder-olink-selectedGlycoPsms.xlsx
- supp_data_6/Human_ReviewedCanonical_20201Entries_25thJuly_2017.fasta
- supp_data_6/Readme.txt
