# Supplementary material for: Glycopeptide database search and de novo sequencing with PEAKS GlycanFinder enable highly sensitive glycoproteomics
Source: Nat Commun. 2023 Jul 8;14:4046. doi: 10.1038/s41467-023-39699-5 (PMC10329677; doi:10.1038/s41467-023-39699-5)
Supplement: Supplementary file 10 — Supplementary Data 6 [file 41467_2023_39699_MOESM10_ESM.zip › supp_data_6/309 N-glycan search space for HGI_glycoCT.txt]

GLYCAN START
GLYCANID=1
GLYCAN_CODE=
GLYCAN_COMPOSITION=(HexNAc)2
GLYCAN_MASS=406.15887
GLYCAN_TAXON=Others
RES
1b:b-dglc-HEX-1:5
2s:n-acetyl
3b:b-dglc-HEX-1:5
4s:n-acetyl
LIN
1:1d(2+1)2n
2:1o(4+1)3d
3:3d(2+1)4n
GLYCAN END

GLYCAN START
GLYCANID=2
GLYCAN_CODE=
GLYCAN_COMPOSITION=(HexNAc)2(Hex)1
GLYCAN_MASS=568.2113
GLYCAN_TAXON=Others
RES
1b:b-dglc-HEX-1:5
2s:n-acetyl
3b:b-dglc-HEX-1:5
4s:n-acetyl
5b:b-dman-HEX-1:5
LIN
1:1d(2+1)2n
2:1o(4+1)3d
3:3d(2+1)4n
4:3o(4+1)5d
GLYCAN END

GLYCAN START
GLYCANID=3
GLYCAN_CODE=
GLYCAN_COMPOSITION=(HexNAc)2(Hex)2
GLYCAN_MASS=730.2638
GLYCAN_TAXON=Others
RES
1b:b-dglc-HEX-1:5
2s:n-acetyl
3b:b-dglc-HEX-1:5
4s:n-acetyl
5b:b-dman-HEX-1:5
6b:a-dman-HEX-1:5
LIN
1:1d(2+1)2n
2:1o(4+1)3d
3:3d(2+1)4n
4:3o(4+1)5d
5:5o(3+1)6d
GLYCAN END

GLYCAN START
GLYCANID=4
GLYCAN_CODE=
GLYCAN_COMPOSITION=(HexNAc)1(Fuc)1
GLYCAN_MASS=349.13687
GLYCAN_TAXON=Others
RES
1b:b-dglc-HEX-1:5
2s:n-acetyl
3b:a-lgal-HEX-1:5|6:d
LIN
1:1d(2+1)2n
2:1o(6+1)3d
GLYCAN END

GLYCAN START
GLYCANID=5
GLYCAN_CODE=
GLYCAN_COMPOSITION=(HexNAc)2(Fuc)1
GLYCAN_MASS=552.2163
GLYCAN_TAXON=Others
RES
1b:b-dglc-HEX-1:5
2s:n-acetyl
3b:b-dglc-HEX-1:5
4s:n-acetyl
5b:a-lgal-HEX-1:5|6:d
LIN
1:1d(2+1)2n
2:1o(4+1)3d
3:3d(2+1)4n
4:1o(6+1)5d
GLYCAN END

GLYCAN START
GLYCANID=6
GLYCAN_CODE=
GLYCAN_COMPOSITION=(HexNAc)2(Hex)1(Fuc)1
GLYCAN_MASS=714.2688
GLYCAN_TAXON=Others
RES
1b:b-dglc-HEX-1:5
2s:n-acetyl
3b:b-dglc-HEX-1:5
4s:n-acetyl
5b:b-dman-HEX-1:5
6b:a-lgal-HEX-1:5|6:d
LIN
1:1d(2+1)2n
2:1o(4+1)3d
3:3d(2+1)4n
4:3o(4+1)5d
5:1o(6+1)6d
GLYCAN END

GLYCAN START
GLYCANID=7
GLYCAN_CODE=
GLYCAN_COMPOSITION=(HexNAc)2(Hex)2(Fuc)1
GLYCAN_MASS=876.32117
GLYCAN_TAXON=Others
RES
1b:b-dglc-HEX-1:5
2s:n-acetyl
3b:b-dglc-HEX-1:5
4s:n-acetyl
5b:b-dman-HEX-1:5
6b:a-dman-HEX-1:5
7b:a-lgal-HEX-1:5|6:d
LIN
1:1d(2+1)2n
2:1o(4+1)3d
3:3d(2+1)4n
4:3o(4+1)5d
5:5o(3+1)6d
6:1o(6+1)7d
GLYCAN END

GLYCAN START
GLYCANID=8
GLYCAN_CODE=
GLYCAN_COMPOSITION=(HexNAc)1
GLYCAN_MASS=
GLYCAN_TAXON=Others
RES
1b:b-dglc-HEX-1:5
2s:n-acetyl
LIN
1:1d(2+1)2n
GLYCAN END

GLYCAN START
GLYCANID=9
GLYCAN_CODE=
GLYCAN_COMPOSITION=(HexNAc)2(Hex)3(Fuc)1
GLYCAN_MASS=1038.37944
GLYCAN_TAXON=Others
RES
1b:b-dglc-HEX-1:5
2s:n-acetyl
3b:b-dglc-HEX-1:5
4s:n-acetyl
5b:b-dman-HEX-1:5
6b:a-dman-HEX-1:5
7b:a-dman-HEX-1:5
8b:a-lgal-HEX-1:5|6:d
LIN
1:1d(2+1)2n
2:1o(4+1)3d
3:3d(2+1)4n
4:3o(4+1)5d
5:5o(3+1)6d
6:5o(6+1)7d
7:1o(6+1)8d
GLYCAN END

GLYCAN START
GLYCANID=100
GLYCAN_CODE=
GLYCAN_COMPOSITION=(HexNAc)6(Hex)5(Fuc)1(NeuAc)2
GLYCAN_MASS=2756.989101
GLYCAN_TAXON=Others
RES
1b:b-dglc-HEX-1:5
2s:n-acetyl
3b:b-dglc-HEX-1:5
4s:n-acetyl
5b:b-dman-HEX-1:5
6b:a-dman-HEX-1:5
7b:b-dglc-HEX-1:5
8s:n-acetyl
9b:b-dgal-HEX-1:5
10b:a-dgro-dgal-NON-2:6|1:a|2:keto|3:d
11s:n-acetyl
12b:b-dgal-HEX-1:5
13s:n-acetyl
14b:a-dman-HEX-1:5
15b:b-dglc-HEX-1:5
16s:n-acetyl
17b:b-dgal-HEX-1:5
18b:a-dgro-dgal-NON-2:6|1:a|2:keto|3:d
19s:n-acetyl
20b:b-dgal-HEX-1:5
21s:n-acetyl
22b:a-lgal-HEX-1:5|6:d
LIN
1:1d(2+1)2n
2:1o(4+1)3d
3:3d(2+1)4n
4:3o(4+1)5d
5:5o(3+1)6d
6:6o(2+1)7d
7:7d(2+1)8n
8:7o(4+1)9d
9:9o(3+2)10d
10:10d(5+1)11n
11:9o(4+1)12d
12:12d(2+1)13n
13:5o(6+1)14d
14:14o(2+1)15d
15:15d(2+1)16n
16:15o(4+1)17d
17:17o(3+2)18d
18:18d(5+1)19n
19:17o(4+1)20d
20:20d(2+1)21n
21:1o(6+1)22d
GLYCAN END

GLYCAN START
GLYCANID=101
GLYCAN_CODE=
GLYCAN_COMPOSITION=(HexNAc)6(Hex)5(Fuc)1(NeuAc)2
GLYCAN_MASS=2756.989101
GLYCAN_TAXON=Others
RES
1b:b-dglc-HEX-1:5
2s:n-acetyl
3b:b-dglc-HEX-1:5
4s:n-acetyl
5b:b-dman-HEX-1:5
6b:a-dman-HEX-1:5
7b:b-dglc-HEX-1:5
8s:n-acetyl
9b:b-dglc-HEX-1:5
10s:n-acetyl
11b:b-dgal-HEX-1:5
12b:a-dgro-dgal-NON-2:6|1:a|2:keto|3:d
13s:n-acetyl
14b:a-dman-HEX-1:5
15b:b-dglc-HEX-1:5
16s:n-acetyl
17b:b-dgal-HEX-1:5
18b:a-dgro-dgal-NON-2:6|1:a|2:keto|3:d
19s:n-acetyl
20b:b-dglc-HEX-1:5
21s:n-acetyl
22b:a-lgal-HEX-1:5|6:d
LIN
1:1d(2+1)2n
2:1o(4+1)3d
3:3d(2+1)4n
4:3o(4+1)5d
5:5o(3+1)6d
6:6o(2+1)7d
7:7d(2+1)8n
8:6o(4+1)9d
9:9d(2+1)10n
10:9o(4+1)11d
11:11o(3+2)12d
12:12d(5+1)13n
13:5o(6+1)14d
14:14o(2+1)15d
15:15d(2+1)16n
16:15o(4+1)17d
17:17o(3+2)18d
18:18d(5+1)19n
19:14o(6+1)20d
20:20d(2+1)21n
21:1o(6+1)22d
GLYCAN END

GLYCAN START
GLYCANID=3018
GLYCAN_CODE=
GLYCAN_COMPOSITION=(HexNAc)2(Hex)3
GLYCAN_MASS=892.3163
GLYCAN_TAXON=Others
RES
1b:x-dglc-HEX-1:5
2s:n-acetyl
3b:b-dglc-HEX-1:5
4s:n-acetyl
5b:b-dman-HEX-1:5
6b:a-dman-HEX-1:5
7b:a-dman-HEX-1:5
LIN
1:1d(2+1)2n
2:1o(4+1)3d
3:3d(2+1)4n
4:3o(4+1)5d
5:5o(3+1)6d
6:5o(6+1)7d
GLYCAN END

GLYCAN START
GLYCANID=13211
GLYCAN_CODE=
GLYCAN_COMPOSITION=(HexNAc)2(Hex)4
GLYCAN_MASS=1054.3687
GLYCAN_TAXON=Others
RES
1b:b-dglc-HEX-1:5
2s:n-acetyl
3b:b-dglc-HEX-1:5
4s:n-acetyl
5b:b-dman-HEX-1:5
6b:a-dman-HEX-1:5
7b:b-dman-HEX-1:5
8b:a-dman-HEX-1:5
LIN
1:1d(2+1)2n
2:1o(4+1)3d
3:3d(2+1)4n
4:3o(4+1)5d
5:5o(3+1)6d
6:5o(4+1)7d
7:5o(6+1)8d
GLYCAN END

GLYCAN START
GLYCANID=1027
GLYCAN_CODE=
GLYCAN_COMPOSITION=(HexNAc)3(Hex)3
GLYCAN_MASS=1095.3956
GLYCAN_TAXON=Others
RES
1b:x-dglc-HEX-x:x
2s:n-acetyl
3b:b-dglc-HEX-1:5
4s:n-acetyl
5b:b-dman-HEX-1:5
6b:a-dman-HEX-1:5
7b:b-dglc-HEX-1:5
8s:n-acetyl
9b:a-dman-HEX-1:5
LIN
1:1d(2+1)2n
2:1o(4+1)3d
3:3d(2+1)4n
4:3o(4+1)5d
5:5o(3+1)6d
6:5o(4+1)7d
7:7d(2+1)8n
8:5o(6+1)9d
GLYCAN END

GLYCAN START
GLYCANID=17824
GLYCAN_CODE=
GLYCAN_COMPOSITION=(HexNAc)2(Hex)3(Fuc)2
GLYCAN_MASS=1184.431
GLYCAN_TAXON=Others
RES
1b:x-dglc-HEX-1:5
2s:n-acetyl
3b:a-lgal-HEX-1:5|6:d
4b:b-dglc-HEX-1:5
5s:n-acetyl
6b:b-dman-HEX-1:5
7b:a-dman-HEX-1:5
8b:a-dman-HEX-1:5
9b:a-lgal-HEX-1:5|6:d
LIN
1:1d(2+1)2n
2:1o(3+1)3d
3:1o(4+1)4d
4:4d(2+1)5n
5:4o(4+1)6d
6:6o(3+1)7d
7:6o(6+1)8d
8:1o(6+1)9d
GLYCAN END

GLYCAN START
GLYCANID=12477
GLYCAN_CODE=
GLYCAN_COMPOSITION=(HexNAc)2(Hex)5
GLYCAN_MASS=1216.4211
GLYCAN_TAXON=Others
RES
1b:b-dglc-HEX-1:5
2s:n-acetyl
3b:b-dglc-HEX-1:5
4s:n-acetyl
5b:b-dman-HEX-1:5
6b:a-dman-HEX-1:5
7b:b-dgal-HEX-1:5
8b:a-dman-HEX-1:5
9b:b-dgal-HEX-1:5
LIN
1:1d(2+1)2n
2:1o(4+1)3d
3:3d(2+1)4n
4:3o(4+1)5d
5:5o(3+1)6d
6:6o(4+1)7d
7:5o(6+1)8d
8:8o(4+1)9d
GLYCAN END

GLYCAN START
GLYCANID=1021
GLYCAN_CODE=
GLYCAN_COMPOSITION=(HexNAc)3(Hex)3(Fuc)1
GLYCAN_MASS=1241.453
GLYCAN_TAXON=Others
RES
1b:x-dglc-HEX-x:x
2s:n-acetyl
3b:b-dglc-HEX-1:5
4s:n-acetyl
5b:b-dman-HEX-1:5
6b:a-dman-HEX-1:5
7b:a-dman-HEX-1:5
8b:b-dglc-HEX-1:5
9s:n-acetyl
10b:a-lgal-HEX-1:5|6:d
LIN
1:1d(2+1)2n
2:1o(4+1)3d
3:3d(2+1)4n
4:3o(4+1)5d
5:5o(3+1)6d
6:5o(6+1)7d
7:7o(2+1)8d
8:8d(2+1)9n
9:1o(6+1)10d
GLYCAN END

GLYCAN START
GLYCANID=10085
GLYCAN_CODE=
GLYCAN_COMPOSITION=(HexNAc)3(Hex)4
GLYCAN_MASS=1257.4481
GLYCAN_TAXON=Others
RES
1b:b-dglc-HEX-1:5
2s:n-acetyl
3b:b-dglc-HEX-1:5
4s:n-acetyl
5b:b-dman-HEX-1:5
6b:a-dman-HEX-1:5
7b:a-dman-HEX-1:5
8b:b-dglc-HEX-1:5
9s:n-acetyl
10b:b-dgal-HEX-1:5
LIN
1:1d(2+1)2n
2:1o(4+1)3d
3:3d(2+1)4n
4:3o(4+1)5d
5:5o(3+1)6d
6:5o(6+1)7d
7:7o(4+1)8d
8:8d(2+1)9n
9:8o(4+1)10d
GLYCAN END

GLYCAN START
GLYCANID=1017
GLYCAN_CODE=
GLYCAN_COMPOSITION=(HexNAc)4(Hex)3
GLYCAN_MASS=1298.4751
GLYCAN_TAXON=Others
RES
1b:x-dglc-HEX-x:x
2s:n-acetyl
3b:b-dglc-HEX-1:5
4s:n-acetyl
5b:b-dman-HEX-1:5
6b:a-dman-HEX-1:5
7b:b-dglc-HEX-1:5
8s:n-acetyl
9b:a-dman-HEX-1:5
10b:b-dglc-HEX-1:5
11s:n-acetyl
LIN
1:1d(2+1)2n
2:1o(4+1)3d
3:3d(2+1)4n
4:3o(4+1)5d
5:5o(3+1)6d
6:6o(2+1)7d
7:7d(2+1)8n
8:5o(6+1)9d
9:9o(2+1)10d
10:10d(2+1)11n
GLYCAN END

GLYCAN START
GLYCANID=13764
GLYCAN_CODE=
GLYCAN_COMPOSITION=(HexNAc)2(Hex)6
GLYCAN_MASS=1378.4735
GLYCAN_TAXON=Others
RES
1b:b-dglc-HEX-1:5
2s:n-acetyl
3b:b-dglc-HEX-1:5
4s:n-acetyl
5b:b-dman-HEX-1:5
6b:a-dman-HEX-1:5
7b:a-dman-HEX-1:5
8b:a-dman-HEX-1:5
9b:a-dman-HEX-1:5
10b:a-dman-HEX-1:5
LIN
1:1d(2+1)2n
2:1o(4+1)3d
3:3d(2+1)4n
4:3o(4+1)5d
5:5o(3+1)6d
6:6o(3+1)7d
7:6o(6+1)8d
8:5o(6+1)9d
9:9o(2+1)10d
GLYCAN END

GLYCAN START
GLYCANID=28732
GLYCAN_CODE=
GLYCAN_COMPOSITION=(HexNAc)3(Hex)3(Fuc)2
GLYCAN_MASS=1387.5106
GLYCAN_TAXON=Others
RES
1b:x-dglc-HEX-1:5
2s:n-acetyl
3b:b-dglc-HEX-1:5
4s:n-acetyl
5b:b-dman-HEX-1:5
6b:a-dman-HEX-1:5
7b:b-dglc-HEX-1:5
8s:n-acetyl
9b:a-lgal-HEX-1:5|6:d
10b:a-dman-HEX-1:5
11b:a-lgal-HEX-1:5|6:d
LIN
1:1d(2+1)2n
2:1o(4+1)3d
3:3d(2+1)4n
4:3o(4+1)5d
5:5o(3+1)6d
6:6o(2+1)7d
7:7d(2+1)8n
8:7o(3+1)9d
9:5o(6+1)10d
10:1o(6+1)11d
GLYCAN END

GLYCAN START
GLYCANID=28738
GLYCAN_CODE=
GLYCAN_COMPOSITION=(HexNAc)3(Hex)4(Fuc)1
GLYCAN_MASS=1403.5055
GLYCAN_TAXON=Others
RES
1b:x-dglc-HEX-1:5
2s:n-acetyl
3b:b-dglc-HEX-1:5
4s:n-acetyl
5b:b-dman-HEX-1:5
6b:a-dman-HEX-1:5
7b:b-dglc-HEX-1:5
8s:n-acetyl
9b:a-dman-HEX-1:5
10b:a-dman-HEX-1:5
11b:a-lgal-HEX-1:5|6:d
LIN
1:1d(2+1)2n
2:1o(4+1)3d
3:3d(2+1)4n
4:3o(4+1)5d
5:5o(3+1)6d
6:6o(2+1)7d
7:7d(2+1)8n
8:5o(6+1)9d
9:9o(3|6+1)10d
10:1o(6+1)11d
GLYCAN END

GLYCAN START
GLYCANID=13167
GLYCAN_CODE=
GLYCAN_COMPOSITION=(HexNAc)4(Hex)3(Fuc)1
GLYCAN_MASS=1444.5326
GLYCAN_TAXON=Others
RES
1b:b-dglc-HEX-1:5
2s:n-acetyl
3b:b-dglc-HEX-1:5
4s:n-acetyl
5b:b-dman-HEX-1:5
6b:a-dman-HEX-1:5
7b:b-dglc-HEX-1:5
8s:n-acetyl
9b:a-dman-HEX-1:5
10b:b-dglc-HEX-1:5
11s:n-acetyl
12b:b-lgal-HEX-1:5|6:d
LIN
1:1d(2+1)2n
2:1o(4+1)3d
3:3d(2+1)4n
4:3o(4+1)5d
5:5o(3+1)6d
6:6o(2+1)7d
7:7d(2+1)8n
8:5o(6+1)9d
9:9o(2+1)10d
10:10d(2+1)11n
11:1o(6+1)12d
GLYCAN END

GLYCAN START
GLYCANID=1030
GLYCAN_CODE=
GLYCAN_COMPOSITION=(HexNAc)4(Hex)4
GLYCAN_MASS=1460.5276
GLYCAN_TAXON=Others
RES
1b:x-dglc-HEX-x:x
2s:n-acetyl
3b:b-dglc-HEX-1:5
4s:n-acetyl
5b:b-dman-HEX-1:5
6b:a-dman-HEX-1:5
7b:b-dglc-HEX-1:5
8s:n-acetyl
9b:a-dman-HEX-1:5
10b:b-dglc-HEX-1:5
11s:n-acetyl
12b:b-dgal-HEX-1:5
LIN
1:1d(2+1)2n
2:1o(4+1)3d
3:3d(2+1)4n
4:3o(4+1)5d
5:5o(3+1)6d
6:5o(4+1)7d
7:7d(2+1)8n
8:5o(6+1)9d
9:9o(2+1)10d
10:10d(2+1)11n
11:10o(4+1)12d
GLYCAN END

GLYCAN START
GLYCANID=1032
GLYCAN_CODE=
GLYCAN_COMPOSITION=(HexNAc)5(Hex)3
GLYCAN_MASS=1501.5546
GLYCAN_TAXON=Others
RES
1b:x-dglc-HEX-x:x
2s:n-acetyl
3b:b-dglc-HEX-1:5
4s:n-acetyl
5b:b-dman-HEX-1:5
6b:a-dman-HEX-1:5
7b:b-dglc-HEX-1:5
8s:n-acetyl
9b:b-dglc-HEX-1:5
10s:n-acetyl
11b:a-dman-HEX-1:5
12b:b-dglc-HEX-1:5
13s:n-acetyl
LIN
1:1d(2+1)2n
2:1o(4+1)3d
3:3d(2+1)4n
4:3o(4+1)5d
5:5o(3+1)6d
6:6o(2+1)7d
7:7d(2+1)8n
8:5o(4+1)9d
9:9d(2+1)10n
10:5o(6+1)11d
11:11o(2+1)12d
12:12d(2+1)13n
GLYCAN END

GLYCAN START
GLYCANID=13112
GLYCAN_CODE=
GLYCAN_COMPOSITION=(HexNAc)2(Hex)7
GLYCAN_MASS=1540.526
GLYCAN_TAXON=Others
RES
1b:b-dglc-HEX-1:5
2s:n-acetyl
3b:b-dglc-HEX-1:5
4s:n-acetyl
5b:b-dman-HEX-1:5
6b:a-dman-HEX-1:5
7b:a-dman-HEX-1:5
8b:b-dman-HEX-1:5
9b:a-dman-HEX-1:5
10b:a-dman-HEX-1:5
11b:b-dman-HEX-1:5
LIN
1:1d(2+1)2n
2:1o(4+1)3d
3:3d(2+1)4n
4:3o(4+1)5d
5:5o(3+1)6d
6:6o(2+1)7d
7:7o(2+1)8d
8:6o(6+1)9d
9:5o(6+1)10d
10:10o(6+1)11d
GLYCAN END

GLYCAN START
GLYCANID=10513
GLYCAN_CODE=
GLYCAN_COMPOSITION=(HexNAc)3(Hex)4(NeuAc)1
GLYCAN_MASS=1548.5436
GLYCAN_TAXON=Others
RES
1b:x-dglc-HEX-x:x
2s:n-acetyl
3b:b-dglc-HEX-1:5
4s:n-acetyl
5b:b-dman-HEX-1:5
6b:a-dman-HEX-1:5
7b:a-dman-HEX-1:5
8b:b-dglc-HEX-1:5
9s:n-acetyl
10b:b-dgal-HEX-1:5
11b:a-dgro-dgal-NON-2:6|1:a|2:keto|3:d
12s:n-acetyl
LIN
1:1d(2+1)2n
2:1o(4+1)3d
3:3d(2+1)4n
4:3o(4+1)5d
5:5o(3+1)6d
6:5o(6+1)7d
7:7o(2+1)8d
8:8d(2+1)9n
9:8o(4+1)10d
10:10o(3+2)11d
11:11d(5+1)12n
GLYCAN END

GLYCAN START
GLYCANID=28750
GLYCAN_CODE=
GLYCAN_COMPOSITION=(HexNAc)3(Hex)4(Fuc)2
GLYCAN_MASS=1549.5629
GLYCAN_TAXON=Others
RES
1b:x-dglc-HEX-1:5
2s:n-acetyl
3b:b-dglc-HEX-1:5
4s:n-acetyl
5b:b-dman-HEX-1:5
6b:a-dman-HEX-1:5
7b:a-dman-HEX-1:5
8b:b-dglc-HEX-1:5
9s:n-acetyl
10b:b-dgal-HEX-1:5
11b:a-lgal-HEX-1:5|6:d
12b:a-lgal-HEX-1:5|6:d
LIN
1:1d(2+1)2n
2:1o(4+1)3d
3:3d(2+1)4n
4:3o(4+1)5d
5:5o(3+1)6d
6:5o(6+1)7d
7:7o(2+1)8d
8:8d(2+1)9n
9:8o(4+1)10d
10:10o(2+1)11d
11:1o(6+1)12d
GLYCAN END

GLYCAN START
GLYCANID=29035
GLYCAN_CODE=
GLYCAN_COMPOSITION=(HexNAc)3(Hex)4(NeuGc)1
GLYCAN_MASS=1564.5385
GLYCAN_TAXON=Others
RES
1b:x-dglc-HEX-1:5
2s:n-acetyl
3b:b-dglc-HEX-1:5
4s:n-acetyl
5b:b-dman-HEX-1:5
6b:a-dman-HEX-1:5
7b:b-dglc-HEX-1:5
8s:n-acetyl
9b:b-dgal-HEX-1:5
10b:a-dgro-dgal-NON-2:6|1:a|2:keto|3:d
11s:n-glycolyl
12b:a-dman-HEX-1:5
LIN
1:1d(2+1)2n
2:1o(4+1)3d
3:3d(2+1)4n
4:3o(4+1)5d
5:5o(3+1)6d
6:6o(2+1)7d
7:7d(2+1)8n
8:7o(4+1)9d
9:9o(3|6+2)10d
10:10d(5+1)11n
11:5o(6+1)12d
GLYCAN END

GLYCAN START
GLYCANID=28682
GLYCAN_CODE=
GLYCAN_COMPOSITION=(HexNAc)3(Hex)5(Fuc)1
GLYCAN_MASS=1565.558
GLYCAN_TAXON=Others
RES
1b:x-dglc-HEX-1:5
2s:n-acetyl
3b:b-dglc-HEX-1:5
4s:n-acetyl
5b:b-dman-HEX-1:5
6b:a-dman-HEX-1:5
7b:b-dglc-HEX-1:5
8s:n-acetyl
9b:b-dgal-HEX-1:5
10b:a-dgal-HEX-1:5
11b:a-dman-HEX-1:5
12b:a-lgal-HEX-1:5|6:d
LIN
1:1d(2+1)2n
2:1o(4+1)3d
3:3d(2+1)4n
4:3o(4+1)5d
5:5o(3+1)6d
6:6o(2+1)7d
7:7d(2+1)8n
8:7o(4+1)9d
9:9o(3+1)10d
10:5o(6+1)11d
11:1o(6+1)12d
GLYCAN END

GLYCAN START
GLYCANID=28810
GLYCAN_CODE=
GLYCAN_COMPOSITION=(HexNAc)3(Hex)6
GLYCAN_MASS=1581.553
GLYCAN_TAXON=Others
RES
1b:x-dglc-HEX-1:5
2s:n-acetyl
3b:b-dglc-HEX-1:5
4s:n-acetyl
5b:b-dman-HEX-1:5
6b:a-dman-HEX-1:5
7b:b-dglc-HEX-1:5
8s:n-acetyl
9b:b-dgal-HEX-1:5
10b:a-dman-HEX-1:5
11b:a-dman-HEX-1:5
12b:a-dman-HEX-1:5
LIN
1:1d(2+1)2n
2:1o(4+1)3d
3:3d(2+1)4n
4:3o(4+1)5d
5:5o(3+1)6d
6:6o(2+1)7d
7:7d(2+1)8n
8:7o(4+1)9d
9:5o(6+1)10d
10:10o(3+1)11d
11:11o(2+1)12d
GLYCAN END

GLYCAN START
GLYCANID=14444
GLYCAN_CODE=
GLYCAN_COMPOSITION=(HexNAc)4(Hex)3(NeuAc)1
GLYCAN_MASS=1589.5706
GLYCAN_TAXON=Others
RES
1b:b-dglc-HEX-1:5
2s:n-acetyl
3b:b-dglc-HEX-1:5
4s:n-acetyl
5b:b-dman-HEX-1:5
6b:a-dman-HEX-1:5
7b:b-dglc-HEX-1:5
8s:n-acetyl
9b:b-dgal-HEX-1:5
10s:n-acetyl
11b:a-dgro-dgal-NON-2:6|1:a|2:keto|3:d
12s:n-acetyl
13b:a-dman-HEX-1:5
LIN
1:1d(2+1)2n
2:1o(4+1)3d
3:3d(2+1)4n
4:3o(4+1)5d
5:5o(3+1)6d
6:6o(2+1)7d
7:7d(2+1)8n
8:7o(4+1)9d
9:9d(2+1)10n
10:9o(6+2)11d
11:11d(5+1)12n
12:5o(6+1)13d
GLYCAN END

GLYCAN START
GLYCANID=13676
GLYCAN_CODE=
GLYCAN_COMPOSITION=(HexNAc)4(Hex)3(Fuc)2
GLYCAN_MASS=1590.59
GLYCAN_TAXON=Others
RES
1b:b-dglc-HEX-1:5
2s:n-acetyl
3b:b-dglc-HEX-1:5
4s:n-acetyl
5b:b-dman-HEX-1:5
6b:a-dman-HEX-1:5
7b:b-dglc-HEX-1:5
8s:n-acetyl
9b:a-lgal-HEX-1:5|6:d
10b:b-dgal-HEX-1:5
11s:n-acetyl
12b:a-dman-HEX-1:5
13b:a-lgal-HEX-1:5|6:d
LIN
1:1d(2+1)2n
2:1o(4+1)3d
3:3d(2+1)4n
4:3o(4+1)5d
5:5o(3+1)6d
6:6o(2+1)7d
7:7d(2+1)8n
8:7o(3+1)9d
9:7o(4+1)10d
10:10d(2+1)11n
11:5o(6+1)12d
12:1o(6+1)13d
GLYCAN END

GLYCAN START
GLYCANID=38212
GLYCAN_CODE=
GLYCAN_COMPOSITION=(HexNAc)4(Hex)3(NeuGc)1
GLYCAN_MASS=1605.5654
GLYCAN_TAXON=Others
RES
1b:b-dglc-HEX-1:5
2s:n-acetyl
3b:b-dglc-HEX-1:5
4s:n-acetyl
5b:b-dman-HEX-1:5
6b:a-dman-HEX-1:5
7b:b-dglc-HEX-1:5
8s:n-acetyl
9b:b-dgal-HEX-1:5
10s:n-acetyl
11b:a-dgro-dgal-NON-2:6|1:a|2:keto|3:d
12s:n-glycolyl
13b:a-dman-HEX-1:5
LIN
1:1d(2+1)2n
2:1o(4+1)3d
3:3d(2+1)4n
4:3o(4+1)5d
5:5o(3+1)6d
6:6o(2+1)7d
7:7d(2+1)8n
8:7o(4+1)9d
9:9d(2+1)10n
10:9o(6+2)11d
11:11d(5+1)12n
12:5o(6+1)13d
GLYCAN END

GLYCAN START
GLYCANID=28715
GLYCAN_CODE=
GLYCAN_COMPOSITION=(HexNAc)4(Hex)5
GLYCAN_MASS=1622.5801
GLYCAN_TAXON=Others
RES
1b:x-dglc-HEX-1:5
2s:n-acetyl
3b:b-dglc-HEX-1:5
4s:n-acetyl
5b:b-dman-HEX-1:5
6b:a-dman-HEX-1:5
7b:b-dglc-HEX-1:5
8s:n-acetyl
9b:b-dgal-HEX-1:5
10s:n-acetyl
11b:a-dman-HEX-1:5
12b:a-dman-HEX-1:5
13b:a-dman-HEX-1:5
LIN
1:1d(2+1)2n
2:1o(4+1)3d
3:3d(2+1)4n
4:3o(4+1)5d
5:5o(3+1)6d
6:6o(2+1)7d
7:7d(2+1)8n
8:7o(4+1)9d
9:9d(2+1)10n
10:5o(6+1)11d
11:11o(3+1)12d
12:12o(2+1)13d
GLYCAN END

GLYCAN START
GLYCANID=28874
GLYCAN_CODE=
GLYCAN_COMPOSITION=(HexNAc)5(Hex)3(Fuc)1
GLYCAN_MASS=1647.6119
GLYCAN_TAXON=Others
RES
1b:x-dglc-HEX-1:5
2s:n-acetyl
3b:b-dglc-HEX-1:5
4s:n-acetyl
5b:b-dman-HEX-1:5
6b:a-dman-HEX-1:5
7b:b-dglc-HEX-1:5
8s:n-acetyl
9b:b-dglc-HEX-1:5
10s:n-acetyl
11b:b-dglc-HEX-1:5
12s:n-acetyl
13b:a-dman-HEX-1:5
14b:a-lgal-HEX-1:5|6:d
LIN
1:1d(2+1)2n
2:1o(4+1)3d
3:3d(2+1)4n
4:3o(4+1)5d
5:5o(3+1)6d
6:6o(2+1)7d
7:7d(2+1)8n
8:6o(4+1)9d
9:9d(2+1)10n
10:5o(4+1)11d
11:11d(2+1)12n
12:5o(6+1)13d
13:1o(6+1)14d
GLYCAN END

GLYCAN START
GLYCANID=28809
GLYCAN_CODE=
GLYCAN_COMPOSITION=(HexNAc)5(Hex)4
GLYCAN_MASS=1663.6072
GLYCAN_TAXON=Others
RES
1b:x-dglc-HEX-1:5
2s:n-acetyl
3b:b-dglc-HEX-1:5
4s:n-acetyl
5b:b-dman-HEX-1:5
6b:a-dman-HEX-1:5
7b:b-dglc-HEX-1:5
8s:n-acetyl
9b:b-dgal-HEX-1:5
10b:a-dman-HEX-1:5
11b:b-dglc-HEX-1:5
12s:n-acetyl
13b:b-dgal-HEX-1:5
14s:n-acetyl
LIN
1:1d(2+1)2n
2:1o(4+1)3d
3:3d(2+1)4n
4:3o(4+1)5d
5:5o(3+1)6d
6:6o(2+1)7d
7:7d(2+1)8n
8:7o(4+1)9d
9:5o(6+1)10d
10:10o(2+1)11d
11:11d(2+1)12n
12:11o(4+1)13d
13:13d(2+1)14n
GLYCAN END

GLYCAN START
GLYCANID=12572
GLYCAN_CODE=
GLYCAN_COMPOSITION=(HexNAc)2(Hex)8
GLYCAN_MASS=1702.5785
GLYCAN_TAXON=Others
RES
1b:x-dglc-HEX-x:x
2s:n-acetyl
3b:b-dglc-HEX-1:5
4s:n-acetyl
5b:b-dman-HEX-1:5
6b:a-dman-HEX-1:5
7b:a-dman-HEX-1:5
8b:a-dman-HEX-1:5
9b:a-dman-HEX-1:5
10b:a-dman-HEX-1:5
11b:a-dman-HEX-1:5
12b:a-dman-HEX-1:5
LIN
1:1d(2+1)2n
2:1o(4+1)3d
3:3d(2+1)4n
4:3o(4+1)5d
5:5o(3+1)6d
6:6o(2+1)7d
7:7o(2+1)8d
8:5o(6+1)9d
9:9o(2+1)10d
10:9o(6+1)11d
11:11o(6+1)12d
GLYCAN END

GLYCAN START
GLYCANID=1046
GLYCAN_CODE=
GLYCAN_COMPOSITION=(HexNAc)6(Hex)3
GLYCAN_MASS=1704.6342
GLYCAN_TAXON=Others
RES
1b:x-dglc-HEX-x:x
2s:n-acetyl
3b:b-dglc-HEX-1:5
4s:n-acetyl
5b:b-dman-HEX-1:5
6b:a-dman-HEX-1:5
7b:b-dglc-HEX-1:5
8s:n-acetyl
9b:b-dglc-HEX-1:5
10s:n-acetyl
11b:a-dman-HEX-1:5
12b:b-dglc-HEX-1:5
13s:n-acetyl
14b:b-dglc-HEX-1:5
15s:n-acetyl
LIN
1:1d(2+1)2n
2:1o(4+1)3d
3:3d(2+1)4n
4:3o(4+1)5d
5:5o(3+1)6d
6:6o(2+1)7d
7:7d(2+1)8n
8:6o(4+1)9d
9:9d(2+1)10n
10:5o(6+1)11d
11:11o(2+1)12d
12:12d(2+1)13n
13:11o(6+1)14d
14:14d(2+1)15n
GLYCAN END

GLYCAN START
GLYCANID=12024
GLYCAN_CODE=
GLYCAN_COMPOSITION=(HexNAc)3(Hex)5(NeuAc)1
GLYCAN_MASS=1710.5961
GLYCAN_TAXON=Others
RES
1b:x-dglc-HEX-x:x
2s:n-acetyl
3b:b-dglc-HEX-1:5
4s:n-acetyl
5b:b-dman-HEX-1:5
6b:a-dman-HEX-1:5
7b:b-dglc-HEX-1:5
8s:n-acetyl
9b:b-dgal-HEX-1:5
10b:a-dgro-dgal-NON-2:6|1:a|2:keto|3:d
11s:n-acetyl
12b:a-dman-HEX-1:5
13b:a-dman-HEX-1:5
LIN
1:1d(2+1)2n
2:1o(4+1)3d
3:3d(2+1)4n
4:3o(4+1)5d
5:5o(3+1)6d
6:6o(2+1)7d
7:7d(2+1)8n
8:7o(4+1)9d
9:9o(3+2)10d
10:10d(5+1)11n
11:5o(6+1)12d
12:12o(3+1)13d
GLYCAN END

GLYCAN START
GLYCANID=29079
GLYCAN_CODE=
GLYCAN_COMPOSITION=(HexNAc)3(Hex)5(NeuGc)1
GLYCAN_MASS=1726.591
GLYCAN_TAXON=Others
RES
1b:x-dglc-HEX-1:5
2s:n-acetyl
3b:b-dglc-HEX-1:5
4s:n-acetyl
5b:b-dman-HEX-1:5
6b:a-dman-HEX-1:5
7b:b-dglc-HEX-1:5
8s:n-acetyl
9b:b-dgal-HEX-1:5
10b:a-dgro-dgal-NON-2:6|1:a|2:keto|3:d
11s:n-glycolyl
12b:a-dman-HEX-1:5
13b:a-dman-HEX-1:5
LIN
1:1d(2+1)2n
2:1o(4+1)3d
3:3d(2+1)4n
4:3o(4+1)5d
5:5o(3+1)6d
6:6o(2+1)7d
7:7d(2+1)8n
8:7o(4+1)9d
9:9o(3|6+2)10d
10:10d(5+1)11n
11:5o(6+1)12d
12:12o(3+1)13d
GLYCAN END

GLYCAN START
GLYCANID=14182
GLYCAN_CODE=
GLYCAN_COMPOSITION=(HexNAc)3(Hex)6(Fuc)1
GLYCAN_MASS=1727.6105
GLYCAN_TAXON=Others
RES
1b:b-dglc-HEX-1:5
2s:n-acetyl
3b:b-dglc-HEX-1:5
4s:n-acetyl
5b:b-dman-HEX-1:5
6b:a-dman-HEX-1:5
7b:b-dglc-HEX-1:5
8s:n-acetyl
9b:b-dgal-HEX-1:5
10b:a-dman-HEX-1:5
11b:a-dman-HEX-1:5
12b:a-dman-HEX-1:5
13b:a-lgal-HEX-1:5|6:d
LIN
1:1d(2+1)2n
2:1o(4+1)3d
3:3d(2+1)4n
4:3o(4+1)5d
5:5o(3+1)6d
6:6o(2+1)7d
7:7d(2+1)8n
8:7o(4+1)9d
9:5o(6+1)10d
10:10o(3+1)11d
11:11o(2+1)12d
12:1o(6+1)13d
GLYCAN END

GLYCAN START
GLYCANID=14122
GLYCAN_CODE=
GLYCAN_COMPOSITION=(HexNAc)4(Hex)3(Fuc)3
GLYCAN_MASS=1736.6473
GLYCAN_TAXON=Others
RES
1b:b-dglc-HEX-1:5
2s:n-acetyl
3b:a-lgal-HEX-1:5|6:d
4b:b-dglc-HEX-1:5
5s:n-acetyl
6b:b-dman-HEX-1:5
7b:a-dman-HEX-1:5
8b:b-dglc-HEX-1:5
9s:n-acetyl
10b:a-lgal-HEX-1:5|6:d
11b:b-dgal-HEX-1:5
12s:n-acetyl
13b:a-dman-HEX-1:5
14b:a-lgal-HEX-1:5|6:d
LIN
1:1d(2+1)2n
2:1o(3+1)3d
3:1o(4+1)4d
4:4d(2+1)5n
5:4o(4+1)6d
6:6o(3+1)7d
7:7o(2+1)8d
8:8d(2+1)9n
9:8o(3+1)10d
10:8o(4+1)11d
11:11d(2+1)12n
12:6o(6+1)13d
13:1o(6+1)14d
GLYCAN END

GLYCAN START
GLYCANID=13312
GLYCAN_CODE=
GLYCAN_COMPOSITION=(HexNAc)4(Hex)4(NeuAc)1
GLYCAN_MASS=1751.623
GLYCAN_TAXON=Others
RES
1b:b-dglc-HEX-1:5
2s:n-acetyl
3b:b-dglc-HEX-1:5
4s:n-acetyl
5b:b-dman-HEX-1:5
6b:a-dman-HEX-1:5
7b:b-dglc-HEX-1:5
8s:n-acetyl
9b:b-dgal-HEX-1:5
10b:a-dgro-dgal-NON-2:6|1:a|2:keto|3:d
11s:n-acetyl
12b:a-dman-HEX-1:5
13b:b-dglc-HEX-1:5
14s:n-acetyl
LIN
1:1d(2+1)2n
2:1o(4+1)3d
3:3d(2+1)4n
4:3o(4+1)5d
5:5o(3+1)6d
6:6o(2+1)7d
7:7d(2+1)8n
8:7o(4+1)9d
9:9o(6+2)10d
10:10d(5+1)11n
11:5o(6+1)12d
12:12o(2+1)13d
13:13d(2+1)14n
GLYCAN END

GLYCAN START
GLYCANID=28899
GLYCAN_CODE=
GLYCAN_COMPOSITION=(HexNAc)4(Hex)4(Fuc)2
GLYCAN_MASS=1752.6425
GLYCAN_TAXON=Others
RES
1b:x-dglc-HEX-1:5
2s:n-acetyl
3b:b-dglc-HEX-1:5
4s:n-acetyl
5b:b-dman-HEX-1:5
6b:a-dman-HEX-1:5
7b:b-dglc-HEX-1:5
8s:n-acetyl
9b:a-dman-HEX-1:5
10b:b-dglc-HEX-1:5
11s:n-acetyl
12b:a-lgal-HEX-1:5|6:d
13b:b-dgal-HEX-1:5
14b:a-lgal-HEX-1:5|6:d
LIN
1:1d(2+1)2n
2:1o(4+1)3d
3:3d(2+1)4n
4:3o(4+1)5d
5:5o(3+1)6d
6:5o(4+1)7d
7:7d(2+1)8n
8:5o(6+1)9d
9:9o(2+1)10d
10:10d(2+1)11n
11:10o(3+1)12d
12:10o(4+1)13d
13:1o(6+1)14d
GLYCAN END

GLYCAN START
GLYCANID=29036
GLYCAN_CODE=
GLYCAN_COMPOSITION=(HexNAc)4(Hex)4(NeuGc)1
GLYCAN_MASS=1767.6179
GLYCAN_TAXON=Others
RES
1b:x-dglc-HEX-1:5
2s:n-acetyl
3b:b-dglc-HEX-1:5
4s:n-acetyl
5b:b-dman-HEX-1:5
6b:a-dman-HEX-1:5
7b:b-dglc-HEX-1:5
8s:n-acetyl
9b:b-dgal-HEX-1:5
10b:a-dgro-dgal-NON-2:6|1:a|2:keto|3:d
11s:n-glycolyl
12b:b-dglc-HEX-1:5
13s:n-acetyl
14b:a-dman-HEX-1:5
LIN
1:1d(2+1)2n
2:1o(4+1)3d
3:3d(2+1)4n
4:3o(4+1)5d
5:5o(3+1)6d
6:6o(2+1)7d
7:7d(2+1)8n
8:7o(4+1)9d
9:9o(3|6+2)10d
10:10d(5+1)11n
11:5o(4+1)12d
12:12d(2+1)13n
13:5o(6+1)14d
GLYCAN END

GLYCAN START
GLYCANID=13417
GLYCAN_CODE=
GLYCAN_COMPOSITION=(HexNAc)4(Hex)6
GLYCAN_MASS=1784.6326
GLYCAN_TAXON=Others
RES
1b:b-dglc-HEX-1:5
2s:n-acetyl
3b:b-dglc-HEX-1:5
4s:n-acetyl
5b:b-dman-HEX-1:5
6b:a-dman-HEX-1:5
7b:b-dglc-HEX-1:5
8s:n-acetyl
9b:b-dgal-HEX-1:5
10b:a-dman-HEX-1:5
11b:b-dglc-HEX-1:5
12s:n-acetyl
13b:b-dgal-HEX-1:5
14b:a-dgal-HEX-1:5
LIN
1:1d(2+1)2n
2:1o(4+1)3d
3:3d(2+1)4n
4:3o(4+1)5d
5:5o(3+1)6d
6:6o(2+1)7d
7:7d(2+1)8n
8:7o(4+1)9d
9:5o(6+1)10d
10:10o(2+1)11d
11:11d(2+1)12n
12:11o(4+1)13d
13:13o(3+1)14d
GLYCAN END

GLYCAN START
GLYCANID=1035
GLYCAN_CODE=
GLYCAN_COMPOSITION=(HexNAc)5(Hex)5
GLYCAN_MASS=1825.6595
GLYCAN_TAXON=Others
RES
1b:x-dglc-HEX-x:x
2s:n-acetyl
3b:b-dglc-HEX-1:5
4s:n-acetyl
5b:b-dman-HEX-1:5
6b:a-dman-HEX-1:5
7b:b-dglc-HEX-1:5
8s:n-acetyl
9b:b-dgal-HEX-1:5
10b:b-dglc-HEX-1:5
11s:n-acetyl
12b:a-dman-HEX-1:5
13b:b-dglc-HEX-1:5
14s:n-acetyl
15b:b-dgal-HEX-1:5
LIN
1:1d(2+1)2n
2:1o(4+1)3d
3:3d(2+1)4n
4:3o(4+1)5d
5:5o(3+1)6d
6:6o(2+1)7d
7:7d(2+1)8n
8:7o(4+1)9d
9:5o(4+1)10d
10:10d(2+1)11n
11:5o(6+1)12d
12:12o(2+1)13d
13:13d(2+1)14n
14:13o(4+1)15d
GLYCAN END

GLYCAN START
GLYCANID=12573
GLYCAN_CODE=
GLYCAN_COMPOSITION=(HexNAc)2(Hex)9
GLYCAN_MASS=1864.631
GLYCAN_TAXON=Others
RES
1b:x-dglc-HEX-x:x
2s:n-acetyl
3b:b-dglc-HEX-1:5
4s:n-acetyl
5b:b-dman-HEX-1:5
6b:a-dman-HEX-1:5
7b:a-dman-HEX-1:5
8b:a-dman-HEX-1:5
9b:a-dman-HEX-1:5
10b:a-dman-HEX-1:5
11b:a-dman-HEX-1:5
12b:a-dman-HEX-1:5
13b:a-dman-HEX-1:5
LIN
1:1d(2+1)2n
2:1o(4+1)3d
3:3d(2+1)4n
4:3o(4+1)5d
5:5o(3+1)6d
6:6o(2+1)7d
7:7o(2+1)8d
8:5o(6+1)9d
9:9o(2+1)10d
10:10o(6+1)11d
11:9o(6+1)12d
12:12o(6+1)13d
GLYCAN END

GLYCAN START
GLYCANID=29476
GLYCAN_CODE=
GLYCAN_COMPOSITION=(HexNAc)6(Hex)4
GLYCAN_MASS=1866.6866
GLYCAN_TAXON=Others
RES
1b:x-dglc-HEX-1:5
2s:n-acetyl
3b:b-dglc-HEX-1:5
4s:n-acetyl
5b:b-dman-HEX-1:5
6b:a-dman-HEX-1:5
7b:b-dglc-HEX-1:5
8s:n-acetyl
9b:b-dgal-HEX-1:5
10b:b-dglc-HEX-1:5
11s:n-acetyl
12b:a-dman-HEX-1:5
13b:b-dglc-HEX-1:5
14s:n-acetyl
15b:b-dgal-HEX-1:5
16s:n-acetyl
LIN
1:1d(2+1)2n
2:1o(4+1)3d
3:3d(2+1)4n
4:3o(4+1)5d
5:5o(3+1)6d
6:6o(2+1)7d
7:7d(2+1)8n
8:7o(4+1)9d
9:5o(4+1)10d
10:10d(2+1)11n
11:5o(6+1)12d
12:12o(2+1)13d
13:13d(2+1)14n
14:13o(4+1)15d
15:15d(2+1)16n
GLYCAN END

GLYCAN START
GLYCANID=38056
GLYCAN_CODE=
GLYCAN_COMPOSITION=(HexNAc)3(Hex)6(NeuAc)1
GLYCAN_MASS=1872.6486
GLYCAN_TAXON=Others
RES
1b:b-dglc-HEX-1:5
2s:n-acetyl
3b:b-dglc-HEX-1:5
4s:n-acetyl
5b:b-dman-HEX-1:5
6b:a-dman-HEX-1:5
7b:b-dglc-HEX-1:5
8s:n-acetyl
9b:b-dgal-HEX-1:5
10b:a-dman-HEX-1:5
11b:b-dglc-HEX-1:5
12b:b-dgal-HEX-1:5
13b:a-dgro-dgal-NON-2:6|1:a|2:keto|3:d
14s:n-acetyl
LIN
1:1d(2+1)2n
2:1o(4+1)3d
3:3d(2+1)4n
4:3o(4+1)5d
5:5o(3+1)6d
6:6o(2+1)7d
7:7d(2+1)8n
8:7o(4+1)9d
9:5o(6+1)10d
10:10o(2+1)11d
11:11o(4+1)12d
12:12o(6+2)13d
13:13d(5+1)14n
GLYCAN END

GLYCAN START
GLYCANID=38096
GLYCAN_CODE=
GLYCAN_COMPOSITION=(HexNAc)3(Hex)6(NeuGc)1
GLYCAN_MASS=1888.6434
GLYCAN_TAXON=Others
RES
1b:b-dglc-HEX-1:5
2s:n-acetyl
3b:b-dglc-HEX-1:5
4s:n-acetyl
5b:b-dman-HEX-1:5
6b:a-dman-HEX-1:5
7b:b-dglc-HEX-1:5
8s:n-acetyl
9b:b-dgal-HEX-1:5
10b:a-dgro-dgal-NON-2:6|1:a|2:keto|3:d
11s:n-glycolyl
12b:a-dman-HEX-1:5
13b:a-dman-HEX-1:5
14b:a-dman-HEX-1:5
LIN
1:1d(2+1)2n
2:1o(4+1)3d
3:3d(2+1)4n
4:3o(4+1)5d
5:5o(3+1)6d
6:6o(2+1)7d
7:7d(2+1)8n
8:7o(4+1)9d
9:9o(6+2)10d
10:10d(5+1)11n
11:5o(6+1)12d
12:12o(3+1)13d
13:13o(2+1)14d
GLYCAN END

GLYCAN START
GLYCANID=24691
GLYCAN_CODE=
GLYCAN_COMPOSITION=(HexNAc)7(Hex)3
GLYCAN_MASS=1907.7136
GLYCAN_TAXON=Others
RES
1b:x-dglc-HEX-1:5
2s:n-acetyl
3b:b-dglc-HEX-1:5
4s:n-acetyl
5b:b-dman-HEX-1:5
6b:a-dman-HEX-1:5
7b:b-dglc-HEX-1:5
8s:n-acetyl
9b:b-dglc-HEX-1:5
10s:n-acetyl
11b:a-dman-HEX-1:5
12b:b-dglc-HEX-1:5
13s:n-acetyl
14b:b-dglc-HEX-1:5
15s:n-acetyl
16b:b-dglc-HEX-1:5
17s:n-acetyl
LIN
1:1d(2+1)2n
2:1o(4+1)3d
3:3d(2+1)4n
4:3o(4+1)5d
5:5o(3+1)6d
6:6o(2+1)7d
7:7d(2+1)8n
8:6o(4+1)9d
9:9d(2+1)10n
10:5o(6+1)11d
11:11o(2+1)12d
12:12d(2+1)13n
13:11o(4+1)14d
14:14d(2+1)15n
15:11o(6+1)16d
16:16d(2+1)17n
GLYCAN END

GLYCAN START
GLYCANID=29032
GLYCAN_CODE=
GLYCAN_COMPOSITION=(HexNAc)4(Hex)4(Fuc)1(NeuGc)1
GLYCAN_MASS=1913.6754
GLYCAN_TAXON=Others
RES
1b:x-dglc-HEX-1:5
2s:n-acetyl
3b:b-dglc-HEX-1:5
4s:n-acetyl
5b:b-dman-HEX-1:5
6b:a-dman-HEX-1:5
7b:b-dglc-HEX-1:5
8s:n-acetyl
9b:b-dgal-HEX-1:5
10b:a-dgro-dgal-NON-2:6|1:a|2:keto|3:d
11s:n-glycolyl
12b:b-dglc-HEX-1:5
13s:n-acetyl
14b:a-dman-HEX-1:5
15b:a-lgal-HEX-1:5|6:d
LIN
1:1d(2+1)2n
2:1o(4+1)3d
3:3d(2+1)4n
4:3o(4+1)5d
5:5o(3+1)6d
6:6o(2+1)7d
7:7d(2+1)8n
8:7o(4+1)9d
9:9o(3|6+2)10d
10:10d(5+1)11n
11:5o(4+1)12d
12:12d(2+1)13n
13:5o(6+1)14d
14:1o(6+1)15d
GLYCAN END

GLYCAN START
GLYCANID=28781
GLYCAN_CODE=
GLYCAN_COMPOSITION=(HexNAc)4(Hex)5(NeuAc)1
GLYCAN_MASS=1913.6755
GLYCAN_TAXON=Others
RES
1b:x-dglc-HEX-1:5
2s:n-acetyl
3b:b-dglc-HEX-1:5
4s:n-acetyl
5b:b-dman-HEX-1:5
6b:a-dman-HEX-1:5
7b:b-dglc-HEX-1:5
8s:n-acetyl
9b:b-dgal-HEX-1:5
10s:n-acetyl
11b:a-dgro-dgal-NON-2:6|1:a|2:keto|3:d
12s:n-acetyl
13b:a-dman-HEX-1:5
14b:a-dman-HEX-1:5
15b:a-dman-HEX-1:5
LIN
1:1d(2+1)2n
2:1o(4+1)3d
3:3d(2+1)4n
4:3o(4+1)5d
5:5o(3+1)6d
6:6o(2+1)7d
7:7d(2+1)8n
8:7o(4+1)9d
9:9d(2+1)10n
10:9o(6+2)11d
11:11d(5+1)12n
12:5o(6+1)13d
13:13o(3+1)14d
14:14o(2+1)15d
GLYCAN END

GLYCAN START
GLYCANID=12671
GLYCAN_CODE=
GLYCAN_COMPOSITION=(HexNAc)4(Hex)5(NeuGc)1
GLYCAN_MASS=1929.6704
GLYCAN_TAXON=Others
RES
1b:x-dglc-HEX-x:x
2s:n-acetyl
3b:b-dglc-HEX-1:5
4s:n-acetyl
5b:b-dman-HEX-1:5
6b:a-dman-HEX-1:5
7b:b-dglc-HEX-1:5
8s:n-acetyl
9b:b-dgal-HEX-1:5
10b:a-dgro-dgal-NON-2:6|1:a|2:keto|3:d
11s:n-glycolyl
12b:a-dman-HEX-1:5
13b:b-dglc-HEX-1:5
14s:n-acetyl
15b:b-dgal-HEX-1:5
LIN
1:1d(2+1)2n
2:1o(4+1)3d
3:3d(2+1)4n
4:3o(4+1)5d
5:5o(3+1)6d
6:6o(2+1)7d
7:7d(2+1)8n
8:7o(4+1)9d
9:9o(6+2)10d
10:10d(5+1)11n
11:5o(6+1)12d
12:12o(2+1)13d
13:13d(2+1)14n
14:13o(4+1)15d
GLYCAN END

GLYCAN START
GLYCANID=13422
GLYCAN_CODE=
GLYCAN_COMPOSITION=(HexNAc)4(Hex)6(Fuc)1
GLYCAN_MASS=1930.6901
GLYCAN_TAXON=Others
RES
1b:b-dglc-HEX-1:5
2s:n-acetyl
3b:b-dglc-HEX-1:5
4s:n-acetyl
5b:b-dman-HEX-1:5
6b:a-dman-HEX-1:5
7b:b-dglc-HEX-1:5
8s:n-acetyl
9b:b-dgal-HEX-1:5
10b:a-dman-HEX-1:5
11b:b-dglc-HEX-1:5
12s:n-acetyl
13b:b-dgal-HEX-1:5
14b:a-dgal-HEX-1:5
15b:a-lgal-HEX-1:5|6:d
LIN
1:1d(2+1)2n
2:1o(4+1)3d
3:3d(2+1)4n
4:3o(4+1)5d
5:5o(3+1)6d
6:6o(2+1)7d
7:7d(2+1)8n
8:7o(4+1)9d
9:5o(6+1)10d
10:10o(2+1)11d
11:11d(2+1)12n
12:11o(4+1)13d
13:13o(3+1)14d
14:1o(6+1)15d
GLYCAN END

GLYCAN START
GLYCANID=24466
GLYCAN_CODE=
GLYCAN_COMPOSITION=(HexNAc)5(Hex)3(Fuc)1(NeuAc)1
GLYCAN_MASS=1938.7074
GLYCAN_TAXON=Others
RES
1b:b-dglc-HEX-1:5
2s:n-acetyl
3b:b-dglc-HEX-1:5
4s:n-acetyl
5b:b-dman-HEX-1:5
6b:a-dman-HEX-1:5
7b:b-dglc-HEX-1:5
8s:n-acetyl
9b:b-dgal-HEX-1:5
10s:n-acetyl
11b:a-dgro-dgal-NON-2:6|1:a|2:keto|3:d
12s:n-acetyl
13b:a-dman-HEX-1:5
14b:b-dglc-HEX-1:5
15s:n-acetyl
16b:a-lgal-HEX-1:5|6:d
LIN
1:1d(2+1)2n
2:1o(4+1)3d
3:3d(2+1)4n
4:3o(4+1)5d
5:5o(3+1)6d
6:6o(2+1)7d
7:7d(2+1)8n
8:7o(4+1)9d
9:9d(2+1)10n
10:9o(6+2)11d
11:11d(5+1)12n
12:5o(6+1)13d
13:13o(2+1)14d
14:14d(2+1)15n
15:1o(6+1)16d
GLYCAN END

GLYCAN START
GLYCANID=12081
GLYCAN_CODE=
GLYCAN_COMPOSITION=(HexNAc)4(Hex)7
GLYCAN_MASS=1946.6849
GLYCAN_TAXON=Others
RES
1b:x-dglc-HEX-x:x
2s:n-acetyl
3b:b-dglc-HEX-1:5
4s:n-acetyl
5b:b-dman-HEX-1:5
6b:a-dman-HEX-1:5
7b:b-dglc-HEX-1:5
8s:n-acetyl
9b:b-dgal-HEX-1:5
10b:b-dgal-HEX-1:5
11b:a-dman-HEX-1:5
12b:b-dglc-HEX-1:5
13s:n-acetyl
14b:b-dgal-HEX-1:5
15b:b-dgal-HEX-1:5
LIN
1:1d(2+1)2n
2:1o(4+1)3d
3:3d(2+1)4n
4:3o(4+1)5d
5:5o(3+1)6d
6:6o(2+1)7d
7:7d(2+1)8n
8:7o(4+1)9d
9:9o(4+1)10d
10:5o(6+1)11d
11:11o(2+1)12d
12:12d(2+1)13n
13:12o(4+1)14d
14:14o(4+1)15d
GLYCAN END

GLYCAN START
GLYCANID=14350
GLYCAN_CODE=
GLYCAN_COMPOSITION=(HexNAc)5(Hex)4(NeuAc)1
GLYCAN_MASS=1954.7025
GLYCAN_TAXON=Others
RES
1b:b-dglc-HEX-1:5
2s:n-acetyl
3b:b-dglc-HEX-1:5
4s:n-acetyl
5b:b-dman-HEX-1:5
6b:a-dman-HEX-1:5
7b:b-dglc-HEX-1:5
8s:n-acetyl
9b:b-dgal-HEX-1:5
10s:n-acetyl
11b:a-dman-HEX-1:5
12b:b-dglc-HEX-1:5
13s:n-acetyl
14b:b-dgal-HEX-1:5
15b:a-dgro-dgal-NON-2:6|1:a|2:keto|3:d
16s:n-acetyl
LIN
1:1d(2+1)2n
2:1o(4+1)3d
3:3d(2+1)4n
4:3o(4+1)5d
5:5o(3+1)6d
6:6o(2+1)7d
7:7d(2+1)8n
8:7o(4+1)9d
9:9d(2+1)10n
10:5o(6+1)11d
11:11o(2+1)12d
12:12d(2+1)13n
13:12o(4+1)14d
14:14o(6+2)15d
15:15d(5+1)16n
GLYCAN END

GLYCAN START
GLYCANID=38244
GLYCAN_CODE=
GLYCAN_COMPOSITION=(HexNAc)5(Hex)3(Fuc)1(NeuGc)1
GLYCAN_MASS=1954.7023
GLYCAN_TAXON=Others
RES
1b:b-dglc-HEX-1:5
2s:n-acetyl
3b:b-dglc-HEX-1:5
4s:n-acetyl
5b:b-dman-HEX-1:5
6b:a-dman-HEX-1:5
7b:b-dglc-HEX-1:5
8s:n-acetyl
9b:b-dgal-HEX-1:5
10s:n-acetyl
11b:a-dgro-dgal-NON-2:6|1:a|2:keto|3:d
12s:n-glycolyl
13b:a-dman-HEX-1:5
14b:b-dglc-HEX-1:5
15s:n-acetyl
16b:a-lgal-HEX-1:5|6:d
LIN
1:1d(2+1)2n
2:1o(4+1)3d
3:3d(2+1)4n
4:3o(4+1)5d
5:5o(3+1)6d
6:6o(2+1)7d
7:7d(2+1)8n
8:7o(4+1)9d
9:9d(2+1)10n
10:9o(6+2)11d
11:11d(5+1)12n
12:5o(6+1)13d
13:13o(2+1)14d
14:14d(2+1)15n
15:1o(6+1)16d
GLYCAN END

GLYCAN START
GLYCANID=24684
GLYCAN_CODE=
GLYCAN_COMPOSITION=(HexNAc)5(Hex)4(Fuc)2
GLYCAN_MASS=1955.722
GLYCAN_TAXON=Others
RES
1b:x-dglc-HEX-1:5
2s:n-acetyl
3b:b-dglc-HEX-1:5
4s:n-acetyl
5b:b-dman-HEX-1:5
6b:a-dman-HEX-1:5
7b:b-dglc-HEX-1:5
8s:n-acetyl
9b:b-dglc-HEX-1:5
10s:n-acetyl
11b:a-dman-HEX-1:5
12b:b-dglc-HEX-1:5
13s:n-acetyl
14b:a-lgal-HEX-1:5|6:d
15b:b-dgal-HEX-1:5
16b:a-lgal-HEX-1:5|6:d
LIN
1:1d(2+1)2n
2:1o(4+1)3d
3:3d(2+1)4n
4:3o(4+1)5d
5:5o(3+1)6d
6:6o(2+1)7d
7:7d(2+1)8n
8:5o(4+1)9d
9:9d(2+1)10n
10:5o(6+1)11d
11:11o(2+1)12d
12:12d(2+1)13n
13:12o(3+1)14d
14:12o(4+1)15d
15:1o(6+1)16d
GLYCAN END

GLYCAN START
GLYCANID=29174
GLYCAN_CODE=
GLYCAN_COMPOSITION=(HexNAc)5(Hex)4(NeuGc)1
GLYCAN_MASS=1970.6974
GLYCAN_TAXON=Others
RES
1b:x-dglc-HEX-1:5
2s:n-acetyl
3b:b-dglc-HEX-1:5
4s:n-acetyl
5b:b-dman-HEX-1:5
6b:a-dman-HEX-1:5
7b:b-dglc-HEX-1:5
8s:n-acetyl
9b:b-dgal-HEX-1:5
10b:a-dgro-dgal-NON-2:6|1:a|2:keto|3:d
11s:n-glycolyl
12b:b-dglc-HEX-1:5
13s:n-acetyl
14b:a-dman-HEX-1:5
15b:b-dglc-HEX-1:5
16s:n-acetyl
LIN
1:1d(2+1)2n
2:1o(4+1)3d
3:3d(2+1)4n
4:3o(4+1)5d
5:5o(3+1)6d
6:6o(2+1)7d
7:7d(2+1)8n
8:7o(4+1)9d
9:9o(3|6+2)10d
10:10d(5+1)11n
11:5o(4+1)12d
12:12d(2+1)13n
13:5o(6+1)14d
14:14o(2+1)15d
15:15d(2+1)16n
GLYCAN END

GLYCAN START
GLYCANID=28845
GLYCAN_CODE=
GLYCAN_COMPOSITION=(HexNAc)5(Hex)5(Fuc)1
GLYCAN_MASS=1971.7169
GLYCAN_TAXON=Others
RES
1b:x-dglc-HEX-1:5
2s:n-acetyl
3b:b-dglc-HEX-1:5
4s:n-acetyl
5b:b-dman-HEX-1:5
6b:a-dman-HEX-1:5
7b:b-dglc-HEX-1:5
8s:n-acetyl
9b:b-dgal-HEX-1:5
10b:a-dgal-HEX-1:5
11b:a-dman-HEX-1:5
12b:b-dglc-HEX-1:5
13s:n-acetyl
14b:b-dgal-HEX-1:5
15s:n-acetyl
16b:a-lgal-HEX-1:5|6:d
LIN
1:1d(2+1)2n
2:1o(4+1)3d
3:3d(2+1)4n
4:3o(4+1)5d
5:5o(3+1)6d
6:6o(2+1)7d
7:7d(2+1)8n
8:7o(4+1)9d
9:9o(3+1)10d
10:5o(6+1)11d
11:11o(2+1)12d
12:12d(2+1)13n
13:12o(4+1)14d
14:14d(2+1)15n
15:1o(6+1)16d
GLYCAN END

GLYCAN START
GLYCANID=29357
GLYCAN_CODE=
GLYCAN_COMPOSITION=(HexNAc)5(Hex)6
GLYCAN_MASS=1987.712
GLYCAN_TAXON=Others
RES
1b:x-dglc-HEX-1:5
2s:n-acetyl
3b:b-dglc-HEX-1:5
4s:n-acetyl
5b:b-dman-HEX-1:5
6b:a-dman-HEX-1:5
7b:b-dglc-HEX-1:5
8s:n-acetyl
9b:b-dgal-HEX-1:5
10b:a-dgal-HEX-1:5
11b:b-dglc-HEX-1:5
12s:n-acetyl
13b:a-dman-HEX-1:5
14b:b-dglc-HEX-1:5
15s:n-acetyl
16b:b-dgal-HEX-1:5
LIN
1:1d(2+1)2n
2:1o(4+1)3d
3:3d(2+1)4n
4:3o(4+1)5d
5:5o(3+1)6d
6:6o(2+1)7d
7:7d(2+1)8n
8:7o(4+1)9d
9:9o(3+1)10d
10:5o(4+1)11d
11:11d(2+1)12n
12:5o(6+1)13d
13:13o(2+1)14d
14:14d(2+1)15n
15:14o(4+1)16d
GLYCAN END

GLYCAN START
GLYCANID=29472
GLYCAN_CODE=
GLYCAN_COMPOSITION=(HexNAc)6(Hex)3(Fuc)2
GLYCAN_MASS=1996.7489
GLYCAN_TAXON=Others
RES
1b:x-dglc-HEX-1:5
2s:n-acetyl
3b:b-dglc-HEX-1:5
4s:n-acetyl
5b:b-dman-HEX-1:5
6b:a-dman-HEX-1:5
7b:b-dglc-HEX-1:5
8s:n-acetyl
9b:a-lgal-HEX-1:5|6:d
10b:b-dgal-HEX-1:5
11s:n-acetyl
12b:b-dglc-HEX-1:5
13s:n-acetyl
14b:a-dman-HEX-1:5
15b:b-dglc-HEX-1:5
16s:n-acetyl
17b:a-lgal-HEX-1:5|6:d
LIN
1:1d(2+1)2n
2:1o(4+1)3d
3:3d(2+1)4n
4:3o(4+1)5d
5:5o(3+1)6d
6:6o(2+1)7d
7:7d(2+1)8n
8:7o(3+1)9d
9:7o(4+1)10d
10:10d(2+1)11n
11:5o(4+1)12d
12:12d(2+1)13n
13:5o(6+1)14d
14:14o(2+1)15d
15:15d(2+1)16n
16:1o(6+1)17d
GLYCAN END

GLYCAN START
GLYCANID=29475
GLYCAN_CODE=
GLYCAN_COMPOSITION=(HexNAc)6(Hex)4(Fuc)1
GLYCAN_MASS=2012.744
GLYCAN_TAXON=Others
RES
1b:x-dglc-HEX-1:5
2s:n-acetyl
3b:b-dglc-HEX-1:5
4s:n-acetyl
5b:b-dman-HEX-1:5
6b:a-dman-HEX-1:5
7b:b-dglc-HEX-1:5
8s:n-acetyl
9b:b-dgal-HEX-1:5
10b:b-dglc-HEX-1:5
11s:n-acetyl
12b:a-dman-HEX-1:5
13b:b-dglc-HEX-1:5
14s:n-acetyl
15b:b-dgal-HEX-1:5
16s:n-acetyl
17b:a-lgal-HEX-1:5|6:d
LIN
1:1d(2+1)2n
2:1o(4+1)3d
3:3d(2+1)4n
4:3o(4+1)5d
5:5o(3+1)6d
6:6o(2+1)7d
7:7d(2+1)8n
8:7o(4+1)9d
9:5o(4+1)10d
10:10d(2+1)11n
11:5o(6+1)12d
12:12o(2+1)13d
13:13d(2+1)14n
14:13o(4+1)15d
15:15d(2+1)16n
16:1o(6+1)17d
GLYCAN END

GLYCAN START
GLYCANID=28816
GLYCAN_CODE=
GLYCAN_COMPOSITION=(HexNAc)3(Hex)6(Fuc)1(NeuAc)1
GLYCAN_MASS=2018.7059
GLYCAN_TAXON=Others
RES
1b:x-dglc-HEX-1:5
2s:n-acetyl
3b:b-dglc-HEX-1:5
4s:n-acetyl
5b:b-dman-HEX-1:5
6b:a-dman-HEX-1:5
7b:b-dglc-HEX-1:5
8s:n-acetyl
9b:b-dgal-HEX-1:5
10b:a-dgro-dgal-NON-2:6|1:a|2:keto|3:d
11s:n-acetyl
12b:a-dman-HEX-1:5
13b:a-dman-HEX-1:5
14b:a-dman-HEX-1:5
15b:a-lgal-HEX-1:5|6:d
LIN
1:1d(2+1)2n
2:1o(4+1)3d
3:3d(2+1)4n
4:3o(4+1)5d
5:5o(3+1)6d
6:6o(2+1)7d
7:7d(2+1)8n
8:7o(4+1)9d
9:9o(6+2)10d
10:10d(5+1)11n
11:5o(6+1)12d
12:12o(3+1)13d
13:13o(2+1)14d
14:1o(6+1)15d
GLYCAN END

GLYCAN START
GLYCANID=33270
GLYCAN_CODE=
GLYCAN_COMPOSITION=(HexNAc)2(Hex)10
GLYCAN_MASS=2026.6835
GLYCAN_TAXON=Others
RES
1b:b-dglc-HEX-1:5
2s:n-acetyl
3b:b-dglc-HEX-1:5
4s:n-acetyl
5b:b-dman-HEX-1:5
6b:a-dman-HEX-1:5
7b:a-dman-HEX-1:5
8b:a-dman-HEX-1:5
9b:a-dman-HEX-1:5
10b:a-dman-HEX-1:5
11b:a-dman-HEX-1:5
12b:a-dman-HEX-1:5
13b:a-dman-HEX-1:5
14b:a-dglc-HEX-1:5
LIN
1:1d(2+1)2n
2:1o(4+1)3d
3:3d(2+1)4n
4:3o(4+1)5d
5:5o(3+1)6d
6:6o(3+1)7d
7:7o(2+1)8d
8:6o(6+1)9d
9:9o(2+1)10d
10:5o(6+1)11d
11:11o(2+1)12d
12:12o(2+1)13d
13:13o(3+1)14d
GLYCAN END

GLYCAN START
GLYCANID=33274
GLYCAN_CODE=
GLYCAN_COMPOSITION=(HexNAc)6(Hex)5
GLYCAN_MASS=2028.739
GLYCAN_TAXON=Others
RES
1b:x-dglc-HEX-1:5
2s:n-acetyl
3b:b-dglc-HEX-1:5
4s:n-acetyl
5b:b-dman-HEX-1:5
6b:a-dman-HEX-1:5
7b:b-dglc-HEX-1:5
8s:n-acetyl
9b:b-dgal-HEX-1:5
10b:b-dglc-HEX-1:5
11s:n-acetyl
12b:a-dman-HEX-1:5
13b:b-dglc-HEX-1:5
14s:n-acetyl
15b:b-dgal-HEX-1:5
16b:b-dglc-HEX-1:5
17s:n-acetyl
LIN
1:1d(2+1)2n
2:1o(4+1)3d
3:3d(2+1)4n
4:3o(4+1)5d
5:5o(3+1)6d
6:6o(2+1)7d
7:7d(2+1)8n
8:7o(4+1)9d
9:6o(4+1)10d
10:10d(2+1)11n
11:5o(6+1)12d
12:12o(2+1)13d
13:13d(2+1)14n
14:13o(4+1)15d
15:12o(6+1)16d
16:16d(2+1)17n
GLYCAN END

GLYCAN START
GLYCANID=29053
GLYCAN_CODE=
GLYCAN_COMPOSITION=(HexNAc)4(Hex)4(Fuc)2(NeuAc)1
GLYCAN_MASS=2043.7379
GLYCAN_TAXON=Others
RES
1b:x-dglc-HEX-1:5
2s:n-acetyl
3b:b-dglc-HEX-1:5
4s:n-acetyl
5b:b-dman-HEX-1:5
6b:a-dman-HEX-1:5
7b:b-dglc-HEX-1:5
8s:n-acetyl
9b:a-lgal-HEX-1:5|6:d
10b:b-dgal-HEX-1:5
11b:a-dgro-dgal-NON-2:6|1:a|2:keto|3:d
12s:n-acetyl
13b:b-dglc-HEX-1:5
14s:n-acetyl
15b:a-dman-HEX-1:5
16b:a-lgal-HEX-1:5|6:d
LIN
1:1d(2+1)2n
2:1o(4+1)3d
3:3d(2+1)4n
4:3o(4+1)5d
5:5o(3+1)6d
6:6o(2+1)7d
7:7d(2+1)8n
8:7o(3+1)9d
9:7o(4+1)10d
10:10o(3|6+2)11d
11:11d(5+1)12n
12:5o(4+1)13d
13:13d(2+1)14n
14:5o(6+1)15d
15:1o(6+1)16d
GLYCAN END

GLYCAN START
GLYCANID=13546
GLYCAN_CODE=
GLYCAN_COMPOSITION=(HexNAc)7(Hex)3(Fuc)1
GLYCAN_MASS=2053.771
GLYCAN_TAXON=Others
RES
1b:b-dglc-HEX-1:5
2s:n-acetyl
3b:b-dglc-HEX-1:5
4s:n-acetyl
5b:b-dman-HEX-1:5
6b:a-dman-HEX-1:5
7b:b-dglc-HEX-1:5
8s:n-acetyl
9b:b-dgal-HEX-1:5
10s:n-acetyl
11b:a-dman-HEX-1:5
12b:b-dglc-HEX-1:5
13s:n-acetyl
14b:b-dglc-HEX-1:5
15s:n-acetyl
16b:b-dgal-HEX-1:5
17s:n-acetyl
18b:a-lgal-HEX-1:5|6:d
LIN
1:1d(2+1)2n
2:1o(4+1)3d
3:3d(2+1)4n
4:3o(4+1)5d
5:5o(3+1)6d
6:6o(2+1)7d
7:7d(2+1)8n
8:7o(4+1)9d
9:9d(2+1)10n
10:5o(6+1)11d
11:11o(2+1)12d
12:12d(2+1)13n
13:11o(6+1)14d
14:14d(2+1)15n
15:14o(4+1)16d
16:16d(2+1)17n
17:1o(6+1)18d
GLYCAN END

GLYCAN START
GLYCANID=28817
GLYCAN_CODE=
GLYCAN_COMPOSITION=(HexNAc)4(Hex)5(Fuc)1(NeuAc)1
GLYCAN_MASS=2059.733
GLYCAN_TAXON=Others
RES
1b:x-dglc-HEX-1:5
2s:n-acetyl
3b:b-dglc-HEX-1:5
4s:n-acetyl
5b:b-dman-HEX-1:5
6b:a-dman-HEX-1:5
7b:b-dglc-HEX-1:5
8s:n-acetyl
9b:b-dgal-HEX-1:5
10s:n-acetyl
11b:a-dgro-dgal-NON-2:6|1:a|2:keto|3:d
12s:n-acetyl
13b:a-dman-HEX-1:5
14b:a-dman-HEX-1:5
15b:a-dman-HEX-1:5
16b:a-lgal-HEX-1:5|6:d
LIN
1:1d(2+1)2n
2:1o(4+1)3d
3:3d(2+1)4n
4:3o(4+1)5d
5:5o(3+1)6d
6:6o(2+1)7d
7:7d(2+1)8n
8:7o(4+1)9d
9:9d(2+1)10n
10:9o(6+2)11d
11:11d(5+1)12n
12:5o(6+1)13d
13:13o(3+1)14d
14:14o(2+1)15d
15:1o(6+1)16d
GLYCAN END

GLYCAN START
GLYCANID=29055
GLYCAN_CODE=
GLYCAN_COMPOSITION=(HexNAc)4(Hex)4(Fuc)2(NeuGc)1
GLYCAN_MASS=2059.7327
GLYCAN_TAXON=Others
RES
1b:x-dglc-HEX-1:5
2s:n-acetyl
3b:b-dglc-HEX-1:5
4s:n-acetyl
5b:b-dman-HEX-1:5
6b:a-dman-HEX-1:5
7b:b-dglc-HEX-1:5
8s:n-acetyl
9b:a-lgal-HEX-1:5|6:d
10b:b-dgal-HEX-1:5
11b:a-dgro-dgal-NON-2:6|1:a|2:keto|3:d
12s:n-glycolyl
13b:b-dglc-HEX-1:5
14s:n-acetyl
15b:a-dman-HEX-1:5
16b:a-lgal-HEX-1:5|6:d
LIN
1:1d(2+1)2n
2:1o(4+1)3d
3:3d(2+1)4n
4:3o(4+1)5d
5:5o(3+1)6d
6:6o(2+1)7d
7:7d(2+1)8n
8:7o(3+1)9d
9:7o(4+1)10d
10:10o(3|6+2)11d
11:11d(5+1)12n
12:5o(4+1)13d
13:13d(2+1)14n
14:5o(6+1)15d
15:1o(6+1)16d
GLYCAN END

GLYCAN START
GLYCANID=28867
GLYCAN_CODE=
GLYCAN_COMPOSITION=(HexNAc)4(Hex)5(Fuc)3
GLYCAN_MASS=2060.7522
GLYCAN_TAXON=Others
RES
1b:x-dglc-HEX-1:5
2s:n-acetyl
3b:b-dglc-HEX-1:5
4s:n-acetyl
5b:b-dman-HEX-1:5
6b:a-dman-HEX-1:5
7b:b-dglc-HEX-1:5
8s:n-acetyl
9b:a-lgal-HEX-1:5|6:d
10b:b-dgal-HEX-1:5
11b:a-lgal-HEX-1:5|6:d
12b:a-dman-HEX-1:5
13b:b-dglc-HEX-1:5
14s:n-acetyl
15b:b-dgal-HEX-1:5
16b:a-lgal-HEX-1:5|6:d
LIN
1:1d(2+1)2n
2:1o(4+1)3d
3:3d(2+1)4n
4:3o(4+1)5d
5:5o(3+1)6d
6:6o(2+1)7d
7:7d(2+1)8n
8:7o(3+1)9d
9:7o(4+1)10d
10:10o(2+1)11d
11:5o(6+1)12d
12:12o(2+1)13d
13:13d(2+1)14n
14:13o(4+1)15d
15:1o(6+1)16d
GLYCAN END

GLYCAN START
GLYCANID=13429
GLYCAN_CODE=
GLYCAN_COMPOSITION=(HexNAc)7(Hex)4
GLYCAN_MASS=2069.7659
GLYCAN_TAXON=Others
RES
1b:b-dglc-HEX-1:5
2s:n-acetyl
3b:b-dglc-HEX-1:5
4s:n-acetyl
5b:b-dman-HEX-1:5
6b:a-dman-HEX-1:5
7b:b-dglc-HEX-1:5
8s:n-acetyl
9b:b-dglc-HEX-1:5
10s:n-acetyl
11b:a-dman-HEX-1:5
12b:b-dglc-HEX-1:5
13s:n-acetyl
14b:b-dgal-HEX-1:5
15b:b-dglc-HEX-1:5
16s:n-acetyl
17b:b-dglc-HEX-1:5
18s:n-acetyl
LIN
1:1d(2+1)2n
2:1o(4+1)3d
3:3d(2+1)4n
4:3o(4+1)5d
5:5o(3+1)6d
6:6o(2+1)7d
7:7d(2+1)8n
8:6o(4+1)9d
9:9d(2+1)10n
10:5o(6+1)11d
11:11o(2+1)12d
12:12d(2+1)13n
13:12o(4+1)14d
14:14o(3+1)15d
15:15d(2+1)16n
16:11o(6+1)17d
17:17d(2+1)18n
GLYCAN END

GLYCAN START
GLYCANID=13761
GLYCAN_CODE=
GLYCAN_COMPOSITION=(HexNAc)4(Hex)6(NeuAc)1
GLYCAN_MASS=2075.728
GLYCAN_TAXON=Others
RES
1b:b-dglc-HEX-1:5
2s:n-acetyl
3b:b-dglc-HEX-1:5
4s:n-acetyl
5b:b-dman-HEX-1:5
6b:a-dman-HEX-1:5
7b:b-dglc-HEX-1:5
8s:n-acetyl
9b:b-dgal-HEX-1:5
10b:a-dgro-dgal-NON-2:6|1:a|2:keto|3:d
11s:n-acetyl
12b:a-dman-HEX-1:5
13b:b-dglc-HEX-1:5
14s:n-acetyl
15b:b-dgal-HEX-1:5
16b:a-dgal-HEX-1:5
LIN
1:1d(2+1)2n
2:1o(4+1)3d
3:3d(2+1)4n
4:3o(4+1)5d
5:5o(3+1)6d
6:6o(2+1)7d
7:7d(2+1)8n
8:7o(4+1)9d
9:9o(6+2)10d
10:10d(5+1)11n
11:5o(6+1)12d
12:12o(2+1)13d
13:13d(2+1)14n
14:13o(4+1)15d
15:15o(3+1)16d
GLYCAN END

GLYCAN START
GLYCANID=28697
GLYCAN_CODE=
GLYCAN_COMPOSITION=(HexNAc)4(Hex)5(Fuc)1(NeuGc)1
GLYCAN_MASS=2075.7275
GLYCAN_TAXON=Others
RES
1b:x-dglc-HEX-1:5
2s:n-acetyl
3b:b-dglc-HEX-1:5
4s:n-acetyl
5b:b-dman-HEX-1:5
6b:a-dman-HEX-1:5
7b:b-dglc-HEX-1:5
8s:n-acetyl
9b:b-dgal-HEX-1:5
10b:a-dman-HEX-1:5
11b:b-dglc-HEX-1:5
12s:n-acetyl
13b:b-dgal-HEX-1:5
14b:a-dgro-dgal-NON-2:6|1:a|2:keto|3:d
15s:n-glycolyl
16b:a-lgal-HEX-1:5|6:d
LIN
1:1d(2+1)2n
2:1o(4+1)3d
3:3d(2+1)4n
4:3o(4+1)5d
5:5o(3+1)6d
6:6o(2+1)7d
7:7d(2+1)8n
8:7o(4+1)9d
9:5o(6+1)10d
10:10o(2+1)11d
11:11d(2+1)12n
12:11o(4+1)13d
13:13o(6+2)14d
14:14d(5+1)15n
15:1o(6+1)16d
GLYCAN END

GLYCAN START
GLYCANID=29364
GLYCAN_CODE=
GLYCAN_COMPOSITION=(HexNAc)4(Hex)6(NeuGc)1
GLYCAN_MASS=2091.723
GLYCAN_TAXON=Others
RES
1b:x-dglc-HEX-1:5
2s:n-acetyl
3b:b-dglc-HEX-1:5
4s:n-acetyl
5b:b-dman-HEX-1:5
6b:a-dman-HEX-1:5
7b:b-dglc-HEX-1:5
8s:n-acetyl
9b:b-dgal-HEX-1:5
10b:a-dgal-HEX-1:5
11b:a-dman-HEX-1:5
12b:b-dglc-HEX-1:5
13s:n-acetyl
14b:b-dgal-HEX-1:5
15b:a-dgro-dgal-NON-2:6|1:a|2:keto|3:d
16s:n-glycolyl
LIN
1:1d(2+1)2n
2:1o(4+1)3d
3:3d(2+1)4n
4:3o(4+1)5d
5:5o(3+1)6d
6:6o(2+1)7d
7:7d(2+1)8n
8:7o(4+1)9d
9:9o(3+1)10d
10:5o(6+1)11d
11:11o(2+1)12d
12:12d(2+1)13n
13:12o(4+1)14d
14:14o(3|6+2)15d
15:15d(5+1)16n
GLYCAN END

GLYCAN START
GLYCANID=13423
GLYCAN_CODE=
GLYCAN_COMPOSITION=(HexNAc)4(Hex)7(Fuc)1
GLYCAN_MASS=2092.7422
GLYCAN_TAXON=Others
RES
1b:b-dglc-HEX-1:5
2s:n-acetyl
3b:b-dglc-HEX-1:5
4s:n-acetyl
5b:b-dman-HEX-1:5
6b:a-dman-HEX-1:5
7b:b-dglc-HEX-1:5
8s:n-acetyl
9b:b-dgal-HEX-1:5
10b:a-dgal-HEX-1:5
11b:a-dman-HEX-1:5
12b:b-dglc-HEX-1:5
13s:n-acetyl
14b:b-dgal-HEX-1:5
15b:a-dgal-HEX-1:5
16b:a-lgal-HEX-1:5|6:d
LIN
1:1d(2+1)2n
2:1o(4+1)3d
3:3d(2+1)4n
4:3o(4+1)5d
5:5o(3+1)6d
6:6o(2+1)7d
7:7d(2+1)8n
8:7o(4+1)9d
9:9o(3+1)10d
10:5o(6+1)11d
11:11o(2+1)12d
12:12d(2+1)13n
13:12o(4+1)14d
14:14o(3+1)15d
15:1o(6+1)16d
GLYCAN END

GLYCAN START
GLYCANID=28780
GLYCAN_CODE=
GLYCAN_COMPOSITION=(HexNAc)5(Hex)4(Fuc)1(NeuAc)1
GLYCAN_MASS=2100.7598
GLYCAN_TAXON=Others
RES
1b:x-dglc-HEX-1:5
2s:n-acetyl
3b:b-dglc-HEX-1:5
4s:n-acetyl
5b:b-dman-HEX-1:5
6b:a-dman-HEX-1:5
7b:b-dglc-HEX-1:5
8s:n-acetyl
9b:b-dgal-HEX-1:5
10s:n-acetyl
11b:a-dgro-dgal-NON-2:6|1:a|2:keto|3:d
12s:n-acetyl
13b:a-dman-HEX-1:5
14b:b-dglc-HEX-1:5
15s:n-acetyl
16b:b-dgal-HEX-1:5
17b:a-lgal-HEX-1:5|6:d
LIN
1:1d(2+1)2n
2:1o(4+1)3d
3:3d(2+1)4n
4:3o(4+1)5d
5:5o(3+1)6d
6:6o(2+1)7d
7:7d(2+1)8n
8:7o(4+1)9d
9:9d(2+1)10n
10:9o(6+2)11d
11:11d(5+1)12n
12:5o(6+1)13d
13:13o(2+1)14d
14:14d(2+1)15n
15:14o(4+1)16d
16:1o(6+1)17d
GLYCAN END

GLYCAN START
GLYCANID=1231
GLYCAN_CODE=
GLYCAN_COMPOSITION=(HexNAc)8(Hex)3
GLYCAN_MASS=2110.793
GLYCAN_TAXON=Others
RES
1b:x-dglc-HEX-x:x
2s:n-acetyl
3b:b-dglc-HEX-1:5
4s:n-acetyl
5b:b-dman-HEX-1:5
6b:a-dman-HEX-1:5
7b:b-dglc-HEX-1:5
8s:n-acetyl
9b:b-dglc-HEX-1:5
10s:n-acetyl
11b:b-dglc-HEX-1:5
12s:n-acetyl
13b:a-dman-HEX-1:5
14b:b-dglc-HEX-1:5
15s:n-acetyl
16b:b-dglc-HEX-1:5
17s:n-acetyl
18b:b-dglc-HEX-1:5
19s:n-acetyl
LIN
1:1d(2+1)2n
2:1o(4+1)3d
3:3d(2+1)4n
4:3o(4+1)5d
5:5o(3+1)6d
6:6o(2+1)7d
7:7d(2+1)8n
8:6o(4+1)9d
9:9d(2+1)10n
10:5o(4+1)11d
11:11d(2+1)12n
12:5o(6+1)13d
13:13o(2+1)14d
14:14d(2+1)15n
15:13o(4+1)16d
16:16d(2+1)17n
17:13o(6+1)18d
18:18d(2+1)19n
GLYCAN END

GLYCAN START
GLYCANID=29170
GLYCAN_CODE=
GLYCAN_COMPOSITION=(HexNAc)5(Hex)4(Fuc)1(NeuGc)1
GLYCAN_MASS=2116.7546
GLYCAN_TAXON=Others
RES
1b:x-dglc-HEX-1:5
2s:n-acetyl
3b:b-dglc-HEX-1:5
4s:n-acetyl
5b:b-dman-HEX-1:5
6b:a-dman-HEX-1:5
7b:b-dglc-HEX-1:5
8s:n-acetyl
9b:b-dgal-HEX-1:5
10b:a-dgro-dgal-NON-2:6|1:a|2:keto|3:d
11s:n-glycolyl
12b:b-dglc-HEX-1:5
13s:n-acetyl
14b:a-dman-HEX-1:5
15b:b-dglc-HEX-1:5
16s:n-acetyl
17b:a-lgal-HEX-1:5|6:d
LIN
1:1d(2+1)2n
2:1o(4+1)3d
3:3d(2+1)4n
4:3o(4+1)5d
5:5o(3+1)6d
6:6o(2+1)7d
7:7d(2+1)8n
8:7o(4+1)9d
9:9o(3|6+2)10d
10:10d(5+1)11n
11:5o(4+1)12d
12:12d(2+1)13n
13:5o(6+1)14d
14:14o(2+1)15d
15:15d(2+1)16n
16:1o(6+1)17d
GLYCAN END

GLYCAN START
GLYCANID=38341
GLYCAN_CODE=
GLYCAN_COMPOSITION=(HexNAc)5(Hex)5(NeuAc)1
GLYCAN_MASS=2116.755
GLYCAN_TAXON=Others
RES
1b:b-dglc-HEX-1:5
2s:n-acetyl
3b:b-dglc-HEX-1:5
4s:n-acetyl
5b:b-dman-HEX-1:5
6b:a-dman-HEX-1:5
7b:b-dglc-HEX-1:5
8s:n-acetyl
9b:b-dgal-HEX-1:5
10b:a-dgro-dgal-NON-2:6|1:a|2:keto|3:d
11s:n-acetyl
12b:b-dglc-HEX-1:5
13s:n-acetyl
14b:b-dgal-HEX-1:5
15b:a-dman-HEX-1:5
16b:b-dglc-HEX-1:5
17s:n-acetyl
LIN
1:1d(2+1)2n
2:1o(4+1)3d
3:3d(2+1)4n
4:3o(4+1)5d
5:5o(3+1)6d
6:6o(2+1)7d
7:7d(2+1)8n
8:7o(4+1)9d
9:9o(6+2)10d
10:10d(5+1)11n
11:6o(4+1)12d
12:12d(2+1)13n
13:12o(4+1)14d
14:5o(6+1)15d
15:15o(2+1)16d
16:16d(2+1)17n
GLYCAN END

GLYCAN START
GLYCANID=28713
GLYCAN_CODE=
GLYCAN_COMPOSITION=(HexNAc)5(Hex)5(Fuc)2
GLYCAN_MASS=2117.7744
GLYCAN_TAXON=Others
RES
1b:x-dglc-HEX-1:5
2s:n-acetyl
3b:b-dglc-HEX-1:5
4s:n-acetyl
5b:b-dman-HEX-1:5
6b:a-dman-HEX-1:5
7b:b-dglc-HEX-1:5
8s:n-acetyl
9b:a-lgal-HEX-1:5|6:d
10b:b-dgal-HEX-1:5
11s:n-acetyl
12b:a-dman-HEX-1:5
13b:b-dglc-HEX-1:5
14s:n-acetyl
15b:b-dgal-HEX-1:5
16b:a-dgal-HEX-1:5
17b:a-lgal-HEX-1:5|6:d
LIN
1:1d(2+1)2n
2:1o(4+1)3d
3:3d(2+1)4n
4:3o(4+1)5d
5:5o(3+1)6d
6:6o(2+1)7d
7:7d(2+1)8n
8:7o(3+1)9d
9:7o(4+1)10d
10:10d(2+1)11n
11:5o(6+1)12d
12:12o(2+1)13d
13:13d(2+1)14n
14:13o(4+1)15d
15:15o(3+1)16d
16:1o(6+1)17d
GLYCAN END

GLYCAN START
GLYCANID=29230
GLYCAN_CODE=
GLYCAN_COMPOSITION=(HexNAc)5(Hex)5(NeuGc)1
GLYCAN_MASS=2132.7498
GLYCAN_TAXON=Others
RES
1b:x-dglc-HEX-1:5
2s:n-acetyl
3b:b-dglc-HEX-1:5
4s:n-acetyl
5b:b-dman-HEX-1:5
6b:a-dman-HEX-1:5
7b:b-dglc-HEX-1:5
8s:n-acetyl
9b:b-dgal-HEX-1:5
10b:a-dgro-dgal-NON-2:6|1:a|2:keto|3:d
11s:n-glycolyl
12b:b-dglc-HEX-1:5
13s:n-acetyl
14b:a-dman-HEX-1:5
15b:b-dglc-HEX-1:5
16s:n-acetyl
17b:b-dgal-HEX-1:5
LIN
1:1d(2+1)2n
2:1o(4+1)3d
3:3d(2+1)4n
4:3o(4+1)5d
5:5o(3+1)6d
6:6o(2+1)7d
7:7d(2+1)8n
8:7o(4+1)9d
9:9o(3|6+2)10d
10:10d(5+1)11n
11:5o(4+1)12d
12:12d(2+1)13n
13:5o(6+1)14d
14:14o(2+1)15d
15:15d(2+1)16n
16:15o(4+1)17d
GLYCAN END

GLYCAN START
GLYCANID=28827
GLYCAN_CODE=
GLYCAN_COMPOSITION=(HexNAc)5(Hex)6(Fuc)1
GLYCAN_MASS=2133.7693
GLYCAN_TAXON=Others
RES
1b:x-dglc-HEX-1:5
2s:n-acetyl
3b:b-dglc-HEX-1:5
4s:n-acetyl
5b:b-dman-HEX-1:5
6b:a-dman-HEX-1:5
7b:b-dglc-HEX-1:5
8s:n-acetyl
9b:b-dgal-HEX-1:5
10b:a-dglc-HEX-1:5
11s:n-acetyl
12b:a-dman-HEX-1:5
13b:b-dglc-HEX-1:5
14s:n-acetyl
15b:b-dgal-HEX-1:5
16b:a-dgal-HEX-1:5
17b:a-lgal-HEX-1:5|6:d
LIN
1:1d(2+1)2n
2:1o(4+1)3d
3:3d(2+1)4n
4:3o(4+1)5d
5:5o(3+1)6d
6:6o(2+1)7d
7:7d(2+1)8n
8:7o(4+1)9d
9:9o(6+1)10d
10:10d(2+1)11n
11:5o(6+1)12d
12:12o(2+1)13d
13:13d(2+1)14n
14:13o(4+1)15d
15:15o(3+1)16d
16:1o(6+1)17d
GLYCAN END

GLYCAN START
GLYCANID=13653
GLYCAN_CODE=
GLYCAN_COMPOSITION=(HexNAc)6(Hex)3(Fuc)1(NeuAc)1
GLYCAN_MASS=2141.7869
GLYCAN_TAXON=Others
RES
1b:b-dglc-HEX-1:5
2s:n-acetyl
3b:b-dglc-HEX-1:5
4s:n-acetyl
5b:b-dman-HEX-1:5
6b:a-dman-HEX-1:5
7b:b-dglc-HEX-1:5
8s:n-acetyl
9b:b-dgal-HEX-1:5
10s:n-acetyl
11b:a-dgro-dgal-NON-2:6|1:a|2:keto|3:d
12s:n-acetyl
13b:a-dman-HEX-1:5
14b:b-dglc-HEX-1:5
15s:n-acetyl
16b:b-dgal-HEX-1:5
17s:n-acetyl
18b:a-lgal-HEX-1:5|6:d
LIN
1:1d(2+1)2n
2:1o(4+1)3d
3:3d(2+1)4n
4:3o(4+1)5d
5:5o(3+1)6d
6:6o(2+1)7d
7:7d(2+1)8n
8:7o(4+1)9d
9:9d(2+1)10n
10:9o(3+2)11d
11:11d(5+1)12n
12:5o(6+1)13d
13:13o(2+1)14d
14:14d(2+1)15n
15:14o(4+1)16d
16:16d(2+1)17n
17:1o(6+1)18d
GLYCAN END

GLYCAN START
GLYCANID=19009
GLYCAN_CODE=
GLYCAN_COMPOSITION=(HexNAc)6(Hex)3(Fuc)3
GLYCAN_MASS=2142.8064
GLYCAN_TAXON=Others
RES
1b:x-dglc-HEX-1:5
2s:n-acetyl
3b:b-dglc-HEX-1:5
4s:n-acetyl
5b:b-dman-HEX-1:5
6b:a-dman-HEX-1:5
7b:b-dglc-HEX-1:5
8s:n-acetyl
9b:a-lgal-HEX-1:5|6:d
10b:b-dgal-HEX-1:5
11s:n-acetyl
12b:a-dman-HEX-1:5
13b:b-dglc-HEX-1:5
14s:n-acetyl
15b:a-lgal-HEX-1:5|6:d
16b:b-dgal-HEX-1:5
17s:n-acetyl
18b:a-lgal-HEX-1:5|6:d
LIN
1:1d(2+1)2n
2:1o(4+1)3d
3:3d(2+1)4n
4:3o(4+1)5d
5:5o(3+1)6d
6:6o(2+1)7d
7:7d(2+1)8n
8:7o(3+1)9d
9:7o(4+1)10d
10:10d(2+1)11n
11:5o(6+1)12d
12:12o(2+1)13d
13:13d(2+1)14n
14:13o(3+1)15d
15:13o(4+1)16d
16:16d(2+1)17n
17:1o(6+1)18d
GLYCAN END

GLYCAN START
GLYCANID=38367
GLYCAN_CODE=
GLYCAN_COMPOSITION=(HexNAc)5(Hex)7
GLYCAN_MASS=2149.7644
GLYCAN_TAXON=Others
RES
1b:b-dglc-HEX-1:5
2s:n-acetyl
3b:b-dglc-HEX-1:5
4s:n-acetyl
5b:b-dman-HEX-1:5
6b:a-dman-HEX-1:5
7b:b-dglc-HEX-1:5
8s:n-acetyl
9b:b-dgal-HEX-1:5
10b:a-dgal-HEX-1:5
11b:b-dglc-HEX-1:5
12s:n-acetyl
13b:b-dgal-HEX-1:5
14b:a-dman-HEX-1:5
15b:b-dglc-HEX-1:5
16s:n-acetyl
17b:b-dgal-HEX-1:5
LIN
1:1d(2+1)2n
2:1o(4+1)3d
3:3d(2+1)4n
4:3o(4+1)5d
5:5o(3+1)6d
6:6o(2+1)7d
7:7d(2+1)8n
8:7o(4+1)9d
9:9o(3+1)10d
10:6o(4+1)11d
11:11d(2+1)12n
12:11o(4+1)13d
13:5o(6+1)14d
14:14o(2+1)15d
15:15d(2+1)16n
16:15o(4+1)17d
GLYCAN END

GLYCAN START
GLYCANID=30026
GLYCAN_CODE=
GLYCAN_COMPOSITION=(HexNAc)6(Hex)4(NeuAc)1
GLYCAN_MASS=2157.782
GLYCAN_TAXON=Others
RES
1b:x-dglc-HEX-1:5
2s:n-acetyl
3b:b-dglc-HEX-1:5
4s:n-acetyl
5b:b-dman-HEX-1:5
6b:a-dman-HEX-1:5
7b:b-dglc-HEX-1:5
8s:n-acetyl
9b:b-dgal-HEX-1:5
10b:a-dgro-dgal-NON-2:6|1:a|2:keto|3:d
11s:n-acetyl
12b:b-dglc-HEX-1:5
13s:n-acetyl
14b:a-dman-HEX-1:5
15b:b-dglc-HEX-1:5
16s:n-acetyl
17b:b-dglc-HEX-1:5
18s:n-acetyl
LIN
1:1d(2+1)2n
2:1o(4+1)3d
3:3d(2+1)4n
4:3o(4+1)5d
5:5o(3+1)6d
6:6o(2+1)7d
7:7d(2+1)8n
8:7o(4+1)9d
9:9o(3|6+2)10d
10:10d(5+1)11n
11:6o(4+1)12d
12:12d(2+1)13n
13:5o(6+1)14d
14:14o(2+1)15d
15:15d(2+1)16n
16:14o(6+1)17d
17:17d(2+1)18n
GLYCAN END

GLYCAN START
GLYCANID=38256
GLYCAN_CODE=
GLYCAN_COMPOSITION=(HexNAc)6(Hex)3(Fuc)1(NeuGc)1
GLYCAN_MASS=2157.7817
GLYCAN_TAXON=Others
RES
1b:b-dglc-HEX-1:5
2s:n-acetyl
3b:b-dglc-HEX-1:5
4s:n-acetyl
5b:b-dman-HEX-1:5
6b:a-dman-HEX-1:5
7b:b-dglc-HEX-1:5
8s:n-acetyl
9b:b-dgal-HEX-1:5
10s:n-acetyl
11b:a-dgro-dgal-NON-2:6|1:a|2:keto|3:d
12s:n-glycolyl
13b:a-dman-HEX-1:5
14b:b-dglc-HEX-1:5
15s:n-acetyl
16b:b-dgal-HEX-1:5
17s:n-acetyl
18b:a-lgal-HEX-1:5|6:d
LIN
1:1d(2+1)2n
2:1o(4+1)3d
3:3d(2+1)4n
4:3o(4+1)5d
5:5o(3+1)6d
6:6o(2+1)7d
7:7d(2+1)8n
8:7o(4+1)9d
9:9d(2+1)10n
10:9o(6+2)11d
11:11d(5+1)12n
12:5o(6+1)13d
13:13o(2+1)14d
14:14d(2+1)15n
15:14o(4+1)16d
16:16d(2+1)17n
17:1o(6+1)18d
GLYCAN END

GLYCAN START
GLYCANID=29506
GLYCAN_CODE=
GLYCAN_COMPOSITION=(HexNAc)6(Hex)4(Fuc)2
GLYCAN_MASS=2158.8013
GLYCAN_TAXON=Others
RES
1b:x-dglc-HEX-1:5
2s:n-acetyl
3b:b-dglc-HEX-1:5
4s:n-acetyl
5b:b-dman-HEX-1:5
6b:a-dman-HEX-1:5
7b:b-dglc-HEX-1:5
8s:n-acetyl
9b:a-lgal-HEX-1:5|6:d
10b:b-dgal-HEX-1:5
11b:b-dglc-HEX-1:5
12s:n-acetyl
13b:a-dman-HEX-1:5
14b:b-dglc-HEX-1:5
15s:n-acetyl
16b:b-dgal-HEX-1:5
17s:n-acetyl
18b:a-lgal-HEX-1:5|6:d
LIN
1:1d(2+1)2n
2:1o(4+1)3d
3:3d(2+1)4n
4:3o(4+1)5d
5:5o(3+1)6d
6:6o(2+1)7d
7:7d(2+1)8n
8:7o(3+1)9d
9:7o(4+1)10d
10:5o(4+1)11d
11:11d(2+1)12n
12:5o(6+1)13d
13:13o(2+1)14d
14:14d(2+1)15n
15:14o(4+1)16d
16:16d(2+1)17n
17:1o(6+1)18d
GLYCAN END

GLYCAN START
GLYCANID=13379
GLYCAN_CODE=
GLYCAN_COMPOSITION=(HexNAc)6(Hex)5(Fuc)1
GLYCAN_MASS=2174.7964
GLYCAN_TAXON=Others
RES
1b:b-dglc-HEX-1:5
2s:n-acetyl
3b:b-dglc-HEX-1:5
4s:n-acetyl
5b:b-dman-HEX-1:5
6b:a-dman-HEX-1:5
7b:b-dglc-HEX-1:5
8s:n-acetyl
9b:b-dgal-HEX-1:5
10b:b-dglc-HEX-1:5
11s:n-acetyl
12b:a-dman-HEX-1:5
13b:b-dglc-HEX-1:5
14s:n-acetyl
15b:b-dgal-HEX-1:5
16b:b-dglc-HEX-1:5
17s:n-acetyl
18b:a-lgal-HEX-1:5|6:d
LIN
1:1d(2+1)2n
2:1o(4+1)3d
3:3d(2+1)4n
4:3o(4+1)5d
5:5o(3+1)6d
6:6o(2+1)7d
7:7d(2+1)8n
8:7o(4+1)9d
9:6o(4+1)10d
10:10d(2+1)11n
11:5o(6+1)12d
12:12o(2+1)13d
13:13d(2+1)14n
14:13o(4+1)15d
15:12o(6+1)16d
16:16d(2+1)17n
17:1o(6+1)18d
GLYCAN END

GLYCAN START
GLYCANID=694
GLYCAN_CODE=
GLYCAN_COMPOSITION=(HexNAc)2(Hex)11
GLYCAN_MASS=2188.7358
GLYCAN_TAXON=Others
RES
1b:b-dglc-HEX-1:5
2s:n-acetyl
3b:b-dglc-HEX-1:5
4s:n-acetyl
5b:b-dman-HEX-1:5
6b:b-dman-HEX-1:5
7b:b-dman-HEX-1:5
8b:b-dman-HEX-1:5
9b:b-dman-HEX-1:5
10b:b-dman-HEX-1:5
11b:b-dman-HEX-1:5
12b:b-dman-HEX-1:5
13b:b-dman-HEX-1:5
14b:b-dman-HEX-1:5
15b:b-dman-HEX-1:5
LIN
1:1d(2+1)2n
2:1o(4+1)3d
3:3d(2+1)4n
4:3o(4+1)5d
5:5o(4+1)6d
6:6o(4+1)7d
7:7o(4+1)8d
8:8o(4+1)9d
9:6o(5+1)10d
10:10o(4+1)11d
11:11o(4+1)12d
12:5o(5+1)13d
13:13o(4+1)14d
14:14o(4+1)15d
GLYCAN END

GLYCAN START
GLYCANID=13807
GLYCAN_CODE=
GLYCAN_COMPOSITION=(HexNAc)6(Hex)6
GLYCAN_MASS=2190.7915
GLYCAN_TAXON=Others
RES
1b:b-dglc-HEX-1:5
2s:n-acetyl
3b:b-dglc-HEX-1:5
4s:n-acetyl
5b:b-dman-HEX-1:5
6b:a-dman-HEX-1:5
7b:b-dglc-HEX-1:5
8s:n-acetyl
9b:b-dgal-HEX-1:5
10b:b-dglc-HEX-1:5
11s:n-acetyl
12b:b-dgal-HEX-1:5
13b:a-dman-HEX-1:5
14b:b-dglc-HEX-1:5
15s:n-acetyl
16b:b-dgal-HEX-1:5
17b:b-dglc-HEX-1:5
18s:n-acetyl
LIN
1:1d(2+1)2n
2:1o(4+1)3d
3:3d(2+1)4n
4:3o(4+1)5d
5:5o(3+1)6d
6:6o(2+1)7d
7:7d(2+1)8n
8:7o(4+1)9d
9:6o(4+1)10d
10:10d(2+1)11n
11:10o(4+1)12d
12:5o(6+1)13d
13:13o(2+1)14d
14:14d(2+1)15n
15:14o(4+1)16d
16:13o(6+1)17d
17:17d(2+1)18n
GLYCAN END

GLYCAN START
GLYCANID=29088
GLYCAN_CODE=
GLYCAN_COMPOSITION=(HexNAc)4(Hex)5(NeuAc)2
GLYCAN_MASS=2204.771
GLYCAN_TAXON=Others
RES
1b:x-dglc-HEX-1:5
2s:n-acetyl
3b:b-dglc-HEX-1:5
4s:n-acetyl
5b:b-dman-HEX-1:5
6b:a-dman-HEX-1:5
7b:b-dglc-HEX-1:5
8s:n-acetyl
9b:b-dgal-HEX-1:5
10b:a-dgro-dgal-NON-2:6|1:a|2:keto|3:d
11s:n-acetyl
12b:a-dgro-dgal-NON-2:6|1:a|2:keto|3:d
13s:n-acetyl
14b:b-dglc-HEX-1:5
15s:n-acetyl
16b:a-dman-HEX-1:5
17b:a-dman-HEX-1:5
LIN
1:1d(2+1)2n
2:1o(4+1)3d
3:3d(2+1)4n
4:3o(4+1)5d
5:5o(3+1)6d
6:6o(2+1)7d
7:7d(2+1)8n
8:7o(4+1)9d
9:9o(3|6+2)10d
10:10d(5+1)11n
11:10o(8+2)12d
12:12d(5+1)13n
13:5o(4+1)14d
14:14d(2+1)15n
15:5o(6+1)16d
16:16o(3+1)17d
GLYCAN END

GLYCAN START
GLYCANID=29098
GLYCAN_CODE=
GLYCAN_COMPOSITION=(HexNAc)4(Hex)5(Fuc)2(NeuAc)1
GLYCAN_MASS=2205.7903
GLYCAN_TAXON=Others
RES
1b:x-dglc-HEX-1:5
2s:n-acetyl
3b:b-dglc-HEX-1:5
4s:n-acetyl
5b:b-dman-HEX-1:5
6b:a-dman-HEX-1:5
7b:b-dglc-HEX-1:5
8s:n-acetyl
9b:a-lgal-HEX-1:5|6:d
10b:b-dgal-HEX-1:5
11b:a-dgro-dgal-NON-2:6|1:a|2:keto|3:d
12s:n-acetyl
13b:b-dglc-HEX-1:5
14s:n-acetyl
15b:a-dman-HEX-1:5
16b:a-dman-HEX-1:5
17b:a-lgal-HEX-1:5|6:d
LIN
1:1d(2+1)2n
2:1o(4+1)3d
3:3d(2+1)4n
4:3o(4+1)5d
5:5o(3+1)6d
6:6o(2+1)7d
7:7d(2+1)8n
8:7o(3+1)9d
9:7o(4+1)10d
10:10o(3|6+2)11d
11:11d(5+1)12n
12:5o(4+1)13d
13:13d(2+1)14n
14:5o(6+1)15d
15:15o(3+1)16d
16:1o(6+1)17d
GLYCAN END

GLYCAN START
GLYCANID=28721
GLYCAN_CODE=
GLYCAN_COMPOSITION=(HexNAc)4(Hex)5(Fuc)4
GLYCAN_MASS=2206.8098
GLYCAN_TAXON=Others
RES
1b:x-dglc-HEX-1:5
2s:n-acetyl
3b:b-dglc-HEX-1:5
4s:n-acetyl
5b:b-dman-HEX-1:5
6b:a-dman-HEX-1:5
7b:b-dglc-HEX-1:5
8s:n-acetyl
9b:a-lgal-HEX-1:5|6:d
10b:b-dgal-HEX-1:5
11b:a-lgal-HEX-1:5|6:d
12b:a-dman-HEX-1:5
13b:b-dglc-HEX-1:5
14s:n-acetyl
15b:a-lgal-HEX-1:5|6:d
16b:b-dgal-HEX-1:5
17b:a-lgal-HEX-1:5|6:d
LIN
1:1d(2+1)2n
2:1o(4+1)3d
3:3d(2+1)4n
4:3o(4+1)5d
5:5o(3+1)6d
6:6o(2+1)7d
7:7d(2+1)8n
8:7o(3+1)9d
9:7o(4+1)10d
10:10o(2+1)11d
11:5o(6+1)12d
12:12o(2+1)13d
13:13d(2+1)14n
14:13o(3+1)15d
15:13o(4+1)16d
16:1o(6+1)17d
GLYCAN END

GLYCAN START
GLYCANID=13438
GLYCAN_CODE=
GLYCAN_COMPOSITION=(HexNAc)7(Hex)4(Fuc)1
GLYCAN_MASS=2215.8232
GLYCAN_TAXON=Others
RES
1b:b-dglc-HEX-1:5
2s:n-acetyl
3b:b-dglc-HEX-1:5
4s:n-acetyl
5b:b-dman-HEX-1:5
6b:a-dman-HEX-1:5
7b:b-dglc-HEX-1:5
8s:n-acetyl
9b:b-dglc-HEX-1:5
10s:n-acetyl
11b:a-dman-HEX-1:5
12b:b-dglc-HEX-1:5
13s:n-acetyl
14b:b-dgal-HEX-1:5
15b:b-dglc-HEX-1:5
16s:n-acetyl
17b:b-dglc-HEX-1:5
18s:n-acetyl
19b:a-lgal-HEX-1:5|6:d
LIN
1:1d(2+1)2n
2:1o(4+1)3d
3:3d(2+1)4n
4:3o(4+1)5d
5:5o(3+1)6d
6:6o(2+1)7d
7:7d(2+1)8n
8:6o(4+1)9d
9:9d(2+1)10n
10:5o(6+1)11d
11:11o(2+1)12d
12:12d(2+1)13n
13:12o(4+1)14d
14:14o(3+1)15d
15:15d(2+1)16n
16:11o(6+1)17d
17:17d(2+1)18n
18:1o(6+1)19d
GLYCAN END

GLYCAN START
GLYCANID=12672
GLYCAN_CODE=
GLYCAN_COMPOSITION=(HexNAc)4(Hex)5(NeuAc)1(NeuGc)1
GLYCAN_MASS=2220.7659
GLYCAN_TAXON=Others
RES
1b:x-dglc-HEX-x:x
2s:n-acetyl
3b:b-dglc-HEX-1:5
4s:n-acetyl
5b:b-dman-HEX-1:5
6b:a-dman-HEX-1:5
7b:b-dglc-HEX-1:5
8s:n-acetyl
9b:b-dgal-HEX-1:5
10b:a-dgro-dgal-NON-2:6|1:a|2:keto|3:d
11s:n-glycolyl
12b:a-dman-HEX-1:5
13b:b-dglc-HEX-1:5
14s:n-acetyl
15b:b-dgal-HEX-1:5
16b:a-dgro-dgal-NON-2:6|1:a|2:keto|3:d
17s:n-acetyl
LIN
1:1d(2+1)2n
2:1o(4+1)3d
3:3d(2+1)4n
4:3o(4+1)5d
5:5o(3+1)6d
6:6o(2+1)7d
7:7d(2+1)8n
8:7o(4+1)9d
9:9o(6+2)10d
10:10d(5+1)11n
11:5o(6+1)12d
12:12o(2+1)13d
13:13d(2+1)14n
14:13o(4+1)15d
15:15o(3+2)16d
16:16d(5+1)17n
GLYCAN END

GLYCAN START
GLYCANID=29100
GLYCAN_CODE=
GLYCAN_COMPOSITION=(HexNAc)4(Hex)5(Fuc)2(NeuGc)1
GLYCAN_MASS=2221.7852
GLYCAN_TAXON=Others
RES
1b:x-dglc-HEX-1:5
2s:n-acetyl
3b:b-dglc-HEX-1:5
4s:n-acetyl
5b:b-dman-HEX-1:5
6b:a-dman-HEX-1:5
7b:b-dglc-HEX-1:5
8s:n-acetyl
9b:a-lgal-HEX-1:5|6:d
10b:b-dgal-HEX-1:5
11b:a-dgro-dgal-NON-2:6|1:a|2:keto|3:d
12s:n-glycolyl
13b:b-dglc-HEX-1:5
14s:n-acetyl
15b:a-dman-HEX-1:5
16b:a-dman-HEX-1:5
17b:a-lgal-HEX-1:5|6:d
LIN
1:1d(2+1)2n
2:1o(4+1)3d
3:3d(2+1)4n
4:3o(4+1)5d
5:5o(3+1)6d
6:6o(2+1)7d
7:7d(2+1)8n
8:7o(3+1)9d
9:7o(4+1)10d
10:10o(3|6+2)11d
11:11d(5+1)12n
12:5o(4+1)13d
13:13d(2+1)14n
14:5o(6+1)15d
15:15o(3+1)16d
16:1o(6+1)17d
GLYCAN END

GLYCAN START
GLYCANID=38349
GLYCAN_CODE=
GLYCAN_COMPOSITION=(HexNAc)4(Hex)6(Fuc)1(NeuAc)1
GLYCAN_MASS=2221.7854
GLYCAN_TAXON=Others
RES
1b:b-dglc-HEX-1:5
2s:n-acetyl
3b:b-dglc-HEX-1:5
4s:n-acetyl
5b:b-dman-HEX-1:5
6b:a-dman-HEX-1:5
7b:b-dglc-HEX-1:5
8s:n-acetyl
9b:b-dgal-HEX-1:5
10b:a-dgro-dgal-NON-2:6|1:a|2:keto|3:d
11s:n-acetyl
12b:b-dglc-HEX-1:5
13s:n-acetyl
14b:b-dgal-HEX-1:5
15b:a-dgal-HEX-1:5
16b:a-dman-HEX-1:5
17b:a-lgal-HEX-1:5|6:d
LIN
1:1d(2+1)2n
2:1o(4+1)3d
3:3d(2+1)4n
4:3o(4+1)5d
5:5o(3+1)6d
6:6o(2+1)7d
7:7d(2+1)8n
8:7o(4+1)9d
9:9o(6+2)10d
10:10d(5+1)11n
11:6o(4+1)12d
12:12d(2+1)13n
13:12o(4+1)14d
14:14o(3+1)15d
15:5o(6+1)16d
16:1o(6+1)17d
GLYCAN END

GLYCAN START
GLYCANID=29390
GLYCAN_CODE=
GLYCAN_COMPOSITION=(HexNAc)4(Hex)6(Fuc)3
GLYCAN_MASS=2222.8047
GLYCAN_TAXON=Others
RES
1b:x-dglc-HEX-1:5
2s:n-acetyl
3b:b-dglc-HEX-1:5
4s:n-acetyl
5b:b-dman-HEX-1:5
6b:a-dman-HEX-1:5
7b:b-dglc-HEX-1:5
8s:n-acetyl
9b:a-lgal-HEX-1:5|6:d
10b:b-dgal-HEX-1:5
11b:a-lgal-HEX-1:5|6:d
12b:b-dglc-HEX-1:5
13s:n-acetyl
14b:b-dgal-HEX-1:5
15b:a-dman-HEX-1:5
16b:a-dman-HEX-1:5
17b:a-lgal-HEX-1:5|6:d
LIN
1:1d(2+1)2n
2:1o(4+1)3d
3:3d(2+1)4n
4:3o(4+1)5d
5:5o(3+1)6d
6:6o(2+1)7d
7:7d(2+1)8n
8:7o(3+1)9d
9:7o(4+1)10d
10:10o(2+1)11d
11:6o(4+1)12d
12:12d(2+1)13n
13:12o(4+1)14d
14:5o(6+1)15d
15:15o(3+1)16d
16:1o(6+1)17d
GLYCAN END

GLYCAN START
GLYCANID=12673
GLYCAN_CODE=
GLYCAN_COMPOSITION=(HexNAc)4(Hex)5(NeuGc)2
GLYCAN_MASS=2236.7607
GLYCAN_TAXON=Others
RES
1b:x-dglc-HEX-x:x
2s:n-acetyl
3b:b-dglc-HEX-1:5
4s:n-acetyl
5b:b-dman-HEX-1:5
6b:a-dman-HEX-1:5
7b:b-dglc-HEX-1:5
8s:n-acetyl
9b:b-dgal-HEX-1:5
10b:a-dgro-dgal-NON-2:6|1:a|2:keto|3:d
11s:n-glycolyl
12b:a-dman-HEX-1:5
13b:b-dglc-HEX-1:5
14s:n-acetyl
15b:b-dgal-HEX-1:5
16b:a-dgro-dgal-NON-2:6|1:a|2:keto|3:d
17s:n-glycolyl
LIN
1:1d(2+1)2n
2:1o(4+1)3d
3:3d(2+1)4n
4:3o(4+1)5d
5:5o(3+1)6d
6:6o(2+1)7d
7:7d(2+1)8n
8:7o(4+1)9d
9:9o(6+2)10d
10:10d(5+1)11n
11:5o(6+1)12d
12:12o(2+1)13d
13:13d(2+1)14n
14:13o(4+1)15d
15:15o(3+2)16d
16:16d(5+1)17n
GLYCAN END

GLYCAN START
GLYCANID=10257
GLYCAN_CODE=
GLYCAN_COMPOSITION=(HexNAc)4(Hex)6(Fuc)1(NeuGc)1
GLYCAN_MASS=2237.7803
GLYCAN_TAXON=Others
RES
1b:x-dglc-HEX-x:x
2s:n-acetyl
3b:b-dglc-HEX-1:5
4s:n-acetyl
5b:b-dman-HEX-1:5
6b:a-dman-HEX-1:5
7b:b-dglc-HEX-1:5
8s:n-acetyl
9b:b-dgal-HEX-1:5
10b:a-dgro-dgal-NON-2:6|1:a|2:keto|3:d
11s:n-glycolyl
12b:a-dman-HEX-1:5
13b:b-dglc-HEX-1:5
14s:n-acetyl
15b:b-dgal-HEX-1:5
16b:b-dgal-HEX-1:5
17b:a-lgal-HEX-1:5|6:d
LIN
1:1d(2+1)2n
2:1o(4+1)3d
3:3d(2+1)4n
4:3o(4+1)5d
5:5o(3+1)6d
6:6o(2+1)7d
7:7d(2+1)8n
8:7o(4+1)9d
9:9o(6+2)10d
10:10d(5+1)11n
11:5o(6+1)12d
12:12o(2+1)13d
13:13d(2+1)14n
14:13o(4+1)15d
15:15o(3+1)16d
16:1o(6+1)17d
GLYCAN END

GLYCAN START
GLYCANID=809
GLYCAN_CODE=
GLYCAN_COMPOSITION=(HexNAc)4(Hex)7(NeuAc)1
GLYCAN_MASS=2237.7805
GLYCAN_TAXON=Others
RES
1b:b-dglc-HEX-1:5
2s:n-acetyl
3b:b-dglc-HEX-1:5
4s:n-acetyl
5b:b-dman-HEX-1:5
6b:b-dman-HEX-1:5
7b:b-dglc-HEX-1:5
8s:n-acetyl
9b:b-dman-HEX-1:5
10b:b-dgro-dgal-NON-2:6|1:a|2:keto|3:d
11s:n-acetyl
12b:b-dglc-HEX-1:5
13s:n-acetyl
14b:b-dman-HEX-1:5
15b:b-dman-HEX-1:5
16b:b-dman-HEX-1:5
17b:b-dman-HEX-1:5
LIN
1:1d(2+1)2n
2:1o(4+1)3d
3:3d(2+1)4n
4:3o(4+1)5d
5:5o(4+1)6d
6:6o(4+1)7d
7:7d(2+1)8n
8:7o(4+1)9d
9:9o(4+1)10d
10:10d(5+1)11n
11:6o(5+1)12d
12:12d(2+1)13n
13:12o(4+1)14d
14:5o(5+1)15d
15:15o(4+1)16d
16:15o(5+1)17d
GLYCAN END

GLYCAN START
GLYCANID=38383
GLYCAN_CODE=
GLYCAN_COMPOSITION=(HexNAc)4(Hex)7(Fuc)2
GLYCAN_MASS=2238.7998
GLYCAN_TAXON=Others
RES
1b:b-dglc-HEX-1:5
2s:n-acetyl
3b:b-dglc-HEX-1:5
4s:n-acetyl
5b:b-dman-HEX-1:5
6b:b-dman-HEX-1:5
7b:b-dglc-HEX-1:5
8s:n-acetyl
9b:b-dman-HEX-1:5
10b:b-dman-HEX-1:5
11b:b-lgal-HEX-1:5|6:d
12b:b-dman-HEX-1:5
13b:b-dglc-HEX-1:5
14s:n-acetyl
15b:b-dman-HEX-1:5
16b:b-dman-HEX-1:5
17b:b-lgal-HEX-1:5|6:d
LIN
1:1d(2+1)2n
2:1o(4+1)3d
3:3d(2+1)4n
4:3o(4+1)5d
5:5o(4+1)6d
6:6o(4+1)7d
7:7d(2+1)8n
8:7o(4+1)9d
9:9o(4+1)10d
10:7o(5+1)11d
11:5o(5+1)12d
12:12o(4+1)13d
13:13d(2+1)14n
14:13o(4+1)15d
15:15o(4+1)16d
16:1o(5+1)17d
GLYCAN END

GLYCAN START
GLYCANID=29182
GLYCAN_CODE=
GLYCAN_COMPOSITION=(HexNAc)5(Hex)4(NeuAc)2
GLYCAN_MASS=2245.798
GLYCAN_TAXON=Others
RES
1b:x-dglc-HEX-1:5
2s:n-acetyl
3b:b-dglc-HEX-1:5
4s:n-acetyl
5b:b-dman-HEX-1:5
6b:a-dman-HEX-1:5
7b:b-dglc-HEX-1:5
8s:n-acetyl
9b:b-dgal-HEX-1:5
10b:a-dgro-dgal-NON-2:6|1:a|2:keto|3:d
11s:n-acetyl
12b:a-dgro-dgal-NON-2:6|1:a|2:keto|3:d
13s:n-acetyl
14b:b-dglc-HEX-1:5
15s:n-acetyl
16b:a-dman-HEX-1:5
17b:b-dglc-HEX-1:5
18s:n-acetyl
LIN
1:1d(2+1)2n
2:1o(4+1)3d
3:3d(2+1)4n
4:3o(4+1)5d
5:5o(3+1)6d
6:6o(2+1)7d
7:7d(2+1)8n
8:7o(4+1)9d
9:9o(3|6+2)10d
10:10d(5+1)11n
11:10o(8+2)12d
12:12d(5+1)13n
13:5o(4+1)14d
14:14d(2+1)15n
15:5o(6+1)16d
16:16o(2+1)17d
17:17d(2+1)18n
GLYCAN END

GLYCAN START
GLYCANID=29192
GLYCAN_CODE=
GLYCAN_COMPOSITION=(HexNAc)5(Hex)4(Fuc)2(NeuAc)1
GLYCAN_MASS=2246.8174
GLYCAN_TAXON=Others
RES
1b:x-dglc-HEX-1:5
2s:n-acetyl
3b:b-dglc-HEX-1:5
4s:n-acetyl
5b:b-dman-HEX-1:5
6b:a-dman-HEX-1:5
7b:b-dglc-HEX-1:5
8s:n-acetyl
9b:a-lgal-HEX-1:5|6:d
10b:b-dgal-HEX-1:5
11b:a-dgro-dgal-NON-2:6|1:a|2:keto|3:d
12s:n-acetyl
13b:b-dglc-HEX-1:5
14s:n-acetyl
15b:a-dman-HEX-1:5
16b:b-dglc-HEX-1:5
17s:n-acetyl
18b:a-lgal-HEX-1:5|6:d
LIN
1:1d(2+1)2n
2:1o(4+1)3d
3:3d(2+1)4n
4:3o(4+1)5d
5:5o(3+1)6d
6:6o(2+1)7d
7:7d(2+1)8n
8:7o(3+1)9d
9:7o(4+1)10d
10:10o(3|6+2)11d
11:11d(5+1)12n
12:5o(4+1)13d
13:13d(2+1)14n
14:5o(6+1)15d
15:15o(2+1)16d
16:16d(2+1)17n
17:1o(6+1)18d
GLYCAN END

GLYCAN START
GLYCANID=13354
GLYCAN_CODE=
GLYCAN_COMPOSITION=(HexNAc)8(Hex)3(Fuc)1
GLYCAN_MASS=2256.8503
GLYCAN_TAXON=Others
RES
1b:b-dglc-HEX-1:5
2s:n-acetyl
3b:b-dglc-HEX-1:5
4s:n-acetyl
5b:b-dman-HEX-1:5
6b:a-dman-HEX-1:5
7b:b-dglc-HEX-1:5
8s:n-acetyl
9b:b-dgal-HEX-1:5
10s:n-acetyl
11b:b-dglc-HEX-1:5
12s:n-acetyl
13b:a-dman-HEX-1:5
14b:b-dglc-HEX-1:5
15s:n-acetyl
16b:b-dgal-HEX-1:5
17s:n-acetyl
18b:b-dglc-HEX-1:5
19s:n-acetyl
20b:a-lgal-HEX-1:5|6:d
LIN
1:1d(2+1)2n
2:1o(4+1)3d
3:3d(2+1)4n
4:3o(4+1)5d
5:5o(3+1)6d
6:6o(2+1)7d
7:7d(2+1)8n
8:7o(4+1)9d
9:9d(2+1)10n
10:6o(4+1)11d
11:11d(2+1)12n
12:5o(6+1)13d
13:13o(2+1)14d
14:14d(2+1)15n
15:14o(4+1)16d
16:16d(2+1)17n
17:13o(6+1)18d
18:18d(2+1)19n
19:1o(6+1)20d
GLYCAN END

GLYCAN START
GLYCANID=29184
GLYCAN_CODE=
GLYCAN_COMPOSITION=(HexNAc)5(Hex)4(NeuAc)1(NeuGc)1
GLYCAN_MASS=2261.7927
GLYCAN_TAXON=Others
RES
1b:x-dglc-HEX-1:5
2s:n-acetyl
3b:b-dglc-HEX-1:5
4s:n-acetyl
5b:b-dman-HEX-1:5
6b:a-dman-HEX-1:5
7b:b-dglc-HEX-1:5
8s:n-acetyl
9b:b-dgal-HEX-1:5
10b:a-dgro-dgal-NON-2:6|1:a|2:keto|3:d
11s:n-glycolyl
12b:a-dgro-dgal-NON-2:6|1:a|2:keto|3:d
13s:n-acetyl
14b:b-dglc-HEX-1:5
15s:n-acetyl
16b:a-dman-HEX-1:5
17b:b-dglc-HEX-1:5
18s:n-acetyl
LIN
1:1d(2+1)2n
2:1o(4+1)3d
3:3d(2+1)4n
4:3o(4+1)5d
5:5o(3+1)6d
6:6o(2+1)7d
7:7d(2+1)8n
8:7o(4+1)9d
9:9o(3|6+2)10d
10:10d(5+1)11n
11:10o(8+2)12d
12:12d(5+1)13n
13:5o(4+1)14d
14:14d(2+1)15n
15:5o(6+1)16d
16:16o(2+1)17d
17:17d(2+1)18n
GLYCAN END

GLYCAN START
GLYCANID=28852
GLYCAN_CODE=
GLYCAN_COMPOSITION=(HexNAc)5(Hex)5(Fuc)1(NeuAc)1
GLYCAN_MASS=2262.8123
GLYCAN_TAXON=Others
RES
1b:x-dglc-HEX-1:5
2s:n-acetyl
3b:b-dglc-HEX-1:5
4s:n-acetyl
5b:b-dman-HEX-1:5
6b:a-dman-HEX-1:5
7b:b-dglc-HEX-1:5
8s:n-acetyl
9b:b-dgal-HEX-1:5
10s:n-acetyl
11b:a-dgro-dgal-NON-2:6|1:a|2:keto|3:d
12s:n-acetyl
13b:a-dman-HEX-1:5
14b:b-dglc-HEX-1:5
15s:n-acetyl
16b:b-dgal-HEX-1:5
17b:a-dgal-HEX-1:5
18b:a-lgal-HEX-1:5|6:d
LIN
1:1d(2+1)2n
2:1o(4+1)3d
3:3d(2+1)4n
4:3o(4+1)5d
5:5o(3+1)6d
6:6o(2+1)7d
7:7d(2+1)8n
8:7o(4+1)9d
9:9d(2+1)10n
10:9o(6+2)11d
11:11d(5+1)12n
12:5o(6+1)13d
13:13o(2+1)14d
14:14d(2+1)15n
15:14o(4+1)16d
16:16o(3+1)17d
17:1o(6+1)18d
GLYCAN END

GLYCAN START
GLYCANID=29194
GLYCAN_CODE=
GLYCAN_COMPOSITION=(HexNAc)5(Hex)4(Fuc)2(NeuGc)1
GLYCAN_MASS=2262.812
GLYCAN_TAXON=Others
RES
1b:x-dglc-HEX-1:5
2s:n-acetyl
3b:b-dglc-HEX-1:5
4s:n-acetyl
5b:b-dman-HEX-1:5
6b:a-dman-HEX-1:5
7b:b-dglc-HEX-1:5
8s:n-acetyl
9b:a-lgal-HEX-1:5|6:d
10b:b-dgal-HEX-1:5
11b:a-dgro-dgal-NON-2:6|1:a|2:keto|3:d
12s:n-glycolyl
13b:b-dglc-HEX-1:5
14s:n-acetyl
15b:a-dman-HEX-1:5
16b:b-dglc-HEX-1:5
17s:n-acetyl
18b:a-lgal-HEX-1:5|6:d
LIN
1:1d(2+1)2n
2:1o(4+1)3d
3:3d(2+1)4n
4:3o(4+1)5d
5:5o(3+1)6d
6:6o(2+1)7d
7:7d(2+1)8n
8:7o(3+1)9d
9:7o(4+1)10d
10:10o(3|6+2)11d
11:11d(5+1)12n
12:5o(4+1)13d
13:13d(2+1)14n
14:5o(6+1)15d
15:15o(2+1)16d
16:16d(2+1)17n
17:1o(6+1)18d
GLYCAN END

GLYCAN START
GLYCANID=18614
GLYCAN_CODE=
GLYCAN_COMPOSITION=(HexNAc)8(Hex)4
GLYCAN_MASS=2272.8452
GLYCAN_TAXON=Others
RES
1b:x-dglc-HEX-1:5
2s:n-acetyl
3b:b-dglc-HEX-1:5
4s:n-acetyl
5b:b-dman-HEX-1:5
6b:a-dman-HEX-1:5
7b:b-dglc-HEX-1:5
8s:n-acetyl
9b:b-dglc-HEX-1:5
10s:n-acetyl
11b:b-dgal-HEX-1:5
12b:b-dglc-HEX-1:5
13s:n-acetyl
14b:a-dman-HEX-1:5
15b:b-dglc-HEX-1:5
16s:n-acetyl
17b:b-dglc-HEX-1:5
18s:n-acetyl
19b:b-dglc-HEX-1:5
20s:n-acetyl
LIN
1:1d(2+1)2n
2:1o(4+1)3d
3:3d(2+1)4n
4:3o(4+1)5d
5:5o(3+1)6d
6:6o(2+1)7d
7:7d(2+1)8n
8:6o(4+1)9d
9:9d(2+1)10n
10:9o(4+1)11d
11:5o(4+1)12d
12:12d(2+1)13n
13:5o(6+1)14d
14:14o(2+1)15d
15:15d(2+1)16n
16:14o(4+1)17d
17:17d(2+1)18n
18:14o(6+1)19d
19:19d(2+1)20n
GLYCAN END

GLYCAN START
GLYCANID=29186
GLYCAN_CODE=
GLYCAN_COMPOSITION=(HexNAc)5(Hex)4(NeuGc)2
GLYCAN_MASS=2277.7876
GLYCAN_TAXON=Others
RES
1b:x-dglc-HEX-1:5
2s:n-acetyl
3b:b-dglc-HEX-1:5
4s:n-acetyl
5b:b-dman-HEX-1:5
6b:a-dman-HEX-1:5
7b:b-dglc-HEX-1:5
8s:n-acetyl
9b:b-dgal-HEX-1:5
10b:a-dgro-dgal-NON-2:6|1:a|2:keto|3:d
11s:n-glycolyl
12b:a-dgro-dgal-NON-2:6|1:a|2:keto|3:d
13s:n-glycolyl
14b:b-dglc-HEX-1:5
15s:n-acetyl
16b:a-dman-HEX-1:5
17b:b-dglc-HEX-1:5
18s:n-acetyl
LIN
1:1d(2+1)2n
2:1o(4+1)3d
3:3d(2+1)4n
4:3o(4+1)5d
5:5o(3+1)6d
6:6o(2+1)7d
7:7d(2+1)8n
8:7o(4+1)9d
9:9o(3|6+2)10d
10:10d(5+1)11n
11:10o(8+2)12d
12:12d(5+1)13n
13:5o(4+1)14d
14:14d(2+1)15n
15:5o(6+1)16d
16:16o(2+1)17d
17:17d(2+1)18n
GLYCAN END

GLYCAN START
GLYCANID=29226
GLYCAN_CODE=
GLYCAN_COMPOSITION=(HexNAc)5(Hex)5(Fuc)1(NeuGc)1
GLYCAN_MASS=2278.8071
GLYCAN_TAXON=Others
RES
1b:x-dglc-HEX-1:5
2s:n-acetyl
3b:b-dglc-HEX-1:5
4s:n-acetyl
5b:b-dman-HEX-1:5
6b:a-dman-HEX-1:5
7b:b-dglc-HEX-1:5
8s:n-acetyl
9b:b-dgal-HEX-1:5
10b:a-dgro-dgal-NON-2:6|1:a|2:keto|3:d
11s:n-glycolyl
12b:b-dglc-HEX-1:5
13s:n-acetyl
14b:a-dman-HEX-1:5
15b:b-dglc-HEX-1:5
16s:n-acetyl
17b:b-dgal-HEX-1:5
18b:a-lgal-HEX-1:5|6:d
LIN
1:1d(2+1)2n
2:1o(4+1)3d
3:3d(2+1)4n
4:3o(4+1)5d
5:5o(3+1)6d
6:6o(2+1)7d
7:7d(2+1)8n
8:7o(4+1)9d
9:9o(3|6+2)10d
10:10d(5+1)11n
11:5o(4+1)12d
12:12d(2+1)13n
13:5o(6+1)14d
14:14o(2+1)15d
15:15d(2+1)16n
16:15o(4+1)17d
17:1o(6+1)18d
GLYCAN END

GLYCAN START
GLYCANID=29363
GLYCAN_CODE=
GLYCAN_COMPOSITION=(HexNAc)5(Hex)6(NeuAc)1
GLYCAN_MASS=2278.8074
GLYCAN_TAXON=Others
RES
1b:x-dglc-HEX-1:5
2s:n-acetyl
3b:b-dglc-HEX-1:5
4s:n-acetyl
5b:b-dman-HEX-1:5
6b:a-dman-HEX-1:5
7b:b-dglc-HEX-1:5
8s:n-acetyl
9b:b-dgal-HEX-1:5
10b:a-dgal-HEX-1:5
11b:b-dglc-HEX-1:5
12s:n-acetyl
13b:a-dman-HEX-1:5
14b:b-dglc-HEX-1:5
15s:n-acetyl
16b:b-dgal-HEX-1:5
17b:a-dgro-dgal-NON-2:6|1:a|2:keto|3:d
18s:n-acetyl
LIN
1:1d(2+1)2n
2:1o(4+1)3d
3:3d(2+1)4n
4:3o(4+1)5d
5:5o(3+1)6d
6:6o(2+1)7d
7:7d(2+1)8n
8:7o(4+1)9d
9:9o(3+1)10d
10:5o(4+1)11d
11:11d(2+1)12n
12:5o(6+1)13d
13:13o(2+1)14d
14:14d(2+1)15n
15:14o(4+1)16d
16:16o(3|6+2)17d
17:17d(5+1)18n
GLYCAN END

GLYCAN START
GLYCANID=14076
GLYCAN_CODE=
GLYCAN_COMPOSITION=(HexNAc)6(Hex)3(Fuc)2(NeuAc)1
GLYCAN_MASS=2287.8442
GLYCAN_TAXON=Others
RES
1b:b-dglc-HEX-1:5
2s:n-acetyl
3b:b-dglc-HEX-1:5
4s:n-acetyl
5b:b-dman-HEX-1:5
6b:a-dman-HEX-1:5
7b:b-dglc-HEX-1:5
8s:n-acetyl
9b:b-dgal-HEX-1:5
10s:n-acetyl
11b:a-dgro-dgal-NON-2:6|1:a|2:keto|3:d
12s:n-acetyl
13b:a-dman-HEX-1:5
14b:b-dglc-HEX-1:5
15s:n-acetyl
16b:a-lgal-HEX-1:5|6:d
17b:b-dgal-HEX-1:5
18s:n-acetyl
19b:a-lgal-HEX-1:5|6:d
LIN
1:1d(2+1)2n
2:1o(4+1)3d
3:3d(2+1)4n
4:3o(4+1)5d
5:5o(3+1)6d
6:6o(2+1)7d
7:7d(2+1)8n
8:7o(4+1)9d
9:9d(2+1)10n
10:9o(6+2)11d
11:11d(5+1)12n
12:5o(6+1)13d
13:13o(2+1)14d
14:14d(2+1)15n
15:14o(3+1)16d
16:14o(4+1)17d
17:17d(2+1)18n
18:1o(6+1)19d
GLYCAN END

GLYCAN START
GLYCANID=29365
GLYCAN_CODE=
GLYCAN_COMPOSITION=(HexNAc)5(Hex)6(NeuGc)1
GLYCAN_MASS=2294.802
GLYCAN_TAXON=Others
RES
1b:x-dglc-HEX-1:5
2s:n-acetyl
3b:b-dglc-HEX-1:5
4s:n-acetyl
5b:b-dman-HEX-1:5
6b:a-dman-HEX-1:5
7b:b-dglc-HEX-1:5
8s:n-acetyl
9b:b-dgal-HEX-1:5
10b:a-dgal-HEX-1:5
11b:b-dglc-HEX-1:5
12s:n-acetyl
13b:a-dman-HEX-1:5
14b:b-dglc-HEX-1:5
15s:n-acetyl
16b:b-dgal-HEX-1:5
17b:a-dgro-dgal-NON-2:6|1:a|2:keto|3:d
18s:n-glycolyl
LIN
1:1d(2+1)2n
2:1o(4+1)3d
3:3d(2+1)4n
4:3o(4+1)5d
5:5o(3+1)6d
6:6o(2+1)7d
7:7d(2+1)8n
8:7o(4+1)9d
9:9o(3+1)10d
10:5o(4+1)11d
11:11d(2+1)12n
12:5o(6+1)13d
13:13o(2+1)14d
14:14d(2+1)15n
15:14o(4+1)16d
16:16o(3|6+2)17d
17:17d(5+1)18n
GLYCAN END

GLYCAN START
GLYCANID=13715
GLYCAN_CODE=
GLYCAN_COMPOSITION=(HexNAc)5(Hex)7(Fuc)1
GLYCAN_MASS=2295.8218
GLYCAN_TAXON=Others
RES
1b:x-dglc-HEX-x:x
2s:n-acetyl
3b:b-dglc-HEX-1:5
4s:n-acetyl
5b:b-dman-HEX-1:5
6b:a-dman-HEX-1:5
7b:b-dglc-HEX-1:5
8s:n-acetyl
9b:b-dgal-HEX-1:5
10b:a-dgal-HEX-1:5
11b:b-dglc-HEX-1:5
12s:n-acetyl
13b:a-dman-HEX-1:5
14b:b-dglc-HEX-1:5
15s:n-acetyl
16b:b-dgal-HEX-1:5
17b:a-dgal-HEX-1:5
18b:a-lgal-HEX-1:5|6:d
LIN
1:1d(2+1)2n
2:1o(4+1)3d
3:3d(2+1)4n
4:3o(4+1)5d
5:5o(3+1)6d
6:6o(2+1)7d
7:7d(2+1)8n
8:7o(4+1)9d
9:9o(3+1)10d
10:5o(4+1)11d
11:11d(2+1)12n
12:5o(6+1)13d
13:13o(2+1)14d
14:14d(2+1)15n
15:14o(4+1)16d
16:16o(3+1)17d
17:1o(6+1)18d
GLYCAN END

GLYCAN START
GLYCANID=38137
GLYCAN_CODE=
GLYCAN_COMPOSITION=(HexNAc)6(Hex)3(Fuc)2(NeuGc)1
GLYCAN_MASS=2303.839
GLYCAN_TAXON=Others
RES
1b:b-dglc-HEX-1:5
2s:n-acetyl
3b:b-dglc-HEX-1:5
4s:n-acetyl
5b:b-dman-HEX-1:5
6b:a-dman-HEX-1:5
7b:b-dglc-HEX-1:5
8s:n-acetyl
9b:b-dgal-HEX-1:5
10s:n-acetyl
11b:a-dgro-dgal-NON-2:6|1:a|2:keto|3:d
12s:n-glycolyl
13b:a-dman-HEX-1:5
14b:b-dglc-HEX-1:5
15s:n-acetyl
16b:a-lgal-HEX-1:5|6:d
17b:b-dgal-HEX-1:5
18s:n-acetyl
19b:a-lgal-HEX-1:5|6:d
LIN
1:1d(2+1)2n
2:1o(4+1)3d
3:3d(2+1)4n
4:3o(4+1)5d
5:5o(3+1)6d
6:6o(2+1)7d
7:7d(2+1)8n
8:7o(4+1)9d
9:9d(2+1)10n
10:9o(6+2)11d
11:11d(5+1)12n
12:5o(6+1)13d
13:13o(2+1)14d
14:14d(2+1)15n
15:14o(3+1)16d
16:14o(4+1)17d
17:17d(2+1)18n
18:1o(6+1)19d
GLYCAN END

GLYCAN START
GLYCANID=13555
GLYCAN_CODE=
GLYCAN_COMPOSITION=(HexNAc)9(Hex)3
GLYCAN_MASS=2313.8723
GLYCAN_TAXON=Others
RES
1b:b-dglc-HEX-1:5
2s:n-acetyl
3b:b-dglc-HEX-1:5
4s:n-acetyl
5b:b-dman-HEX-1:5
6b:a-dman-HEX-1:5
7b:b-dglc-HEX-1:5
8s:n-acetyl
9b:b-dgal-HEX-1:5
10s:n-acetyl
11b:b-dglc-HEX-1:5
12s:n-acetyl
13b:a-dman-HEX-1:5
14b:b-dglc-HEX-1:5
15s:n-acetyl
16b:b-dgal-HEX-1:5
17s:n-acetyl
18b:b-dglc-HEX-1:5
19s:n-acetyl
20b:b-dgal-HEX-1:5
21s:n-acetyl
LIN
1:1d(2+1)2n
2:1o(4+1)3d
3:3d(2+1)4n
4:3o(4+1)5d
5:5o(3+1)6d
6:6o(2+1)7d
7:7d(2+1)8n
8:7o(4+1)9d
9:9d(2+1)10n
10:6o(4+1)11d
11:11d(2+1)12n
12:5o(6+1)13d
13:13o(2+1)14d
14:14d(2+1)15n
15:14o(4+1)16d
16:16d(2+1)17n
17:13o(6+1)18d
18:18d(2+1)19n
19:18o(4+1)20d
20:20d(2+1)21n
GLYCAN END

GLYCAN START
GLYCANID=14240
GLYCAN_CODE=
GLYCAN_COMPOSITION=(HexNAc)6(Hex)5(Fuc)2
GLYCAN_MASS=2320.8538
GLYCAN_TAXON=Others
RES
1b:b-dglc-HEX-1:5
2s:n-acetyl
3b:b-dglc-HEX-1:5
4s:n-acetyl
5b:b-dman-HEX-1:5
6b:a-dman-HEX-1:5
7b:b-dglc-HEX-1:5
8s:n-acetyl
9b:b-dgal-HEX-1:5
10b:a-lgal-HEX-1:5|6:d
11b:a-dgal-HEX-1:5
12s:n-acetyl
13b:b-dglc-HEX-1:5
14s:n-acetyl
15b:a-dman-HEX-1:5
16b:b-dglc-HEX-1:5
17s:n-acetyl
18b:b-dgal-HEX-1:5
19b:a-lgal-HEX-1:5|6:d
LIN
1:1d(2+1)2n
2:1o(4+1)3d
3:3d(2+1)4n
4:3o(4+1)5d
5:5o(3+1)6d
6:6o(2+1)7d
7:7d(2+1)8n
8:7o(4+1)9d
9:9o(2+1)10d
10:9o(3+1)11d
11:11d(2+1)12n
12:5o(4+1)13d
13:13d(2+1)14n
14:5o(6+1)15d
15:15o(2+1)16d
16:16d(2+1)17n
17:16o(4+1)18d
18:1o(6+1)19d
GLYCAN END

GLYCAN START
GLYCANID=28790
GLYCAN_CODE=
GLYCAN_COMPOSITION=(HexNAc)6(Hex)6(Fuc)1
GLYCAN_MASS=2336.8489
GLYCAN_TAXON=Others
RES
1b:x-dglc-HEX-1:5
2s:n-acetyl
3b:b-dglc-HEX-1:5
4s:n-acetyl
5b:b-dman-HEX-1:5
6b:a-dman-HEX-1:5
7b:b-dglc-HEX-1:5
8s:n-acetyl
9b:b-dgal-HEX-1:5
10s:n-acetyl
11b:b-dglc-HEX-1:5
12s:n-acetyl
13b:b-dgal-HEX-1:5
14b:a-dman-HEX-1:5
15b:b-dglc-HEX-1:5
16s:n-acetyl
17b:b-dgal-HEX-1:5
18b:a-dgal-HEX-1:5
19b:a-lgal-HEX-1:5|6:d
LIN
1:1d(2+1)2n
2:1o(4+1)3d
3:3d(2+1)4n
4:3o(4+1)5d
5:5o(3+1)6d
6:6o(2+1)7d
7:7d(2+1)8n
8:7o(4+1)9d
9:9d(2+1)10n
10:6o(4+1)11d
11:11d(2+1)12n
12:11o(4+1)13d
13:5o(6+1)14d
14:14o(2+1)15d
15:15d(2+1)16n
16:15o(4+1)17d
17:17o(3+1)18d
18:1o(6+1)19d
GLYCAN END

GLYCAN START
GLYCANID=1048
GLYCAN_CODE=
GLYCAN_COMPOSITION=(HexNAc)2(Hex)12
GLYCAN_MASS=2350.7883
GLYCAN_TAXON=Others
RES
1b:b-dglc-HEX-1:5
2s:n-acetyl
3b:b-dglc-HEX-1:5
4s:n-acetyl
5b:b-dman-HEX-1:5
6b:b-dman-HEX-1:5
7b:b-dman-HEX-1:5
8b:b-dman-HEX-1:5
9b:b-dman-HEX-1:5
10b:b-dman-HEX-1:5
11b:b-dman-HEX-1:5
12b:b-dman-HEX-1:5
13b:b-dman-HEX-1:5
14b:b-dman-HEX-1:5
15b:b-dman-HEX-1:5
16b:b-dman-HEX-1:5
LIN
1:1d(2+1)2n
2:1o(4+1)3d
3:3d(2+1)4n
4:3o(4+1)5d
5:5o(4+1)6d
6:6o(4+1)7d
7:7o(4+1)8d
8:8o(4+1)9d
9:9o(4+1)10d
10:6o(5+1)11d
11:11o(4+1)12d
12:12o(4+1)13d
13:13o(4+1)14d
14:5o(5+1)15d
15:15o(4+1)16d
GLYCAN END

GLYCAN START
GLYCANID=29082
GLYCAN_CODE=
GLYCAN_COMPOSITION=(HexNAc)4(Hex)5(Fuc)1(NeuAc)2
GLYCAN_MASS=2350.8284
GLYCAN_TAXON=Others
RES
1b:x-dglc-HEX-1:5
2s:n-acetyl
3b:b-dglc-HEX-1:5
4s:n-acetyl
5b:b-dman-HEX-1:5
6b:a-dman-HEX-1:5
7b:b-dglc-HEX-1:5
8s:n-acetyl
9b:b-dgal-HEX-1:5
10b:a-dgro-dgal-NON-2:6|1:a|2:keto|3:d
11s:n-acetyl
12b:a-dgro-dgal-NON-2:6|1:a|2:keto|3:d
13s:n-acetyl
14b:b-dglc-HEX-1:5
15s:n-acetyl
16b:a-dman-HEX-1:5
17b:a-dman-HEX-1:5
18b:a-lgal-HEX-1:5|6:d
LIN
1:1d(2+1)2n
2:1o(4+1)3d
3:3d(2+1)4n
4:3o(4+1)5d
5:5o(3+1)6d
6:6o(2+1)7d
7:7d(2+1)8n
8:7o(4+1)9d
9:9o(3|6+2)10d
10:10d(5+1)11n
11:10o(8+2)12d
12:12d(5+1)13n
13:5o(4+1)14d
14:14d(2+1)15n
15:5o(6+1)16d
16:16o(3+1)17d
17:1o(6+1)18d
GLYCAN END

GLYCAN START
GLYCANID=1047
GLYCAN_CODE=
GLYCAN_COMPOSITION=(HexNAc)6(Hex)7
GLYCAN_MASS=2352.8438
GLYCAN_TAXON=Others
RES
1b:x-dglc-HEX-x:x
2s:n-acetyl
3b:b-dglc-HEX-1:5
4s:n-acetyl
5b:b-dman-HEX-1:5
6b:a-dman-HEX-1:5
7b:b-dglc-HEX-1:5
8s:n-acetyl
9b:b-dgal-HEX-1:5
10b:b-dglc-HEX-1:5
11s:n-acetyl
12b:b-dgal-HEX-1:5
13b:a-dman-HEX-1:5
14b:b-dglc-HEX-1:5
15s:n-acetyl
16b:b-dgal-HEX-1:5
17b:b-dglc-HEX-1:5
18s:n-acetyl
19b:b-dgal-HEX-1:5
LIN
1:1d(2+1)2n
2:1o(4+1)3d
3:3d(2+1)4n
4:3o(4+1)5d
5:5o(3+1)6d
6:6o(2+1)7d
7:7d(2+1)8n
8:7o(4+1)9d
9:6o(4+1)10d
10:10d(2+1)11n
11:10o(4+1)12d
12:5o(6+1)13d
13:13o(2+1)14d
14:14d(2+1)15n
15:14o(4+1)16d
16:13o(6+1)17d
17:17d(2+1)18n
18:17o(4+1)19d
GLYCAN END

GLYCAN START
GLYCANID=30043
GLYCAN_CODE=
GLYCAN_COMPOSITION=(HexNAc)7(Hex)4(Fuc)2
GLYCAN_MASS=2361.8809
GLYCAN_TAXON=Others
RES
1b:x-dglc-HEX-1:5
2s:n-acetyl
3b:b-dglc-HEX-1:5
4s:n-acetyl
5b:b-dman-HEX-1:5
6b:a-dman-HEX-1:5
7b:b-dglc-HEX-1:5
8s:n-acetyl
9b:a-lgal-HEX-1:5|6:d
10b:b-dgal-HEX-1:5
11b:b-dglc-HEX-1:5
12s:n-acetyl
13b:b-dglc-HEX-1:5
14s:n-acetyl
15b:a-dman-HEX-1:5
16b:b-dglc-HEX-1:5
17s:n-acetyl
18b:b-dglc-HEX-1:5
19s:n-acetyl
20b:a-lgal-HEX-1:5|6:d
LIN
1:1d(2+1)2n
2:1o(4+1)3d
3:3d(2+1)4n
4:3o(4+1)5d
5:5o(3+1)6d
6:6o(2+1)7d
7:7d(2+1)8n
8:7o(3+1)9d
9:7o(4+1)10d
10:6o(4+1)11d
11:11d(2+1)12n
12:5o(4+1)13d
13:13d(2+1)14n
14:5o(6+1)15d
15:15o(2+1)16d
16:16d(2+1)17n
17:15o(6+1)18d
18:18d(2+1)19n
19:1o(6+1)20d
GLYCAN END

GLYCAN START
GLYCANID=29084
GLYCAN_CODE=
GLYCAN_COMPOSITION=(HexNAc)4(Hex)5(Fuc)1(NeuAc)1(NeuGc)1
GLYCAN_MASS=2366.8232
GLYCAN_TAXON=Others
RES
1b:x-dglc-HEX-1:5
2s:n-acetyl
3b:b-dglc-HEX-1:5
4s:n-acetyl
5b:b-dman-HEX-1:5
6b:a-dman-HEX-1:5
7b:b-dglc-HEX-1:5
8s:n-acetyl
9b:b-dgal-HEX-1:5
10b:a-dgro-dgal-NON-2:6|1:a|2:keto|3:d
11s:n-glycolyl
12b:a-dgro-dgal-NON-2:6|1:a|2:keto|3:d
13s:n-acetyl
14b:b-dglc-HEX-1:5
15s:n-acetyl
16b:a-dman-HEX-1:5
17b:a-dman-HEX-1:5
18b:a-lgal-HEX-1:5|6:d
LIN
1:1d(2+1)2n
2:1o(4+1)3d
3:3d(2+1)4n
4:3o(4+1)5d
5:5o(3+1)6d
6:6o(2+1)7d
7:7d(2+1)8n
8:7o(4+1)9d
9:9o(3|6+2)10d
10:10d(5+1)11n
11:10o(8+2)12d
12:12d(5+1)13n
13:5o(4+1)14d
14:14d(2+1)15n
15:5o(6+1)16d
16:16o(3+1)17d
17:1o(6+1)18d
GLYCAN END

GLYCAN START
GLYCANID=29086
GLYCAN_CODE=
GLYCAN_COMPOSITION=(HexNAc)4(Hex)5(Fuc)1(NeuGc)2
GLYCAN_MASS=2382.818
GLYCAN_TAXON=Others
RES
1b:x-dglc-HEX-1:5
2s:n-acetyl
3b:b-dglc-HEX-1:5
4s:n-acetyl
5b:b-dman-HEX-1:5
6b:a-dman-HEX-1:5
7b:b-dglc-HEX-1:5
8s:n-acetyl
9b:b-dgal-HEX-1:5
10b:a-dgro-dgal-NON-2:6|1:a|2:keto|3:d
11s:n-glycolyl
12b:a-dgro-dgal-NON-2:6|1:a|2:keto|3:d
13s:n-glycolyl
14b:b-dglc-HEX-1:5
15s:n-acetyl
16b:a-dman-HEX-1:5
17b:a-dman-HEX-1:5
18b:a-lgal-HEX-1:5|6:d
LIN
1:1d(2+1)2n
2:1o(4+1)3d
3:3d(2+1)4n
4:3o(4+1)5d
5:5o(3+1)6d
6:6o(2+1)7d
7:7d(2+1)8n
8:7o(4+1)9d
9:9o(3|6+2)10d
10:10d(5+1)11n
11:10o(8+2)12d
12:12d(5+1)13n
13:5o(4+1)14d
14:14d(2+1)15n
15:5o(6+1)16d
16:16o(3+1)17d
17:1o(6+1)18d
GLYCAN END

GLYCAN START
GLYCANID=29176
GLYCAN_CODE=
GLYCAN_COMPOSITION=(HexNAc)5(Hex)4(Fuc)1(NeuAc)2
GLYCAN_MASS=2391.8555
GLYCAN_TAXON=Others
RES
1b:x-dglc-HEX-1:5
2s:n-acetyl
3b:b-dglc-HEX-1:5
4s:n-acetyl
5b:b-dman-HEX-1:5
6b:a-dman-HEX-1:5
7b:b-dglc-HEX-1:5
8s:n-acetyl
9b:b-dgal-HEX-1:5
10b:a-dgro-dgal-NON-2:6|1:a|2:keto|3:d
11s:n-acetyl
12b:a-dgro-dgal-NON-2:6|1:a|2:keto|3:d
13s:n-acetyl
14b:b-dglc-HEX-1:5
15s:n-acetyl
16b:a-dman-HEX-1:5
17b:b-dglc-HEX-1:5
18s:n-acetyl
19b:a-lgal-HEX-1:5|6:d
LIN
1:1d(2+1)2n
2:1o(4+1)3d
3:3d(2+1)4n
4:3o(4+1)5d
5:5o(3+1)6d
6:6o(2+1)7d
7:7d(2+1)8n
8:7o(4+1)9d
9:9o(3|6+2)10d
10:10d(5+1)11n
11:10o(8+2)12d
12:12d(5+1)13n
13:5o(4+1)14d
14:14d(2+1)15n
15:5o(6+1)16d
16:16o(2+1)17d
17:17d(2+1)18n
18:1o(6+1)19d
GLYCAN END

GLYCAN START
GLYCANID=13556
GLYCAN_CODE=
GLYCAN_COMPOSITION=(HexNAc)7(Hex)6
GLYCAN_MASS=2393.8708
GLYCAN_TAXON=Others
RES
1b:b-dglc-HEX-1:5
2s:n-acetyl
3b:b-dglc-HEX-1:5
4s:n-acetyl
5b:b-dman-HEX-1:5
6b:a-dman-HEX-1:5
7b:b-dglc-HEX-1:5
8s:n-acetyl
9b:b-dgal-HEX-1:5
10s:n-acetyl
11b:b-dglc-HEX-1:5
12s:n-acetyl
13b:b-dgal-HEX-1:5
14b:a-dman-HEX-1:5
15b:b-dglc-HEX-1:5
16s:n-acetyl
17b:b-dgal-HEX-1:5
18b:b-dglc-HEX-1:5
19s:n-acetyl
20b:b-dgal-HEX-1:5
LIN
1:1d(2+1)2n
2:1o(4+1)3d
3:3d(2+1)4n
4:3o(4+1)5d
5:5o(3+1)6d
6:6o(2+1)7d
7:7d(2+1)8n
8:7o(4+1)9d
9:9d(2+1)10n
10:6o(4+1)11d
11:11d(2+1)12n
12:11o(4+1)13d
13:5o(6+1)14d
14:14o(2+1)15d
15:15d(2+1)16n
16:15o(4+1)17d
17:14o(6+1)18d
18:18d(2+1)19n
19:18o(4+1)20d
GLYCAN END

GLYCAN START
GLYCANID=12921
GLYCAN_CODE=
GLYCAN_COMPOSITION=(HexNAc)5(Hex)5(NeuAc)2
GLYCAN_MASS=2407.8503
GLYCAN_TAXON=Others
RES
1b:x-dglc-HEX-x:x
2s:n-acetyl
3b:b-dglc-HEX-1:5
4s:n-acetyl
5b:b-dman-HEX-1:5
6b:a-dman-HEX-1:5
7b:b-dglc-HEX-1:5
8s:n-acetyl
9b:b-dgal-HEX-1:5
10b:a-dgro-dgal-NON-2:6|1:a|2:keto|3:d
11s:n-acetyl
12b:b-dglc-HEX-1:5
13s:n-acetyl
14b:a-dman-HEX-1:5
15b:b-dglc-HEX-1:5
16s:n-acetyl
17b:b-dgal-HEX-1:5
18b:a-dgro-dgal-NON-2:6|1:a|2:keto|3:d
19s:n-acetyl
LIN
1:1d(2+1)2n
2:1o(4+1)3d
3:3d(2+1)4n
4:3o(4+1)5d
5:5o(3+1)6d
6:6o(2+1)7d
7:7d(2+1)8n
8:7o(4+1)9d
9:9o(3|6+2)10d
10:10d(5+1)11n
11:5o(4+1)12d
12:12d(2+1)13n
13:5o(6+1)14d
14:14o(2+1)15d
15:15d(2+1)16n
16:15o(4+1)17d
17:17o(3|6+2)18d
18:18d(5+1)19n
GLYCAN END

GLYCAN START
GLYCANID=10897
GLYCAN_CODE=
GLYCAN_COMPOSITION=(HexNAc)5(Hex)5(NeuAc)2
GLYCAN_MASS=2407.8503
GLYCAN_TAXON=Others
RES
1b:x-dglc-HEX-x:x
2s:n-acetyl
3b:b-dglc-HEX-1:5
4s:n-acetyl
5b:b-dman-HEX-1:5
6b:a-dman-HEX-1:5
7b:b-dglc-HEX-1:5
8b:b-dgal-HEX-1:5
9b:a-dgro-dgal-NON-2:6|1:a|2:keto|3:d
10s:n-acetyl
11s:n-acetyl
12b:b-dglc-HEX-1:5
13s:n-acetyl
14b:a-dman-HEX-1:5
15b:b-dglc-HEX-1:5
16b:b-dgal-HEX-1:5
17b:a-dgro-dgal-NON-2:6|1:a|2:keto|3:d
18s:n-acetyl
19s:n-acetyl
LIN
1:1d(2+1)2n
2:1o(4+1)3d
3:3d(2+1)4n
4:3o(4+1)5d
5:5o(3+1)6d
6:6o(2+1)7d
7:7o(3|4+1)8d
8:8o(3|6+2)9d
9:9d(5+1)10n
10:7d(2+1)11n
11:6o(4+1)12d
12:12d(2+1)13n
13:5o(6+1)14d
14:14o(2+1)15d
15:15o(3|4+1)16d
16:16o(3|6+2)17d
17:17d(5+1)18n
18:15d(2+1)19n
GLYCAN END

GLYCAN START
GLYCANID=29180
GLYCAN_CODE=
GLYCAN_COMPOSITION=(HexNAc)5(Hex)4(Fuc)1(NeuGc)2
GLYCAN_MASS=2423.845
GLYCAN_TAXON=Others
RES
1b:x-dglc-HEX-1:5
2s:n-acetyl
3b:b-dglc-HEX-1:5
4s:n-acetyl
5b:b-dman-HEX-1:5
6b:a-dman-HEX-1:5
7b:b-dglc-HEX-1:5
8s:n-acetyl
9b:b-dgal-HEX-1:5
10b:a-dgro-dgal-NON-2:6|1:a|2:keto|3:d
11s:n-glycolyl
12b:a-dgro-dgal-NON-2:6|1:a|2:keto|3:d
13s:n-glycolyl
14b:b-dglc-HEX-1:5
15s:n-acetyl
16b:a-dman-HEX-1:5
17b:b-dglc-HEX-1:5
18s:n-acetyl
19b:a-lgal-HEX-1:5|6:d
LIN
1:1d(2+1)2n
2:1o(4+1)3d
3:3d(2+1)4n
4:3o(4+1)5d
5:5o(3+1)6d
6:6o(2+1)7d
7:7d(2+1)8n
8:7o(4+1)9d
9:9o(3|6+2)10d
10:10d(5+1)11n
11:10o(8+2)12d
12:12d(5+1)13n
13:5o(4+1)14d
14:14d(2+1)15n
15:5o(6+1)16d
16:16o(2+1)17d
17:17d(2+1)18n
18:1o(6+1)19d
GLYCAN END

GLYCAN START
GLYCANID=29237
GLYCAN_CODE=
GLYCAN_COMPOSITION=(HexNAc)5(Hex)5(NeuAc)1(NeuGc)1
GLYCAN_MASS=2423.8452
GLYCAN_TAXON=Others
RES
1b:x-dglc-HEX-1:5
2s:n-acetyl
3b:b-dglc-HEX-1:5
4s:n-acetyl
5b:b-dman-HEX-1:5
6b:a-dman-HEX-1:5
7b:b-dglc-HEX-1:5
8s:n-acetyl
9b:b-dgal-HEX-1:5
10b:a-dgro-dgal-NON-2:6|1:a|2:keto|3:d
11s:n-glycolyl
12b:b-dglc-HEX-1:5
13s:n-acetyl
14b:a-dman-HEX-1:5
15b:b-dglc-HEX-1:5
16s:n-acetyl
17b:b-dgal-HEX-1:5
18b:a-dgro-dgal-NON-2:6|1:a|2:keto|3:d
19s:n-acetyl
LIN
1:1d(2+1)2n
2:1o(4+1)3d
3:3d(2+1)4n
4:3o(4+1)5d
5:5o(3+1)6d
6:6o(2+1)7d
7:7d(2+1)8n
8:7o(4+1)9d
9:9o(3|6+2)10d
10:10d(5+1)11n
11:5o(4+1)12d
12:12d(2+1)13n
13:5o(6+1)14d
14:14o(2+1)15d
15:15d(2+1)16n
16:15o(4+1)17d
17:17o(3|6+2)18d
18:18d(5+1)19n
GLYCAN END

GLYCAN START
GLYCANID=29359
GLYCAN_CODE=
GLYCAN_COMPOSITION=(HexNAc)5(Hex)6(Fuc)1(NeuAc)1
GLYCAN_MASS=2424.8647
GLYCAN_TAXON=Others
RES
1b:x-dglc-HEX-1:5
2s:n-acetyl
3b:b-dglc-HEX-1:5
4s:n-acetyl
5b:b-dman-HEX-1:5
6b:a-dman-HEX-1:5
7b:b-dglc-HEX-1:5
8s:n-acetyl
9b:b-dgal-HEX-1:5
10b:a-dgal-HEX-1:5
11b:b-dglc-HEX-1:5
12s:n-acetyl
13b:a-dman-HEX-1:5
14b:b-dglc-HEX-1:5
15s:n-acetyl
16b:b-dgal-HEX-1:5
17b:a-dgro-dgal-NON-2:6|1:a|2:keto|3:d
18s:n-acetyl
19b:a-lgal-HEX-1:5|6:d
LIN
1:1d(2+1)2n
2:1o(4+1)3d
3:3d(2+1)4n
4:3o(4+1)5d
5:5o(3+1)6d
6:6o(2+1)7d
7:7d(2+1)8n
8:7o(4+1)9d
9:9o(3+1)10d
10:5o(4+1)11d
11:11d(2+1)12n
12:5o(6+1)13d
13:13o(2+1)14d
14:14d(2+1)15n
15:14o(4+1)16d
16:16o(3|6+2)17d
17:17d(5+1)18n
18:1o(6+1)19d
GLYCAN END

GLYCAN START
GLYCANID=13679
GLYCAN_CODE=
GLYCAN_COMPOSITION=(HexNAc)6(Hex)3(Fuc)1(NeuAc)2
GLYCAN_MASS=2432.882
GLYCAN_TAXON=Others
RES
1b:b-dglc-HEX-1:5
2s:n-acetyl
3b:b-dglc-HEX-1:5
4s:n-acetyl
5b:b-dman-HEX-1:5
6b:a-dman-HEX-1:5
7b:b-dglc-HEX-1:5
8s:n-acetyl
9b:b-dgal-HEX-1:5
10s:n-acetyl
11b:a-dgro-dgal-NON-2:6|1:a|2:keto|3:d
12s:n-acetyl
13b:a-dman-HEX-1:5
14b:b-dglc-HEX-1:5
15s:n-acetyl
16b:b-dgal-HEX-1:5
17s:n-acetyl
18b:a-dgro-dgal-NON-2:6|1:a|2:keto|3:d
19s:n-acetyl
20b:a-lgal-HEX-1:5|6:d
LIN
1:1d(2+1)2n
2:1o(4+1)3d
3:3d(2+1)4n
4:3o(4+1)5d
5:5o(3+1)6d
6:6o(2+1)7d
7:7d(2+1)8n
8:7o(4+1)9d
9:9d(2+1)10n
10:9o(3+2)11d
11:11d(5+1)12n
12:5o(6+1)13d
13:13o(2+1)14d
14:14d(2+1)15n
15:14o(4+1)16d
16:16d(2+1)17n
17:16o(3+2)18d
18:18d(5+1)19n
19:1o(6+1)20d
GLYCAN END

GLYCAN START
GLYCANID=13426
GLYCAN_CODE=
GLYCAN_COMPOSITION=(HexNAc)8(Hex)5
GLYCAN_MASS=2434.8977
GLYCAN_TAXON=Others
RES
1b:b-dglc-HEX-1:5
2s:n-acetyl
3b:b-dglc-HEX-1:5
4s:n-acetyl
5b:b-dman-HEX-1:5
6b:a-dman-HEX-1:5
7b:b-dglc-HEX-1:5
8s:n-acetyl
9b:b-dglc-HEX-1:5
10s:n-acetyl
11b:a-dman-HEX-1:5
12b:b-dglc-HEX-1:5
13s:n-acetyl
14b:b-dgal-HEX-1:5
15b:b-dglc-HEX-1:5
16s:n-acetyl
17b:b-dglc-HEX-1:5
18s:n-acetyl
19b:b-dgal-HEX-1:5
20b:b-dglc-HEX-1:5
21s:n-acetyl
LIN
1:1d(2+1)2n
2:1o(4+1)3d
3:3d(2+1)4n
4:3o(4+1)5d
5:5o(3+1)6d
6:6o(2+1)7d
7:7d(2+1)8n
8:6o(4+1)9d
9:9d(2+1)10n
10:5o(6+1)11d
11:11o(2+1)12d
12:12d(2+1)13n
13:12o(4+1)14d
14:14o(3+1)15d
15:15d(2+1)16n
16:11o(6+1)17d
17:17d(2+1)18n
18:17o(4+1)19d
19:19o(3+1)20d
20:20d(2+1)21n
GLYCAN END

GLYCAN START
GLYCANID=29239
GLYCAN_CODE=
GLYCAN_COMPOSITION=(HexNAc)5(Hex)5(NeuGc)2
GLYCAN_MASS=2439.8398
GLYCAN_TAXON=Others
RES
1b:x-dglc-HEX-1:5
2s:n-acetyl
3b:b-dglc-HEX-1:5
4s:n-acetyl
5b:b-dman-HEX-1:5
6b:a-dman-HEX-1:5
7b:b-dglc-HEX-1:5
8s:n-acetyl
9b:b-dgal-HEX-1:5
10b:a-dgro-dgal-NON-2:6|1:a|2:keto|3:d
11s:n-glycolyl
12b:b-dglc-HEX-1:5
13s:n-acetyl
14b:a-dman-HEX-1:5
15b:b-dglc-HEX-1:5
16s:n-acetyl
17b:b-dgal-HEX-1:5
18b:a-dgro-dgal-NON-2:6|1:a|2:keto|3:d
19s:n-glycolyl
LIN
1:1d(2+1)2n
2:1o(4+1)3d
3:3d(2+1)4n
4:3o(4+1)5d
5:5o(3+1)6d
6:6o(2+1)7d
7:7d(2+1)8n
8:7o(4+1)9d
9:9o(3|6+2)10d
10:10d(5+1)11n
11:5o(4+1)12d
12:12d(2+1)13n
13:5o(6+1)14d
14:14o(2+1)15d
15:15d(2+1)16n
16:15o(4+1)17d
17:17o(3|6+2)18d
18:18d(5+1)19n
GLYCAN END

GLYCAN START
GLYCANID=29361
GLYCAN_CODE=
GLYCAN_COMPOSITION=(HexNAc)5(Hex)6(Fuc)1(NeuGc)1
GLYCAN_MASS=2440.8594
GLYCAN_TAXON=Others
RES
1b:x-dglc-HEX-1:5
2s:n-acetyl
3b:b-dglc-HEX-1:5
4s:n-acetyl
5b:b-dman-HEX-1:5
6b:a-dman-HEX-1:5
7b:b-dglc-HEX-1:5
8s:n-acetyl
9b:b-dgal-HEX-1:5
10b:a-dgal-HEX-1:5
11b:b-dglc-HEX-1:5
12s:n-acetyl
13b:a-dman-HEX-1:5
14b:b-dglc-HEX-1:5
15s:n-acetyl
16b:b-dgal-HEX-1:5
17b:a-dgro-dgal-NON-2:6|1:a|2:keto|3:d
18s:n-glycolyl
19b:a-lgal-HEX-1:5|6:d
LIN
1:1d(2+1)2n
2:1o(4+1)3d
3:3d(2+1)4n
4:3o(4+1)5d
5:5o(3+1)6d
6:6o(2+1)7d
7:7d(2+1)8n
8:7o(4+1)9d
9:9o(3+1)10d
10:5o(4+1)11d
11:11d(2+1)12n
12:5o(6+1)13d
13:13o(2+1)14d
14:14d(2+1)15n
15:14o(4+1)16d
16:16o(3|6+2)17d
17:17d(5+1)18n
18:1o(6+1)19d
GLYCAN END

GLYCAN START
GLYCANID=38299
GLYCAN_CODE=
GLYCAN_COMPOSITION=(HexNAc)6(Hex)3(Fuc)1(NeuAc)1(NeuGc)1
GLYCAN_MASS=2448.877
GLYCAN_TAXON=Others
RES
1b:b-dglc-HEX-1:5
2s:n-acetyl
3b:b-dglc-HEX-1:5
4s:n-acetyl
5b:b-dman-HEX-1:5
6b:a-dman-HEX-1:5
7b:b-dglc-HEX-1:5
8s:n-acetyl
9b:b-dgal-HEX-1:5
10s:n-acetyl
11b:a-dgro-dgal-NON-2:6|1:a|2:keto|3:d
12s:n-glycolyl
13b:a-dman-HEX-1:5
14b:b-dglc-HEX-1:5
15s:n-acetyl
16b:b-dgal-HEX-1:5
17s:n-acetyl
18b:a-dgro-dgal-NON-2:6|1:a|2:keto|3:d
19s:n-acetyl
20b:a-lgal-HEX-1:5|6:d
LIN
1:1d(2+1)2n
2:1o(4+1)3d
3:3d(2+1)4n
4:3o(4+1)5d
5:5o(3+1)6d
6:6o(2+1)7d
7:7d(2+1)8n
8:7o(4+1)9d
9:9d(2+1)10n
10:9o(6+2)11d
11:11d(5+1)12n
12:5o(6+1)13d
13:13o(2+1)14d
14:14d(2+1)15n
15:14o(4+1)16d
16:16d(2+1)17n
17:16o(6+2)18d
18:18d(5+1)19n
19:1o(6+1)20d
GLYCAN END

GLYCAN START
GLYCANID=13814
GLYCAN_CODE=
GLYCAN_COMPOSITION=(HexNAc)5(Hex)8(Fuc)1
GLYCAN_MASS=2457.8743
GLYCAN_TAXON=Others
RES
1b:b-dglc-HEX-1:5
2s:n-acetyl
3b:b-dglc-HEX-1:5
4s:n-acetyl
5b:b-dman-HEX-1:5
6b:a-dman-HEX-1:5
7b:b-dglc-HEX-1:5
8s:n-acetyl
9b:b-dgal-HEX-1:5
10b:a-dman-HEX-1:5
11b:b-dglc-HEX-1:5
12s:n-acetyl
13b:b-dgal-HEX-1:5
14b:a-dgal-HEX-1:5
15b:b-dglc-HEX-1:5
16s:n-acetyl
17b:b-dgal-HEX-1:5
18b:a-dgal-HEX-1:5
19b:a-lgal-HEX-1:5|6:d
LIN
1:1d(2+1)2n
2:1o(4+1)3d
3:3d(2+1)4n
4:3o(4+1)5d
5:5o(3+1)6d
6:6o(2+1)7d
7:7d(2+1)8n
8:7o(4+1)9d
9:5o(6+1)10d
10:10o(2+1)11d
11:11d(2+1)12n
12:11o(4+1)13d
13:13o(3+1)14d
14:10o(6+1)15d
15:15d(2+1)16n
16:15o(4+1)17d
17:17o(3+1)18d
18:1o(6+1)19d
GLYCAN END

GLYCAN START
GLYCANID=13561
GLYCAN_CODE=
GLYCAN_COMPOSITION=(HexNAc)9(Hex)3(Fuc)1
GLYCAN_MASS=2459.9297
GLYCAN_TAXON=Others
RES
1b:b-dglc-HEX-1:5
2s:n-acetyl
3b:b-dglc-HEX-1:5
4s:n-acetyl
5b:b-dman-HEX-1:5
6b:a-dman-HEX-1:5
7b:b-dglc-HEX-1:5
8s:n-acetyl
9b:b-dgal-HEX-1:5
10s:n-acetyl
11b:b-dglc-HEX-1:5
12s:n-acetyl
13b:a-dman-HEX-1:5
14b:b-dglc-HEX-1:5
15s:n-acetyl
16b:b-dgal-HEX-1:5
17s:n-acetyl
18b:b-dglc-HEX-1:5
19s:n-acetyl
20b:b-dgal-HEX-1:5
21s:n-acetyl
22b:a-lgal-HEX-1:5|6:d
LIN
1:1d(2+1)2n
2:1o(4+1)3d
3:3d(2+1)4n
4:3o(4+1)5d
5:5o(3+1)6d
6:6o(2+1)7d
7:7d(2+1)8n
8:7o(4+1)9d
9:9d(2+1)10n
10:6o(4+1)11d
11:11d(2+1)12n
12:5o(6+1)13d
13:13o(2+1)14d
14:14d(2+1)15n
15:14o(4+1)16d
16:16d(2+1)17n
17:13o(6+1)18d
18:18d(2+1)19n
19:18o(4+1)20d
20:20d(2+1)21n
21:1o(6+1)22d
GLYCAN END

GLYCAN START
GLYCANID=38301
GLYCAN_CODE=
GLYCAN_COMPOSITION=(HexNAc)6(Hex)3(Fuc)1(NeuGc)2
GLYCAN_MASS=2464.8718
GLYCAN_TAXON=Others
RES
1b:b-dglc-HEX-1:5
2s:n-acetyl
3b:b-dglc-HEX-1:5
4s:n-acetyl
5b:b-dman-HEX-1:5
6b:a-dman-HEX-1:5
7b:b-dglc-HEX-1:5
8s:n-acetyl
9b:b-dgal-HEX-1:5
10s:n-acetyl
11b:a-dgro-dgal-NON-2:6|1:a|2:keto|3:d
12s:n-glycolyl
13b:a-dman-HEX-1:5
14b:b-dglc-HEX-1:5
15s:n-acetyl
16b:b-dgal-HEX-1:5
17s:n-acetyl
18b:a-dgro-dgal-NON-2:6|1:a|2:keto|3:d
19s:n-glycolyl
20b:a-lgal-HEX-1:5|6:d
LIN
1:1d(2+1)2n
2:1o(4+1)3d
3:3d(2+1)4n
4:3o(4+1)5d
5:5o(3+1)6d
6:6o(2+1)7d
7:7d(2+1)8n
8:7o(4+1)9d
9:9d(2+1)10n
10:9o(6+2)11d
11:11d(5+1)12n
12:5o(6+1)13d
13:13o(2+1)14d
14:14d(2+1)15n
15:14o(4+1)16d
16:16d(2+1)17n
17:16o(6+2)18d
18:18d(5+1)19n
19:1o(6+1)20d
GLYCAN END

GLYCAN START
GLYCANID=13558
GLYCAN_CODE=
GLYCAN_COMPOSITION=(HexNAc)9(Hex)4
GLYCAN_MASS=2475.9246
GLYCAN_TAXON=Others
RES
1b:b-dglc-HEX-1:5
2s:n-acetyl
3b:b-dglc-HEX-1:5
4s:n-acetyl
5b:b-dman-HEX-1:5
6b:a-dman-HEX-1:5
7b:b-dglc-HEX-1:5
8s:n-acetyl
9b:b-dgal-HEX-1:5
10s:n-acetyl
11b:b-dglc-HEX-1:5
12s:n-acetyl
13b:b-dgal-HEX-1:5
14b:a-dman-HEX-1:5
15b:b-dglc-HEX-1:5
16s:n-acetyl
17b:b-dgal-HEX-1:5
18s:n-acetyl
19b:b-dglc-HEX-1:5
20s:n-acetyl
21b:b-dgal-HEX-1:5
22s:n-acetyl
LIN
1:1d(2+1)2n
2:1o(4+1)3d
3:3d(2+1)4n
4:3o(4+1)5d
5:5o(3+1)6d
6:6o(2+1)7d
7:7d(2+1)8n
8:7o(4+1)9d
9:9d(2+1)10n
10:6o(4+1)11d
11:11d(2+1)12n
12:11o(4+1)13d
13:5o(6+1)14d
14:14o(2+1)15d
15:15d(2+1)16n
16:15o(4+1)17d
17:17d(2+1)18n
18:14o(6+1)19d
19:19d(2+1)20n
20:19o(4+1)21d
21:21d(2+1)22n
GLYCAN END

GLYCAN START
GLYCANID=30328
GLYCAN_CODE=
GLYCAN_COMPOSITION=(HexNAc)6(Hex)6(Fuc)2
GLYCAN_MASS=2482.9062
GLYCAN_TAXON=Others
RES
1b:x-dglc-HEX-1:5
2s:n-acetyl
3b:b-dglc-HEX-1:5
4s:n-acetyl
5b:b-dman-HEX-1:5
6b:a-dman-HEX-1:5
7b:b-dglc-HEX-1:5
8s:n-acetyl
9b:a-lgal-HEX-1:5|6:d
10b:b-dgal-HEX-1:5
11b:b-dglc-HEX-1:5
12s:n-acetyl
13b:a-dman-HEX-1:5
14b:b-dglc-HEX-1:5
15s:n-acetyl
16b:b-dgal-HEX-1:5
17b:b-dglc-HEX-1:5
18s:n-acetyl
19b:b-dgal-HEX-1:5
20b:a-lgal-HEX-1:5|6:d
LIN
1:1d(2+1)2n
2:1o(4+1)3d
3:3d(2+1)4n
4:3o(4+1)5d
5:5o(3+1)6d
6:6o(2+1)7d
7:7d(2+1)8n
8:7o(3+1)9d
9:7o(4+1)10d
10:6o(4+1)11d
11:11d(2+1)12n
12:5o(6+1)13d
13:13o(2+1)14d
14:14d(2+1)15n
15:14o(4+1)16d
16:13o(6+1)17d
17:17d(2+1)18n
18:17o(4+1)19d
19:1o(6+1)20d
GLYCAN END

GLYCAN START
GLYCANID=28850
GLYCAN_CODE=
GLYCAN_COMPOSITION=(HexNAc)6(Hex)7(Fuc)1
GLYCAN_MASS=2498.9011
GLYCAN_TAXON=Others
RES
1b:x-dglc-HEX-1:5
2s:n-acetyl
3b:b-dglc-HEX-1:5
4s:n-acetyl
5b:b-dman-HEX-1:5
6b:a-dman-HEX-1:5
7b:b-dglc-HEX-1:5
8s:n-acetyl
9b:b-dgal-HEX-1:5
10s:n-acetyl
11b:b-dglc-HEX-1:5
12s:n-acetyl
13b:b-dgal-HEX-1:5
14b:a-dgal-HEX-1:5
15b:a-dman-HEX-1:5
16b:b-dglc-HEX-1:5
17s:n-acetyl
18b:b-dgal-HEX-1:5
19b:a-dgal-HEX-1:5
20b:a-lgal-HEX-1:5|6:d
LIN
1:1d(2+1)2n
2:1o(4+1)3d
3:3d(2+1)4n
4:3o(4+1)5d
5:5o(3+1)6d
6:6o(2+1)7d
7:7d(2+1)8n
8:7o(4+1)9d
9:9d(2+1)10n
10:6o(4+1)11d
11:11d(2+1)12n
12:11o(4+1)13d
13:13o(3+1)14d
14:5o(6+1)15d
15:15o(2+1)16d
16:16d(2+1)17n
17:16o(4+1)18d
18:18o(3+1)19d
19:1o(6+1)20d
GLYCAN END

GLYCAN START
GLYCANID=30270
GLYCAN_CODE=
GLYCAN_COMPOSITION=(HexNAc)7(Hex)6(Fuc)1
GLYCAN_MASS=2539.9282
GLYCAN_TAXON=Others
RES
1b:x-dglc-HEX-1:5
2s:n-acetyl
3b:b-dglc-HEX-1:5
4s:n-acetyl
5b:b-dman-HEX-1:5
6b:a-dman-HEX-1:5
7b:b-dglc-HEX-1:5
8s:n-acetyl
9b:b-dgal-HEX-1:5
10b:b-dglc-HEX-1:5
11s:n-acetyl
12b:b-dglc-HEX-1:5
13s:n-acetyl
14b:a-dman-HEX-1:5
15b:b-dglc-HEX-1:5
16s:n-acetyl
17b:b-dgal-HEX-1:5
18b:b-dglc-HEX-1:5
19s:n-acetyl
20b:b-dgal-HEX-1:5
21b:a-lgal-HEX-1:5|6:d
LIN
1:1d(2+1)2n
2:1o(4+1)3d
3:3d(2+1)4n
4:3o(4+1)5d
5:5o(3+1)6d
6:6o(2+1)7d
7:7d(2+1)8n
8:7o(4+1)9d
9:6o(4+1)10d
10:10d(2+1)11n
11:5o(4+1)12d
12:12d(2+1)13n
13:5o(6+1)14d
14:14o(2+1)15d
15:15d(2+1)16n
16:15o(4+1)17d
17:14o(6+1)18d
18:18d(2+1)19n
19:18o(4+1)20d
20:1o(6+1)21d
GLYCAN END

GLYCAN START
GLYCANID=14057
GLYCAN_CODE=
GLYCAN_COMPOSITION=(HexNAc)7(Hex)7
GLYCAN_MASS=2555.923
GLYCAN_TAXON=Others
RES
1b:b-dglc-HEX-1:5
2s:n-acetyl
3b:b-dglc-HEX-1:5
4s:n-acetyl
5b:b-dman-HEX-1:5
6b:a-dman-HEX-1:5
7b:b-dglc-HEX-1:5
8s:n-acetyl
9b:b-dgal-HEX-1:5
10b:b-dglc-HEX-1:5
11s:n-acetyl
12b:b-dgal-HEX-1:5
13b:b-dglc-HEX-1:5
14s:n-acetyl
15b:a-dman-HEX-1:5
16b:b-dglc-HEX-1:5
17s:n-acetyl
18b:b-dgal-HEX-1:5
19b:b-dglc-HEX-1:5
20s:n-acetyl
21b:b-dgal-HEX-1:5
LIN
1:1d(2+1)2n
2:1o(4+1)3d
3:3d(2+1)4n
4:3o(4+1)5d
5:5o(3+1)6d
6:6o(2+1)7d
7:7d(2+1)8n
8:7o(4+1)9d
9:6o(4+1)10d
10:10d(2+1)11n
11:10o(4+1)12d
12:5o(4+1)13d
13:13d(2+1)14n
14:5o(6+1)15d
15:15o(2+1)16d
16:16d(2+1)17n
17:16o(4+1)18d
18:15o(6+1)19d
19:19d(2+1)20n
20:19o(4+1)21d
GLYCAN END

GLYCAN START
GLYCANID=29232
GLYCAN_CODE=
GLYCAN_COMPOSITION=(HexNAc)5(Hex)5(Fuc)1(NeuAc)1(NeuGc)1
GLYCAN_MASS=2569.9026
GLYCAN_TAXON=Others
RES
1b:x-dglc-HEX-1:5
2s:n-acetyl
3b:b-dglc-HEX-1:5
4s:n-acetyl
5b:b-dman-HEX-1:5
6b:a-dman-HEX-1:5
7b:b-dglc-HEX-1:5
8s:n-acetyl
9b:b-dgal-HEX-1:5
10b:a-dgro-dgal-NON-2:6|1:a|2:keto|3:d
11s:n-glycolyl
12b:b-dglc-HEX-1:5
13s:n-acetyl
14b:a-dman-HEX-1:5
15b:b-dglc-HEX-1:5
16s:n-acetyl
17b:b-dgal-HEX-1:5
18b:a-dgro-dgal-NON-2:6|1:a|2:keto|3:d
19s:n-acetyl
20b:a-lgal-HEX-1:5|6:d
LIN
1:1d(2+1)2n
2:1o(4+1)3d
3:3d(2+1)4n
4:3o(4+1)5d
5:5o(3+1)6d
6:6o(2+1)7d
7:7d(2+1)8n
8:7o(4+1)9d
9:9o(3|6+2)10d
10:10d(5+1)11n
11:5o(4+1)12d
12:12d(2+1)13n
13:5o(6+1)14d
14:14o(2+1)15d
15:15d(2+1)16n
16:15o(4+1)17d
17:17o(3|6+2)18d
18:18d(5+1)19n
19:1o(6+1)20d
GLYCAN END

GLYCAN START
GLYCANID=29373
GLYCAN_CODE=
GLYCAN_COMPOSITION=(HexNAc)5(Hex)6(NeuAc)2
GLYCAN_MASS=2569.9026
GLYCAN_TAXON=Others
RES
1b:x-dglc-HEX-1:5
2s:n-acetyl
3b:b-dglc-HEX-1:5
4s:n-acetyl
5b:b-dman-HEX-1:5
6b:a-dman-HEX-1:5
7b:b-dglc-HEX-1:5
8s:n-acetyl
9b:b-dgal-HEX-1:5
10b:a-dgal-HEX-1:5
11b:b-dglc-HEX-1:5
12s:n-acetyl
13b:a-dman-HEX-1:5
14b:b-dglc-HEX-1:5
15s:n-acetyl
16b:b-dgal-HEX-1:5
17b:a-dgro-dgal-NON-2:6|1:a|2:keto|3:d
18s:n-acetyl
19b:a-dgro-dgal-NON-2:6|1:a|2:keto|3:d
20s:n-acetyl
LIN
1:1d(2+1)2n
2:1o(4+1)3d
3:3d(2+1)4n
4:3o(4+1)5d
5:5o(3+1)6d
6:6o(2+1)7d
7:7d(2+1)8n
8:7o(4+1)9d
9:9o(3+1)10d
10:5o(4+1)11d
11:11d(2+1)12n
12:5o(6+1)13d
13:13o(2+1)14d
14:14d(2+1)15n
15:14o(4+1)16d
16:16o(3|6+2)17d
17:17d(5+1)18n
18:17o(8+2)19d
19:19d(5+1)20n
GLYCAN END

GLYCAN START
GLYCANID=14712
GLYCAN_CODE=
GLYCAN_COMPOSITION=(HexNAc)5(Hex)6(Fuc)2(NeuAc)1
GLYCAN_MASS=2570.922
GLYCAN_TAXON=Others
RES
1b:b-dglc-HEX-1:5
2s:n-acetyl
3b:b-dglc-HEX-1:5
4s:n-acetyl
5b:b-dman-HEX-1:5
6b:a-dman-HEX-1:5
7b:b-dglc-HEX-1:5
8s:n-acetyl
9b:b-dgal-HEX-1:5
10b:a-dgro-dgal-NON-2:6|1:a|2:keto|3:d
11s:n-acetyl
12b:a-dman-HEX-1:5
13b:b-dglc-HEX-1:5
14s:n-acetyl
15b:b-dgal-HEX-1:5
16b:b-dglc-HEX-1:5
17s:n-acetyl
18b:a-lgal-HEX-1:5|6:d
19b:b-dgal-HEX-1:5
20b:a-lgal-HEX-1:5|6:d
LIN
1:1d(2+1)2n
2:1o(4+1)3d
3:3d(2+1)4n
4:3o(4+1)5d
5:5o(3+1)6d
6:6o(2+1)7d
7:7d(2+1)8n
8:7o(4+1)9d
9:9o(6+2)10d
10:10d(5+1)11n
11:5o(6+1)12d
12:12o(2+1)13d
13:13d(2+1)14n
14:13o(4+1)15d
15:15o(3+1)16d
16:16d(2+1)17n
17:16o(3+1)18d
18:16o(4+1)19d
19:1o(6+1)20d
GLYCAN END

GLYCAN START
GLYCANID=13442
GLYCAN_CODE=
GLYCAN_COMPOSITION=(HexNAc)8(Hex)5(Fuc)1
GLYCAN_MASS=2580.955
GLYCAN_TAXON=Others
RES
1b:b-dglc-HEX-1:5
2s:n-acetyl
3b:b-dglc-HEX-1:5
4s:n-acetyl
5b:b-dman-HEX-1:5
6b:a-dman-HEX-1:5
7b:b-dglc-HEX-1:5
8s:n-acetyl
9b:b-dglc-HEX-1:5
10s:n-acetyl
11b:a-dman-HEX-1:5
12b:b-dglc-HEX-1:5
13s:n-acetyl
14b:b-dgal-HEX-1:5
15b:b-dglc-HEX-1:5
16s:n-acetyl
17b:b-dglc-HEX-1:5
18s:n-acetyl
19b:b-dgal-HEX-1:5
20b:b-dglc-HEX-1:5
21s:n-acetyl
22b:a-lgal-HEX-1:5|6:d
LIN
1:1d(2+1)2n
2:1o(4+1)3d
3:3d(2+1)4n
4:3o(4+1)5d
5:5o(3+1)6d
6:6o(2+1)7d
7:7d(2+1)8n
8:6o(4+1)9d
9:9d(2+1)10n
10:5o(6+1)11d
11:11o(2+1)12d
12:12d(2+1)13n
13:12o(4+1)14d
14:14o(3+1)15d
15:15d(2+1)16n
16:11o(6+1)17d
17:17d(2+1)18n
18:17o(4+1)19d
19:19o(3+1)20d
20:20d(2+1)21n
21:1o(6+1)22d
GLYCAN END

GLYCAN START
GLYCANID=29233
GLYCAN_CODE=
GLYCAN_COMPOSITION=(HexNAc)5(Hex)5(Fuc)1(NeuGc)2
GLYCAN_MASS=2585.8972
GLYCAN_TAXON=Others
RES
1b:x-dglc-HEX-1:5
2s:n-acetyl
3b:b-dglc-HEX-1:5
4s:n-acetyl
5b:b-dman-HEX-1:5
6b:a-dman-HEX-1:5
7b:b-dglc-HEX-1:5
8s:n-acetyl
9b:b-dgal-HEX-1:5
10b:a-dgro-dgal-NON-2:6|1:a|2:keto|3:d
11s:n-glycolyl
12b:b-dglc-HEX-1:5
13s:n-acetyl
14b:a-dman-HEX-1:5
15b:b-dglc-HEX-1:5
16s:n-acetyl
17b:b-dgal-HEX-1:5
18b:a-dgro-dgal-NON-2:6|1:a|2:keto|3:d
19s:n-glycolyl
20b:a-lgal-HEX-1:5|6:d
LIN
1:1d(2+1)2n
2:1o(4+1)3d
3:3d(2+1)4n
4:3o(4+1)5d
5:5o(3+1)6d
6:6o(2+1)7d
7:7d(2+1)8n
8:7o(4+1)9d
9:9o(3|6+2)10d
10:10d(5+1)11n
11:5o(4+1)12d
12:12d(2+1)13n
13:5o(6+1)14d
14:14o(2+1)15d
15:15d(2+1)16n
16:15o(4+1)17d
17:17o(3|6+2)18d
18:18d(5+1)19n
19:1o(6+1)20d
GLYCAN END

GLYCAN START
GLYCANID=29375
GLYCAN_CODE=
GLYCAN_COMPOSITION=(HexNAc)5(Hex)6(NeuAc)1(NeuGc)1
GLYCAN_MASS=2585.8975
GLYCAN_TAXON=Others
RES
1b:x-dglc-HEX-1:5
2s:n-acetyl
3b:b-dglc-HEX-1:5
4s:n-acetyl
5b:b-dman-HEX-1:5
6b:a-dman-HEX-1:5
7b:b-dglc-HEX-1:5
8s:n-acetyl
9b:b-dgal-HEX-1:5
10b:a-dgal-HEX-1:5
11b:b-dglc-HEX-1:5
12s:n-acetyl
13b:a-dman-HEX-1:5
14b:b-dglc-HEX-1:5
15s:n-acetyl
16b:b-dgal-HEX-1:5
17b:a-dgro-dgal-NON-2:6|1:a|2:keto|3:d
18s:n-glycolyl
19b:a-dgro-dgal-NON-2:6|1:a|2:keto|3:d
20s:n-acetyl
LIN
1:1d(2+1)2n
2:1o(4+1)3d
3:3d(2+1)4n
4:3o(4+1)5d
5:5o(3+1)6d
6:6o(2+1)7d
7:7d(2+1)8n
8:7o(4+1)9d
9:9o(3+1)10d
10:5o(4+1)11d
11:11d(2+1)12n
12:5o(6+1)13d
13:13o(2+1)14d
14:14d(2+1)15n
15:14o(4+1)16d
16:16o(3|6+2)17d
17:17d(5+1)18n
18:17o(8+2)19d
19:19d(5+1)20n
GLYCAN END

GLYCAN START
GLYCANID=38355
GLYCAN_CODE=
GLYCAN_COMPOSITION=(HexNAc)5(Hex)7(Fuc)1(NeuAc)1
GLYCAN_MASS=2586.9172
GLYCAN_TAXON=Others
RES
1b:b-dglc-HEX-1:5
2s:n-acetyl
3b:b-dglc-HEX-1:5
4s:n-acetyl
5b:b-dman-HEX-1:5
6b:a-dman-HEX-1:5
7b:b-dglc-HEX-1:5
8s:n-acetyl
9b:b-dgal-HEX-1:5
10b:a-dgro-dgal-NON-2:6|1:a|2:keto|3:d
11s:n-acetyl
12b:b-dglc-HEX-1:5
13s:n-acetyl
14b:b-dgal-HEX-1:5
15b:a-dgal-HEX-1:5
16b:a-dman-HEX-1:5
17b:b-dglc-HEX-1:5
18s:n-acetyl
19b:b-dgal-HEX-1:5
20b:a-lgal-HEX-1:5|6:d
LIN
1:1d(2+1)2n
2:1o(4+1)3d
3:3d(2+1)4n
4:3o(4+1)5d
5:5o(3+1)6d
6:6o(2+1)7d
7:7d(2+1)8n
8:7o(4+1)9d
9:9o(6+2)10d
10:10d(5+1)11n
11:6o(4+1)12d
12:12d(2+1)13n
13:12o(4+1)14d
14:14o(3+1)15d
15:5o(6+1)16d
16:16o(2+1)17d
17:17d(2+1)18n
18:17o(4+1)19d
19:1o(6+1)20d
GLYCAN END

GLYCAN START
GLYCANID=38260
GLYCAN_CODE=
GLYCAN_COMPOSITION=(HexNAc)5(Hex)6(Fuc)2(NeuGc)1
GLYCAN_MASS=2586.917
GLYCAN_TAXON=Others
RES
1b:b-dglc-HEX-1:5
2s:n-acetyl
3b:b-dglc-HEX-1:5
4s:n-acetyl
5b:b-dman-HEX-1:5
6b:a-dman-HEX-1:5
7b:b-dglc-HEX-1:5
8s:n-acetyl
9b:b-dgal-HEX-1:5
10b:a-dgro-dgal-NON-2:6|1:a|2:keto|3:d
11s:n-glycolyl
12b:a-dman-HEX-1:5
13b:b-dglc-HEX-1:5
14s:n-acetyl
15b:b-dgal-HEX-1:5
16b:b-dglc-HEX-1:5
17s:n-acetyl
18b:a-lgal-HEX-1:5|6:d
19b:b-dgal-HEX-1:5
20b:a-lgal-HEX-1:5|6:d
LIN
1:1d(2+1)2n
2:1o(4+1)3d
3:3d(2+1)4n
4:3o(4+1)5d
5:5o(3+1)6d
6:6o(2+1)7d
7:7d(2+1)8n
8:7o(4+1)9d
9:9o(6+2)10d
10:10d(5+1)11n
11:5o(6+1)12d
12:12o(2+1)13d
13:13d(2+1)14n
14:13o(4+1)15d
15:15o(3+1)16d
16:16d(2+1)17n
17:16o(3+1)18d
18:16o(4+1)19d
19:1o(6+1)20d
GLYCAN END

GLYCAN START
GLYCANID=13628
GLYCAN_CODE=
GLYCAN_COMPOSITION=(HexNAc)8(Hex)6
GLYCAN_MASS=2596.9502
GLYCAN_TAXON=Others
RES
1b:b-dglc-HEX-1:5
2s:n-acetyl
3b:b-dglc-HEX-1:5
4s:n-acetyl
5b:b-dman-HEX-1:5
6b:a-dman-HEX-1:5
7b:b-dglc-HEX-1:5
8s:n-acetyl
9b:b-dgal-HEX-1:5
10b:b-dglc-HEX-1:5
11s:n-acetyl
12b:b-dglc-HEX-1:5
13s:n-acetyl
14b:b-dgal-HEX-1:5
15b:b-dglc-HEX-1:5
16s:n-acetyl
17b:a-dman-HEX-1:5
18b:b-dglc-HEX-1:5
19s:n-acetyl
20b:b-dgal-HEX-1:5
21b:b-dglc-HEX-1:5
22s:n-acetyl
LIN
1:1d(2+1)2n
2:1o(4+1)3d
3:3d(2+1)4n
4:3o(4+1)5d
5:5o(3+1)6d
6:6o(2+1)7d
7:7d(2+1)8n
8:7o(4+1)9d
9:9o(3+1)10d
10:10d(2+1)11n
11:6o(4+1)12d
12:12d(2+1)13n
13:12o(4+1)14d
14:14o(3+1)15d
15:15d(2+1)16n
16:5o(6+1)17d
17:17o(2+1)18d
18:18d(2+1)19n
19:18o(4+1)20d
20:20o(3+1)21d
21:21d(2+1)22n
GLYCAN END

GLYCAN START
GLYCANID=29377
GLYCAN_CODE=
GLYCAN_COMPOSITION=(HexNAc)5(Hex)6(NeuGc)2
GLYCAN_MASS=2601.892
GLYCAN_TAXON=Others
RES
1b:x-dglc-HEX-1:5
2s:n-acetyl
3b:b-dglc-HEX-1:5
4s:n-acetyl
5b:b-dman-HEX-1:5
6b:a-dman-HEX-1:5
7b:b-dglc-HEX-1:5
8s:n-acetyl
9b:b-dgal-HEX-1:5
10b:a-dgal-HEX-1:5
11b:b-dglc-HEX-1:5
12s:n-acetyl
13b:a-dman-HEX-1:5
14b:b-dglc-HEX-1:5
15s:n-acetyl
16b:b-dgal-HEX-1:5
17b:a-dgro-dgal-NON-2:6|1:a|2:keto|3:d
18s:n-glycolyl
19b:a-dgro-dgal-NON-2:6|1:a|2:keto|3:d
20s:n-glycolyl
LIN
1:1d(2+1)2n
2:1o(4+1)3d
3:3d(2+1)4n
4:3o(4+1)5d
5:5o(3+1)6d
6:6o(2+1)7d
7:7d(2+1)8n
8:7o(4+1)9d
9:9o(3+1)10d
10:5o(4+1)11d
11:11d(2+1)12n
12:5o(6+1)13d
13:13o(2+1)14d
14:14d(2+1)15n
15:14o(4+1)16d
16:16o(3|6+2)17d
17:17d(5+1)18n
18:17o(8+2)19d
19:19d(5+1)20n
GLYCAN END

GLYCAN START
GLYCANID=13697
GLYCAN_CODE=
GLYCAN_COMPOSITION=(HexNAc)5(Hex)9(Fuc)1
GLYCAN_MASS=2619.9265
GLYCAN_TAXON=Others
RES
1b:x-dglc-HEX-x:x
2s:n-acetyl
3b:b-dglc-HEX-1:5
4s:n-acetyl
5b:b-dman-HEX-1:5
6b:a-dman-HEX-1:5
7b:b-dglc-HEX-1:5
8s:n-acetyl
9b:b-dgal-HEX-1:5
10b:a-dgal-HEX-1:5
11b:a-dman-HEX-1:5
12b:b-dglc-HEX-1:5
13s:n-acetyl
14b:b-dgal-HEX-1:5
15b:a-dgal-HEX-1:5
16b:b-dglc-HEX-1:5
17s:n-acetyl
18b:b-dgal-HEX-1:5
19b:a-dgal-HEX-1:5
20b:a-lgal-HEX-1:5|6:d
LIN
1:1d(2+1)2n
2:1o(4+1)3d
3:3d(2+1)4n
4:3o(4+1)5d
5:5o(3+1)6d
6:6o(2+1)7d
7:7d(2+1)8n
8:7o(4+1)9d
9:9o(3+1)10d
10:5o(6+1)11d
11:11o(2+1)12d
12:12d(2+1)13n
13:12o(4+1)14d
14:14o(3+1)15d
15:11o(6+1)16d
16:16d(2+1)17n
17:16o(4+1)18d
18:18o(3+1)19d
19:1o(6+1)20d
GLYCAN END

GLYCAN START
GLYCANID=13992
GLYCAN_CODE=
GLYCAN_COMPOSITION=(HexNAc)9(Hex)4(Fuc)1
GLYCAN_MASS=2621.982
GLYCAN_TAXON=Others
RES
1b:b-dglc-HEX-1:5
2s:n-acetyl
3b:b-dglc-HEX-1:5
4s:n-acetyl
5b:b-dman-HEX-1:5
6b:a-dman-HEX-1:5
7b:b-dglc-HEX-1:5
8s:n-acetyl
9b:b-dgal-HEX-1:5
10s:n-acetyl
11b:b-dglc-HEX-1:5
12s:n-acetyl
13b:b-dgal-HEX-1:5
14b:a-dman-HEX-1:5
15b:b-dglc-HEX-1:5
16s:n-acetyl
17b:b-dgal-HEX-1:5
18s:n-acetyl
19b:b-dglc-HEX-1:5
20s:n-acetyl
21b:b-dgal-HEX-1:5
22s:n-acetyl
23b:a-lgal-HEX-1:5|6:d
LIN
1:1d(2+1)2n
2:1o(4+1)3d
3:3d(2+1)4n
4:3o(4+1)5d
5:5o(3+1)6d
6:6o(2+1)7d
7:7d(2+1)8n
8:7o(4+1)9d
9:9d(2+1)10n
10:6o(4+1)11d
11:11d(2+1)12n
12:11o(4+1)13d
13:5o(6+1)14d
14:14o(2+1)15d
15:15d(2+1)16n
16:15o(4+1)17d
17:17d(2+1)18n
18:14o(6+1)19d
19:19d(2+1)20n
20:19o(4+1)21d
21:21d(2+1)22n
22:1o(6+1)23d
GLYCAN END

GLYCAN START
GLYCANID=30368
GLYCAN_CODE=
GLYCAN_COMPOSITION=(HexNAc)6(Hex)6(Fuc)3
GLYCAN_MASS=2628.9634
GLYCAN_TAXON=Others
RES
1b:x-dglc-HEX-1:5
2s:n-acetyl
3b:b-dglc-HEX-1:5
4s:n-acetyl
5b:b-dman-HEX-1:5
6b:a-dman-HEX-1:5
7b:b-dglc-HEX-1:5
8s:n-acetyl
9b:a-lgal-HEX-1:5|6:d
10b:b-dgal-HEX-1:5
11b:b-dglc-HEX-1:5
12s:n-acetyl
13b:a-dman-HEX-1:5
14b:b-dglc-HEX-1:5
15s:n-acetyl
16b:b-dgal-HEX-1:5
17b:b-dglc-HEX-1:5
18s:n-acetyl
19b:a-lgal-HEX-1:5|6:d
20b:b-dgal-HEX-1:5
21b:a-lgal-HEX-1:5|6:d
LIN
1:1d(2+1)2n
2:1o(4+1)3d
3:3d(2+1)4n
4:3o(4+1)5d
5:5o(3+1)6d
6:6o(2+1)7d
7:7d(2+1)8n
8:7o(3+1)9d
9:7o(4+1)10d
10:6o(4+1)11d
11:11d(2+1)12n
12:5o(6+1)13d
13:13o(2+1)14d
14:14d(2+1)15n
15:14o(4+1)16d
16:13o(6+1)17d
17:17d(2+1)18n
18:17o(3+1)19d
19:17o(4+1)20d
20:1o(6+1)21d
GLYCAN END

GLYCAN START
GLYCANID=38344
GLYCAN_CODE=
GLYCAN_COMPOSITION=(HexNAc)6(Hex)7(NeuAc)1
GLYCAN_MASS=2643.9392
GLYCAN_TAXON=Others
RES
1b:b-dglc-HEX-1:5
2s:n-acetyl
3b:b-dglc-HEX-1:5
4s:n-acetyl
5b:b-dman-HEX-1:5
6b:a-dman-HEX-1:5
7b:b-dglc-HEX-1:5
8s:n-acetyl
9b:b-dgal-HEX-1:5
10b:a-dgro-dgal-NON-2:6|1:a|2:keto|3:d
11s:n-acetyl
12b:b-dglc-HEX-1:5
13s:n-acetyl
14b:b-dgal-HEX-1:5
15b:a-dman-HEX-1:5
16b:b-dglc-HEX-1:5
17s:n-acetyl
18b:b-dgal-HEX-1:5
19b:a-dgal-HEX-1:5
20b:b-dglc-HEX-1:5
21s:n-acetyl
LIN
1:1d(2+1)2n
2:1o(4+1)3d
3:3d(2+1)4n
4:3o(4+1)5d
5:5o(3+1)6d
6:6o(2+1)7d
7:7d(2+1)8n
8:7o(4+1)9d
9:9o(6+2)10d
10:10d(5+1)11n
11:6o(4+1)12d
12:12d(2+1)13n
13:12o(4+1)14d
14:5o(6+1)15d
15:15o(2+1)16d
16:16d(2+1)17n
17:16o(4+1)18d
18:18o(3+1)19d
19:15o(6+1)20d
20:20d(2+1)21n
GLYCAN END

GLYCAN START
GLYCANID=29303
GLYCAN_CODE=
GLYCAN_COMPOSITION=(HexNAc)4(Hex)5(Fuc)3(NeuAc)1(NeuGc)1
GLYCAN_MASS=2658.9377
GLYCAN_TAXON=Others
RES
1b:x-dglc-HEX-1:5
2s:n-acetyl
3b:b-dglc-HEX-1:5
4s:n-acetyl
5b:b-dman-HEX-1:5
6b:a-dman-HEX-1:5
7b:b-dglc-HEX-1:5
8s:n-acetyl
9b:a-lgal-HEX-1:5|6:d
10b:b-dgal-HEX-1:5
11b:a-dgro-dgal-NON-2:6|1:a|2:keto|3:d
12s:n-glycolyl
13b:a-dman-HEX-1:5
14b:b-dglc-HEX-1:5
15s:n-acetyl
16b:a-lgal-HEX-1:5|6:d
17b:b-dgal-HEX-1:5
18b:a-dgro-dgal-NON-2:6|1:a|2:keto|3:d
19s:n-acetyl
20b:a-lgal-HEX-1:5|6:d
LIN
1:1d(2+1)2n
2:1o(4+1)3d
3:3d(2+1)4n
4:3o(4+1)5d
5:5o(3+1)6d
6:6o(2+1)7d
7:7d(2+1)8n
8:7o(3+1)9d
9:7o(4+1)10d
10:10o(3|6+2)11d
11:11d(5+1)12n
12:5o(6+1)13d
13:13o(2+1)14d
14:14d(2+1)15n
15:14o(3+1)16d
16:14o(4+1)17d
17:17o(3|6+2)18d
18:18d(5+1)19n
19:1o(6+1)20d
GLYCAN END

GLYCAN START
GLYCANID=30418
GLYCAN_CODE=
GLYCAN_COMPOSITION=(HexNAc)6(Hex)7(NeuGc)1
GLYCAN_MASS=2659.934
GLYCAN_TAXON=Others
RES
1b:x-dglc-HEX-1:5
2s:n-acetyl
3b:b-dglc-HEX-1:5
4s:n-acetyl
5b:b-dman-HEX-1:5
6b:a-dman-HEX-1:5
7b:b-dglc-HEX-1:5
8s:n-acetyl
9b:b-dgal-HEX-1:5
10b:a-dgro-dgal-NON-2:6|1:a|2:keto|3:d
11s:n-glycolyl
12b:b-dglc-HEX-1:5
13s:n-acetyl
14b:b-dgal-HEX-1:5
15b:a-dman-HEX-1:5
16b:b-dglc-HEX-1:5
17s:n-acetyl
18b:b-dgal-HEX-1:5
19b:b-dglc-HEX-1:5
20s:n-acetyl
21b:b-dgal-HEX-1:5
LIN
1:1d(2+1)2n
2:1o(4+1)3d
3:3d(2+1)4n
4:3o(4+1)5d
5:5o(3+1)6d
6:6o(2+1)7d
7:7d(2+1)8n
8:7o(4+1)9d
9:9o(3|6+2)10d
10:10d(5+1)11n
11:6o(4+1)12d
12:12d(2+1)13n
13:12o(4+1)14d
14:5o(6+1)15d
15:15o(2+1)16d
16:16d(2+1)17n
17:16o(4+1)18d
18:15o(6+1)19d
19:19d(2+1)20n
20:19o(4+1)21d
GLYCAN END

GLYCAN START
GLYCANID=29305
GLYCAN_CODE=
GLYCAN_COMPOSITION=(HexNAc)4(Hex)5(Fuc)3(NeuGc)2
GLYCAN_MASS=2674.9326
GLYCAN_TAXON=Others
RES
1b:x-dglc-HEX-1:5
2s:n-acetyl
3b:b-dglc-HEX-1:5
4s:n-acetyl
5b:b-dman-HEX-1:5
6b:a-dman-HEX-1:5
7b:b-dglc-HEX-1:5
8s:n-acetyl
9b:a-lgal-HEX-1:5|6:d
10b:b-dgal-HEX-1:5
11b:a-dgro-dgal-NON-2:6|1:a|2:keto|3:d
12s:n-glycolyl
13b:a-dman-HEX-1:5
14b:b-dglc-HEX-1:5
15s:n-acetyl
16b:a-lgal-HEX-1:5|6:d
17b:b-dgal-HEX-1:5
18b:a-dgro-dgal-NON-2:6|1:a|2:keto|3:d
19s:n-glycolyl
20b:a-lgal-HEX-1:5|6:d
LIN
1:1d(2+1)2n
2:1o(4+1)3d
3:3d(2+1)4n
4:3o(4+1)5d
5:5o(3+1)6d
6:6o(2+1)7d
7:7d(2+1)8n
8:7o(3+1)9d
9:7o(4+1)10d
10:10o(3|6+2)11d
11:11d(5+1)12n
12:5o(6+1)13d
13:13o(2+1)14d
14:14d(2+1)15n
15:14o(3+1)16d
16:14o(4+1)17d
17:17o(3|6+2)18d
18:18d(5+1)19n
19:1o(6+1)20d
GLYCAN END

GLYCAN START
GLYCANID=30936
GLYCAN_CODE=
GLYCAN_COMPOSITION=(HexNAc)6(Hex)9
GLYCAN_MASS=2676.9487
GLYCAN_TAXON=Others
RES
1b:x-dglc-HEX-1:5
2s:n-acetyl
3b:b-dglc-HEX-1:5
4s:n-acetyl
5b:b-dman-HEX-1:5
6b:a-dman-HEX-1:5
7b:b-dglc-HEX-1:5
8s:n-acetyl
9b:b-dgal-HEX-1:5
10b:a-dgal-HEX-1:5
11b:b-dglc-HEX-1:5
12s:n-acetyl
13b:b-dgal-HEX-1:5
14b:a-dman-HEX-1:5
15b:b-dglc-HEX-1:5
16s:n-acetyl
17b:b-dgal-HEX-1:5
18b:b-dglc-HEX-1:5
19s:n-acetyl
20b:b-dgal-HEX-1:5
21b:a-dgal-HEX-1:5
LIN
1:1d(2+1)2n
2:1o(4+1)3d
3:3d(2+1)4n
4:3o(4+1)5d
5:5o(3+1)6d
6:6o(2+1)7d
7:7d(2+1)8n
8:7o(4+1)9d
9:9o(3+1)10d
10:6o(4+1)11d
11:11d(2+1)12n
12:11o(4+1)13d
13:5o(6+1)14d
14:14o(2+1)15d
15:15d(2+1)16n
16:15o(4+1)17d
17:14o(6+1)18d
18:18d(2+1)19n
19:18o(4+1)20d
20:20o(3+1)21d
GLYCAN END

GLYCAN START
GLYCANID=13927
GLYCAN_CODE=
GLYCAN_COMPOSITION=(HexNAc)7(Hex)7(Fuc)1
GLYCAN_MASS=2701.9805
GLYCAN_TAXON=Others
RES
1b:b-dglc-HEX-1:5
2s:n-acetyl
3b:b-dglc-HEX-1:5
4s:n-acetyl
5b:b-dman-HEX-1:5
6b:a-dman-HEX-1:5
7b:b-dglc-HEX-1:5
8s:n-acetyl
9b:b-dgal-HEX-1:5
10b:b-dglc-HEX-1:5
11s:n-acetyl
12b:b-dgal-HEX-1:5
13b:b-dglc-HEX-1:5
14s:n-acetyl
15b:a-dman-HEX-1:5
16b:b-dglc-HEX-1:5
17s:n-acetyl
18b:b-dgal-HEX-1:5
19b:b-dglc-HEX-1:5
20s:n-acetyl
21b:b-dgal-HEX-1:5
22b:a-lgal-HEX-1:5|6:d
LIN
1:1d(2+1)2n
2:1o(4+1)3d
3:3d(2+1)4n
4:3o(4+1)5d
5:5o(3+1)6d
6:6o(2+1)7d
7:7d(2+1)8n
8:7o(4+1)9d
9:6o(4+1)10d
10:10d(2+1)11n
11:10o(4+1)12d
12:5o(4+1)13d
13:13d(2+1)14n
14:5o(6+1)15d
15:15o(2+1)16d
16:16d(2+1)17n
17:16o(4+1)18d
18:15o(6+1)19d
19:19d(2+1)20n
20:19o(4+1)21d
21:1o(6+1)22d
GLYCAN END

GLYCAN START
GLYCANID=29367
GLYCAN_CODE=
GLYCAN_COMPOSITION=(HexNAc)5(Hex)6(Fuc)1(NeuAc)2
GLYCAN_MASS=2715.96
GLYCAN_TAXON=Others
RES
1b:x-dglc-HEX-1:5
2s:n-acetyl
3b:b-dglc-HEX-1:5
4s:n-acetyl
5b:b-dman-HEX-1:5
6b:a-dman-HEX-1:5
7b:b-dglc-HEX-1:5
8s:n-acetyl
9b:b-dgal-HEX-1:5
10b:a-dgal-HEX-1:5
11b:b-dglc-HEX-1:5
12s:n-acetyl
13b:a-dman-HEX-1:5
14b:b-dglc-HEX-1:5
15s:n-acetyl
16b:b-dgal-HEX-1:5
17b:a-dgro-dgal-NON-2:6|1:a|2:keto|3:d
18s:n-acetyl
19b:a-dgro-dgal-NON-2:6|1:a|2:keto|3:d
20s:n-acetyl
21b:a-lgal-HEX-1:5|6:d
LIN
1:1d(2+1)2n
2:1o(4+1)3d
3:3d(2+1)4n
4:3o(4+1)5d
5:5o(3+1)6d
6:6o(2+1)7d
7:7d(2+1)8n
8:7o(4+1)9d
9:9o(3+1)10d
10:5o(4+1)11d
11:11d(2+1)12n
12:5o(6+1)13d
13:13o(2+1)14d
14:14d(2+1)15n
15:14o(4+1)16d
16:16o(3|6+2)17d
17:17d(5+1)18n
18:17o(8+2)19d
19:19d(5+1)20n
20:1o(6+1)21d
GLYCAN END

GLYCAN START
GLYCANID=14308
GLYCAN_CODE=
GLYCAN_COMPOSITION=(HexNAc)5(Hex)6(Fuc)3(NeuAc)1
GLYCAN_MASS=2716.9795
GLYCAN_TAXON=Others
RES
1b:b-dglc-HEX-1:5
2s:n-acetyl
3b:b-dglc-HEX-1:5
4s:n-acetyl
5b:b-dman-HEX-1:5
6b:a-dman-HEX-1:5
7b:b-dglc-HEX-1:5
8s:n-acetyl
9b:b-dgal-HEX-1:5
10b:a-dgro-dgal-NON-2:6|1:a|2:keto|3:d
11s:n-acetyl
12b:b-dglc-HEX-1:5
13s:n-acetyl
14b:a-lgal-HEX-1:5|6:d
15b:b-dgal-HEX-1:5
16b:a-dman-HEX-1:5
17b:b-dglc-HEX-1:5
18s:n-acetyl
19b:a-lgal-HEX-1:5|6:d
20b:b-dgal-HEX-1:5
21b:a-lgal-HEX-1:5|6:d
LIN
1:1d(2+1)2n
2:1o(4+1)3d
3:3d(2+1)4n
4:3o(4+1)5d
5:5o(3+1)6d
6:6o(2+1)7d
7:7d(2+1)8n
8:7o(4+1)9d
9:9o(6+2)10d
10:10d(5+1)11n
11:6o(4+1)12d
12:12d(2+1)13n
13:12o(3+1)14d
14:12o(4+1)15d
15:5o(6+1)16d
16:16o(2+1)17d
17:17d(2+1)18n
18:17o(3+1)19d
19:17o(4+1)20d
20:1o(6+1)21d
GLYCAN END

GLYCAN START
GLYCANID=30709
GLYCAN_CODE=
GLYCAN_COMPOSITION=(HexNAc)7(Hex)8
GLYCAN_MASS=2717.9756
GLYCAN_TAXON=Others
RES
1b:x-dglc-HEX-1:5
2s:n-acetyl
3b:b-dglc-HEX-1:5
4s:n-acetyl
5b:b-dman-HEX-1:5
6b:a-dman-HEX-1:5
7b:b-dglc-HEX-1:5
8s:n-acetyl
9b:b-dgal-HEX-1:5
10b:a-dgal-HEX-1:5
11b:b-dglc-HEX-1:5
12s:n-acetyl
13b:b-dgal-HEX-1:5
14b:b-dglc-HEX-1:5
15s:n-acetyl
16b:a-dman-HEX-1:5
17b:b-dglc-HEX-1:5
18s:n-acetyl
19b:b-dgal-HEX-1:5
20b:b-dglc-HEX-1:5
21s:n-acetyl
22b:b-dgal-HEX-1:5
LIN
1:1d(2+1)2n
2:1o(4+1)3d
3:3d(2+1)4n
4:3o(4+1)5d
5:5o(3+1)6d
6:6o(2+1)7d
7:7d(2+1)8n
8:7o(4+1)9d
9:9o(3+1)10d
10:6o(4+1)11d
11:11d(2+1)12n
12:11o(4+1)13d
13:5o(4+1)14d
14:14d(2+1)15n
15:5o(6+1)16d
16:16o(2+1)17d
17:17d(2+1)18n
18:17o(4+1)19d
19:16o(6+1)20d
20:20d(2+1)21n
21:20o(4+1)22d
GLYCAN END

GLYCAN START
GLYCANID=29369
GLYCAN_CODE=
GLYCAN_COMPOSITION=(HexNAc)5(Hex)6(Fuc)1(NeuAc)1(NeuGc)1
GLYCAN_MASS=2731.9548
GLYCAN_TAXON=Others
RES
1b:x-dglc-HEX-1:5
2s:n-acetyl
3b:b-dglc-HEX-1:5
4s:n-acetyl
5b:b-dman-HEX-1:5
6b:a-dman-HEX-1:5
7b:b-dglc-HEX-1:5
8s:n-acetyl
9b:b-dgal-HEX-1:5
10b:a-dgal-HEX-1:5
11b:b-dglc-HEX-1:5
12s:n-acetyl
13b:a-dman-HEX-1:5
14b:b-dglc-HEX-1:5
15s:n-acetyl
16b:b-dgal-HEX-1:5
17b:a-dgro-dgal-NON-2:6|1:a|2:keto|3:d
18s:n-glycolyl
19b:a-dgro-dgal-NON-2:6|1:a|2:keto|3:d
20s:n-acetyl
21b:a-lgal-HEX-1:5|6:d
LIN
1:1d(2+1)2n
2:1o(4+1)3d
3:3d(2+1)4n
4:3o(4+1)5d
5:5o(3+1)6d
6:6o(2+1)7d
7:7d(2+1)8n
8:7o(4+1)9d
9:9o(3+1)10d
10:5o(4+1)11d
11:11d(2+1)12n
12:5o(6+1)13d
13:13o(2+1)14d
14:14d(2+1)15n
15:14o(4+1)16d
16:16o(3|6+2)17d
17:17d(5+1)18n
18:17o(8+2)19d
19:19d(5+1)20n
20:1o(6+1)21d
GLYCAN END

GLYCAN START
GLYCANID=38180
GLYCAN_CODE=
GLYCAN_COMPOSITION=(HexNAc)5(Hex)6(Fuc)3(NeuGc)1
GLYCAN_MASS=2732.9744
GLYCAN_TAXON=Others
RES
1b:b-dglc-HEX-1:5
2s:n-acetyl
3b:b-dglc-HEX-1:5
4s:n-acetyl
5b:b-dman-HEX-1:5
6b:a-dman-HEX-1:5
7b:b-dglc-HEX-1:5
8s:n-acetyl
9b:b-dgal-HEX-1:5
10b:a-dgro-dgal-NON-2:6|1:a|2:keto|3:d
11s:n-glycolyl
12b:b-dglc-HEX-1:5
13s:n-acetyl
14b:a-lgal-HEX-1:5|6:d
15b:b-dgal-HEX-1:5
16b:a-dman-HEX-1:5
17b:b-dglc-HEX-1:5
18s:n-acetyl
19b:a-lgal-HEX-1:5|6:d
20b:b-dgal-HEX-1:5
21b:a-lgal-HEX-1:5|6:d
LIN
1:1d(2+1)2n
2:1o(4+1)3d
3:3d(2+1)4n
4:3o(4+1)5d
5:5o(3+1)6d
6:6o(2+1)7d
7:7d(2+1)8n
8:7o(4+1)9d
9:9o(6+2)10d
10:10d(5+1)11n
11:6o(4+1)12d
12:12d(2+1)13n
13:12o(3+1)14d
14:12o(4+1)15d
15:5o(6+1)16d
16:16o(2+1)17d
17:17d(2+1)18n
18:17o(3+1)19d
19:17o(4+1)20d
20:1o(6+1)21d
GLYCAN END

GLYCAN START
GLYCANID=29371
GLYCAN_CODE=
GLYCAN_COMPOSITION=(HexNAc)5(Hex)6(Fuc)1(NeuGc)2
GLYCAN_MASS=2747.9495
GLYCAN_TAXON=Others
RES
1b:x-dglc-HEX-1:5
2s:n-acetyl
3b:b-dglc-HEX-1:5
4s:n-acetyl
5b:b-dman-HEX-1:5
6b:a-dman-HEX-1:5
7b:b-dglc-HEX-1:5
8s:n-acetyl
9b:b-dgal-HEX-1:5
10b:a-dgal-HEX-1:5
11b:b-dglc-HEX-1:5
12s:n-acetyl
13b:a-dman-HEX-1:5
14b:b-dglc-HEX-1:5
15s:n-acetyl
16b:b-dgal-HEX-1:5
17b:a-dgro-dgal-NON-2:6|1:a|2:keto|3:d
18s:n-glycolyl
19b:a-dgro-dgal-NON-2:6|1:a|2:keto|3:d
20s:n-glycolyl
21b:a-lgal-HEX-1:5|6:d
LIN
1:1d(2+1)2n
2:1o(4+1)3d
3:3d(2+1)4n
4:3o(4+1)5d
5:5o(3+1)6d
6:6o(2+1)7d
7:7d(2+1)8n
8:7o(4+1)9d
9:9o(3+1)10d
10:5o(4+1)11d
11:11d(2+1)12n
12:5o(6+1)13d
13:13o(2+1)14d
14:14d(2+1)15n
15:14o(4+1)16d
16:16o(3|6+2)17d
17:17d(5+1)18n
18:17o(8+2)19d
19:19d(5+1)20n
20:1o(6+1)21d
GLYCAN END

GLYCAN START
GLYCANID=13811
GLYCAN_CODE=
GLYCAN_COMPOSITION=(HexNAc)8(Hex)7
GLYCAN_MASS=2759.0027
GLYCAN_TAXON=Others
RES
1b:b-dglc-HEX-1:5
2s:n-acetyl
3b:b-dglc-HEX-1:5
4s:n-acetyl
5b:b-dman-HEX-1:5
6b:a-dman-HEX-1:5
7b:b-dglc-HEX-1:5
8s:n-acetyl
9b:b-dgal-HEX-1:5
10b:b-dglc-HEX-1:5
11s:n-acetyl
12b:b-dgal-HEX-1:5
13b:b-dglc-HEX-1:5
14s:n-acetyl
15b:a-dman-HEX-1:5
16b:b-dglc-HEX-1:5
17s:n-acetyl
18b:b-dgal-HEX-1:5
19b:b-dglc-HEX-1:5
20s:n-acetyl
21b:b-dglc-HEX-1:5
22s:n-acetyl
23b:b-dgal-HEX-1:5
LIN
1:1d(2+1)2n
2:1o(4+1)3d
3:3d(2+1)4n
4:3o(4+1)5d
5:5o(3+1)6d
6:6o(2+1)7d
7:7d(2+1)8n
8:7o(4+1)9d
9:6o(4+1)10d
10:10d(2+1)11n
11:10o(4+1)12d
12:5o(4+1)13d
13:13d(2+1)14n
14:5o(6+1)15d
15:15o(2+1)16d
16:16d(2+1)17n
17:16o(4+1)18d
18:15o(4+1)19d
19:19d(2+1)20n
20:15o(6+1)21d
21:21d(2+1)22n
22:21o(4+1)23d
GLYCAN END

GLYCAN START
GLYCANID=30276
GLYCAN_CODE=
GLYCAN_COMPOSITION=(HexNAc)6(Hex)6(NeuAc)1
GLYCAN_MASS=2481.8867
GLYCAN_TAXON=Others
RES
1b:x-dglc-HEX-1:5
2s:n-acetyl
3b:b-dglc-HEX-1:5
4s:n-acetyl
5b:b-dman-HEX-1:5
6b:a-dman-HEX-1:5
7b:b-dglc-HEX-1:5
8s:n-acetyl
9b:b-dgal-HEX-1:5
10b:a-dgro-dgal-NON-2:6|1:a|2:keto|3:d
11s:n-acetyl
12b:b-dglc-HEX-1:5
13s:n-acetyl
14b:a-dman-HEX-1:5
15b:b-dglc-HEX-1:5
16s:n-acetyl
17b:b-dgal-HEX-1:5
18b:b-dglc-HEX-1:5
19s:n-acetyl
20b:b-dgal-HEX-1:5
LIN
1:1d(2+1)2n
2:1o(4+1)3d
3:3d(2+1)4n
4:3o(4+1)5d
5:5o(3+1)6d
6:6o(2+1)7d
7:7d(2+1)8n
8:7o(4+1)9d
9:9o(3|6+2)10d
10:10d(5+1)11n
11:6o(4+1)12d
12:12d(2+1)13n
13:5o(6+1)14d
14:14o(2+1)15d
15:15d(2+1)16n
16:15o(4+1)17d
17:14o(6+1)18d
18:18d(2+1)19n
19:18o(4+1)20d
GLYCAN END

GLYCAN START
GLYCANID=16629
GLYCAN_CODE=
GLYCAN_COMPOSITION=(HexNAc)6(Hex)6(NeuAc)2
GLYCAN_MASS=2772.9822
GLYCAN_TAXON=Others
RES
1b:b-dglc-HEX-1:5
2s:n-acetyl
3b:b-dglc-HEX-1:5
4s:n-acetyl
5b:b-dman-HEX-1:5
6b:a-dman-HEX-1:5
7b:b-dglc-HEX-1:5
8s:n-acetyl
9b:b-dgal-HEX-1:5
10b:a-dgro-dgal-NON-2:6|1:a|2:keto|3:d
11s:n-acetyl
12b:b-dglc-HEX-1:5
13s:n-acetyl
14b:b-dgal-HEX-1:5
15b:a-dgro-dgal-NON-2:6|1:a|2:keto|3:d
16s:n-acetyl
17b:b-dglc-HEX-1:5
18s:n-acetyl
19b:a-dman-HEX-1:5
20b:b-dglc-HEX-1:5
21s:n-acetyl
22b:b-dgal-HEX-1:5
LIN
1:1d(2+1)2n
2:1o(4+1)3d
3:3d(2+1)4n
4:3o(4+1)5d
5:5o(3+1)6d
6:6o(2+1)7d
7:7d(2+1)8n
8:7o(4+1)9d
9:9o(-1+2)10d
10:10d(5+1)11n
11:6o(4+1)12d
12:12d(2+1)13n
13:12o(4+1)14d
14:14o(-1+2)15d
15:15d(5+1)16n
16:5o(4+1)17d
17:17d(2+1)18n
18:5o(6+1)19d
19:19o(2+1)20d
20:20d(2+1)21n
21:20o(4+1)22d
GLYCAN END

GLYCAN START
GLYCANID=38234
GLYCAN_CODE=
GLYCAN_COMPOSITION=(HexNAc)6(Hex)6(NeuAc)1(NeuGc)1
GLYCAN_MASS=2788.977
GLYCAN_TAXON=Others
RES
1b:b-dglc-HEX-1:5
2s:n-acetyl
3b:b-dglc-HEX-1:5
4s:n-acetyl
5b:b-dman-HEX-1:5
6b:a-dman-HEX-1:5
7b:b-dglc-HEX-1:5
8s:n-acetyl
9b:b-dgal-HEX-1:5
10b:a-dgro-dgal-NON-2:6|1:a|2:keto|3:d
11s:n-acetyl
12b:b-dglc-HEX-1:5
13s:n-acetyl
14b:b-dgal-HEX-1:5
15b:a-dgro-dgal-NON-2:6|1:a|2:keto|3:d
16s:n-glycolyl
17b:b-dgal-HEX-1:5
18s:n-acetyl
19b:a-dman-HEX-1:5
20b:b-dglc-HEX-1:5
21s:n-acetyl
22b:b-dgal-HEX-1:5
LIN
1:1d(2+1)2n
2:1o(4+1)3d
3:3d(2+1)4n
4:3o(4+1)5d
5:5o(3+1)6d
6:6o(2+1)7d
7:7d(2+1)8n
8:7o(4+1)9d
9:9o(6+2)10d
10:10d(5+1)11n
11:6o(4+1)12d
12:12d(2+1)13n
13:12o(4+1)14d
14:14o(3+2)15d
15:15d(5+1)16n
16:14o(4+1)17d
17:17d(2+1)18n
18:5o(6+1)19d
19:19o(2+1)20d
20:20d(2+1)21n
21:20o(4+1)22d
GLYCAN END

GLYCAN START
GLYCANID=30412
GLYCAN_CODE=
GLYCAN_COMPOSITION=(HexNAc)6(Hex)7(Fuc)1(NeuAc)1
GLYCAN_MASS=2789.9966
GLYCAN_TAXON=Others
RES
1b:x-dglc-HEX-1:5
2s:n-acetyl
3b:b-dglc-HEX-1:5
4s:n-acetyl
5b:b-dman-HEX-1:5
6b:a-dman-HEX-1:5
7b:b-dglc-HEX-1:5
8s:n-acetyl
9b:b-dgal-HEX-1:5
10b:a-dgro-dgal-NON-2:6|1:a|2:keto|3:d
11s:n-acetyl
12b:b-dglc-HEX-1:5
13s:n-acetyl
14b:b-dgal-HEX-1:5
15b:a-dman-HEX-1:5
16b:b-dglc-HEX-1:5
17s:n-acetyl
18b:b-dgal-HEX-1:5
19b:b-dglc-HEX-1:5
20s:n-acetyl
21b:b-dgal-HEX-1:5
22b:a-lgal-HEX-1:5|6:d
LIN
1:1d(2+1)2n
2:1o(4+1)3d
3:3d(2+1)4n
4:3o(4+1)5d
5:5o(3+1)6d
6:6o(2+1)7d
7:7d(2+1)8n
8:7o(4+1)9d
9:9o(3|6+2)10d
10:10d(5+1)11n
11:6o(4+1)12d
12:12d(2+1)13n
13:12o(4+1)14d
14:5o(6+1)15d
15:15o(2+1)16d
16:16d(2+1)17n
17:16o(4+1)18d
18:15o(6+1)19d
19:19d(2+1)20n
20:19o(4+1)21d
21:1o(6+1)22d
GLYCAN END

GLYCAN START
GLYCANID=13433
GLYCAN_CODE=
GLYCAN_COMPOSITION=(HexNAc)9(Hex)6
GLYCAN_MASS=2800.0295
GLYCAN_TAXON=Others
RES
1b:b-dglc-HEX-1:5
2s:n-acetyl
3b:b-dglc-HEX-1:5
4s:n-acetyl
5b:b-dman-HEX-1:5
6b:a-dman-HEX-1:5
7b:b-dglc-HEX-1:5
8s:n-acetyl
9b:b-dgal-HEX-1:5
10b:b-dglc-HEX-1:5
11s:n-acetyl
12b:b-dglc-HEX-1:5
13s:n-acetyl
14b:a-dman-HEX-1:5
15b:b-dglc-HEX-1:5
16s:n-acetyl
17b:b-dgal-HEX-1:5
18b:b-dglc-HEX-1:5
19s:n-acetyl
20b:b-dglc-HEX-1:5
21s:n-acetyl
22b:b-dgal-HEX-1:5
23b:b-dglc-HEX-1:5
24s:n-acetyl
LIN
1:1d(2+1)2n
2:1o(4+1)3d
3:3d(2+1)4n
4:3o(4+1)5d
5:5o(3+1)6d
6:6o(2+1)7d
7:7d(2+1)8n
8:7o(4+1)9d
9:9o(3+1)10d
10:10d(2+1)11n
11:6o(4+1)12d
12:12d(2+1)13n
13:5o(6+1)14d
14:14o(2+1)15d
15:15d(2+1)16n
16:15o(4+1)17d
17:17o(3+1)18d
18:18d(2+1)19n
19:14o(6+1)20d
20:20d(2+1)21n
21:20o(4+1)22d
22:22o(3+1)23d
23:23d(2+1)24n
GLYCAN END

GLYCAN START
GLYCANID=38236
GLYCAN_CODE=
GLYCAN_COMPOSITION=(HexNAc)6(Hex)6(NeuGc)2
GLYCAN_MASS=2804.972
GLYCAN_TAXON=Others
RES
1b:b-dglc-HEX-1:5
2s:n-acetyl
3b:b-dglc-HEX-1:5
4s:n-acetyl
5b:b-dman-HEX-1:5
6b:a-dman-HEX-1:5
7b:b-dglc-HEX-1:5
8s:n-acetyl
9b:b-dgal-HEX-1:5
10b:a-dgro-dgal-NON-2:6|1:a|2:keto|3:d
11s:n-glycolyl
12b:b-dglc-HEX-1:5
13s:n-acetyl
14b:b-dgal-HEX-1:5
15b:a-dgro-dgal-NON-2:6|1:a|2:keto|3:d
16s:n-glycolyl
17b:b-dgal-HEX-1:5
18s:n-acetyl
19b:a-dman-HEX-1:5
20b:b-dglc-HEX-1:5
21s:n-acetyl
22b:b-dgal-HEX-1:5
LIN
1:1d(2+1)2n
2:1o(4+1)3d
3:3d(2+1)4n
4:3o(4+1)5d
5:5o(3+1)6d
6:6o(2+1)7d
7:7d(2+1)8n
8:7o(4+1)9d
9:9o(6+2)10d
10:10d(5+1)11n
11:6o(4+1)12d
12:12d(2+1)13n
13:12o(4+1)14d
14:14o(3+2)15d
15:15d(5+1)16n
16:14o(4+1)17d
17:17d(2+1)18n
18:5o(6+1)19d
19:19o(2+1)20d
20:20d(2+1)21n
21:20o(4+1)22d
GLYCAN END

GLYCAN START
GLYCANID=1257
GLYCAN_CODE=
GLYCAN_COMPOSITION=(HexNAc)5(Hex)6(NeuAc)3
GLYCAN_MASS=2860.998
GLYCAN_TAXON=Others
RES
1b:x-dglc-HEX-x:x
2s:n-acetyl
3b:b-dglc-HEX-1:5
4s:n-acetyl
5b:b-dman-HEX-1:5
6b:a-dman-HEX-1:5
7b:b-dglc-HEX-1:5
8s:n-acetyl
9b:b-dgal-HEX-1:5
10b:a-dgro-dgal-NON-2:6|1:a|2:keto|3:d
11s:n-acetyl
12b:b-dglc-HEX-1:5
13s:n-acetyl
14b:b-dgal-HEX-1:5
15b:a-dgro-dgal-NON-2:6|1:a|2:keto|3:d
16s:n-acetyl
17b:a-dman-HEX-1:5
18b:b-dglc-HEX-1:5
19s:n-acetyl
20b:b-dgal-HEX-1:5
21b:a-dgro-dgal-NON-2:6|1:a|2:keto|3:d
22s:n-acetyl
LIN
1:1d(2+1)2n
2:1o(4+1)3d
3:3d(2+1)4n
4:3o(4+1)5d
5:5o(3+1)6d
6:6o(2+1)7d
7:7d(2+1)8n
8:7o(4+1)9d
9:9o(6+2)10d
10:10d(5+1)11n
11:6o(4+1)12d
12:12d(2+1)13n
13:12o(3+1)14d
14:12o(6+2)15d
15:15d(5+1)16n
16:5o(6+1)17d
17:17o(2+1)18d
18:18d(2+1)19n
19:18o(4+1)20d
20:20o(6+2)21d
21:21d(5+1)22n
GLYCAN END

GLYCAN START
GLYCANID=28866
GLYCAN_CODE=
GLYCAN_COMPOSITION=(HexNAc)7(Hex)8(Fuc)1
GLYCAN_MASS=2864.033
GLYCAN_TAXON=Others
RES
1b:x-dglc-HEX-1:5
2s:n-acetyl
3b:b-dglc-HEX-1:5
4s:n-acetyl
5b:b-dman-HEX-1:5
6b:a-dman-HEX-1:5
7b:b-dglc-HEX-1:5
8s:n-acetyl
9b:b-dgal-HEX-1:5
10b:b-dglc-HEX-1:5
11s:n-acetyl
12b:b-dgal-HEX-1:5
13s:n-acetyl
14b:b-dglc-HEX-1:5
15s:n-acetyl
16b:b-dgal-HEX-1:5
17b:a-dgal-HEX-1:5
18b:a-dman-HEX-1:5
19b:b-dglc-HEX-1:5
20s:n-acetyl
21b:b-dgal-HEX-1:5
22b:a-dgal-HEX-1:5
23b:a-lgal-HEX-1:5|6:d
LIN
1:1d(2+1)2n
2:1o(4+1)3d
3:3d(2+1)4n
4:3o(4+1)5d
5:5o(3+1)6d
6:6o(2+1)7d
7:7d(2+1)8n
8:7o(4+1)9d
9:9o(3+1)10d
10:10d(2+1)11n
11:10o(4+1)12d
12:12d(2+1)13n
13:9o(6+1)14d
14:14d(2+1)15n
15:14o(4+1)16d
16:16o(3+1)17d
17:5o(6+1)18d
18:18o(2+1)19d
19:19d(2+1)20n
20:19o(4+1)21d
21:21o(3+1)22d
22:1o(6+1)23d
GLYCAN END

GLYCAN START
GLYCANID=38145
GLYCAN_CODE=
GLYCAN_COMPOSITION=(HexNAc)5(Hex)6(NeuAc)2(NeuGc)1
GLYCAN_MASS=2876.993
GLYCAN_TAXON=Others
RES
1b:b-dglc-HEX-1:5
2s:n-acetyl
3b:b-dglc-HEX-1:5
4s:n-acetyl
5b:b-dman-HEX-1:5
6b:a-dman-HEX-1:5
7b:b-dglc-HEX-1:5
8s:n-acetyl
9b:b-dgal-HEX-1:5
10b:a-dgro-dgal-NON-2:6|1:a|2:keto|3:d
11s:n-acetyl
12b:b-dglc-HEX-1:5
13s:n-acetyl
14b:b-dgal-HEX-1:5
15b:a-dgro-dgal-NON-2:6|1:a|2:keto|3:d
16s:n-glycolyl
17b:a-dman-HEX-1:5
18b:b-dglc-HEX-1:5
19s:n-acetyl
20b:b-dgal-HEX-1:5
21b:a-dgro-dgal-NON-2:6|1:a|2:keto|3:d
22s:n-acetyl
LIN
1:1d(2+1)2n
2:1o(4+1)3d
3:3d(2+1)4n
4:3o(4+1)5d
5:5o(3+1)6d
6:6o(2+1)7d
7:7d(2+1)8n
8:7o(4+1)9d
9:9o(3+2)10d
10:10d(5+1)11n
11:6o(4+1)12d
12:12d(2+1)13n
13:12o(4+1)14d
14:14o(6+2)15d
15:15d(5+1)16n
16:5o(6+1)17d
17:17o(2+1)18d
18:18d(2+1)19n
19:18o(4+1)20d
20:20o(3+2)21d
21:21d(5+1)22n
GLYCAN END

GLYCAN START
GLYCANID=2433
GLYCAN_CODE=
GLYCAN_COMPOSITION=(HexNAc)5(Hex)7(Fuc)1(NeuAc)2
GLYCAN_MASS=2878.0125
GLYCAN_TAXON=Others
RES
1b:b-dglc-HEX-1:5
2s:n-acetyl
3b:b-dglc-HEX-1:5
4s:n-acetyl
5b:b-dman-HEX-1:5
6b:a-dman-HEX-1:5
7b:b-dglc-HEX-1:5
8s:n-acetyl
9b:b-dgal-HEX-1:5
10b:a-dgro-dgal-NON-2:6|1:a|2:keto|3:d
11s:n-acetyl
12b:b-dglc-HEX-1:5
13s:n-acetyl
14b:b-dgal-HEX-1:5
15b:a-dgal-HEX-1:5
16b:a-dman-HEX-1:5
17b:b-dglc-HEX-1:5
18s:n-acetyl
19b:b-dgal-HEX-1:5
20b:a-dgro-dgal-NON-2:6|1:a|2:keto|3:d
21s:n-acetyl
22b:a-lgal-HEX-1:5|6:d
LIN
1:1d(2+1)2n
2:1o(4+1)3d
3:3d(2+1)4n
4:3o(4+1)5d
5:5o(3+1)6d
6:6o(2+1)7d
7:7d(2+1)8n
8:7o(4+1)9d
9:9o(6+2)10d
10:10d(5+1)11n
11:6o(4+1)12d
12:12d(2+1)13n
13:12o(4+1)14d
14:14o(3+1)15d
15:5o(6+1)16d
16:16o(2+1)17d
17:17d(2+1)18n
18:17o(4+1)19d
19:19o(6+2)20d
20:20d(5+1)21n
21:1o(6+1)22d
GLYCAN END

GLYCAN START
GLYCANID=38147
GLYCAN_CODE=
GLYCAN_COMPOSITION=(HexNAc)5(Hex)6(NeuAc)1(NeuGc)2
GLYCAN_MASS=2892.9878
GLYCAN_TAXON=Others
RES
1b:b-dglc-HEX-1:5
2s:n-acetyl
3b:b-dglc-HEX-1:5
4s:n-acetyl
5b:b-dman-HEX-1:5
6b:a-dman-HEX-1:5
7b:b-dglc-HEX-1:5
8s:n-acetyl
9b:b-dgal-HEX-1:5
10b:a-dgro-dgal-NON-2:6|1:a|2:keto|3:d
11s:n-acetyl
12b:b-dglc-HEX-1:5
13s:n-acetyl
14b:b-dgal-HEX-1:5
15b:a-dgro-dgal-NON-2:6|1:a|2:keto|3:d
16s:n-glycolyl
17b:a-dman-HEX-1:5
18b:b-dglc-HEX-1:5
19s:n-acetyl
20b:b-dgal-HEX-1:5
21b:a-dgro-dgal-NON-2:6|1:a|2:keto|3:d
22s:n-glycolyl
LIN
1:1d(2+1)2n
2:1o(4+1)3d
3:3d(2+1)4n
4:3o(4+1)5d
5:5o(3+1)6d
6:6o(2+1)7d
7:7d(2+1)8n
8:7o(4+1)9d
9:9o(3+2)10d
10:10d(5+1)11n
11:6o(4+1)12d
12:12d(2+1)13n
13:12o(4+1)14d
14:14o(6+2)15d
15:15d(5+1)16n
16:5o(6+1)17d
17:17o(2+1)18d
18:18d(2+1)19n
19:18o(4+1)20d
20:20o(3+2)21d
21:21d(5+1)22n
GLYCAN END

GLYCAN START
GLYCANID=38199
GLYCAN_CODE=
GLYCAN_COMPOSITION=(HexNAc)5(Hex)7(Fuc)1(NeuAc)1(NeuGc)1
GLYCAN_MASS=2894.0073
GLYCAN_TAXON=Others
RES
1b:b-dglc-HEX-1:5
2s:n-acetyl
3b:b-dglc-HEX-1:5
4s:n-acetyl
5b:b-dman-HEX-1:5
6b:a-dman-HEX-1:5
7b:b-dglc-HEX-1:5
8s:n-acetyl
9b:b-dgal-HEX-1:5
10b:a-dgro-dgal-NON-2:6|1:a|2:keto|3:d
11s:n-acetyl
12b:b-dglc-HEX-1:5
13s:n-acetyl
14b:b-dgal-HEX-1:5
15b:a-dgal-HEX-1:5
16b:a-dman-HEX-1:5
17b:b-dglc-HEX-1:5
18s:n-acetyl
19b:b-dgal-HEX-1:5
20b:a-dgro-dgal-NON-2:6|1:a|2:keto|3:d
21s:n-glycolyl
22b:a-lgal-HEX-1:5|6:d
LIN
1:1d(2+1)2n
2:1o(4+1)3d
3:3d(2+1)4n
4:3o(4+1)5d
5:5o(3+1)6d
6:6o(2+1)7d
7:7d(2+1)8n
8:7o(4+1)9d
9:9o(6+2)10d
10:10d(5+1)11n
11:6o(4+1)12d
12:12d(2+1)13n
13:12o(4+1)14d
14:14o(3+1)15d
15:5o(6+1)16d
16:16o(2+1)17d
17:17d(2+1)18n
18:17o(4+1)19d
19:19o(6+2)20d
20:20d(5+1)21n
21:1o(6+1)22d
GLYCAN END

GLYCAN START
GLYCANID=9589
GLYCAN_CODE=
GLYCAN_COMPOSITION=(HexNAc)5(Hex)8(Fuc)4
GLYCAN_MASS=2896.0464
GLYCAN_TAXON=Others
RES
1b:b-dglc-HEX-1:5
2s:n-acetyl
3b:b-dglc-HEX-1:5
4s:n-acetyl
5b:b-dman-HEX-1:5
6b:a-dman-HEX-1:5
7b:b-dglc-HEX-1:5
8s:n-acetyl
9b:b-dgal-HEX-1:5
10b:a-lgal-HEX-1:5|6:d
11b:b-dglc-HEX-1:5
12s:n-acetyl
13b:b-dgal-HEX-1:5
14b:a-lgal-HEX-1:5|6:d
15b:a-dgal-HEX-1:5
16b:a-dman-HEX-1:5
17b:b-dglc-HEX-1:5
18s:n-acetyl
19b:b-dgal-HEX-1:5
20b:a-lgal-HEX-1:5|6:d
21b:a-dgal-HEX-1:5
22b:a-lgal-HEX-1:5|6:d
LIN
1:1d(2+1)2n
2:1o(4+1)3d
3:3d(2+1)4n
4:3o(4+1)5d
5:5o(3+1)6d
6:6o(2+1)7d
7:7d(2+1)8n
8:7o(4+1)9d
9:9o(2+1)10d
10:6o(4+1)11d
11:11d(2+1)12n
12:11o(4+1)13d
13:13o(2+1)14d
14:13o(3+1)15d
15:5o(6+1)16d
16:16o(2+1)17d
17:17d(2+1)18n
18:17o(4+1)19d
19:19o(2+1)20d
20:19o(3+1)21d
21:1o(6+1)22d
GLYCAN END

GLYCAN START
GLYCANID=31864
GLYCAN_CODE=
GLYCAN_COMPOSITION=(HexNAc)5(Hex)6(NeuGc)3
GLYCAN_MASS=2908.9827
GLYCAN_TAXON=Others
RES
1b:x-dglc-HEX-1:5
2s:n-acetyl
3b:b-dglc-HEX-1:5
4s:n-acetyl
5b:b-dman-HEX-1:5
6b:a-dman-HEX-1:5
7b:b-dglc-HEX-1:5
8s:n-acetyl
9b:b-dgal-HEX-1:5
10b:a-dgro-dgal-NON-2:6|1:a|2:keto|3:d
11s:n-glycolyl
12b:b-dglc-HEX-1:5
13s:n-acetyl
14b:b-dgal-HEX-1:5
15b:a-dgro-dgal-NON-2:6|1:a|2:keto|3:d
16s:n-glycolyl
17b:a-dman-HEX-1:5
18b:b-dglc-HEX-1:5
19s:n-acetyl
20b:b-dgal-HEX-1:5
21b:a-dgro-dgal-NON-2:6|1:a|2:keto|3:d
22s:n-glycolyl
LIN
1:1d(2+1)2n
2:1o(4+1)3d
3:3d(2+1)4n
4:3o(4+1)5d
5:5o(3+1)6d
6:6o(2+1)7d
7:7d(2+1)8n
8:7o(4+1)9d
9:9o(3|6+2)10d
10:10d(5+1)11n
11:6o(4+1)12d
12:12d(2+1)13n
13:12o(4+1)14d
14:14o(3|6+2)15d
15:15d(5+1)16n
16:5o(6+1)17d
17:17o(2+1)18d
18:18d(2+1)19n
19:18o(4+1)20d
20:20o(3|6+2)21d
21:21d(5+1)22n
GLYCAN END

GLYCAN START
GLYCANID=38201
GLYCAN_CODE=
GLYCAN_COMPOSITION=(HexNAc)5(Hex)7(Fuc)1(NeuGc)2
GLYCAN_MASS=2910.0022
GLYCAN_TAXON=Others
RES
1b:b-dglc-HEX-1:5
2s:n-acetyl
3b:b-dglc-HEX-1:5
4s:n-acetyl
5b:b-dman-HEX-1:5
6b:a-dman-HEX-1:5
7b:b-dglc-HEX-1:5
8s:n-acetyl
9b:b-dgal-HEX-1:5
10b:a-dgro-dgal-NON-2:6|1:a|2:keto|3:d
11s:n-glycolyl
12b:b-dglc-HEX-1:5
13s:n-acetyl
14b:b-dgal-HEX-1:5
15b:a-dgal-HEX-1:5
16b:a-dman-HEX-1:5
17b:b-dglc-HEX-1:5
18s:n-acetyl
19b:b-dgal-HEX-1:5
20b:a-dgro-dgal-NON-2:6|1:a|2:keto|3:d
21s:n-glycolyl
22b:a-lgal-HEX-1:5|6:d
LIN
1:1d(2+1)2n
2:1o(4+1)3d
3:3d(2+1)4n
4:3o(4+1)5d
5:5o(3+1)6d
6:6o(2+1)7d
7:7d(2+1)8n
8:7o(4+1)9d
9:9o(6+2)10d
10:10d(5+1)11n
11:6o(4+1)12d
12:12d(2+1)13n
13:12o(4+1)14d
14:14o(3+1)15d
15:5o(6+1)16d
16:16o(2+1)17d
17:17d(2+1)18n
18:17o(4+1)19d
19:19o(6+2)20d
20:20d(5+1)21n
21:1o(6+1)22d
GLYCAN END

GLYCAN START
GLYCANID=13847
GLYCAN_CODE=
GLYCAN_COMPOSITION=(HexNAc)6(Hex)6(Fuc)1(NeuAc)2
GLYCAN_MASS=2919.0396
GLYCAN_TAXON=Others
RES
1b:b-dglc-HEX-1:5
2s:n-acetyl
3b:b-dglc-HEX-1:5
4s:n-acetyl
5b:b-dman-HEX-1:5
6b:a-dman-HEX-1:5
7b:b-dglc-HEX-1:5
8s:n-acetyl
9b:b-dgal-HEX-1:5
10b:a-dgro-dgal-NON-2:6|1:a|2:keto|3:d
11s:n-acetyl
12b:b-dglc-HEX-1:5
13s:n-acetyl
14b:b-dgal-HEX-1:5
15b:a-dgro-dgal-NON-2:6|1:a|2:keto|3:d
16s:n-acetyl
17b:b-dgal-HEX-1:5
18s:n-acetyl
19b:a-dman-HEX-1:5
20b:b-dglc-HEX-1:5
21s:n-acetyl
22b:b-dgal-HEX-1:5
23b:a-lgal-HEX-1:5|6:d
LIN
1:1d(2+1)2n
2:1o(4+1)3d
3:3d(2+1)4n
4:3o(4+1)5d
5:5o(3+1)6d
6:6o(2+1)7d
7:7d(2+1)8n
8:7o(4+1)9d
9:9o(6+2)10d
10:10d(5+1)11n
11:6o(4+1)12d
12:12d(2+1)13n
13:12o(4+1)14d
14:14o(3+2)15d
15:15d(5+1)16n
16:14o(4+1)17d
17:17d(2+1)18n
18:5o(6+1)19d
19:19o(2+1)20d
20:20d(2+1)21n
21:20o(4+1)22d
22:1o(6+1)23d
GLYCAN END

GLYCAN START
GLYCANID=30272
GLYCAN_CODE=
GLYCAN_COMPOSITION=(HexNAc)6(Hex)6(Fuc)1(NeuAc)1
GLYCAN_MASS=2627.944
GLYCAN_TAXON=Others
RES
1b:x-dglc-HEX-1:5
2s:n-acetyl
3b:b-dglc-HEX-1:5
4s:n-acetyl
5b:b-dman-HEX-1:5
6b:a-dman-HEX-1:5
7b:b-dglc-HEX-1:5
8s:n-acetyl
9b:b-dgal-HEX-1:5
10b:a-dgro-dgal-NON-2:6|1:a|2:keto|3:d
11s:n-acetyl
12b:b-dglc-HEX-1:5
13s:n-acetyl
14b:a-dman-HEX-1:5
15b:b-dglc-HEX-1:5
16s:n-acetyl
17b:b-dgal-HEX-1:5
18b:b-dglc-HEX-1:5
19s:n-acetyl
20b:b-dgal-HEX-1:5
21b:a-lgal-HEX-1:5|6:d
LIN
1:1d(2+1)2n
2:1o(4+1)3d
3:3d(2+1)4n
4:3o(4+1)5d
5:5o(3+1)6d
6:6o(2+1)7d
7:7d(2+1)8n
8:7o(4+1)9d
9:9o(3|6+2)10d
10:10d(5+1)11n
11:6o(4+1)12d
12:12d(2+1)13n
13:5o(6+1)14d
14:14o(2+1)15d
15:15d(2+1)16n
16:15o(4+1)17d
17:14o(6+1)18d
18:18d(2+1)19n
19:18o(4+1)20d
20:1o(6+1)21d
GLYCAN END

GLYCAN START
GLYCANID=13465
GLYCAN_CODE=
GLYCAN_COMPOSITION=(HexNAc)8(Hex)8
GLYCAN_MASS=2921.0552
GLYCAN_TAXON=Others
RES
1b:b-dglc-HEX-1:5
2s:n-acetyl
3b:b-dglc-HEX-1:5
4s:n-acetyl
5b:b-dman-HEX-1:5
6b:a-dman-HEX-1:5
7b:b-dglc-HEX-1:5
8s:n-acetyl
9b:b-dgal-HEX-1:5
10b:b-dglc-HEX-1:5
11s:n-acetyl
12b:b-dgal-HEX-1:5
13b:b-dglc-HEX-1:5
14s:n-acetyl
15b:a-dman-HEX-1:5
16b:b-dglc-HEX-1:5
17s:n-acetyl
18b:b-dgal-HEX-1:5
19b:b-dglc-HEX-1:5
20s:n-acetyl
21b:b-dgal-HEX-1:5
22b:b-dglc-HEX-1:5
23s:n-acetyl
24b:b-dgal-HEX-1:5
LIN
1:1d(2+1)2n
2:1o(4+1)3d
3:3d(2+1)4n
4:3o(4+1)5d
5:5o(3+1)6d
6:6o(2+1)7d
7:7d(2+1)8n
8:7o(4+1)9d
9:6o(4+1)10d
10:10d(2+1)11n
11:10o(4+1)12d
12:5o(4+1)13d
13:13d(2+1)14n
14:5o(6+1)15d
15:15o(2+1)16d
16:16d(2+1)17n
17:16o(4+1)18d
18:15o(4+1)19d
19:19d(2+1)20n
20:19o(4+1)21d
21:15o(6+1)22d
22:22d(2+1)23n
23:22o(4+1)24d
GLYCAN END

GLYCAN START
GLYCANID=38295
GLYCAN_CODE=
GLYCAN_COMPOSITION=(HexNAc)6(Hex)6(Fuc)1(NeuAc)1(NeuGc)1
GLYCAN_MASS=2935.0344
GLYCAN_TAXON=Others
RES
1b:b-dglc-HEX-1:5
2s:n-acetyl
3b:b-dglc-HEX-1:5
4s:n-acetyl
5b:b-dman-HEX-1:5
6b:a-dman-HEX-1:5
7b:b-dglc-HEX-1:5
8s:n-acetyl
9b:b-dgal-HEX-1:5
10b:a-dgro-dgal-NON-2:6|1:a|2:keto|3:d
11s:n-acetyl
12b:b-dglc-HEX-1:5
13s:n-acetyl
14b:b-dgal-HEX-1:5
15b:a-dgro-dgal-NON-2:6|1:a|2:keto|3:d
16s:n-glycolyl
17b:b-dgal-HEX-1:5
18s:n-acetyl
19b:a-dman-HEX-1:5
20b:b-dglc-HEX-1:5
21s:n-acetyl
22b:b-dgal-HEX-1:5
23b:a-lgal-HEX-1:5|6:d
LIN
1:1d(2+1)2n
2:1o(4+1)3d
3:3d(2+1)4n
4:3o(4+1)5d
5:5o(3+1)6d
6:6o(2+1)7d
7:7d(2+1)8n
8:7o(4+1)9d
9:9o(6+2)10d
10:10d(5+1)11n
11:6o(4+1)12d
12:12d(2+1)13n
13:12o(4+1)14d
14:14o(3+2)15d
15:15d(5+1)16n
16:14o(4+1)17d
17:17d(2+1)18n
18:5o(6+1)19d
19:19o(2+1)20d
20:20d(2+1)21n
21:20o(4+1)22d
22:1o(6+1)23d
GLYCAN END

GLYCAN START
GLYCANID=38347
GLYCAN_CODE=
GLYCAN_COMPOSITION=(HexNAc)6(Hex)7(NeuAc)2
GLYCAN_MASS=2935.0347
GLYCAN_TAXON=Others
RES
1b:b-dglc-HEX-1:5
2s:n-acetyl
3b:b-dglc-HEX-1:5
4s:n-acetyl
5b:b-dman-HEX-1:5
6b:a-dman-HEX-1:5
7b:b-dglc-HEX-1:5
8s:n-acetyl
9b:b-dgal-HEX-1:5
10b:a-dgro-dgal-NON-2:6|1:a|2:keto|3:d
11s:n-acetyl
12b:a-dman-HEX-1:5
13b:b-dglc-HEX-1:5
14s:n-acetyl
15b:b-dgal-HEX-1:5
16b:a-dgro-dgal-NON-2:6|1:a|2:keto|3:d
17s:n-acetyl
18b:b-dglc-HEX-1:5
19s:n-acetyl
20b:b-dgal-HEX-1:5
21b:b-dglc-HEX-1:5
22s:n-acetyl
23b:b-dgal-HEX-1:5
LIN
1:1d(2+1)2n
2:1o(4+1)3d
3:3d(2+1)4n
4:3o(4+1)5d
5:5o(3+1)6d
6:6o(2+1)7d
7:7d(2+1)8n
8:7o(4+1)9d
9:9o(6+2)10d
10:10d(5+1)11n
11:5o(6+1)12d
12:12o(2+1)13d
13:13d(2+1)14n
14:13o(4+1)15d
15:15o(6+2)16d
16:16d(5+1)17n
17:12o(6+1)18d
18:18d(2+1)19n
19:18o(4+1)20d
20:20o(2+1)21d
21:21d(2+1)22n
22:21o(4+1)23d
GLYCAN END

GLYCAN START
GLYCANID=13463
GLYCAN_CODE=
GLYCAN_COMPOSITION=(HexNAc)9(Hex)6(Fuc)1
GLYCAN_MASS=2946.087
GLYCAN_TAXON=Others
RES
1b:b-dglc-HEX-1:5
2s:n-acetyl
3b:b-dglc-HEX-1:5
4s:n-acetyl
5b:b-dman-HEX-1:5
6b:a-dman-HEX-1:5
7b:b-dglc-HEX-1:5
8s:n-acetyl
9b:b-dgal-HEX-1:5
10b:b-dglc-HEX-1:5
11s:n-acetyl
12b:b-dglc-HEX-1:5
13s:n-acetyl
14b:a-dman-HEX-1:5
15b:b-dglc-HEX-1:5
16s:n-acetyl
17b:b-dgal-HEX-1:5
18b:b-dglc-HEX-1:5
19s:n-acetyl
20b:b-dglc-HEX-1:5
21s:n-acetyl
22b:b-dgal-HEX-1:5
23b:b-dglc-HEX-1:5
24s:n-acetyl
25b:a-lgal-HEX-1:5|6:d
LIN
1:1d(2+1)2n
2:1o(4+1)3d
3:3d(2+1)4n
4:3o(4+1)5d
5:5o(3+1)6d
6:6o(2+1)7d
7:7d(2+1)8n
8:7o(4+1)9d
9:9o(3+1)10d
10:10d(2+1)11n
11:6o(4+1)12d
12:12d(2+1)13n
13:5o(6+1)14d
14:14o(2+1)15d
15:15d(2+1)16n
16:15o(4+1)17d
17:17o(3+1)18d
18:18d(2+1)19n
19:14o(6+1)20d
20:20d(2+1)21n
21:20o(4+1)22d
22:22o(3+1)23d
23:23d(2+1)24n
24:1o(6+1)25d
GLYCAN END

GLYCAN START
GLYCANID=38162
GLYCAN_CODE=
GLYCAN_COMPOSITION=(HexNAc)6(Hex)7(NeuAc)1(NeuGc)1
GLYCAN_MASS=2951.0293
GLYCAN_TAXON=Others
RES
1b:b-dglc-HEX-1:5
2s:n-acetyl
3b:b-dglc-HEX-1:5
4s:n-acetyl
5b:b-dman-HEX-1:5
6b:a-dman-HEX-1:5
7b:b-dglc-HEX-1:5
8s:n-acetyl
9b:b-dgal-HEX-1:5
10b:a-dgro-dgal-NON-2:6|1:a|2:keto|3:d
11s:n-acetyl
12b:b-dglc-HEX-1:5
13s:n-acetyl
14b:b-dgal-HEX-1:5
15b:a-dman-HEX-1:5
16b:b-dglc-HEX-1:5
17s:n-acetyl
18b:b-dgal-HEX-1:5
19b:a-dgro-dgal-NON-2:6|1:a|2:keto|3:d
20s:n-glycolyl
21b:b-dglc-HEX-1:5
22s:n-acetyl
23b:b-dgal-HEX-1:5
LIN
1:1d(2+1)2n
2:1o(4+1)3d
3:3d(2+1)4n
4:3o(4+1)5d
5:5o(3+1)6d
6:6o(2+1)7d
7:7d(2+1)8n
8:7o(4+1)9d
9:9o(6+2)10d
10:10d(5+1)11n
11:6o(4+1)12d
12:12d(2+1)13n
13:12o(4+1)14d
14:5o(6+1)15d
15:15o(2+1)16d
16:16d(2+1)17n
17:16o(4+1)18d
18:18o(6+2)19d
19:19d(5+1)20n
20:15o(6+1)21d
21:21d(2+1)22n
22:21o(4+1)23d
GLYCAN END

GLYCAN START
GLYCANID=38297
GLYCAN_CODE=
GLYCAN_COMPOSITION=(HexNAc)6(Hex)6(Fuc)1(NeuGc)2
GLYCAN_MASS=2951.0293
GLYCAN_TAXON=Others
RES
1b:b-dglc-HEX-1:5
2s:n-acetyl
3b:b-dglc-HEX-1:5
4s:n-acetyl
5b:b-dman-HEX-1:5
6b:a-dman-HEX-1:5
7b:b-dglc-HEX-1:5
8s:n-acetyl
9b:b-dgal-HEX-1:5
10b:a-dgro-dgal-NON-2:6|1:a|2:keto|3:d
11s:n-glycolyl
12b:b-dglc-HEX-1:5
13s:n-acetyl
14b:b-dgal-HEX-1:5
15b:a-dgro-dgal-NON-2:6|1:a|2:keto|3:d
16s:n-glycolyl
17b:b-dgal-HEX-1:5
18s:n-acetyl
19b:a-dman-HEX-1:5
20b:b-dglc-HEX-1:5
21s:n-acetyl
22b:b-dgal-HEX-1:5
23b:a-lgal-HEX-1:5|6:d
LIN
1:1d(2+1)2n
2:1o(4+1)3d
3:3d(2+1)4n
4:3o(4+1)5d
5:5o(3+1)6d
6:6o(2+1)7d
7:7d(2+1)8n
8:7o(4+1)9d
9:9o(6+2)10d
10:10d(5+1)11n
11:6o(4+1)12d
12:12d(2+1)13n
13:12o(4+1)14d
14:14o(3+2)15d
15:15d(5+1)16n
16:14o(4+1)17d
17:17d(2+1)18n
18:5o(6+1)19d
19:19o(2+1)20d
20:20d(2+1)21n
21:20o(4+1)22d
22:1o(6+1)23d
GLYCAN END

GLYCAN START
GLYCANID=38356
GLYCAN_CODE=
GLYCAN_COMPOSITION=(HexNAc)6(Hex)8(Fuc)1(NeuAc)1
GLYCAN_MASS=2952.049
GLYCAN_TAXON=Others
RES
1b:b-dglc-HEX-1:5
2s:n-acetyl
3b:b-dglc-HEX-1:5
4s:n-acetyl
5b:b-dman-HEX-1:5
6b:a-dman-HEX-1:5
7b:b-dglc-HEX-1:5
8s:n-acetyl
9b:b-dgal-HEX-1:5
10b:a-dgro-dgal-NON-2:6|1:a|2:keto|3:d
11s:n-acetyl
12b:b-dglc-HEX-1:5
13s:n-acetyl
14b:b-dgal-HEX-1:5
15b:a-dgal-HEX-1:5
16b:a-dman-HEX-1:5
17b:b-dglc-HEX-1:5
18s:n-acetyl
19b:b-dgal-HEX-1:5
20b:b-dglc-HEX-1:5
21s:n-acetyl
22b:b-dgal-HEX-1:5
23b:a-lgal-HEX-1:5|6:d
LIN
1:1d(2+1)2n
2:1o(4+1)3d
3:3d(2+1)4n
4:3o(4+1)5d
5:5o(3+1)6d
6:6o(2+1)7d
7:7d(2+1)8n
8:7o(4+1)9d
9:9o(6+2)10d
10:10d(5+1)11n
11:6o(4+1)12d
12:12d(2+1)13n
13:12o(4+1)14d
14:14o(3+1)15d
15:5o(6+1)16d
16:16o(2+1)17d
17:17d(2+1)18n
18:17o(4+1)19d
19:16o(6+1)20d
20:20d(2+1)21n
21:20o(4+1)22d
22:1o(6+1)23d
GLYCAN END

GLYCAN START
GLYCANID=38253
GLYCAN_CODE=
GLYCAN_COMPOSITION=(HexNAc)6(Hex)7(NeuGc)2
GLYCAN_MASS=2967.0244
GLYCAN_TAXON=Others
RES
1b:b-dglc-HEX-1:5
2s:n-acetyl
3b:b-dglc-HEX-1:5
4s:n-acetyl
5b:b-dman-HEX-1:5
6b:a-dman-HEX-1:5
7b:b-dglc-HEX-1:5
8s:n-acetyl
9b:b-dgal-HEX-1:5
10b:a-dgro-dgal-NON-2:6|1:a|2:keto|3:d
11s:n-glycolyl
12b:b-dglc-HEX-1:5
13s:n-acetyl
14b:b-dgal-HEX-1:5
15b:a-dgro-dgal-NON-2:6|1:a|2:keto|3:d
16s:n-glycolyl
17b:a-dman-HEX-1:5
18b:b-dglc-HEX-1:5
19s:n-acetyl
20b:b-dgal-HEX-1:5
21b:b-dglc-HEX-1:5
22s:n-acetyl
23b:b-dgal-HEX-1:5
LIN
1:1d(2+1)2n
2:1o(4+1)3d
3:3d(2+1)4n
4:3o(4+1)5d
5:5o(3+1)6d
6:6o(2+1)7d
7:7d(2+1)8n
8:7o(4+1)9d
9:9o(6+2)10d
10:10d(5+1)11n
11:6o(4+1)12d
12:12d(2+1)13n
13:12o(4+1)14d
14:14o(6+2)15d
15:15d(5+1)16n
16:5o(6+1)17d
17:17o(2+1)18d
18:18d(2+1)19n
19:18o(4+1)20d
20:17o(6+1)21d
21:21d(2+1)22n
22:21o(4+1)23d
GLYCAN END

GLYCAN START
GLYCANID=30715
GLYCAN_CODE=
GLYCAN_COMPOSITION=(HexNAc)7(Hex)8(NeuAc)1
GLYCAN_MASS=3009.071
GLYCAN_TAXON=Others
RES
1b:x-dglc-HEX-1:5
2s:n-acetyl
3b:b-dglc-HEX-1:5
4s:n-acetyl
5b:b-dman-HEX-1:5
6b:a-dman-HEX-1:5
7b:b-dglc-HEX-1:5
8s:n-acetyl
9b:b-dgal-HEX-1:5
10b:a-dgal-HEX-1:5
11b:b-dglc-HEX-1:5
12s:n-acetyl
13b:b-dgal-HEX-1:5
14b:b-dglc-HEX-1:5
15s:n-acetyl
16b:a-dman-HEX-1:5
17b:b-dglc-HEX-1:5
18s:n-acetyl
19b:b-dgal-HEX-1:5
20b:b-dglc-HEX-1:5
21s:n-acetyl
22b:b-dgal-HEX-1:5
23b:a-dgro-dgal-NON-2:6|1:a|2:keto|3:d
24s:n-acetyl
LIN
1:1d(2+1)2n
2:1o(4+1)3d
3:3d(2+1)4n
4:3o(4+1)5d
5:5o(3+1)6d
6:6o(2+1)7d
7:7d(2+1)8n
8:7o(4+1)9d
9:9o(3+1)10d
10:6o(4+1)11d
11:11d(2+1)12n
12:11o(4+1)13d
13:5o(4+1)14d
14:14d(2+1)15n
15:5o(6+1)16d
16:16o(2+1)17d
17:17d(2+1)18n
18:17o(4+1)19d
19:16o(6+1)20d
20:20d(2+1)21n
21:20o(4+1)22d
22:22o(3|6+2)23d
23:23d(5+1)24n
GLYCAN END

GLYCAN START
GLYCANID=28775
GLYCAN_CODE=
GLYCAN_COMPOSITION=(HexNAc)5(Hex)6(Fuc)1(NeuAc)2(NeuGc)1
GLYCAN_MASS=3023.0503
GLYCAN_TAXON=Others
RES
1b:x-dglc-HEX-1:5
2s:n-acetyl
3b:b-dglc-HEX-1:5
4s:n-acetyl
5b:b-dman-HEX-1:5
6b:a-dman-HEX-1:5
7b:b-dglc-HEX-1:5
8s:n-acetyl
9b:b-dgal-HEX-1:5
10b:a-dgro-dgal-NON-2:6|1:a|2:keto|3:d
11s:n-acetyl
12b:b-dglc-HEX-1:5
13s:n-acetyl
14b:b-dgal-HEX-1:5
15b:a-dgro-dgal-NON-2:6|1:a|2:keto|3:d
16s:n-glycolyl
17b:a-dman-HEX-1:5
18b:b-dglc-HEX-1:5
19s:n-acetyl
20b:b-dgal-HEX-1:5
21b:a-dgro-dgal-NON-2:6|1:a|2:keto|3:d
22s:n-acetyl
23b:a-lgal-HEX-1:5|6:d
LIN
1:1d(2+1)2n
2:1o(4+1)3d
3:3d(2+1)4n
4:3o(4+1)5d
5:5o(3+1)6d
6:6o(2+1)7d
7:7d(2+1)8n
8:7o(4+1)9d
9:9o(6+2)10d
10:10d(5+1)11n
11:6o(4+1)12d
12:12d(2+1)13n
13:12o(4+1)14d
14:14o(6+2)15d
15:15d(5+1)16n
16:5o(6+1)17d
17:17o(2+1)18d
18:18d(2+1)19n
19:18o(4+1)20d
20:20o(6+2)21d
21:21d(5+1)22n
22:1o(6+1)23d
GLYCAN END

GLYCAN START
GLYCANID=38315
GLYCAN_CODE=
GLYCAN_COMPOSITION=(HexNAc)7(Hex)8(NeuGc)1
GLYCAN_MASS=3025.066
GLYCAN_TAXON=Others
RES
1b:b-dglc-HEX-1:5
2s:n-acetyl
3b:b-dglc-HEX-1:5
4s:n-acetyl
5b:b-dman-HEX-1:5
6b:a-dman-HEX-1:5
7b:b-dglc-HEX-1:5
8s:n-acetyl
9b:b-dgal-HEX-1:5
10b:a-dgro-dgal-NON-2:6|1:a|2:keto|3:d
11s:n-glycolyl
12b:a-dman-HEX-1:5
13b:b-dglc-HEX-1:5
14s:n-acetyl
15b:b-dgal-HEX-1:5
16b:b-dglc-HEX-1:5
17s:n-acetyl
18b:b-dgal-HEX-1:5
19b:b-dglc-HEX-1:5
20s:n-acetyl
21b:b-dgal-HEX-1:5
22b:b-dglc-HEX-1:5
23s:n-acetyl
24b:b-dgal-HEX-1:5
LIN
1:1d(2+1)2n
2:1o(4+1)3d
3:3d(2+1)4n
4:3o(4+1)5d
5:5o(3+1)6d
6:6o(2+1)7d
7:7d(2+1)8n
8:7o(4+1)9d
9:9o(6+2)10d
10:10d(5+1)11n
11:5o(6+1)12d
12:12o(2+1)13d
13:13d(2+1)14n
14:13o(4+1)15d
15:15o(3+1)16d
16:16d(2+1)17n
17:16o(4+1)18d
18:18o(3+1)19d
19:19d(2+1)20n
20:19o(4+1)21d
21:21o(3+1)22d
22:22d(2+1)23n
23:22o(4+1)24d
GLYCAN END

GLYCAN START
GLYCANID=28759
GLYCAN_CODE=
GLYCAN_COMPOSITION=(HexNAc)5(Hex)6(Fuc)1(NeuAc)1(NeuGc)2
GLYCAN_MASS=3039.0452
GLYCAN_TAXON=Others
RES
1b:x-dglc-HEX-1:5
2s:n-acetyl
3b:b-dglc-HEX-1:5
4s:n-acetyl
5b:b-dman-HEX-1:5
6b:a-dman-HEX-1:5
7b:b-dglc-HEX-1:5
8s:n-acetyl
9b:b-dgal-HEX-1:5
10b:a-dgro-dgal-NON-2:6|1:a|2:keto|3:d
11s:n-glycolyl
12b:b-dglc-HEX-1:5
13s:n-acetyl
14b:b-dgal-HEX-1:5
15b:a-dgro-dgal-NON-2:6|1:a|2:keto|3:d
16s:n-acetyl
17b:a-dman-HEX-1:5
18b:b-dglc-HEX-1:5
19s:n-acetyl
20b:b-dgal-HEX-1:5
21b:a-dgro-dgal-NON-2:6|1:a|2:keto|3:d
22s:n-glycolyl
23b:a-lgal-HEX-1:5|6:d
LIN
1:1d(2+1)2n
2:1o(4+1)3d
3:3d(2+1)4n
4:3o(4+1)5d
5:5o(3+1)6d
6:6o(2+1)7d
7:7d(2+1)8n
8:7o(4+1)9d
9:9o(6+2)10d
10:10d(5+1)11n
11:6o(4+1)12d
12:12d(2+1)13n
13:12o(4+1)14d
14:14o(3+2)15d
15:15d(5+1)16n
16:5o(6+1)17d
17:17o(2+1)18d
18:18d(2+1)19n
19:18o(4+1)20d
20:20o(6+2)21d
21:21d(5+1)22n
22:1o(6+1)23d
GLYCAN END

GLYCAN START
GLYCANID=14080
GLYCAN_CODE=
GLYCAN_COMPOSITION=(HexNAc)6(Hex)5(Fuc)1(NeuAc)3
GLYCAN_MASS=3048.0825
GLYCAN_TAXON=Others
RES
1b:b-dglc-HEX-1:5
2s:n-acetyl
3b:b-dglc-HEX-1:5
4s:n-acetyl
5b:b-dman-HEX-1:5
6b:a-dman-HEX-1:5
7b:b-dglc-HEX-1:5
8s:n-acetyl
9b:b-dgal-HEX-1:5
10s:n-acetyl
11b:a-dgro-dgal-NON-2:6|1:a|2:keto|3:d
12s:n-acetyl
13b:a-dman-HEX-1:5
14b:b-dglc-HEX-1:5
15s:n-acetyl
16b:b-dgal-HEX-1:5
17b:a-dgro-dgal-NON-2:6|1:a|2:keto|3:d
18s:n-acetyl
19b:b-dglc-HEX-1:5
20s:n-acetyl
21b:b-dgal-HEX-1:5
22b:a-dgro-dgal-NON-2:6|1:a|2:keto|3:d
23s:n-acetyl
24b:a-lgal-HEX-1:5|6:d
LIN
1:1d(2+1)2n
2:1o(4+1)3d
3:3d(2+1)4n
4:3o(4+1)5d
5:5o(3+1)6d
6:6o(2+1)7d
7:7d(2+1)8n
8:7o(4+1)9d
9:9d(2+1)10n
10:9o(6+2)11d
11:11d(5+1)12n
12:5o(6+1)13d
13:13o(2+1)14d
14:14d(2+1)15n
15:14o(4+1)16d
16:16o(3+2)17d
17:17d(5+1)18n
18:13o(6+1)19d
19:19d(2+1)20n
20:19o(4+1)21d
21:21o(3+2)22d
22:22d(5+1)23n
23:1o(6+1)24d
GLYCAN END

GLYCAN START
GLYCANID=2066
GLYCAN_CODE=
GLYCAN_COMPOSITION=(HexNAc)5(Hex)6(Fuc)1(NeuGc)3
GLYCAN_MASS=3055.04
GLYCAN_TAXON=Others
RES
1b:b-dglc-HEX-1:5
2s:n-acetyl
3b:b-dglc-HEX-1:5
4s:n-acetyl
5b:b-dman-HEX-1:5
6b:a-dman-HEX-1:5
7b:b-dglc-HEX-1:5
8s:n-acetyl
9b:b-dgal-HEX-1:5
10b:a-dgro-dgal-NON-2:6|1:a|2:keto|3:d
11s:n-glycolyl
12b:b-dglc-HEX-1:5
13s:n-acetyl
14b:b-dgal-HEX-1:5
15b:a-dgro-dgal-NON-2:6|1:a|2:keto|3:d
16s:n-glycolyl
17b:a-dman-HEX-1:5
18b:b-dglc-HEX-1:5
19s:n-acetyl
20b:b-dgal-HEX-1:5
21b:a-dgro-dgal-NON-2:6|1:a|2:keto|3:d
22s:n-glycolyl
23b:a-lgal-HEX-1:5|6:d
LIN
1:1d(2+1)2n
2:1o(4+1)3d
3:3d(2+1)4n
4:3o(4+1)5d
5:5o(3+1)6d
6:6o(2+1)7d
7:7d(2+1)8n
8:7o(4+1)9d
9:9o(6+2)10d
10:10d(5+1)11n
11:6o(4+1)12d
12:12d(2+1)13n
13:12o(4+1)14d
14:14o(6+2)15d
15:15d(5+1)16n
16:5o(6+1)17d
17:17o(2+1)18d
18:18d(2+1)19n
19:18o(4+1)20d
20:20o(6+2)21d
21:21d(5+1)22n
22:1o(6+1)23d
GLYCAN END

GLYCAN START
GLYCANID=38112
GLYCAN_CODE=
GLYCAN_COMPOSITION=(HexNAc)6(Hex)5(Fuc)1(NeuAc)2(NeuGc)1
GLYCAN_MASS=3064.0774
GLYCAN_TAXON=Others
RES
1b:b-dglc-HEX-1:5
2s:n-acetyl
3b:b-dglc-HEX-1:5
4s:n-acetyl
5b:b-dman-HEX-1:5
6b:a-dman-HEX-1:5
7b:b-dglc-HEX-1:5
8s:n-acetyl
9b:b-dgal-HEX-1:5
10b:a-dgro-dgal-NON-2:6|1:a|2:keto|3:d
11s:n-glycolyl
12b:a-dman-HEX-1:5
13b:b-dglc-HEX-1:5
14s:n-acetyl
15b:b-dgal-HEX-1:5
16b:a-dgro-dgal-NON-2:6|1:a|2:keto|3:d
17s:n-acetyl
18b:b-dglc-HEX-1:5
19s:n-acetyl
20b:b-dgal-HEX-1:5
21s:n-acetyl
22b:a-dgro-dgal-NON-2:6|1:a|2:keto|3:d
23s:n-acetyl
24b:a-lgal-HEX-1:5|6:d
LIN
1:1d(2+1)2n
2:1o(4+1)3d
3:3d(2+1)4n
4:3o(4+1)5d
5:5o(3+1)6d
6:6o(2+1)7d
7:7d(2+1)8n
8:7o(4+1)9d
9:9o(3+2)10d
10:10d(5+1)11n
11:5o(6+1)12d
12:12o(2+1)13d
13:13d(2+1)14n
14:13o(4+1)15d
15:15o(3+2)16d
16:16d(5+1)17n
17:12o(6+1)18d
18:18d(2+1)19n
19:18o(4+1)20d
20:20d(2+1)21n
21:20o(6+2)22d
22:22d(5+1)23n
23:1o(6+1)24d
GLYCAN END

GLYCAN START
GLYCANID=31265
GLYCAN_CODE=
GLYCAN_COMPOSITION=(HexNAc)8(Hex)8(Fuc)1
GLYCAN_MASS=3067.1125
GLYCAN_TAXON=Others
RES
1b:x-dglc-HEX-1:5
2s:n-acetyl
3b:b-dglc-HEX-1:5
4s:n-acetyl
5b:b-dman-HEX-1:5
6b:a-dman-HEX-1:5
7b:b-dglc-HEX-1:5
8s:n-acetyl
9b:b-dgal-HEX-1:5
10b:b-dglc-HEX-1:5
11s:n-acetyl
12b:b-dgal-HEX-1:5
13b:b-dglc-HEX-1:5
14s:n-acetyl
15b:a-dman-HEX-1:5
16b:b-dglc-HEX-1:5
17s:n-acetyl
18b:b-dgal-HEX-1:5
19b:b-dglc-HEX-1:5
20s:n-acetyl
21b:b-dgal-HEX-1:5
22b:b-dglc-HEX-1:5
23s:n-acetyl
24b:b-dgal-HEX-1:5
25b:a-lgal-HEX-1:5|6:d
LIN
1:1d(2+1)2n
2:1o(4+1)3d
3:3d(2+1)4n
4:3o(4+1)5d
5:5o(3+1)6d
6:6o(2+1)7d
7:7d(2+1)8n
8:7o(4+1)9d
9:6o(4+1)10d
10:10d(2+1)11n
11:10o(4+1)12d
12:5o(4+1)13d
13:13d(2+1)14n
14:5o(6+1)15d
15:15o(2+1)16d
16:16d(2+1)17n
17:16o(4+1)18d
18:18o(3+1)19d
19:19d(2+1)20n
20:19o(4+1)21d
21:15o(6+1)22d
22:22d(2+1)23n
23:22o(4+1)24d
24:1o(6+1)25d
GLYCAN END

GLYCAN START
GLYCANID=38114
GLYCAN_CODE=
GLYCAN_COMPOSITION=(HexNAc)6(Hex)5(Fuc)1(NeuAc)1(NeuGc)2
GLYCAN_MASS=3080.072
GLYCAN_TAXON=Others
RES
1b:b-dglc-HEX-1:5
2s:n-acetyl
3b:b-dglc-HEX-1:5
4s:n-acetyl
5b:b-dman-HEX-1:5
6b:a-dman-HEX-1:5
7b:b-dglc-HEX-1:5
8s:n-acetyl
9b:b-dgal-HEX-1:5
10b:a-dgro-dgal-NON-2:6|1:a|2:keto|3:d
11s:n-glycolyl
12b:a-dman-HEX-1:5
13b:b-dglc-HEX-1:5
14s:n-acetyl
15b:b-dgal-HEX-1:5
16b:a-dgro-dgal-NON-2:6|1:a|2:keto|3:d
17s:n-acetyl
18b:b-dglc-HEX-1:5
19s:n-acetyl
20b:b-dgal-HEX-1:5
21s:n-acetyl
22b:a-dgro-dgal-NON-2:6|1:a|2:keto|3:d
23s:n-glycolyl
24b:a-lgal-HEX-1:5|6:d
LIN
1:1d(2+1)2n
2:1o(4+1)3d
3:3d(2+1)4n
4:3o(4+1)5d
5:5o(3+1)6d
6:6o(2+1)7d
7:7d(2+1)8n
8:7o(4+1)9d
9:9o(3+2)10d
10:10d(5+1)11n
11:5o(6+1)12d
12:12o(2+1)13d
13:13d(2+1)14n
14:13o(4+1)15d
15:15o(3+2)16d
16:16d(5+1)17n
17:12o(6+1)18d
18:18d(2+1)19n
19:18o(4+1)20d
20:20d(2+1)21n
21:20o(6+2)22d
22:22d(5+1)23n
23:1o(6+1)24d
GLYCAN END

GLYCAN START
GLYCANID=13860
GLYCAN_CODE=
GLYCAN_COMPOSITION=(HexNAc)6(Hex)7(Fuc)1(NeuAc)2
GLYCAN_MASS=3081.092
GLYCAN_TAXON=Others
RES
1b:b-dglc-HEX-1:5
2s:n-acetyl
3b:b-dglc-HEX-1:5
4s:n-acetyl
5b:b-dman-HEX-1:5
6b:a-dman-HEX-1:5
7b:b-dglc-HEX-1:5
8s:n-acetyl
9b:b-dgal-HEX-1:5
10b:b-dglc-HEX-1:5
11s:n-acetyl
12b:b-dgal-HEX-1:5
13b:a-dgro-dgal-NON-2:6|1:a|2:keto|3:d
14s:n-acetyl
15b:a-dman-HEX-1:5
16b:b-dglc-HEX-1:5
17s:n-acetyl
18b:b-dgal-HEX-1:5
19b:a-dgro-dgal-NON-2:6|1:a|2:keto|3:d
20s:n-acetyl
21b:b-dglc-HEX-1:5
22s:n-acetyl
23b:b-dgal-HEX-1:5
24b:a-lgal-HEX-1:5|6:d
LIN
1:1d(2+1)2n
2:1o(4+1)3d
3:3d(2+1)4n
4:3o(4+1)5d
5:5o(3+1)6d
6:6o(2+1)7d
7:7d(2+1)8n
8:7o(4+1)9d
9:6o(4+1)10d
10:10d(2+1)11n
11:10o(4+1)12d
12:12o(3+2)13d
13:13d(5+1)14n
14:5o(6+1)15d
15:15o(2+1)16d
16:16d(2+1)17n
17:16o(4+1)18d
18:18o(3+2)19d
19:19d(5+1)20n
20:15o(6+1)21d
21:21d(2+1)22n
22:21o(4+1)23d
23:1o(6+1)24d
GLYCAN END

GLYCAN START
GLYCANID=13427
GLYCAN_CODE=
GLYCAN_COMPOSITION=(HexNAc)8(Hex)9
GLYCAN_MASS=3083.1074
GLYCAN_TAXON=Others
RES
1b:b-dglc-HEX-1:5
2s:n-acetyl
3b:b-dglc-HEX-1:5
4s:n-acetyl
5b:b-dman-HEX-1:5
6b:a-dman-HEX-1:5
7b:b-dglc-HEX-1:5
8s:n-acetyl
9b:b-dgal-HEX-1:5
10b:b-dglc-HEX-1:5
11s:n-acetyl
12b:b-dgal-HEX-1:5
13b:a-dman-HEX-1:5
14b:b-dglc-HEX-1:5
15s:n-acetyl
16b:b-dgal-HEX-1:5
17b:b-dglc-HEX-1:5
18s:n-acetyl
19b:b-dgal-HEX-1:5
20b:b-dglc-HEX-1:5
21s:n-acetyl
22b:b-dgal-HEX-1:5
23b:b-dglc-HEX-1:5
24s:n-acetyl
25b:b-dgal-HEX-1:5
LIN
1:1d(2+1)2n
2:1o(4+1)3d
3:3d(2+1)4n
4:3o(4+1)5d
5:5o(3+1)6d
6:6o(2+1)7d
7:7d(2+1)8n
8:7o(4+1)9d
9:6o(4+1)10d
10:10d(2+1)11n
11:10o(4+1)12d
12:5o(6+1)13d
13:13o(2+1)14d
14:14d(2+1)15n
15:14o(4+1)16d
16:16o(3+1)17d
17:17d(2+1)18n
18:17o(4+1)19d
19:13o(6+1)20d
20:20d(2+1)21n
21:20o(4+1)22d
22:22o(3+1)23d
23:23d(2+1)24n
24:23o(4+1)25d
GLYCAN END

GLYCAN START
GLYCANID=38117
GLYCAN_CODE=
GLYCAN_COMPOSITION=(HexNAc)6(Hex)5(Fuc)1(NeuGc)3
GLYCAN_MASS=3096.067
GLYCAN_TAXON=Others
RES
1b:b-dglc-HEX-1:5
2s:n-acetyl
3b:b-dglc-HEX-1:5
4s:n-acetyl
5b:b-dman-HEX-1:5
6b:a-dman-HEX-1:5
7b:b-dglc-HEX-1:5
8s:n-acetyl
9b:b-dgal-HEX-1:5
10b:a-dgro-dgal-NON-2:6|1:a|2:keto|3:d
11s:n-glycolyl
12b:a-dman-HEX-1:5
13b:b-dglc-HEX-1:5
14s:n-acetyl
15b:b-dgal-HEX-1:5
16b:a-dgro-dgal-NON-2:6|1:a|2:keto|3:d
17s:n-glycolyl
18b:b-dglc-HEX-1:5
19s:n-acetyl
20b:b-dgal-HEX-1:5
21s:n-acetyl
22b:a-dgro-dgal-NON-2:6|1:a|2:keto|3:d
23s:n-glycolyl
24b:a-lgal-HEX-1:5|6:d
LIN
1:1d(2+1)2n
2:1o(4+1)3d
3:3d(2+1)4n
4:3o(4+1)5d
5:5o(3+1)6d
6:6o(2+1)7d
7:7d(2+1)8n
8:7o(4+1)9d
9:9o(3+2)10d
10:10d(5+1)11n
11:5o(6+1)12d
12:12o(2+1)13d
13:13d(2+1)14n
14:13o(4+1)15d
15:15o(3+2)16d
16:16d(5+1)17n
17:12o(6+1)18d
18:18d(2+1)19n
19:18o(4+1)20d
20:20d(2+1)21n
21:20o(6+2)22d
22:22d(5+1)23n
23:1o(6+1)24d
GLYCAN END

GLYCAN START
GLYCANID=10249
GLYCAN_CODE=
GLYCAN_COMPOSITION=(HexNAc)6(Hex)11(Fuc)1
GLYCAN_MASS=3147.1108
GLYCAN_TAXON=Others
RES
1b:x-dglc-HEX-x:x
2s:n-acetyl
3b:b-dglc-HEX-1:5
4s:n-acetyl
5b:b-dman-HEX-1:5
6b:a-dman-HEX-1:5
7b:b-dglc-HEX-1:5
8s:n-acetyl
9b:b-dgal-HEX-1:5
10b:a-dgal-HEX-1:5
11b:b-dglc-HEX-1:5
12s:n-acetyl
13b:b-dgal-HEX-1:5
14b:a-dgal-HEX-1:5
15b:a-dman-HEX-1:5
16b:b-dglc-HEX-1:5
17s:n-acetyl
18b:b-dgal-HEX-1:5
19b:a-dgal-HEX-1:5
20b:b-dglc-HEX-1:5
21s:n-acetyl
22b:b-dgal-HEX-1:5
23b:a-dgal-HEX-1:5
24b:a-lgal-HEX-1:5|6:d
LIN
1:1d(2+1)2n
2:1o(4+1)3d
3:3d(2+1)4n
4:3o(4+1)5d
5:5o(3+1)6d
6:6o(2+1)7d
7:7d(2+1)8n
8:7o(4+1)9d
9:9o(3+1)10d
10:6o(4+1)11d
11:11d(2+1)12n
12:11o(4+1)13d
13:13o(3+1)14d
14:5o(6+1)15d
15:15o(2+1)16d
16:16d(2+1)17n
17:16o(4+1)18d
18:18o(3+1)19d
19:15o(6+1)20d
20:20d(2+1)21n
21:20o(4+1)22d
22:22o(3+1)23d
23:1o(6+1)24d
GLYCAN END

GLYCAN START
GLYCANID=13630
GLYCAN_CODE=
GLYCAN_COMPOSITION=(HexNAc)10(Hex)7
GLYCAN_MASS=3165.1614
GLYCAN_TAXON=Others
RES
1b:b-dglc-HEX-1:5
2s:n-acetyl
3b:b-dglc-HEX-1:5
4s:n-acetyl
5b:b-dman-HEX-1:5
6b:a-dman-HEX-1:5
7b:b-dglc-HEX-1:5
8s:n-acetyl
9b:b-dgal-HEX-1:5
10b:b-dglc-HEX-1:5
11s:n-acetyl
12b:b-dglc-HEX-1:5
13s:n-acetyl
14b:b-dgal-HEX-1:5
15b:b-dglc-HEX-1:5
16s:n-acetyl
17b:a-dman-HEX-1:5
18b:b-dglc-HEX-1:5
19s:n-acetyl
20b:b-dgal-HEX-1:5
21b:b-dglc-HEX-1:5
22s:n-acetyl
23b:b-dglc-HEX-1:5
24s:n-acetyl
25b:b-dgal-HEX-1:5
26b:b-dglc-HEX-1:5
27s:n-acetyl
LIN
1:1d(2+1)2n
2:1o(4+1)3d
3:3d(2+1)4n
4:3o(4+1)5d
5:5o(3+1)6d
6:6o(2+1)7d
7:7d(2+1)8n
8:7o(4+1)9d
9:9o(3+1)10d
10:10d(2+1)11n
11:6o(4+1)12d
12:12d(2+1)13n
13:12o(4+1)14d
14:14o(3+1)15d
15:15d(2+1)16n
16:5o(6+1)17d
17:17o(2+1)18d
18:18d(2+1)19n
19:18o(4+1)20d
20:20o(3+1)21d
21:21d(2+1)22n
22:17o(6+1)23d
23:23d(2+1)24n
24:23o(4+1)25d
25:25o(3+1)26d
26:26d(2+1)27n
GLYCAN END

GLYCAN START
GLYCANID=38139
GLYCAN_CODE=
GLYCAN_COMPOSITION=(HexNAc)6(Hex)6(Fuc)1(NeuAc)2(NeuGc)1
GLYCAN_MASS=3226.13
GLYCAN_TAXON=Others
RES
1b:b-dglc-HEX-1:5
2s:n-acetyl
3b:b-dglc-HEX-1:5
4s:n-acetyl
5b:b-dman-HEX-1:5
6b:a-dman-HEX-1:5
7b:b-dglc-HEX-1:5
8s:n-acetyl
9b:b-dgal-HEX-1:5
10b:a-dgro-dgal-NON-2:6|1:a|2:keto|3:d
11s:n-glycolyl
12b:b-dglc-HEX-1:5
13s:n-acetyl
14b:b-dgal-HEX-1:5
15b:a-dgro-dgal-NON-2:6|1:a|2:keto|3:d
16s:n-acetyl
17b:b-dglc-HEX-1:5
18s:n-acetyl
19b:a-dman-HEX-1:5
20b:b-dglc-HEX-1:5
21s:n-acetyl
22b:b-dgal-HEX-1:5
23b:a-dgro-dgal-NON-2:6|1:a|2:keto|3:d
24s:n-acetyl
25b:a-lgal-HEX-1:5|6:d
LIN
1:1d(2+1)2n
2:1o(4+1)3d
3:3d(2+1)4n
4:3o(4+1)5d
5:5o(3+1)6d
6:6o(2+1)7d
7:7d(2+1)8n
8:7o(4+1)9d
9:9o(3+2)10d
10:10d(5+1)11n
11:6o(4+1)12d
12:12d(2+1)13n
13:12o(4+1)14d
14:14o(3+2)15d
15:15d(5+1)16n
16:5o(4+1)17d
17:17d(2+1)18n
18:5o(6+1)19d
19:19o(2+1)20d
20:20d(2+1)21n
21:20o(4+1)22d
22:22o(3+2)23d
23:23d(5+1)24n
24:1o(6+1)25d
GLYCAN END

GLYCAN START
GLYCANID=30440
GLYCAN_CODE=
GLYCAN_COMPOSITION=(HexNAc)6(Hex)7(NeuAc)3
GLYCAN_MASS=3226.13
GLYCAN_TAXON=Others
RES
1b:x-dglc-HEX-1:5
2s:n-acetyl
3b:b-dglc-HEX-1:5
4s:n-acetyl
5b:b-dman-HEX-1:5
6b:a-dman-HEX-1:5
7b:b-dglc-HEX-1:5
8s:n-acetyl
9b:b-dgal-HEX-1:5
10b:a-dgro-dgal-NON-2:6|1:a|2:keto|3:d
11s:n-acetyl
12b:b-dglc-HEX-1:5
13s:n-acetyl
14b:b-dgal-HEX-1:5
15b:a-dman-HEX-1:5
16b:b-dglc-HEX-1:5
17s:n-acetyl
18b:b-dgal-HEX-1:5
19b:a-dgro-dgal-NON-2:6|1:a|2:keto|3:d
20s:n-acetyl
21b:b-dglc-HEX-1:5
22s:n-acetyl
23b:b-dgal-HEX-1:5
24b:a-dgro-dgal-NON-2:6|1:a|2:keto|3:d
25s:n-acetyl
LIN
1:1d(2+1)2n
2:1o(4+1)3d
3:3d(2+1)4n
4:3o(4+1)5d
5:5o(3+1)6d
6:6o(2+1)7d
7:7d(2+1)8n
8:7o(4+1)9d
9:9o(3|6+2)10d
10:10d(5+1)11n
11:6o(4+1)12d
12:12d(2+1)13n
13:12o(4+1)14d
14:5o(6+1)15d
15:15o(2+1)16d
16:16d(2+1)17n
17:16o(4+1)18d
18:18o(3|6+2)19d
19:19d(5+1)20n
20:15o(6+1)21d
21:21d(2+1)22n
22:21o(4+1)23d
23:23o(3|6+2)24d
24:24d(5+1)25n
GLYCAN END

GLYCAN START
GLYCANID=13462
GLYCAN_CODE=
GLYCAN_COMPOSITION=(HexNAc)8(Hex)9(Fuc)1
GLYCAN_MASS=3229.1648
GLYCAN_TAXON=Others
RES
1b:b-dglc-HEX-1:5
2s:n-acetyl
3b:b-dglc-HEX-1:5
4s:n-acetyl
5b:b-dman-HEX-1:5
6b:a-dman-HEX-1:5
7b:b-dglc-HEX-1:5
8s:n-acetyl
9b:b-dgal-HEX-1:5
10b:b-dglc-HEX-1:5
11s:n-acetyl
12b:b-dgal-HEX-1:5
13b:a-dman-HEX-1:5
14b:b-dglc-HEX-1:5
15s:n-acetyl
16b:b-dgal-HEX-1:5
17b:b-dglc-HEX-1:5
18s:n-acetyl
19b:b-dgal-HEX-1:5
20b:b-dglc-HEX-1:5
21s:n-acetyl
22b:b-dgal-HEX-1:5
23b:b-dglc-HEX-1:5
24s:n-acetyl
25b:b-dgal-HEX-1:5
26b:a-lgal-HEX-1:5|6:d
LIN
1:1d(2+1)2n
2:1o(4+1)3d
3:3d(2+1)4n
4:3o(4+1)5d
5:5o(3+1)6d
6:6o(2+1)7d
7:7d(2+1)8n
8:7o(4+1)9d
9:6o(4+1)10d
10:10d(2+1)11n
11:10o(4+1)12d
12:5o(6+1)13d
13:13o(2+1)14d
14:14d(2+1)15n
15:14o(4+1)16d
16:16o(3+1)17d
17:17d(2+1)18n
18:17o(4+1)19d
19:13o(6+1)20d
20:20d(2+1)21n
21:20o(4+1)22d
22:22o(3+1)23d
23:23d(2+1)24n
24:23o(4+1)25d
25:1o(6+1)26d
GLYCAN END

GLYCAN START
GLYCANID=30442
GLYCAN_CODE=
GLYCAN_COMPOSITION=(HexNAc)6(Hex)7(NeuAc)2(NeuGc)1
GLYCAN_MASS=3242.1248
GLYCAN_TAXON=Others
RES
1b:x-dglc-HEX-1:5
2s:n-acetyl
3b:b-dglc-HEX-1:5
4s:n-acetyl
5b:b-dman-HEX-1:5
6b:a-dman-HEX-1:5
7b:b-dglc-HEX-1:5
8s:n-acetyl
9b:b-dgal-HEX-1:5
10b:a-dgro-dgal-NON-2:6|1:a|2:keto|3:d
11s:n-glycolyl
12b:b-dglc-HEX-1:5
13s:n-acetyl
14b:b-dgal-HEX-1:5
15b:a-dman-HEX-1:5
16b:b-dglc-HEX-1:5
17s:n-acetyl
18b:b-dgal-HEX-1:5
19b:a-dgro-dgal-NON-2:6|1:a|2:keto|3:d
20s:n-acetyl
21b:b-dglc-HEX-1:5
22s:n-acetyl
23b:b-dgal-HEX-1:5
24b:a-dgro-dgal-NON-2:6|1:a|2:keto|3:d
25s:n-acetyl
LIN
1:1d(2+1)2n
2:1o(4+1)3d
3:3d(2+1)4n
4:3o(4+1)5d
5:5o(3+1)6d
6:6o(2+1)7d
7:7d(2+1)8n
8:7o(4+1)9d
9:9o(3|6+2)10d
10:10d(5+1)11n
11:6o(4+1)12d
12:12d(2+1)13n
13:12o(4+1)14d
14:5o(6+1)15d
15:15o(2+1)16d
16:16d(2+1)17n
17:16o(4+1)18d
18:18o(3|6+2)19d
19:19d(5+1)20n
20:15o(6+1)21d
21:21d(2+1)22n
22:21o(4+1)23d
23:23o(3|6+2)24d
24:24d(5+1)25n
GLYCAN END

GLYCAN START
GLYCANID=38141
GLYCAN_CODE=
GLYCAN_COMPOSITION=(HexNAc)6(Hex)6(Fuc)1(NeuAc)1(NeuGc)2
GLYCAN_MASS=3242.1245
GLYCAN_TAXON=Others
RES
1b:b-dglc-HEX-1:5
2s:n-acetyl
3b:b-dglc-HEX-1:5
4s:n-acetyl
5b:b-dman-HEX-1:5
6b:a-dman-HEX-1:5
7b:b-dglc-HEX-1:5
8s:n-acetyl
9b:b-dgal-HEX-1:5
10b:a-dgro-dgal-NON-2:6|1:a|2:keto|3:d
11s:n-glycolyl
12b:b-dglc-HEX-1:5
13s:n-acetyl
14b:b-dgal-HEX-1:5
15b:a-dgro-dgal-NON-2:6|1:a|2:keto|3:d
16s:n-glycolyl
17b:b-dglc-HEX-1:5
18s:n-acetyl
19b:a-dman-HEX-1:5
20b:b-dglc-HEX-1:5
21s:n-acetyl
22b:b-dgal-HEX-1:5
23b:a-dgro-dgal-NON-2:6|1:a|2:keto|3:d
24s:n-acetyl
25b:a-lgal-HEX-1:5|6:d
LIN
1:1d(2+1)2n
2:1o(4+1)3d
3:3d(2+1)4n
4:3o(4+1)5d
5:5o(3+1)6d
6:6o(2+1)7d
7:7d(2+1)8n
8:7o(4+1)9d
9:9o(3+2)10d
10:10d(5+1)11n
11:6o(4+1)12d
12:12d(2+1)13n
13:12o(4+1)14d
14:14o(3+2)15d
15:15d(5+1)16n
16:5o(4+1)17d
17:17d(2+1)18n
18:5o(6+1)19d
19:19o(2+1)20d
20:20d(2+1)21n
21:20o(4+1)22d
22:22o(3+2)23d
23:23d(5+1)24n
24:1o(6+1)25d
GLYCAN END

GLYCAN START
GLYCANID=38258
GLYCAN_CODE=
GLYCAN_COMPOSITION=(HexNAc)6(Hex)7(Fuc)4(NeuGc)1
GLYCAN_MASS=3244.1633
GLYCAN_TAXON=Others
RES
1b:b-dglc-HEX-1:5
2s:n-acetyl
3b:b-dglc-HEX-1:5
4s:n-acetyl
5b:b-dman-HEX-1:5
6b:a-dman-HEX-1:5
7b:b-dglc-HEX-1:5
8s:n-acetyl
9b:a-lgal-HEX-1:5|6:d
10b:b-dgal-HEX-1:5
11b:b-dglc-HEX-1:5
12s:n-acetyl
13b:b-dgal-HEX-1:5
14b:a-dgro-dgal-NON-2:6|1:a|2:keto|3:d
15s:n-glycolyl
16b:a-dman-HEX-1:5
17b:b-dglc-HEX-1:5
18s:n-acetyl
19b:a-lgal-HEX-1:5|6:d
20b:b-dgal-HEX-1:5
21b:b-dglc-HEX-1:5
22s:n-acetyl
23b:a-lgal-HEX-1:5|6:d
24b:b-dgal-HEX-1:5
25b:a-lgal-HEX-1:5|6:d
LIN
1:1d(2+1)2n
2:1o(4+1)3d
3:3d(2+1)4n
4:3o(4+1)5d
5:5o(3+1)6d
6:6o(2+1)7d
7:7d(2+1)8n
8:7o(3+1)9d
9:7o(4+1)10d
10:10o(3+1)11d
11:11d(2+1)12n
12:11o(4+1)13d
13:13o(6+2)14d
14:14d(5+1)15n
15:5o(6+1)16d
16:16o(2+1)17d
17:17d(2+1)18n
18:17o(3+1)19d
19:17o(4+1)20d
20:20o(3+1)21d
21:21d(2+1)22n
22:21o(3+1)23d
23:21o(4+1)24d
24:1o(6+1)25d
GLYCAN END

GLYCAN START
GLYCANID=38142
GLYCAN_CODE=
GLYCAN_COMPOSITION=(HexNAc)6(Hex)6(Fuc)1(NeuGc)3
GLYCAN_MASS=3258.1194
GLYCAN_TAXON=Others
RES
1b:b-dglc-HEX-1:5
2s:n-acetyl
3b:b-dglc-HEX-1:5
4s:n-acetyl
5b:b-dman-HEX-1:5
6b:a-dman-HEX-1:5
7b:b-dglc-HEX-1:5
8s:n-acetyl
9b:b-dgal-HEX-1:5
10b:a-dgro-dgal-NON-2:6|1:a|2:keto|3:d
11s:n-glycolyl
12b:b-dglc-HEX-1:5
13s:n-acetyl
14b:b-dgal-HEX-1:5
15b:a-dgro-dgal-NON-2:6|1:a|2:keto|3:d
16s:n-glycolyl
17b:b-dglc-HEX-1:5
18s:n-acetyl
19b:a-dman-HEX-1:5
20b:b-dglc-HEX-1:5
21s:n-acetyl
22b:b-dgal-HEX-1:5
23b:a-dgro-dgal-NON-2:6|1:a|2:keto|3:d
24s:n-glycolyl
25b:a-lgal-HEX-1:5|6:d
LIN
1:1d(2+1)2n
2:1o(4+1)3d
3:3d(2+1)4n
4:3o(4+1)5d
5:5o(3+1)6d
6:6o(2+1)7d
7:7d(2+1)8n
8:7o(4+1)9d
9:9o(3+2)10d
10:10d(5+1)11n
11:6o(4+1)12d
12:12d(2+1)13n
13:12o(4+1)14d
14:14o(3+2)15d
15:15d(5+1)16n
16:5o(4+1)17d
17:17d(2+1)18n
18:5o(6+1)19d
19:19o(2+1)20d
20:20d(2+1)21n
21:20o(4+1)22d
22:22o(3+2)23d
23:23d(5+1)24n
24:1o(6+1)25d
GLYCAN END

GLYCAN START
GLYCANID=2434
GLYCAN_CODE=
GLYCAN_COMPOSITION=(HexNAc)6(Hex)10(Fuc)1(NeuAc)1
GLYCAN_MASS=3276.1538
GLYCAN_TAXON=Others
RES
1b:b-dglc-HEX-1:5
2s:n-acetyl
3b:b-dglc-HEX-1:5
4s:n-acetyl
5b:b-dman-HEX-1:5
6b:a-dman-HEX-1:5
7b:b-dglc-HEX-1:5
8s:n-acetyl
9b:b-dgal-HEX-1:5
10b:a-dgro-dgal-NON-2:6|1:a|2:keto|3:d
11s:n-acetyl
12b:b-dglc-HEX-1:5
13s:n-acetyl
14b:b-dgal-HEX-1:5
15b:a-dgal-HEX-1:5
16b:a-dman-HEX-1:5
17b:b-dglc-HEX-1:5
18s:n-acetyl
19b:b-dgal-HEX-1:5
20b:a-dgal-HEX-1:5
21b:b-dglc-HEX-1:5
22s:n-acetyl
23b:b-dgal-HEX-1:5
24b:a-dgal-HEX-1:5
25b:a-lgal-HEX-1:5|6:d
LIN
1:1d(2+1)2n
2:1o(4+1)3d
3:3d(2+1)4n
4:3o(4+1)5d
5:5o(3+1)6d
6:6o(2+1)7d
7:7d(2+1)8n
8:7o(4+1)9d
9:9o(6+2)10d
10:10d(5+1)11n
11:6o(4+1)12d
12:12d(2+1)13n
13:12o(4+1)14d
14:14o(3+1)15d
15:5o(6+1)16d
16:16o(2+1)17d
17:17d(2+1)18n
18:17o(4+1)19d
19:19o(3+1)20d
20:16o(6+1)21d
21:21d(2+1)22n
22:21o(4+1)23d
23:23o(3+1)24d
24:1o(6+1)25d
GLYCAN END

GLYCAN START
GLYCANID=12920
GLYCAN_CODE=
GLYCAN_COMPOSITION=(HexNAc)7(Hex)7(Fuc)1(NeuAc)2
GLYCAN_MASS=3284.1714
GLYCAN_TAXON=Others
RES
1b:x-dglc-HEX-x:x
2s:n-acetyl
3b:b-dglc-HEX-1:5
4s:n-acetyl
5b:b-dman-HEX-1:5
6b:a-dman-HEX-1:5
7b:b-dglc-HEX-1:5
8s:n-acetyl
9b:b-dgal-HEX-1:5
10b:a-dgro-dgal-NON-2:6|1:a|2:keto|3:d
11s:n-acetyl
12b:b-dglc-HEX-1:5
13s:n-acetyl
14b:b-dgal-HEX-1:5
15b:b-dglc-HEX-1:5
16s:n-acetyl
17b:a-dman-HEX-1:5
18b:b-dglc-HEX-1:5
19s:n-acetyl
20b:b-dgal-HEX-1:5
21b:a-dgro-dgal-NON-2:6|1:a|2:keto|3:d
22s:n-acetyl
23b:b-dglc-HEX-1:5
24s:n-acetyl
25b:b-dgal-HEX-1:5
26b:a-lgal-HEX-1:5|6:d
LIN
1:1d(2+1)2n
2:1o(4+1)3d
3:3d(2+1)4n
4:3o(4+1)5d
5:5o(3+1)6d
6:6o(2+1)7d
7:7d(2+1)8n
8:7o(4+1)9d
9:9o(6+2)10d
10:10d(5+1)11n
11:6o(4+1)12d
12:12d(2+1)13n
13:12o(4+1)14d
14:5o(4+1)15d
15:15d(2+1)16n
16:5o(6+1)17d
17:17o(2+1)18d
18:18d(2+1)19n
19:18o(4+1)20d
20:20o(6+2)21d
21:21d(5+1)22n
22:17o(4+1)23d
23:23d(2+1)24n
24:23o(4+1)25d
25:1o(6+1)26d
GLYCAN END

GLYCAN START
GLYCANID=31096
GLYCAN_CODE=
GLYCAN_COMPOSITION=(HexNAc)6(Hex)10(Fuc)1(NeuGc)1
GLYCAN_MASS=3292.1487
GLYCAN_TAXON=Others
RES
1b:x-dglc-HEX-1:5
2s:n-acetyl
3b:b-dglc-HEX-1:5
4s:n-acetyl
5b:b-dman-HEX-1:5
6b:a-dman-HEX-1:5
7b:b-dglc-HEX-1:5
8s:n-acetyl
9b:b-dgal-HEX-1:5
10b:a-dgal-HEX-1:5
11b:b-dglc-HEX-1:5
12s:n-acetyl
13b:b-dgal-HEX-1:5
14b:a-dgro-dgal-NON-2:6|1:a|2:keto|3:d
15s:n-glycolyl
16b:a-dman-HEX-1:5
17b:b-dglc-HEX-1:5
18s:n-acetyl
19b:b-dgal-HEX-1:5
20b:a-dgal-HEX-1:5
21b:b-dglc-HEX-1:5
22s:n-acetyl
23b:b-dgal-HEX-1:5
24b:a-dgal-HEX-1:5
25b:a-lgal-HEX-1:5|6:d
LIN
1:1d(2+1)2n
2:1o(4+1)3d
3:3d(2+1)4n
4:3o(4+1)5d
5:5o(3+1)6d
6:6o(2+1)7d
7:7d(2+1)8n
8:7o(4+1)9d
9:9o(3+1)10d
10:6o(4+1)11d
11:11d(2+1)12n
12:11o(4+1)13d
13:13o(3|6+2)14d
14:14d(5+1)15n
15:5o(6+1)16d
16:16o(2+1)17d
17:17d(2+1)18n
18:17o(4+1)19d
19:19o(3+1)20d
20:16o(6+1)21d
21:21d(2+1)22n
22:21o(4+1)23d
23:23o(3+1)24d
24:1o(6+1)25d
GLYCAN END

GLYCAN START
GLYCANID=28770
GLYCAN_CODE=
GLYCAN_COMPOSITION=(HexNAc)6(Hex)7(Fuc)1(NeuAc)3
GLYCAN_MASS=3372.1875
GLYCAN_TAXON=Others
RES
1b:x-dglc-HEX-1:5
2s:n-acetyl
3b:b-dglc-HEX-1:5
4s:n-acetyl
5b:b-dman-HEX-1:5
6b:a-dman-HEX-1:5
7b:b-dglc-HEX-1:5
8s:n-acetyl
9b:b-dgal-HEX-1:5
10b:a-dgro-dgal-NON-2:6|1:a|2:keto|3:d
11s:n-acetyl
12b:b-dglc-HEX-1:5
13s:n-acetyl
14b:b-dgal-HEX-1:5
15b:a-dgro-dgal-NON-2:6|1:a|2:keto|3:d
16s:n-acetyl
17b:a-dman-HEX-1:5
18b:b-dglc-HEX-1:5
19s:n-acetyl
20b:b-dgal-HEX-1:5
21b:b-dglc-HEX-1:5
22s:n-acetyl
23b:b-dgal-HEX-1:5
24b:a-dgro-dgal-NON-2:6|1:a|2:keto|3:d
25s:n-acetyl
26b:a-lgal-HEX-1:5|6:d
LIN
1:1d(2+1)2n
2:1o(4+1)3d
3:3d(2+1)4n
4:3o(4+1)5d
5:5o(3+1)6d
6:6o(2+1)7d
7:7d(2+1)8n
8:7o(4+1)9d
9:9o(3+2)10d
10:10d(5+1)11n
11:6o(4+1)12d
12:12d(2+1)13n
13:12o(4+1)14d
14:14o(3+2)15d
15:15d(5+1)16n
16:5o(6+1)17d
17:17o(2+1)18d
18:18d(2+1)19n
19:18o(4+1)20d
20:20o(3+1)21d
21:21d(2+1)22n
22:21o(4+1)23d
23:23o(3+2)24d
24:24d(5+1)25n
25:1o(6+1)26d
GLYCAN END

GLYCAN START
GLYCANID=30946
GLYCAN_CODE=
GLYCAN_COMPOSITION=(HexNAc)6(Hex)9(Fuc)1(NeuAc)2
GLYCAN_MASS=3405.1968
GLYCAN_TAXON=Others
RES
1b:x-dglc-HEX-1:5
2s:n-acetyl
3b:b-dglc-HEX-1:5
4s:n-acetyl
5b:b-dman-HEX-1:5
6b:a-dman-HEX-1:5
7b:b-dglc-HEX-1:5
8s:n-acetyl
9b:b-dgal-HEX-1:5
10b:a-dgal-HEX-1:5
11b:b-dglc-HEX-1:5
12s:n-acetyl
13b:b-dgal-HEX-1:5
14b:a-dgal-HEX-1:5
15b:a-dman-HEX-1:5
16b:b-dglc-HEX-1:5
17s:n-acetyl
18b:b-dgal-HEX-1:5
19b:a-dgro-dgal-NON-2:6|1:a|2:keto|3:d
20s:n-acetyl
21b:b-dglc-HEX-1:5
22s:n-acetyl
23b:b-dgal-HEX-1:5
24b:a-dgro-dgal-NON-2:6|1:a|2:keto|3:d
25s:n-acetyl
26b:a-lgal-HEX-1:5|6:d
LIN
1:1d(2+1)2n
2:1o(4+1)3d
3:3d(2+1)4n
4:3o(4+1)5d
5:5o(3+1)6d
6:6o(2+1)7d
7:7d(2+1)8n
8:7o(4+1)9d
9:9o(3+1)10d
10:6o(4+1)11d
11:11d(2+1)12n
12:11o(4+1)13d
13:13o(3+1)14d
14:5o(6+1)15d
15:15o(2+1)16d
16:16d(2+1)17n
17:16o(4+1)18d
18:18o(3|6+2)19d
19:19d(5+1)20n
20:15o(6+1)21d
21:21d(2+1)22n
22:21o(4+1)23d
23:23o(3|6+2)24d
24:24d(5+1)25n
25:1o(6+1)26d
GLYCAN END

GLYCAN START
GLYCANID=38331
GLYCAN_CODE=
GLYCAN_COMPOSITION=(HexNAc)6(Hex)9(Fuc)1(NeuAc)1(NeuGc)1
GLYCAN_MASS=3421.1917
GLYCAN_TAXON=Others
RES
1b:b-dglc-HEX-1:5
2s:n-acetyl
3b:b-dglc-HEX-1:5
4s:n-acetyl
5b:b-dman-HEX-1:5
6b:a-dman-HEX-1:5
7b:b-dglc-HEX-1:5
8s:n-acetyl
9b:b-dgal-HEX-1:5
10b:a-dgro-dgal-NON-2:6|1:a|2:keto|3:d
11s:n-acetyl
12b:b-dglc-HEX-1:5
13s:n-acetyl
14b:b-dgal-HEX-1:5
15b:a-dgal-HEX-1:5
16b:a-dman-HEX-1:5
17b:b-dglc-HEX-1:5
18s:n-acetyl
19b:b-dgal-HEX-1:5
20b:a-dgro-dgal-NON-2:6|1:a|2:keto|3:d
21s:n-glycolyl
22b:b-dglc-HEX-1:5
23s:n-acetyl
24b:b-dgal-HEX-1:5
25b:a-dgal-HEX-1:5
26b:a-lgal-HEX-1:5|6:d
LIN
1:1d(2+1)2n
2:1o(4+1)3d
3:3d(2+1)4n
4:3o(4+1)5d
5:5o(3+1)6d
6:6o(2+1)7d
7:7d(2+1)8n
8:7o(4+1)9d
9:9o(6+2)10d
10:10d(5+1)11n
11:6o(4+1)12d
12:12d(2+1)13n
13:12o(4+1)14d
14:14o(3+1)15d
15:5o(6+1)16d
16:16o(2+1)17d
17:17d(2+1)18n
18:17o(4+1)19d
19:19o(6+2)20d
20:20d(5+1)21n
21:16o(6+1)22d
22:22d(2+1)23n
23:22o(4+1)24d
24:24o(3+1)25d
25:1o(6+1)26d
GLYCAN END

GLYCAN START
GLYCANID=13785
GLYCAN_CODE=
GLYCAN_COMPOSITION=(HexNAc)9(Hex)9(Fuc)1
GLYCAN_MASS=3432.2444
GLYCAN_TAXON=Others
RES
1b:b-dglc-HEX-1:5
2s:n-acetyl
3b:b-dglc-HEX-1:5
4s:n-acetyl
5b:b-dman-HEX-1:5
6b:a-dman-HEX-1:5
7b:b-dglc-HEX-1:5
8s:n-acetyl
9b:b-dgal-HEX-1:5
10b:b-dglc-HEX-1:5
11s:n-acetyl
12b:b-dglc-HEX-1:5
13s:n-acetyl
14b:b-dgal-HEX-1:5
15b:b-dglc-HEX-1:5
16s:n-acetyl
17b:b-dgal-HEX-1:5
18b:a-dman-HEX-1:5
19b:b-dglc-HEX-1:5
20s:n-acetyl
21b:b-dgal-HEX-1:5
22b:b-dglc-HEX-1:5
23s:n-acetyl
24b:b-dgal-HEX-1:5
25b:b-dglc-HEX-1:5
26s:n-acetyl
27b:b-dgal-HEX-1:5
28b:a-lgal-HEX-1:5|6:d
LIN
1:1d(2+1)2n
2:1o(4+1)3d
3:3d(2+1)4n
4:3o(4+1)5d
5:5o(3+1)6d
6:6o(2+1)7d
7:7d(2+1)8n
8:7o(4+1)9d
9:9o(3+1)10d
10:10d(2+1)11n
11:6o(4+1)12d
12:12d(2+1)13n
13:12o(4+1)14d
14:14o(3+1)15d
15:15d(2+1)16n
16:15o(4+1)17d
17:5o(6+1)18d
18:18o(2+1)19d
19:19d(2+1)20n
20:19o(4+1)21d
21:18o(6+1)22d
22:22d(2+1)23n
23:22o(4+1)24d
24:24o(3+1)25d
25:25d(2+1)26n
26:25o(4+1)27d
27:1o(6+1)28d
GLYCAN END

GLYCAN START
GLYCANID=30711
GLYCAN_CODE=
GLYCAN_COMPOSITION=(HexNAc)7(Hex)8(Fuc)1(NeuAc)1
GLYCAN_MASS=3155.1284
GLYCAN_TAXON=Others
RES
1b:x-dglc-HEX-1:5
2s:n-acetyl
3b:b-dglc-HEX-1:5
4s:n-acetyl
5b:b-dman-HEX-1:5
6b:a-dman-HEX-1:5
7b:b-dglc-HEX-1:5
8s:n-acetyl
9b:b-dgal-HEX-1:5
10b:a-dgal-HEX-1:5
11b:b-dglc-HEX-1:5
12s:n-acetyl
13b:b-dgal-HEX-1:5
14b:b-dglc-HEX-1:5
15s:n-acetyl
16b:a-dman-HEX-1:5
17b:b-dglc-HEX-1:5
18s:n-acetyl
19b:b-dgal-HEX-1:5
20b:b-dglc-HEX-1:5
21s:n-acetyl
22b:b-dgal-HEX-1:5
23b:a-dgro-dgal-NON-2:6|1:a|2:keto|3:d
24s:n-acetyl
25b:a-lgal-HEX-1:5|6:d
LIN
1:1d(2+1)2n
2:1o(4+1)3d
3:3d(2+1)4n
4:3o(4+1)5d
5:5o(3+1)6d
6:6o(2+1)7d
7:7d(2+1)8n
8:7o(4+1)9d
9:9o(3+1)10d
10:6o(4+1)11d
11:11d(2+1)12n
12:11o(4+1)13d
13:5o(4+1)14d
14:14d(2+1)15n
15:5o(6+1)16d
16:16o(2+1)17d
17:17d(2+1)18n
18:17o(4+1)19d
19:16o(6+1)20d
20:20d(2+1)21n
21:20o(4+1)22d
22:22o(3|6+2)23d
23:23d(5+1)24n
24:1o(6+1)25d
GLYCAN END

GLYCAN START
GLYCANID=30719
GLYCAN_CODE=
GLYCAN_COMPOSITION=(HexNAc)7(Hex)8(Fuc)1(NeuAc)2
GLYCAN_MASS=3446.2239
GLYCAN_TAXON=Others
RES
1b:x-dglc-HEX-1:5
2s:n-acetyl
3b:b-dglc-HEX-1:5
4s:n-acetyl
5b:b-dman-HEX-1:5
6b:a-dman-HEX-1:5
7b:b-dglc-HEX-1:5
8s:n-acetyl
9b:b-dgal-HEX-1:5
10b:a-dgal-HEX-1:5
11b:b-dglc-HEX-1:5
12s:n-acetyl
13b:b-dgal-HEX-1:5
14b:b-dglc-HEX-1:5
15s:n-acetyl
16b:a-dman-HEX-1:5
17b:b-dglc-HEX-1:5
18s:n-acetyl
19b:b-dgal-HEX-1:5
20b:a-dgro-dgal-NON-2:6|1:a|2:keto|3:d
21s:n-acetyl
22b:b-dglc-HEX-1:5
23s:n-acetyl
24b:b-dgal-HEX-1:5
25b:a-dgro-dgal-NON-2:6|1:a|2:keto|3:d
26s:n-acetyl
27b:a-lgal-HEX-1:5|6:d
LIN
1:1d(2+1)2n
2:1o(4+1)3d
3:3d(2+1)4n
4:3o(4+1)5d
5:5o(3+1)6d
6:6o(2+1)7d
7:7d(2+1)8n
8:7o(4+1)9d
9:9o(3+1)10d
10:6o(4+1)11d
11:11d(2+1)12n
12:11o(4+1)13d
13:5o(4+1)14d
14:14d(2+1)15n
15:5o(6+1)16d
16:16o(2+1)17d
17:17d(2+1)18n
18:17o(4+1)19d
19:19o(3|6+2)20d
20:20d(5+1)21n
21:16o(6+1)22d
22:22d(2+1)23n
23:22o(4+1)24d
24:24o(3|6+2)25d
25:25d(5+1)26n
26:1o(6+1)27d
GLYCAN END

GLYCAN START
GLYCANID=13434
GLYCAN_CODE=
GLYCAN_COMPOSITION=(HexNAc)9(Hex)10
GLYCAN_MASS=3448.2393
GLYCAN_TAXON=Others
RES
1b:b-dglc-HEX-1:5
2s:n-acetyl
3b:b-dglc-HEX-1:5
4s:n-acetyl
5b:b-dman-HEX-1:5
6b:a-dman-HEX-1:5
7b:b-dglc-HEX-1:5
8s:n-acetyl
9b:b-dgal-HEX-1:5
10b:b-dglc-HEX-1:5
11s:n-acetyl
12b:b-dgal-HEX-1:5
13b:b-dglc-HEX-1:5
14s:n-acetyl
15b:b-dgal-HEX-1:5
16b:a-dman-HEX-1:5
17b:b-dglc-HEX-1:5
18s:n-acetyl
19b:b-dgal-HEX-1:5
20b:b-dglc-HEX-1:5
21s:n-acetyl
22b:b-dgal-HEX-1:5
23b:b-dglc-HEX-1:5
24s:n-acetyl
25b:b-dgal-HEX-1:5
26b:b-dglc-HEX-1:5
27s:n-acetyl
28b:b-dgal-HEX-1:5
LIN
1:1d(2+1)2n
2:1o(4+1)3d
3:3d(2+1)4n
4:3o(4+1)5d
5:5o(3+1)6d
6:6o(2+1)7d
7:7d(2+1)8n
8:7o(4+1)9d
9:9o(3+1)10d
10:10d(2+1)11n
11:10o(4+1)12d
12:6o(4+1)13d
13:13d(2+1)14n
14:13o(4+1)15d
15:5o(6+1)16d
16:16o(2+1)17d
17:17d(2+1)18n
18:17o(4+1)19d
19:19o(3+1)20d
20:20d(2+1)21n
21:20o(4+1)22d
22:16o(6+1)23d
23:23d(2+1)24n
24:23o(4+1)25d
25:25o(3+1)26d
26:26d(2+1)27n
27:26o(4+1)28d
GLYCAN END

GLYCAN START
GLYCANID=38326
GLYCAN_CODE=
GLYCAN_COMPOSITION=(HexNAc)7(Hex)8(Fuc)1(NeuAc)1(NeuGc)1
GLYCAN_MASS=3462.2185
GLYCAN_TAXON=Others
RES
1b:b-dglc-HEX-1:5
2s:n-acetyl
3b:b-dglc-HEX-1:5
4s:n-acetyl
5b:b-dman-HEX-1:5
6b:a-dman-HEX-1:5
7b:b-dglc-HEX-1:5
8s:n-acetyl
9b:b-dgal-HEX-1:5
10b:b-dglc-HEX-1:5
11s:n-acetyl
12b:b-dgal-HEX-1:5
13b:a-dman-HEX-1:5
14b:b-dglc-HEX-1:5
15s:n-acetyl
16b:b-dgal-HEX-1:5
17b:a-dgro-dgal-NON-2:6|1:a|2:keto|3:d
18s:n-acetyl
19b:b-dglc-HEX-1:5
20s:n-acetyl
21b:b-dgal-HEX-1:5
22b:b-dglc-HEX-1:5
23s:n-acetyl
24b:b-dgal-HEX-1:5
25b:a-dgro-dgal-NON-2:6|1:a|2:keto|3:d
26s:n-glycolyl
27b:a-lgal-HEX-1:5|6:d
LIN
1:1d(2+1)2n
2:1o(4+1)3d
3:3d(2+1)4n
4:3o(4+1)5d
5:5o(3+1)6d
6:6o(2+1)7d
7:7d(2+1)8n
8:7o(4+1)9d
9:6o(4+1)10d
10:10d(2+1)11n
11:10o(4+1)12d
12:5o(6+1)13d
13:13o(2+1)14d
14:14d(2+1)15n
15:14o(4+1)16d
16:16o(3+2)17d
17:17d(5+1)18n
18:13o(6+1)19d
19:19d(2+1)20n
20:19o(4+1)21d
21:21o(3+1)22d
22:22d(2+1)23n
23:22o(4+1)24d
24:24o(3+2)25d
25:25d(5+1)26n
26:1o(6+1)27d
GLYCAN END

GLYCAN START
GLYCANID=38328
GLYCAN_CODE=
GLYCAN_COMPOSITION=(HexNAc)7(Hex)8(Fuc)1(NeuGc)2
GLYCAN_MASS=3478.2134
GLYCAN_TAXON=Others
RES
1b:b-dglc-HEX-1:5
2s:n-acetyl
3b:b-dglc-HEX-1:5
4s:n-acetyl
5b:b-dman-HEX-1:5
6b:a-dman-HEX-1:5
7b:b-dglc-HEX-1:5
8s:n-acetyl
9b:b-dgal-HEX-1:5
10b:b-dglc-HEX-1:5
11s:n-acetyl
12b:b-dgal-HEX-1:5
13b:a-dman-HEX-1:5
14b:b-dglc-HEX-1:5
15s:n-acetyl
16b:b-dgal-HEX-1:5
17b:a-dgro-dgal-NON-2:6|1:a|2:keto|3:d
18s:n-glycolyl
19b:b-dglc-HEX-1:5
20s:n-acetyl
21b:b-dgal-HEX-1:5
22b:b-dglc-HEX-1:5
23s:n-acetyl
24b:b-dgal-HEX-1:5
25b:a-dgro-dgal-NON-2:6|1:a|2:keto|3:d
26s:n-glycolyl
27b:a-lgal-HEX-1:5|6:d
LIN
1:1d(2+1)2n
2:1o(4+1)3d
3:3d(2+1)4n
4:3o(4+1)5d
5:5o(3+1)6d
6:6o(2+1)7d
7:7d(2+1)8n
8:7o(4+1)9d
9:6o(4+1)10d
10:10d(2+1)11n
11:10o(4+1)12d
12:5o(6+1)13d
13:13o(2+1)14d
14:14d(2+1)15n
15:14o(4+1)16d
16:16o(3+2)17d
17:17d(5+1)18n
18:13o(6+1)19d
19:19d(2+1)20n
20:19o(4+1)21d
21:21o(3+1)22d
22:22d(2+1)23n
23:22o(4+1)24d
24:24o(3+2)25d
25:25d(5+1)26n
26:1o(6+1)27d
GLYCAN END

GLYCAN START
GLYCANID=10250
GLYCAN_CODE=
GLYCAN_COMPOSITION=(HexNAc)6(Hex)7(NeuAc)4
GLYCAN_MASS=3517.2256
GLYCAN_TAXON=Others
RES
1b:b-dglc-HEX-1:5
2s:n-acetyl
3b:b-dglc-HEX-1:5
4s:n-acetyl
5b:b-dman-HEX-1:5
6b:a-dman-HEX-1:5
7b:b-dglc-HEX-1:5
8s:n-acetyl
9b:b-dgal-HEX-1:5
10b:a-dgro-dgal-NON-2:6|1:a|2:keto|3:d
11s:n-acetyl
12b:b-dglc-HEX-1:5
13s:n-acetyl
14b:b-dgal-HEX-1:5
15b:a-dgro-dgal-NON-2:6|1:a|2:keto|3:d
16s:n-acetyl
17b:a-dman-HEX-1:5
18b:b-dglc-HEX-1:5
19s:n-acetyl
20b:b-dgal-HEX-1:5
21b:a-dgro-dgal-NON-2:6|1:a|2:keto|3:d
22s:n-acetyl
23b:b-dglc-HEX-1:5
24s:n-acetyl
25b:b-dgal-HEX-1:5
26b:a-dgro-dgal-NON-2:6|1:a|2:keto|3:d
27s:n-acetyl
LIN
1:1d(2+1)2n
2:1o(4+1)3d
3:3d(2+1)4n
4:3o(4+1)5d
5:5o(3+1)6d
6:6o(2+1)7d
7:7d(2+1)8n
8:7o(4+1)9d
9:9o(3+2)10d
10:10d(5+1)11n
11:6o(4+1)12d
12:12d(2+1)13n
13:12o(4+1)14d
14:14o(3|6+2)15d
15:15d(5+1)16n
16:5o(6+1)17d
17:17o(2+1)18d
18:18d(2+1)19n
19:18o(4+1)20d
20:20o(6+2)21d
21:21d(5+1)22n
22:17o(6+1)23d
23:23d(2+1)24n
24:23o(4+1)25d
25:25o(3|6+2)26d
26:26d(5+1)27n
GLYCAN END

GLYCAN START
GLYCANID=38324
GLYCAN_CODE=
GLYCAN_COMPOSITION=(HexNAc)6(Hex)7(NeuAc)3(NeuGc)1
GLYCAN_MASS=3533.2205
GLYCAN_TAXON=Others
RES
1b:b-dglc-HEX-1:5
2s:n-acetyl
3b:b-dglc-HEX-1:5
4s:n-acetyl
5b:b-dman-HEX-1:5
6b:a-dman-HEX-1:5
7b:b-dglc-HEX-1:5
8s:n-acetyl
9b:b-dgal-HEX-1:5
10b:a-dgro-dgal-NON-2:6|1:a|2:keto|3:d
11s:n-glycolyl
12b:b-dglc-HEX-1:5
13s:n-acetyl
14b:b-dgal-HEX-1:5
15b:a-dgro-dgal-NON-2:6|1:a|2:keto|3:d
16s:n-acetyl
17b:a-dman-HEX-1:5
18b:b-dglc-HEX-1:5
19s:n-acetyl
20b:b-dgal-HEX-1:5
21b:a-dgro-dgal-NON-2:6|1:a|2:keto|3:d
22s:n-acetyl
23b:b-dglc-HEX-1:5
24s:n-acetyl
25b:b-dgal-HEX-1:5
26b:a-dgro-dgal-NON-2:6|1:a|2:keto|3:d
27s:n-acetyl
LIN
1:1d(2+1)2n
2:1o(4+1)3d
3:3d(2+1)4n
4:3o(4+1)5d
5:5o(3+1)6d
6:6o(2+1)7d
7:7d(2+1)8n
8:7o(4+1)9d
9:9o(6+2)10d
10:10d(5+1)11n
11:6o(4+1)12d
12:12d(2+1)13n
13:12o(4+1)14d
14:14o(6+2)15d
15:15d(5+1)16n
16:5o(6+1)17d
17:17o(2+1)18d
18:18d(2+1)19n
19:18o(4+1)20d
20:20o(3+2)21d
21:21d(5+1)22n
22:17o(6+1)23d
23:23d(2+1)24n
24:23o(4+1)25d
25:25o(3+2)26d
26:26d(5+1)27n
GLYCAN END

GLYCAN START
GLYCANID=30462
GLYCAN_CODE=
GLYCAN_COMPOSITION=(HexNAc)6(Hex)7(NeuAc)2(NeuGc)2
GLYCAN_MASS=3549.215
GLYCAN_TAXON=Others
RES
1b:x-dglc-HEX-1:5
2s:n-acetyl
3b:b-dglc-HEX-1:5
4s:n-acetyl
5b:b-dman-HEX-1:5
6b:a-dman-HEX-1:5
7b:b-dglc-HEX-1:5
8s:n-acetyl
9b:b-dgal-HEX-1:5
10b:a-dgro-dgal-NON-2:6|1:a|2:keto|3:d
11s:n-glycolyl
12b:b-dglc-HEX-1:5
13s:n-acetyl
14b:b-dgal-HEX-1:5
15b:a-dgro-dgal-NON-2:6|1:a|2:keto|3:d
16s:n-glycolyl
17b:a-dman-HEX-1:5
18b:b-dglc-HEX-1:5
19s:n-acetyl
20b:b-dgal-HEX-1:5
21b:a-dgro-dgal-NON-2:6|1:a|2:keto|3:d
22s:n-acetyl
23b:b-dglc-HEX-1:5
24s:n-acetyl
25b:b-dgal-HEX-1:5
26b:a-dgro-dgal-NON-2:6|1:a|2:keto|3:d
27s:n-acetyl
LIN
1:1d(2+1)2n
2:1o(4+1)3d
3:3d(2+1)4n
4:3o(4+1)5d
5:5o(3+1)6d
6:6o(2+1)7d
7:7d(2+1)8n
8:7o(4+1)9d
9:9o(3|6+2)10d
10:10d(5+1)11n
11:6o(4+1)12d
12:12d(2+1)13n
13:12o(4+1)14d
14:14o(3|6+2)15d
15:15d(5+1)16n
16:5o(6+1)17d
17:17o(2+1)18d
18:18d(2+1)19n
19:18o(4+1)20d
20:20o(3|6+2)21d
21:21d(5+1)22n
22:17o(6+1)23d
23:23d(2+1)24n
24:23o(4+1)25d
25:25o(3|6+2)26d
26:26d(5+1)27n
GLYCAN END

GLYCAN START
GLYCANID=13886
GLYCAN_CODE=
GLYCAN_COMPOSITION=(HexNAc)7(Hex)7(Fuc)1(NeuAc)3
GLYCAN_MASS=3575.2668
GLYCAN_TAXON=Others
RES
1b:b-dglc-HEX-1:5
2s:n-acetyl
3b:b-dglc-HEX-1:5
4s:n-acetyl
5b:b-dman-HEX-1:5
6b:a-dman-HEX-1:5
7b:b-dglc-HEX-1:5
8s:n-acetyl
9b:b-dgal-HEX-1:5
10b:a-dgro-dgal-NON-2:6|1:a|2:keto|3:d
11s:n-acetyl
12b:b-dglc-HEX-1:5
13s:n-acetyl
14b:b-dgal-HEX-1:5
15b:a-dgro-dgal-NON-2:6|1:a|2:keto|3:d
16s:n-acetyl
17b:a-dman-HEX-1:5
18b:b-dglc-HEX-1:5
19s:n-acetyl
20b:b-dgal-HEX-1:5
21b:a-dgro-dgal-NON-2:6|1:a|2:keto|3:d
22s:n-acetyl
23b:b-dglc-HEX-1:5
24s:n-acetyl
25b:b-dgal-HEX-1:5
26b:b-dglc-HEX-1:5
27s:n-acetyl
28b:a-lgal-HEX-1:5|6:d
LIN
1:1d(2+1)2n
2:1o(4+1)3d
3:3d(2+1)4n
4:3o(4+1)5d
5:5o(3+1)6d
6:6o(2+1)7d
7:7d(2+1)8n
8:7o(4+1)9d
9:9o(3+2)10d
10:10d(5+1)11n
11:6o(4+1)12d
12:12d(2+1)13n
13:12o(4+1)14d
14:14o(3+2)15d
15:15d(5+1)16n
16:5o(6+1)17d
17:17o(2+1)18d
18:18d(2+1)19n
19:18o(4+1)20d
20:20o(3+2)21d
21:21d(5+1)22n
22:17o(6+1)23d
23:23d(2+1)24n
24:23o(4+1)25d
25:25o(3+1)26d
26:26d(2+1)27n
27:1o(6+1)28d
GLYCAN END

GLYCAN START
GLYCANID=38111
GLYCAN_CODE=
GLYCAN_COMPOSITION=(HexNAc)7(Hex)7(Fuc)1(NeuAc)2(NeuGc)1
GLYCAN_MASS=3591.2617
GLYCAN_TAXON=Others
RES
1b:b-dglc-HEX-1:5
2s:n-acetyl
3b:b-dglc-HEX-1:5
4s:n-acetyl
5b:b-dman-HEX-1:5
6b:a-dman-HEX-1:5
7b:b-dglc-HEX-1:5
8s:n-acetyl
9b:b-dgal-HEX-1:5
10b:a-dgro-dgal-NON-2:6|1:a|2:keto|3:d
11s:n-glycolyl
12b:b-dglc-HEX-1:5
13s:n-acetyl
14b:b-dgal-HEX-1:5
15b:a-dgro-dgal-NON-2:6|1:a|2:keto|3:d
16s:n-acetyl
17b:a-dman-HEX-1:5
18b:b-dglc-HEX-1:5
19s:n-acetyl
20b:b-dgal-HEX-1:5
21b:a-dgro-dgal-NON-2:6|1:a|2:keto|3:d
22s:n-acetyl
23b:b-dglc-HEX-1:5
24s:n-acetyl
25b:b-dgal-HEX-1:5
26b:b-dglc-HEX-1:5
27s:n-acetyl
28b:a-lgal-HEX-1:5|6:d
LIN
1:1d(2+1)2n
2:1o(4+1)3d
3:3d(2+1)4n
4:3o(4+1)5d
5:5o(3+1)6d
6:6o(2+1)7d
7:7d(2+1)8n
8:7o(4+1)9d
9:9o(3+2)10d
10:10d(5+1)11n
11:6o(4+1)12d
12:12d(2+1)13n
13:12o(4+1)14d
14:14o(3+2)15d
15:15d(5+1)16n
16:5o(6+1)17d
17:17o(2+1)18d
18:18d(2+1)19n
19:18o(4+1)20d
20:20o(3+2)21d
21:21d(5+1)22n
22:17o(6+1)23d
23:23d(2+1)24n
24:23o(4+1)25d
25:25o(3+1)26d
26:26d(2+1)27n
27:1o(6+1)28d
GLYCAN END

GLYCAN START
GLYCANID=13464
GLYCAN_CODE=
GLYCAN_COMPOSITION=(HexNAc)9(Hex)10(Fuc)1
GLYCAN_MASS=3594.2966
GLYCAN_TAXON=Others
RES
1b:b-dglc-HEX-1:5
2s:n-acetyl
3b:b-dglc-HEX-1:5
4s:n-acetyl
5b:b-dman-HEX-1:5
6b:a-dman-HEX-1:5
7b:b-dglc-HEX-1:5
8s:n-acetyl
9b:b-dgal-HEX-1:5
10b:b-dglc-HEX-1:5
11s:n-acetyl
12b:b-dgal-HEX-1:5
13b:b-dglc-HEX-1:5
14s:n-acetyl
15b:b-dgal-HEX-1:5
16b:a-dman-HEX-1:5
17b:b-dglc-HEX-1:5
18s:n-acetyl
19b:b-dgal-HEX-1:5
20b:b-dglc-HEX-1:5
21s:n-acetyl
22b:b-dgal-HEX-1:5
23b:b-dglc-HEX-1:5
24s:n-acetyl
25b:b-dgal-HEX-1:5
26b:b-dglc-HEX-1:5
27s:n-acetyl
28b:b-dgal-HEX-1:5
29b:a-lgal-HEX-1:5|6:d
LIN
1:1d(2+1)2n
2:1o(4+1)3d
3:3d(2+1)4n
4:3o(4+1)5d
5:5o(3+1)6d
6:6o(2+1)7d
7:7d(2+1)8n
8:7o(4+1)9d
9:9o(3+1)10d
10:10d(2+1)11n
11:10o(4+1)12d
12:6o(4+1)13d
13:13d(2+1)14n
14:13o(4+1)15d
15:5o(6+1)16d
16:16o(2+1)17d
17:17d(2+1)18n
18:17o(4+1)19d
19:19o(3+1)20d
20:20d(2+1)21n
21:20o(4+1)22d
22:16o(6+1)23d
23:23d(2+1)24n
24:23o(4+1)25d
25:25o(3+1)26d
26:26d(2+1)27n
27:26o(4+1)28d
28:1o(6+1)29d
GLYCAN END

GLYCAN START
GLYCANID=38323
GLYCAN_CODE=
GLYCAN_COMPOSITION=(HexNAc)7(Hex)7(Fuc)1(NeuAc)1(NeuGc)2
GLYCAN_MASS=3607.2563
GLYCAN_TAXON=Others
RES
1b:b-dglc-HEX-1:5
2s:n-acetyl
3b:b-dglc-HEX-1:5
4s:n-acetyl
5b:b-dman-HEX-1:5
6b:a-dman-HEX-1:5
7b:b-dglc-HEX-1:5
8s:n-acetyl
9b:b-dgal-HEX-1:5
10b:a-dgro-dgal-NON-2:6|1:a|2:keto|3:d
11s:n-glycolyl
12b:b-dglc-HEX-1:5
13s:n-acetyl
14b:b-dgal-HEX-1:5
15b:a-dgro-dgal-NON-2:6|1:a|2:keto|3:d
16s:n-acetyl
17b:a-dman-HEX-1:5
18b:b-dglc-HEX-1:5
19s:n-acetyl
20b:b-dgal-HEX-1:5
21b:a-dgro-dgal-NON-2:6|1:a|2:keto|3:d
22s:n-glycolyl
23b:b-dglc-HEX-1:5
24s:n-acetyl
25b:b-dgal-HEX-1:5
26b:b-dglc-HEX-1:5
27s:n-acetyl
28b:a-lgal-HEX-1:5|6:d
LIN
1:1d(2+1)2n
2:1o(4+1)3d
3:3d(2+1)4n
4:3o(4+1)5d
5:5o(3+1)6d
6:6o(2+1)7d
7:7d(2+1)8n
8:7o(4+1)9d
9:9o(3+2)10d
10:10d(5+1)11n
11:6o(4+1)12d
12:12d(2+1)13n
13:12o(4+1)14d
14:14o(3+2)15d
15:15d(5+1)16n
16:5o(6+1)17d
17:17o(2+1)18d
18:18d(2+1)19n
19:18o(4+1)20d
20:20o(3+2)21d
21:21d(5+1)22n
22:17o(6+1)23d
23:23d(2+1)24n
24:23o(4+1)25d
25:25o(3+1)26d
26:26d(2+1)27n
27:1o(6+1)28d
GLYCAN END

GLYCAN START
GLYCANID=30450
GLYCAN_CODE=
GLYCAN_COMPOSITION=(HexNAc)6(Hex)7(Fuc)1(NeuAc)3(NeuGc)1
GLYCAN_MASS=3679.2776
GLYCAN_TAXON=Others
RES
1b:x-dglc-HEX-1:5
2s:n-acetyl
3b:b-dglc-HEX-1:5
4s:n-acetyl
5b:b-dman-HEX-1:5
6b:a-dman-HEX-1:5
7b:b-dglc-HEX-1:5
8s:n-acetyl
9b:b-dgal-HEX-1:5
10b:a-dgro-dgal-NON-2:6|1:a|2:keto|3:d
11s:n-acetyl
12b:b-dglc-HEX-1:5
13s:n-acetyl
14b:b-dgal-HEX-1:5
15b:a-dgro-dgal-NON-2:6|1:a|2:keto|3:d
16s:n-glycolyl
17b:a-dman-HEX-1:5
18b:b-dglc-HEX-1:5
19s:n-acetyl
20b:b-dgal-HEX-1:5
21b:a-dgro-dgal-NON-2:6|1:a|2:keto|3:d
22s:n-acetyl
23b:b-dglc-HEX-1:5
24s:n-acetyl
25b:b-dgal-HEX-1:5
26b:a-dgro-dgal-NON-2:6|1:a|2:keto|3:d
27s:n-acetyl
28b:a-lgal-HEX-1:5|6:d
LIN
1:1d(2+1)2n
2:1o(4+1)3d
3:3d(2+1)4n
4:3o(4+1)5d
5:5o(3+1)6d
6:6o(2+1)7d
7:7d(2+1)8n
8:7o(4+1)9d
9:9o(3|6+2)10d
10:10d(5+1)11n
11:6o(4+1)12d
12:12d(2+1)13n
13:12o(4+1)14d
14:14o(3|6+2)15d
15:15d(5+1)16n
16:5o(6+1)17d
17:17o(2+1)18d
18:18d(2+1)19n
19:18o(4+1)20d
20:20o(3|6+2)21d
21:21d(5+1)22n
22:17o(6+1)23d
23:23d(2+1)24n
24:23o(4+1)25d
25:25o(3|6+2)26d
26:26d(5+1)27n
27:1o(6+1)28d
GLYCAN END

GLYCAN START
GLYCANID=30309
GLYCAN_CODE=
GLYCAN_COMPOSITION=(HexNAc)7(Hex)6(Fuc)1(NeuAc)4
GLYCAN_MASS=3704.3098
GLYCAN_TAXON=Others
RES
1b:x-dglc-HEX-1:5
2s:n-acetyl
3b:b-dglc-HEX-1:5
4s:n-acetyl
5b:b-dman-HEX-1:5
6b:a-dman-HEX-1:5
7b:b-dglc-HEX-1:5
8s:n-acetyl
9b:b-dgal-HEX-1:5
10b:a-dgro-dgal-NON-2:6|1:a|2:keto|3:d
11s:n-acetyl
12b:b-dglc-HEX-1:5
13s:n-acetyl
14b:b-dglc-HEX-1:5
15s:n-acetyl
16b:a-dman-HEX-1:5
17b:b-dglc-HEX-1:5
18s:n-acetyl
19b:b-dgal-HEX-1:5
20b:a-dgro-dgal-NON-2:6|1:a|2:keto|3:d
21s:n-acetyl
22b:b-dglc-HEX-1:5
23s:n-acetyl
24b:b-dgal-HEX-1:5
25b:a-dgro-dgal-NON-2:6|1:a|2:keto|3:d
26s:n-acetyl
27b:a-dgro-dgal-NON-2:6|1:a|2:keto|3:d
28s:n-acetyl
29b:a-lgal-HEX-1:5|6:d
LIN
1:1d(2+1)2n
2:1o(4+1)3d
3:3d(2+1)4n
4:3o(4+1)5d
5:5o(3+1)6d
6:6o(2+1)7d
7:7d(2+1)8n
8:7o(4+1)9d
9:9o(3|6+2)10d
10:10d(5+1)11n
11:6o(4+1)12d
12:12d(2+1)13n
13:5o(4+1)14d
14:14d(2+1)15n
15:5o(6+1)16d
16:16o(2+1)17d
17:17d(2+1)18n
18:17o(4+1)19d
19:19o(3|6+2)20d
20:20d(5+1)21n
21:16o(6+1)22d
22:22d(2+1)23n
23:22o(4+1)24d
24:24o(3|6+2)25d
25:25d(5+1)26n
26:25o(8+2)27d
27:27d(5+1)28n
28:1o(6+1)29d
GLYCAN END

GLYCAN START
GLYCANID=38241
GLYCAN_CODE=
GLYCAN_COMPOSITION=(HexNAc)7(Hex)6(Fuc)1(NeuAc)3(NeuGc)1
GLYCAN_MASS=3720.3047
GLYCAN_TAXON=Others
RES
1b:b-dglc-HEX-1:5
2s:n-acetyl
3b:b-dglc-HEX-1:5
4s:n-acetyl
5b:b-dman-HEX-1:5
6b:a-dman-HEX-1:5
7b:b-dglc-HEX-1:5
8s:n-acetyl
9b:b-dgal-HEX-1:5
10b:a-dgro-dgal-NON-2:6|1:a|2:keto|3:d
11s:n-acetyl
12b:b-dglc-HEX-1:5
13s:n-acetyl
14b:b-dgal-HEX-1:5
15b:a-dgro-dgal-NON-2:6|1:a|2:keto|3:d
16s:n-acetyl
17b:a-dman-HEX-1:5
18b:b-dglc-HEX-1:5
19s:n-acetyl
20b:b-dgal-HEX-1:5
21s:n-acetyl
22b:a-dgro-dgal-NON-2:6|1:a|2:keto|3:d
23s:n-acetyl
24b:b-dglc-HEX-1:5
25s:n-acetyl
26b:b-dgal-HEX-1:5
27b:a-dgro-dgal-NON-2:6|1:a|2:keto|3:d
28s:n-glycolyl
29b:a-lgal-HEX-1:5|6:d
LIN
1:1d(2+1)2n
2:1o(4+1)3d
3:3d(2+1)4n
4:3o(4+1)5d
5:5o(3+1)6d
6:6o(2+1)7d
7:7d(2+1)8n
8:7o(4+1)9d
9:9o(3+2)10d
10:10d(5+1)11n
11:6o(4+1)12d
12:12d(2+1)13n
13:12o(4+1)14d
14:14o(3+2)15d
15:15d(5+1)16n
16:5o(6+1)17d
17:17o(2+1)18d
18:18d(2+1)19n
19:18o(4+1)20d
20:20d(2+1)21n
21:20o(6+2)22d
22:22d(5+1)23n
23:17o(6+1)24d
24:24d(2+1)25n
25:24o(4+1)26d
26:26o(3+2)27d
27:27d(5+1)28n
28:1o(6+1)29d
GLYCAN END

GLYCAN START
GLYCANID=28805
GLYCAN_CODE=
GLYCAN_COMPOSITION=(HexNAc)7(Hex)8(Fuc)1(NeuAc)3
GLYCAN_MASS=3737.319
GLYCAN_TAXON=Others
RES
1b:x-dglc-HEX-1:5
2s:n-acetyl
3b:b-dglc-HEX-1:5
4s:n-acetyl
5b:b-dman-HEX-1:5
6b:a-dman-HEX-1:5
7b:b-dglc-HEX-1:5
8s:n-acetyl
9b:b-dgal-HEX-1:5
10b:a-dgro-dgal-NON-2:6|1:a|2:keto|3:d
11s:n-acetyl
12b:b-dglc-HEX-1:5
13s:n-acetyl
14b:b-dgal-HEX-1:5
15b:a-dman-HEX-1:5
16b:b-dglc-HEX-1:5
17s:n-acetyl
18b:b-dgal-HEX-1:5
19b:a-dgro-dgal-NON-2:6|1:a|2:keto|3:d
20s:n-acetyl
21b:b-dglc-HEX-1:5
22s:n-acetyl
23b:b-dgal-HEX-1:5
24b:b-dglc-HEX-1:5
25s:n-acetyl
26b:b-dgal-HEX-1:5
27b:a-dgro-dgal-NON-2:6|1:a|2:keto|3:d
28s:n-acetyl
29b:a-lgal-HEX-1:5|6:d
LIN
1:1d(2+1)2n
2:1o(4+1)3d
3:3d(2+1)4n
4:3o(4+1)5d
5:5o(3+1)6d
6:6o(2+1)7d
7:7d(2+1)8n
8:7o(4+1)9d
9:9o(3+2)10d
10:10d(5+1)11n
11:6o(4+1)12d
12:12d(2+1)13n
13:12o(4+1)14d
14:5o(6+1)15d
15:15o(2+1)16d
16:16d(2+1)17n
17:16o(4+1)18d
18:18o(3+2)19d
19:19d(5+1)20n
20:15o(6+1)21d
21:21d(2+1)22n
22:21o(4+1)23d
23:23o(3+1)24d
24:24d(2+1)25n
25:24o(4+1)26d
26:26o(3+2)27d
27:27d(5+1)28n
28:1o(6+1)29d
GLYCAN END

GLYCAN START
GLYCANID=38181
GLYCAN_CODE=
GLYCAN_COMPOSITION=(HexNAc)7(Hex)8(Fuc)1(NeuAc)2(NeuGc)1
GLYCAN_MASS=3753.314
GLYCAN_TAXON=Others
RES
1b:b-dglc-HEX-1:5
2s:n-acetyl
3b:b-dglc-HEX-1:5
4s:n-acetyl
5b:b-dman-HEX-1:5
6b:a-dman-HEX-1:5
7b:b-dglc-HEX-1:5
8s:n-acetyl
9b:b-dgal-HEX-1:5
10b:a-dgro-dgal-NON-2:6|1:a|2:keto|3:d
11s:n-acetyl
12b:b-dglc-HEX-1:5
13s:n-acetyl
14b:b-dgal-HEX-1:5
15b:a-dman-HEX-1:5
16b:b-dglc-HEX-1:5
17s:n-acetyl
18b:b-dgal-HEX-1:5
19b:a-dgro-dgal-NON-2:6|1:a|2:keto|3:d
20s:n-glycolyl
21b:b-dglc-HEX-1:5
22s:n-acetyl
23b:b-dgal-HEX-1:5
24b:b-dglc-HEX-1:5
25s:n-acetyl
26b:b-dgal-HEX-1:5
27b:a-dgro-dgal-NON-2:6|1:a|2:keto|3:d
28s:n-acetyl
29b:a-lgal-HEX-1:5|6:d
LIN
1:1d(2+1)2n
2:1o(4+1)3d
3:3d(2+1)4n
4:3o(4+1)5d
5:5o(3+1)6d
6:6o(2+1)7d
7:7d(2+1)8n
8:7o(4+1)9d
9:9o(3+2)10d
10:10d(5+1)11n
11:6o(4+1)12d
12:12d(2+1)13n
13:12o(4+1)14d
14:5o(6+1)15d
15:15o(2+1)16d
16:16d(2+1)17n
17:16o(4+1)18d
18:18o(3+2)19d
19:19d(5+1)20n
20:15o(6+1)21d
21:21d(2+1)22n
22:21o(4+1)23d
23:23o(3+1)24d
24:24d(2+1)25n
25:24o(4+1)26d
26:26o(3+2)27d
27:27d(5+1)28n
28:1o(6+1)29d
GLYCAN END

GLYCAN START
GLYCANID=38182
GLYCAN_CODE=
GLYCAN_COMPOSITION=(HexNAc)7(Hex)8(Fuc)1(NeuAc)1(NeuGc)2
GLYCAN_MASS=3769.3088
GLYCAN_TAXON=Others
RES
1b:b-dglc-HEX-1:5
2s:n-acetyl
3b:b-dglc-HEX-1:5
4s:n-acetyl
5b:b-dman-HEX-1:5
6b:a-dman-HEX-1:5
7b:b-dglc-HEX-1:5
8s:n-acetyl
9b:b-dgal-HEX-1:5
10b:a-dgro-dgal-NON-2:6|1:a|2:keto|3:d
11s:n-glycolyl
12b:b-dglc-HEX-1:5
13s:n-acetyl
14b:b-dgal-HEX-1:5
15b:a-dman-HEX-1:5
16b:b-dglc-HEX-1:5
17s:n-acetyl
18b:b-dgal-HEX-1:5
19b:a-dgro-dgal-NON-2:6|1:a|2:keto|3:d
20s:n-glycolyl
21b:b-dglc-HEX-1:5
22s:n-acetyl
23b:b-dgal-HEX-1:5
24b:b-dglc-HEX-1:5
25s:n-acetyl
26b:b-dgal-HEX-1:5
27b:a-dgro-dgal-NON-2:6|1:a|2:keto|3:d
28s:n-acetyl
29b:a-lgal-HEX-1:5|6:d
LIN
1:1d(2+1)2n
2:1o(4+1)3d
3:3d(2+1)4n
4:3o(4+1)5d
5:5o(3+1)6d
6:6o(2+1)7d
7:7d(2+1)8n
8:7o(4+1)9d
9:9o(3+2)10d
10:10d(5+1)11n
11:6o(4+1)12d
12:12d(2+1)13n
13:12o(4+1)14d
14:5o(6+1)15d
15:15o(2+1)16d
16:16d(2+1)17n
17:16o(4+1)18d
18:18o(3+2)19d
19:19d(5+1)20n
20:15o(6+1)21d
21:21d(2+1)22n
22:21o(4+1)23d
23:23o(3+1)24d
24:24d(2+1)25n
25:24o(4+1)26d
26:26o(3+2)27d
27:27d(5+1)28n
28:1o(6+1)29d
GLYCAN END

GLYCAN START
GLYCANID=38194
GLYCAN_CODE=
GLYCAN_COMPOSITION=(HexNAc)7(Hex)8(Fuc)1(NeuGc)3
GLYCAN_MASS=3785.3037
GLYCAN_TAXON=Others
RES
1b:b-dglc-HEX-1:5
2s:n-acetyl
3b:b-dglc-HEX-1:5
4s:n-acetyl
5b:b-dman-HEX-1:5
6b:a-dman-HEX-1:5
7b:b-dglc-HEX-1:5
8s:n-acetyl
9b:b-dgal-HEX-1:5
10b:a-dgro-dgal-NON-2:6|1:a|2:keto|3:d
11s:n-glycolyl
12b:a-dman-HEX-1:5
13b:b-dglc-HEX-1:5
14s:n-acetyl
15b:b-dgal-HEX-1:5
16b:b-dglc-HEX-1:5
17s:n-acetyl
18b:b-dgal-HEX-1:5
19b:a-dgro-dgal-NON-2:6|1:a|2:keto|3:d
20s:n-glycolyl
21b:b-dglc-HEX-1:5
22s:n-acetyl
23b:b-dgal-HEX-1:5
24b:b-dglc-HEX-1:5
25s:n-acetyl
26b:b-dgal-HEX-1:5
27b:a-dgro-dgal-NON-2:6|1:a|2:keto|3:d
28s:n-glycolyl
29b:a-lgal-HEX-1:5|6:d
LIN
1:1d(2+1)2n
2:1o(4+1)3d
3:3d(2+1)4n
4:3o(4+1)5d
5:5o(3+1)6d
6:6o(2+1)7d
7:7d(2+1)8n
8:7o(4+1)9d
9:9o(3+2)10d
10:10d(5+1)11n
11:5o(6+1)12d
12:12o(2+1)13d
13:13d(2+1)14n
14:13o(4+1)15d
15:15o(3+1)16d
16:16d(2+1)17n
17:16o(4+1)18d
18:18o(3+2)19d
19:19d(5+1)20n
20:12o(6+1)21d
21:21d(2+1)22n
22:21o(4+1)23d
23:23o(3+1)24d
24:24d(2+1)25n
25:24o(4+1)26d
26:26o(3+2)27d
27:27d(5+1)28n
28:1o(6+1)29d
GLYCAN END

GLYCAN START
GLYCANID=13787
GLYCAN_CODE=
GLYCAN_COMPOSITION=(HexNAc)10(Hex)10(Fuc)1
GLYCAN_MASS=3797.3762
GLYCAN_TAXON=Others
RES
1b:b-dglc-HEX-1:5
2s:n-acetyl
3b:b-dglc-HEX-1:5
4s:n-acetyl
5b:b-dman-HEX-1:5
6b:a-dman-HEX-1:5
7b:b-dglc-HEX-1:5
8s:n-acetyl
9b:b-dgal-HEX-1:5
10b:b-dglc-HEX-1:5
11s:n-acetyl
12b:b-dglc-HEX-1:5
13s:n-acetyl
14b:b-dgal-HEX-1:5
15b:b-dglc-HEX-1:5
16s:n-acetyl
17b:b-dgal-HEX-1:5
18b:a-dman-HEX-1:5
19b:b-dglc-HEX-1:5
20s:n-acetyl
21b:b-dgal-HEX-1:5
22b:b-dglc-HEX-1:5
23s:n-acetyl
24b:b-dgal-HEX-1:5
25b:b-dglc-HEX-1:5
26s:n-acetyl
27b:b-dgal-HEX-1:5
28b:b-dglc-HEX-1:5
29s:n-acetyl
30b:b-dgal-HEX-1:5
31b:a-lgal-HEX-1:5|6:d
LIN
1:1d(2+1)2n
2:1o(4+1)3d
3:3d(2+1)4n
4:3o(4+1)5d
5:5o(3+1)6d
6:6o(2+1)7d
7:7d(2+1)8n
8:7o(4+1)9d
9:9o(3+1)10d
10:10d(2+1)11n
11:6o(4+1)12d
12:12d(2+1)13n
13:12o(4+1)14d
14:14o(3+1)15d
15:15d(2+1)16n
16:15o(4+1)17d
17:5o(6+1)18d
18:18o(2+1)19d
19:19d(2+1)20n
20:19o(4+1)21d
21:21o(3+1)22d
22:22d(2+1)23n
23:22o(4+1)24d
24:18o(6+1)25d
25:25d(2+1)26n
26:25o(4+1)27d
27:27o(3+1)28d
28:28d(2+1)29n
29:28o(4+1)30d
30:1o(6+1)31d
GLYCAN END

GLYCAN START
GLYCANID=11216
GLYCAN_CODE=
GLYCAN_COMPOSITION=(HexNAc)7(Hex)7(Fuc)1(NeuAc)4
GLYCAN_MASS=3866.3623
GLYCAN_TAXON=Others
RES
1b:b-dglc-HEX-1:5
2s:n-acetyl
3b:b-dglc-HEX-1:5
4s:n-acetyl
5b:b-dman-HEX-1:5
6b:a-dman-HEX-1:5
7b:b-dglc-HEX-1:5
8s:n-acetyl
9b:b-dgal-HEX-1:5
10b:a-dgro-dgal-NON-2:6|1:a|2:keto|3:d
11s:n-acetyl
12b:b-dglc-HEX-1:5
13s:n-acetyl
14b:b-dgal-HEX-1:5
15b:a-dgro-dgal-NON-2:6|1:a|2:keto|3:d
16s:n-acetyl
17b:b-dglc-HEX-1:5
18s:n-acetyl
19b:a-dman-HEX-1:5
20b:b-dglc-HEX-1:5
21s:n-acetyl
22b:b-dgal-HEX-1:5
23b:a-dgro-dgal-NON-2:6|1:a|2:keto|3:d
24s:n-acetyl
25b:b-dglc-HEX-1:5
26s:n-acetyl
27b:b-dgal-HEX-1:5
28b:a-dgro-dgal-NON-2:6|1:a|2:keto|3:d
29s:n-acetyl
30b:a-lgal-HEX-1:5|6:d
LIN
1:1d(2+1)2n
2:1o(4+1)3d
3:3d(2+1)4n
4:3o(4+1)5d
5:5o(3+1)6d
6:6o(2+1)7d
7:7d(2+1)8n
8:7o(4+1)9d
9:9o(3+2)10d
10:10d(5+1)11n
11:6o(4+1)12d
12:12d(2+1)13n
13:12o(4+1)14d
14:14o(3+2)15d
15:15d(5+1)16n
16:5o(4+1)17d
17:17d(2+1)18n
18:5o(6+1)19d
19:19o(2+1)20d
20:20d(2+1)21n
21:20o(4+1)22d
22:22o(3+2)23d
23:23d(5+1)24n
24:19o(6+1)25d
25:25d(2+1)26n
26:25o(4+1)27d
27:27o(3+2)28d
28:28d(5+1)29n
29:1o(6+1)30d
GLYCAN END

GLYCAN START
GLYCANID=28838
GLYCAN_CODE=
GLYCAN_COMPOSITION=(HexNAc)7(Hex)8(Fuc)1(NeuAc)4
GLYCAN_MASS=4028.4146
GLYCAN_TAXON=Others
RES
1b:x-dglc-HEX-1:5
2s:n-acetyl
3b:b-dglc-HEX-1:5
4s:n-acetyl
5b:b-dman-HEX-1:5
6b:a-dman-HEX-1:5
7b:b-dglc-HEX-1:5
8s:n-acetyl
9b:b-dgal-HEX-1:5
10b:a-dgro-dgal-NON-2:6|1:a|2:keto|3:d
11s:n-acetyl
12b:b-dglc-HEX-1:5
13s:n-acetyl
14b:b-dgal-HEX-1:5
15b:a-dgro-dgal-NON-2:6|1:a|2:keto|3:d
16s:n-acetyl
17b:a-dman-HEX-1:5
18b:b-dglc-HEX-1:5
19s:n-acetyl
20b:b-dgal-HEX-1:5
21b:a-dgro-dgal-NON-2:6|1:a|2:keto|3:d
22s:n-acetyl
23b:b-dglc-HEX-1:5
24s:n-acetyl
25b:b-dgal-HEX-1:5
26b:b-dglc-HEX-1:5
27s:n-acetyl
28b:b-dgal-HEX-1:5
29b:a-dgro-dgal-NON-2:6|1:a|2:keto|3:d
30s:n-acetyl
31b:a-lgal-HEX-1:5|6:d
LIN
1:1d(2+1)2n
2:1o(4+1)3d
3:3d(2+1)4n
4:3o(4+1)5d
5:5o(3+1)6d
6:6o(2+1)7d
7:7d(2+1)8n
8:7o(4+1)9d
9:9o(3+2)10d
10:10d(5+1)11n
11:6o(4+1)12d
12:12d(2+1)13n
13:12o(4+1)14d
14:14o(3+2)15d
15:15d(5+1)16n
16:5o(6+1)17d
17:17o(2+1)18d
18:18d(2+1)19n
19:18o(4+1)20d
20:20o(3+2)21d
21:21d(5+1)22n
22:18o(6+1)23d
23:23d(2+1)24n
24:23o(4+1)25d
25:25o(3+1)26d
26:26d(2+1)27n
27:26o(4+1)28d
28:28o(3+2)29d
29:29d(5+1)30n
30:1o(6+1)31d
GLYCAN END

GLYCAN START
GLYCANID=13865
GLYCAN_CODE=
GLYCAN_COMPOSITION=(HexNAc)8(Hex)9(Fuc)1(NeuAc)3
GLYCAN_MASS=4102.451
GLYCAN_TAXON=Others
RES
1b:b-dglc-HEX-1:5
2s:n-acetyl
3b:b-dglc-HEX-1:5
4s:n-acetyl
5b:b-dman-HEX-1:5
6b:a-dman-HEX-1:5
7b:b-dglc-HEX-1:5
8s:n-acetyl
9b:b-dgal-HEX-1:5
10b:b-dglc-HEX-1:5
11s:n-acetyl
12b:b-dgal-HEX-1:5
13b:a-dgro-dgal-NON-2:6|1:a|2:keto|3:d
14s:n-acetyl
15b:a-dman-HEX-1:5
16b:b-dglc-HEX-1:5
17s:n-acetyl
18b:b-dgal-HEX-1:5
19b:b-dglc-HEX-1:5
20s:n-acetyl
21b:b-dgal-HEX-1:5
22b:a-dgro-dgal-NON-2:6|1:a|2:keto|3:d
23s:n-acetyl
24b:b-dglc-HEX-1:5
25s:n-acetyl
26b:b-dgal-HEX-1:5
27b:b-dglc-HEX-1:5
28s:n-acetyl
29b:b-dgal-HEX-1:5
30b:a-dgro-dgal-NON-2:6|1:a|2:keto|3:d
31s:n-acetyl
32b:a-lgal-HEX-1:5|6:d
LIN
1:1d(2+1)2n
2:1o(4+1)3d
3:3d(2+1)4n
4:3o(4+1)5d
5:5o(3+1)6d
6:6o(2+1)7d
7:7d(2+1)8n
8:7o(4+1)9d
9:6o(4+1)10d
10:10d(2+1)11n
11:10o(4+1)12d
12:12o(3+2)13d
13:13d(5+1)14n
14:5o(6+1)15d
15:15o(2+1)16d
16:16d(2+1)17n
17:16o(4+1)18d
18:18o(3+1)19d
19:19d(2+1)20n
20:19o(4+1)21d
21:21o(3+2)22d
22:22d(5+1)23n
23:15o(6+1)24d
24:24d(2+1)25n
25:24o(4+1)26d
26:26o(3+1)27d
27:27d(2+1)28n
28:27o(4+1)29d
29:29o(3+2)30d
30:30d(5+1)31n
31:1o(6+1)32d
GLYCAN END

GLYCAN START
GLYCANID=38269
GLYCAN_CODE=
GLYCAN_COMPOSITION=(HexNAc)8(Hex)9(Fuc)1(NeuAc)2(NeuGc)1
GLYCAN_MASS=4118.4463
GLYCAN_TAXON=Others
RES
1b:b-dglc-HEX-1:5
2s:n-acetyl
3b:b-dglc-HEX-1:5
4s:n-acetyl
5b:b-dman-HEX-1:5
6b:a-dman-HEX-1:5
7b:b-dglc-HEX-1:5
8s:n-acetyl
9b:b-dgal-HEX-1:5
10b:a-dgro-dgal-NON-2:6|1:a|2:keto|3:d
11s:n-glycolyl
12b:b-dglc-HEX-1:5
13s:n-acetyl
14b:b-dgal-HEX-1:5
15b:a-dman-HEX-1:5
16b:b-dglc-HEX-1:5
17s:n-acetyl
18b:b-dgal-HEX-1:5
19b:b-dglc-HEX-1:5
20s:n-acetyl
21b:b-dgal-HEX-1:5
22b:a-dgro-dgal-NON-2:6|1:a|2:keto|3:d
23s:n-acetyl
24b:b-dglc-HEX-1:5
25s:n-acetyl
26b:b-dgal-HEX-1:5
27b:b-dglc-HEX-1:5
28s:n-acetyl
29b:b-dgal-HEX-1:5
30b:a-dgro-dgal-NON-2:6|1:a|2:keto|3:d
31s:n-acetyl
32b:a-lgal-HEX-1:5|6:d
LIN
1:1d(2+1)2n
2:1o(4+1)3d
3:3d(2+1)4n
4:3o(4+1)5d
5:5o(3+1)6d
6:6o(2+1)7d
7:7d(2+1)8n
8:7o(4+1)9d
9:9o(3+2)10d
10:10d(5+1)11n
11:6o(4+1)12d
12:12d(2+1)13n
13:12o(4+1)14d
14:5o(6+1)15d
15:15o(2+1)16d
16:16d(2+1)17n
17:16o(4+1)18d
18:18o(3+1)19d
19:19d(2+1)20n
20:19o(4+1)21d
21:21o(3+2)22d
22:22d(5+1)23n
23:15o(6+1)24d
24:24d(2+1)25n
25:24o(4+1)26d
26:26o(3+1)27d
27:27d(2+1)28n
28:27o(4+1)29d
29:29o(3+2)30d
30:30d(5+1)31n
31:1o(6+1)32d
GLYCAN END

GLYCAN START
GLYCANID=38330
GLYCAN_CODE=
GLYCAN_COMPOSITION=(HexNAc)8(Hex)9(Fuc)1(NeuAc)1(NeuGc)2
GLYCAN_MASS=4134.441
GLYCAN_TAXON=Others
RES
1b:b-dglc-HEX-1:5
2s:n-acetyl
3b:b-dglc-HEX-1:5
4s:n-acetyl
5b:b-dman-HEX-1:5
6b:a-dman-HEX-1:5
7b:b-dglc-HEX-1:5
8s:n-acetyl
9b:b-dgal-HEX-1:5
10b:a-dgro-dgal-NON-2:6|1:a|2:keto|3:d
11s:n-glycolyl
12b:b-dglc-HEX-1:5
13s:n-acetyl
14b:b-dgal-HEX-1:5
15b:a-dman-HEX-1:5
16b:b-dglc-HEX-1:5
17s:n-acetyl
18b:b-dgal-HEX-1:5
19b:b-dglc-HEX-1:5
20s:n-acetyl
21b:b-dgal-HEX-1:5
22b:a-dgro-dgal-NON-2:6|1:a|2:keto|3:d
23s:n-acetyl
24b:b-dglc-HEX-1:5
25s:n-acetyl
26b:b-dgal-HEX-1:5
27b:b-dglc-HEX-1:5
28s:n-acetyl
29b:b-dgal-HEX-1:5
30b:a-dgro-dgal-NON-2:6|1:a|2:keto|3:d
31s:n-glycolyl
32b:a-lgal-HEX-1:5|6:d
LIN
1:1d(2+1)2n
2:1o(4+1)3d
3:3d(2+1)4n
4:3o(4+1)5d
5:5o(3+1)6d
6:6o(2+1)7d
7:7d(2+1)8n
8:7o(4+1)9d
9:9o(3+2)10d
10:10d(5+1)11n
11:6o(4+1)12d
12:12d(2+1)13n
13:12o(4+1)14d
14:5o(6+1)15d
15:15o(2+1)16d
16:16d(2+1)17n
17:16o(4+1)18d
18:18o(3+1)19d
19:19d(2+1)20n
20:19o(4+1)21d
21:21o(3+2)22d
22:22d(5+1)23n
23:15o(6+1)24d
24:24d(2+1)25n
25:24o(4+1)26d
26:26o(3+1)27d
27:27d(2+1)28n
28:27o(4+1)29d
29:29o(3+2)30d
30:30d(5+1)31n
31:1o(6+1)32d
GLYCAN END

GLYCAN START
GLYCANID=34280
GLYCAN_CODE=
GLYCAN_COMPOSITION=(HexNAc)11(Hex)11(NeuAc)1
GLYCAN_MASS=4307.5464
GLYCAN_TAXON=Others
RES
1b:b-dglc-HEX-1:5
2s:n-acetyl
3b:b-dglc-HEX-1:5
4s:n-acetyl
5b:b-dman-HEX-1:5
6b:a-dman-HEX-1:5
7b:b-dglc-HEX-1:5
8s:n-acetyl
9b:b-dgal-HEX-1:5
10b:b-dglc-HEX-1:5
11s:n-acetyl
12b:b-dgal-HEX-1:5
13b:a-dgro-dgal-NON-2:6|1:a|2:keto|3:d
14s:n-acetyl
15b:b-dglc-HEX-1:5
16s:n-acetyl
17b:a-dman-HEX-1:5
18b:b-dglc-HEX-1:5
19s:n-acetyl
20b:b-dgal-HEX-1:5
21b:b-dglc-HEX-1:5
22s:n-acetyl
23b:b-dgal-HEX-1:5
24b:b-dglc-HEX-1:5
25s:n-acetyl
26b:b-dgal-HEX-1:5
27b:b-dglc-HEX-1:5
28s:n-acetyl
29b:b-dgal-HEX-1:5
30b:b-dglc-HEX-1:5
31s:n-acetyl
32b:b-dgal-HEX-1:5
33b:b-dglc-HEX-1:5
34s:n-acetyl
35b:b-dgal-HEX-1:5
LIN
1:1d(2+1)2n
2:1o(4+1)3d
3:3d(2+1)4n
4:3o(4+1)5d
5:5o(3+1)6d
6:6o(2+1)7d
7:7d(2+1)8n
8:7o(4+1)9d
9:9o(3+1)10d
10:10d(2+1)11n
11:10o(4+1)12d
12:12o(6+2)13d
13:13d(5+1)14n
14:5o(4+1)15d
15:15d(2+1)16n
16:5o(6+1)17d
17:17o(2+1)18d
18:18d(2+1)19n
19:18o(4+1)20d
20:20o(3+1)21d
21:21d(2+1)22n
22:21o(4+1)23d
23:23o(3+1)24d
24:24d(2+1)25n
25:24o(4+1)26d
26:26o(3+1)27d
27:27d(2+1)28n
28:27o(4+1)29d
29:29o(3+1)30d
30:30d(2+1)31n
31:30o(4+1)32d
32:32o(3+1)33d
33:33d(2+1)34n
34:33o(4+1)35d
GLYCAN END

GLYCAN START
GLYCANID=38273
GLYCAN_CODE=
GLYCAN_COMPOSITION=(HexNAc)11(Hex)11(NeuGc)1
GLYCAN_MASS=4323.541
GLYCAN_TAXON=Others
RES
1b:b-dglc-HEX-1:5
2s:n-acetyl
3b:b-dglc-HEX-1:5
4s:n-acetyl
5b:b-dman-HEX-1:5
6b:a-dman-HEX-1:5
7b:b-dglc-HEX-1:5
8s:n-acetyl
9b:b-dgal-HEX-1:5
10b:b-dglc-HEX-1:5
11s:n-acetyl
12b:b-dgal-HEX-1:5
13b:a-dgro-dgal-NON-2:6|1:a|2:keto|3:d
14s:n-glycolyl
15b:b-dglc-HEX-1:5
16s:n-acetyl
17b:a-dman-HEX-1:5
18b:b-dglc-HEX-1:5
19s:n-acetyl
20b:b-dgal-HEX-1:5
21b:b-dglc-HEX-1:5
22s:n-acetyl
23b:b-dgal-HEX-1:5
24b:b-dglc-HEX-1:5
25s:n-acetyl
26b:b-dgal-HEX-1:5
27b:b-dglc-HEX-1:5
28s:n-acetyl
29b:b-dgal-HEX-1:5
30b:b-dglc-HEX-1:5
31s:n-acetyl
32b:b-dgal-HEX-1:5
33b:b-dglc-HEX-1:5
34s:n-acetyl
35b:b-dgal-HEX-1:5
LIN
1:1d(2+1)2n
2:1o(4+1)3d
3:3d(2+1)4n
4:3o(4+1)5d
5:5o(3+1)6d
6:6o(2+1)7d
7:7d(2+1)8n
8:7o(4+1)9d
9:9o(3+1)10d
10:10d(2+1)11n
11:10o(4+1)12d
12:12o(6+2)13d
13:13d(5+1)14n
14:5o(4+1)15d
15:15d(2+1)16n
16:5o(6+1)17d
17:17o(2+1)18d
18:18d(2+1)19n
19:18o(4+1)20d
20:20o(3+1)21d
21:21d(2+1)22n
22:21o(4+1)23d
23:23o(3+1)24d
24:24d(2+1)25n
25:24o(4+1)26d
26:26o(3+1)27d
27:27d(2+1)28n
28:27o(4+1)29d
29:29o(3+1)30d
30:30d(2+1)31n
31:30o(4+1)32d
32:32o(3+1)33d
33:33d(2+1)34n
34:33o(4+1)35d
GLYCAN END

GLYCAN START
GLYCANID=28769
GLYCAN_CODE=
GLYCAN_COMPOSITION=(HexNAc)8(Hex)9(Fuc)1(NeuAc)4
GLYCAN_MASS=4393.547
GLYCAN_TAXON=Others
RES
1b:x-dglc-HEX-1:5
2s:n-acetyl
3b:b-dglc-HEX-1:5
4s:n-acetyl
5b:b-dman-HEX-1:5
6b:a-dman-HEX-1:5
7b:b-dglc-HEX-1:5
8s:n-acetyl
9b:b-dgal-HEX-1:5
10b:a-dgro-dgal-NON-2:6|1:a|2:keto|3:d
11s:n-acetyl
12b:b-dglc-HEX-1:5
13s:n-acetyl
14b:b-dgal-HEX-1:5
15b:a-dgro-dgal-NON-2:6|1:a|2:keto|3:d
16s:n-acetyl
17b:a-dman-HEX-1:5
18b:b-dglc-HEX-1:5
19s:n-acetyl
20b:b-dgal-HEX-1:5
21b:b-dglc-HEX-1:5
22s:n-acetyl
23b:b-dgal-HEX-1:5
24b:a-dgro-dgal-NON-2:6|1:a|2:keto|3:d
25s:n-acetyl
26b:b-dglc-HEX-1:5
27s:n-acetyl
28b:b-dgal-HEX-1:5
29b:b-dglc-HEX-1:5
30s:n-acetyl
31b:b-dgal-HEX-1:5
32b:a-dgro-dgal-NON-2:6|1:a|2:keto|3:d
33s:n-acetyl
34b:a-lgal-HEX-1:5|6:d
LIN
1:1d(2+1)2n
2:1o(4+1)3d
3:3d(2+1)4n
4:3o(4+1)5d
5:5o(3+1)6d
6:6o(2+1)7d
7:7d(2+1)8n
8:7o(4+1)9d
9:9o(3+2)10d
10:10d(5+1)11n
11:6o(4+1)12d
12:12d(2+1)13n
13:12o(4+1)14d
14:14o(3+2)15d
15:15d(5+1)16n
16:5o(6+1)17d
17:17o(2+1)18d
18:18d(2+1)19n
19:18o(4+1)20d
20:20o(3+1)21d
21:21d(2+1)22n
22:21o(4+1)23d
23:23o(3+2)24d
24:24d(5+1)25n
25:18o(6+1)26d
26:26d(2+1)27n
27:26o(4+1)28d
28:28o(3+1)29d
29:29d(2+1)30n
30:29o(4+1)31d
31:31o(3+2)32d
32:32d(5+1)33n
33:1o(6+1)34d
GLYCAN END

GLYCAN START
GLYCANID=13826
GLYCAN_CODE=
GLYCAN_COMPOSITION=(HexNAc)2(Hex)4(Fuc)1
GLYCAN_MASS=1200.426
GLYCAN_TAXON=Others
RES
1b:b-dglc-HEX-1:5
2s:n-acetyl
3b:b-dglc-HEX-1:5
4s:n-acetyl
5b:b-dman-HEX-1:5
6b:a-dman-HEX-1:5
7b:a-dman-HEX-1:5
8b:a-dman-HEX-1:5
9b:a-lgal-HEX-1:5|6:d
LIN
1:1d(2+1)2n
2:1o(4+1)3d
3:3d(2+1)4n
4:3o(4+1)5d
5:5o(3+1)6d
6:5o(6+1)7d
7:7o(6+1)8d
8:1o(6+1)9d
GLYCAN END

GLYCAN START
GLYCANID=10098
GLYCAN_CODE=
GLYCAN_COMPOSITION=(HexNAc)3(Hex)4
GLYCAN_MASS=1257.4481
GLYCAN_TAXON=Others
RES
1b:x-dglc-HEX-x:x
2s:n-acetyl
3b:b-dglc-HEX-1:5
4s:n-acetyl
5b:b-dman-HEX-1:5
6b:a-dman-HEX-1:5
7b:b-dglc-HEX-1:5
8s:n-acetyl
9b:a-dman-HEX-1:5
10b:a-dman-HEX-1:5
LIN
1:1d(2+1)2n
2:1o(4+1)3d
3:3d(2+1)4n
4:3o(4+1)5d
5:5o(3+1)6d
6:6o(2+1)7d
7:7d(2+1)8n
8:5o(6+1)9d
9:9o(3|6+1)10d
GLYCAN END

GLYCAN START
GLYCANID=13118
GLYCAN_CODE=
GLYCAN_COMPOSITION=(HexNAc)3(Hex)5
GLYCAN_MASS=1419.5006
GLYCAN_TAXON=Others
RES
1b:b-dglc-HEX-1:5
2s:n-acetyl
3b:b-dglc-HEX-1:5
4s:n-acetyl
5b:b-dman-HEX-1:5
6b:a-dman-HEX-1:5
7b:b-dman-HEX-1:5
8b:a-dman-HEX-1:5
9b:b-dglc-HEX-1:5
10s:n-acetyl
11b:b-dgal-HEX-1:5
LIN
1:1d(2+1)2n
2:1o(4+1)3d
3:3d(2+1)4n
4:3o(4+1)5d
5:5o(3+1)6d
6:6o(2+1)7d
7:5o(6+1)8d
8:8o(2+1)9d
9:9d(2+1)10n
10:9o(4+1)11d
GLYCAN END

GLYCAN START
GLYCANID=1012
GLYCAN_CODE=
GLYCAN_COMPOSITION=(HexNAc)4(Hex)3(Fuc)1
GLYCAN_MASS=1444.5326
GLYCAN_TAXON=Others
RES
1b:x-dglc-HEX-x:x
2s:n-acetyl
3b:b-dglc-HEX-1:5
4s:n-acetyl
5b:b-dman-HEX-1:5
6b:a-dman-HEX-1:5
7b:b-dglc-HEX-1:5
8s:n-acetyl
9b:a-dman-HEX-1:5
10b:b-dglc-HEX-1:5
11s:n-acetyl
12b:a-lgal-HEX-1:5|6:d
LIN
1:1d(2+1)2n
2:1o(4+1)3d
3:3d(2+1)4n
4:3o(4+1)5d
5:5o(3+1)6d
6:5o(4+1)7d
7:7d(2+1)8n
8:5o(6+1)9d
9:9o(2+1)10d
10:10d(2+1)11n
11:1o(6+1)12d
GLYCAN END

GLYCAN START
GLYCANID=1348
GLYCAN_CODE=
GLYCAN_COMPOSITION=(HexNAc)4(Hex)4
GLYCAN_MASS=1460.5276
GLYCAN_TAXON=Others
RES
1b:x-dglc-HEX-x:x
2s:n-acetyl
3b:b-dglc-HEX-1:5
4s:n-acetyl
5b:b-dman-HEX-1:5
6b:a-dman-HEX-1:5
7b:b-dglc-HEX-1:5
8s:n-acetyl
9b:b-dglc-HEX-1:5
10s:n-acetyl
11b:a-dman-HEX-1:5
12b:a-dman-HEX-1:5
LIN
1:1d(2+1)2n
2:1o(4+1)3d
3:3d(2+1)4n
4:3o(4+1)5d
5:5o(3+1)6d
6:6o(2+1)7d
7:7d(2+1)8n
8:5o(4+1)9d
9:9d(2+1)10n
10:5o(6+1)11d
11:11o(3+1)12d
GLYCAN END

GLYCAN START
GLYCANID=1229
GLYCAN_CODE=
GLYCAN_COMPOSITION=(HexNAc)5(Hex)3
GLYCAN_MASS=1501.5546
GLYCAN_TAXON=Others
RES
1b:x-dglc-HEX-x:x
2s:n-acetyl
3b:b-dglc-HEX-1:5
4s:n-acetyl
5b:b-dman-HEX-1:5
6b:a-dman-HEX-1:5
7b:b-dglc-HEX-1:5
8s:n-acetyl
9b:b-dglc-HEX-1:5
10s:n-acetyl
11b:b-dglc-HEX-1:5
12s:n-acetyl
13b:a-dman-HEX-1:5
LIN
1:1d(2+1)2n
2:1o(4+1)3d
3:3d(2+1)4n
4:3o(4+1)5d
5:5o(3+1)6d
6:6o(2+1)7d
7:7d(2+1)8n
8:6o(4+1)9d
9:9d(2+1)10n
10:5o(4+1)11d
11:11d(2+1)12n
12:5o(6+1)13d
GLYCAN END

GLYCAN START
GLYCANID=10187
GLYCAN_CODE=
GLYCAN_COMPOSITION=(HexNAc)3(Hex)4(Fuc)2
GLYCAN_MASS=1549.5629
GLYCAN_TAXON=Others
RES
1b:x-dglc-HEX-x:x
2s:n-acetyl
3b:b-dglc-HEX-1:5
4s:n-acetyl
5b:b-dman-HEX-1:5
6b:a-dman-HEX-1:5
7b:b-dglc-HEX-1:5
8s:n-acetyl
9b:a-lgal-HEX-1:5|6:d
10b:b-dgal-HEX-1:5
11b:a-dman-HEX-1:5
12b:a-lgal-HEX-1:5|6:d
LIN
1:1d(2+1)2n
2:1o(4+1)3d
3:3d(2+1)4n
4:3o(4+1)5d
5:5o(3+1)6d
6:6o(2+1)7d
7:7d(2+1)8n
8:7o(3+1)9d
9:7o(4+1)10d
10:5o(6+1)11d
11:1o(6+1)12d
GLYCAN END

GLYCAN START
GLYCANID=38342
GLYCAN_CODE=
GLYCAN_COMPOSITION=(HexNAc)3(Hex)6
GLYCAN_MASS=1581.553
GLYCAN_TAXON=Others
RES
1b:b-dglc-HEX-1:5
2s:n-acetyl
3b:b-dglc-HEX-1:5
4s:n-acetyl
5b:b-dman-HEX-1:5
6b:a-dman-HEX-1:5
7b:b-dglc-HEX-1:5
8s:n-acetyl
9b:b-dgal-HEX-1:5
10b:a-dgal-HEX-1:5
11b:a-dman-HEX-1:5
12b:a-dman-HEX-1:5
LIN
1:1d(2+1)2n
2:1o(4+1)3d
3:3d(2+1)4n
4:3o(4+1)5d
5:5o(3+1)6d
6:6o(2+1)7d
7:7d(2+1)8n
8:7o(4+1)9d
9:9o(3+1)10d
10:5o(6+1)11d
11:11o(6+1)12d
GLYCAN END

GLYCAN START
GLYCANID=18636
GLYCAN_CODE=
GLYCAN_COMPOSITION=(HexNAc)4(Hex)3(Fuc)2
GLYCAN_MASS=1590.59
GLYCAN_TAXON=Others
RES
1b:x-dglc-HEX-1:5
2s:n-acetyl
3b:a-lgal-HEX-1:5|6:d
4b:b-dglc-HEX-1:5
5s:n-acetyl
6b:b-dman-HEX-1:5
7b:a-dman-HEX-1:5
8b:b-dglc-HEX-1:5
9s:n-acetyl
10b:a-dman-HEX-1:5
11b:b-dglc-HEX-1:5
12s:n-acetyl
13b:a-lgal-HEX-1:5|6:d
LIN
1:1d(2+1)2n
2:1o(3+1)3d
3:1o(4+1)4d
4:4d(2+1)5n
5:4o(4+1)6d
6:6o(3+1)7d
7:7o(2+1)8d
8:8d(2+1)9n
9:6o(6+1)10d
10:10o(2+1)11d
11:11d(2+1)12n
12:1o(6+1)13d
GLYCAN END

GLYCAN START
GLYCANID=38354
GLYCAN_CODE=
GLYCAN_COMPOSITION=(HexNAc)4(Hex)5
GLYCAN_MASS=1622.5801
GLYCAN_TAXON=Others
RES
1b:b-dglc-HEX-1:5
2s:n-acetyl
3b:b-dglc-HEX-1:5
4s:n-acetyl
5b:b-dman-HEX-1:5
6b:a-dman-HEX-1:5
7b:b-dglc-HEX-1:5
8s:n-acetyl
9b:b-dgal-HEX-1:5
10b:a-dgal-HEX-1:5
11b:b-dglc-HEX-1:5
12s:n-acetyl
13b:a-dman-HEX-1:5
LIN
1:1d(2+1)2n
2:1o(4+1)3d
3:3d(2+1)4n
4:3o(4+1)5d
5:5o(3+1)6d
6:6o(2+1)7d
7:7d(2+1)8n
8:7o(4+1)9d
9:9o(3+1)10d
10:6o(4+1)11d
11:11d(2+1)12n
12:5o(6+1)13d
GLYCAN END

GLYCAN START
GLYCANID=10511
GLYCAN_CODE=
GLYCAN_COMPOSITION=(HexNAc)3(Hex)4(Fuc)1(NeuAc)1
GLYCAN_MASS=1694.601
GLYCAN_TAXON=Others
RES
1b:x-dglc-HEX-x:x
2s:n-acetyl
3b:b-dglc-HEX-1:5
4s:n-acetyl
5b:b-dman-HEX-1:5
6b:a-dman-HEX-1:5
7b:b-dglc-HEX-1:5
8s:n-acetyl
9b:b-dgal-HEX-1:5
10b:a-dgro-dgal-NON-2:6|1:a|2:keto|3:d
11s:n-acetyl
12b:a-dman-HEX-1:5
13b:a-lgal-HEX-1:5|6:d
LIN
1:1d(2+1)2n
2:1o(4+1)3d
3:3d(2+1)4n
4:3o(4+1)5d
5:5o(3+1)6d
6:6o(2+1)7d
7:7d(2+1)8n
8:7o(4+1)9d
9:9o(3+2)10d
10:10d(5+1)11n
11:5o(6+1)12d
12:1o(6+1)13d
GLYCAN END

GLYCAN START
GLYCANID=15256
GLYCAN_CODE=
GLYCAN_COMPOSITION=(HexNAc)3(Hex)4(Fuc)1(NeuGc)1
GLYCAN_MASS=1710.5958
GLYCAN_TAXON=Others
RES
1b:a-dglc-HEX-1:5
2s:n-acetyl
3b:b-dglc-HEX-1:5
4s:n-acetyl
5b:b-dman-HEX-1:5
6b:a-dman-HEX-1:5
7b:b-dglc-HEX-1:5
8s:n-acetyl
9b:b-dgal-HEX-1:5
10b:a-dgro-dgal-NON-2:6|1:a|2:keto|3:d
11s:n-glycolyl
12b:a-dman-HEX-1:5
13b:a-dgal-HEX-1:5|6:d
LIN
1:1d(2+1)2n
2:1o(4+1)3d
3:3d(2+1)4n
4:3o(4+1)5d
5:5o(3+1)6d
6:6o(2+1)7d
7:7d(2+1)8n
8:7o(4+1)9d
9:9o(3+2)10d
10:10d(5+1)11n
11:5o(6+1)12d
12:1o(6+1)13d
GLYCAN END

GLYCAN START
GLYCANID=20065
GLYCAN_CODE=
GLYCAN_COMPOSITION=(HexNAc)4(Hex)4(NeuAc)1
GLYCAN_MASS=1751.623
GLYCAN_TAXON=Others
RES
1b:x-dglc-HEX-1:5
2s:n-acetyl
3b:b-dglc-HEX-1:5
4s:n-acetyl
5b:b-dman-HEX-1:5
6b:a-dman-HEX-1:5
7b:b-dglc-HEX-1:5
8s:n-acetyl
9b:b-dgal-HEX-1:5
10b:a-dgro-dgal-NON-2:6|1:a|2:keto|3:d
11s:n-acetyl
12b:b-dglc-HEX-1:5
13s:n-acetyl
14b:a-dman-HEX-1:5
LIN
1:1d(2+1)2n
2:1o(4+1)3d
3:3d(2+1)4n
4:3o(4+1)5d
5:5o(3+1)6d
6:6o(2+1)7d
7:7d(2+1)8n
8:7o(4+1)9d
9:9o(6+2)10d
10:10d(5+1)11n
11:5o(4+1)12d
12:12d(2+1)13n
13:5o(6+1)14d
GLYCAN END

GLYCAN START
GLYCANID=13206
GLYCAN_CODE=
GLYCAN_COMPOSITION=(HexNAc)4(Hex)4(Fuc)2
GLYCAN_MASS=1752.6425
GLYCAN_TAXON=Others
RES
1b:b-dglc-HEX-1:5
2s:n-acetyl
3b:b-dglc-HEX-1:5
4s:n-acetyl
5b:b-dman-HEX-1:5
6b:a-dman-HEX-1:5
7b:b-dglc-HEX-1:5
8s:n-acetyl
9b:a-lgal-HEX-1:5|6:d
10b:b-dgal-HEX-1:5
11b:a-dman-HEX-1:5
12b:b-dglc-HEX-1:5
13s:n-acetyl
14b:a-lgal-HEX-1:5|6:d
LIN
1:1d(2+1)2n
2:1o(4+1)3d
3:3d(2+1)4n
4:3o(4+1)5d
5:5o(3+1)6d
6:6o(2+1)7d
7:7d(2+1)8n
8:7o(3+1)9d
9:7o(4+1)10d
10:5o(6+1)11d
11:11o(2+1)12d
12:12d(2+1)13n
13:1o(6+1)14d
GLYCAN END

GLYCAN START
GLYCANID=29173
GLYCAN_CODE=
GLYCAN_COMPOSITION=(HexNAc)4(Hex)4(NeuGc)1
GLYCAN_MASS=1767.6179
GLYCAN_TAXON=Others
RES
1b:x-dglc-HEX-1:5
2s:n-acetyl
3b:b-dglc-HEX-1:5
4s:n-acetyl
5b:b-dman-HEX-1:5
6b:a-dman-HEX-1:5
7b:b-dglc-HEX-1:5
8s:n-acetyl
9b:b-dgal-HEX-1:5
10b:a-dgro-dgal-NON-2:6|1:a|2:keto|3:d
11s:n-glycolyl
12b:a-dman-HEX-1:5
13b:b-dglc-HEX-1:5
14s:n-acetyl
LIN
1:1d(2+1)2n
2:1o(4+1)3d
3:3d(2+1)4n
4:3o(4+1)5d
5:5o(3+1)6d
6:6o(2+1)7d
7:7d(2+1)8n
8:7o(4+1)9d
9:9o(3|6+2)10d
10:10d(5+1)11n
11:5o(6+1)12d
12:12o(2+1)13d
13:13d(2+1)14n
GLYCAN END

GLYCAN START
GLYCANID=13419
GLYCAN_CODE=
GLYCAN_COMPOSITION=(HexNAc)4(Hex)5(Fuc)1
GLYCAN_MASS=1768.6376
GLYCAN_TAXON=Others
RES
1b:b-dglc-HEX-1:5
2s:n-acetyl
3b:b-dglc-HEX-1:5
4s:n-acetyl
5b:b-dman-HEX-1:5
6b:a-dman-HEX-1:5
7b:a-dman-HEX-1:5
8b:b-dglc-HEX-1:5
9s:n-acetyl
10b:b-dgal-HEX-1:5
11b:b-dglc-HEX-1:5
12s:n-acetyl
13b:b-dgal-HEX-1:5
14b:a-lgal-HEX-1:5|6:d
LIN
1:1d(2+1)2n
2:1o(4+1)3d
3:3d(2+1)4n
4:3o(4+1)5d
5:5o(3+1)6d
6:5o(6+1)7d
7:7o(2+1)8d
8:8d(2+1)9n
9:8o(4+1)10d
10:7o(6+1)11d
11:11d(2+1)12n
12:11o(4+1)13d
13:1o(6+1)14d
GLYCAN END

GLYCAN START
GLYCANID=1077
GLYCAN_CODE=
GLYCAN_COMPOSITION=(HexNAc)5(Hex)5
GLYCAN_MASS=1825.6595
GLYCAN_TAXON=Others
RES
1b:x-dglc-HEX-x:x
2s:n-acetyl
3b:b-dglc-HEX-1:5
4s:n-acetyl
5b:b-dman-HEX-1:5
6b:a-dman-HEX-1:5
7b:b-dglc-HEX-1:5
8s:n-acetyl
9b:b-dglc-HEX-1:5
10s:n-acetyl
11b:b-dgal-HEX-1:5
12b:b-dglc-HEX-1:5
13s:n-acetyl
14b:a-dman-HEX-1:5
15b:a-dman-HEX-1:5
LIN
1:1d(2+1)2n
2:1o(4+1)3d
3:3d(2+1)4n
4:3o(4+1)5d
5:5o(3+1)6d
6:6o(2+1)7d
7:7d(2+1)8n
8:6o(4+1)9d
9:9d(2+1)10n
10:9o(4+1)11d
11:5o(4+1)12d
12:12d(2+1)13n
13:5o(6+1)14d
14:14o(3+1)15d
GLYCAN END

GLYCAN START
GLYCANID=13545
GLYCAN_CODE=
GLYCAN_COMPOSITION=(HexNAc)6(Hex)3(Fuc)1
GLYCAN_MASS=1850.6915
GLYCAN_TAXON=Others
RES
1b:b-dglc-HEX-1:5
2s:n-acetyl
3b:b-dglc-HEX-1:5
4s:n-acetyl
5b:b-dman-HEX-1:5
6b:a-dman-HEX-1:5
7b:b-dglc-HEX-1:5
8s:n-acetyl
9b:b-dgal-HEX-1:5
10s:n-acetyl
11b:a-dman-HEX-1:5
12b:b-dglc-HEX-1:5
13s:n-acetyl
14b:b-dglc-HEX-1:5
15s:n-acetyl
16b:a-lgal-HEX-1:5|6:d
LIN
1:1d(2+1)2n
2:1o(4+1)3d
3:3d(2+1)4n
4:3o(4+1)5d
5:5o(3+1)6d
6:6o(2+1)7d
7:7d(2+1)8n
8:7o(4+1)9d
9:9d(2+1)10n
10:5o(6+1)11d
11:11o(2+1)12d
12:12d(2+1)13n
13:11o(6+1)14d
14:14d(2+1)15n
15:1o(6+1)16d
GLYCAN END

GLYCAN START
GLYCANID=14936
GLYCAN_CODE=
GLYCAN_COMPOSITION=(HexNAc)3(Hex)6(NeuAc)1
GLYCAN_MASS=1872.6486
GLYCAN_TAXON=Others
RES
1b:a-dglc-HEX-1:5
2s:n-acetyl
3b:b-dglc-HEX-1:5
4s:n-acetyl
5b:b-dman-HEX-1:5
6b:a-dman-HEX-1:5
7b:b-dglc-HEX-1:5
8s:n-acetyl
9b:b-dgal-HEX-1:5
10b:a-dgro-dgal-NON-2:6|1:a|2:keto|3:d
11s:n-acetyl
12b:a-dman-HEX-1:5
13b:a-dman-HEX-1:5
14b:a-dman-HEX-1:5
LIN
1:1d(2+1)2n
2:1o(4+1)3d
3:3d(2+1)4n
4:3o(4+1)5d
5:5o(3+1)6d
6:6o(2+1)7d
7:7d(2+1)8n
8:7o(4+1)9d
9:9o(6+2)10d
10:10d(5+1)11n
11:5o(6+1)12d
12:12o(3+1)13d
13:13o(2+1)14d
GLYCAN END

GLYCAN START
GLYCANID=38313
GLYCAN_CODE=
GLYCAN_COMPOSITION=(HexNAc)3(Hex)6(NeuGc)1
GLYCAN_MASS=1888.6433
GLYCAN_TAXON=Others
RES
1b:b-dglc-HEX-1:5
2s:n-acetyl
3b:b-dglc-HEX-1:5
4s:n-acetyl
5b:b-dman-HEX-1:5
6b:a-dman-HEX-1:5
7b:b-dglc-HEX-1:5
8s:n-acetyl
9b:b-dgal-HEX-1:5
10b:a-dman-HEX-1:5
11b:b-dglc-HEX-1:5
12b:b-dgal-HEX-1:5
13b:a-dgro-dgal-NON-2:6|1:a|2:keto|3:d
14s:n-glycolyl
LIN
1:1d(2+1)2n
2:1o(4+1)3d
3:3d(2+1)4n
4:3o(4+1)5d
5:5o(3+1)6d
6:6o(2+1)7d
7:7d(2+1)8n
8:7o(4+1)9d
9:5o(6+1)10d
10:10o(2+1)11d
11:11o(4+1)12d
12:12o(6+2)13d
13:13d(5+1)14n
GLYCAN END

GLYCAN START
GLYCANID=12670
GLYCAN_CODE=
GLYCAN_COMPOSITION=(HexNAc)4(Hex)5(NeuAc)1
GLYCAN_MASS=1913.6755
GLYCAN_TAXON=Others
RES
1b:x-dglc-HEX-x:x
2s:n-acetyl
3b:b-dglc-HEX-1:5
4s:n-acetyl
5b:b-dman-HEX-1:5
6b:a-dman-HEX-1:5
7b:b-dglc-HEX-1:5
8s:n-acetyl
9b:b-dgal-HEX-1:5
10b:a-dgro-dgal-NON-2:6|1:a|2:keto|3:d
11s:n-acetyl
12b:a-dman-HEX-1:5
13b:b-dglc-HEX-1:5
14s:n-acetyl
15b:b-dgal-HEX-1:5
LIN
1:1d(2+1)2n
2:1o(4+1)3d
3:3d(2+1)4n
4:3o(4+1)5d
5:5o(3+1)6d
6:6o(2+1)7d
7:7d(2+1)8n
8:7o(3+1)9d
9:9o(3+2)10d
10:10d(5+1)11n
11:5o(6+1)12d
12:12o(2+1)13d
13:13d(2+1)14n
14:13o(4+1)15d
GLYCAN END

GLYCAN START
GLYCANID=29080
GLYCAN_CODE=
GLYCAN_COMPOSITION=(HexNAc)4(Hex)5(NeuGc)1
GLYCAN_MASS=1929.6704
GLYCAN_TAXON=Others
RES
1b:x-dglc-HEX-1:5
2s:n-acetyl
3b:b-dglc-HEX-1:5
4s:n-acetyl
5b:b-dman-HEX-1:5
6b:a-dman-HEX-1:5
7b:b-dglc-HEX-1:5
8s:n-acetyl
9b:b-dgal-HEX-1:5
10b:a-dgro-dgal-NON-2:6|1:a|2:keto|3:d
11s:n-glycolyl
12b:b-dglc-HEX-1:5
13s:n-acetyl
14b:a-dman-HEX-1:5
15b:a-dman-HEX-1:5
LIN
1:1d(2+1)2n
2:1o(4+1)3d
3:3d(2+1)4n
4:3o(4+1)5d
5:5o(3+1)6d
6:6o(2+1)7d
7:7d(2+1)8n
8:7o(4+1)9d
9:9o(3|6+2)10d
10:10d(5+1)11n
11:5o(4+1)12d
12:12d(2+1)13n
13:5o(6+1)14d
14:14o(3+1)15d
GLYCAN END

GLYCAN START
GLYCANID=14351
GLYCAN_CODE=
GLYCAN_COMPOSITION=(HexNAc)5(Hex)4(NeuAc)1
GLYCAN_MASS=1954.7025
GLYCAN_TAXON=Others
RES
1b:b-dglc-HEX-1:5
2s:n-acetyl
3b:b-dglc-HEX-1:5
4s:n-acetyl
5b:b-dman-HEX-1:5
6b:a-dman-HEX-1:5
7b:b-dglc-HEX-1:5
8s:n-acetyl
9b:b-dgal-HEX-1:5
10s:n-acetyl
11b:a-dgro-dgal-NON-2:6|1:a|2:keto|3:d
12s:n-acetyl
13b:a-dman-HEX-1:5
14b:b-dglc-HEX-1:5
15s:n-acetyl
16b:b-dgal-HEX-1:5
LIN
1:1d(2+1)2n
2:1o(4+1)3d
3:3d(2+1)4n
4:3o(4+1)5d
5:5o(3+1)6d
6:6o(2+1)7d
7:7d(2+1)8n
8:7o(4+1)9d
9:9d(2+1)10n
10:9o(6+2)11d
11:11d(5+1)12n
12:5o(6+1)13d
13:13o(2+1)14d
14:14d(2+1)15n
15:14o(4+1)16d
GLYCAN END

GLYCAN START
GLYCANID=38206
GLYCAN_CODE=
GLYCAN_COMPOSITION=(HexNAc)5(Hex)4(NeuGc)1
GLYCAN_MASS=1970.6974
GLYCAN_TAXON=Others
RES
1b:b-dglc-HEX-1:5
2s:n-acetyl
3b:b-dglc-HEX-1:5
4s:n-acetyl
5b:b-dman-HEX-1:5
6b:a-dman-HEX-1:5
7b:b-dglc-HEX-1:5
8s:n-acetyl
9b:b-dgal-HEX-1:5
10s:n-acetyl
11b:a-dman-HEX-1:5
12b:b-dglc-HEX-1:5
13s:n-acetyl
14b:b-dgal-HEX-1:5
15b:a-dgro-dgal-NON-2:6|1:a|2:keto|3:d
16s:n-glycolyl
LIN
1:1d(2+1)2n
2:1o(4+1)3d
3:3d(2+1)4n
4:3o(4+1)5d
5:5o(3+1)6d
6:6o(2+1)7d
7:7d(2+1)8n
8:7o(4+1)9d
9:9d(2+1)10n
10:5o(6+1)11d
11:11o(2+1)12d
12:12d(2+1)13n
13:12o(4+1)14d
14:14o(6+2)15d
15:15d(5+1)16n
GLYCAN END

GLYCAN START
GLYCANID=1045
GLYCAN_CODE=
GLYCAN_COMPOSITION=(HexNAc)5(Hex)6
GLYCAN_MASS=1987.712
GLYCAN_TAXON=Others
RES
1b:x-dglc-HEX-x:x
2s:n-acetyl
3b:b-dglc-HEX-1:5
4s:n-acetyl
5b:b-dman-HEX-1:5
6b:a-dman-HEX-1:5
7b:b-dglc-HEX-1:5
8s:n-acetyl
9b:b-dgal-HEX-1:5
10b:b-dglc-HEX-1:5
11s:n-acetyl
12b:b-dgal-HEX-1:5
13b:a-dman-HEX-1:5
14b:b-dglc-HEX-1:5
15s:n-acetyl
16b:b-dgal-HEX-1:5
LIN
1:1d(2+1)2n
2:1o(4+1)3d
3:3d(2+1)4n
4:3o(4+1)5d
5:5o(3+1)6d
6:6o(2+1)7d
7:7d(2+1)8n
8:7o(4+1)9d
9:6o(4+1)10d
10:10d(2+1)11n
11:10o(4+1)12d
12:5o(6+1)13d
13:13o(2+1)14d
14:14d(2+1)15n
15:14o(4+1)16d
GLYCAN END

GLYCAN START
GLYCANID=13537
GLYCAN_CODE=
GLYCAN_COMPOSITION=(HexNAc)6(Hex)5
GLYCAN_MASS=2028.739
GLYCAN_TAXON=Others
RES
1b:b-dglc-HEX-1:5
2s:n-acetyl
3b:b-dglc-HEX-1:5
4s:n-acetyl
5b:b-dman-HEX-1:5
6b:a-dman-HEX-1:5
7b:b-dglc-HEX-1:5
8s:n-acetyl
9b:b-dgal-HEX-1:5
10s:n-acetyl
11b:a-dman-HEX-1:5
12b:b-dglc-HEX-1:5
13s:n-acetyl
14b:b-dgal-HEX-1:5
15b:b-dglc-HEX-1:5
16s:n-acetyl
17b:b-dgal-HEX-1:5
LIN
1:1d(2+1)2n
2:1o(4+1)3d
3:3d(2+1)4n
4:3o(4+1)5d
5:5o(3+1)6d
6:6o(2+1)7d
7:7d(2+1)8n
8:7o(4+1)9d
9:9d(2+1)10n
10:5o(6+1)11d
11:11o(2+1)12d
12:12d(2+1)13n
13:12o(4+1)14d
14:11o(6+1)15d
15:15d(2+1)16n
16:15o(4+1)17d
GLYCAN END

GLYCAN START
GLYCANID=451
GLYCAN_CODE=
GLYCAN_COMPOSITION=(HexNAc)3(Hex)6(Fuc)1(NeuGc)1
GLYCAN_MASS=2034.7008
GLYCAN_TAXON=Others
RES
1b:b-dglc-HEX-1:5
2s:n-acetyl
3b:b-dglc-HEX-1:5
4s:n-acetyl
5b:b-dman-HEX-1:5
6b:b-dman-HEX-1:5
7b:b-dglc-HEX-1:5
8s:n-acetyl
9b:b-dman-HEX-1:5
10b:b-dgro-dgal-NON-2:6|1:a|2:keto|3:d
11s:n-glycolyl
12b:b-dman-HEX-1:5
13b:b-dman-HEX-1:5
14b:b-dman-HEX-1:5
15b:b-lgal-HEX-1:5|6:d
LIN
1:1d(2+1)2n
2:1o(4+1)3d
3:3d(2+1)4n
4:3o(4+1)5d
5:5o(4+1)6d
6:6o(4+1)7d
7:7d(2+1)8n
8:7o(4+1)9d
9:9o(4+1)10d
10:10d(5+1)11n
11:5o(5+1)12d
12:12o(4+1)13d
13:12o(5+1)14d
14:1o(5+1)15d
GLYCAN END

GLYCAN START
GLYCANID=29191
GLYCAN_CODE=
GLYCAN_COMPOSITION=(HexNAc)4(Hex)4(Fuc)2(NeuAc)1
GLYCAN_MASS=2043.7379
GLYCAN_TAXON=Others
RES
1b:x-dglc-HEX-1:5
2s:n-acetyl
3b:b-dglc-HEX-1:5
4s:n-acetyl
5b:b-dman-HEX-1:5
6b:a-dman-HEX-1:5
7b:b-dglc-HEX-1:5
8s:n-acetyl
9b:a-lgal-HEX-1:5|6:d
10b:b-dgal-HEX-1:5
11b:a-dgro-dgal-NON-2:6|1:a|2:keto|3:d
12s:n-acetyl
13b:a-dman-HEX-1:5
14b:b-dglc-HEX-1:5
15s:n-acetyl
16b:a-lgal-HEX-1:5|6:d
LIN
1:1d(2+1)2n
2:1o(4+1)3d
3:3d(2+1)4n
4:3o(4+1)5d
5:5o(3+1)6d
6:6o(2+1)7d
7:7d(2+1)8n
8:7o(3+1)9d
9:7o(4+1)10d
10:10o(3|6+2)11d
11:11d(5+1)12n
12:5o(6+1)13d
13:13o(2+1)14d
14:14d(2+1)15n
15:1o(6+1)16d
GLYCAN END

GLYCAN START
GLYCANID=29074
GLYCAN_CODE=
GLYCAN_COMPOSITION=(HexNAc)4(Hex)5(Fuc)1(NeuAc)1
GLYCAN_MASS=2059.733
GLYCAN_TAXON=Others
RES
1b:x-dglc-HEX-1:5
2s:n-acetyl
3b:b-dglc-HEX-1:5
4s:n-acetyl
5b:b-dman-HEX-1:5
6b:a-dman-HEX-1:5
7b:b-dglc-HEX-1:5
8s:n-acetyl
9b:b-dgal-HEX-1:5
10b:a-dgro-dgal-NON-2:6|1:a|2:keto|3:d
11s:n-acetyl
12b:b-dglc-HEX-1:5
13s:n-acetyl
14b:a-dman-HEX-1:5
15b:a-dman-HEX-1:5
16b:a-lgal-HEX-1:5|6:d
LIN
1:1d(2+1)2n
2:1o(4+1)3d
3:3d(2+1)4n
4:3o(4+1)5d
5:5o(3+1)6d
6:6o(2+1)7d
7:7d(2+1)8n
8:7o(4+1)9d
9:9o(3|6+2)10d
10:10d(5+1)11n
11:5o(4+1)12d
12:12d(2+1)13n
13:5o(6+1)14d
14:14o(3+1)15d
15:1o(6+1)16d
GLYCAN END

GLYCAN START
GLYCANID=29193
GLYCAN_CODE=
GLYCAN_COMPOSITION=(HexNAc)4(Hex)4(Fuc)2(NeuGc)1
GLYCAN_MASS=2059.7327
GLYCAN_TAXON=Others
RES
1b:x-dglc-HEX-1:5
2s:n-acetyl
3b:b-dglc-HEX-1:5
4s:n-acetyl
5b:b-dman-HEX-1:5
6b:a-dman-HEX-1:5
7b:b-dglc-HEX-1:5
8s:n-acetyl
9b:a-lgal-HEX-1:5|6:d
10b:b-dgal-HEX-1:5
11b:a-dgro-dgal-NON-2:6|1:a|2:keto|3:d
12s:n-glycolyl
13b:a-dman-HEX-1:5
14b:b-dglc-HEX-1:5
15s:n-acetyl
16b:a-lgal-HEX-1:5|6:d
LIN
1:1d(2+1)2n
2:1o(4+1)3d
3:3d(2+1)4n
4:3o(4+1)5d
5:5o(3+1)6d
6:6o(2+1)7d
7:7d(2+1)8n
8:7o(3+1)9d
9:7o(4+1)10d
10:10o(3|6+2)11d
11:11d(5+1)12n
12:5o(6+1)13d
13:13o(2+1)14d
14:14d(2+1)15n
15:1o(6+1)16d
GLYCAN END

GLYCAN START
GLYCANID=13538
GLYCAN_CODE=
GLYCAN_COMPOSITION=(HexNAc)7(Hex)4
GLYCAN_MASS=2069.7659
GLYCAN_TAXON=Others
RES
1b:b-dglc-HEX-1:5
2s:n-acetyl
3b:b-dglc-HEX-1:5
4s:n-acetyl
5b:b-dman-HEX-1:5
6b:a-dman-HEX-1:5
7b:b-dglc-HEX-1:5
8s:n-acetyl
9b:b-dgal-HEX-1:5
10s:n-acetyl
11b:a-dman-HEX-1:5
12b:b-dglc-HEX-1:5
13s:n-acetyl
14b:b-dgal-HEX-1:5
15b:b-dglc-HEX-1:5
16s:n-acetyl
17b:b-dgal-HEX-1:5
18s:n-acetyl
LIN
1:1d(2+1)2n
2:1o(4+1)3d
3:3d(2+1)4n
4:3o(4+1)5d
5:5o(3+1)6d
6:6o(2+1)7d
7:7d(2+1)8n
8:7o(4+1)9d
9:9d(2+1)10n
10:5o(6+1)11d
11:11o(2+1)12d
12:12d(2+1)13n
13:12o(4+1)14d
14:11o(6+1)15d
15:15d(2+1)16n
16:15o(4+1)17d
17:17d(2+1)18n
GLYCAN END

GLYCAN START
GLYCANID=38338
GLYCAN_CODE=
GLYCAN_COMPOSITION=(HexNAc)4(Hex)6(NeuAc)1
GLYCAN_MASS=2075.728
GLYCAN_TAXON=Others
RES
1b:b-dglc-HEX-1:5
2s:n-acetyl
3b:b-dglc-HEX-1:5
4s:n-acetyl
5b:b-dman-HEX-1:5
6b:a-dman-HEX-1:5
7b:b-dglc-HEX-1:5
8s:n-acetyl
9b:b-dgal-HEX-1:5
10b:a-dgal-HEX-1:5
11b:b-dglc-HEX-1:5
12s:n-acetyl
13b:b-dgal-HEX-1:5
14b:a-dgro-dgal-NON-2:6|1:a|2:keto|3:d
15s:n-acetyl
16b:a-dman-HEX-1:5
LIN
1:1d(2+1)2n
2:1o(4+1)3d
3:3d(2+1)4n
4:3o(4+1)5d
5:5o(3+1)6d
6:6o(2+1)7d
7:7d(2+1)8n
8:7o(4+1)9d
9:9o(3+1)10d
10:6o(4+1)11d
11:11d(2+1)12n
12:11o(4+1)13d
13:13o(6+2)14d
14:14d(5+1)15n
15:5o(6+1)16d
GLYCAN END

GLYCAN START
GLYCANID=29076
GLYCAN_CODE=
GLYCAN_COMPOSITION=(HexNAc)4(Hex)5(Fuc)1(NeuGc)1
GLYCAN_MASS=2075.7278
GLYCAN_TAXON=Others
RES
1b:x-dglc-HEX-1:5
2s:n-acetyl
3b:b-dglc-HEX-1:5
4s:n-acetyl
5b:b-dman-HEX-1:5
6b:a-dman-HEX-1:5
7b:b-dglc-HEX-1:5
8s:n-acetyl
9b:b-dgal-HEX-1:5
10b:a-dgro-dgal-NON-2:6|1:a|2:keto|3:d
11s:n-glycolyl
12b:b-dglc-HEX-1:5
13s:n-acetyl
14b:a-dman-HEX-1:5
15b:a-dman-HEX-1:5
16b:a-lgal-HEX-1:5|6:d
LIN
1:1d(2+1)2n
2:1o(4+1)3d
3:3d(2+1)4n
4:3o(4+1)5d
5:5o(3+1)6d
6:6o(2+1)7d
7:7d(2+1)8n
8:7o(4+1)9d
9:9o(3|6+2)10d
10:10d(5+1)11n
11:5o(4+1)12d
12:12d(2+1)13n
13:5o(6+1)14d
14:14o(3+1)15d
15:1o(6+1)16d
GLYCAN END

GLYCAN START
GLYCANID=14238
GLYCAN_CODE=
GLYCAN_COMPOSITION=(HexNAc)4(Hex)6(Fuc)2
GLYCAN_MASS=2076.7473
GLYCAN_TAXON=Others
RES
1b:b-dglc-HEX-1:5
2s:n-acetyl
3b:b-dglc-HEX-1:5
4s:n-acetyl
5b:b-dman-HEX-1:5
6b:a-dman-HEX-1:5
7b:b-dglc-HEX-1:5
8s:n-acetyl
9b:b-dgal-HEX-1:5
10b:a-lgal-HEX-1:5|6:d
11b:a-dgal-HEX-1:5
12s:n-acetyl
13b:a-dman-HEX-1:5
14b:a-dman-HEX-1:5
15b:a-dman-HEX-1:5
16b:a-lgal-HEX-1:5|6:d
LIN
1:1d(2+1)2n
2:1o(4+1)3d
3:3d(2+1)4n
4:3o(4+1)5d
5:5o(3+1)6d
6:6o(2+1)7d
7:7d(2+1)8n
8:7o(4+1)9d
9:9o(2+1)10d
10:9o(3+1)11d
11:11d(2+1)12n
12:5o(6+1)13d
13:13o(3+1)14d
14:14o(2+1)15d
15:1o(6+1)16d
GLYCAN END

GLYCAN START
GLYCANID=13322
GLYCAN_CODE=
GLYCAN_COMPOSITION=(HexNAc)4(Hex)5(NeuAc)2
GLYCAN_MASS=2204.771
GLYCAN_TAXON=Others
RES
1b:b-dglc-HEX-1:5
2s:n-acetyl
3b:b-dglc-HEX-1:5
4s:n-acetyl
5b:b-dman-HEX-1:5
6b:a-dman-HEX-1:5
7b:b-dglc-HEX-1:5
8s:n-acetyl
9b:b-dgal-HEX-1:5
10b:a-dgro-dgal-NON-2:6|1:a|2:keto|3:d
11s:n-acetyl
12b:a-dman-HEX-1:5
13b:b-dglc-HEX-1:5
14s:n-acetyl
15b:b-dgal-HEX-1:5
16b:a-dgro-dgal-NON-2:6|1:a|2:keto|3:d
17s:n-acetyl
LIN
1:1d(2+1)2n
2:1o(4+1)3d
3:3d(2+1)4n
4:3o(4+1)5d
5:5o(3+1)6d
6:6o(2+1)7d
7:7d(2+1)8n
8:7o(4+1)9d
9:9o(3+2)10d
10:10d(5+1)11n
11:5o(6+1)12d
12:12o(4+1)13d
13:13d(2+1)14n
14:13o(4+1)15d
15:15o(6+2)16d
16:16d(5+1)17n
GLYCAN END

GLYCAN START
GLYCANID=28723
GLYCAN_CODE=
GLYCAN_COMPOSITION=(HexNAc)4(Hex)5(Fuc)4
GLYCAN_MASS=2206.8098
GLYCAN_TAXON=Others
RES
1b:x-dglc-HEX-1:5
2s:n-acetyl
3b:b-dglc-HEX-1:5
4s:n-acetyl
5b:b-dman-HEX-1:5
6b:a-dman-HEX-1:5
7b:b-dglc-HEX-1:5
8s:n-acetyl
9b:a-lgal-HEX-1:5|6:d
10b:b-dgal-HEX-1:5
11b:a-lgal-HEX-1:5|6:d
12b:a-dman-HEX-1:5
13b:b-dglc-HEX-1:5
14s:n-acetyl
15b:b-dgal-HEX-1:5
16b:a-lgal-HEX-1:5|6:d
17b:a-lgal-HEX-1:5|6:d
LIN
1:1d(2+1)2n
2:1o(4+1)3d
3:3d(2+1)4n
4:3o(4+1)5d
5:5o(3+1)6d
6:6o(2+1)7d
7:7d(2+1)8n
8:7o(3+1)9d
9:7o(4+1)10d
10:10o(2+1)11d
11:5o(6+1)12d
12:12o(2+1)13d
13:13d(2+1)14n
14:13o(4+1)15d
15:15o(2+1)16d
16:1o(6+1)17d
GLYCAN END

GLYCAN START
GLYCANID=13548
GLYCAN_CODE=
GLYCAN_COMPOSITION=(HexNAc)7(Hex)4(Fuc)1
GLYCAN_MASS=2215.8232
GLYCAN_TAXON=Others
RES
1b:b-dglc-HEX-1:5
2s:n-acetyl
3b:b-dglc-HEX-1:5
4s:n-acetyl
5b:b-dman-HEX-1:5
6b:a-dman-HEX-1:5
7b:b-dglc-HEX-1:5
8s:n-acetyl
9b:b-dgal-HEX-1:5
10s:n-acetyl
11b:a-dman-HEX-1:5
12b:b-dglc-HEX-1:5
13s:n-acetyl
14b:b-dgal-HEX-1:5
15b:b-dglc-HEX-1:5
16s:n-acetyl
17b:b-dgal-HEX-1:5
18s:n-acetyl
19b:a-lgal-HEX-1:5|6:d
LIN
1:1d(2+1)2n
2:1o(4+1)3d
3:3d(2+1)4n
4:3o(4+1)5d
5:5o(3+1)6d
6:6o(2+1)7d
7:7d(2+1)8n
8:7o(4+1)9d
9:9d(2+1)10n
10:5o(6+1)11d
11:11o(2+1)12d
12:12d(2+1)13n
13:12o(4+1)14d
14:11o(6+1)15d
15:15d(2+1)16n
16:15o(4+1)17d
17:17d(2+1)18n
18:1o(6+1)19d
GLYCAN END

GLYCAN START
GLYCANID=29090
GLYCAN_CODE=
GLYCAN_COMPOSITION=(HexNAc)4(Hex)5(NeuAc)1(NeuGc)1
GLYCAN_MASS=2220.7659
GLYCAN_TAXON=Others
RES
1b:x-dglc-HEX-1:5
2s:n-acetyl
3b:b-dglc-HEX-1:5
4s:n-acetyl
5b:b-dman-HEX-1:5
6b:a-dman-HEX-1:5
7b:b-dglc-HEX-1:5
8s:n-acetyl
9b:b-dgal-HEX-1:5
10b:a-dgro-dgal-NON-2:6|1:a|2:keto|3:d
11s:n-glycolyl
12b:a-dgro-dgal-NON-2:6|1:a|2:keto|3:d
13s:n-acetyl
14b:b-dglc-HEX-1:5
15s:n-acetyl
16b:a-dman-HEX-1:5
17b:a-dman-HEX-1:5
LIN
1:1d(2+1)2n
2:1o(4+1)3d
3:3d(2+1)4n
4:3o(4+1)5d
5:5o(3+1)6d
6:6o(2+1)7d
7:7d(2+1)8n
8:7o(4+1)9d
9:9o(3|6+2)10d
10:10d(5+1)11n
11:10o(8+2)12d
12:12d(5+1)13n
13:5o(4+1)14d
14:14d(2+1)15n
15:5o(6+1)16d
16:16o(3+1)17d
GLYCAN END

GLYCAN START
GLYCANID=29259
GLYCAN_CODE=
GLYCAN_COMPOSITION=(HexNAc)4(Hex)5(Fuc)2(NeuGc)1
GLYCAN_MASS=2221.7852
GLYCAN_TAXON=Others
RES
1b:x-dglc-HEX-1:5
2s:n-acetyl
3b:b-dglc-HEX-1:5
4s:n-acetyl
5b:b-dman-HEX-1:5
6b:a-dman-HEX-1:5
7b:b-dglc-HEX-1:5
8s:n-acetyl
9b:a-lgal-HEX-1:5|6:d
10b:b-dgal-HEX-1:5
11b:a-dman-HEX-1:5
12b:b-dglc-HEX-1:5
13s:n-acetyl
14b:b-dgal-HEX-1:5
15b:a-dgro-dgal-NON-2:6|1:a|2:keto|3:d
16s:n-glycolyl
17b:a-lgal-HEX-1:5|6:d
LIN
1:1d(2+1)2n
2:1o(4+1)3d
3:3d(2+1)4n
4:3o(4+1)5d
5:5o(3+1)6d
6:6o(2+1)7d
7:7d(2+1)8n
8:7o(3+1)9d
9:7o(4+1)10d
10:5o(6+1)11d
11:11o(2+1)12d
12:12d(2+1)13n
13:12o(4+1)14d
14:14o(3|6+2)15d
15:15d(5+1)16n
16:1o(6+1)17d
GLYCAN END

GLYCAN START
GLYCANID=10730
GLYCAN_CODE=
GLYCAN_COMPOSITION=(HexNAc)4(Hex)6(Fuc)1(NeuAc)1
GLYCAN_MASS=2221.7854
GLYCAN_TAXON=Others
RES
1b:x-dglc-HEX-x:x
2s:n-acetyl
3b:b-dglc-HEX-1:5
4s:n-acetyl
5b:b-dman-HEX-1:5
6b:a-dman-HEX-1:5
7b:b-dglc-HEX-1:5
8s:n-acetyl
9b:b-dgal-HEX-1:5
10b:a-dgro-dgal-NON-2:6|1:a|2:keto|3:d
11s:n-acetyl
12b:a-dman-HEX-1:5
13b:b-dglc-HEX-1:5
14s:n-acetyl
15b:b-dgal-HEX-1:5
16b:a-dgal-HEX-1:5
17b:a-lgal-HEX-1:5|6:d
LIN
1:1d(2+1)2n
2:1o(4+1)3d
3:3d(2+1)4n
4:3o(4+1)5d
5:5o(3+1)6d
6:6o(2+1)7d
7:7d(2+1)8n
8:7o(4+1)9d
9:9o(6+2)10d
10:10d(5+1)11n
11:5o(6+1)12d
12:12o(2+1)13d
13:13d(2+1)14n
14:13o(4+1)15d
15:15o(3+1)16d
16:1o(6+1)17d
GLYCAN END

GLYCAN START
GLYCANID=9590
GLYCAN_CODE=
GLYCAN_COMPOSITION=(HexNAc)4(Hex)6(Fuc)3
GLYCAN_MASS=2222.8047
GLYCAN_TAXON=Others
RES
1b:b-dglc-HEX-1:5
2s:n-acetyl
3b:b-dglc-HEX-1:5
4s:n-acetyl
5b:b-dman-HEX-1:5
6b:a-dman-HEX-1:5
7b:b-dglc-HEX-1:5
8s:n-acetyl
9b:b-dgal-HEX-1:5
10b:a-lgal-HEX-1:5|6:d
11b:a-dman-HEX-1:5
12b:b-dglc-HEX-1:5
13s:n-acetyl
14b:b-dgal-HEX-1:5
15b:a-lgal-HEX-1:5|6:d
16b:a-dgal-HEX-1:5
17b:a-lgal-HEX-1:5|6:d
LIN
1:1d(2+1)2n
2:1o(4+1)3d
3:3d(2+1)4n
4:3o(4+1)5d
5:5o(3+1)6d
6:6o(2+1)7d
7:7d(2+1)8n
8:7o(4+1)9d
9:9o(2+1)10d
10:5o(6+1)11d
11:11o(2+1)12d
12:12d(2+1)13n
13:12o(4+1)14d
14:14o(2+1)15d
15:14o(3+1)16d
16:1o(6+1)17d
GLYCAN END

GLYCAN START
GLYCANID=29092
GLYCAN_CODE=
GLYCAN_COMPOSITION=(HexNAc)4(Hex)5(NeuGc)2
GLYCAN_MASS=2236.7607
GLYCAN_TAXON=Others
RES
1b:x-dglc-HEX-1:5
2s:n-acetyl
3b:b-dglc-HEX-1:5
4s:n-acetyl
5b:b-dman-HEX-1:5
6b:a-dman-HEX-1:5
7b:b-dglc-HEX-1:5
8s:n-acetyl
9b:b-dgal-HEX-1:5
10b:a-dgro-dgal-NON-2:6|1:a|2:keto|3:d
11s:n-glycolyl
12b:a-dgro-dgal-NON-2:6|1:a|2:keto|3:d
13s:n-glycolyl
14b:b-dglc-HEX-1:5
15s:n-acetyl
16b:a-dman-HEX-1:5
17b:a-dman-HEX-1:5
LIN
1:1d(2+1)2n
2:1o(4+1)3d
3:3d(2+1)4n
4:3o(4+1)5d
5:5o(3+1)6d
6:6o(2+1)7d
7:7d(2+1)8n
8:7o(4+1)9d
9:9o(3|6+2)10d
10:10d(5+1)11n
11:10o(8+2)12d
12:12d(5+1)13n
13:5o(4+1)14d
14:14d(2+1)15n
15:5o(6+1)16d
16:16o(3+1)17d
GLYCAN END

GLYCAN START
GLYCANID=38384
GLYCAN_CODE=
GLYCAN_COMPOSITION=(HexNAc)4(Hex)7(Fuc)2
GLYCAN_MASS=2238.7998
GLYCAN_TAXON=Others
RES
1b:b-dglc-HEX-1:5
2s:n-acetyl
3b:b-dglc-HEX-1:5
4s:n-acetyl
5b:b-dman-HEX-1:5
6b:b-dman-HEX-1:5
7b:b-dglc-HEX-1:5
8s:n-acetyl
9b:b-dman-HEX-1:5
10b:b-lgal-HEX-1:5|6:d
11b:b-dglc-HEX-1:5
12s:n-acetyl
13b:b-dman-HEX-1:5
14b:b-dman-HEX-1:5
15b:b-dman-HEX-1:5
16b:b-dman-HEX-1:5
17b:b-lgal-HEX-1:5|6:d
LIN
1:1d(2+1)2n
2:1o(4+1)3d
3:3d(2+1)4n
4:3o(4+1)5d
5:5o(4+1)6d
6:6o(4+1)7d
7:7d(2+1)8n
8:7o(4+1)9d
9:7o(5+1)10d
10:6o(5+1)11d
11:11d(2+1)12n
12:11o(4+1)13d
13:5o(5+1)14d
14:14o(4+1)15d
15:14o(5+1)16d
16:1o(5+1)17d
GLYCAN END

GLYCAN START
GLYCANID=14349
GLYCAN_CODE=
GLYCAN_COMPOSITION=(HexNAc)5(Hex)4(NeuAc)2
GLYCAN_MASS=2245.7979
GLYCAN_TAXON=Others
RES
1b:b-dglc-HEX-1:5
2s:n-acetyl
3b:b-dglc-HEX-1:5
4s:n-acetyl
5b:b-dman-HEX-1:5
6b:a-dman-HEX-1:5
7b:b-dglc-HEX-1:5
8s:n-acetyl
9b:b-dgal-HEX-1:5
10s:n-acetyl
11b:a-dgro-dgal-NON-2:6|1:a|2:keto|3:d
12s:n-acetyl
13b:a-dman-HEX-1:5
14b:b-dglc-HEX-1:5
15s:n-acetyl
16b:b-dgal-HEX-1:5
17b:a-dgro-dgal-NON-2:6|1:a|2:keto|3:d
18s:n-acetyl
LIN
1:1d(2+1)2n
2:1o(4+1)3d
3:3d(2+1)4n
4:3o(4+1)5d
5:5o(3+1)6d
6:6o(2+1)7d
7:7d(2+1)8n
8:7o(4+1)9d
9:9d(2+1)10n
10:9o(6+2)11d
11:11d(5+1)12n
12:5o(6+1)13d
13:13o(2+1)14d
14:14d(2+1)15n
15:14o(4+1)16d
16:16o(6+2)17d
17:17d(5+1)18n
GLYCAN END

GLYCAN START
GLYCANID=38283
GLYCAN_CODE=
GLYCAN_COMPOSITION=(HexNAc)5(Hex)4(NeuAc)1(NeuGc)1
GLYCAN_MASS=2261.7927
GLYCAN_TAXON=Others
RES
1b:b-dglc-HEX-1:5
2s:n-acetyl
3b:b-dglc-HEX-1:5
4s:n-acetyl
5b:b-dman-HEX-1:5
6b:a-dman-HEX-1:5
7b:b-dglc-HEX-1:5
8s:n-acetyl
9b:b-dgal-HEX-1:5
10s:n-acetyl
11b:a-dgro-dgal-NON-2:6|1:a|2:keto|3:d
12s:n-acetyl
13b:a-dman-HEX-1:5
14b:b-dglc-HEX-1:5
15s:n-acetyl
16b:b-dgal-HEX-1:5
17b:a-dgro-dgal-NON-2:6|1:a|2:keto|3:d
18s:n-glycolyl
LIN
1:1d(2+1)2n
2:1o(4+1)3d
3:3d(2+1)4n
4:3o(4+1)5d
5:5o(3+1)6d
6:6o(2+1)7d
7:7d(2+1)8n
8:7o(4+1)9d
9:9d(2+1)10n
10:9o(6+2)11d
11:11d(5+1)12n
12:5o(6+1)13d
13:13o(2+1)14d
14:14d(2+1)15n
15:14o(4+1)16d
16:16o(3+2)17d
17:17d(5+1)18n
GLYCAN END

GLYCAN START
GLYCANID=13757
GLYCAN_CODE=
GLYCAN_COMPOSITION=(HexNAc)5(Hex)5(Fuc)3
GLYCAN_MASS=2263.8318
GLYCAN_TAXON=Others
RES
1b:b-dglc-HEX-1:5
2s:n-acetyl
3b:b-dglc-HEX-1:5
4s:n-acetyl
5b:b-dman-HEX-1:5
6b:a-dman-HEX-1:5
7b:b-dglc-HEX-1:5
8s:n-acetyl
9b:a-lgal-HEX-1:5|6:d
10b:b-dgal-HEX-1:5
11b:b-dglc-HEX-1:5
12s:n-acetyl
13b:a-dman-HEX-1:5
14b:b-dglc-HEX-1:5
15s:n-acetyl
16b:a-lgal-HEX-1:5|6:d
17b:b-dgal-HEX-1:5
18b:a-lgal-HEX-1:5|6:d
LIN
1:1d(2+1)2n
2:1o(4+1)3d
3:3d(2+1)4n
4:3o(4+1)5d
5:5o(3+1)6d
6:6o(2+1)7d
7:7d(2+1)8n
8:7o(3+1)9d
9:7o(4+1)10d
10:5o(4+1)11d
11:11d(2+1)12n
12:5o(6+1)13d
13:13o(2+1)14d
14:14d(2+1)15n
15:14o(3+1)16d
16:14o(4+1)17d
17:1o(6+1)18d
GLYCAN END

GLYCAN START
GLYCANID=38285
GLYCAN_CODE=
GLYCAN_COMPOSITION=(HexNAc)5(Hex)4(NeuGc)2
GLYCAN_MASS=2277.7876
GLYCAN_TAXON=Others
RES
1b:b-dglc-HEX-1:5
2s:n-acetyl
3b:b-dglc-HEX-1:5
4s:n-acetyl
5b:b-dman-HEX-1:5
6b:a-dman-HEX-1:5
7b:b-dglc-HEX-1:5
8s:n-acetyl
9b:b-dgal-HEX-1:5
10s:n-acetyl
11b:a-dgro-dgal-NON-2:6|1:a|2:keto|3:d
12s:n-glycolyl
13b:a-dman-HEX-1:5
14b:b-dglc-HEX-1:5
15s:n-acetyl
16b:b-dgal-HEX-1:5
17b:a-dgro-dgal-NON-2:6|1:a|2:keto|3:d
18s:n-glycolyl
LIN
1:1d(2+1)2n
2:1o(4+1)3d
3:3d(2+1)4n
4:3o(4+1)5d
5:5o(3+1)6d
6:6o(2+1)7d
7:7d(2+1)8n
8:7o(4+1)9d
9:9d(2+1)10n
10:9o(6+2)11d
11:11d(5+1)12n
12:5o(6+1)13d
13:13o(2+1)14d
14:14d(2+1)15n
15:14o(4+1)16d
16:16o(3+2)17d
17:17d(5+1)18n
GLYCAN END

GLYCAN START
GLYCANID=28857
GLYCAN_CODE=
GLYCAN_COMPOSITION=(HexNAc)5(Hex)6(Fuc)2
GLYCAN_MASS=2279.827
GLYCAN_TAXON=Others
RES
1b:x-dglc-HEX-1:5
2s:n-acetyl
3b:b-dglc-HEX-1:5
4s:n-acetyl
5b:b-dman-HEX-1:5
6b:a-dman-HEX-1:5
7b:b-dglc-HEX-1:5
8s:n-acetyl
9b:b-dgal-HEX-1:5
10b:b-dglc-HEX-1:5
11s:n-acetyl
12b:b-dgal-HEX-1:5
13b:a-dman-HEX-1:5
14b:b-dglc-HEX-1:5
15s:n-acetyl
16b:a-lgal-HEX-1:5|6:d
17b:b-dgal-HEX-1:5
18b:a-lgal-HEX-1:5|6:d
LIN
1:1d(2+1)2n
2:1o(4+1)3d
3:3d(2+1)4n
4:3o(4+1)5d
5:5o(3+1)6d
6:6o(2+1)7d
7:7d(2+1)8n
8:7o(4+1)9d
9:6o(4+1)10d
10:10d(2+1)11n
11:10o(4+1)12d
12:5o(6+1)13d
13:13o(2+1)14d
14:14d(2+1)15n
15:14o(3+1)16d
16:14o(4+1)17d
17:1o(6+1)18d
GLYCAN END

GLYCAN START
GLYCANID=38208
GLYCAN_CODE=
GLYCAN_COMPOSITION=(HexNAc)5(Hex)6(NeuGc)1
GLYCAN_MASS=2294.8022
GLYCAN_TAXON=Others
RES
1b:b-dglc-HEX-1:5
2s:n-acetyl
3b:b-dglc-HEX-1:5
4s:n-acetyl
5b:b-dman-HEX-1:5
6b:a-dman-HEX-1:5
7b:b-dglc-HEX-1:5
8s:n-acetyl
9b:b-dgal-HEX-1:5
10b:a-dgro-dgal-NON-2:6|1:a|2:keto|3:d
11s:n-glycolyl
12b:a-dman-HEX-1:5
13b:b-dglc-HEX-1:5
14s:n-acetyl
15b:b-dgal-HEX-1:5
16b:b-dglc-HEX-1:5
17s:n-acetyl
18b:b-dgal-HEX-1:5
LIN
1:1d(2+1)2n
2:1o(4+1)3d
3:3d(2+1)4n
4:3o(4+1)5d
5:5o(3+1)6d
6:6o(2+1)7d
7:7d(2+1)8n
8:7o(4+1)9d
9:9o(6+2)10d
10:10d(5+1)11n
11:5o(6+1)12d
12:12o(2+1)13d
13:13d(2+1)14n
14:13o(4+1)15d
15:12o(6+1)16d
16:16d(2+1)17n
17:16o(4+1)18d
GLYCAN END

GLYCAN START
GLYCANID=24394
GLYCAN_CODE=
GLYCAN_COMPOSITION=(HexNAc)5(Hex)8
GLYCAN_MASS=2311.817
GLYCAN_TAXON=Others
RES
1b:x-dglc-HEX-1:5
2s:n-acetyl
3b:b-dglc-HEX-1:5
4s:n-acetyl
5b:b-dman-HEX-1:5
6b:a-dman-HEX-1:5
7b:b-dglc-HEX-1:5
8s:n-acetyl
9b:b-dgal-HEX-1:5
10b:b-dglc-HEX-1:5
11s:n-acetyl
12b:b-dgal-HEX-1:5
13b:a-dgal-HEX-1:5
14b:a-dman-HEX-1:5
15b:b-dglc-HEX-1:5
16s:n-acetyl
17b:b-dgal-HEX-1:5
18b:a-dgal-HEX-1:5
LIN
1:1d(2+1)2n
2:1o(4+1)3d
3:3d(2+1)4n
4:3o(4+1)5d
5:5o(3+1)6d
6:6o(2+1)7d
7:7d(2+1)8n
8:7o(4+1)9d
9:6o(4+1)10d
10:10d(2+1)11n
11:10o(4+1)12d
12:12o(4+1)13d
13:5o(6+1)14d
14:14o(2+1)15d
15:15d(2+1)16n
16:15o(4+1)17d
17:17o(4+1)18d
GLYCAN END

GLYCAN START
GLYCANID=13385
GLYCAN_CODE=
GLYCAN_COMPOSITION=(HexNAc)6(Hex)6(Fuc)1
GLYCAN_MASS=2336.8489
GLYCAN_TAXON=Others
RES
1b:b-dglc-HEX-1:5
2s:n-acetyl
3b:b-dglc-HEX-1:5
4s:n-acetyl
5b:b-dman-HEX-1:5
6b:a-dman-HEX-1:5
7b:b-dglc-HEX-1:5
8s:n-acetyl
9b:b-dgal-HEX-1:5
10b:b-dglc-HEX-1:5
11s:n-acetyl
12b:a-dman-HEX-1:5
13b:b-dglc-HEX-1:5
14s:n-acetyl
15b:b-dgal-HEX-1:5
16b:b-dglc-HEX-1:5
17s:n-acetyl
18b:b-dgal-HEX-1:5
19b:a-lgal-HEX-1:5|6:d
LIN
1:1d(2+1)2n
2:1o(4+1)3d
3:3d(2+1)4n
4:3o(4+1)5d
5:5o(3+1)6d
6:6o(2+1)7d
7:7d(2+1)8n
8:7o(4+1)9d
9:6o(4+1)10d
10:10d(2+1)11n
11:5o(6+1)12d
12:12o(2+1)13d
13:13d(2+1)14n
14:13o(4+1)15d
15:12o(6+1)16d
16:16d(2+1)17n
17:16o(4+1)18d
18:1o(6+1)19d
GLYCAN END

GLYCAN START
GLYCANID=13634
GLYCAN_CODE=
GLYCAN_COMPOSITION=(HexNAc)6(Hex)7
GLYCAN_MASS=2352.8438
GLYCAN_TAXON=Others
RES
1b:b-dglc-HEX-1:5
2s:n-acetyl
3b:b-dglc-HEX-1:5
4s:n-acetyl
5b:b-dman-HEX-1:5
6b:a-dman-HEX-1:5
7b:b-dglc-HEX-1:5
8s:n-acetyl
9b:b-dgal-HEX-1:5
10b:b-dglc-HEX-1:5
11s:n-acetyl
12b:b-dgal-HEX-1:5
13b:a-dman-HEX-1:5
14b:b-dglc-HEX-1:5
15s:n-acetyl
16b:b-dgal-HEX-1:5
17b:b-dglc-HEX-1:5
18s:n-acetyl
19b:b-dgal-HEX-1:5
LIN
1:1d(2+1)2n
2:1o(4+1)3d
3:3d(2+1)4n
4:3o(4+1)5d
5:5o(3+1)6d
6:6o(2+1)7d
7:7d(2+1)8n
8:7o(4+1)9d
9:9o(3+1)10d
10:10d(2+1)11n
11:10o(4+1)12d
12:5o(6+1)13d
13:13o(2+1)14d
14:14d(2+1)15n
15:14o(4+1)16d
16:16o(3+1)17d
17:17d(2+1)18n
18:17o(4+1)19d
GLYCAN END

GLYCAN START
GLYCANID=13784
GLYCAN_CODE=
GLYCAN_COMPOSITION=(HexNAc)7(Hex)4(Fuc)2
GLYCAN_MASS=2361.8809
GLYCAN_TAXON=Others
RES
1b:b-dglc-HEX-1:5
2s:n-acetyl
3b:b-dglc-HEX-1:5
4s:n-acetyl
5b:b-dman-HEX-1:5
6b:a-dman-HEX-1:5
7b:b-dglc-HEX-1:5
8s:n-acetyl
9b:b-dglc-HEX-1:5
10s:n-acetyl
11b:b-dgal-HEX-1:5
12b:a-lgal-HEX-1:5|6:d
13b:b-dglc-HEX-1:5
14s:n-acetyl
15b:a-dman-HEX-1:5
16b:b-dglc-HEX-1:5
17s:n-acetyl
18b:b-dglc-HEX-1:5
19s:n-acetyl
20b:a-lgal-HEX-1:5|6:d
LIN
1:1d(2+1)2n
2:1o(4+1)3d
3:3d(2+1)4n
4:3o(4+1)5d
5:5o(3+1)6d
6:6o(2+1)7d
7:7d(2+1)8n
8:6o(4+1)9d
9:9d(2+1)10n
10:9o(3+1)11d
11:11o(2+1)12d
12:5o(4+1)13d
13:13d(2+1)14n
14:5o(6+1)15d
15:15o(2+1)16d
16:16d(2+1)17n
17:15o(6+1)18d
18:18d(2+1)19n
19:1o(6+1)20d
GLYCAN END

GLYCAN START
GLYCANID=30271
GLYCAN_CODE=
GLYCAN_COMPOSITION=(HexNAc)7(Hex)6
GLYCAN_MASS=2393.8708
GLYCAN_TAXON=Others
RES
1b:x-dglc-HEX-1:5
2s:n-acetyl
3b:b-dglc-HEX-1:5
4s:n-acetyl
5b:b-dman-HEX-1:5
6b:a-dman-HEX-1:5
7b:b-dglc-HEX-1:5
8s:n-acetyl
9b:b-dgal-HEX-1:5
10b:b-dglc-HEX-1:5
11s:n-acetyl
12b:b-dglc-HEX-1:5
13s:n-acetyl
14b:a-dman-HEX-1:5
15b:b-dglc-HEX-1:5
16s:n-acetyl
17b:b-dgal-HEX-1:5
18b:b-dglc-HEX-1:5
19s:n-acetyl
20b:b-dgal-HEX-1:5
LIN
1:1d(2+1)2n
2:1o(4+1)3d
3:3d(2+1)4n
4:3o(4+1)5d
5:5o(3+1)6d
6:6o(2+1)7d
7:7d(2+1)8n
8:7o(4+1)9d
9:6o(4+1)10d
10:10d(2+1)11n
11:5o(4+1)12d
12:12d(2+1)13n
13:5o(6+1)14d
14:14o(2+1)15d
15:15d(2+1)16n
16:15o(4+1)17d
17:14o(6+1)18d
18:18d(2+1)19n
19:18o(4+1)20d
GLYCAN END

GLYCAN START
GLYCANID=29178
GLYCAN_CODE=
GLYCAN_COMPOSITION=(HexNAc)5(Hex)4(Fuc)1(NeuAc)1(NeuGc)1
GLYCAN_MASS=2407.85
GLYCAN_TAXON=Others
RES
1b:x-dglc-HEX-1:5
2s:n-acetyl
3b:b-dglc-HEX-1:5
4s:n-acetyl
5b:b-dman-HEX-1:5
6b:a-dman-HEX-1:5
7b:b-dglc-HEX-1:5
8s:n-acetyl
9b:b-dgal-HEX-1:5
10b:a-dgro-dgal-NON-2:6|1:a|2:keto|3:d
11s:n-glycolyl
12b:a-dgro-dgal-NON-2:6|1:a|2:keto|3:d
13s:n-acetyl
14b:b-dglc-HEX-1:5
15s:n-acetyl
16b:a-dman-HEX-1:5
17b:b-dglc-HEX-1:5
18s:n-acetyl
19b:a-lgal-HEX-1:5|6:d
LIN
1:1d(2+1)2n
2:1o(4+1)3d
3:3d(2+1)4n
4:3o(4+1)5d
5:5o(3+1)6d
6:6o(2+1)7d
7:7d(2+1)8n
8:7o(4+1)9d
9:9o(3|6+2)10d
10:10d(5+1)11n
11:10o(8+2)12d
12:12d(5+1)13n
13:5o(4+1)14d
14:14d(2+1)15n
15:5o(6+1)16d
16:16o(2+1)17d
17:17d(2+1)18n
18:1o(6+1)19d
GLYCAN END

GLYCAN START
GLYCANID=29391
GLYCAN_CODE=
GLYCAN_COMPOSITION=(HexNAc)5(Hex)6(Fuc)3
GLYCAN_MASS=2425.884
GLYCAN_TAXON=Others
RES
1b:x-dglc-HEX-1:5
2s:n-acetyl
3b:b-dglc-HEX-1:5
4s:n-acetyl
5b:b-dman-HEX-1:5
6b:a-dman-HEX-1:5
7b:b-dglc-HEX-1:5
8s:n-acetyl
9b:a-lgal-HEX-1:5|6:d
10b:b-dgal-HEX-1:5
11b:a-lgal-HEX-1:5|6:d
12b:b-dglc-HEX-1:5
13s:n-acetyl
14b:b-dgal-HEX-1:5
15b:b-dglc-HEX-1:5
16s:n-acetyl
17b:a-dman-HEX-1:5
18b:a-dman-HEX-1:5
19b:a-lgal-HEX-1:5|6:d
LIN
1:1d(2+1)2n
2:1o(4+1)3d
3:3d(2+1)4n
4:3o(4+1)5d
5:5o(3+1)6d
6:6o(2+1)7d
7:7d(2+1)8n
8:7o(3+1)9d
9:7o(4+1)10d
10:10o(2+1)11d
11:6o(4+1)12d
12:12d(2+1)13n
13:12o(4+1)14d
14:5o(4+1)15d
15:15d(2+1)16n
16:5o(6+1)17d
17:17o(3+1)18d
18:1o(6+1)19d
GLYCAN END

GLYCAN START
GLYCANID=13557
GLYCAN_CODE=
GLYCAN_COMPOSITION=(HexNAc)8(Hex)5
GLYCAN_MASS=2434.8977
GLYCAN_TAXON=Others
RES
1b:b-dglc-HEX-1:5
2s:n-acetyl
3b:b-dglc-HEX-1:5
4s:n-acetyl
5b:b-dman-HEX-1:5
6b:a-dman-HEX-1:5
7b:b-dglc-HEX-1:5
8s:n-acetyl
9b:b-dgal-HEX-1:5
10s:n-acetyl
11b:b-dglc-HEX-1:5
12s:n-acetyl
13b:b-dgal-HEX-1:5
14b:a-dman-HEX-1:5
15b:b-dglc-HEX-1:5
16s:n-acetyl
17b:b-dgal-HEX-1:5
18s:n-acetyl
19b:b-dglc-HEX-1:5
20s:n-acetyl
21b:b-dgal-HEX-1:5
LIN
1:1d(2+1)2n
2:1o(4+1)3d
3:3d(2+1)4n
4:3o(4+1)5d
5:5o(3+1)6d
6:6o(2+1)7d
7:7d(2+1)8n
8:7o(4+1)9d
9:9d(2+1)10n
10:6o(4+1)11d
11:11d(2+1)12n
12:11o(4+1)13d
13:5o(6+1)14d
14:14o(2+1)15d
15:15d(2+1)16n
16:15o(4+1)17d
17:17d(2+1)18n
18:14o(6+1)19d
19:19d(2+1)20n
20:19o(4+1)21d
GLYCAN END

GLYCAN START
GLYCANID=38262
GLYCAN_CODE=
GLYCAN_COMPOSITION=(HexNAc)5(Hex)6(Fuc)1(NeuGc)1
GLYCAN_MASS=2440.8596
GLYCAN_TAXON=Others
RES
1b:b-dglc-HEX-1:5
2s:n-acetyl
3b:b-dglc-HEX-1:5
4s:n-acetyl
5b:b-dman-HEX-1:5
6b:a-dman-HEX-1:5
7b:b-dglc-HEX-1:5
8s:n-acetyl
9b:b-dgal-HEX-1:5
10b:b-dglc-HEX-1:5
11s:n-acetyl
12b:b-dgal-HEX-1:5
13b:a-dgro-dgal-NON-2:6|1:a|2:keto|3:d
14s:n-glycolyl
15b:a-dman-HEX-1:5
16b:b-dglc-HEX-1:5
17s:n-acetyl
18b:b-dgal-HEX-1:5
19b:a-lgal-HEX-1:5|6:d
LIN
1:1d(2+1)2n
2:1o(4+1)3d
3:3d(2+1)4n
4:3o(4+1)5d
5:5o(3+1)6d
6:6o(2+1)7d
7:7d(2+1)8n
8:7o(4+1)9d
9:6o(4+1)10d
10:10d(2+1)11n
11:10o(4+1)12d
12:12o(3+2)13d
13:13d(5+1)14n
14:5o(6+1)15d
15:15o(2+1)16d
16:16d(2+1)17n
17:16o(4+1)18d
18:1o(6+1)19d
GLYCAN END

GLYCAN START
GLYCANID=31742
GLYCAN_CODE=
GLYCAN_COMPOSITION=(HexNAc)9(Hex)4
GLYCAN_MASS=2475.9246
GLYCAN_TAXON=Others
RES
1b:x-dglc-HEX-1:5
2s:n-acetyl
3b:b-dglc-HEX-1:5
4s:n-acetyl
5b:b-dman-HEX-1:5
6b:a-dman-HEX-1:5
7b:b-dglc-HEX-1:5
8s:n-acetyl
9b:b-dgal-HEX-1:5
10b:b-dglc-HEX-1:5
11s:n-acetyl
12b:b-dglc-HEX-1:5
13s:n-acetyl
14b:b-dglc-HEX-1:5
15s:n-acetyl
16b:a-dman-HEX-1:5
17b:b-dglc-HEX-1:5
18s:n-acetyl
19b:b-dgal-HEX-1:5
20s:n-acetyl
21b:b-dglc-HEX-1:5
22s:n-acetyl
LIN
1:1d(2+1)2n
2:1o(4+1)3d
3:3d(2+1)4n
4:3o(4+1)5d
5:5o(3+1)6d
6:6o(2+1)7d
7:7d(2+1)8n
8:7o(4+1)9d
9:9o(3+1)10d
10:10d(2+1)11n
11:6o(4+1)12d
12:12d(2+1)13n
13:5o(4+1)14d
14:14d(2+1)15n
15:5o(6+1)16d
16:16o(2+1)17d
17:17d(2+1)18n
18:17o(4+1)19d
19:19d(2+1)20n
20:16o(6+1)21d
21:21d(2+1)22n
GLYCAN END

GLYCAN START
GLYCANID=13577
GLYCAN_CODE=
GLYCAN_COMPOSITION=(HexNAc)5(Hex)5(Fuc)1(NeuAc)2
GLYCAN_MASS=2553.9077
GLYCAN_TAXON=Others
RES
1b:x-dglc-HEX-x:x
2s:n-acetyl
3b:b-dglc-HEX-1:5
4s:n-acetyl
5b:b-dman-HEX-1:5
6b:a-dman-HEX-1:5
7b:b-dglc-HEX-1:5
8s:n-acetyl
9b:b-dgal-HEX-1:5
10b:a-dgro-dgal-NON-2:6|1:a|2:keto|3:d
11s:n-acetyl
12b:b-dglc-HEX-1:5
13s:n-acetyl
14b:a-dman-HEX-1:5
15b:b-dglc-HEX-1:5
16s:n-acetyl
17b:b-dgal-HEX-1:5
18b:a-dgro-dgal-NON-2:6|1:a|2:keto|3:d
19s:n-acetyl
20b:a-lgal-HEX-1:5|6:d
LIN
1:1d(2+1)2n
2:1o(4+1)3d
3:3d(2+1)4n
4:3o(4+1)5d
5:5o(3+1)6d
6:6o(2+1)7d
7:7d(2+1)8n
8:7o(4+1)9d
9:9o(3+2)10d
10:10d(5+1)11n
11:5o(4+1)12d
12:12d(2+1)13n
13:5o(6+1)14d
14:14o(2+1)15d
15:15d(2+1)16n
16:15o(4+1)17d
17:17o(3+2)18d
18:18d(5+1)19n
19:1o(6+1)20d
GLYCAN END

GLYCAN START
GLYCANID=14064
GLYCAN_CODE=
GLYCAN_COMPOSITION=(HexNAc)5(Hex)6(NeuAc)2
GLYCAN_MASS=2569.9026
GLYCAN_TAXON=Others
RES
1b:b-dglc-HEX-1:5
2s:n-acetyl
3b:b-dglc-HEX-1:5
4s:n-acetyl
5b:b-dman-HEX-1:5
6b:a-dman-HEX-1:5
7b:b-dglc-HEX-1:5
8s:n-acetyl
9b:b-dgal-HEX-1:5
10b:a-dman-HEX-1:5
11b:b-dglc-HEX-1:5
12s:n-acetyl
13b:b-dgal-HEX-1:5
14b:a-dgro-dgal-NON-2:6|1:a|2:keto|3:d
15s:n-acetyl
16b:b-dglc-HEX-1:5
17s:n-acetyl
18b:b-dgal-HEX-1:5
19b:a-dgro-dgal-NON-2:6|1:a|2:keto|3:d
20s:n-acetyl
LIN
1:1d(2+1)2n
2:1o(4+1)3d
3:3d(2+1)4n
4:3o(4+1)5d
5:5o(3+1)6d
6:6o(2+1)7d
7:7d(2+1)8n
8:7o(4+1)9d
9:5o(6+1)10d
10:10o(2+1)11d
11:11d(2+1)12n
12:11o(4+1)13d
13:13o(6+2)14d
14:14d(5+1)15n
15:10o(4+1)16d
16:16d(2+1)17n
17:16o(4+1)18d
18:18o(6+2)19d
19:19d(5+1)20n
GLYCAN END

GLYCAN START
GLYCANID=32449
GLYCAN_CODE=
GLYCAN_COMPOSITION=(HexNAc)5(Hex)6(Fuc)2(NeuAc)1
GLYCAN_MASS=2570.922
GLYCAN_TAXON=Others
RES
1b:x-dglc-HEX-1:5
2s:n-acetyl
3b:b-dglc-HEX-1:5
4s:n-acetyl
5b:b-dman-HEX-1:5
6b:a-dman-HEX-1:5
7b:b-dglc-HEX-1:5
8s:n-acetyl
9b:b-dgal-HEX-1:5
10b:b-dglc-HEX-1:5
11s:n-acetyl
12b:b-dgal-HEX-1:5
13b:a-dgro-dgal-NON-2:6|1:a|2:keto|3:d
14s:n-acetyl
15b:a-dman-HEX-1:5
16b:b-dglc-HEX-1:5
17s:n-acetyl
18b:a-lgal-HEX-1:5|6:d
19b:b-dgal-HEX-1:5
20b:a-lgal-HEX-1:5|6:d
LIN
1:1d(2+1)2n
2:1o(4+1)3d
3:3d(2+1)4n
4:3o(4+1)5d
5:5o(3+1)6d
6:6o(2+1)7d
7:7d(2+1)8n
8:7o(4+1)9d
9:9o(3+1)10d
10:10d(2+1)11n
11:10o(4+1)12d
12:12o(6+2)13d
13:13d(5+1)14n
14:5o(6+1)15d
15:15o(2+1)16d
16:16d(2+1)17n
17:16o(3+1)18d
18:16o(4+1)19d
19:1o(6+1)20d
GLYCAN END

GLYCAN START
GLYCANID=13991
GLYCAN_CODE=
GLYCAN_COMPOSITION=(HexNAc)8(Hex)5(Fuc)1
GLYCAN_MASS=2580.955
GLYCAN_TAXON=Others
RES
1b:b-dglc-HEX-1:5
2s:n-acetyl
3b:b-dglc-HEX-1:5
4s:n-acetyl
5b:b-dman-HEX-1:5
6b:a-dman-HEX-1:5
7b:b-dglc-HEX-1:5
8s:n-acetyl
9b:b-dgal-HEX-1:5
10s:n-acetyl
11b:b-dglc-HEX-1:5
12s:n-acetyl
13b:b-dgal-HEX-1:5
14b:a-dman-HEX-1:5
15b:b-dglc-HEX-1:5
16s:n-acetyl
17b:b-dgal-HEX-1:5
18s:n-acetyl
19b:b-dglc-HEX-1:5
20s:n-acetyl
21b:b-dgal-HEX-1:5
22b:a-lgal-HEX-1:5|6:d
LIN
1:1d(2+1)2n
2:1o(4+1)3d
3:3d(2+1)4n
4:3o(4+1)5d
5:5o(3+1)6d
6:6o(2+1)7d
7:7d(2+1)8n
8:7o(4+1)9d
9:9d(2+1)10n
10:6o(4+1)11d
11:11d(2+1)12n
12:11o(4+1)13d
13:5o(6+1)14d
14:14o(2+1)15d
15:15d(2+1)16n
16:15o(4+1)17d
17:17d(2+1)18n
18:14o(6+1)19d
19:19d(2+1)20n
20:19o(4+1)21d
21:1o(6+1)22d
GLYCAN END

GLYCAN START
GLYCANID=38103
GLYCAN_CODE=
GLYCAN_COMPOSITION=(HexNAc)5(Hex)6(NeuAc)1(NeuGc)1
GLYCAN_MASS=2585.8975
GLYCAN_TAXON=Others
RES
1b:b-dglc-HEX-1:5
2s:n-acetyl
3b:b-dglc-HEX-1:5
4s:n-acetyl
5b:b-dman-HEX-1:5
6b:a-dman-HEX-1:5
7b:b-dglc-HEX-1:5
8s:n-acetyl
9b:b-dgal-HEX-1:5
10b:a-dgro-dgal-NON-2:6|1:a|2:keto|3:d
11s:n-glycolyl
12b:b-dglc-HEX-1:5
13s:n-acetyl
14b:b-dgal-HEX-1:5
15b:a-dman-HEX-1:5
16b:b-dglc-HEX-1:5
17s:n-acetyl
18b:b-dgal-HEX-1:5
19b:a-dgro-dgal-NON-2:6|1:a|2:keto|3:d
20s:n-acetyl
LIN
1:1d(2+1)2n
2:1o(4+1)3d
3:3d(2+1)4n
4:3o(4+1)5d
5:5o(3+1)6d
6:6o(2+1)7d
7:7d(2+1)8n
8:7o(4+1)9d
9:9o(6+2)10d
10:10d(5+1)11n
11:6o(4+1)12d
12:12d(2+1)13n
13:12o(4+1)14d
14:5o(6+1)15d
15:15o(2+1)16d
16:16d(2+1)17n
17:16o(4+1)18d
18:18o(3+2)19d
19:19d(5+1)20n
GLYCAN END

GLYCAN START
GLYCANID=31834
GLYCAN_CODE=
GLYCAN_COMPOSITION=(HexNAc)5(Hex)7(Fuc)1(NeuAc)1
GLYCAN_MASS=2586.9172
GLYCAN_TAXON=Others
RES
1b:x-dglc-HEX-1:5
2s:n-acetyl
3b:b-dglc-HEX-1:5
4s:n-acetyl
5b:b-dman-HEX-1:5
6b:a-dman-HEX-1:5
7b:b-dglc-HEX-1:5
8s:n-acetyl
9b:b-dgal-HEX-1:5
10b:a-dgro-dgal-NON-2:6|1:a|2:keto|3:d
11s:n-acetyl
12b:a-dman-HEX-1:5
13b:b-dglc-HEX-1:5
14s:n-acetyl
15b:b-dgal-HEX-1:5
16b:a-dgal-HEX-1:5
17b:b-dglc-HEX-1:5
18s:n-acetyl
19b:b-dgal-HEX-1:5
20b:a-lgal-HEX-1:5|6:d
LIN
1:1d(2+1)2n
2:1o(4+1)3d
3:3d(2+1)4n
4:3o(4+1)5d
5:5o(3+1)6d
6:6o(2+1)7d
7:7d(2+1)8n
8:7o(4+1)9d
9:9o(3|6+2)10d
10:10d(5+1)11n
11:5o(6+1)12d
12:12o(2+1)13d
13:13d(2+1)14n
14:13o(4+1)15d
15:15o(3+1)16d
16:12o(6+1)17d
17:17d(2+1)18n
18:17o(4+1)19d
19:1o(6+1)20d
GLYCAN END

GLYCAN START
GLYCANID=31749
GLYCAN_CODE=
GLYCAN_COMPOSITION=(HexNAc)8(Hex)6
GLYCAN_MASS=2596.9502
GLYCAN_TAXON=Others
RES
1b:x-dglc-HEX-1:5
2s:n-acetyl
3b:b-dglc-HEX-1:5
4s:n-acetyl
5b:b-dman-HEX-1:5
6b:a-dman-HEX-1:5
7b:b-dglc-HEX-1:5
8s:n-acetyl
9b:b-dgal-HEX-1:5
10b:b-dglc-HEX-1:5
11s:n-acetyl
12b:b-dgal-HEX-1:5
13b:b-dglc-HEX-1:5
14s:n-acetyl
15b:a-dman-HEX-1:5
16b:b-dglc-HEX-1:5
17s:n-acetyl
18b:b-dgal-HEX-1:5
19s:n-acetyl
20b:b-dglc-HEX-1:5
21s:n-acetyl
22b:b-dgal-HEX-1:5
LIN
1:1d(2+1)2n
2:1o(4+1)3d
3:3d(2+1)4n
4:3o(4+1)5d
5:5o(3+1)6d
6:6o(2+1)7d
7:7d(2+1)8n
8:7o(4+1)9d
9:9o(3+1)10d
10:10d(2+1)11n
11:10o(4+1)12d
12:6o(4+1)13d
13:13d(2+1)14n
14:5o(6+1)15d
15:15o(2+1)16d
16:16d(2+1)17n
17:16o(4+1)18d
18:18d(2+1)19n
19:15o(6+1)20d
20:20d(2+1)21n
21:20o(4+1)22d
GLYCAN END

GLYCAN START
GLYCANID=38105
GLYCAN_CODE=
GLYCAN_COMPOSITION=(HexNAc)5(Hex)6(NeuGc)2
GLYCAN_MASS=2601.8923
GLYCAN_TAXON=Others
RES
1b:b-dglc-HEX-1:5
2s:n-acetyl
3b:b-dglc-HEX-1:5
4s:n-acetyl
5b:b-dman-HEX-1:5
6b:a-dman-HEX-1:5
7b:b-dglc-HEX-1:5
8s:n-acetyl
9b:b-dgal-HEX-1:5
10b:a-dgro-dgal-NON-2:6|1:a|2:keto|3:d
11s:n-glycolyl
12b:b-dglc-HEX-1:5
13s:n-acetyl
14b:b-dgal-HEX-1:5
15b:a-dman-HEX-1:5
16b:b-dglc-HEX-1:5
17s:n-acetyl
18b:b-dgal-HEX-1:5
19b:a-dgro-dgal-NON-2:6|1:a|2:keto|3:d
20s:n-glycolyl
LIN
1:1d(2+1)2n
2:1o(4+1)3d
3:3d(2+1)4n
4:3o(4+1)5d
5:5o(3+1)6d
6:6o(2+1)7d
7:7d(2+1)8n
8:7o(4+1)9d
9:9o(6+2)10d
10:10d(5+1)11n
11:6o(4+1)12d
12:12d(2+1)13n
13:12o(4+1)14d
14:5o(6+1)15d
15:15o(2+1)16d
16:16d(2+1)17n
17:16o(4+1)18d
18:18o(3+2)19d
19:19d(5+1)20n
GLYCAN END

GLYCAN START
GLYCANID=31740
GLYCAN_CODE=
GLYCAN_COMPOSITION=(HexNAc)9(Hex)4(Fuc)1
GLYCAN_MASS=2621.982
GLYCAN_TAXON=Others
RES
1b:x-dglc-HEX-1:5
2s:n-acetyl
3b:b-dglc-HEX-1:5
4s:n-acetyl
5b:b-dman-HEX-1:5
6b:a-dman-HEX-1:5
7b:b-dglc-HEX-1:5
8s:n-acetyl
9b:b-dgal-HEX-1:5
10b:b-dglc-HEX-1:5
11s:n-acetyl
12b:b-dglc-HEX-1:5
13s:n-acetyl
14b:b-dglc-HEX-1:5
15s:n-acetyl
16b:a-dman-HEX-1:5
17b:b-dglc-HEX-1:5
18s:n-acetyl
19b:b-dgal-HEX-1:5
20s:n-acetyl
21b:b-dglc-HEX-1:5
22s:n-acetyl
23b:a-lgal-HEX-1:5|6:d
LIN
1:1d(2+1)2n
2:1o(4+1)3d
3:3d(2+1)4n
4:3o(4+1)5d
5:5o(3+1)6d
6:6o(2+1)7d
7:7d(2+1)8n
8:7o(4+1)9d
9:9o(3+1)10d
10:10d(2+1)11n
11:6o(4+1)12d
12:12d(2+1)13n
13:5o(4+1)14d
14:14d(2+1)15n
15:5o(6+1)16d
16:16o(2+1)17d
17:17d(2+1)18n
18:17o(4+1)19d
19:19d(2+1)20n
20:16o(6+1)21d
21:21d(2+1)22n
22:1o(6+1)23d
GLYCAN END

GLYCAN START
GLYCANID=10580
GLYCAN_CODE=
GLYCAN_COMPOSITION=(HexNAc)4(Hex)5(Fuc)3(NeuAc)2
GLYCAN_MASS=2642.943
GLYCAN_TAXON=Others
RES
1b:b-dglc-HEX-1:5
2s:n-acetyl
3b:b-dglc-HEX-1:5
4s:n-acetyl
5b:b-dman-HEX-1:5
6b:a-dman-HEX-1:5
7b:b-dglc-HEX-1:5
8s:n-acetyl
9b:a-lgal-HEX-1:5|6:d
10b:b-dgal-HEX-1:5
11b:a-dgro-dgal-NON-2:6|1:a|2:keto|3:d
12s:n-acetyl
13b:a-dman-HEX-1:5
14b:b-dglc-HEX-1:5
15s:n-acetyl
16b:a-lgal-HEX-1:5|6:d
17b:b-dgal-HEX-1:5
18b:a-dgro-dgal-NON-2:6|1:a|2:keto|3:d
19s:n-acetyl
20b:a-lgal-HEX-1:5|6:d
LIN
1:1d(2+1)2n
2:1o(4+1)3d
3:3d(2+1)4n
4:3o(4+1)5d
5:5o(3+1)6d
6:6o(2+1)7d
7:7d(2+1)8n
8:7o(3+1)9d
9:7o(4+1)10d
10:10o(3+2)11d
11:11d(5+1)12n
12:5o(6+1)13d
13:13o(2+1)14d
14:14d(2+1)15n
15:14o(3+1)16d
16:14o(4+1)17d
17:17o(3+2)18d
18:18d(5+1)19n
19:1o(6+1)20d
GLYCAN END

GLYCAN START
GLYCANID=10896
GLYCAN_CODE=
GLYCAN_COMPOSITION=(HexNAc)4(Hex)5(Fuc)3(NeuAc)1
GLYCAN_MASS=2351.848
GLYCAN_TAXON=Others
RES
1b:x-dglc-HEX-x:x
2s:n-acetyl
3b:b-dglc-HEX-1:5
4s:n-acetyl
5b:b-dman-HEX-1:5
6b:a-dman-HEX-1:5
7b:b-dglc-HEX-1:5
8s:n-acetyl
9b:a-lgal-HEX-1:5|6:d
10b:b-dgal-HEX-1:5
11b:a-dgro-dgal-NON-2:6|1:a|2:keto|3:d
12s:n-acetyl
13b:a-dman-HEX-1:5
14b:b-dglc-HEX-1:5
15s:n-acetyl
16b:a-lgal-HEX-1:5|6:d
17b:b-dgal-HEX-1:5
18b:a-lgal-HEX-1:5|6:d
LIN
1:1d(2+1)2n
2:1o(4+1)3d
3:3d(2+1)4n
4:3o(4+1)5d
5:5o(3+1)6d
6:6o(2+1)7d
7:7d(2+1)8n
8:7o(3+1)9d
9:7o(4+1)10d
10:10o(6+2)11d
11:11d(5+1)12n
12:5o(6+1)13d
13:13o(2+1)14d
14:14d(2+1)15n
15:14o(3+1)16d
16:14o(4+1)17d
17:1o(6+1)18d
GLYCAN END

GLYCAN START
GLYCANID=10466
GLYCAN_CODE=
GLYCAN_COMPOSITION=(HexNAc)6(Hex)7(NeuAc)1
GLYCAN_MASS=2643.9392
GLYCAN_TAXON=Others
RES
1b:b-dglc-HEX-1:5
2s:n-acetyl
3b:b-dglc-HEX-1:5
4s:n-acetyl
5b:b-dman-HEX-1:5
6b:a-dman-HEX-1:5
7b:b-dglc-HEX-1:5
8s:n-acetyl
9b:b-dgal-HEX-1:5
10b:a-dgro-dgal-NON-2:6|1:a|2:keto|3:d
11s:n-acetyl
12b:b-dglc-HEX-1:5
13s:n-acetyl
14b:b-dgal-HEX-1:5
15b:a-dman-HEX-1:5
16b:b-dglc-HEX-1:5
17s:n-acetyl
18b:b-dgal-HEX-1:5
19b:b-dglc-HEX-1:5
20s:n-acetyl
21b:b-dgal-HEX-1:5
LIN
1:1d(2+1)2n
2:1o(4+1)3d
3:3d(2+1)4n
4:3o(4+1)5d
5:5o(3+1)6d
6:6o(2+1)7d
7:7d(2+1)8n
8:7o(4+1)9d
9:9o(6+2)10d
10:10d(5+1)11n
11:6o(4+1)12d
12:12d(2+1)13n
13:12o(4+1)14d
14:5o(6+1)15d
15:15o(2+1)16d
16:16d(2+1)17n
17:16o(4+1)18d
18:15o(6+1)19d
19:19d(2+1)20n
20:19o(4+1)21d
GLYCAN END

GLYCAN START
GLYCANID=24397
GLYCAN_CODE=
GLYCAN_COMPOSITION=(HexNAc)6(Hex)9
GLYCAN_MASS=2676.9487
GLYCAN_TAXON=Others
RES
1b:x-dglc-HEX-1:5
2s:n-acetyl
3b:b-dglc-HEX-1:5
4s:n-acetyl
5b:b-dman-HEX-1:5
6b:a-dman-HEX-1:5
7b:b-dglc-HEX-1:5
8s:n-acetyl
9b:b-dgal-HEX-1:5
10b:a-dgal-HEX-1:5
11b:b-dglc-HEX-1:5
12s:n-acetyl
13b:b-dgal-HEX-1:5
14b:a-dgal-HEX-1:5
15b:b-dglc-HEX-1:5
16s:n-acetyl
17b:a-dman-HEX-1:5
18b:b-dglc-HEX-1:5
19s:n-acetyl
20b:b-dgal-HEX-1:5
21b:a-dgal-HEX-1:5
LIN
1:1d(2+1)2n
2:1o(4+1)3d
3:3d(2+1)4n
4:3o(4+1)5d
5:5o(3+1)6d
6:6o(2+1)7d
7:7d(2+1)8n
8:7o(4+1)9d
9:9o(4+1)10d
10:6o(4+1)11d
11:11d(2+1)12n
12:11o(4+1)13d
13:13o(4+1)14d
14:5o(4+1)15d
15:15d(2+1)16n
16:5o(6+1)17d
17:17o(2+1)18d
18:18d(2+1)19n
19:18o(4+1)20d
20:20o(4+1)21d
GLYCAN END

GLYCAN START
GLYCANID=32451
GLYCAN_CODE=
GLYCAN_COMPOSITION=(HexNAc)5(Hex)6(Fuc)3(NeuAc)1
GLYCAN_MASS=2716.9795
GLYCAN_TAXON=Others
RES
1b:x-dglc-HEX-1:5
2s:n-acetyl
3b:b-dglc-HEX-1:5
4s:n-acetyl
5b:b-dman-HEX-1:5
6b:a-dman-HEX-1:5
7b:b-dglc-HEX-1:5
8s:n-acetyl
9b:b-dgal-HEX-1:5
10b:a-dgro-dgal-NON-2:6|1:a|2:keto|3:d
11s:n-acetyl
12b:a-dman-HEX-1:5
13b:b-dglc-HEX-1:5
14s:n-acetyl
15b:a-lgal-HEX-1:5|6:d
16b:b-dgal-HEX-1:5
17b:b-dglc-HEX-1:5
18s:n-acetyl
19b:a-lgal-HEX-1:5|6:d
20b:b-dgal-HEX-1:5
21b:a-lgal-HEX-1:5|6:d
LIN
1:1d(2+1)2n
2:1o(4+1)3d
3:3d(2+1)4n
4:3o(4+1)5d
5:5o(3+1)6d
6:6o(2+1)7d
7:7d(2+1)8n
8:7o(4+1)9d
9:9o(6+2)10d
10:10d(5+1)11n
11:5o(6+1)12d
12:12o(2+1)13d
13:13d(2+1)14n
14:13o(3+1)15d
15:13o(4+1)16d
16:16o(3+1)17d
17:17d(2+1)18n
18:17o(3+1)19d
19:17o(4+1)20d
20:1o(6+1)21d
GLYCAN END

GLYCAN START
GLYCANID=12012
GLYCAN_CODE=
GLYCAN_COMPOSITION=(HexNAc)7(Hex)8
GLYCAN_MASS=2717.9756
GLYCAN_TAXON=Others
RES
1b:x-dglc-HEX-x:x
2s:n-acetyl
3b:b-dglc-HEX-1:5
4s:n-acetyl
5b:b-dman-HEX-1:5
6b:a-dman-HEX-1:5
7b:b-dglc-HEX-1:5
8s:n-acetyl
9b:b-dgal-HEX-1:5
10b:b-dglc-HEX-1:5
11s:n-acetyl
12b:b-dgal-HEX-1:5
13b:a-dman-HEX-1:5
14b:b-dglc-HEX-1:5
15s:n-acetyl
16b:b-dgal-HEX-1:5
17b:b-dglc-HEX-1:5
18s:n-acetyl
19b:b-dgal-HEX-1:5
20b:b-dglc-HEX-1:5
21s:n-acetyl
22b:b-dgal-HEX-1:5
LIN
1:1d(2+1)2n
2:1o(4+1)3d
3:3d(2+1)4n
4:3o(4+1)5d
5:5o(3+1)6d
6:6o(3+1)7d
7:7d(2+1)8n
8:7o(4+1)9d
9:6o(4+1)10d
10:10d(2+1)11n
11:10o(4+1)12d
12:5o(6+1)13d
13:13o(2+1)14d
14:14d(2+1)15n
15:14o(4+1)16d
16:16o(4+1)17d
17:17d(2+1)18n
18:17o(4+1)19d
19:13o(4+1)20d
20:20d(2+1)21n
21:20o(4+1)22d
GLYCAN END

GLYCAN START
GLYCANID=38121
GLYCAN_CODE=
GLYCAN_COMPOSITION=(HexNAc)5(Hex)6(Fuc)1(NeuAc)1(NeuGc)1
GLYCAN_MASS=2731.9548
GLYCAN_TAXON=Others
RES
1b:b-dglc-HEX-1:5
2s:n-acetyl
3b:b-dglc-HEX-1:5
4s:n-acetyl
5b:b-dman-HEX-1:5
6b:a-dman-HEX-1:5
7b:b-dglc-HEX-1:5
8s:n-acetyl
9b:b-dgal-HEX-1:5
10b:a-dgro-dgal-NON-2:6|1:a|2:keto|3:d
11s:n-acetyl
12b:a-dman-HEX-1:5
13b:b-dglc-HEX-1:5
14s:n-acetyl
15b:b-dgal-HEX-1:5
16b:b-dglc-HEX-1:5
17s:n-acetyl
18b:b-dgal-HEX-1:5
19b:a-dgro-dgal-NON-2:6|1:a|2:keto|3:d
20s:n-glycolyl
21b:a-lgal-HEX-1:5|6:d
LIN
1:1d(2+1)2n
2:1o(4+1)3d
3:3d(2+1)4n
4:3o(4+1)5d
5:5o(3+1)6d
6:6o(2+1)7d
7:7d(2+1)8n
8:7o(4+1)9d
9:9o(3+2)10d
10:10d(5+1)11n
11:5o(6+1)12d
12:12o(2+1)13d
13:13d(2+1)14n
14:13o(4+1)15d
15:12o(6+1)16d
16:16d(2+1)17n
17:16o(4+1)18d
18:18o(3+2)19d
19:19d(5+1)20n
20:1o(6+1)21d
GLYCAN END

GLYCAN START
GLYCANID=38123
GLYCAN_CODE=
GLYCAN_COMPOSITION=(HexNAc)5(Hex)6(Fuc)1(NeuGc)2
GLYCAN_MASS=2747.9497
GLYCAN_TAXON=Others
RES
1b:b-dglc-HEX-1:5
2s:n-acetyl
3b:b-dglc-HEX-1:5
4s:n-acetyl
5b:b-dman-HEX-1:5
6b:a-dman-HEX-1:5
7b:b-dglc-HEX-1:5
8s:n-acetyl
9b:b-dgal-HEX-1:5
10b:a-dgro-dgal-NON-2:6|1:a|2:keto|3:d
11s:n-glycolyl
12b:a-dman-HEX-1:5
13b:b-dglc-HEX-1:5
14s:n-acetyl
15b:b-dgal-HEX-1:5
16b:b-dglc-HEX-1:5
17s:n-acetyl
18b:b-dgal-HEX-1:5
19b:a-dgro-dgal-NON-2:6|1:a|2:keto|3:d
20s:n-glycolyl
21b:a-lgal-HEX-1:5|6:d
LIN
1:1d(2+1)2n
2:1o(4+1)3d
3:3d(2+1)4n
4:3o(4+1)5d
5:5o(3+1)6d
6:6o(2+1)7d
7:7d(2+1)8n
8:7o(4+1)9d
9:9o(3+2)10d
10:10d(5+1)11n
11:5o(6+1)12d
12:12o(2+1)13d
13:13d(2+1)14n
14:13o(4+1)15d
15:12o(6+1)16d
16:16d(2+1)17n
17:16o(4+1)18d
18:18o(3+2)19d
19:19d(5+1)20n
20:1o(6+1)21d
GLYCAN END

GLYCAN START
GLYCANID=24413
GLYCAN_CODE=
GLYCAN_COMPOSITION=(HexNAc)6(Hex)6(NeuAc)1
GLYCAN_MASS=2481.8867
GLYCAN_TAXON=Others
RES
1b:x-dglc-HEX-1:5
2s:n-acetyl
3b:b-dglc-HEX-1:5
4s:n-acetyl
5b:b-dman-HEX-1:5
6b:a-dman-HEX-1:5
7b:b-dglc-HEX-1:5
8s:n-acetyl
9b:b-dgal-HEX-1:5
10b:a-dgro-dgal-NON-2:6|1:a|2:keto|3:d
11s:n-acetyl
12b:b-dglc-HEX-1:5
13s:n-acetyl
14b:b-dgal-HEX-1:5
15b:a-dgal-HEX-1:5
16b:b-dglc-HEX-1:5
17s:n-acetyl
18b:a-dman-HEX-1:5
19b:b-dglc-HEX-1:5
20s:n-acetyl
LIN
1:1d(2+1)2n
2:1o(4+1)3d
3:3d(2+1)4n
4:3o(4+1)5d
5:5o(3+1)6d
6:6o(2+1)7d
7:7d(2+1)8n
8:7o(4+1)9d
9:9o(6+2)10d
10:10d(5+1)11n
11:6o(4+1)12d
12:12d(2+1)13n
13:12o(4+1)14d
14:14o(4+1)15d
15:5o(4+1)16d
16:16d(2+1)17n
17:5o(6+1)18d
18:18o(2+1)19d
19:19d(2+1)20n
GLYCAN END

GLYCAN START
GLYCANID=30288
GLYCAN_CODE=
GLYCAN_COMPOSITION=(HexNAc)6(Hex)6(NeuAc)1(NeuGc)1
GLYCAN_MASS=2788.977
GLYCAN_TAXON=Others
RES
1b:x-dglc-HEX-1:5
2s:n-acetyl
3b:b-dglc-HEX-1:5
4s:n-acetyl
5b:b-dman-HEX-1:5
6b:a-dman-HEX-1:5
7b:b-dglc-HEX-1:5
8s:n-acetyl
9b:b-dgal-HEX-1:5
10b:a-dgro-dgal-NON-2:6|1:a|2:keto|3:d
11s:n-glycolyl
12b:b-dglc-HEX-1:5
13s:n-acetyl
14b:a-dman-HEX-1:5
15b:b-dglc-HEX-1:5
16s:n-acetyl
17b:b-dgal-HEX-1:5
18b:b-dglc-HEX-1:5
19s:n-acetyl
20b:b-dgal-HEX-1:5
21b:a-dgro-dgal-NON-2:6|1:a|2:keto|3:d
22s:n-acetyl
LIN
1:1d(2+1)2n
2:1o(4+1)3d
3:3d(2+1)4n
4:3o(4+1)5d
5:5o(3+1)6d
6:6o(2+1)7d
7:7d(2+1)8n
8:7o(4+1)9d
9:9o(3|6+2)10d
10:10d(5+1)11n
11:6o(4+1)12d
12:12d(2+1)13n
13:5o(6+1)14d
14:14o(2+1)15d
15:15d(2+1)16n
16:15o(4+1)17d
17:14o(6+1)18d
18:18d(2+1)19n
19:18o(4+1)20d
20:20o(3|6+2)21d
21:21d(5+1)22n
GLYCAN END

GLYCAN START
GLYCANID=31750
GLYCAN_CODE=
GLYCAN_COMPOSITION=(HexNAc)9(Hex)6
GLYCAN_MASS=2800.0298
GLYCAN_TAXON=Others
RES
1b:x-dglc-HEX-1:5
2s:n-acetyl
3b:b-dglc-HEX-1:5
4s:n-acetyl
5b:b-dman-HEX-1:5
6b:a-dman-HEX-1:5
7b:b-dglc-HEX-1:5
8s:n-acetyl
9b:b-dgal-HEX-1:5
10b:b-dglc-HEX-1:5
11s:n-acetyl
12b:b-dgal-HEX-1:5
13b:b-dglc-HEX-1:5
14s:n-acetyl
15b:b-dglc-HEX-1:5
16s:n-acetyl
17b:a-dman-HEX-1:5
18b:b-dglc-HEX-1:5
19s:n-acetyl
20b:b-dgal-HEX-1:5
21s:n-acetyl
22b:b-dglc-HEX-1:5
23s:n-acetyl
24b:b-dgal-HEX-1:5
LIN
1:1d(2+1)2n
2:1o(4+1)3d
3:3d(2+1)4n
4:3o(4+1)5d
5:5o(3+1)6d
6:6o(2+1)7d
7:7d(2+1)8n
8:7o(4+1)9d
9:9o(3+1)10d
10:10d(2+1)11n
11:10o(4+1)12d
12:6o(4+1)13d
13:13d(2+1)14n
14:5o(4+1)15d
15:15d(2+1)16n
16:5o(6+1)17d
17:17o(2+1)18d
18:18d(2+1)19n
19:18o(4+1)20d
20:20d(2+1)21n
21:17o(6+1)22d
22:22d(2+1)23n
23:22o(4+1)24d
GLYCAN END

GLYCAN START
GLYCANID=30290
GLYCAN_CODE=
GLYCAN_COMPOSITION=(HexNAc)6(Hex)6(NeuGc)2
GLYCAN_MASS=2804.972
GLYCAN_TAXON=Others
RES
1b:x-dglc-HEX-1:5
2s:n-acetyl
3b:b-dglc-HEX-1:5
4s:n-acetyl
5b:b-dman-HEX-1:5
6b:a-dman-HEX-1:5
7b:b-dglc-HEX-1:5
8s:n-acetyl
9b:b-dgal-HEX-1:5
10b:a-dgro-dgal-NON-2:6|1:a|2:keto|3:d
11s:n-glycolyl
12b:b-dglc-HEX-1:5
13s:n-acetyl
14b:a-dman-HEX-1:5
15b:b-dglc-HEX-1:5
16s:n-acetyl
17b:b-dgal-HEX-1:5
18b:b-dglc-HEX-1:5
19s:n-acetyl
20b:b-dgal-HEX-1:5
21b:a-dgro-dgal-NON-2:6|1:a|2:keto|3:d
22s:n-glycolyl
LIN
1:1d(2+1)2n
2:1o(4+1)3d
3:3d(2+1)4n
4:3o(4+1)5d
5:5o(3+1)6d
6:6o(2+1)7d
7:7d(2+1)8n
8:7o(4+1)9d
9:9o(3|6+2)10d
10:10d(5+1)11n
11:6o(4+1)12d
12:12d(2+1)13n
13:5o(6+1)14d
14:14o(2+1)15d
15:15d(2+1)16n
16:15o(4+1)17d
17:14o(6+1)18d
18:18d(2+1)19n
19:18o(4+1)20d
20:20o(3|6+2)21d
21:21d(5+1)22n
GLYCAN END

GLYCAN START
GLYCANID=30414
GLYCAN_CODE=
GLYCAN_COMPOSITION=(HexNAc)6(Hex)7(Fuc)1(NeuGc)1
GLYCAN_MASS=2805.9915
GLYCAN_TAXON=Others
RES
1b:x-dglc-HEX-1:5
2s:n-acetyl
3b:b-dglc-HEX-1:5
4s:n-acetyl
5b:b-dman-HEX-1:5
6b:a-dman-HEX-1:5
7b:b-dglc-HEX-1:5
8s:n-acetyl
9b:b-dgal-HEX-1:5
10b:a-dgro-dgal-NON-2:6|1:a|2:keto|3:d
11s:n-glycolyl
12b:b-dglc-HEX-1:5
13s:n-acetyl
14b:b-dgal-HEX-1:5
15b:a-dman-HEX-1:5
16b:b-dglc-HEX-1:5
17s:n-acetyl
18b:b-dgal-HEX-1:5
19b:b-dglc-HEX-1:5
20s:n-acetyl
21b:b-dgal-HEX-1:5
22b:a-lgal-HEX-1:5|6:d
LIN
1:1d(2+1)2n
2:1o(4+1)3d
3:3d(2+1)4n
4:3o(4+1)5d
5:5o(3+1)6d
6:6o(2+1)7d
7:7d(2+1)8n
8:7o(4+1)9d
9:9o(3|6+2)10d
10:10d(5+1)11n
11:6o(4+1)12d
12:12d(2+1)13n
13:12o(4+1)14d
14:5o(6+1)15d
15:15o(2+1)16d
16:16d(2+1)17n
17:16o(4+1)18d
18:15o(6+1)19d
19:19d(2+1)20n
20:19o(4+1)21d
21:1o(6+1)22d
GLYCAN END

GLYCAN START
GLYCANID=30714
GLYCAN_CODE=
GLYCAN_COMPOSITION=(HexNAc)6(Hex)8(NeuAc)1
GLYCAN_MASS=2805.9917
GLYCAN_TAXON=Others
RES
1b:x-dglc-HEX-1:5
2s:n-acetyl
3b:b-dglc-HEX-1:5
4s:n-acetyl
5b:b-dman-HEX-1:5
6b:a-dman-HEX-1:5
7b:b-dglc-HEX-1:5
8s:n-acetyl
9b:b-dgal-HEX-1:5
10b:a-dgal-HEX-1:5
11b:b-dglc-HEX-1:5
12s:n-acetyl
13b:b-dgal-HEX-1:5
14b:a-dman-HEX-1:5
15b:b-dglc-HEX-1:5
16s:n-acetyl
17b:b-dgal-HEX-1:5
18b:b-dglc-HEX-1:5
19s:n-acetyl
20b:b-dgal-HEX-1:5
21b:a-dgro-dgal-NON-2:6|1:a|2:keto|3:d
22s:n-acetyl
LIN
1:1d(2+1)2n
2:1o(4+1)3d
3:3d(2+1)4n
4:3o(4+1)5d
5:5o(3+1)6d
6:6o(2+1)7d
7:7d(2+1)8n
8:7o(4+1)9d
9:9o(3+1)10d
10:6o(4+1)11d
11:11d(2+1)12n
12:11o(4+1)13d
13:5o(6+1)14d
14:14o(2+1)15d
15:15d(2+1)16n
16:15o(4+1)17d
17:14o(6+1)18d
18:18d(2+1)19n
19:18o(4+1)20d
20:20o(3|6+2)21d
21:21d(5+1)22n
GLYCAN END

GLYCAN START
GLYCANID=1258
GLYCAN_CODE=
GLYCAN_COMPOSITION=(HexNAc)5(Hex)6(NeuAc)3
GLYCAN_MASS=2860.9983
GLYCAN_TAXON=Others
RES
1b:x-dglc-HEX-x:x
2s:n-acetyl
3b:b-dglc-HEX-1:5
4s:n-acetyl
5b:b-dman-HEX-1:5
6b:a-dman-HEX-1:5
7b:b-dglc-HEX-1:5
8s:n-acetyl
9b:b-dgal-HEX-1:5
10b:a-dgro-dgal-NON-2:6|1:a|2:keto|3:d
11s:n-acetyl
12b:b-dglc-HEX-1:5
13s:n-acetyl
14b:b-dgal-HEX-1:5
15b:a-dgro-dgal-NON-2:6|1:a|2:keto|3:d
16s:n-acetyl
17b:a-dgro-dgal-NON-2:6|1:a|2:keto|3:d
18s:n-acetyl
19b:a-dman-HEX-1:5
20b:b-dglc-HEX-1:5
21s:n-acetyl
22b:b-dgal-HEX-1:5
LIN
1:1d(2+1)2n
2:1o(4+1)3d
3:3d(2+1)4n
4:3o(4+1)5d
5:5o(3+1)6d
6:6o(2+1)7d
7:7d(2+1)8n
8:7o(4+1)9d
9:9o(6+2)10d
10:10d(5+1)11n
11:6o(4+1)12d
12:12d(2+1)13n
13:12o(3+1)14d
14:14o(3+2)15d
15:15d(5+1)16n
16:12o(6+2)17d
17:17d(5+1)18n
18:5o(6+1)19d
19:19o(2+1)20d
20:20d(2+1)21n
21:20o(4+1)22d
GLYCAN END

GLYCAN START
GLYCANID=13439
GLYCAN_CODE=
GLYCAN_COMPOSITION=(HexNAc)7(Hex)8(Fuc)1
GLYCAN_MASS=2864.033
GLYCAN_TAXON=Others
RES
1b:b-dglc-HEX-1:5
2s:n-acetyl
3b:b-dglc-HEX-1:5
4s:n-acetyl
5b:b-dman-HEX-1:5
6b:a-dman-HEX-1:5
7b:b-dglc-HEX-1:5
8s:n-acetyl
9b:b-dgal-HEX-1:5
10b:b-dglc-HEX-1:5
11s:n-acetyl
12b:b-dgal-HEX-1:5
13b:a-dman-HEX-1:5
14b:b-dglc-HEX-1:5
15s:n-acetyl
16b:b-dgal-HEX-1:5
17b:b-dglc-HEX-1:5
18s:n-acetyl
19b:b-dgal-HEX-1:5
20b:b-dglc-HEX-1:5
21s:n-acetyl
22b:b-dgal-HEX-1:5
23b:a-lgal-HEX-1:5|6:d
LIN
1:1d(2+1)2n
2:1o(4+1)3d
3:3d(2+1)4n
4:3o(4+1)5d
5:5o(3+1)6d
6:6o(2+1)7d
7:7d(2+1)8n
8:7o(4+1)9d
9:6o(4+1)10d
10:10d(2+1)11n
11:10o(4+1)12d
12:5o(6+1)13d
13:13o(2+1)14d
14:14d(2+1)15n
15:14o(4+1)16d
16:16o(3+1)17d
17:17d(2+1)18n
18:17o(4+1)19d
19:13o(6+1)20d
20:20d(2+1)21n
21:20o(4+1)22d
22:1o(6+1)23d
GLYCAN END

GLYCAN START
GLYCANID=31860
GLYCAN_CODE=
GLYCAN_COMPOSITION=(HexNAc)5(Hex)7(Fuc)1(NeuAc)1(NeuGc)1
GLYCAN_MASS=2894.0076
GLYCAN_TAXON=Others
RES
1b:x-dglc-HEX-1:5
2s:n-acetyl
3b:b-dglc-HEX-1:5
4s:n-acetyl
5b:b-dman-HEX-1:5
6b:a-dman-HEX-1:5
7b:b-dglc-HEX-1:5
8s:n-acetyl
9b:b-dgal-HEX-1:5
10b:a-dgro-dgal-NON-2:6|1:a|2:keto|3:d
11s:n-glycolyl
12b:b-dglc-HEX-1:5
13s:n-acetyl
14b:b-dgal-HEX-1:5
15b:a-dgro-dgal-NON-2:6|1:a|2:keto|3:d
16s:n-acetyl
17b:a-dman-HEX-1:5
18b:b-dglc-HEX-1:5
19s:n-acetyl
20b:b-dgal-HEX-1:5
21b:a-dgal-HEX-1:5
22b:a-lgal-HEX-1:5|6:d
LIN
1:1d(2+1)2n
2:1o(4+1)3d
3:3d(2+1)4n
4:3o(4+1)5d
5:5o(3+1)6d
6:6o(2+1)7d
7:7d(2+1)8n
8:7o(4+1)9d
9:9o(3|6+2)10d
10:10d(5+1)11n
11:6o(4+1)12d
12:12d(2+1)13n
13:12o(4+1)14d
14:14o(3|6+2)15d
15:15d(5+1)16n
16:5o(6+1)17d
17:17o(2+1)18d
18:18d(2+1)19n
19:18o(4+1)20d
20:20o(3+1)21d
21:1o(6+1)22d
GLYCAN END

GLYCAN START
GLYCANID=31862
GLYCAN_CODE=
GLYCAN_COMPOSITION=(HexNAc)5(Hex)7(Fuc)1(NeuGc)2
GLYCAN_MASS=2910.0022
GLYCAN_TAXON=Others
RES
1b:x-dglc-HEX-1:5
2s:n-acetyl
3b:b-dglc-HEX-1:5
4s:n-acetyl
5b:b-dman-HEX-1:5
6b:a-dman-HEX-1:5
7b:b-dglc-HEX-1:5
8s:n-acetyl
9b:b-dgal-HEX-1:5
10b:a-dgro-dgal-NON-2:6|1:a|2:keto|3:d
11s:n-glycolyl
12b:b-dglc-HEX-1:5
13s:n-acetyl
14b:b-dgal-HEX-1:5
15b:a-dgro-dgal-NON-2:6|1:a|2:keto|3:d
16s:n-glycolyl
17b:a-dman-HEX-1:5
18b:b-dglc-HEX-1:5
19s:n-acetyl
20b:b-dgal-HEX-1:5
21b:a-dgal-HEX-1:5
22b:a-lgal-HEX-1:5|6:d
LIN
1:1d(2+1)2n
2:1o(4+1)3d
3:3d(2+1)4n
4:3o(4+1)5d
5:5o(3+1)6d
6:6o(2+1)7d
7:7d(2+1)8n
8:7o(4+1)9d
9:9o(3|6+2)10d
10:10d(5+1)11n
11:6o(4+1)12d
12:12d(2+1)13n
13:12o(4+1)14d
14:14o(3|6+2)15d
15:15d(5+1)16n
16:5o(6+1)17d
17:17o(2+1)18d
18:18d(2+1)19n
19:18o(4+1)20d
20:20o(3+1)21d
21:1o(6+1)22d
GLYCAN END

GLYCAN START
GLYCANID=30280
GLYCAN_CODE=
GLYCAN_COMPOSITION=(HexNAc)6(Hex)6(Fuc)1(NeuAc)2
GLYCAN_MASS=2919.0396
GLYCAN_TAXON=Others
RES
1b:x-dglc-HEX-1:5
2s:n-acetyl
3b:b-dglc-HEX-1:5
4s:n-acetyl
5b:b-dman-HEX-1:5
6b:a-dman-HEX-1:5
7b:b-dglc-HEX-1:5
8s:n-acetyl
9b:b-dgal-HEX-1:5
10b:a-dgro-dgal-NON-2:6|1:a|2:keto|3:d
11s:n-acetyl
12b:b-dglc-HEX-1:5
13s:n-acetyl
14b:a-dman-HEX-1:5
15b:b-dglc-HEX-1:5
16s:n-acetyl
17b:b-dgal-HEX-1:5
18b:b-dglc-HEX-1:5
19s:n-acetyl
20b:b-dgal-HEX-1:5
21b:a-dgro-dgal-NON-2:6|1:a|2:keto|3:d
22s:n-acetyl
23b:a-lgal-HEX-1:5|6:d
LIN
1:1d(2+1)2n
2:1o(4+1)3d
3:3d(2+1)4n
4:3o(4+1)5d
5:5o(3+1)6d
6:6o(2+1)7d
7:7d(2+1)8n
8:7o(4+1)9d
9:9o(3|6+2)10d
10:10d(5+1)11n
11:6o(4+1)12d
12:12d(2+1)13n
13:5o(6+1)14d
14:14o(2+1)15d
15:15d(2+1)16n
16:15o(4+1)17d
17:14o(6+1)18d
18:18d(2+1)19n
19:18o(4+1)20d
20:20o(3|6+2)21d
21:21d(5+1)22n
22:1o(6+1)23d
GLYCAN END

GLYCAN START
GLYCANID=31266
GLYCAN_CODE=
GLYCAN_COMPOSITION=(HexNAc)8(Hex)8
GLYCAN_MASS=2921.0552
GLYCAN_TAXON=Others
RES
1b:x-dglc-HEX-1:5
2s:n-acetyl
3b:b-dglc-HEX-1:5
4s:n-acetyl
5b:b-dman-HEX-1:5
6b:a-dman-HEX-1:5
7b:b-dglc-HEX-1:5
8s:n-acetyl
9b:b-dgal-HEX-1:5
10b:b-dglc-HEX-1:5
11s:n-acetyl
12b:b-dgal-HEX-1:5
13b:b-dglc-HEX-1:5
14s:n-acetyl
15b:a-dman-HEX-1:5
16b:b-dglc-HEX-1:5
17s:n-acetyl
18b:b-dgal-HEX-1:5
19b:b-dglc-HEX-1:5
20s:n-acetyl
21b:b-dgal-HEX-1:5
22b:b-dglc-HEX-1:5
23s:n-acetyl
24b:b-dgal-HEX-1:5
LIN
1:1d(2+1)2n
2:1o(4+1)3d
3:3d(2+1)4n
4:3o(4+1)5d
5:5o(3+1)6d
6:6o(2+1)7d
7:7d(2+1)8n
8:7o(4+1)9d
9:6o(4+1)10d
10:10d(2+1)11n
11:10o(4+1)12d
12:5o(4+1)13d
13:13d(2+1)14n
14:5o(6+1)15d
15:15o(2+1)16d
16:16d(2+1)17n
17:16o(4+1)18d
18:18o(3+1)19d
19:19d(2+1)20n
20:19o(4+1)21d
21:15o(6+1)22d
22:22d(2+1)23n
23:22o(4+1)24d
GLYCAN END

GLYCAN START
GLYCANID=30282
GLYCAN_CODE=
GLYCAN_COMPOSITION=(HexNAc)6(Hex)6(Fuc)1(NeuAc)1(NeuGc)1
GLYCAN_MASS=2935.0344
GLYCAN_TAXON=Others
RES
1b:x-dglc-HEX-1:5
2s:n-acetyl
3b:b-dglc-HEX-1:5
4s:n-acetyl
5b:b-dman-HEX-1:5
6b:a-dman-HEX-1:5
7b:b-dglc-HEX-1:5
8s:n-acetyl
9b:b-dgal-HEX-1:5
10b:a-dgro-dgal-NON-2:6|1:a|2:keto|3:d
11s:n-glycolyl
12b:b-dglc-HEX-1:5
13s:n-acetyl
14b:a-dman-HEX-1:5
15b:b-dglc-HEX-1:5
16s:n-acetyl
17b:b-dgal-HEX-1:5
18b:b-dglc-HEX-1:5
19s:n-acetyl
20b:b-dgal-HEX-1:5
21b:a-dgro-dgal-NON-2:6|1:a|2:keto|3:d
22s:n-acetyl
23b:a-lgal-HEX-1:5|6:d
LIN
1:1d(2+1)2n
2:1o(4+1)3d
3:3d(2+1)4n
4:3o(4+1)5d
5:5o(3+1)6d
6:6o(2+1)7d
7:7d(2+1)8n
8:7o(4+1)9d
9:9o(3|6+2)10d
10:10d(5+1)11n
11:6o(4+1)12d
12:12d(2+1)13n
13:5o(6+1)14d
14:14o(2+1)15d
15:15d(2+1)16n
16:15o(4+1)17d
17:14o(6+1)18d
18:18d(2+1)19n
19:18o(4+1)20d
20:20o(3|6+2)21d
21:21d(5+1)22n
22:1o(6+1)23d
GLYCAN END

GLYCAN START
GLYCANID=38348
GLYCAN_CODE=
GLYCAN_COMPOSITION=(HexNAc)6(Hex)7(NeuAc)2
GLYCAN_MASS=2935.0347
GLYCAN_TAXON=Others
RES
1b:b-dglc-HEX-1:5
2s:n-acetyl
3b:b-dglc-HEX-1:5
4s:n-acetyl
5b:b-dman-HEX-1:5
6b:a-dman-HEX-1:5
7b:b-dglc-HEX-1:5
8s:n-acetyl
9b:b-dgal-HEX-1:5
10b:a-dgro-dgal-NON-2:6|1:a|2:keto|3:d
11s:n-acetyl
12b:b-dglc-HEX-1:5
13s:n-acetyl
14b:b-dgal-HEX-1:5
15b:a-dgro-dgal-NON-2:6|1:a|2:keto|3:d
16s:n-acetyl
17b:a-dman-HEX-1:5
18b:b-dglc-HEX-1:5
19s:n-acetyl
20b:b-dgal-HEX-1:5
21b:a-dgal-HEX-1:5
22b:b-dglc-HEX-1:5
23s:n-acetyl
LIN
1:1d(2+1)2n
2:1o(4+1)3d
3:3d(2+1)4n
4:3o(4+1)5d
5:5o(3+1)6d
6:6o(2+1)7d
7:7d(2+1)8n
8:7o(4+1)9d
9:9o(6+2)10d
10:10d(5+1)11n
11:6o(4+1)12d
12:12d(2+1)13n
13:12o(4+1)14d
14:14o(6+2)15d
15:15d(5+1)16n
16:5o(6+1)17d
17:17o(2+1)18d
18:18d(2+1)19n
19:18o(4+1)20d
20:20o(3+1)21d
21:17o(6+1)22d
22:22d(2+1)23n
GLYCAN END

GLYCAN START
GLYCANID=14306
GLYCAN_CODE=
GLYCAN_COMPOSITION=(HexNAc)6(Hex)7(Fuc)4
GLYCAN_MASS=2937.0735
GLYCAN_TAXON=Others
RES
1b:b-dglc-HEX-1:5
2s:n-acetyl
3b:b-dglc-HEX-1:5
4s:n-acetyl
5b:b-dman-HEX-1:5
6b:a-dman-HEX-1:5
7b:b-dglc-HEX-1:5
8s:n-acetyl
9b:b-dgal-HEX-1:5
10b:b-dglc-HEX-1:5
11s:n-acetyl
12b:a-lgal-HEX-1:5|6:d
13b:b-dgal-HEX-1:5
14b:a-dman-HEX-1:5
15b:b-dglc-HEX-1:5
16s:n-acetyl
17b:a-lgal-HEX-1:5|6:d
18b:b-dgal-HEX-1:5
19b:b-dglc-HEX-1:5
20s:n-acetyl
21b:a-lgal-HEX-1:5|6:d
22b:b-dgal-HEX-1:5
23b:a-lgal-HEX-1:5|6:d
LIN
1:1d(2+1)2n
2:1o(4+1)3d
3:3d(2+1)4n
4:3o(4+1)5d
5:5o(3+1)6d
6:6o(2+1)7d
7:7d(2+1)8n
8:7o(4+1)9d
9:6o(4+1)10d
10:10d(2+1)11n
11:10o(3+1)12d
12:10o(4+1)13d
13:5o(6+1)14d
14:14o(2+1)15d
15:15d(2+1)16n
16:15o(3+1)17d
17:15o(4+1)18d
18:14o(6+1)19d
19:19d(2+1)20n
20:19o(3+1)21d
21:19o(4+1)22d
22:1o(6+1)23d
GLYCAN END

GLYCAN START
GLYCANID=31748
GLYCAN_CODE=
GLYCAN_COMPOSITION=(HexNAc)9(Hex)6(Fuc)1
GLYCAN_MASS=2946.0872
GLYCAN_TAXON=Others
RES
1b:x-dglc-HEX-1:5
2s:n-acetyl
3b:b-dglc-HEX-1:5
4s:n-acetyl
5b:b-dman-HEX-1:5
6b:a-dman-HEX-1:5
7b:b-dglc-HEX-1:5
8s:n-acetyl
9b:b-dgal-HEX-1:5
10b:b-dglc-HEX-1:5
11s:n-acetyl
12b:b-dgal-HEX-1:5
13b:b-dglc-HEX-1:5
14s:n-acetyl
15b:b-dglc-HEX-1:5
16s:n-acetyl
17b:a-dman-HEX-1:5
18b:b-dglc-HEX-1:5
19s:n-acetyl
20b:b-dgal-HEX-1:5
21s:n-acetyl
22b:b-dglc-HEX-1:5
23s:n-acetyl
24b:b-dgal-HEX-1:5
25b:a-lgal-HEX-1:5|6:d
LIN
1:1d(2+1)2n
2:1o(4+1)3d
3:3d(2+1)4n
4:3o(4+1)5d
5:5o(3+1)6d
6:6o(2+1)7d
7:7d(2+1)8n
8:7o(4+1)9d
9:9o(3+1)10d
10:10d(2+1)11n
11:10o(4+1)12d
12:6o(4+1)13d
13:13d(2+1)14n
14:5o(4+1)15d
15:15d(2+1)16n
16:5o(6+1)17d
17:17o(2+1)18d
18:18d(2+1)19n
19:18o(4+1)20d
20:20d(2+1)21n
21:17o(6+1)22d
22:22d(2+1)23n
23:22o(4+1)24d
24:1o(6+1)25d
GLYCAN END

GLYCAN START
GLYCANID=30284
GLYCAN_CODE=
GLYCAN_COMPOSITION=(HexNAc)6(Hex)6(Fuc)1(NeuGc)2
GLYCAN_MASS=2951.0293
GLYCAN_TAXON=Others
RES
1b:x-dglc-HEX-1:5
2s:n-acetyl
3b:b-dglc-HEX-1:5
4s:n-acetyl
5b:b-dman-HEX-1:5
6b:a-dman-HEX-1:5
7b:b-dglc-HEX-1:5
8s:n-acetyl
9b:b-dgal-HEX-1:5
10b:a-dgro-dgal-NON-2:6|1:a|2:keto|3:d
11s:n-glycolyl
12b:b-dglc-HEX-1:5
13s:n-acetyl
14b:a-dman-HEX-1:5
15b:b-dglc-HEX-1:5
16s:n-acetyl
17b:b-dgal-HEX-1:5
18b:b-dglc-HEX-1:5
19s:n-acetyl
20b:b-dgal-HEX-1:5
21b:a-dgro-dgal-NON-2:6|1:a|2:keto|3:d
22s:n-glycolyl
23b:a-lgal-HEX-1:5|6:d
LIN
1:1d(2+1)2n
2:1o(4+1)3d
3:3d(2+1)4n
4:3o(4+1)5d
5:5o(3+1)6d
6:6o(2+1)7d
7:7d(2+1)8n
8:7o(4+1)9d
9:9o(3|6+2)10d
10:10d(5+1)11n
11:6o(4+1)12d
12:12d(2+1)13n
13:5o(6+1)14d
14:14o(2+1)15d
15:15d(2+1)16n
16:15o(4+1)17d
17:14o(6+1)18d
18:18d(2+1)19n
19:18o(4+1)20d
20:20o(3|6+2)21d
21:21d(5+1)22n
22:1o(6+1)23d
GLYCAN END

GLYCAN START
GLYCANID=38357
GLYCAN_CODE=
GLYCAN_COMPOSITION=(HexNAc)6(Hex)8(Fuc)1(NeuAc)1
GLYCAN_MASS=2952.049
GLYCAN_TAXON=Others
RES
1b:b-dglc-HEX-1:5
2s:n-acetyl
3b:b-dglc-HEX-1:5
4s:n-acetyl
5b:b-dman-HEX-1:5
6b:a-dman-HEX-1:5
7b:b-dglc-HEX-1:5
8s:n-acetyl
9b:b-dgal-HEX-1:5
10b:a-dgro-dgal-NON-2:6|1:a|2:keto|3:d
11s:n-acetyl
12b:b-dglc-HEX-1:5
13s:n-acetyl
14b:b-dgal-HEX-1:5
15b:a-dgal-HEX-1:5
16b:a-dman-HEX-1:5
17b:b-dglc-HEX-1:5
18s:n-acetyl
19b:b-dgal-HEX-1:5
20b:a-dgal-HEX-1:5
21b:b-dglc-HEX-1:5
22s:n-acetyl
23b:a-lgal-HEX-1:5|6:d
LIN
1:1d(2+1)2n
2:1o(4+1)3d
3:3d(2+1)4n
4:3o(4+1)5d
5:5o(3+1)6d
6:6o(2+1)7d
7:7d(2+1)8n
8:7o(4+1)9d
9:9o(6+2)10d
10:10d(5+1)11n
11:6o(4+1)12d
12:12d(2+1)13n
13:12o(4+1)14d
14:14o(3+1)15d
15:5o(6+1)16d
16:16o(2+1)17d
17:17d(2+1)18n
18:17o(4+1)19d
19:19o(3+1)20d
20:16o(6+1)21d
21:21d(2+1)22n
22:1o(6+1)23d
GLYCAN END

GLYCAN START
GLYCANID=31271
GLYCAN_CODE=
GLYCAN_COMPOSITION=(HexNAc)7(Hex)8(NeuAc)1
GLYCAN_MASS=3009.071
GLYCAN_TAXON=Others
RES
1b:x-dglc-HEX-1:5
2s:n-acetyl
3b:b-dglc-HEX-1:5
4s:n-acetyl
5b:b-dman-HEX-1:5
6b:a-dman-HEX-1:5
7b:b-dglc-HEX-1:5
8s:n-acetyl
9b:b-dgal-HEX-1:5
10b:a-dgro-dgal-NON-2:6|1:a|2:keto|3:d
11s:n-acetyl
12b:b-dglc-HEX-1:5
13s:n-acetyl
14b:b-dgal-HEX-1:5
15b:a-dman-HEX-1:5
16b:b-dglc-HEX-1:5
17s:n-acetyl
18b:b-dgal-HEX-1:5
19b:b-dglc-HEX-1:5
20s:n-acetyl
21b:b-dgal-HEX-1:5
22b:b-dglc-HEX-1:5
23s:n-acetyl
24b:b-dgal-HEX-1:5
LIN
1:1d(2+1)2n
2:1o(4+1)3d
3:3d(2+1)4n
4:3o(4+1)5d
5:5o(3+1)6d
6:6o(2+1)7d
7:7d(2+1)8n
8:7o(4+1)9d
9:9o(3|6+2)10d
10:10d(5+1)11n
11:6o(4+1)12d
12:12d(2+1)13n
13:12o(4+1)14d
14:5o(6+1)15d
15:15o(2+1)16d
16:16d(2+1)17n
17:16o(4+1)18d
18:18o(3+1)19d
19:19d(2+1)20n
20:19o(4+1)21d
21:15o(6+1)22d
22:22d(2+1)23n
23:22o(4+1)24d
GLYCAN END

GLYCAN START
GLYCANID=28776
GLYCAN_CODE=
GLYCAN_COMPOSITION=(HexNAc)5(Hex)6(Fuc)1(NeuAc)2(NeuGc)1
GLYCAN_MASS=3023.0503
GLYCAN_TAXON=Others
RES
1b:x-dglc-HEX-1:5
2s:n-acetyl
3b:b-dglc-HEX-1:5
4s:n-acetyl
5b:b-dman-HEX-1:5
6b:a-dman-HEX-1:5
7b:b-dglc-HEX-1:5
8s:n-acetyl
9b:b-dgal-HEX-1:5
10b:a-dgro-dgal-NON-2:6|1:a|2:keto|3:d
11s:n-acetyl
12b:b-dglc-HEX-1:5
13s:n-acetyl
14b:b-dgal-HEX-1:5
15b:a-dgro-dgal-NON-2:6|1:a|2:keto|3:d
16s:n-acetyl
17b:a-dman-HEX-1:5
18b:b-dglc-HEX-1:5
19s:n-acetyl
20b:b-dgal-HEX-1:5
21b:a-dgro-dgal-NON-2:6|1:a|2:keto|3:d
22s:n-glycolyl
23b:a-lgal-HEX-1:5|6:d
LIN
1:1d(2+1)2n
2:1o(4+1)3d
3:3d(2+1)4n
4:3o(4+1)5d
5:5o(3+1)6d
6:6o(2+1)7d
7:7d(2+1)8n
8:7o(4+1)9d
9:9o(6+2)10d
10:10d(5+1)11n
11:6o(4+1)12d
12:12d(2+1)13n
13:12o(4+1)14d
14:14o(6+2)15d
15:15d(5+1)16n
16:5o(6+1)17d
17:17o(2+1)18d
18:18d(2+1)19n
19:18o(4+1)20d
20:20o(6+2)21d
21:21d(5+1)22n
22:1o(6+1)23d
GLYCAN END

GLYCAN START
GLYCANID=30717
GLYCAN_CODE=
GLYCAN_COMPOSITION=(HexNAc)7(Hex)8(NeuGc)1
GLYCAN_MASS=3025.0657
GLYCAN_TAXON=Others
RES
1b:x-dglc-HEX-1:5
2s:n-acetyl
3b:b-dglc-HEX-1:5
4s:n-acetyl
5b:b-dman-HEX-1:5
6b:a-dman-HEX-1:5
7b:b-dglc-HEX-1:5
8s:n-acetyl
9b:b-dgal-HEX-1:5
10b:a-dgal-HEX-1:5
11b:b-dglc-HEX-1:5
12s:n-acetyl
13b:b-dgal-HEX-1:5
14b:b-dglc-HEX-1:5
15s:n-acetyl
16b:a-dman-HEX-1:5
17b:b-dglc-HEX-1:5
18s:n-acetyl
19b:b-dgal-HEX-1:5
20b:b-dglc-HEX-1:5
21s:n-acetyl
22b:b-dgal-HEX-1:5
23b:a-dgro-dgal-NON-2:6|1:a|2:keto|3:d
24s:n-glycolyl
LIN
1:1d(2+1)2n
2:1o(4+1)3d
3:3d(2+1)4n
4:3o(4+1)5d
5:5o(3+1)6d
6:6o(2+1)7d
7:7d(2+1)8n
8:7o(4+1)9d
9:9o(3+1)10d
10:6o(4+1)11d
11:11d(2+1)12n
12:11o(4+1)13d
13:5o(4+1)14d
14:14d(2+1)15n
15:5o(6+1)16d
16:16o(2+1)17d
17:17d(2+1)18n
18:17o(4+1)19d
19:16o(6+1)20d
20:20d(2+1)21n
21:20o(4+1)22d
22:22o(3|6+2)23d
23:23d(5+1)24n
GLYCAN END

GLYCAN START
GLYCANID=28832
GLYCAN_CODE=
GLYCAN_COMPOSITION=(HexNAc)5(Hex)6(Fuc)1(NeuAc)1(NeuGc)2
GLYCAN_MASS=3039.0452
GLYCAN_TAXON=Others
RES
1b:x-dglc-HEX-1:5
2s:n-acetyl
3b:b-dglc-HEX-1:5
4s:n-acetyl
5b:b-dman-HEX-1:5
6b:a-dman-HEX-1:5
7b:b-dglc-HEX-1:5
8s:n-acetyl
9b:b-dgal-HEX-1:5
10b:a-dgro-dgal-NON-2:6|1:a|2:keto|3:d
11s:n-glycolyl
12b:b-dglc-HEX-1:5
13s:n-acetyl
14b:b-dgal-HEX-1:5
15b:a-dgro-dgal-NON-2:6|1:a|2:keto|3:d
16s:n-glycolyl
17b:a-dman-HEX-1:5
18b:b-dglc-HEX-1:5
19s:n-acetyl
20b:b-dgal-HEX-1:5
21b:a-dgro-dgal-NON-2:6|1:a|2:keto|3:d
22s:n-acetyl
23b:a-lgal-HEX-1:5|6:d
LIN
1:1d(2+1)2n
2:1o(4+1)3d
3:3d(2+1)4n
4:3o(4+1)5d
5:5o(3+1)6d
6:6o(2+1)7d
7:7d(2+1)8n
8:7o(4+1)9d
9:9o(6+2)10d
10:10d(5+1)11n
11:6o(4+1)12d
12:12d(2+1)13n
13:12o(4+1)14d
14:14o(3+2)15d
15:15d(5+1)16n
16:5o(6+1)17d
17:17o(2+1)18d
18:18d(2+1)19n
19:18o(4+1)20d
20:20o(6+2)21d
21:21d(5+1)22n
22:1o(6+1)23d
GLYCAN END

GLYCAN START
GLYCANID=38304
GLYCAN_CODE=
GLYCAN_COMPOSITION=(HexNAc)6(Hex)5(Fuc)1(NeuAc)2(NeuGc)1
GLYCAN_MASS=3064.0771
GLYCAN_TAXON=Others
RES
1b:b-dglc-HEX-1:5
2s:n-acetyl
3b:b-dglc-HEX-1:5
4s:n-acetyl
5b:b-dman-HEX-1:5
6b:a-dman-HEX-1:5
7b:b-dglc-HEX-1:5
8s:n-acetyl
9b:b-dgal-HEX-1:5
10s:n-acetyl
11b:a-dgro-dgal-NON-2:6|1:a|2:keto|3:d
12s:n-acetyl
13b:a-dman-HEX-1:5
14b:b-dglc-HEX-1:5
15s:n-acetyl
16b:b-dgal-HEX-1:5
17b:a-dgro-dgal-NON-2:6|1:a|2:keto|3:d
18s:n-acetyl
19b:b-dglc-HEX-1:5
20s:n-acetyl
21b:b-dgal-HEX-1:5
22b:a-dgro-dgal-NON-2:6|1:a|2:keto|3:d
23s:n-glycolyl
24b:a-lgal-HEX-1:5|6:d
LIN
1:1d(2+1)2n
2:1o(4+1)3d
3:3d(2+1)4n
4:3o(4+1)5d
5:5o(3+1)6d
6:6o(2+1)7d
7:7d(2+1)8n
8:7o(4+1)9d
9:9d(2+1)10n
10:9o(6+2)11d
11:11d(5+1)12n
12:5o(6+1)13d
13:13o(2+1)14d
14:14d(2+1)15n
15:14o(4+1)16d
16:16o(3+2)17d
17:17d(5+1)18n
18:13o(6+1)19d
19:19d(2+1)20n
20:19o(4+1)21d
21:21o(3+2)22d
22:22d(5+1)23n
23:1o(6+1)24d
GLYCAN END

GLYCAN START
GLYCANID=38306
GLYCAN_CODE=
GLYCAN_COMPOSITION=(HexNAc)6(Hex)5(Fuc)1(NeuAc)1(NeuGc)2
GLYCAN_MASS=3080.072
GLYCAN_TAXON=Others
RES
1b:b-dglc-HEX-1:5
2s:n-acetyl
3b:b-dglc-HEX-1:5
4s:n-acetyl
5b:b-dman-HEX-1:5
6b:a-dman-HEX-1:5
7b:b-dglc-HEX-1:5
8s:n-acetyl
9b:b-dgal-HEX-1:5
10s:n-acetyl
11b:a-dgro-dgal-NON-2:6|1:a|2:keto|3:d
12s:n-acetyl
13b:a-dman-HEX-1:5
14b:b-dglc-HEX-1:5
15s:n-acetyl
16b:b-dgal-HEX-1:5
17b:a-dgro-dgal-NON-2:6|1:a|2:keto|3:d
18s:n-glycolyl
19b:b-dglc-HEX-1:5
20s:n-acetyl
21b:b-dgal-HEX-1:5
22b:a-dgro-dgal-NON-2:6|1:a|2:keto|3:d
23s:n-glycolyl
24b:a-lgal-HEX-1:5|6:d
LIN
1:1d(2+1)2n
2:1o(4+1)3d
3:3d(2+1)4n
4:3o(4+1)5d
5:5o(3+1)6d
6:6o(2+1)7d
7:7d(2+1)8n
8:7o(4+1)9d
9:9d(2+1)10n
10:9o(6+2)11d
11:11d(5+1)12n
12:5o(6+1)13d
13:13o(2+1)14d
14:14d(2+1)15n
15:14o(4+1)16d
16:16o(3+2)17d
17:17d(5+1)18n
18:13o(6+1)19d
19:19d(2+1)20n
20:19o(4+1)21d
21:21o(3+2)22d
22:22d(5+1)23n
23:1o(6+1)24d
GLYCAN END

GLYCAN START
GLYCANID=13636
GLYCAN_CODE=
GLYCAN_COMPOSITION=(HexNAc)8(Hex)9
GLYCAN_MASS=3083.1074
GLYCAN_TAXON=Others
RES
1b:b-dglc-HEX-1:5
2s:n-acetyl
3b:b-dglc-HEX-1:5
4s:n-acetyl
5b:b-dman-HEX-1:5
6b:a-dman-HEX-1:5
7b:b-dglc-HEX-1:5
8s:n-acetyl
9b:b-dgal-HEX-1:5
10b:b-dglc-HEX-1:5
11s:n-acetyl
12b:b-dgal-HEX-1:5
13b:b-dglc-HEX-1:5
14s:n-acetyl
15b:b-dgal-HEX-1:5
16b:a-dman-HEX-1:5
17b:b-dglc-HEX-1:5
18s:n-acetyl
19b:b-dgal-HEX-1:5
20b:b-dglc-HEX-1:5
21s:n-acetyl
22b:b-dgal-HEX-1:5
23b:b-dglc-HEX-1:5
24s:n-acetyl
25b:b-dgal-HEX-1:5
LIN
1:1d(2+1)2n
2:1o(4+1)3d
3:3d(2+1)4n
4:3o(4+1)5d
5:5o(3+1)6d
6:6o(2+1)7d
7:7d(2+1)8n
8:7o(4+1)9d
9:9o(3+1)10d
10:10d(2+1)11n
11:10o(4+1)12d
12:12o(3+1)13d
13:13d(2+1)14n
14:13o(4+1)15d
15:5o(6+1)16d
16:16o(2+1)17d
17:17d(2+1)18n
18:17o(4+1)19d
19:19o(3+1)20d
20:20d(2+1)21n
21:20o(4+1)22d
22:22o(3+1)23d
23:23d(2+1)24n
24:23o(4+1)25d
GLYCAN END

GLYCAN START
GLYCANID=14301
GLYCAN_CODE=
GLYCAN_COMPOSITION=(HexNAc)6(Hex)7(Fuc)5
GLYCAN_MASS=3083.1309
GLYCAN_TAXON=Others
RES
1b:b-dglc-HEX-1:5
2s:n-acetyl
3b:b-dglc-HEX-1:5
4s:n-acetyl
5b:b-dman-HEX-1:5
6b:a-dman-HEX-1:5
7b:b-dglc-HEX-1:5
8s:n-acetyl
9b:a-lgal-HEX-1:5|6:d
10b:b-dgal-HEX-1:5
11b:b-dglc-HEX-1:5
12s:n-acetyl
13b:a-lgal-HEX-1:5|6:d
14b:b-dgal-HEX-1:5
15b:a-dman-HEX-1:5
16b:b-dglc-HEX-1:5
17s:n-acetyl
18b:a-lgal-HEX-1:5|6:d
19b:b-dgal-HEX-1:5
20b:b-dglc-HEX-1:5
21s:n-acetyl
22b:a-lgal-HEX-1:5|6:d
23b:b-dgal-HEX-1:5
24b:a-lgal-HEX-1:5|6:d
LIN
1:1d(2+1)2n
2:1o(4+1)3d
3:3d(2+1)4n
4:3o(4+1)5d
5:5o(3+1)6d
6:6o(2+1)7d
7:7d(2+1)8n
8:7o(3+1)9d
9:7o(4+1)10d
10:6o(4+1)11d
11:11d(2+1)12n
12:11o(3+1)13d
13:11o(4+1)14d
14:5o(6+1)15d
15:15o(2+1)16d
16:16d(2+1)17n
17:16o(3+1)18d
18:16o(4+1)19d
19:15o(6+1)20d
20:20d(2+1)21n
21:20o(3+1)22d
22:20o(4+1)23d
23:1o(6+1)24d
GLYCAN END

GLYCAN START
GLYCANID=30292
GLYCAN_CODE=
GLYCAN_COMPOSITION=(HexNAc)6(Hex)6(Fuc)1(NeuAc)3
GLYCAN_MASS=3210.1348
GLYCAN_TAXON=Others
RES
1b:x-dglc-HEX-1:5
2s:n-acetyl
3b:b-dglc-HEX-1:5
4s:n-acetyl
5b:b-dman-HEX-1:5
6b:a-dman-HEX-1:5
7b:b-dglc-HEX-1:5
8s:n-acetyl
9b:b-dgal-HEX-1:5
10b:a-dgro-dgal-NON-2:6|1:a|2:keto|3:d
11s:n-acetyl
12b:b-dglc-HEX-1:5
13s:n-acetyl
14b:a-dman-HEX-1:5
15b:b-dglc-HEX-1:5
16s:n-acetyl
17b:b-dgal-HEX-1:5
18b:a-dgro-dgal-NON-2:6|1:a|2:keto|3:d
19s:n-acetyl
20b:b-dglc-HEX-1:5
21s:n-acetyl
22b:b-dgal-HEX-1:5
23b:a-dgro-dgal-NON-2:6|1:a|2:keto|3:d
24s:n-acetyl
25b:a-lgal-HEX-1:5|6:d
LIN
1:1d(2+1)2n
2:1o(4+1)3d
3:3d(2+1)4n
4:3o(4+1)5d
5:5o(3+1)6d
6:6o(2+1)7d
7:7d(2+1)8n
8:7o(4+1)9d
9:9o(3|6+2)10d
10:10d(5+1)11n
11:6o(4+1)12d
12:12d(2+1)13n
13:5o(6+1)14d
14:14o(2+1)15d
15:15d(2+1)16n
16:15o(4+1)17d
17:17o(3|6+2)18d
18:18d(5+1)19n
19:14o(6+1)20d
20:20d(2+1)21n
21:20o(4+1)22d
22:22o(3|6+2)23d
23:23d(5+1)24n
24:1o(6+1)25d
GLYCAN END

GLYCAN START
GLYCANID=14309
GLYCAN_CODE=
GLYCAN_COMPOSITION=(HexNAc)6(Hex)7(Fuc)4(NeuAc)1
GLYCAN_MASS=3228.1687
GLYCAN_TAXON=Others
RES
1b:b-dglc-HEX-1:5
2s:n-acetyl
3b:b-dglc-HEX-1:5
4s:n-acetyl
5b:b-dman-HEX-1:5
6b:a-dman-HEX-1:5
7b:b-dglc-HEX-1:5
8s:n-acetyl
9b:a-lgal-HEX-1:5|6:d
10b:b-dgal-HEX-1:5
11b:b-dglc-HEX-1:5
12s:n-acetyl
13b:b-dgal-HEX-1:5
14b:a-dgro-dgal-NON-2:6|1:a|2:keto|3:d
15s:n-acetyl
16b:a-dman-HEX-1:5
17b:b-dglc-HEX-1:5
18s:n-acetyl
19b:a-lgal-HEX-1:5|6:d
20b:b-dgal-HEX-1:5
21b:b-dglc-HEX-1:5
22s:n-acetyl
23b:a-lgal-HEX-1:5|6:d
24b:b-dgal-HEX-1:5
25b:a-lgal-HEX-1:5|6:d
LIN
1:1d(2+1)2n
2:1o(4+1)3d
3:3d(2+1)4n
4:3o(4+1)5d
5:5o(3+1)6d
6:6o(2+1)7d
7:7d(2+1)8n
8:7o(3+1)9d
9:7o(4+1)10d
10:10o(3+1)11d
11:11d(2+1)12n
12:11o(4+1)13d
13:13o(6+2)14d
14:14d(5+1)15n
15:5o(6+1)16d
16:16o(2+1)17d
17:17d(2+1)18n
18:17o(3+1)19d
19:17o(4+1)20d
20:20o(3+1)21d
21:21d(2+1)22n
22:21o(3+1)23d
23:21o(4+1)24d
24:1o(6+1)25d
GLYCAN END

GLYCAN START
GLYCANID=14135
GLYCAN_CODE=
GLYCAN_COMPOSITION=(HexNAc)8(Hex)9(Fuc)1
GLYCAN_MASS=3229.1648
GLYCAN_TAXON=Others
RES
1b:b-dglc-HEX-1:5
2s:n-acetyl
3b:b-dglc-HEX-1:5
4s:n-acetyl
5b:b-dman-HEX-1:5
6b:a-dman-HEX-1:5
7b:b-dglc-HEX-1:5
8s:n-acetyl
9b:b-dgal-HEX-1:5
10b:b-dglc-HEX-1:5
11s:n-acetyl
12b:b-dgal-HEX-1:5
13b:b-dglc-HEX-1:5
14s:n-acetyl
15b:b-dgal-HEX-1:5
16b:a-dman-HEX-1:5
17b:b-dglc-HEX-1:5
18s:n-acetyl
19b:b-dgal-HEX-1:5
20b:b-dglc-HEX-1:5
21s:n-acetyl
22b:b-dgal-HEX-1:5
23b:b-dglc-HEX-1:5
24s:n-acetyl
25b:b-dgal-HEX-1:5
26b:a-lgal-HEX-1:5|6:d
LIN
1:1d(2+1)2n
2:1o(4+1)3d
3:3d(2+1)4n
4:3o(4+1)5d
5:5o(3+1)6d
6:6o(2+1)7d
7:7d(2+1)8n
8:7o(4+1)9d
9:9o(3+1)10d
10:10d(2+1)11n
11:10o(4+1)12d
12:12o(3+1)13d
13:13d(2+1)14n
14:13o(4+1)15d
15:5o(6+1)16d
16:16o(2+1)17d
17:17d(2+1)18n
18:17o(4+1)19d
19:19o(3+1)20d
20:20d(2+1)21n
21:20o(4+1)22d
22:22o(3+1)23d
23:23d(2+1)24n
24:23o(4+1)25d
25:1o(6+1)26d
GLYCAN END

GLYCAN START
GLYCANID=30296
GLYCAN_CODE=
GLYCAN_COMPOSITION=(HexNAc)6(Hex)6(Fuc)1(NeuAc)1(NeuGc)2
GLYCAN_MASS=3242.1245
GLYCAN_TAXON=Others
RES
1b:x-dglc-HEX-1:5
2s:n-acetyl
3b:b-dglc-HEX-1:5
4s:n-acetyl
5b:b-dman-HEX-1:5
6b:a-dman-HEX-1:5
7b:b-dglc-HEX-1:5
8s:n-acetyl
9b:b-dgal-HEX-1:5
10b:a-dgro-dgal-NON-2:6|1:a|2:keto|3:d
11s:n-glycolyl
12b:b-dglc-HEX-1:5
13s:n-acetyl
14b:a-dman-HEX-1:5
15b:b-dglc-HEX-1:5
16s:n-acetyl
17b:b-dgal-HEX-1:5
18b:a-dgro-dgal-NON-2:6|1:a|2:keto|3:d
19s:n-glycolyl
20b:b-dglc-HEX-1:5
21s:n-acetyl
22b:b-dgal-HEX-1:5
23b:a-dgro-dgal-NON-2:6|1:a|2:keto|3:d
24s:n-acetyl
25b:a-lgal-HEX-1:5|6:d
LIN
1:1d(2+1)2n
2:1o(4+1)3d
3:3d(2+1)4n
4:3o(4+1)5d
5:5o(3+1)6d
6:6o(2+1)7d
7:7d(2+1)8n
8:7o(4+1)9d
9:9o(3|6+2)10d
10:10d(5+1)11n
11:6o(4+1)12d
12:12d(2+1)13n
13:5o(6+1)14d
14:14o(2+1)15d
15:15d(2+1)16n
16:15o(4+1)17d
17:17o(3|6+2)18d
18:18d(5+1)19n
19:14o(6+1)20d
20:20d(2+1)21n
21:20o(4+1)22d
22:22o(3|6+2)23d
23:23d(5+1)24n
24:1o(6+1)25d
GLYCAN END

GLYCAN START
GLYCANID=30622
GLYCAN_CODE=
GLYCAN_COMPOSITION=(HexNAc)6(Hex)7(Fuc)4(NeuGc)1
GLYCAN_MASS=3244.1636
GLYCAN_TAXON=Others
RES
1b:x-dglc-HEX-1:5
2s:n-acetyl
3b:b-dglc-HEX-1:5
4s:n-acetyl
5b:b-dman-HEX-1:5
6b:a-dman-HEX-1:5
7b:b-dglc-HEX-1:5
8s:n-acetyl
9b:a-lgal-HEX-1:5|6:d
10b:b-dgal-HEX-1:5
11b:b-dglc-HEX-1:5
12s:n-acetyl
13b:b-dgal-HEX-1:5
14b:a-dgro-dgal-NON-2:6|1:a|2:keto|3:d
15s:n-glycolyl
16b:a-dman-HEX-1:5
17b:b-dglc-HEX-1:5
18s:n-acetyl
19b:a-lgal-HEX-1:5|6:d
20b:b-dgal-HEX-1:5
21b:b-dglc-HEX-1:5
22s:n-acetyl
23b:a-lgal-HEX-1:5|6:d
24b:b-dgal-HEX-1:5
25b:a-lgal-HEX-1:5|6:d
LIN
1:1d(2+1)2n
2:1o(4+1)3d
3:3d(2+1)4n
4:3o(4+1)5d
5:5o(3+1)6d
6:6o(2+1)7d
7:7d(2+1)8n
8:7o(3+1)9d
9:7o(4+1)10d
10:6o(4+1)11d
11:11d(2+1)12n
12:11o(4+1)13d
13:13o(3|6+2)14d
14:14d(5+1)15n
15:5o(6+1)16d
16:16o(2+1)17d
17:17d(2+1)18n
18:17o(3+1)19d
19:17o(4+1)20d
20:16o(6+1)21d
21:21d(2+1)22n
22:21o(3+1)23d
23:21o(4+1)24d
24:1o(6+1)25d
GLYCAN END

GLYCAN START
GLYCANID=30721
GLYCAN_CODE=
GLYCAN_COMPOSITION=(HexNAc)7(Hex)8(Fuc)1(NeuAc)1(NeuGc)1
GLYCAN_MASS=3462.2185
GLYCAN_TAXON=Others
RES
1b:x-dglc-HEX-1:5
2s:n-acetyl
3b:b-dglc-HEX-1:5
4s:n-acetyl
5b:b-dman-HEX-1:5
6b:a-dman-HEX-1:5
7b:b-dglc-HEX-1:5
8s:n-acetyl
9b:b-dgal-HEX-1:5
10b:a-dgal-HEX-1:5
11b:b-dglc-HEX-1:5
12s:n-acetyl
13b:b-dgal-HEX-1:5
14b:b-dglc-HEX-1:5
15s:n-acetyl
16b:a-dman-HEX-1:5
17b:b-dglc-HEX-1:5
18s:n-acetyl
19b:b-dgal-HEX-1:5
20b:a-dgro-dgal-NON-2:6|1:a|2:keto|3:d
21s:n-glycolyl
22b:b-dglc-HEX-1:5
23s:n-acetyl
24b:b-dgal-HEX-1:5
25b:a-dgro-dgal-NON-2:6|1:a|2:keto|3:d
26s:n-acetyl
27b:a-lgal-HEX-1:5|6:d
LIN
1:1d(2+1)2n
2:1o(4+1)3d
3:3d(2+1)4n
4:3o(4+1)5d
5:5o(3+1)6d
6:6o(2+1)7d
7:7d(2+1)8n
8:7o(4+1)9d
9:9o(3+1)10d
10:6o(4+1)11d
11:11d(2+1)12n
12:11o(4+1)13d
13:5o(4+1)14d
14:14d(2+1)15n
15:5o(6+1)16d
16:16o(2+1)17d
17:17d(2+1)18n
18:17o(4+1)19d
19:19o(3|6+2)20d
20:20d(5+1)21n
21:16o(6+1)22d
22:22d(2+1)23n
23:22o(4+1)24d
24:24o(3|6+2)25d
25:25d(5+1)26n
26:1o(6+1)27d
GLYCAN END

GLYCAN START
GLYCANID=30723
GLYCAN_CODE=
GLYCAN_COMPOSITION=(HexNAc)7(Hex)8(Fuc)1(NeuGc)2
GLYCAN_MASS=3478.2134
GLYCAN_TAXON=Others
RES
1b:x-dglc-HEX-1:5
2s:n-acetyl
3b:b-dglc-HEX-1:5
4s:n-acetyl
5b:b-dman-HEX-1:5
6b:a-dman-HEX-1:5
7b:b-dglc-HEX-1:5
8s:n-acetyl
9b:b-dgal-HEX-1:5
10b:a-dgal-HEX-1:5
11b:b-dglc-HEX-1:5
12s:n-acetyl
13b:b-dgal-HEX-1:5
14b:b-dglc-HEX-1:5
15s:n-acetyl
16b:a-dman-HEX-1:5
17b:b-dglc-HEX-1:5
18s:n-acetyl
19b:b-dgal-HEX-1:5
20b:a-dgro-dgal-NON-2:6|1:a|2:keto|3:d
21s:n-glycolyl
22b:b-dglc-HEX-1:5
23s:n-acetyl
24b:b-dgal-HEX-1:5
25b:a-dgro-dgal-NON-2:6|1:a|2:keto|3:d
26s:n-glycolyl
27b:a-lgal-HEX-1:5|6:d
LIN
1:1d(2+1)2n
2:1o(4+1)3d
3:3d(2+1)4n
4:3o(4+1)5d
5:5o(3+1)6d
6:6o(2+1)7d
7:7d(2+1)8n
8:7o(4+1)9d
9:9o(3+1)10d
10:6o(4+1)11d
11:11d(2+1)12n
12:11o(4+1)13d
13:5o(4+1)14d
14:14d(2+1)15n
15:5o(6+1)16d
16:16o(2+1)17d
17:17d(2+1)18n
18:17o(4+1)19d
19:19o(3|6+2)20d
20:20d(5+1)21n
21:16o(6+1)22d
22:22d(2+1)23n
23:22o(4+1)24d
24:24o(3|6+2)25d
25:25d(5+1)26n
26:1o(6+1)27d
GLYCAN END

GLYCAN START
GLYCANID=30433
GLYCAN_CODE=
GLYCAN_COMPOSITION=(HexNAc)7(Hex)7(Fuc)1(NeuAc)3
GLYCAN_MASS=3575.2668
GLYCAN_TAXON=Others
RES
1b:x-dglc-HEX-1:5
2s:n-acetyl
3b:b-dglc-HEX-1:5
4s:n-acetyl
5b:b-dman-HEX-1:5
6b:a-dman-HEX-1:5
7b:b-dglc-HEX-1:5
8s:n-acetyl
9b:b-dgal-HEX-1:5
10b:a-dgro-dgal-NON-2:6|1:a|2:keto|3:d
11s:n-acetyl
12b:b-dglc-HEX-1:5
13s:n-acetyl
14b:b-dgal-HEX-1:5
15b:b-dglc-HEX-1:5
16s:n-acetyl
17b:a-dman-HEX-1:5
18b:b-dglc-HEX-1:5
19s:n-acetyl
20b:b-dgal-HEX-1:5
21b:a-dgro-dgal-NON-2:6|1:a|2:keto|3:d
22s:n-acetyl
23b:b-dglc-HEX-1:5
24s:n-acetyl
25b:b-dgal-HEX-1:5
26b:a-dgro-dgal-NON-2:6|1:a|2:keto|3:d
27s:n-acetyl
28b:a-lgal-HEX-1:5|6:d
LIN
1:1d(2+1)2n
2:1o(4+1)3d
3:3d(2+1)4n
4:3o(4+1)5d
5:5o(3+1)6d
6:6o(2+1)7d
7:7d(2+1)8n
8:7o(4+1)9d
9:9o(3|6+2)10d
10:10d(5+1)11n
11:6o(4+1)12d
12:12d(2+1)13n
13:12o(4+1)14d
14:5o(4+1)15d
15:15d(2+1)16n
16:5o(6+1)17d
17:17o(2+1)18d
18:18d(2+1)19n
19:18o(4+1)20d
20:20o(3|6+2)21d
21:21d(5+1)22n
22:17o(6+1)23d
23:23d(2+1)24n
24:23o(4+1)25d
25:25o(3|6+2)26d
26:26d(5+1)27n
27:1o(6+1)28d
GLYCAN END

GLYCAN START
GLYCANID=30435
GLYCAN_CODE=
GLYCAN_COMPOSITION=(HexNAc)7(Hex)7(Fuc)1(NeuAc)2(NeuGc)1
GLYCAN_MASS=3591.2617
GLYCAN_TAXON=Others
RES
1b:x-dglc-HEX-1:5
2s:n-acetyl
3b:b-dglc-HEX-1:5
4s:n-acetyl
5b:b-dman-HEX-1:5
6b:a-dman-HEX-1:5
7b:b-dglc-HEX-1:5
8s:n-acetyl
9b:b-dgal-HEX-1:5
10b:a-dgro-dgal-NON-2:6|1:a|2:keto|3:d
11s:n-glycolyl
12b:b-dglc-HEX-1:5
13s:n-acetyl
14b:b-dgal-HEX-1:5
15b:b-dglc-HEX-1:5
16s:n-acetyl
17b:a-dman-HEX-1:5
18b:b-dglc-HEX-1:5
19s:n-acetyl
20b:b-dgal-HEX-1:5
21b:a-dgro-dgal-NON-2:6|1:a|2:keto|3:d
22s:n-acetyl
23b:b-dglc-HEX-1:5
24s:n-acetyl
25b:b-dgal-HEX-1:5
26b:a-dgro-dgal-NON-2:6|1:a|2:keto|3:d
27s:n-acetyl
28b:a-lgal-HEX-1:5|6:d
LIN
1:1d(2+1)2n
2:1o(4+1)3d
3:3d(2+1)4n
4:3o(4+1)5d
5:5o(3+1)6d
6:6o(2+1)7d
7:7d(2+1)8n
8:7o(4+1)9d
9:9o(3|6+2)10d
10:10d(5+1)11n
11:6o(4+1)12d
12:12d(2+1)13n
13:12o(4+1)14d
14:5o(4+1)15d
15:15d(2+1)16n
16:5o(6+1)17d
17:17o(2+1)18d
18:18d(2+1)19n
19:18o(4+1)20d
20:20o(3|6+2)21d
21:21d(5+1)22n
22:17o(6+1)23d
23:23d(2+1)24n
24:23o(4+1)25d
25:25o(3|6+2)26d
26:26d(5+1)27n
27:1o(6+1)28d
GLYCAN END

GLYCAN START
GLYCANID=30437
GLYCAN_CODE=
GLYCAN_COMPOSITION=(HexNAc)7(Hex)7(Fuc)1(NeuAc)1(NeuGc)2
GLYCAN_MASS=3607.2563
GLYCAN_TAXON=Others
RES
1b:x-dglc-HEX-1:5
2s:n-acetyl
3b:b-dglc-HEX-1:5
4s:n-acetyl
5b:b-dman-HEX-1:5
6b:a-dman-HEX-1:5
7b:b-dglc-HEX-1:5
8s:n-acetyl
9b:b-dgal-HEX-1:5
10b:a-dgro-dgal-NON-2:6|1:a|2:keto|3:d
11s:n-glycolyl
12b:b-dglc-HEX-1:5
13s:n-acetyl
14b:b-dgal-HEX-1:5
15b:b-dglc-HEX-1:5
16s:n-acetyl
17b:a-dman-HEX-1:5
18b:b-dglc-HEX-1:5
19s:n-acetyl
20b:b-dgal-HEX-1:5
21b:a-dgro-dgal-NON-2:6|1:a|2:keto|3:d
22s:n-glycolyl
23b:b-dglc-HEX-1:5
24s:n-acetyl
25b:b-dgal-HEX-1:5
26b:a-dgro-dgal-NON-2:6|1:a|2:keto|3:d
27s:n-acetyl
28b:a-lgal-HEX-1:5|6:d
LIN
1:1d(2+1)2n
2:1o(4+1)3d
3:3d(2+1)4n
4:3o(4+1)5d
5:5o(3+1)6d
6:6o(2+1)7d
7:7d(2+1)8n
8:7o(4+1)9d
9:9o(3|6+2)10d
10:10d(5+1)11n
11:6o(4+1)12d
12:12d(2+1)13n
13:12o(4+1)14d
14:5o(4+1)15d
15:15d(2+1)16n
16:5o(6+1)17d
17:17o(2+1)18d
18:18d(2+1)19n
19:18o(4+1)20d
20:20o(3|6+2)21d
21:21d(5+1)22n
22:17o(6+1)23d
23:23d(2+1)24n
24:23o(4+1)25d
25:25o(3|6+2)26d
26:26d(5+1)27n
27:1o(6+1)28d
GLYCAN END

GLYCAN START
GLYCANID=16699
GLYCAN_CODE=
GLYCAN_COMPOSITION=(HexNAc)6(Hex)7(Fuc)1(NeuAc)4
GLYCAN_MASS=3663.283
GLYCAN_TAXON=Others
RES
1b:b-dglc-HEX-1:5
2s:n-acetyl
3b:b-dglc-HEX-1:5
4s:n-acetyl
5b:b-dman-HEX-1:5
6b:a-dman-HEX-1:5
7b:b-dglc-HEX-1:5
8s:n-acetyl
9b:b-dgal-HEX-1:5
10b:a-dgro-dgal-NON-2:6|1:a|2:keto|3:d
11b:b-dglc-HEX-1:5
12s:n-acetyl
13b:b-dgal-HEX-1:5
14b:a-dgro-dgal-NON-2:6|1:a|2:keto|3:d
15s:n-acetyl
16s:n-acetyl
17b:a-dman-HEX-1:5
18b:b-dglc-HEX-1:5
19s:n-acetyl
20b:b-dgal-HEX-1:5
21b:a-dgro-dgal-NON-2:6|1:a|2:keto|3:d
22b:b-dglc-HEX-1:5
23s:n-acetyl
24b:b-dgal-HEX-1:5
25b:a-dgro-dgal-NON-2:6|1:a|2:keto|3:d
26s:n-acetyl
27s:n-acetyl
28b:a-lgal-HEX-1:5|6:d
LIN
1:1d(2+1)2n
2:1o(4+1)3d
3:3d(2+1)4n
4:3o(4+1)5d
5:5o(3+1)6d
6:6o(2+1)7d
7:7d(2+1)8n
8:7o(4+1)9d
9:9o(6+2)10d
10:10o(-1+1)11d
11:11d(2+1)12n
12:11o(4+1)13d
13:13o(6+2)14d
14:14d(5+1)15n
15:10d(5+1)16n
16:5o(6+1)17d
17:17o(2+1)18d
18:18d(2+1)19n
19:18o(4+1)20d
20:20o(6+2)21d
21:21o(-1+1)22d
22:22d(2+1)23n
23:22o(4+1)24d
24:24o(6+2)25d
25:25d(5+1)26n
26:21d(5+1)27n
27:1o(6+1)28d
GLYCAN END

GLYCAN START
GLYCANID=14083
GLYCAN_CODE=
GLYCAN_COMPOSITION=(HexNAc)7(Hex)6(Fuc)1(NeuAc)4
GLYCAN_MASS=3704.3098
GLYCAN_TAXON=Others
RES
1b:b-dglc-HEX-1:5
2s:n-acetyl
3b:b-dglc-HEX-1:5
4s:n-acetyl
5b:b-dman-HEX-1:5
6b:a-dman-HEX-1:5
7b:b-dglc-HEX-1:5
8s:n-acetyl
9b:b-dgal-HEX-1:5
10s:n-acetyl
11b:a-dgro-dgal-NON-2:6|1:a|2:keto|3:d
12s:n-acetyl
13b:b-dglc-HEX-1:5
14s:n-acetyl
15b:b-dgal-HEX-1:5
16b:a-dgro-dgal-NON-2:6|1:a|2:keto|3:d
17s:n-acetyl
18b:a-dman-HEX-1:5
19b:b-dglc-HEX-1:5
20s:n-acetyl
21b:b-dgal-HEX-1:5
22b:a-dgro-dgal-NON-2:6|1:a|2:keto|3:d
23s:n-acetyl
24b:b-dglc-HEX-1:5
25s:n-acetyl
26b:b-dgal-HEX-1:5
27b:a-dgro-dgal-NON-2:6|1:a|2:keto|3:d
28s:n-acetyl
29b:a-lgal-HEX-1:5|6:d
LIN
1:1d(2+1)2n
2:1o(4+1)3d
3:3d(2+1)4n
4:3o(4+1)5d
5:5o(3+1)6d
6:6o(2+1)7d
7:7d(2+1)8n
8:7o(4+1)9d
9:9d(2+1)10n
10:9o(6+2)11d
11:11d(5+1)12n
12:6o(4+1)13d
13:13d(2+1)14n
14:13o(4+1)15d
15:15o(3+2)16d
16:16d(5+1)17n
17:5o(6+1)18d
18:18o(2+1)19d
19:19d(2+1)20n
20:19o(4+1)21d
21:21o(3+2)22d
22:22d(5+1)23n
23:18o(6+1)24d
24:24d(2+1)25n
25:24o(4+1)26d
26:26o(3+2)27d
27:27d(5+1)28n
28:1o(6+1)29d
GLYCAN END

GLYCAN START
GLYCANID=30311
GLYCAN_CODE=
GLYCAN_COMPOSITION=(HexNAc)7(Hex)6(Fuc)1(NeuAc)3(NeuGc)1
GLYCAN_MASS=3720.3047
GLYCAN_TAXON=Others
RES
1b:x-dglc-HEX-1:5
2s:n-acetyl
3b:b-dglc-HEX-1:5
4s:n-acetyl
5b:b-dman-HEX-1:5
6b:a-dman-HEX-1:5
7b:b-dglc-HEX-1:5
8s:n-acetyl
9b:b-dgal-HEX-1:5
10b:a-dgro-dgal-NON-2:6|1:a|2:keto|3:d
11s:n-glycolyl
12b:b-dglc-HEX-1:5
13s:n-acetyl
14b:b-dglc-HEX-1:5
15s:n-acetyl
16b:a-dman-HEX-1:5
17b:b-dglc-HEX-1:5
18s:n-acetyl
19b:b-dgal-HEX-1:5
20b:a-dgro-dgal-NON-2:6|1:a|2:keto|3:d
21s:n-acetyl
22b:b-dglc-HEX-1:5
23s:n-acetyl
24b:b-dgal-HEX-1:5
25b:a-dgro-dgal-NON-2:6|1:a|2:keto|3:d
26s:n-acetyl
27b:a-dgro-dgal-NON-2:6|1:a|2:keto|3:d
28s:n-acetyl
29b:a-lgal-HEX-1:5|6:d
LIN
1:1d(2+1)2n
2:1o(4+1)3d
3:3d(2+1)4n
4:3o(4+1)5d
5:5o(3+1)6d
6:6o(2+1)7d
7:7d(2+1)8n
8:7o(4+1)9d
9:9o(3|6+2)10d
10:10d(5+1)11n
11:6o(4+1)12d
12:12d(2+1)13n
13:5o(4+1)14d
14:14d(2+1)15n
15:5o(6+1)16d
16:16o(2+1)17d
17:17d(2+1)18n
18:17o(4+1)19d
19:19o(3|6+2)20d
20:20d(5+1)21n
21:16o(6+1)22d
22:22d(2+1)23n
23:22o(4+1)24d
24:24o(3|6+2)25d
25:25d(5+1)26n
26:25o(8+2)27d
27:27d(5+1)28n
28:1o(6+1)29d
GLYCAN END

GLYCAN START
GLYCANID=13658
GLYCAN_CODE=
GLYCAN_COMPOSITION=(HexNAc)7(Hex)8(Fuc)1(NeuAc)3
GLYCAN_MASS=3737.319
GLYCAN_TAXON=Others
RES
1b:x-dglc-HEX-x:x
2s:n-acetyl
3b:b-dglc-HEX-1:5
4s:n-acetyl
5b:b-dman-HEX-1:5
6b:a-dman-HEX-1:5
7b:b-dglc-HEX-1:5
8s:n-acetyl
9b:b-dgal-HEX-1:5
10b:a-dgro-dgal-NON-2:6|1:a|2:keto|3:d
11s:n-acetyl
12b:a-dman-HEX-1:5
13b:b-dglc-HEX-1:5
14s:n-acetyl
15b:b-dgal-HEX-1:5
16b:b-dglc-HEX-1:5
17s:n-acetyl
18b:b-dgal-HEX-1:5
19b:a-dgro-dgal-NON-2:6|1:a|2:keto|3:d
20s:n-acetyl
21b:b-dglc-HEX-1:5
22s:n-acetyl
23b:b-dgal-HEX-1:5
24b:b-dglc-HEX-1:5
25s:n-acetyl
26b:b-dgal-HEX-1:5
27b:a-dgro-dgal-NON-2:6|1:a|2:keto|3:d
28s:n-acetyl
29b:a-lgal-HEX-1:5|6:d
LIN
1:1d(2+1)2n
2:1o(4+1)3d
3:3d(2+1)4n
4:3o(4+1)5d
5:5o(3+1)6d
6:6o(2+1)7d
7:7d(2+1)8n
8:7o(4+1)9d
9:9o(3+2)10d
10:10d(5+1)11n
11:5o(6+1)12d
12:12o(2+1)13d
13:13d(2+1)14n
14:13o(4+1)15d
15:15o(3+1)16d
16:16d(2+1)17n
17:16o(4+1)18d
18:18o(3+2)19d
19:19d(5+1)20n
20:12o(6+1)21d
21:21d(2+1)22n
22:21o(4+1)23d
23:23o(3+1)24d
24:24d(2+1)25n
25:24o(4+1)26d
26:26o(3+2)27d
27:27d(5+1)28n
28:1o(6+1)29d
GLYCAN END

GLYCAN START
GLYCANID=38189
GLYCAN_CODE=
GLYCAN_COMPOSITION=(HexNAc)7(Hex)8(Fuc)1(NeuAc)2(NeuGc)1
GLYCAN_MASS=3753.314
GLYCAN_TAXON=Others
RES
1b:b-dglc-HEX-1:5
2s:n-acetyl
3b:b-dglc-HEX-1:5
4s:n-acetyl
5b:b-dman-HEX-1:5
6b:a-dman-HEX-1:5
7b:b-dglc-HEX-1:5
8s:n-acetyl
9b:b-dgal-HEX-1:5
10b:a-dgro-dgal-NON-2:6|1:a|2:keto|3:d
11s:n-acetyl
12b:a-dman-HEX-1:5
13b:b-dglc-HEX-1:5
14s:n-acetyl
15b:b-dgal-HEX-1:5
16b:b-dglc-HEX-1:5
17s:n-acetyl
18b:b-dgal-HEX-1:5
19b:a-dgro-dgal-NON-2:6|1:a|2:keto|3:d
20s:n-glycolyl
21b:b-dglc-HEX-1:5
22s:n-acetyl
23b:b-dgal-HEX-1:5
24b:b-dglc-HEX-1:5
25s:n-acetyl
26b:b-dgal-HEX-1:5
27b:a-dgro-dgal-NON-2:6|1:a|2:keto|3:d
28s:n-acetyl
29b:a-lgal-HEX-1:5|6:d
LIN
1:1d(2+1)2n
2:1o(4+1)3d
3:3d(2+1)4n
4:3o(4+1)5d
5:5o(3+1)6d
6:6o(2+1)7d
7:7d(2+1)8n
8:7o(4+1)9d
9:9o(3+2)10d
10:10d(5+1)11n
11:5o(6+1)12d
12:12o(2+1)13d
13:13d(2+1)14n
14:13o(4+1)15d
15:15o(3+1)16d
16:16d(2+1)17n
17:16o(4+1)18d
18:18o(3+2)19d
19:19d(5+1)20n
20:12o(6+1)21d
21:21d(2+1)22n
22:21o(4+1)23d
23:23o(3+1)24d
24:24d(2+1)25n
25:24o(4+1)26d
26:26o(3+2)27d
27:27d(5+1)28n
28:1o(6+1)29d
GLYCAN END

GLYCAN START
GLYCANID=38191
GLYCAN_CODE=
GLYCAN_COMPOSITION=(HexNAc)7(Hex)8(Fuc)1(NeuAc)1(NeuGc)2
GLYCAN_MASS=3769.3088
GLYCAN_TAXON=Others
RES
1b:b-dglc-HEX-1:5
2s:n-acetyl
3b:b-dglc-HEX-1:5
4s:n-acetyl
5b:b-dman-HEX-1:5
6b:a-dman-HEX-1:5
7b:b-dglc-HEX-1:5
8s:n-acetyl
9b:b-dgal-HEX-1:5
10b:a-dgro-dgal-NON-2:6|1:a|2:keto|3:d
11s:n-glycolyl
12b:a-dman-HEX-1:5
13b:b-dglc-HEX-1:5
14s:n-acetyl
15b:b-dgal-HEX-1:5
16b:b-dglc-HEX-1:5
17s:n-acetyl
18b:b-dgal-HEX-1:5
19b:a-dgro-dgal-NON-2:6|1:a|2:keto|3:d
20s:n-glycolyl
21b:b-dglc-HEX-1:5
22s:n-acetyl
23b:b-dgal-HEX-1:5
24b:b-dglc-HEX-1:5
25s:n-acetyl
26b:b-dgal-HEX-1:5
27b:a-dgro-dgal-NON-2:6|1:a|2:keto|3:d
28s:n-acetyl
29b:a-lgal-HEX-1:5|6:d
LIN
1:1d(2+1)2n
2:1o(4+1)3d
3:3d(2+1)4n
4:3o(4+1)5d
5:5o(3+1)6d
6:6o(2+1)7d
7:7d(2+1)8n
8:7o(4+1)9d
9:9o(3+2)10d
10:10d(5+1)11n
11:5o(6+1)12d
12:12o(2+1)13d
13:13d(2+1)14n
14:13o(4+1)15d
15:15o(3+1)16d
16:16d(2+1)17n
17:16o(4+1)18d
18:18o(3+2)19d
19:19d(5+1)20n
20:12o(6+1)21d
21:21d(2+1)22n
22:21o(4+1)23d
23:23o(3+1)24d
24:24d(2+1)25n
25:24o(4+1)26d
26:26o(3+2)27d
27:27d(5+1)28n
28:1o(6+1)29d
GLYCAN END

GLYCAN START
GLYCANID=30737
GLYCAN_CODE=
GLYCAN_COMPOSITION=(HexNAc)7(Hex)8(Fuc)1(NeuGc)3
GLYCAN_MASS=3785.3037
GLYCAN_TAXON=Others
RES
1b:x-dglc-HEX-1:5
2s:n-acetyl
3b:b-dglc-HEX-1:5
4s:n-acetyl
5b:b-dman-HEX-1:5
6b:a-dman-HEX-1:5
7b:b-dglc-HEX-1:5
8s:n-acetyl
9b:b-dgal-HEX-1:5
10b:a-dgal-HEX-1:5
11b:b-dglc-HEX-1:5
12s:n-acetyl
13b:b-dgal-HEX-1:5
14b:a-dgro-dgal-NON-2:6|1:a|2:keto|3:d
15s:n-glycolyl
16b:b-dglc-HEX-1:5
17s:n-acetyl
18b:a-dman-HEX-1:5
19b:b-dglc-HEX-1:5
20s:n-acetyl
21b:b-dgal-HEX-1:5
22b:a-dgro-dgal-NON-2:6|1:a|2:keto|3:d
23s:n-glycolyl
24b:b-dglc-HEX-1:5
25s:n-acetyl
26b:b-dgal-HEX-1:5
27b:a-dgro-dgal-NON-2:6|1:a|2:keto|3:d
28s:n-glycolyl
29b:a-lgal-HEX-1:5|6:d
LIN
1:1d(2+1)2n
2:1o(4+1)3d
3:3d(2+1)4n
4:3o(4+1)5d
5:5o(3+1)6d
6:6o(2+1)7d
7:7d(2+1)8n
8:7o(4+1)9d
9:9o(3+1)10d
10:6o(4+1)11d
11:11d(2+1)12n
12:11o(4+1)13d
13:13o(3|6+2)14d
14:14d(5+1)15n
15:5o(4+1)16d
16:16d(2+1)17n
17:5o(6+1)18d
18:18o(2+1)19d
19:19d(2+1)20n
20:19o(4+1)21d
21:21o(3|6+2)22d
22:22d(5+1)23n
23:18o(6+1)24d
24:24d(2+1)25n
25:24o(4+1)26d
26:26o(3|6+2)27d
27:27d(5+1)28n
28:1o(6+1)29d
GLYCAN END

GLYCAN START
GLYCANID=31544
GLYCAN_CODE=
GLYCAN_COMPOSITION=(HexNAc)8(Hex)9(Fuc)1(NeuAc)3
GLYCAN_MASS=4102.451
GLYCAN_TAXON=Others
RES
1b:x-dglc-HEX-1:5
2s:n-acetyl
3b:b-dglc-HEX-1:5
4s:n-acetyl
5b:b-dman-HEX-1:5
6b:a-dman-HEX-1:5
7b:b-dglc-HEX-1:5
8s:n-acetyl
9b:b-dgal-HEX-1:5
10b:a-dgal-HEX-1:5
11b:b-dglc-HEX-1:5
12s:n-acetyl
13b:b-dgal-HEX-1:5
14b:b-dglc-HEX-1:5
15s:n-acetyl
16b:a-dman-HEX-1:5
17b:b-dglc-HEX-1:5
18s:n-acetyl
19b:b-dgal-HEX-1:5
20b:b-dglc-HEX-1:5
21s:n-acetyl
22b:b-dgal-HEX-1:5
23b:a-dgro-dgal-NON-2:6|1:a|2:keto|3:d
24s:n-acetyl
25b:a-dgro-dgal-NON-2:6|1:a|2:keto|3:d
26s:n-acetyl
27b:b-dglc-HEX-1:5
28s:n-acetyl
29b:b-dgal-HEX-1:5
30b:a-dgro-dgal-NON-2:6|1:a|2:keto|3:d
31s:n-acetyl
32b:a-lgal-HEX-1:5|6:d
LIN
1:1d(2+1)2n
2:1o(4+1)3d
3:3d(2+1)4n
4:3o(4+1)5d
5:5o(3+1)6d
6:6o(2+1)7d
7:7d(2+1)8n
8:7o(4+1)9d
9:9o(3+1)10d
10:6o(4+1)11d
11:11d(2+1)12n
12:11o(4+1)13d
13:5o(4+1)14d
14:14d(2+1)15n
15:5o(6+1)16d
16:16o(2+1)17d
17:17d(2+1)18n
18:17o(4+1)19d
19:19o(3+1)20d
20:20d(2+1)21n
21:20o(4+1)22d
22:22o(3|6+2)23d
23:23d(5+1)24n
24:23o(8+2)25d
25:25d(5+1)26n
26:16o(6+1)27d
27:27d(2+1)28n
28:27o(4+1)29d
29:29o(3|6+2)30d
30:30d(5+1)31n
31:1o(6+1)32d
GLYCAN END

GLYCAN START
GLYCANID=31546
GLYCAN_CODE=
GLYCAN_COMPOSITION=(HexNAc)8(Hex)9(Fuc)1(NeuAc)2(NeuGc)1
GLYCAN_MASS=4118.446
GLYCAN_TAXON=Others
RES
1b:x-dglc-HEX-1:5
2s:n-acetyl
3b:b-dglc-HEX-1:5
4s:n-acetyl
5b:b-dman-HEX-1:5
6b:a-dman-HEX-1:5
7b:b-dglc-HEX-1:5
8s:n-acetyl
9b:b-dgal-HEX-1:5
10b:a-dgal-HEX-1:5
11b:b-dglc-HEX-1:5
12s:n-acetyl
13b:b-dgal-HEX-1:5
14b:b-dglc-HEX-1:5
15s:n-acetyl
16b:a-dman-HEX-1:5
17b:b-dglc-HEX-1:5
18s:n-acetyl
19b:b-dgal-HEX-1:5
20b:b-dglc-HEX-1:5
21s:n-acetyl
22b:b-dgal-HEX-1:5
23b:a-dgro-dgal-NON-2:6|1:a|2:keto|3:d
24s:n-glycolyl
25b:a-dgro-dgal-NON-2:6|1:a|2:keto|3:d
26s:n-acetyl
27b:b-dglc-HEX-1:5
28s:n-acetyl
29b:b-dgal-HEX-1:5
30b:a-dgro-dgal-NON-2:6|1:a|2:keto|3:d
31s:n-acetyl
32b:a-lgal-HEX-1:5|6:d
LIN
1:1d(2+1)2n
2:1o(4+1)3d
3:3d(2+1)4n
4:3o(4+1)5d
5:5o(3+1)6d
6:6o(2+1)7d
7:7d(2+1)8n
8:7o(4+1)9d
9:9o(3+1)10d
10:6o(4+1)11d
11:11d(2+1)12n
12:11o(4+1)13d
13:5o(4+1)14d
14:14d(2+1)15n
15:5o(6+1)16d
16:16o(2+1)17d
17:17d(2+1)18n
18:17o(4+1)19d
19:19o(3+1)20d
20:20d(2+1)21n
21:20o(4+1)22d
22:22o(3|6+2)23d
23:23d(5+1)24n
24:23o(8+2)25d
25:25d(5+1)26n
26:16o(6+1)27d
27:27d(2+1)28n
28:27o(4+1)29d
29:29o(3|6+2)30d
30:30d(5+1)31n
31:1o(6+1)32d
GLYCAN END

GLYCAN START
GLYCANID=31548
GLYCAN_CODE=
GLYCAN_COMPOSITION=(HexNAc)8(Hex)9(Fuc)1(NeuAc)1(NeuGc)2
GLYCAN_MASS=4134.441
GLYCAN_TAXON=Others
RES
1b:x-dglc-HEX-1:5
2s:n-acetyl
3b:b-dglc-HEX-1:5
4s:n-acetyl
5b:b-dman-HEX-1:5
6b:a-dman-HEX-1:5
7b:b-dglc-HEX-1:5
8s:n-acetyl
9b:b-dgal-HEX-1:5
10b:a-dgal-HEX-1:5
11b:b-dglc-HEX-1:5
12s:n-acetyl
13b:b-dgal-HEX-1:5
14b:b-dglc-HEX-1:5
15s:n-acetyl
16b:a-dman-HEX-1:5
17b:b-dglc-HEX-1:5
18s:n-acetyl
19b:b-dgal-HEX-1:5
20b:b-dglc-HEX-1:5
21s:n-acetyl
22b:b-dgal-HEX-1:5
23b:a-dgro-dgal-NON-2:6|1:a|2:keto|3:d
24s:n-glycolyl
25b:a-dgro-dgal-NON-2:6|1:a|2:keto|3:d
26s:n-glycolyl
27b:b-dglc-HEX-1:5
28s:n-acetyl
29b:b-dgal-HEX-1:5
30b:a-dgro-dgal-NON-2:6|1:a|2:keto|3:d
31s:n-acetyl
32b:a-lgal-HEX-1:5|6:d
LIN
1:1d(2+1)2n
2:1o(4+1)3d
3:3d(2+1)4n
4:3o(4+1)5d
5:5o(3+1)6d
6:6o(2+1)7d
7:7d(2+1)8n
8:7o(4+1)9d
9:9o(3+1)10d
10:6o(4+1)11d
11:11d(2+1)12n
12:11o(4+1)13d
13:5o(4+1)14d
14:14d(2+1)15n
15:5o(6+1)16d
16:16o(2+1)17d
17:17d(2+1)18n
18:17o(4+1)19d
19:19o(3+1)20d
20:20d(2+1)21n
21:20o(4+1)22d
22:22o(3|6+2)23d
23:23d(5+1)24n
24:23o(8+2)25d
25:25d(5+1)26n
26:16o(6+1)27d
27:27d(2+1)28n
28:27o(4+1)29d
29:29o(3|6+2)30d
30:30d(5+1)31n
31:1o(6+1)32d
GLYCAN END

GLYCAN START
GLYCANID=13529
GLYCAN_CODE=
GLYCAN_COMPOSITION=(HexNAc)4(Hex)3
GLYCAN_MASS=1298.4751
GLYCAN_TAXON=Others
RES
1b:b-dglc-HEX-1:5
2s:n-acetyl
3b:b-dglc-HEX-1:5
4s:n-acetyl
5b:b-dman-HEX-1:5
6b:a-dman-HEX-1:5
7b:b-dglc-HEX-1:5
8s:n-acetyl
9b:b-dgal-HEX-1:5
10s:n-acetyl
11b:a-dman-HEX-1:5
LIN
1:1d(2+1)2n
2:1o(4+1)3d
3:3d(2+1)4n
4:3o(4+1)5d
5:5o(3+1)6d
6:6o(2+1)7d
7:7d(2+1)8n
8:7o(4+1)9d
9:9d(2+1)10n
10:5o(6+1)11d
GLYCAN END

GLYCAN START
GLYCANID=1025
GLYCAN_CODE=
GLYCAN_COMPOSITION=(HexNAc)4(Hex)4(Fuc)1
GLYCAN_MASS=1606.5851
GLYCAN_TAXON=Others
RES
1b:x-dglc-HEX-x:x
2s:n-acetyl
3b:b-dglc-HEX-1:5
4s:n-acetyl
5b:b-dman-HEX-1:5
6b:a-dman-HEX-1:5
7b:b-dglc-HEX-1:5
8s:n-acetyl
9b:a-dman-HEX-1:5
10b:b-dglc-HEX-1:5
11s:n-acetyl
12b:a-dgal-HEX-1:5
13b:a-lgal-HEX-1:5|6:d
LIN
1:1d(2+1)2n
2:1o(4+1)3d
3:3d(2+1)4n
4:3o(4+1)5d
5:5o(3+1)6d
6:6o(2+1)7d
7:7d(2+1)8n
8:5o(6+1)9d
9:9o(2+1)10d
10:10d(2+1)11n
11:10o(4+1)12d
12:1o(6+1)13d
GLYCAN END

GLYCAN START
GLYCANID=1040
GLYCAN_CODE=
GLYCAN_COMPOSITION=(HexNAc)5(Hex)3(Fuc)1
GLYCAN_MASS=1647.6119
GLYCAN_TAXON=Others
RES
1b:x-dglc-HEX-x:x
2s:n-acetyl
3b:b-dglc-HEX-1:5
4s:n-acetyl
5b:b-dman-HEX-1:5
6b:a-dman-HEX-1:5
7b:b-dglc-HEX-1:5
8s:n-acetyl
9b:b-dglc-HEX-1:5
10s:n-acetyl
11b:a-dman-HEX-1:5
12b:b-dglc-HEX-1:5
13s:n-acetyl
14b:a-lgal-HEX-1:5|6:d
LIN
1:1d(2+1)2n
2:1o(4+1)3d
3:3d(2+1)4n
4:3o(4+1)5d
5:5o(3+1)6d
6:6o(2+1)7d
7:7d(2+1)8n
8:5o(4+1)9d
9:9d(2+1)10n
10:5o(6+1)11d
11:11o(2+1)12d
12:12d(2+1)13n
13:1o(6+1)14d
GLYCAN END

GLYCAN START
GLYCANID=13421
GLYCAN_CODE=
GLYCAN_COMPOSITION=(HexNAc)4(Hex)5(Fuc)1
GLYCAN_MASS=1768.6376
GLYCAN_TAXON=Others
RES
1b:b-dglc-HEX-1:5
2s:n-acetyl
3b:b-dglc-HEX-1:5
4s:n-acetyl
5b:b-dman-HEX-1:5
6b:a-dman-HEX-1:5
7b:b-dglc-HEX-1:5
8s:n-acetyl
9b:a-dman-HEX-1:5
10b:b-dglc-HEX-1:5
11s:n-acetyl
12b:b-dgal-HEX-1:5
13b:a-dgal-HEX-1:5
14b:a-lgal-HEX-1:5|6:d
LIN
1:1d(2+1)2n
2:1o(4+1)3d
3:3d(2+1)4n
4:3o(4+1)5d
5:5o(3+1)6d
6:6o(2+1)7d
7:7d(2+1)8n
8:5o(6+1)9d
9:9o(2+1)10d
10:10d(2+1)11n
11:10o(4+1)12d
12:12o(3+1)13d
13:1o(6+1)14d
GLYCAN END

GLYCAN START
GLYCANID=1041
GLYCAN_CODE=
GLYCAN_COMPOSITION=(HexNAc)5(Hex)4(Fuc)1
GLYCAN_MASS=1809.6644
GLYCAN_TAXON=Others
RES
1b:x-dglc-HEX-x:x
2s:n-acetyl
3b:b-dglc-HEX-1:5
4s:n-acetyl
5b:b-dman-HEX-1:5
6b:a-dman-HEX-1:5
7b:b-dglc-HEX-1:5
8s:n-acetyl
9b:b-dglc-HEX-1:5
10s:n-acetyl
11b:a-dman-HEX-1:5
12b:b-dglc-HEX-1:5
13s:n-acetyl
14b:b-dgal-HEX-1:5
15b:a-lgal-HEX-1:5|6:d
LIN
1:1d(2+1)2n
2:1o(4+1)3d
3:3d(2+1)4n
4:3o(4+1)5d
5:5o(3+1)6d
6:6o(2+1)7d
7:7d(2+1)8n
8:5o(4+1)9d
9:9d(2+1)10n
10:5o(6+1)11d
11:11o(2+1)12d
12:12d(2+1)13n
13:12o(4+1)14d
14:1o(6+1)15d
GLYCAN END

GLYCAN START
GLYCANID=14500
GLYCAN_CODE=
GLYCAN_COMPOSITION=(HexNAc)4(Hex)4(Fuc)1(NeuAc)1
GLYCAN_MASS=1897.6805
GLYCAN_TAXON=Others
RES
1b:b-dglc-HEX-1:5
2s:n-acetyl
3b:b-dglc-HEX-1:5
4s:n-acetyl
5b:b-dman-HEX-1:5
6b:a-dman-HEX-1:5
7b:b-dglc-HEX-1:5
8s:n-acetyl
9b:b-dgal-HEX-1:5
10b:a-dgro-dgal-NON-2:6|1:a|2:keto|3:d
11s:n-acetyl
12b:a-dman-HEX-1:5
13b:b-dglc-HEX-1:5
14s:n-acetyl
15b:a-lgal-HEX-1:5|6:d
LIN
1:1d(2+1)2n
2:1o(4+1)3d
3:3d(2+1)4n
4:3o(4+1)5d
5:5o(3+1)6d
6:6o(2+1)7d
7:7d(2+1)8n
8:7o(3+1)9d
9:9o(3+2)10d
10:10d(5+1)11n
11:5o(6+1)12d
12:12o(2+1)13d
13:13d(2+1)14n
14:1o(6+1)15d
GLYCAN END

GLYCAN START
GLYCANID=38275
GLYCAN_CODE=
GLYCAN_COMPOSITION=(HexNAc)5(Hex)4(NeuGc)1
GLYCAN_MASS=1970.6974
GLYCAN_TAXON=Others
RES
1b:b-dglc-HEX-1:5
2s:n-acetyl
3b:b-dglc-HEX-1:5
4s:n-acetyl
5b:b-dman-HEX-1:5
6b:a-dman-HEX-1:5
7b:b-dglc-HEX-1:5
8s:n-acetyl
9b:b-dgal-HEX-1:5
10s:n-acetyl
11b:a-dgro-dgal-NON-2:6|1:a|2:keto|3:d
12s:n-glycolyl
13b:a-dman-HEX-1:5
14b:b-dglc-HEX-1:5
15s:n-acetyl
16b:b-dgal-HEX-1:5
LIN
1:1d(2+1)2n
2:1o(4+1)3d
3:3d(2+1)4n
4:3o(4+1)5d
5:5o(3+1)6d
6:6o(2+1)7d
7:7d(2+1)8n
8:7o(4+1)9d
9:9d(2+1)10n
10:9o(6+2)11d
11:11d(5+1)12n
12:5o(6+1)13d
13:13o(2+1)14d
14:14d(2+1)15n
15:14o(4+1)16d
GLYCAN END

GLYCAN START
GLYCANID=13240
GLYCAN_CODE=
GLYCAN_COMPOSITION=(HexNAc)5(Hex)5(Fuc)1
GLYCAN_MASS=1971.7169
GLYCAN_TAXON=Others
RES
1b:b-dglc-HEX-1:5
2s:n-acetyl
3b:b-dglc-HEX-1:5
4s:n-acetyl
5b:b-dman-HEX-1:5
6b:a-dman-HEX-1:5
7b:b-dglc-HEX-1:5
8s:n-acetyl
9b:b-dgal-HEX-1:5
10b:b-dglc-HEX-1:5
11s:n-acetyl
12b:b-dgal-HEX-1:5
13b:a-dman-HEX-1:5
14b:b-dglc-HEX-1:5
15s:n-acetyl
16b:b-lgal-HEX-1:5|6:d
LIN
1:1d(2+1)2n
2:1o(4+1)3d
3:3d(2+1)4n
4:3o(4+1)5d
5:5o(3+1)6d
6:6o(2+1)7d
7:7d(2+1)8n
8:7o(4+1)9d
9:6o(4+1)10d
10:10d(2+1)11n
11:10o(4+1)12d
12:5o(6+1)13d
13:13o(2+1)14d
14:14d(2+1)15n
15:1o(6+1)16d
GLYCAN END

GLYCAN START
GLYCANID=13380
GLYCAN_CODE=
GLYCAN_COMPOSITION=(HexNAc)6(Hex)4(Fuc)1
GLYCAN_MASS=2012.744
GLYCAN_TAXON=Others
RES
1b:b-dglc-HEX-1:5
2s:n-acetyl
3b:b-dglc-HEX-1:5
4s:n-acetyl
5b:b-dman-HEX-1:5
6b:a-dman-HEX-1:5
7b:b-dglc-HEX-1:5
8s:n-acetyl
9b:b-dglc-HEX-1:5
10s:n-acetyl
11b:a-dman-HEX-1:5
12b:b-dglc-HEX-1:5
13s:n-acetyl
14b:b-dgal-HEX-1:5
15b:b-dglc-HEX-1:5
16s:n-acetyl
17b:a-lgal-HEX-1:5|6:d
LIN
1:1d(2+1)2n
2:1o(4+1)3d
3:3d(2+1)4n
4:3o(4+1)5d
5:5o(3+1)6d
6:6o(2+1)7d
7:7d(2+1)8n
8:6o(4+1)9d
9:9d(2+1)10n
10:5o(6+1)11d
11:11o(2+1)12d
12:12d(2+1)13n
13:12o(4+1)14d
14:11o(6+1)15d
15:15d(2+1)16n
16:1o(6+1)17d
GLYCAN END

GLYCAN START
GLYCANID=10188
GLYCAN_CODE=
GLYCAN_COMPOSITION=(HexNAc)4(Hex)5(Fuc)3
GLYCAN_MASS=2060.7522
GLYCAN_TAXON=Others
RES
1b:x-dglc-HEX-x:x
2s:n-acetyl
3b:b-dglc-HEX-1:5
4s:n-acetyl
5b:b-dman-HEX-1:5
6b:a-dman-HEX-1:5
7b:b-dglc-HEX-1:5
8s:n-acetyl
9b:a-lgal-HEX-1:5|6:d
10b:b-dgal-HEX-1:5
11b:a-dman-HEX-1:5
12b:b-dglc-HEX-1:5
13s:n-acetyl
14b:a-lgal-HEX-1:5|6:d
15b:b-dgal-HEX-1:5
16b:a-lgal-HEX-1:5|6:d
LIN
1:1d(2+1)2n
2:1o(4+1)3d
3:3d(2+1)4n
4:3o(4+1)5d
5:5o(3+1)6d
6:6o(2+1)7d
7:7d(2+1)8n
8:7o(3+1)9d
9:7o(4+1)10d
10:5o(6+1)11d
11:11o(2+1)12d
12:12d(2+1)13n
13:12o(3+1)14d
14:12o(4+1)15d
15:1o(6+1)16d
GLYCAN END

GLYCAN START
GLYCANID=14239
GLYCAN_CODE=
GLYCAN_COMPOSITION=(HexNAc)4(Hex)6(Fuc)2
GLYCAN_MASS=2076.7473
GLYCAN_TAXON=Others
RES
1b:b-dglc-HEX-1:5
2s:n-acetyl
3b:b-dglc-HEX-1:5
4s:n-acetyl
5b:b-dman-HEX-1:5
6b:a-dman-HEX-1:5
7b:b-dglc-HEX-1:5
8s:n-acetyl
9b:b-dgal-HEX-1:5
10b:a-lgal-HEX-1:5|6:d
11b:a-dgal-HEX-1:5
12b:a-dman-HEX-1:5
13b:b-dglc-HEX-1:5
14s:n-acetyl
15b:b-dgal-HEX-1:5
16b:a-lgal-HEX-1:5|6:d
LIN
1:1d(2+1)2n
2:1o(4+1)3d
3:3d(2+1)4n
4:3o(4+1)5d
5:5o(3+1)6d
6:6o(2+1)7d
7:7d(2+1)8n
8:7o(4+1)9d
9:9o(2+1)10d
10:9o(3+1)11d
11:5o(6+1)12d
12:12o(2+1)13d
13:13d(2+1)14n
14:13o(4+1)15d
15:1o(6+1)16d
GLYCAN END

GLYCAN START
GLYCANID=38242
GLYCAN_CODE=
GLYCAN_COMPOSITION=(HexNAc)5(Hex)4(Fuc)1(NeuGc)1
GLYCAN_MASS=2116.7546
GLYCAN_TAXON=Others
RES
1b:b-dglc-HEX-1:5
2s:n-acetyl
3b:b-dglc-HEX-1:5
4s:n-acetyl
5b:b-dman-HEX-1:5
6b:a-dman-HEX-1:5
7b:b-dglc-HEX-1:5
8s:n-acetyl
9b:b-dgal-HEX-1:5
10s:n-acetyl
11b:a-dman-HEX-1:5
12b:b-dglc-HEX-1:5
13s:n-acetyl
14b:b-dgal-HEX-1:5
15b:a-dgro-dgal-NON-2:6|1:a|2:keto|3:d
16s:n-glycolyl
17b:a-lgal-HEX-1:5|6:d
LIN
1:1d(2+1)2n
2:1o(4+1)3d
3:3d(2+1)4n
4:3o(4+1)5d
5:5o(3+1)6d
6:6o(2+1)7d
7:7d(2+1)8n
8:7o(4+1)9d
9:9d(2+1)10n
10:5o(6+1)11d
11:11o(2+1)12d
12:12d(2+1)13n
13:12o(3+1)14d
14:14o(3+2)15d
15:15d(5+1)16n
16:1o(6+1)17d
GLYCAN END

GLYCAN START
GLYCANID=13910
GLYCAN_CODE=
GLYCAN_COMPOSITION=(HexNAc)5(Hex)7
GLYCAN_MASS=2149.7644
GLYCAN_TAXON=Others
RES
1b:b-dglc-HEX-1:5
2s:n-acetyl
3b:b-dglc-HEX-1:5
4s:n-acetyl
5b:b-dman-HEX-1:5
6b:a-dman-HEX-1:5
7b:b-dglc-HEX-1:5
8s:n-acetyl
9b:b-dgal-HEX-1:5
10b:a-dman-HEX-1:5
11b:b-dglc-HEX-1:5
12s:n-acetyl
13b:b-dgal-HEX-1:5
14b:b-dglc-HEX-1:5
15s:n-acetyl
16b:b-dgal-HEX-1:5
17b:a-dgal-HEX-1:5
LIN
1:1d(2+1)2n
2:1o(4+1)3d
3:3d(2+1)4n
4:3o(4+1)5d
5:5o(3+1)6d
6:6o(2+1)7d
7:7d(2+1)8n
8:7o(4+1)9d
9:5o(6+1)10d
10:10o(2+1)11d
11:11d(2+1)12n
12:11o(4+1)13d
13:13o(3+1)14d
14:14d(2+1)15n
15:14o(4+1)16d
16:16o(3+1)17d
GLYCAN END

GLYCAN START
GLYCANID=13882
GLYCAN_CODE=
GLYCAN_COMPOSITION=(HexNAc)4(Hex)5(Fuc)2(NeuAc)1
GLYCAN_MASS=2205.7903
GLYCAN_TAXON=Others
RES
1b:b-dglc-HEX-1:5
2s:n-acetyl
3b:b-dglc-HEX-1:5
4s:n-acetyl
5b:b-dman-HEX-1:5
6b:a-dman-HEX-1:5
7b:b-dglc-HEX-1:5
8s:n-acetyl
9b:a-lgal-HEX-1:5|6:d
10b:b-dgal-HEX-1:5
11b:a-dman-HEX-1:5
12b:b-dglc-HEX-1:5
13s:n-acetyl
14b:b-dgal-HEX-1:5
15b:a-dgro-dgal-NON-2:6|1:a|2:keto|3:d
16s:n-acetyl
17b:a-lgal-HEX-1:5|6:d
LIN
1:1d(2+1)2n
2:1o(4+1)3d
3:3d(2+1)4n
4:3o(4+1)5d
5:5o(3+1)6d
6:6o(2+1)7d
7:7d(2+1)8n
8:7o(3+1)9d
9:7o(4+1)10d
10:5o(6+1)11d
11:11o(2+1)12d
12:12d(2+1)13n
13:12o(4+1)14d
14:14o(3+2)15d
15:15d(5+1)16n
16:1o(6+1)17d
GLYCAN END

GLYCAN START
GLYCANID=14489
GLYCAN_CODE=
GLYCAN_COMPOSITION=(HexNAc)5(Hex)5(Fuc)3
GLYCAN_MASS=2263.8318
GLYCAN_TAXON=Others
RES
1b:b-dglc-HEX-1:5
2s:n-acetyl
3b:b-dglc-HEX-1:5
4s:n-acetyl
5b:b-dman-HEX-1:5
6b:a-dman-HEX-1:5
7b:b-dglc-HEX-1:5
8s:n-acetyl
9b:b-dgal-HEX-1:5
10b:a-lgal-HEX-1:5|6:d
11b:b-dglc-HEX-1:5
12s:n-acetyl
13b:a-dman-HEX-1:5
14b:b-dglc-HEX-1:5
15s:n-acetyl
16b:b-dgal-HEX-1:5
17b:a-lgal-HEX-1:5|6:d
18b:a-lgal-HEX-1:5|6:d
LIN
1:1d(2+1)2n
2:1o(4+1)3d
3:3d(2+1)4n
4:3o(4+1)5d
5:5o(3+1)6d
6:6o(2+1)7d
7:7d(2+1)8n
8:7o(4+1)9d
9:9o(2+1)10d
10:5o(4+1)11d
11:11d(2+1)12n
12:5o(6+1)13d
13:13o(2+1)14d
14:14d(2+1)15n
15:14o(4+1)16d
16:16o(2+1)17d
17:1o(6+1)18d
GLYCAN END

GLYCAN START
GLYCANID=10333
GLYCAN_CODE=
GLYCAN_COMPOSITION=(HexNAc)5(Hex)6(NeuAc)1
GLYCAN_MASS=2278.8074
GLYCAN_TAXON=Others
RES
1b:x-dglc-HEX-x:x
2s:n-acetyl
3b:b-dglc-HEX-1:5
4s:n-acetyl
5b:b-dman-HEX-1:5
6b:a-dman-HEX-1:5
7b:b-dglc-HEX-1:5
8s:n-acetyl
9b:b-dgal-HEX-1:5
10b:a-dman-HEX-1:5
11b:b-dglc-HEX-1:5
12s:n-acetyl
13b:b-dgal-HEX-1:5
14b:a-dgro-dgal-NON-2:6|1:a|2:keto|3:d
15s:n-acetyl
16b:b-dglc-HEX-1:5
17s:n-acetyl
18b:b-dgal-HEX-1:5
LIN
1:1d(2+1)2n
2:1o(4+1)3d
3:3d(2+1)4n
4:3o(4+1)5d
5:5o(3+1)6d
6:6o(2+1)7d
7:7d(2+1)8n
8:7o(4+1)9d
9:5o(6+1)10d
10:10o(2+1)11d
11:11d(2+1)12n
12:11o(4+1)13d
13:13o(3+2)14d
14:14d(5+1)15n
15:10o(6+1)16d
16:16d(2+1)17n
17:16o(4+1)18d
GLYCAN END

GLYCAN START
GLYCANID=31821
GLYCAN_CODE=
GLYCAN_COMPOSITION=(HexNAc)6(Hex)5(Fuc)2
GLYCAN_MASS=2320.8538
GLYCAN_TAXON=Others
RES
1b:x-dglc-HEX-1:5
2s:n-acetyl
3b:b-dglc-HEX-1:5
4s:n-acetyl
5b:b-dman-HEX-1:5
6b:a-dman-HEX-1:5
7b:b-dglc-HEX-1:5
8s:n-acetyl
9b:a-lgal-HEX-1:5|6:d
10b:b-dgal-HEX-1:5
11b:b-dglc-HEX-1:5
12s:n-acetyl
13b:b-dgal-HEX-1:5
14b:b-dglc-HEX-1:5
15s:n-acetyl
16b:a-dman-HEX-1:5
17b:b-dglc-HEX-1:5
18s:n-acetyl
19b:a-lgal-HEX-1:5|6:d
LIN
1:1d(2+1)2n
2:1o(4+1)3d
3:3d(2+1)4n
4:3o(4+1)5d
5:5o(3+1)6d
6:6o(2+1)7d
7:7d(2+1)8n
8:7o(3+1)9d
9:7o(4+1)10d
10:6o(4+1)11d
11:11d(2+1)12n
12:11o(4+1)13d
13:5o(4+1)14d
14:14d(2+1)15n
15:5o(6+1)16d
16:16o(2+1)17d
17:17d(2+1)18n
18:1o(6+1)19d
GLYCAN END

GLYCAN START
GLYCANID=13613
GLYCAN_CODE=
GLYCAN_COMPOSITION=(HexNAc)5(Hex)4(Fuc)1(NeuAc)2
GLYCAN_MASS=2391.8555
GLYCAN_TAXON=Others
RES
1b:b-dglc-HEX-1:5
2s:n-acetyl
3b:b-dglc-HEX-1:5
4s:n-acetyl
5b:b-dman-HEX-1:5
6b:a-dman-HEX-1:5
7b:b-dglc-HEX-1:5
8s:n-acetyl
9b:b-dglc-HEX-1:5
10s:n-acetyl
11b:b-dgal-HEX-1:5
12b:a-dgro-dgal-NON-2:6|1:a|2:keto|3:d
13s:n-acetyl
14b:a-dgro-dgal-NON-2:6|1:a|2:keto|3:d
15s:n-acetyl
16b:a-dman-HEX-1:5
17b:b-dglc-HEX-1:5
18s:n-acetyl
19b:a-lgal-HEX-1:5|6:d
LIN
1:1d(2+1)2n
2:1o(4+1)3d
3:3d(2+1)4n
4:3o(4+1)5d
5:5o(3+1)6d
6:6o(2+1)7d
7:7d(2+1)8n
8:6o(4+1)9d
9:9d(2+1)10n
10:9o(3+1)11d
11:11o(3+2)12d
12:12d(5+1)13n
13:9o(6+2)14d
14:14d(5+1)15n
15:5o(6+1)16d
16:16o(2+1)17d
17:17d(2+1)18n
18:1o(6+1)19d
GLYCAN END

GLYCAN START
GLYCANID=38177
GLYCAN_CODE=
GLYCAN_COMPOSITION=(HexNAc)5(Hex)4(Fuc)1(NeuGc)2
GLYCAN_MASS=2423.845
GLYCAN_TAXON=Others
RES
1b:b-dglc-HEX-1:5
2s:n-acetyl
3b:b-dglc-HEX-1:5
4s:n-acetyl
5b:b-dman-HEX-1:5
6b:a-dman-HEX-1:5
7b:b-dglc-HEX-1:5
8s:n-acetyl
9b:b-dgal-HEX-1:5
10s:n-acetyl
11b:a-dgro-dgal-NON-2:6|1:a|2:keto|3:d
12s:n-glycolyl
13b:a-dman-HEX-1:5
14b:b-dglc-HEX-1:5
15s:n-acetyl
16b:b-dgal-HEX-1:5
17b:a-dgro-dgal-NON-2:6|1:a|2:keto|3:d
18s:n-glycolyl
19b:a-lgal-HEX-1:5|6:d
LIN
1:1d(2+1)2n
2:1o(4+1)3d
3:3d(2+1)4n
4:3o(4+1)5d
5:5o(3+1)6d
6:6o(2+1)7d
7:7d(2+1)8n
8:7o(4+1)9d
9:9d(2+1)10n
10:9o(6+2)11d
11:11d(5+1)12n
12:5o(6+1)13d
13:13o(2+1)14d
14:14d(2+1)15n
15:14o(4+1)16d
16:16o(6+2)17d
17:17d(5+1)18n
18:1o(6+1)19d
GLYCAN END

GLYCAN START
GLYCANID=10655
GLYCAN_CODE=
GLYCAN_COMPOSITION=(HexNAc)5(Hex)6(Fuc)1(NeuAc)1
GLYCAN_MASS=2424.8647
GLYCAN_TAXON=Others
RES
1b:x-dglc-HEX-x:x
2s:n-acetyl
3b:b-dglc-HEX-1:5
4s:n-acetyl
5b:b-dman-HEX-1:5
6b:a-dman-HEX-1:5
7b:b-dglc-HEX-1:5
8s:n-acetyl
9b:b-dgal-HEX-1:5
10b:a-dman-HEX-1:5
11b:b-dglc-HEX-1:5
12s:n-acetyl
13b:b-dgal-HEX-1:5
14b:b-dglc-HEX-1:5
15s:n-acetyl
16b:b-dgal-HEX-1:5
17b:a-dgro-dgal-NON-2:6|1:a|2:keto|3:d
18s:n-acetyl
19b:a-lgal-HEX-1:5|6:d
LIN
1:1d(2+1)2n
2:1o(4+1)3d
3:3d(2+1)4n
4:3o(4+1)5d
5:5o(3+1)6d
6:6o(2+1)7d
7:7d(2+1)8n
8:7o(4+1)9d
9:5o(6+1)10d
10:10o(2+1)11d
11:11d(2+1)12n
12:11o(4+1)13d
13:10o(6+1)14d
14:14d(2+1)15n
15:14o(4+1)16d
16:16o(3+2)17d
17:17d(5+1)18n
18:1o(6+1)19d
GLYCAN END

GLYCAN START
GLYCANID=14304
GLYCAN_CODE=
GLYCAN_COMPOSITION=(HexNAc)5(Hex)6(Fuc)3
GLYCAN_MASS=2425.8843
GLYCAN_TAXON=Others
RES
1b:b-dglc-HEX-1:5
2s:n-acetyl
3b:b-dglc-HEX-1:5
4s:n-acetyl
5b:b-dman-HEX-1:5
6b:a-dman-HEX-1:5
7b:b-dglc-HEX-1:5
8s:n-acetyl
9b:b-dgal-HEX-1:5
10b:b-dglc-HEX-1:5
11s:n-acetyl
12b:a-lgal-HEX-1:5|6:d
13b:b-dgal-HEX-1:5
14b:a-dman-HEX-1:5
15b:b-dglc-HEX-1:5
16s:n-acetyl
17b:a-lgal-HEX-1:5|6:d
18b:b-dgal-HEX-1:5
19b:a-lgal-HEX-1:5|6:d
LIN
1:1d(2+1)2n
2:1o(4+1)3d
3:3d(2+1)4n
4:3o(4+1)5d
5:5o(3+1)6d
6:6o(2+1)7d
7:7d(2+1)8n
8:7o(4+1)9d
9:6o(4+1)10d
10:10d(2+1)11n
11:10o(3+1)12d
12:10o(4+1)13d
13:5o(6+1)14d
14:14o(2+1)15d
15:15d(2+1)16n
16:15o(3+1)17d
17:15o(4+1)18d
18:1o(6+1)19d
GLYCAN END

GLYCAN START
GLYCANID=13627
GLYCAN_CODE=
GLYCAN_COMPOSITION=(HexNAc)8(Hex)5
GLYCAN_MASS=2434.8977
GLYCAN_TAXON=Others
RES
1b:b-dglc-HEX-1:5
2s:n-acetyl
3b:b-dglc-HEX-1:5
4s:n-acetyl
5b:b-dman-HEX-1:5
6b:a-dman-HEX-1:5
7b:b-dglc-HEX-1:5
8s:n-acetyl
9b:b-dgal-HEX-1:5
10b:b-dglc-HEX-1:5
11s:n-acetyl
12b:b-dglc-HEX-1:5
13s:n-acetyl
14b:a-dman-HEX-1:5
15b:b-dglc-HEX-1:5
16s:n-acetyl
17b:b-dgal-HEX-1:5
18b:b-dglc-HEX-1:5
19s:n-acetyl
20b:b-dglc-HEX-1:5
21s:n-acetyl
LIN
1:1d(2+1)2n
2:1o(4+1)3d
3:3d(2+1)4n
4:3o(4+1)5d
5:5o(3+1)6d
6:6o(2+1)7d
7:7d(2+1)8n
8:7o(4+1)9d
9:9o(3+1)10d
10:10d(2+1)11n
11:9o(6+1)12d
12:12d(2+1)13n
13:5o(6+1)14d
14:14o(2+1)15d
15:15d(2+1)16n
16:15o(4+1)17d
17:17o(3+1)18d
18:18d(2+1)19n
19:17o(6+1)20d
20:20d(2+1)21n
GLYCAN END

GLYCAN START
GLYCANID=13913
GLYCAN_CODE=
GLYCAN_COMPOSITION=(HexNAc)5(Hex)8(Fuc)1
GLYCAN_MASS=2457.874
GLYCAN_TAXON=Others
RES
1b:b-dglc-HEX-1:5
2s:n-acetyl
3b:b-dglc-HEX-1:5
4s:n-acetyl
5b:b-dman-HEX-1:5
6b:a-dman-HEX-1:5
7b:b-dglc-HEX-1:5
8s:n-acetyl
9b:b-dgal-HEX-1:5
10b:a-dgal-HEX-1:5
11b:a-dman-HEX-1:5
12b:b-dglc-HEX-1:5
13s:n-acetyl
14b:b-dgal-HEX-1:5
15b:b-dglc-HEX-1:5
16s:n-acetyl
17b:b-dgal-HEX-1:5
18b:a-dgal-HEX-1:5
19b:a-lgal-HEX-1:5|6:d
LIN
1:1d(2+1)2n
2:1o(4+1)3d
3:3d(2+1)4n
4:3o(4+1)5d
5:5o(3+1)6d
6:6o(2+1)7d
7:7d(2+1)8n
8:7o(4+1)9d
9:9o(3+1)10d
10:5o(6+1)11d
11:11o(2+1)12d
12:12d(2+1)13n
13:12o(4+1)14d
14:14o(3+1)15d
15:15d(2+1)16n
16:15o(4+1)17d
17:17o(3+1)18d
18:1o(6+1)19d
GLYCAN END

GLYCAN START
GLYCANID=13389
GLYCAN_CODE=
GLYCAN_COMPOSITION=(HexNAc)6(Hex)7(Fuc)1
GLYCAN_MASS=2498.9011
GLYCAN_TAXON=Others
RES
1b:b-dglc-HEX-1:5
2s:n-acetyl
3b:b-dglc-HEX-1:5
4s:n-acetyl
5b:b-dman-HEX-1:5
6b:a-dman-HEX-1:5
7b:b-dglc-HEX-1:5
8s:n-acetyl
9b:b-dgal-HEX-1:5
10b:b-dglc-HEX-1:5
11s:n-acetyl
12b:b-dgal-HEX-1:5
13b:a-dman-HEX-1:5
14b:b-dglc-HEX-1:5
15s:n-acetyl
16b:b-dgal-HEX-1:5
17b:b-dglc-HEX-1:5
18s:n-acetyl
19b:b-dgal-HEX-1:5
20b:a-lgal-HEX-1:5|6:d
LIN
1:1d(2+1)2n
2:1o(4+1)3d
3:3d(2+1)4n
4:3o(4+1)5d
5:5o(3+1)6d
6:6o(2+1)7d
7:7d(2+1)8n
8:7o(4+1)9d
9:6o(4+1)10d
10:10d(2+1)11n
11:10o(4+1)12d
12:5o(6+1)13d
13:13o(2+1)14d
14:14d(2+1)15n
15:14o(4+1)16d
16:13o(6+1)17d
17:17d(2+1)18n
18:17o(4+1)19d
19:1o(6+1)20d
GLYCAN END

GLYCAN START
GLYCANID=13990
GLYCAN_CODE=
GLYCAN_COMPOSITION=(HexNAc)7(Hex)6(Fuc)1
GLYCAN_MASS=2539.9282
GLYCAN_TAXON=Others
RES
1b:b-dglc-HEX-1:5
2s:n-acetyl
3b:b-dglc-HEX-1:5
4s:n-acetyl
5b:b-dman-HEX-1:5
6b:a-dman-HEX-1:5
7b:b-dglc-HEX-1:5
8s:n-acetyl
9b:b-dgal-HEX-1:5
10s:n-acetyl
11b:b-dglc-HEX-1:5
12s:n-acetyl
13b:b-dgal-HEX-1:5
14b:a-dman-HEX-1:5
15b:b-dglc-HEX-1:5
16s:n-acetyl
17b:b-dgal-HEX-1:5
18b:b-dglc-HEX-1:5
19s:n-acetyl
20b:b-dgal-HEX-1:5
21b:a-lgal-HEX-1:5|6:d
LIN
1:1d(2+1)2n
2:1o(4+1)3d
3:3d(2+1)4n
4:3o(4+1)5d
5:5o(3+1)6d
6:6o(2+1)7d
7:7d(2+1)8n
8:7o(4+1)9d
9:9d(2+1)10n
10:6o(4+1)11d
11:11d(2+1)12n
12:11o(4+1)13d
13:5o(6+1)14d
14:14o(2+1)15d
15:15d(2+1)16n
16:15o(4+1)17d
17:14o(6+1)18d
18:18d(2+1)19n
19:18o(4+1)20d
20:1o(6+1)21d
GLYCAN END

GLYCAN START
GLYCANID=10334
GLYCAN_CODE=
GLYCAN_COMPOSITION=(HexNAc)5(Hex)6(NeuAc)2
GLYCAN_MASS=2569.9026
GLYCAN_TAXON=Others
RES
1b:x-dglc-HEX-x:x
2s:n-acetyl
3b:b-dglc-HEX-1:5
4s:n-acetyl
5b:b-dman-HEX-1:5
6b:a-dman-HEX-1:5
7b:b-dglc-HEX-1:5
8s:n-acetyl
9b:b-dgal-HEX-1:5
10b:a-dgro-dgal-NON-2:6|1:a|2:keto|3:d
11s:n-acetyl
12b:a-dman-HEX-1:5
13b:b-dglc-HEX-1:5
14s:n-acetyl
15b:b-dgal-HEX-1:5
16b:a-dgro-dgal-NON-2:6|1:a|2:keto|3:d
17s:n-acetyl
18b:b-dglc-HEX-1:5
19s:n-acetyl
20b:b-dgal-HEX-1:5
LIN
1:1d(2+1)2n
2:1o(4+1)3d
3:3d(2+1)4n
4:3o(4+1)5d
5:5o(3+1)6d
6:6o(2+1)7d
7:7d(2+1)8n
8:7o(4+1)9d
9:9o(3+2)10d
10:10d(5+1)11n
11:5o(6+1)12d
12:12o(2+1)13d
13:13d(2+1)14n
14:13o(4+1)15d
15:15o(3+2)16d
16:16d(5+1)17n
17:12o(6+1)18d
18:18d(2+1)19n
19:18o(4+1)20d
GLYCAN END

GLYCAN START
GLYCANID=14693
GLYCAN_CODE=
GLYCAN_COMPOSITION=(HexNAc)8(Hex)5(Fuc)1
GLYCAN_MASS=2580.955
GLYCAN_TAXON=Others
RES
1b:b-dglc-HEX-1:5
2s:n-acetyl
3b:b-dglc-HEX-1:5
4s:n-acetyl
5b:b-dman-HEX-1:5
6b:a-dman-HEX-1:5
7b:b-dglc-HEX-1:5
8s:n-acetyl
9b:b-dglc-HEX-1:5
10s:n-acetyl
11b:x-dgal-HEX-1:5
12b:b-dglc-HEX-1:5
13s:n-acetyl
14b:a-dman-HEX-1:5
15b:b-dglc-HEX-1:5
16s:n-acetyl
17b:b-dglc-HEX-1:5
18s:n-acetyl
19b:b-dgal-HEX-1:5
20b:b-dglc-HEX-1:5
21s:n-acetyl
22b:a-lgal-HEX-1:5|6:d
LIN
1:1d(2+1)2n
2:1o(4+1)3d
3:3d(2+1)4n
4:3o(4+1)5d
5:5o(3+1)6d
6:6o(2+1)7d
7:7d(2+1)8n
8:6o(4+1)9d
9:9d(2+1)10n
10:9o(4+1)11d
11:5o(4+1)12d
12:12d(2+1)13n
13:5o(6+1)14d
14:14o(2+1)15d
15:15d(2+1)16n
16:14o(4+1)17d
17:17d(2+1)18n
18:17o(4+1)19d
19:14o(6+1)20d
20:20d(2+1)21n
21:1o(6+1)22d
GLYCAN END

GLYCAN START
GLYCANID=38264
GLYCAN_CODE=
GLYCAN_COMPOSITION=(HexNAc)5(Hex)6(NeuAc)1(NeuGc)1
GLYCAN_MASS=2585.8975
GLYCAN_TAXON=Others
RES
1b:b-dglc-HEX-1:5
2s:n-acetyl
3b:b-dglc-HEX-1:5
4s:n-acetyl
5b:b-dman-HEX-1:5
6b:a-dman-HEX-1:5
7b:b-dglc-HEX-1:5
8s:n-acetyl
9b:b-dgal-HEX-1:5
10b:a-dgro-dgal-NON-2:6|1:a|2:keto|3:d
11s:n-acetyl
12b:b-dglc-HEX-1:5
13s:n-acetyl
14b:b-dgal-HEX-1:5
15b:a-dgro-dgal-NON-2:6|1:a|2:keto|3:d
16s:n-glycolyl
17b:a-dman-HEX-1:5
18b:b-dglc-HEX-1:5
19s:n-acetyl
20b:b-dgal-HEX-1:5
LIN
1:1d(2+1)2n
2:1o(4+1)3d
3:3d(2+1)4n
4:3o(4+1)5d
5:5o(3+1)6d
6:6o(2+1)7d
7:7d(2+1)8n
8:7o(4+1)9d
9:9o(3+2)10d
10:10d(5+1)11n
11:6o(4+1)12d
12:12d(2+1)13n
13:12o(4+1)14d
14:14o(3+2)15d
15:15d(5+1)16n
16:5o(6+1)17d
17:17o(2+1)18d
18:18d(2+1)19n
19:18o(4+1)20d
GLYCAN END

GLYCAN START
GLYCANID=38266
GLYCAN_CODE=
GLYCAN_COMPOSITION=(HexNAc)5(Hex)6(NeuGc)2
GLYCAN_MASS=2601.8923
GLYCAN_TAXON=Others
RES
1b:b-dglc-HEX-1:5
2s:n-acetyl
3b:b-dglc-HEX-1:5
4s:n-acetyl
5b:b-dman-HEX-1:5
6b:a-dman-HEX-1:5
7b:b-dglc-HEX-1:5
8s:n-acetyl
9b:b-dgal-HEX-1:5
10b:a-dgro-dgal-NON-2:6|1:a|2:keto|3:d
11s:n-glycolyl
12b:b-dglc-HEX-1:5
13s:n-acetyl
14b:b-dgal-HEX-1:5
15b:a-dgro-dgal-NON-2:6|1:a|2:keto|3:d
16s:n-glycolyl
17b:a-dman-HEX-1:5
18b:b-dglc-HEX-1:5
19s:n-acetyl
20b:b-dgal-HEX-1:5
LIN
1:1d(2+1)2n
2:1o(4+1)3d
3:3d(2+1)4n
4:3o(4+1)5d
5:5o(3+1)6d
6:6o(2+1)7d
7:7d(2+1)8n
8:7o(4+1)9d
9:9o(3+2)10d
10:10d(5+1)11n
11:6o(4+1)12d
12:12d(2+1)13n
13:12o(4+1)14d
14:14o(3+2)15d
15:15d(5+1)16n
16:5o(6+1)17d
17:17o(2+1)18d
18:18d(2+1)19n
19:18o(4+1)20d
GLYCAN END

GLYCAN START
GLYCANID=24415
GLYCAN_CODE=
GLYCAN_COMPOSITION=(HexNAc)6(Hex)7(NeuAc)1
GLYCAN_MASS=2643.9392
GLYCAN_TAXON=Others
RES
1b:x-dglc-HEX-1:5
2s:n-acetyl
3b:b-dglc-HEX-1:5
4s:n-acetyl
5b:b-dman-HEX-1:5
6b:a-dman-HEX-1:5
7b:b-dglc-HEX-1:5
8s:n-acetyl
9b:b-dgal-HEX-1:5
10b:a-dgro-dgal-NON-2:6|1:a|2:keto|3:d
11s:n-acetyl
12b:b-dglc-HEX-1:5
13s:n-acetyl
14b:b-dgal-HEX-1:5
15b:b-dglc-HEX-1:5
16s:n-acetyl
17b:a-dman-HEX-1:5
18b:b-dglc-HEX-1:5
19s:n-acetyl
20b:b-dgal-HEX-1:5
21b:a-dgal-HEX-1:5
LIN
1:1d(2+1)2n
2:1o(4+1)3d
3:3d(2+1)4n
4:3o(4+1)5d
5:5o(3+1)6d
6:6o(2+1)7d
7:7d(2+1)8n
8:7o(4+1)9d
9:9o(6+2)10d
10:10d(5+1)11n
11:6o(4+1)12d
12:12d(2+1)13n
13:12o(4+1)14d
14:5o(4+1)15d
15:15d(2+1)16n
16:5o(6+1)17d
17:17o(2+1)18d
18:18d(2+1)19n
19:18o(4+1)20d
20:20o(4+1)21d
GLYCAN END

GLYCAN START
GLYCANID=13862
GLYCAN_CODE=
GLYCAN_COMPOSITION=(HexNAc)5(Hex)6(Fuc)1(NeuAc)2
GLYCAN_MASS=2715.96
GLYCAN_TAXON=Others
RES
1b:b-dglc-HEX-1:5
2s:n-acetyl
3b:b-dglc-HEX-1:5
4s:n-acetyl
5b:b-dman-HEX-1:5
6b:a-dman-HEX-1:5
7b:b-dglc-HEX-1:5
8s:n-acetyl
9b:b-dgal-HEX-1:5
10b:a-dgro-dgal-NON-2:6|1:a|2:keto|3:d
11s:n-acetyl
12b:a-dman-HEX-1:5
13b:b-dglc-HEX-1:5
14s:n-acetyl
15b:b-dgal-HEX-1:5
16b:b-dglc-HEX-1:5
17s:n-acetyl
18b:b-dgal-HEX-1:5
19b:a-dgro-dgal-NON-2:6|1:a|2:keto|3:d
20s:n-acetyl
21b:a-lgal-HEX-1:5|6:d
LIN
1:1d(2+1)2n
2:1o(4+1)3d
3:3d(2+1)4n
4:3o(4+1)5d
5:5o(3+1)6d
6:6o(2+1)7d
7:7d(2+1)8n
8:7o(4+1)9d
9:9o(3+2)10d
10:10d(5+1)11n
11:5o(6+1)12d
12:12o(2+1)13d
13:13d(2+1)14n
14:13o(4+1)15d
15:15o(3+1)16d
16:16d(2+1)17n
17:16o(4+1)18d
18:18o(3+2)19d
19:19d(5+1)20n
20:1o(6+1)21d
GLYCAN END

GLYCAN START
GLYCANID=32453
GLYCAN_CODE=
GLYCAN_COMPOSITION=(HexNAc)5(Hex)6(Fuc)3(NeuAc)1
GLYCAN_MASS=2716.9795
GLYCAN_TAXON=Others
RES
1b:x-dglc-HEX-1:5
2s:n-acetyl
3b:b-dglc-HEX-1:5
4s:n-acetyl
5b:b-dman-HEX-1:5
6b:a-dman-HEX-1:5
7b:b-dglc-HEX-1:5
8s:n-acetyl
9b:a-lgal-HEX-1:5|6:d
10b:b-dgal-HEX-1:5
11b:a-dman-HEX-1:5
12b:b-dglc-HEX-1:5
13s:n-acetyl
14b:a-lgal-HEX-1:5|6:d
15b:b-dgal-HEX-1:5
16b:b-dglc-HEX-1:5
17s:n-acetyl
18b:b-dgal-HEX-1:5
19b:a-dgro-dgal-NON-2:6|1:a|2:keto|3:d
20s:n-acetyl
21b:a-lgal-HEX-1:5|6:d
LIN
1:1d(2+1)2n
2:1o(4+1)3d
3:3d(2+1)4n
4:3o(4+1)5d
5:5o(3+1)6d
6:6o(2+1)7d
7:7d(2+1)8n
8:7o(3+1)9d
9:7o(4+1)10d
10:5o(6+1)11d
11:11o(2+1)12d
12:12d(2+1)13n
13:12o(3+1)14d
14:12o(4+1)15d
15:15o(3+1)16d
16:16d(2+1)17n
17:16o(4+1)18d
18:18o(6+2)19d
19:19d(5+1)20n
20:1o(6+1)21d
GLYCAN END

GLYCAN START
GLYCANID=38154
GLYCAN_CODE=
GLYCAN_COMPOSITION=(HexNAc)5(Hex)6(Fuc)1(NeuAc)1(NeuGc)1
GLYCAN_MASS=2731.9548
GLYCAN_TAXON=Others
RES
1b:b-dglc-HEX-1:5
2s:n-acetyl
3b:b-dglc-HEX-1:5
4s:n-acetyl
5b:b-dman-HEX-1:5
6b:a-dman-HEX-1:5
7b:b-dglc-HEX-1:5
8s:n-acetyl
9b:b-dgal-HEX-1:5
10b:a-dgro-dgal-NON-2:6|1:a|2:keto|3:d
11s:n-glycolyl
12b:a-dman-HEX-1:5
13b:b-dglc-HEX-1:5
14s:n-acetyl
15b:b-dgal-HEX-1:5
16b:b-dglc-HEX-1:5
17s:n-acetyl
18b:b-dgal-HEX-1:5
19b:a-dgro-dgal-NON-2:6|1:a|2:keto|3:d
20s:n-acetyl
21b:a-lgal-HEX-1:5|6:d
LIN
1:1d(2+1)2n
2:1o(4+1)3d
3:3d(2+1)4n
4:3o(4+1)5d
5:5o(3+1)6d
6:6o(2+1)7d
7:7d(2+1)8n
8:7o(4+1)9d
9:9o(3+2)10d
10:10d(5+1)11n
11:5o(6+1)12d
12:12o(2+1)13d
13:13d(2+1)14n
14:13o(4+1)15d
15:15o(3+1)16d
16:16d(2+1)17n
17:16o(4+1)18d
18:18o(3+2)19d
19:19d(5+1)20n
20:1o(6+1)21d
GLYCAN END

GLYCAN START
GLYCANID=38156
GLYCAN_CODE=
GLYCAN_COMPOSITION=(HexNAc)5(Hex)6(Fuc)1(NeuGc)2
GLYCAN_MASS=2747.9497
GLYCAN_TAXON=Others
RES
1b:b-dglc-HEX-1:5
2s:n-acetyl
3b:b-dglc-HEX-1:5
4s:n-acetyl
5b:b-dman-HEX-1:5
6b:a-dman-HEX-1:5
7b:b-dglc-HEX-1:5
8s:n-acetyl
9b:b-dgal-HEX-1:5
10b:a-dgro-dgal-NON-2:6|1:a|2:keto|3:d
11s:n-glycolyl
12b:a-dman-HEX-1:5
13b:b-dglc-HEX-1:5
14s:n-acetyl
15b:b-dgal-HEX-1:5
16b:b-dglc-HEX-1:5
17s:n-acetyl
18b:b-dgal-HEX-1:5
19b:a-dgro-dgal-NON-2:6|1:a|2:keto|3:d
20s:n-glycolyl
21b:a-lgal-HEX-1:5|6:d
LIN
1:1d(2+1)2n
2:1o(4+1)3d
3:3d(2+1)4n
4:3o(4+1)5d
5:5o(3+1)6d
6:6o(2+1)7d
7:7d(2+1)8n
8:7o(4+1)9d
9:9o(3+2)10d
10:10d(5+1)11n
11:5o(6+1)12d
12:12o(2+1)13d
13:13d(2+1)14n
14:13o(4+1)15d
15:15o(3+1)16d
16:16d(2+1)17n
17:16o(4+1)18d
18:18o(3+2)19d
19:19d(5+1)20n
20:1o(6+1)21d
GLYCAN END

GLYCAN START
GLYCANID=24414
GLYCAN_CODE=
GLYCAN_COMPOSITION=(HexNAc)6(Hex)6(NeuAc)1
GLYCAN_MASS=2481.8867
GLYCAN_TAXON=Others
RES
1b:x-dglc-HEX-1:5
2s:n-acetyl
3b:b-dglc-HEX-1:5
4s:n-acetyl
5b:b-dman-HEX-1:5
6b:a-dman-HEX-1:5
7b:b-dglc-HEX-1:5
8s:n-acetyl
9b:b-dgal-HEX-1:5
10b:a-dgro-dgal-NON-2:6|1:a|2:keto|3:d
11s:n-acetyl
12b:b-dglc-HEX-1:5
13s:n-acetyl
14b:b-dglc-HEX-1:5
15s:n-acetyl
16b:a-dman-HEX-1:5
17b:b-dglc-HEX-1:5
18s:n-acetyl
19b:b-dgal-HEX-1:5
20b:a-dgal-HEX-1:5
LIN
1:1d(2+1)2n
2:1o(4+1)3d
3:3d(2+1)4n
4:3o(4+1)5d
5:5o(3+1)6d
6:6o(2+1)7d
7:7d(2+1)8n
8:7o(4+1)9d
9:9o(6+2)10d
10:10d(5+1)11n
11:6o(4+1)12d
12:12d(2+1)13n
13:5o(4+1)14d
14:14d(2+1)15n
15:5o(6+1)16d
16:16o(2+1)17d
17:17d(2+1)18n
18:17o(4+1)19d
19:19o(4+1)20d
GLYCAN END

GLYCAN START
GLYCANID=30286
GLYCAN_CODE=
GLYCAN_COMPOSITION=(HexNAc)6(Hex)6(NeuAc)2
GLYCAN_MASS=2772.9822
GLYCAN_TAXON=Others
RES
1b:x-dglc-HEX-1:5
2s:n-acetyl
3b:b-dglc-HEX-1:5
4s:n-acetyl
5b:b-dman-HEX-1:5
6b:a-dman-HEX-1:5
7b:b-dglc-HEX-1:5
8s:n-acetyl
9b:b-dgal-HEX-1:5
10b:a-dgro-dgal-NON-2:6|1:a|2:keto|3:d
11s:n-acetyl
12b:b-dglc-HEX-1:5
13s:n-acetyl
14b:a-dman-HEX-1:5
15b:b-dglc-HEX-1:5
16s:n-acetyl
17b:b-dgal-HEX-1:5
18b:b-dglc-HEX-1:5
19s:n-acetyl
20b:b-dgal-HEX-1:5
21b:a-dgro-dgal-NON-2:6|1:a|2:keto|3:d
22s:n-acetyl
LIN
1:1d(2+1)2n
2:1o(4+1)3d
3:3d(2+1)4n
4:3o(4+1)5d
5:5o(3+1)6d
6:6o(2+1)7d
7:7d(2+1)8n
8:7o(4+1)9d
9:9o(3|6+2)10d
10:10d(5+1)11n
11:6o(4+1)12d
12:12d(2+1)13n
13:5o(6+1)14d
14:14o(2+1)15d
15:15d(2+1)16n
16:15o(4+1)17d
17:14o(6+1)18d
18:18d(2+1)19n
19:18o(4+1)20d
20:20o(3|6+2)21d
21:21d(5+1)22n
GLYCAN END

GLYCAN START
GLYCANID=24406
GLYCAN_CODE=
GLYCAN_COMPOSITION=(HexNAc)6(Hex)8(NeuAc)1
GLYCAN_MASS=2805.9917
GLYCAN_TAXON=Others
RES
1b:x-dglc-HEX-1:5
2s:n-acetyl
3b:b-dglc-HEX-1:5
4s:n-acetyl
5b:b-dman-HEX-1:5
6b:a-dman-HEX-1:5
7b:b-dglc-HEX-1:5
8s:n-acetyl
9b:b-dgal-HEX-1:5
10b:a-dgro-dgal-NON-2:6|1:a|2:keto|3:d
11s:n-acetyl
12b:b-dglc-HEX-1:5
13s:n-acetyl
14b:b-dgal-HEX-1:5
15b:a-dgal-HEX-1:5
16b:b-dglc-HEX-1:5
17s:n-acetyl
18b:a-dman-HEX-1:5
19b:b-dglc-HEX-1:5
20s:n-acetyl
21b:b-dgal-HEX-1:5
22b:a-dgal-HEX-1:5
LIN
1:1d(2+1)2n
2:1o(4+1)3d
3:3d(2+1)4n
4:3o(4+1)5d
5:5o(3+1)6d
6:6o(2+1)7d
7:7d(2+1)8n
8:7o(4+1)9d
9:9o(6+2)10d
10:10d(5+1)11n
11:6o(4+1)12d
12:12d(2+1)13n
13:12o(4+1)14d
14:14o(4+1)15d
15:5o(4+1)16d
16:16d(2+1)17n
17:5o(6+1)18d
18:18o(2+1)19d
19:19d(2+1)20n
20:19o(4+1)21d
21:21o(4+1)22d
GLYCAN END

GLYCAN START
GLYCANID=1259
GLYCAN_CODE=
GLYCAN_COMPOSITION=(HexNAc)5(Hex)6(NeuAc)3
GLYCAN_MASS=2860.998
GLYCAN_TAXON=Others
RES
1b:x-dglc-HEX-x:x
2s:n-acetyl
3b:b-dglc-HEX-1:5
4s:n-acetyl
5b:b-dman-HEX-1:5
6b:a-dman-HEX-1:5
7b:b-dglc-HEX-1:5
8s:n-acetyl
9b:b-dgal-HEX-1:5
10b:b-dglc-HEX-1:5
11s:n-acetyl
12b:b-dgal-HEX-1:5
13b:a-dgro-dgal-NON-2:6|1:a|2:keto|3:d
14s:n-acetyl
15b:a-dgro-dgal-NON-2:6|1:a|2:keto|3:d
16s:n-acetyl
17b:a-dman-HEX-1:5
18b:b-dglc-HEX-1:5
19s:n-acetyl
20b:b-dgal-HEX-1:5
21b:a-dgro-dgal-NON-2:6|1:a|2:keto|3:d
22s:n-acetyl
LIN
1:1d(2+1)2n
2:1o(4+1)3d
3:3d(2+1)4n
4:3o(4+1)5d
5:5o(3+1)6d
6:6o(2+1)7d
7:7d(2+1)8n
8:7o(4+1)9d
9:6o(4+1)10d
10:10d(2+1)11n
11:10o(3+1)12d
12:12o(3+2)13d
13:13d(5+1)14n
14:10o(6+2)15d
15:15d(5+1)16n
16:5o(6+1)17d
17:17o(2+1)18d
18:18d(2+1)19n
19:18o(4+1)20d
20:20o(6+2)21d
21:21d(5+1)22n
GLYCAN END

GLYCAN START
GLYCANID=30707
GLYCAN_CODE=
GLYCAN_COMPOSITION=(HexNAc)7(Hex)8(Fuc)1
GLYCAN_MASS=2864.033
GLYCAN_TAXON=Others
RES
1b:x-dglc-HEX-1:5
2s:n-acetyl
3b:b-dglc-HEX-1:5
4s:n-acetyl
5b:b-dman-HEX-1:5
6b:a-dman-HEX-1:5
7b:b-dglc-HEX-1:5
8s:n-acetyl
9b:b-dgal-HEX-1:5
10b:a-dgal-HEX-1:5
11b:b-dglc-HEX-1:5
12s:n-acetyl
13b:b-dgal-HEX-1:5
14b:b-dglc-HEX-1:5
15s:n-acetyl
16b:a-dman-HEX-1:5
17b:b-dglc-HEX-1:5
18s:n-acetyl
19b:b-dgal-HEX-1:5
20b:b-dglc-HEX-1:5
21s:n-acetyl
22b:b-dgal-HEX-1:5
23b:a-lgal-HEX-1:5|6:d
LIN
1:1d(2+1)2n
2:1o(4+1)3d
3:3d(2+1)4n
4:3o(4+1)5d
5:5o(3+1)6d
6:6o(2+1)7d
7:7d(2+1)8n
8:7o(4+1)9d
9:9o(3+1)10d
10:6o(4+1)11d
11:11d(2+1)12n
12:11o(4+1)13d
13:5o(4+1)14d
14:14d(2+1)15n
15:5o(6+1)16d
16:16o(2+1)17d
17:17d(2+1)18n
18:17o(4+1)19d
19:16o(6+1)20d
20:20d(2+1)21n
21:20o(4+1)22d
22:1o(6+1)23d
GLYCAN END

GLYCAN START
GLYCANID=31795
GLYCAN_CODE=
GLYCAN_COMPOSITION=(HexNAc)8(Hex)8
GLYCAN_MASS=2921.0552
GLYCAN_TAXON=Others
RES
1b:x-dglc-HEX-1:5
2s:n-acetyl
3b:b-dglc-HEX-1:5
4s:n-acetyl
5b:b-dman-HEX-1:5
6b:a-dman-HEX-1:5
7b:b-dglc-HEX-1:5
8s:n-acetyl
9b:b-dgal-HEX-1:5
10b:b-dglc-HEX-1:5
11s:n-acetyl
12b:b-dgal-HEX-1:5
13b:b-dglc-HEX-1:5
14s:n-acetyl
15b:a-dman-HEX-1:5
16b:b-dglc-HEX-1:5
17s:n-acetyl
18b:b-dgal-HEX-1:5
19b:b-dglc-HEX-1:5
20s:n-acetyl
21b:b-dgal-HEX-1:5
22b:b-dglc-HEX-1:5
23s:n-acetyl
24b:b-dgal-HEX-1:5
LIN
1:1d(2+1)2n
2:1o(4+1)3d
3:3d(2+1)4n
4:3o(4+1)5d
5:5o(3+1)6d
6:6o(2+1)7d
7:7d(2+1)8n
8:7o(4+1)9d
9:9o(3+1)10d
10:10d(2+1)11n
11:10o(4+1)12d
12:6o(4+1)13d
13:13d(2+1)14n
14:5o(6+1)15d
15:15o(2+1)16d
16:16d(2+1)17n
17:16o(4+1)18d
18:18o(3+1)19d
19:19d(2+1)20n
20:19o(4+1)21d
21:15o(6+1)22d
22:22d(2+1)23n
23:22o(4+1)24d
GLYCAN END

GLYCAN START
GLYCANID=10464
GLYCAN_CODE=
GLYCAN_COMPOSITION=(HexNAc)6(Hex)7(NeuAc)2
GLYCAN_MASS=2935.0347
GLYCAN_TAXON=Others
RES
1b:b-dglc-HEX-1:5
2s:n-acetyl
3b:b-dglc-HEX-1:5
4s:n-acetyl
5b:b-dman-HEX-1:5
6b:a-dman-HEX-1:5
7b:b-dglc-HEX-1:5
8s:n-acetyl
9b:b-dgal-HEX-1:5
10b:a-dgro-dgal-NON-2:6|1:a|2:keto|3:d
11s:n-acetyl
12b:b-dglc-HEX-1:5
13s:n-acetyl
14b:b-dgal-HEX-1:5
15b:a-dgro-dgal-NON-2:6|1:a|2:keto|3:d
16s:n-acetyl
17b:a-dman-HEX-1:5
18b:b-dglc-HEX-1:5
19s:n-acetyl
20b:b-dgal-HEX-1:5
21b:b-dglc-HEX-1:5
22s:n-acetyl
23b:b-dgal-HEX-1:5
LIN
1:1d(2+1)2n
2:1o(4+1)3d
3:3d(2+1)4n
4:3o(4+1)5d
5:5o(3+1)6d
6:6o(2+1)7d
7:7d(2+1)8n
8:7o(4+1)9d
9:9o(6+2)10d
10:10d(5+1)11n
11:6o(4+1)12d
12:12d(2+1)13n
13:12o(4+1)14d
14:14o(6+2)15d
15:15d(5+1)16n
16:5o(6+1)17d
17:17o(2+1)18d
18:18d(2+1)19n
19:18o(4+1)20d
20:17o(6+1)21d
21:21d(2+1)22n
22:21o(4+1)23d
GLYCAN END

GLYCAN START
GLYCANID=10248
GLYCAN_CODE=
GLYCAN_COMPOSITION=(HexNAc)5(Hex)6(Fuc)1(NeuAc)3
GLYCAN_MASS=3007.0554
GLYCAN_TAXON=Others
RES
1b:x-dglc-HEX-x:x
2s:n-acetyl
3b:b-dglc-HEX-1:5
4s:n-acetyl
5b:b-dman-HEX-1:5
6b:a-dman-HEX-1:5
7b:b-dglc-HEX-1:5
8s:n-acetyl
9b:b-dgal-HEX-1:5
10b:a-dgro-dgal-NON-2:6|1:a|2:keto|3:d
11s:n-acetyl
12b:a-dman-HEX-1:5
13b:b-dglc-HEX-1:5
14s:n-acetyl
15b:b-dgal-HEX-1:5
16b:a-dgro-dgal-NON-2:6|1:a|2:keto|3:d
17s:n-acetyl
18b:b-dglc-HEX-1:5
19s:n-acetyl
20b:b-dgal-HEX-1:5
21b:a-dgro-dgal-NON-2:6|1:a|2:keto|3:d
22s:n-acetyl
23b:a-lgal-HEX-1:5|6:d
LIN
1:1d(2+1)2n
2:1o(4+1)3d
3:3d(2+1)4n
4:3o(4+1)5d
5:5o(3+1)6d
6:6o(2+1)7d
7:7d(2+1)8n
8:7o(4+1)9d
9:9o(6+2)10d
10:10d(5+1)11n
11:5o(6+1)12d
12:12o(2+1)13d
13:13d(2+1)14n
14:13o(4+1)15d
15:15o(6+2)16d
16:16d(5+1)17n
17:12o(6+1)18d
18:18d(2+1)19n
19:18o(4+1)20d
20:20o(6+2)21d
21:21d(5+1)22n
22:1o(6+1)23d
GLYCAN END

GLYCAN START
GLYCANID=32383
GLYCAN_CODE=
GLYCAN_COMPOSITION=(HexNAc)7(Hex)8(NeuAc)1
GLYCAN_MASS=3009.071
GLYCAN_TAXON=Others
RES
1b:x-dglc-HEX-1:5
2s:n-acetyl
3b:b-dglc-HEX-1:5
4s:n-acetyl
5b:b-dman-HEX-1:5
6b:a-dman-HEX-1:5
7b:b-dglc-HEX-1:5
8s:n-acetyl
9b:b-dgal-HEX-1:5
10b:a-dgro-dgal-NON-2:6|1:a|2:keto|3:d
11s:n-acetyl
12b:a-dman-HEX-1:5
13b:b-dglc-HEX-1:5
14s:n-acetyl
15b:b-dgal-HEX-1:5
16b:b-dglc-HEX-1:5
17s:n-acetyl
18b:b-dgal-HEX-1:5
19b:b-dglc-HEX-1:5
20s:n-acetyl
21b:b-dgal-HEX-1:5
22b:b-dglc-HEX-1:5
23s:n-acetyl
24b:b-dgal-HEX-1:5
LIN
1:1d(2+1)2n
2:1o(4+1)3d
3:3d(2+1)4n
4:3o(4+1)5d
5:5o(3+1)6d
6:6o(2+1)7d
7:7d(2+1)8n
8:7o(4+1)9d
9:9o(6+2)10d
10:10d(5+1)11n
11:5o(6+1)12d
12:12o(2+1)13d
13:13d(2+1)14n
14:13o(4+1)15d
15:15o(3+1)16d
16:16d(2+1)17n
17:16o(4+1)18d
18:18o(3+1)19d
19:19d(2+1)20n
20:19o(4+1)21d
21:21o(3+1)22d
22:22d(2+1)23n
23:22o(4+1)24d
GLYCAN END

GLYCAN START
GLYCANID=31273
GLYCAN_CODE=
GLYCAN_COMPOSITION=(HexNAc)7(Hex)8(NeuGc)1
GLYCAN_MASS=3025.066
GLYCAN_TAXON=Others
RES
1b:x-dglc-HEX-1:5
2s:n-acetyl
3b:b-dglc-HEX-1:5
4s:n-acetyl
5b:b-dman-HEX-1:5
6b:a-dman-HEX-1:5
7b:b-dglc-HEX-1:5
8s:n-acetyl
9b:b-dgal-HEX-1:5
10b:a-dgro-dgal-NON-2:6|1:a|2:keto|3:d
11s:n-glycolyl
12b:b-dglc-HEX-1:5
13s:n-acetyl
14b:b-dgal-HEX-1:5
15b:a-dman-HEX-1:5
16b:b-dglc-HEX-1:5
17s:n-acetyl
18b:b-dgal-HEX-1:5
19b:b-dglc-HEX-1:5
20s:n-acetyl
21b:b-dgal-HEX-1:5
22b:b-dglc-HEX-1:5
23s:n-acetyl
24b:b-dgal-HEX-1:5
LIN
1:1d(2+1)2n
2:1o(4+1)3d
3:3d(2+1)4n
4:3o(4+1)5d
5:5o(3+1)6d
6:6o(2+1)7d
7:7d(2+1)8n
8:7o(4+1)9d
9:9o(3|6+2)10d
10:10d(5+1)11n
11:6o(4+1)12d
12:12d(2+1)13n
13:12o(4+1)14d
14:5o(6+1)15d
15:15o(2+1)16d
16:16d(2+1)17n
17:16o(4+1)18d
18:18o(3+1)19d
19:19d(2+1)20n
20:19o(4+1)21d
21:15o(6+1)22d
22:22d(2+1)23n
23:22o(4+1)24d
GLYCAN END

GLYCAN START
GLYCANID=13695
GLYCAN_CODE=
GLYCAN_COMPOSITION=(HexNAc)8(Hex)9
GLYCAN_MASS=3083.1074
GLYCAN_TAXON=Others
RES
1b:b-dglc-HEX-1:5
2s:n-acetyl
3b:b-dglc-HEX-1:5
4s:n-acetyl
5b:b-dman-HEX-1:5
6b:a-dman-HEX-1:5
7b:b-dglc-HEX-1:5
8s:n-acetyl
9b:b-dgal-HEX-1:5
10b:b-dglc-HEX-1:5
11s:n-acetyl
12b:b-dgal-HEX-1:5
13b:a-dman-HEX-1:5
14b:b-dglc-HEX-1:5
15s:n-acetyl
16b:b-dgal-HEX-1:5
17b:b-dglc-HEX-1:5
18s:n-acetyl
19b:b-dgal-HEX-1:5
20b:b-dglc-HEX-1:5
21s:n-acetyl
22b:b-dgal-HEX-1:5
23b:b-dglc-HEX-1:5
24s:n-acetyl
25b:b-dgal-HEX-1:5
LIN
1:1d(2+1)2n
2:1o(4+1)3d
3:3d(2+1)4n
4:3o(4+1)5d
5:5o(3+1)6d
6:6o(2+1)7d
7:7d(2+1)8n
8:7o(4+1)9d
9:9o(3+1)10d
10:10d(2+1)11n
11:10o(4+1)12d
12:5o(6+1)13d
13:13o(2+1)14d
14:14d(2+1)15n
15:14o(4+1)16d
16:16o(3+1)17d
17:17d(2+1)18n
18:17o(4+1)19d
19:13o(6+1)20d
20:20d(2+1)21n
21:20o(4+1)22d
22:22o(3+1)23d
23:23d(2+1)24n
24:23o(4+1)25d
GLYCAN END

GLYCAN START
GLYCANID=14302
GLYCAN_CODE=
GLYCAN_COMPOSITION=(HexNAc)6(Hex)7(Fuc)5
GLYCAN_MASS=3083.1309
GLYCAN_TAXON=Others
RES
1b:b-dglc-HEX-1:5
2s:n-acetyl
3b:b-dglc-HEX-1:5
4s:n-acetyl
5b:b-dman-HEX-1:5
6b:a-dman-HEX-1:5
7b:b-dglc-HEX-1:5
8s:n-acetyl
9b:a-lgal-HEX-1:5|6:d
10b:b-dgal-HEX-1:5
11b:b-dglc-HEX-1:5
12s:n-acetyl
13b:a-lgal-HEX-1:5|6:d
14b:b-dgal-HEX-1:5
15b:a-dman-HEX-1:5
16b:b-dglc-HEX-1:5
17s:n-acetyl
18b:a-lgal-HEX-1:5|6:d
19b:b-dgal-HEX-1:5
20b:b-dglc-HEX-1:5
21s:n-acetyl
22b:a-lgal-HEX-1:5|6:d
23b:b-dgal-HEX-1:5
24b:a-lgal-HEX-1:5|6:d
LIN
1:1d(2+1)2n
2:1o(4+1)3d
3:3d(2+1)4n
4:3o(4+1)5d
5:5o(3+1)6d
6:6o(2+1)7d
7:7d(2+1)8n
8:7o(3+1)9d
9:7o(4+1)10d
10:10o(3+1)11d
11:11d(2+1)12n
12:11o(3+1)13d
13:11o(4+1)14d
14:5o(6+1)15d
15:15o(2+1)16d
16:16d(2+1)17n
17:16o(3+1)18d
18:16o(4+1)19d
19:19o(3+1)20d
20:20d(2+1)21n
21:20o(3+1)22d
22:20o(4+1)23d
23:1o(6+1)24d
GLYCAN END

GLYCAN START
GLYCANID=14310
GLYCAN_CODE=
GLYCAN_COMPOSITION=(HexNAc)6(Hex)7(Fuc)4(NeuAc)1
GLYCAN_MASS=3228.169
GLYCAN_TAXON=Others
RES
1b:b-dglc-HEX-1:5
2s:n-acetyl
3b:b-dglc-HEX-1:5
4s:n-acetyl
5b:b-dman-HEX-1:5
6b:a-dman-HEX-1:5
7b:b-dglc-HEX-1:5
8s:n-acetyl
9b:b-dgal-HEX-1:5
10b:a-dgro-dgal-NON-2:6|1:a|2:keto|3:d
11s:n-acetyl
12b:b-dglc-HEX-1:5
13s:n-acetyl
14b:a-lgal-HEX-1:5|6:d
15b:b-dgal-HEX-1:5
16b:a-dman-HEX-1:5
17b:b-dglc-HEX-1:5
18s:n-acetyl
19b:a-lgal-HEX-1:5|6:d
20b:b-dgal-HEX-1:5
21b:b-dglc-HEX-1:5
22s:n-acetyl
23b:a-lgal-HEX-1:5|6:d
24b:b-dgal-HEX-1:5
25b:a-lgal-HEX-1:5|6:d
LIN
1:1d(2+1)2n
2:1o(4+1)3d
3:3d(2+1)4n
4:3o(4+1)5d
5:5o(3+1)6d
6:6o(2+1)7d
7:7d(2+1)8n
8:7o(4+1)9d
9:9o(6+2)10d
10:10d(5+1)11n
11:6o(4+1)12d
12:12d(2+1)13n
13:12o(3+1)14d
14:12o(4+1)15d
15:5o(6+1)16d
16:16o(2+1)17d
17:17d(2+1)18n
18:17o(3+1)19d
19:17o(4+1)20d
20:16o(6+1)21d
21:21d(2+1)22n
22:21o(3+1)23d
23:21o(4+1)24d
24:1o(6+1)25d
GLYCAN END

GLYCAN START
GLYCANID=14470
GLYCAN_CODE=
GLYCAN_COMPOSITION=(HexNAc)8(Hex)9(Fuc)1
GLYCAN_MASS=3229.1648
GLYCAN_TAXON=Others
RES
1b:b-dglc-HEX-1:5
2s:n-acetyl
3b:b-dglc-HEX-1:5
4s:n-acetyl
5b:b-dman-HEX-1:5
6b:a-dman-HEX-1:5
7b:b-dglc-HEX-1:5
8s:n-acetyl
9b:b-dgal-HEX-1:5
10b:b-dglc-HEX-1:5
11s:n-acetyl
12b:b-dgal-HEX-1:5
13b:b-dglc-HEX-1:5
14s:n-acetyl
15b:b-dgal-HEX-1:5
16b:b-dglc-HEX-1:5
17s:n-acetyl
18b:b-dgal-HEX-1:5
19b:a-dman-HEX-1:5
20b:b-dglc-HEX-1:5
21s:n-acetyl
22b:b-dgal-HEX-1:5
23b:b-dglc-HEX-1:5
24s:n-acetyl
25b:b-dgal-HEX-1:5
26b:a-lgal-HEX-1:5|6:d
LIN
1:1d(2+1)2n
2:1o(4+1)3d
3:3d(2+1)4n
4:3o(4+1)5d
5:5o(3+1)6d
6:6o(2+1)7d
7:7d(2+1)8n
8:7o(4+1)9d
9:9o(2+1)10d
10:10d(2+1)11n
11:10o(4+1)12d
12:6o(4+1)13d
13:13d(2+1)14n
14:13o(4+1)15d
15:15o(2+1)16d
16:16d(2+1)17n
17:16o(4+1)18d
18:5o(6+1)19d
19:19o(2+1)20d
20:20d(2+1)21n
21:20o(4+1)22d
22:22o(2+1)23d
23:23d(2+1)24n
24:23o(4+1)25d
25:1o(6+1)26d
GLYCAN END

GLYCAN START
GLYCANID=13747
GLYCAN_CODE=
GLYCAN_COMPOSITION=(HexNAc)6(Hex)7(Fuc)1(NeuAc)3
GLYCAN_MASS=3372.1875
GLYCAN_TAXON=Others
RES
1b:b-dglc-HEX-1:5
2s:n-acetyl
3b:b-dglc-HEX-1:5
4s:n-acetyl
5b:b-dman-HEX-1:5
6b:a-dman-HEX-1:5
7b:b-dglc-HEX-1:5
8s:n-acetyl
9b:b-dgal-HEX-1:5
10b:a-dgro-dgal-NON-2:6|1:a|2:keto|3:d
11s:n-acetyl
12b:b-dglc-HEX-1:5
13s:n-acetyl
14b:b-dgal-HEX-1:5
15b:a-dgro-dgal-NON-2:6|1:a|2:keto|3:d
16s:n-acetyl
17b:a-dman-HEX-1:5
18b:b-dglc-HEX-1:5
19s:n-acetyl
20b:b-dgal-HEX-1:5
21b:a-dgro-dgal-NON-2:6|1:a|2:keto|3:d
22s:n-acetyl
23b:b-dglc-HEX-1:5
24s:n-acetyl
25b:b-dgal-HEX-1:5
26b:a-lgal-HEX-1:5|6:d
LIN
1:1d(2+1)2n
2:1o(4+1)3d
3:3d(2+1)4n
4:3o(4+1)5d
5:5o(3+1)6d
6:6o(2+1)7d
7:7d(2+1)8n
8:7o(4+1)9d
9:9o(3+2)10d
10:10d(5+1)11n
11:6o(4+1)12d
12:12d(2+1)13n
13:12o(4+1)14d
14:14o(3+2)15d
15:15d(5+1)16n
16:5o(6+1)17d
17:17o(2+1)18d
18:18d(2+1)19n
19:18o(4+1)20d
20:20o(3+2)21d
21:21d(5+1)22n
22:17o(6+1)23d
23:23d(2+1)24n
24:23o(4+1)25d
25:1o(6+1)26d
GLYCAN END

GLYCAN START
GLYCANID=31267
GLYCAN_CODE=
GLYCAN_COMPOSITION=(HexNAc)7(Hex)8(Fuc)1(NeuAc)1
GLYCAN_MASS=3155.1284
GLYCAN_TAXON=Others
RES
1b:x-dglc-HEX-1:5
2s:n-acetyl
3b:b-dglc-HEX-1:5
4s:n-acetyl
5b:b-dman-HEX-1:5
6b:a-dman-HEX-1:5
7b:b-dglc-HEX-1:5
8s:n-acetyl
9b:b-dgal-HEX-1:5
10b:a-dgro-dgal-NON-2:6|1:a|2:keto|3:d
11s:n-acetyl
12b:b-dglc-HEX-1:5
13s:n-acetyl
14b:b-dgal-HEX-1:5
15b:a-dman-HEX-1:5
16b:b-dglc-HEX-1:5
17s:n-acetyl
18b:b-dgal-HEX-1:5
19b:b-dglc-HEX-1:5
20s:n-acetyl
21b:b-dgal-HEX-1:5
22b:b-dglc-HEX-1:5
23s:n-acetyl
24b:b-dgal-HEX-1:5
25b:a-lgal-HEX-1:5|6:d
LIN
1:1d(2+1)2n
2:1o(4+1)3d
3:3d(2+1)4n
4:3o(4+1)5d
5:5o(3+1)6d
6:6o(2+1)7d
7:7d(2+1)8n
8:7o(4+1)9d
9:9o(3|6+2)10d
10:10d(5+1)11n
11:6o(4+1)12d
12:12d(2+1)13n
13:12o(4+1)14d
14:5o(6+1)15d
15:15o(2+1)16d
16:16d(2+1)17n
17:16o(4+1)18d
18:18o(3+1)19d
19:19d(2+1)20n
20:19o(4+1)21d
21:15o(6+1)22d
22:22d(2+1)23n
23:22o(4+1)24d
24:1o(6+1)25d
GLYCAN END

GLYCAN START
GLYCANID=13864
GLYCAN_CODE=
GLYCAN_COMPOSITION=(HexNAc)7(Hex)8(Fuc)1(NeuAc)3
GLYCAN_MASS=3737.3193
GLYCAN_TAXON=Others
RES
1b:b-dglc-HEX-1:5
2s:n-acetyl
3b:b-dglc-HEX-1:5
4s:n-acetyl
5b:b-dman-HEX-1:5
6b:a-dman-HEX-1:5
7b:b-dglc-HEX-1:5
8s:n-acetyl
9b:b-dgal-HEX-1:5
10b:a-dgro-dgal-NON-2:6|1:a|2:keto|3:d
11s:n-acetyl
12b:b-dglc-HEX-1:5
13s:n-acetyl
14b:b-dgal-HEX-1:5
15b:a-dgro-dgal-NON-2:6|1:a|2:keto|3:d
16s:n-acetyl
17b:a-dman-HEX-1:5
18b:b-dglc-HEX-1:5
19s:n-acetyl
20b:b-dgal-HEX-1:5
21b:b-dglc-HEX-1:5
22s:n-acetyl
23b:b-dgal-HEX-1:5
24b:b-dglc-HEX-1:5
25s:n-acetyl
26b:b-dgal-HEX-1:5
27b:a-dgro-dgal-NON-2:6|1:a|2:keto|3:d
28s:n-acetyl
29b:a-lgal-HEX-1:5|6:d
LIN
1:1d(2+1)2n
2:1o(4+1)3d
3:3d(2+1)4n
4:3o(4+1)5d
5:5o(3+1)6d
6:6o(2+1)7d
7:7d(2+1)8n
8:7o(4+1)9d
9:9o(3+2)10d
10:10d(5+1)11n
11:6o(4+1)12d
12:12d(2+1)13n
13:12o(4+1)14d
14:14o(3+2)15d
15:15d(5+1)16n
16:5o(6+1)17d
17:17o(2+1)18d
18:18d(2+1)19n
19:18o(4+1)20d
20:20o(3+1)21d
21:21d(2+1)22n
22:21o(4+1)23d
23:17o(6+1)24d
24:24d(2+1)25n
25:24o(4+1)26d
26:26o(3+2)27d
27:27d(5+1)28n
28:1o(6+1)29d
GLYCAN END

GLYCAN START
GLYCANID=30733
GLYCAN_CODE=
GLYCAN_COMPOSITION=(HexNAc)7(Hex)8(Fuc)1(NeuAc)2(NeuGc)1
GLYCAN_MASS=3753.314
GLYCAN_TAXON=Others
RES
1b:x-dglc-HEX-1:5
2s:n-acetyl
3b:b-dglc-HEX-1:5
4s:n-acetyl
5b:b-dman-HEX-1:5
6b:a-dman-HEX-1:5
7b:b-dglc-HEX-1:5
8s:n-acetyl
9b:b-dgal-HEX-1:5
10b:a-dgal-HEX-1:5
11b:b-dglc-HEX-1:5
12s:n-acetyl
13b:b-dgal-HEX-1:5
14b:a-dgro-dgal-NON-2:6|1:a|2:keto|3:d
15s:n-glycolyl
16b:b-dglc-HEX-1:5
17s:n-acetyl
18b:a-dman-HEX-1:5
19b:b-dglc-HEX-1:5
20s:n-acetyl
21b:b-dgal-HEX-1:5
22b:a-dgro-dgal-NON-2:6|1:a|2:keto|3:d
23s:n-acetyl
24b:b-dglc-HEX-1:5
25s:n-acetyl
26b:b-dgal-HEX-1:5
27b:a-dgro-dgal-NON-2:6|1:a|2:keto|3:d
28s:n-acetyl
29b:a-lgal-HEX-1:5|6:d
LIN
1:1d(2+1)2n
2:1o(4+1)3d
3:3d(2+1)4n
4:3o(4+1)5d
5:5o(3+1)6d
6:6o(2+1)7d
7:7d(2+1)8n
8:7o(4+1)9d
9:9o(3+1)10d
10:6o(4+1)11d
11:11d(2+1)12n
12:11o(4+1)13d
13:13o(3|6+2)14d
14:14d(5+1)15n
15:5o(4+1)16d
16:16d(2+1)17n
17:5o(6+1)18d
18:18o(2+1)19d
19:19d(2+1)20n
20:19o(4+1)21d
21:21o(3|6+2)22d
22:22d(5+1)23n
23:18o(6+1)24d
24:24d(2+1)25n
25:24o(4+1)26d
26:26o(3|6+2)27d
27:27d(5+1)28n
28:1o(6+1)29d
GLYCAN END

GLYCAN START
GLYCANID=30735
GLYCAN_CODE=
GLYCAN_COMPOSITION=(HexNAc)7(Hex)8(Fuc)1(NeuAc)1(NeuGc)2
GLYCAN_MASS=3769.3088
GLYCAN_TAXON=Others
RES
1b:x-dglc-HEX-1:5
2s:n-acetyl
3b:b-dglc-HEX-1:5
4s:n-acetyl
5b:b-dman-HEX-1:5
6b:a-dman-HEX-1:5
7b:b-dglc-HEX-1:5
8s:n-acetyl
9b:b-dgal-HEX-1:5
10b:a-dgal-HEX-1:5
11b:b-dglc-HEX-1:5
12s:n-acetyl
13b:b-dgal-HEX-1:5
14b:a-dgro-dgal-NON-2:6|1:a|2:keto|3:d
15s:n-glycolyl
16b:b-dglc-HEX-1:5
17s:n-acetyl
18b:a-dman-HEX-1:5
19b:b-dglc-HEX-1:5
20s:n-acetyl
21b:b-dgal-HEX-1:5
22b:a-dgro-dgal-NON-2:6|1:a|2:keto|3:d
23s:n-glycolyl
24b:b-dglc-HEX-1:5
25s:n-acetyl
26b:b-dgal-HEX-1:5
27b:a-dgro-dgal-NON-2:6|1:a|2:keto|3:d
28s:n-acetyl
29b:a-lgal-HEX-1:5|6:d
LIN
1:1d(2+1)2n
2:1o(4+1)3d
3:3d(2+1)4n
4:3o(4+1)5d
5:5o(3+1)6d
6:6o(2+1)7d
7:7d(2+1)8n
8:7o(4+1)9d
9:9o(3+1)10d
10:6o(4+1)11d
11:11d(2+1)12n
12:11o(4+1)13d
13:13o(3|6+2)14d
14:14d(5+1)15n
15:5o(4+1)16d
16:16d(2+1)17n
17:5o(6+1)18d
18:18o(2+1)19d
19:19d(2+1)20n
20:19o(4+1)21d
21:21o(3|6+2)22d
22:22d(5+1)23n
23:18o(6+1)24d
24:24d(2+1)25n
25:24o(4+1)26d
26:26o(3|6+2)27d
27:27d(5+1)28n
28:1o(6+1)29d
GLYCAN END

GLYCAN START
GLYCANID=31323
GLYCAN_CODE=
GLYCAN_COMPOSITION=(HexNAc)7(Hex)8(Fuc)1(NeuAc)4
GLYCAN_MASS=4028.4148
GLYCAN_TAXON=Others
RES
1b:x-dglc-HEX-1:5
2s:n-acetyl
3b:b-dglc-HEX-1:5
4s:n-acetyl
5b:b-dman-HEX-1:5
6b:a-dman-HEX-1:5
7b:b-dglc-HEX-1:5
8s:n-acetyl
9b:b-dgal-HEX-1:5
10b:a-dgro-dgal-NON-2:6|1:a|2:keto|3:d
11s:n-acetyl
12b:b-dglc-HEX-1:5
13s:n-acetyl
14b:b-dgal-HEX-1:5
15b:a-dgro-dgal-NON-2:6|1:a|2:keto|3:d
16s:n-acetyl
17b:a-dman-HEX-1:5
18b:b-dglc-HEX-1:5
19s:n-acetyl
20b:b-dgal-HEX-1:5
21b:b-dglc-HEX-1:5
22s:n-acetyl
23b:b-dgal-HEX-1:5
24b:a-dgro-dgal-NON-2:6|1:a|2:keto|3:d
25s:n-acetyl
26b:b-dglc-HEX-1:5
27s:n-acetyl
28b:b-dgal-HEX-1:5
29b:a-dgro-dgal-NON-2:6|1:a|2:keto|3:d
30s:n-acetyl
31b:a-lgal-HEX-1:5|6:d
LIN
1:1d(2+1)2n
2:1o(4+1)3d
3:3d(2+1)4n
4:3o(4+1)5d
5:5o(3+1)6d
6:6o(2+1)7d
7:7d(2+1)8n
8:7o(4+1)9d
9:9o(3|6+2)10d
10:10d(5+1)11n
11:6o(4+1)12d
12:12d(2+1)13n
13:12o(4+1)14d
14:14o(3|6+2)15d
15:15d(5+1)16n
16:5o(6+1)17d
17:17o(2+1)18d
18:18d(2+1)19n
19:18o(4+1)20d
20:17o(4+1)21d
21:21d(2+1)22n
22:21o(4+1)23d
23:23o(3|6+2)24d
24:24d(5+1)25n
25:17o(6+1)26d
26:26d(2+1)27n
27:26o(4+1)28d
28:28o(3|6+2)29d
29:29d(5+1)30n
30:1o(6+1)31d
GLYCAN END

GLYCAN START
GLYCANID=31560
GLYCAN_CODE=
GLYCAN_COMPOSITION=(HexNAc)8(Hex)9(Fuc)1(NeuAc)4
GLYCAN_MASS=4393.547
GLYCAN_TAXON=Others
RES
1b:x-dglc-HEX-1:5
2s:n-acetyl
3b:b-dglc-HEX-1:5
4s:n-acetyl
5b:b-dman-HEX-1:5
6b:a-dman-HEX-1:5
7b:b-dglc-HEX-1:5
8s:n-acetyl
9b:b-dgal-HEX-1:5
10b:a-dgal-HEX-1:5
11b:b-dglc-HEX-1:5
12s:n-acetyl
13b:b-dgal-HEX-1:5
14b:a-dgro-dgal-NON-2:6|1:a|2:keto|3:d
15s:n-acetyl
16b:b-dglc-HEX-1:5
17s:n-acetyl
18b:a-dman-HEX-1:5
19b:b-dglc-HEX-1:5
20s:n-acetyl
21b:b-dgal-HEX-1:5
22b:b-dglc-HEX-1:5
23s:n-acetyl
24b:b-dgal-HEX-1:5
25b:a-dgro-dgal-NON-2:6|1:a|2:keto|3:d
26s:n-acetyl
27b:a-dgro-dgal-NON-2:6|1:a|2:keto|3:d
28s:n-acetyl
29b:b-dglc-HEX-1:5
30s:n-acetyl
31b:b-dgal-HEX-1:5
32b:a-dgro-dgal-NON-2:6|1:a|2:keto|3:d
33s:n-acetyl
34b:a-lgal-HEX-1:5|6:d
LIN
1:1d(2+1)2n
2:1o(4+1)3d
3:3d(2+1)4n
4:3o(4+1)5d
5:5o(3+1)6d
6:6o(2+1)7d
7:7d(2+1)8n
8:7o(4+1)9d
9:9o(3+1)10d
10:6o(4+1)11d
11:11d(2+1)12n
12:11o(4+1)13d
13:13o(3|6+2)14d
14:14d(5+1)15n
15:5o(4+1)16d
16:16d(2+1)17n
17:5o(6+1)18d
18:18o(2+1)19d
19:19d(2+1)20n
20:19o(4+1)21d
21:21o(3+1)22d
22:22d(2+1)23n
23:22o(4+1)24d
24:24o(3|6+2)25d
25:25d(5+1)26n
26:25o(8+2)27d
27:27d(5+1)28n
28:18o(6+1)29d
29:29d(2+1)30n
30:29o(4+1)31d
31:31o(3|6+2)32d
32:32d(5+1)33n
33:1o(6+1)34d
GLYCAN END

GLYCAN START
GLYCANID=14736
GLYCAN_CODE=
GLYCAN_COMPOSITION=(HexNAc)3(Hex)5(Fuc)1
GLYCAN_MASS=1565.558
GLYCAN_TAXON=Others
RES
1b:b-dglc-HEX-1:5
2s:n-acetyl
3b:b-dglc-HEX-1:5
4s:n-acetyl
5b:b-dman-HEX-1:5
6b:a-dman-HEX-1:5
7b:b-dglc-HEX-1:5
8s:n-acetyl
9b:b-dgal-HEX-1:5
10b:a-dman-HEX-1:5
11b:a-dman-HEX-1:5
12b:a-lgal-HEX-1:5|6:d
LIN
1:1d(2+1)2n
2:1o(4+1)3d
3:3d(2+1)4n
4:3o(4+1)5d
5:5o(3+1)6d
6:6o(2+1)7d
7:7d(2+1)8n
8:7o(4+1)9d
9:5o(6+1)10d
10:10o(3+1)11d
11:1o(6+1)12d
GLYCAN END

GLYCAN START
GLYCANID=1080
GLYCAN_CODE=
GLYCAN_COMPOSITION=(HexNAc)5(Hex)4
GLYCAN_MASS=1663.607
GLYCAN_TAXON=Others
RES
1b:x-dglc-HEX-x:x
2s:n-acetyl
3b:b-dglc-HEX-1:5
4s:n-acetyl
5b:b-dman-HEX-1:5
6b:a-dman-HEX-1:5
7b:b-dglc-HEX-1:5
8s:n-acetyl
9b:b-dglc-HEX-1:5
10s:n-acetyl
11b:b-dglc-HEX-1:5
12s:n-acetyl
13b:a-dman-HEX-1:5
14b:a-dman-HEX-1:5
LIN
1:1d(2+1)2n
2:1o(4+1)3d
3:3d(2+1)4n
4:3o(4+1)5d
5:5o(3+1)6d
6:6o(2+1)7d
7:7d(2+1)8n
8:6o(4+1)9d
9:9d(2+1)10n
10:5o(4+1)11d
11:11d(2+1)12n
12:5o(6+1)13d
13:13o(3+1)14d
GLYCAN END

GLYCAN START
GLYCANID=10137
GLYCAN_CODE=
GLYCAN_COMPOSITION=(HexNAc)4(Hex)5(Fuc)2
GLYCAN_MASS=1914.695
GLYCAN_TAXON=Others
RES
1b:b-dglc-HEX-1:5
2s:n-acetyl
3b:b-dglc-HEX-1:5
4s:n-acetyl
5b:b-dman-HEX-1:5
6b:a-dman-HEX-1:5
7b:b-dglc-HEX-1:5
8s:n-acetyl
9b:a-lgal-HEX-1:5|6:d
10b:b-dgal-HEX-1:5
11b:a-dman-HEX-1:5
12b:b-dglc-HEX-1:5
13s:n-acetyl
14b:b-dgal-HEX-1:5
15b:a-lgal-HEX-1:5|6:d
LIN
1:1d(2+1)2n
2:1o(4+1)3d
3:3d(2+1)4n
4:3o(4+1)5d
5:5o(3+1)6d
6:6o(2+1)7d
7:7d(2+1)8n
8:7o(3+1)9d
9:7o(4+1)10d
10:5o(6+1)11d
11:11o(2+1)12d
12:12d(2+1)13n
13:12o(4+1)14d
14:1o(6+1)15d
GLYCAN END

GLYCAN START
GLYCANID=32347
GLYCAN_CODE=
GLYCAN_COMPOSITION=(HexNAc)4(Hex)4(Fuc)2(NeuAc)1
GLYCAN_MASS=2043.7379
GLYCAN_TAXON=Others
RES
1b:x-dglc-HEX-1:5
2s:n-acetyl
3b:b-dglc-HEX-1:5
4s:n-acetyl
5b:b-dman-HEX-1:5
6b:a-dman-HEX-1:5
7b:b-dglc-HEX-1:5
8s:n-acetyl
9b:b-dgal-HEX-1:5
10b:a-dgro-dgal-NON-2:6|1:a|2:keto|3:d
11s:n-acetyl
12b:a-dman-HEX-1:5
13b:b-dglc-HEX-1:5
14s:n-acetyl
15b:a-lgal-HEX-1:5|6:d
16b:a-lgal-HEX-1:5|6:d
LIN
1:1d(2+1)2n
2:1o(4+1)3d
3:3d(2+1)4n
4:3o(4+1)5d
5:5o(3+1)6d
6:6o(2+1)7d
7:7d(2+1)8n
8:7o(4+1)9d
9:9o(6+2)10d
10:10d(5+1)11n
11:5o(6+1)12d
12:12o(2+1)13d
13:13d(2+1)14n
14:13o(3+1)15d
15:1o(6+1)16d
GLYCAN END

GLYCAN START
GLYCANID=10673
GLYCAN_CODE=
GLYCAN_COMPOSITION=(HexNAc)4(Hex)5(Fuc)1(NeuAc)1
GLYCAN_MASS=2059.733
GLYCAN_TAXON=Others
RES
1b:x-dglc-HEX-x:x
2s:n-acetyl
3b:b-dglc-HEX-1:5
4s:n-acetyl
5b:b-dman-HEX-1:5
6b:a-dman-HEX-1:5
7b:b-dglc-HEX-1:5
8s:n-acetyl
9b:b-dgal-HEX-1:5
10b:a-dgro-dgal-NON-2:6|1:a|2:keto|3:d
11s:n-acetyl
12b:a-dman-HEX-1:5
13b:b-dglc-HEX-1:5
14s:n-acetyl
15b:b-dgal-HEX-1:5
16b:a-lgal-HEX-1:5|6:d
LIN
1:1d(2+1)2n
2:1o(4+1)3d
3:3d(2+1)4n
4:3o(4+1)5d
5:5o(3+1)6d
6:6o(2+1)7d
7:7d(2+1)8n
8:7o(4+1)9d
9:9o(3+2)10d
10:10d(5+1)11n
11:5o(6+1)12d
12:12o(4+1)13d
13:13d(2+1)14n
14:13o(4+1)15d
15:1o(6+1)16d
GLYCAN END

GLYCAN START
GLYCANID=38270
GLYCAN_CODE=
GLYCAN_COMPOSITION=(HexNAc)4(Hex)4(Fuc)2(NeuGc)1
GLYCAN_MASS=2059.7327
GLYCAN_TAXON=Others
RES
1b:b-dglc-HEX-1:5
2s:n-acetyl
3b:b-dglc-HEX-1:5
4s:n-acetyl
5b:b-dman-HEX-1:5
6b:a-dman-HEX-1:5
7b:b-dglc-HEX-1:5
8s:n-acetyl
9b:b-dgal-HEX-1:5
10b:a-dgro-dgal-NON-2:6|1:a|2:keto|3:d
11s:n-glycolyl
12b:a-dman-HEX-1:5
13b:b-dglc-HEX-1:5
14s:n-acetyl
15b:a-lgal-HEX-1:5|6:d
16b:a-lgal-HEX-1:5|6:d
LIN
1:1d(2+1)2n
2:1o(4+1)3d
3:3d(2+1)4n
4:3o(4+1)5d
5:5o(3+1)6d
6:6o(2+1)7d
7:7d(2+1)8n
8:7o(4+1)9d
9:9o(6+2)10d
10:10d(5+1)11n
11:5o(6+1)12d
12:12o(2+1)13d
13:13d(2+1)14n
14:13o(3+1)15d
15:1o(6+1)16d
GLYCAN END

GLYCAN START
GLYCANID=14475
GLYCAN_CODE=
GLYCAN_COMPOSITION=(HexNAc)4(Hex)5(Fuc)3
GLYCAN_MASS=2060.7522
GLYCAN_TAXON=Others
RES
1b:b-dglc-HEX-1:5
2s:n-acetyl
3b:b-dglc-HEX-1:5
4s:n-acetyl
5b:b-dman-HEX-1:5
6b:a-dman-HEX-1:5
7b:b-dglc-HEX-1:5
8s:n-acetyl
9b:b-dgal-HEX-1:5
10b:a-lgal-HEX-1:5|6:d
11b:a-dman-HEX-1:5
12b:b-dglc-HEX-1:5
13s:n-acetyl
14b:b-dgal-HEX-1:5
15b:a-lgal-HEX-1:5|6:d
16b:a-lgal-HEX-1:5|6:d
LIN
1:1d(2+1)2n
2:1o(4+1)3d
3:3d(2+1)4n
4:3o(4+1)5d
5:5o(3+1)6d
6:6o(2+1)7d
7:7d(2+1)8n
8:7o(3+1)9d
9:9o(2+1)10d
10:5o(6+1)11d
11:11o(2+1)12d
12:12d(2+1)13n
13:12o(3+1)14d
14:14o(2+1)15d
15:1o(6+1)16d
GLYCAN END

GLYCAN START
GLYCANID=38351
GLYCAN_CODE=
GLYCAN_COMPOSITION=(HexNAc)5(Hex)4(Fuc)1(NeuAc)1
GLYCAN_MASS=2100.7598
GLYCAN_TAXON=Others
RES
1b:b-dglc-HEX-1:5
2s:n-acetyl
3b:b-dglc-HEX-1:5
4s:n-acetyl
5b:b-dman-HEX-1:5
6b:a-dman-HEX-1:5
7b:b-dglc-HEX-1:5
8s:n-acetyl
9b:b-dgal-HEX-1:5
10b:a-dgro-dgal-NON-2:6|1:a|2:keto|3:d
11s:n-acetyl
12b:b-dglc-HEX-1:5
13s:n-acetyl
14b:a-dman-HEX-1:5
15b:b-dglc-HEX-1:5
16s:n-acetyl
17b:a-lgal-HEX-1:5|6:d
LIN
1:1d(2+1)2n
2:1o(4+1)3d
3:3d(2+1)4n
4:3o(4+1)5d
5:5o(3+1)6d
6:6o(2+1)7d
7:7d(2+1)8n
8:7o(4+1)9d
9:9o(6+2)10d
10:10d(5+1)11n
11:6o(4+1)12d
12:12d(2+1)13n
13:5o(6+1)14d
14:14o(2+1)15d
15:15d(2+1)16n
16:1o(6+1)17d
GLYCAN END

GLYCAN START
GLYCANID=10062
GLYCAN_CODE=
GLYCAN_COMPOSITION=(HexNAc)5(Hex)6(Fuc)1
GLYCAN_MASS=2133.7693
GLYCAN_TAXON=Others
RES
1b:a-dglc-HEX-1:5
2s:n-acetyl
3b:b-dglc-HEX-1:5
4s:n-acetyl
5b:b-dman-HEX-1:5
6b:a-dman-HEX-1:5
7b:b-dglc-HEX-1:5
8s:n-acetyl
9b:a-dgal-HEX-1:5
10b:a-dman-HEX-1:5
11b:b-dglc-HEX-1:5
12s:n-acetyl
13b:a-dgal-HEX-1:5
14b:b-dglc-HEX-1:5
15s:n-acetyl
16b:a-dgal-HEX-1:5
17b:a-lgal-HEX-1:5|6:d
LIN
1:1d(2+1)2n
2:1o(4+1)3d
3:3d(2+1)4n
4:3o(4+1)5d
5:5o(3+1)6d
6:6o(2+1)7d
7:7d(2+1)8n
8:7o(4+1)9d
9:5o(6+1)10d
10:10o(2+1)11d
11:11d(2+1)12n
12:11o(4+1)13d
13:10o(4+1)14d
14:14d(2+1)15n
15:14o(4+1)16d
16:1o(6+1)17d
GLYCAN END

GLYCAN START
GLYCANID=13783
GLYCAN_CODE=
GLYCAN_COMPOSITION=(HexNAc)6(Hex)4(Fuc)2
GLYCAN_MASS=2158.8013
GLYCAN_TAXON=Others
RES
1b:b-dglc-HEX-1:5
2s:n-acetyl
3b:b-dglc-HEX-1:5
4s:n-acetyl
5b:b-dman-HEX-1:5
6b:a-dman-HEX-1:5
7b:b-dglc-HEX-1:5
8s:n-acetyl
9b:b-dglc-HEX-1:5
10s:n-acetyl
11b:b-dgal-HEX-1:5
12b:a-lgal-HEX-1:5|6:d
13b:b-dglc-HEX-1:5
14s:n-acetyl
15b:a-dman-HEX-1:5
16b:b-dglc-HEX-1:5
17s:n-acetyl
18b:a-lgal-HEX-1:5|6:d
LIN
1:1d(2+1)2n
2:1o(4+1)3d
3:3d(2+1)4n
4:3o(4+1)5d
5:5o(3+1)6d
6:6o(2+1)7d
7:7d(2+1)8n
8:6o(4+1)9d
9:9d(2+1)10n
10:9o(3+1)11d
11:11o(2+1)12d
12:5o(4+1)13d
13:13d(2+1)14n
14:5o(6+1)15d
15:15o(2+1)16d
16:16d(2+1)17n
17:1o(6+1)18d
GLYCAN END

GLYCAN START
GLYCANID=32348
GLYCAN_CODE=
GLYCAN_COMPOSITION=(HexNAc)4(Hex)5(Fuc)2(NeuAc)1
GLYCAN_MASS=2205.7903
GLYCAN_TAXON=Others
RES
1b:x-dglc-HEX-1:5
2s:n-acetyl
3b:b-dglc-HEX-1:5
4s:n-acetyl
5b:b-dman-HEX-1:5
6b:a-dman-HEX-1:5
7b:b-dglc-HEX-1:5
8s:n-acetyl
9b:b-dgal-HEX-1:5
10b:a-dgro-dgal-NON-2:6|1:a|2:keto|3:d
11s:n-acetyl
12b:a-dman-HEX-1:5
13b:b-dglc-HEX-1:5
14s:n-acetyl
15b:b-dgal-HEX-1:5
16b:a-lgal-HEX-1:5|6:d
17b:a-lgal-HEX-1:5|6:d
LIN
1:1d(2+1)2n
2:1o(4+1)3d
3:3d(2+1)4n
4:3o(4+1)5d
5:5o(3+1)6d
6:6o(2+1)7d
7:7d(2+1)8n
8:7o(4+1)9d
9:9o(6+2)10d
10:10d(5+1)11n
11:5o(6+1)12d
12:12o(2+1)13d
13:13d(2+1)14n
14:13o(4+1)15d
15:15o(6+1)16d
16:1o(6+1)17d
GLYCAN END

GLYCAN START
GLYCANID=14078
GLYCAN_CODE=
GLYCAN_COMPOSITION=(HexNAc)5(Hex)4(Fuc)2(NeuAc)1
GLYCAN_MASS=2246.8174
GLYCAN_TAXON=Others
RES
1b:b-dglc-HEX-1:5
2s:n-acetyl
3b:b-dglc-HEX-1:5
4s:n-acetyl
5b:b-dman-HEX-1:5
6b:a-dman-HEX-1:5
7b:b-dglc-HEX-1:5
8s:n-acetyl
9b:a-lgal-HEX-1:5|6:d
10b:b-dgal-HEX-1:5
11s:n-acetyl
12b:a-dman-HEX-1:5
13b:b-dglc-HEX-1:5
14s:n-acetyl
15b:b-dgal-HEX-1:5
16b:a-dgro-dgal-NON-2:6|1:a|2:keto|3:d
17s:n-acetyl
18b:a-lgal-HEX-1:5|6:d
LIN
1:1d(2+1)2n
2:1o(4+1)3d
3:3d(2+1)4n
4:3o(4+1)5d
5:5o(3+1)6d
6:6o(2+1)7d
7:7d(2+1)8n
8:7o(3+1)9d
9:7o(4+1)10d
10:10d(2+1)11n
11:5o(6+1)12d
12:12o(2+1)13d
13:13d(2+1)14n
14:13o(4+1)15d
15:15o(3+2)16d
16:16d(5+1)17n
17:1o(6+1)18d
GLYCAN END

GLYCAN START
GLYCANID=38204
GLYCAN_CODE=
GLYCAN_COMPOSITION=(HexNAc)5(Hex)4(Fuc)2(NeuGc)1
GLYCAN_MASS=2262.8123
GLYCAN_TAXON=Others
RES
1b:b-dglc-HEX-1:5
2s:n-acetyl
3b:b-dglc-HEX-1:5
4s:n-acetyl
5b:b-dman-HEX-1:5
6b:a-dman-HEX-1:5
7b:b-dglc-HEX-1:5
8s:n-acetyl
9b:a-lgal-HEX-1:5|6:d
10b:b-dgal-HEX-1:5
11s:n-acetyl
12b:a-dman-HEX-1:5
13b:b-dglc-HEX-1:5
14s:n-acetyl
15b:b-dgal-HEX-1:5
16b:a-dgro-dgal-NON-2:6|1:a|2:keto|3:d
17s:n-glycolyl
18b:a-lgal-HEX-1:5|6:d
LIN
1:1d(2+1)2n
2:1o(4+1)3d
3:3d(2+1)4n
4:3o(4+1)5d
5:5o(3+1)6d
6:6o(2+1)7d
7:7d(2+1)8n
8:7o(3+1)9d
9:7o(4+1)10d
10:10d(2+1)11n
11:5o(6+1)12d
12:12o(2+1)13d
13:13d(2+1)14n
14:13o(4+1)15d
15:15o(3+2)16d
16:16d(5+1)17n
17:1o(6+1)18d
GLYCAN END

GLYCAN START
GLYCANID=32263
GLYCAN_CODE=
GLYCAN_COMPOSITION=(HexNAc)5(Hex)5(Fuc)3
GLYCAN_MASS=2263.8318
GLYCAN_TAXON=Others
RES
1b:x-dglc-HEX-1:5
2s:n-acetyl
3b:b-dglc-HEX-1:5
4s:n-acetyl
5b:b-dman-HEX-1:5
6b:a-dman-HEX-1:5
7b:b-dglc-HEX-1:5
8s:n-acetyl
9b:a-lgal-HEX-1:5|6:d
10b:b-dgal-HEX-1:5
11b:a-lgal-HEX-1:5|6:d
12b:a-dgal-HEX-1:5
13s:n-acetyl
14b:a-dman-HEX-1:5
15b:b-dglc-HEX-1:5
16s:n-acetyl
17b:b-dgal-HEX-1:5
18b:a-lgal-HEX-1:5|6:d
LIN
1:1d(2+1)2n
2:1o(4+1)3d
3:3d(2+1)4n
4:3o(4+1)5d
5:5o(3+1)6d
6:6o(2+1)7d
7:7d(2+1)8n
8:7o(3+1)9d
9:7o(4+1)10d
10:10o(2+1)11d
11:10o(3+1)12d
12:12d(2+1)13n
13:5o(6+1)14d
14:14o(2+1)15d
15:15d(2+1)16n
16:15o(4+1)17d
17:1o(6+1)18d
GLYCAN END

GLYCAN START
GLYCANID=31741
GLYCAN_CODE=
GLYCAN_COMPOSITION=(HexNAc)8(Hex)4
GLYCAN_MASS=2272.8452
GLYCAN_TAXON=Others
RES
1b:x-dglc-HEX-1:5
2s:n-acetyl
3b:b-dglc-HEX-1:5
4s:n-acetyl
5b:b-dman-HEX-1:5
6b:a-dman-HEX-1:5
7b:b-dglc-HEX-1:5
8s:n-acetyl
9b:b-dgal-HEX-1:5
10b:b-dglc-HEX-1:5
11s:n-acetyl
12b:b-dglc-HEX-1:5
13s:n-acetyl
14b:a-dman-HEX-1:5
15b:b-dglc-HEX-1:5
16s:n-acetyl
17b:b-dgal-HEX-1:5
18s:n-acetyl
19b:b-dglc-HEX-1:5
20s:n-acetyl
LIN
1:1d(2+1)2n
2:1o(4+1)3d
3:3d(2+1)4n
4:3o(4+1)5d
5:5o(3+1)6d
6:6o(2+1)7d
7:7d(2+1)8n
8:7o(4+1)9d
9:9o(3+1)10d
10:10d(2+1)11n
11:6o(4+1)12d
12:12d(2+1)13n
13:5o(6+1)14d
14:14o(2+1)15d
15:15d(2+1)16n
16:15o(4+1)17d
17:17d(2+1)18n
18:14o(6+1)19d
19:19d(2+1)20n
GLYCAN END

GLYCAN START
GLYCANID=38336
GLYCAN_CODE=
GLYCAN_COMPOSITION=(HexNAc)5(Hex)6(Fuc)2
GLYCAN_MASS=2279.827
GLYCAN_TAXON=Others
RES
1b:b-dglc-HEX-1:5
2s:n-acetyl
3b:b-dglc-HEX-1:5
4s:n-acetyl
5b:b-dman-HEX-1:5
6b:a-dman-HEX-1:5
7b:b-dglc-HEX-1:5
8s:n-acetyl
9b:a-lgal-HEX-1:5|6:d
10b:b-dgal-HEX-1:5
11b:a-dgal-HEX-1:5
12b:b-dglc-HEX-1:5
13s:n-acetyl
14b:a-dman-HEX-1:5
15b:b-dglc-HEX-1:5
16s:n-acetyl
17b:b-dgal-HEX-1:5
18b:a-lgal-HEX-1:5|6:d
LIN
1:1d(2+1)2n
2:1o(4+1)3d
3:3d(2+1)4n
4:3o(4+1)5d
5:5o(3+1)6d
6:6o(2+1)7d
7:7d(2+1)8n
8:7o(3+1)9d
9:7o(4+1)10d
10:10o(3+1)11d
11:6o(4+1)12d
12:12d(2+1)13n
13:5o(6+1)14d
14:14o(2+1)15d
15:15d(2+1)16n
16:15o(4+1)17d
17:1o(6+1)18d
GLYCAN END

GLYCAN START
GLYCANID=13888
GLYCAN_CODE=
GLYCAN_COMPOSITION=(HexNAc)4(Hex)5(Fuc)1(NeuAc)2
GLYCAN_MASS=2350.8284
GLYCAN_TAXON=Others
RES
1b:b-dglc-HEX-1:5
2s:n-acetyl
3b:b-dglc-HEX-1:5
4s:n-acetyl
5b:b-dman-HEX-1:5
6b:a-dman-HEX-1:5
7b:b-dglc-HEX-1:5
8s:n-acetyl
9b:b-dgal-HEX-1:5
10b:a-dgro-dgal-NON-2:6|1:a|2:keto|3:d
11s:n-acetyl
12b:b-dglc-HEX-1:5
13s:n-acetyl
14b:b-dgal-HEX-1:5
15b:a-dgro-dgal-NON-2:6|1:a|2:keto|3:d
16s:n-acetyl
17b:a-dman-HEX-1:5
18b:a-lgal-HEX-1:5|6:d
LIN
1:1d(2+1)2n
2:1o(4+1)3d
3:3d(2+1)4n
4:3o(4+1)5d
5:5o(3+1)6d
6:6o(2+1)7d
7:7d(2+1)8n
8:7o(4+1)9d
9:9o(3+2)10d
10:10d(5+1)11n
11:6o(4+1)12d
12:12d(2+1)13n
13:12o(4+1)14d
14:14o(3+2)15d
15:15d(5+1)16n
16:5o(6+1)17d
17:1o(6+1)18d
GLYCAN END

GLYCAN START
GLYCANID=38227
GLYCAN_CODE=
GLYCAN_COMPOSITION=(HexNAc)4(Hex)5(Fuc)1(NeuAc)1(NeuGc)1
GLYCAN_MASS=2366.8232
GLYCAN_TAXON=Others
RES
1b:b-dglc-HEX-1:5
2s:n-acetyl
3b:b-dglc-HEX-1:5
4s:n-acetyl
5b:b-dman-HEX-1:5
6b:a-dman-HEX-1:5
7b:b-dglc-HEX-1:5
8s:n-acetyl
9b:b-dgal-HEX-1:5
10b:a-dgro-dgal-NON-2:6|1:a|2:keto|3:d
11s:n-acetyl
12b:b-dglc-HEX-1:5
13s:n-acetyl
14b:b-dgal-HEX-1:5
15b:a-dgro-dgal-NON-2:6|1:a|2:keto|3:d
16s:n-glycolyl
17b:a-dman-HEX-1:5
18b:a-lgal-HEX-1:5|6:d
LIN
1:1d(2+1)2n
2:1o(4+1)3d
3:3d(2+1)4n
4:3o(4+1)5d
5:5o(3+1)6d
6:6o(2+1)7d
7:7d(2+1)8n
8:7o(4+1)9d
9:9o(3+2)10d
10:10d(5+1)11n
11:6o(4+1)12d
12:12d(2+1)13n
13:12o(4+1)14d
14:14o(3+2)15d
15:15d(5+1)16n
16:5o(6+1)17d
17:1o(6+1)18d
GLYCAN END

GLYCAN START
GLYCANID=38229
GLYCAN_CODE=
GLYCAN_COMPOSITION=(HexNAc)4(Hex)5(Fuc)1(NeuGc)2
GLYCAN_MASS=2382.818
GLYCAN_TAXON=Others
RES
1b:b-dglc-HEX-1:5
2s:n-acetyl
3b:b-dglc-HEX-1:5
4s:n-acetyl
5b:b-dman-HEX-1:5
6b:a-dman-HEX-1:5
7b:b-dglc-HEX-1:5
8s:n-acetyl
9b:b-dgal-HEX-1:5
10b:a-dgro-dgal-NON-2:6|1:a|2:keto|3:d
11s:n-glycolyl
12b:b-dglc-HEX-1:5
13s:n-acetyl
14b:b-dgal-HEX-1:5
15b:a-dgro-dgal-NON-2:6|1:a|2:keto|3:d
16s:n-glycolyl
17b:a-dman-HEX-1:5
18b:a-lgal-HEX-1:5|6:d
LIN
1:1d(2+1)2n
2:1o(4+1)3d
3:3d(2+1)4n
4:3o(4+1)5d
5:5o(3+1)6d
6:6o(2+1)7d
7:7d(2+1)8n
8:7o(4+1)9d
9:9o(3+2)10d
10:10d(5+1)11n
11:6o(4+1)12d
12:12d(2+1)13n
13:12o(4+1)14d
14:14o(3+2)15d
15:15d(5+1)16n
16:5o(6+1)17d
17:1o(6+1)18d
GLYCAN END

GLYCAN START
GLYCANID=14079
GLYCAN_CODE=
GLYCAN_COMPOSITION=(HexNAc)5(Hex)4(Fuc)1(NeuAc)2
GLYCAN_MASS=2391.8552
GLYCAN_TAXON=Others
RES
1b:b-dglc-HEX-1:5
2s:n-acetyl
3b:b-dglc-HEX-1:5
4s:n-acetyl
5b:b-dman-HEX-1:5
6b:a-dman-HEX-1:5
7b:b-dglc-HEX-1:5
8s:n-acetyl
9b:b-dgal-HEX-1:5
10s:n-acetyl
11b:a-dgro-dgal-NON-2:6|1:a|2:keto|3:d
12s:n-acetyl
13b:a-dman-HEX-1:5
14b:b-dglc-HEX-1:5
15s:n-acetyl
16b:b-dgal-HEX-1:5
17b:a-dgro-dgal-NON-2:6|1:a|2:keto|3:d
18s:n-acetyl
19b:a-lgal-HEX-1:5|6:d
LIN
1:1d(2+1)2n
2:1o(4+1)3d
3:3d(2+1)4n
4:3o(4+1)5d
5:5o(3+1)6d
6:6o(2+1)7d
7:7d(2+1)8n
8:7o(4+1)9d
9:9d(2+1)10n
10:9o(6+2)11d
11:11d(5+1)12n
12:5o(6+1)13d
13:13o(2+1)14d
14:14d(2+1)15n
15:14o(4+1)16d
16:16o(3+2)17d
17:17d(5+1)18n
18:1o(6+1)19d
GLYCAN END

GLYCAN START
GLYCANID=38175
GLYCAN_CODE=
GLYCAN_COMPOSITION=(HexNAc)5(Hex)4(Fuc)1(NeuAc)1(NeuGc)1
GLYCAN_MASS=2407.85
GLYCAN_TAXON=Others
RES
1b:b-dglc-HEX-1:5
2s:n-acetyl
3b:b-dglc-HEX-1:5
4s:n-acetyl
5b:b-dman-HEX-1:5
6b:a-dman-HEX-1:5
7b:b-dglc-HEX-1:5
8s:n-acetyl
9b:b-dgal-HEX-1:5
10s:n-acetyl
11b:a-dgro-dgal-NON-2:6|1:a|2:keto|3:d
12s:n-acetyl
13b:a-dman-HEX-1:5
14b:b-dglc-HEX-1:5
15s:n-acetyl
16b:b-dgal-HEX-1:5
17b:a-dgro-dgal-NON-2:6|1:a|2:keto|3:d
18s:n-glycolyl
19b:a-lgal-HEX-1:5|6:d
LIN
1:1d(2+1)2n
2:1o(4+1)3d
3:3d(2+1)4n
4:3o(4+1)5d
5:5o(3+1)6d
6:6o(2+1)7d
7:7d(2+1)8n
8:7o(4+1)9d
9:9d(2+1)10n
10:9o(6+2)11d
11:11d(5+1)12n
12:5o(6+1)13d
13:13o(2+1)14d
14:14d(2+1)15n
15:14o(4+1)16d
16:16o(6+2)17d
17:17d(5+1)18n
18:1o(6+1)19d
GLYCAN END

GLYCAN START
GLYCANID=10657
GLYCAN_CODE=
GLYCAN_COMPOSITION=(HexNAc)5(Hex)6(Fuc)1(NeuAc)1
GLYCAN_MASS=2424.8647
GLYCAN_TAXON=Others
RES
1b:x-dglc-HEX-x:x
2s:n-acetyl
3b:b-dglc-HEX-1:5
4s:n-acetyl
5b:b-dman-HEX-1:5
6b:a-dman-HEX-1:5
7b:b-dglc-HEX-1:5
8s:n-acetyl
9b:b-dgal-HEX-1:5
10b:a-dgro-dgal-NON-2:6|1:a|2:keto|3:d
11s:n-acetyl
12b:a-dman-HEX-1:5
13b:b-dglc-HEX-1:5
14s:n-acetyl
15b:b-dgal-HEX-1:5
16b:b-dglc-HEX-1:5
17s:n-acetyl
18b:b-dgal-HEX-1:5
19b:a-lgal-HEX-1:5|6:d
LIN
1:1d(2+1)2n
2:1o(4+1)3d
3:3d(2+1)4n
4:3o(4+1)5d
5:5o(3+1)6d
6:6o(2+1)7d
7:7d(2+1)8n
8:7o(4+1)9d
9:9o(3+2)10d
10:10d(5+1)11n
11:5o(6+1)12d
12:12o(2+1)13d
13:13d(2+1)14n
14:13o(4+1)15d
15:12o(6+1)16d
16:16d(2+1)17n
17:16o(4+1)18d
18:1o(6+1)19d
GLYCAN END

GLYCAN START
GLYCANID=14687
GLYCAN_CODE=
GLYCAN_COMPOSITION=(HexNAc)8(Hex)5
GLYCAN_MASS=2434.8977
GLYCAN_TAXON=Others
RES
1b:b-dglc-HEX-1:5
2s:n-acetyl
3b:b-dglc-HEX-1:5
4s:n-acetyl
5b:b-dman-HEX-1:5
6b:a-dman-HEX-1:5
7b:b-dglc-HEX-1:5
8s:n-acetyl
9b:b-dglc-HEX-1:5
10s:n-acetyl
11b:b-dgal-HEX-1:5
12b:b-dglc-HEX-1:5
13s:n-acetyl
14b:a-dman-HEX-1:5
15b:b-dglc-HEX-1:5
16s:n-acetyl
17b:b-dgal-HEX-1:5
18b:b-dglc-HEX-1:5
19s:n-acetyl
20b:b-dglc-HEX-1:5
21s:n-acetyl
LIN
1:1d(2+1)2n
2:1o(4+1)3d
3:3d(2+1)4n
4:3o(4+1)5d
5:5o(3+1)6d
6:6o(2+1)7d
7:7d(2+1)8n
8:6o(4+1)9d
9:9d(2+1)10n
10:9o(4+1)11d
11:5o(4+1)12d
12:12d(2+1)13n
13:5o(6+1)14d
14:14o(2+1)15d
15:15d(2+1)16n
16:15o(4+1)17d
17:14o(4+1)18d
18:18d(2+1)19n
19:14o(6+1)20d
20:20d(2+1)21n
GLYCAN END

GLYCAN START
GLYCANID=14187
GLYCAN_CODE=
GLYCAN_COMPOSITION=(HexNAc)6(Hex)7(Fuc)1
GLYCAN_MASS=2498.9011
GLYCAN_TAXON=Others
RES
1b:b-dglc-HEX-1:5
2s:n-acetyl
3b:b-dglc-HEX-1:5
4s:n-acetyl
5b:b-dman-HEX-1:5
6b:a-dman-HEX-1:5
7b:b-dglc-HEX-1:5
8s:n-acetyl
9b:b-dgal-HEX-1:5
10b:a-dman-HEX-1:5
11b:b-dglc-HEX-1:5
12s:n-acetyl
13b:b-dgal-HEX-1:5
14b:b-dglc-HEX-1:5
15s:n-acetyl
16b:b-dgal-HEX-1:5
17b:b-dglc-HEX-1:5
18s:n-acetyl
19b:b-dgal-HEX-1:5
20b:a-lgal-HEX-1:5|6:d
LIN
1:1d(2+1)2n
2:1o(4+1)3d
3:3d(2+1)4n
4:3o(4+1)5d
5:5o(3+1)6d
6:6o(2+1)7d
7:7d(2+1)8n
8:7o(4+1)9d
9:5o(6+1)10d
10:10o(2+1)11d
11:11d(2+1)12n
12:11o(4+1)13d
13:13o(3+1)14d
14:14d(2+1)15n
15:14o(4+1)16d
16:16o(3+1)17d
17:17d(2+1)18n
18:17o(4+1)19d
19:1o(6+1)20d
GLYCAN END

GLYCAN START
GLYCANID=31743
GLYCAN_CODE=
GLYCAN_COMPOSITION=(HexNAc)8(Hex)5(Fuc)1
GLYCAN_MASS=2580.9553
GLYCAN_TAXON=Others
RES
1b:x-dglc-HEX-1:5
2s:n-acetyl
3b:b-dglc-HEX-1:5
4s:n-acetyl
5b:b-dman-HEX-1:5
6b:a-dman-HEX-1:5
7b:b-dglc-HEX-1:5
8s:n-acetyl
9b:b-dgal-HEX-1:5
10b:b-dglc-HEX-1:5
11s:n-acetyl
12b:b-dgal-HEX-1:5
13b:b-dglc-HEX-1:5
14s:n-acetyl
15b:a-dman-HEX-1:5
16b:b-dglc-HEX-1:5
17s:n-acetyl
18b:b-dgal-HEX-1:5
19s:n-acetyl
20b:b-dglc-HEX-1:5
21s:n-acetyl
22b:a-lgal-HEX-1:5|6:d
LIN
1:1d(2+1)2n
2:1o(4+1)3d
3:3d(2+1)4n
4:3o(4+1)5d
5:5o(3+1)6d
6:6o(2+1)7d
7:7d(2+1)8n
8:7o(4+1)9d
9:9o(3+1)10d
10:10d(2+1)11n
11:10o(4+1)12d
12:6o(4+1)13d
13:13d(2+1)14n
14:5o(6+1)15d
15:15o(2+1)16d
16:16d(2+1)17n
17:16o(4+1)18d
18:18d(2+1)19n
19:15o(6+1)20d
20:20d(2+1)21n
21:1o(6+1)22d
GLYCAN END

GLYCAN START
GLYCANID=14268
GLYCAN_CODE=
GLYCAN_COMPOSITION=(HexNAc)6(Hex)6(Fuc)3
GLYCAN_MASS=2628.9634
GLYCAN_TAXON=Others
RES
1b:b-dglc-HEX-1:5
2s:n-acetyl
3b:b-dglc-HEX-1:5
4s:n-acetyl
5b:b-dman-HEX-1:5
6b:a-dman-HEX-1:5
7b:b-dglc-HEX-1:5
8s:n-acetyl
9b:b-dgal-HEX-1:5
10b:b-dglc-HEX-1:5
11s:n-acetyl
12b:a-dman-HEX-1:5
13b:b-dglc-HEX-1:5
14s:n-acetyl
15b:a-lgal-HEX-1:5|6:d
16b:b-dgal-HEX-1:5
17b:b-dglc-HEX-1:5
18s:n-acetyl
19b:a-lgal-HEX-1:5|6:d
20b:b-dgal-HEX-1:5
21b:a-lgal-HEX-1:5|6:d
LIN
1:1d(2+1)2n
2:1o(4+1)3d
3:3d(2+1)4n
4:3o(4+1)5d
5:5o(3+1)6d
6:6o(2+1)7d
7:7d(2+1)8n
8:7o(4+1)9d
9:5o(4+1)10d
10:10d(2+1)11n
11:5o(6+1)12d
12:12o(2+1)13d
13:13d(2+1)14n
14:13o(3+1)15d
15:13o(4+1)16d
16:12o(6+1)17d
17:17d(2+1)18n
18:17o(3+1)19d
19:17o(4+1)20d
20:1o(6+1)21d
GLYCAN END

GLYCAN START
GLYCANID=18272
GLYCAN_CODE=
GLYCAN_COMPOSITION=(HexNAc)5(Hex)6(Fuc)1(NeuAc)2
GLYCAN_MASS=2715.96
GLYCAN_TAXON=Others
RES
1b:x-dglc-HEX-1:5
2s:n-acetyl
3b:b-dglc-HEX-1:5
4s:n-acetyl
5b:b-dman-HEX-1:5
6b:a-dman-HEX-1:5
7b:b-dglc-HEX-1:5
8s:n-acetyl
9b:b-dgal-HEX-1:5
10b:a-dman-HEX-1:5
11b:b-dglc-HEX-1:5
12s:n-acetyl
13b:b-dgal-HEX-1:5
14b:a-dgro-dgal-NON-2:6|1:a|2:keto|3:d
15s:n-acetyl
16b:b-dglc-HEX-1:5
17s:n-acetyl
18b:b-dgal-HEX-1:5
19b:a-dgro-dgal-NON-2:6|1:a|2:keto|3:d
20s:n-acetyl
21b:a-lgal-HEX-1:5|6:d
LIN
1:1d(2+1)2n
2:1o(4+1)3d
3:3d(2+1)4n
4:3o(4+1)5d
5:5o(3+1)6d
6:6o(2+1)7d
7:7d(2+1)8n
8:7o(4+1)9d
9:5o(6+1)10d
10:10o(2+1)11d
11:11d(2+1)12n
12:11o(4+1)13d
13:13o(3+2)14d
14:14d(5+1)15n
15:10o(6+1)16d
16:16d(2+1)17n
17:16o(4+1)18d
18:18o(3+2)19d
19:19d(5+1)20n
20:1o(6+1)21d
GLYCAN END

GLYCAN START
GLYCANID=36642
GLYCAN_CODE=
GLYCAN_COMPOSITION=(HexNAc)6(Hex)6(NeuAc)2
GLYCAN_MASS=2772.9822
GLYCAN_TAXON=Others
RES
1b:b-dglc-HEX-1:5
2s:n-acetyl
3b:b-dglc-HEX-1:5
4s:n-acetyl
5b:b-dman-HEX-1:5
6b:a-dman-HEX-1:5
7b:b-dglc-HEX-1:5
8s:n-acetyl
9b:b-dgal-HEX-1:5
10b:b-dglc-HEX-1:5
11s:n-acetyl
12b:b-dgal-HEX-1:5
13b:a-dgro-dgal-NON-2:6|1:a|2:keto|3:d
14s:n-acetyl
15b:b-dglc-HEX-1:5
16s:n-acetyl
17b:a-dman-HEX-1:5
18b:b-dglc-HEX-1:5
19s:n-acetyl
20b:b-dgal-HEX-1:5
21b:a-dgro-dgal-NON-2:6|1:a|2:keto|3:d
22s:n-acetyl
LIN
1:1d(2+1)2n
2:1o(4+1)3d
3:3d(2+1)4n
4:3o(4+1)5d
5:5o(3+1)6d
6:6o(2+1)7d
7:7d(2+1)8n
8:7o(4+1)9d
9:6o(4+1)10d
10:10d(2+1)11n
11:10o(4+1)12d
12:12o(3+2)13d
13:13d(5+1)14n
14:5o(4+1)15d
15:15d(2+1)16n
16:5o(6+1)17d
17:17o(2+1)18d
18:18d(2+1)19n
19:18o(4+1)20d
20:20o(6+2)21d
21:21d(5+1)22n
GLYCAN END

GLYCAN START
GLYCANID=13602
GLYCAN_CODE=
GLYCAN_COMPOSITION=(HexNAc)5(Hex)6(NeuAc)3
GLYCAN_MASS=2860.998
GLYCAN_TAXON=Others
RES
1b:b-dglc-HEX-1:5
2s:n-acetyl
3b:b-dglc-HEX-1:5
4s:n-acetyl
5b:b-dman-HEX-1:5
6b:a-dman-HEX-1:5
7b:b-dglc-HEX-1:5
8s:n-acetyl
9b:b-dgal-HEX-1:5
10b:a-dgro-dgal-NON-2:6|1:a|2:keto|3:d
11s:n-acetyl
12b:a-dman-HEX-1:5
13b:b-dglc-HEX-1:5
14s:n-acetyl
15b:b-dgal-HEX-1:5
16b:a-dgro-dgal-NON-2:6|1:a|2:keto|3:d
17s:n-acetyl
18b:b-dglc-HEX-1:5
19s:n-acetyl
20b:b-dgal-HEX-1:5
21b:a-dgro-dgal-NON-2:6|1:a|2:keto|3:d
22s:n-acetyl
LIN
1:1d(2+1)2n
2:1o(4+1)3d
3:3d(2+1)4n
4:3o(4+1)5d
5:5o(3+1)6d
6:6o(2+1)7d
7:7d(2+1)8n
8:7o(4+1)9d
9:9o(3+2)10d
10:10d(5+1)11n
11:5o(6+1)12d
12:12o(2+1)13d
13:13d(2+1)14n
14:13o(4+1)15d
15:15o(3+2)16d
16:16d(5+1)17n
17:12o(6+1)18d
18:18d(2+1)19n
19:18o(4+1)20d
20:20o(3+2)21d
21:21d(5+1)22n
GLYCAN END

GLYCAN START
GLYCANID=10372
GLYCAN_CODE=
GLYCAN_COMPOSITION=(HexNAc)6(Hex)6(Fuc)1(NeuAc)2
GLYCAN_MASS=2919.0396
GLYCAN_TAXON=Others
RES
1b:b-dglc-HEX-1:5
2s:n-acetyl
3b:b-dglc-HEX-1:5
4s:n-acetyl
5b:b-dman-HEX-1:5
6b:a-dman-HEX-1:5
7b:b-dglc-HEX-1:5
8s:n-acetyl
9b:b-dgal-HEX-1:5
10b:b-dglc-HEX-1:5
11s:n-acetyl
12b:a-dman-HEX-1:5
13b:b-dglc-HEX-1:5
14s:n-acetyl
15b:b-dgal-HEX-1:5
16b:a-dgro-dgal-NON-2:6|1:a|2:keto|3:d
17s:n-acetyl
18b:b-dglc-HEX-1:5
19s:n-acetyl
20b:b-dgal-HEX-1:5
21b:a-dgro-dgal-NON-2:6|1:a|2:keto|3:d
22s:n-acetyl
23b:a-lgal-HEX-1:5|6:d
LIN
1:1d(2+1)2n
2:1o(4+1)3d
3:3d(2+1)4n
4:3o(4+1)5d
5:5o(3+1)6d
6:6o(2+1)7d
7:7d(2+1)8n
8:7o(4+1)9d
9:5o(4+1)10d
10:10d(2+1)11n
11:5o(6+1)12d
12:12o(2+1)13d
13:13d(2+1)14n
14:13o(4+1)15d
15:15o(3|6+2)16d
16:16d(5+1)17n
17:12o(6+1)18d
18:18d(2+1)19n
19:18o(4+1)20d
20:20o(3|6+2)21d
21:21d(5+1)22n
22:1o(6+1)23d
GLYCAN END

GLYCAN START
GLYCANID=10465
GLYCAN_CODE=
GLYCAN_COMPOSITION=(HexNAc)6(Hex)7(NeuAc)2
GLYCAN_MASS=2935.0347
GLYCAN_TAXON=Others
RES
1b:b-dglc-HEX-1:5
2s:n-acetyl
3b:b-dglc-HEX-1:5
4s:n-acetyl
5b:b-dman-HEX-1:5
6b:a-dman-HEX-1:5
7b:b-dglc-HEX-1:5
8s:n-acetyl
9b:b-dgal-HEX-1:5
10b:a-dgro-dgal-NON-2:6|1:a|2:keto|3:d
11s:n-acetyl
12b:b-dglc-HEX-1:5
13s:n-acetyl
14b:b-dgal-HEX-1:5
15b:a-dman-HEX-1:5
16b:b-dglc-HEX-1:5
17s:n-acetyl
18b:b-dgal-HEX-1:5
19b:a-dgro-dgal-NON-2:6|1:a|2:keto|3:d
20s:n-acetyl
21b:b-dglc-HEX-1:5
22s:n-acetyl
23b:b-dgal-HEX-1:5
LIN
1:1d(2+1)2n
2:1o(4+1)3d
3:3d(2+1)4n
4:3o(4+1)5d
5:5o(3+1)6d
6:6o(2+1)7d
7:7d(2+1)8n
8:7o(4+1)9d
9:9o(6+2)10d
10:10d(5+1)11n
11:6o(4+1)12d
12:12d(2+1)13n
13:12o(4+1)14d
14:5o(6+1)15d
15:15o(2+1)16d
16:16d(2+1)17n
17:16o(4+1)18d
18:18o(6+2)19d
19:19d(5+1)20n
20:15o(6+1)21d
21:21d(2+1)22n
22:21o(4+1)23d
GLYCAN END

GLYCAN START
GLYCANID=14498
GLYCAN_CODE=
GLYCAN_COMPOSITION=(HexNAc)6(Hex)7(Fuc)4
GLYCAN_MASS=2937.0735
GLYCAN_TAXON=Others
RES
1b:b-dglc-HEX-1:5
2s:n-acetyl
3b:b-dglc-HEX-1:5
4s:n-acetyl
5b:b-dman-HEX-1:5
6b:a-dman-HEX-1:5
7b:b-dglc-HEX-1:5
8s:n-acetyl
9b:a-lgal-HEX-1:5|6:d
10b:b-dgal-HEX-1:5
11b:b-dglc-HEX-1:5
12s:n-acetyl
13b:b-dgal-HEX-1:5
14b:a-dman-HEX-1:5
15b:b-dglc-HEX-1:5
16s:n-acetyl
17b:a-lgal-HEX-1:5|6:d
18b:b-dgal-HEX-1:5
19b:b-dglc-HEX-1:5
20s:n-acetyl
21b:a-lgal-HEX-1:5|6:d
22b:b-dgal-HEX-1:5
23b:a-lgal-HEX-1:5|6:d
LIN
1:1d(2+1)2n
2:1o(4+1)3d
3:3d(2+1)4n
4:3o(4+1)5d
5:5o(3+1)6d
6:6o(2+1)7d
7:7d(2+1)8n
8:7o(3+1)9d
9:7o(4+1)10d
10:10o(3+1)11d
11:11d(2+1)12n
12:11o(4+1)13d
13:5o(6+1)14d
14:14o(2+1)15d
15:15d(2+1)16n
16:15o(3+1)17d
17:15o(4+1)18d
18:18o(3+1)19d
19:19d(2+1)20n
20:19o(3+1)21d
21:19o(4+1)22d
22:1o(6+1)23d
GLYCAN END

GLYCAN START
GLYCANID=14303
GLYCAN_CODE=
GLYCAN_COMPOSITION=(HexNAc)6(Hex)7(Fuc)5
GLYCAN_MASS=3083.1309
GLYCAN_TAXON=Others
RES
1b:b-dglc-HEX-1:5
2s:n-acetyl
3b:b-dglc-HEX-1:5
4s:n-acetyl
5b:b-dman-HEX-1:5
6b:a-dman-HEX-1:5
7b:b-dglc-HEX-1:5
8s:n-acetyl
9b:a-lgal-HEX-1:5|6:d
10b:b-dgal-HEX-1:5
11b:b-dglc-HEX-1:5
12s:n-acetyl
13b:a-lgal-HEX-1:5|6:d
14b:b-dgal-HEX-1:5
15b:b-dglc-HEX-1:5
16s:n-acetyl
17b:a-lgal-HEX-1:5|6:d
18b:b-dgal-HEX-1:5
19b:a-dman-HEX-1:5
20b:b-dglc-HEX-1:5
21s:n-acetyl
22b:a-lgal-HEX-1:5|6:d
23b:b-dgal-HEX-1:5
24b:a-lgal-HEX-1:5|6:d
LIN
1:1d(2+1)2n
2:1o(4+1)3d
3:3d(2+1)4n
4:3o(4+1)5d
5:5o(3+1)6d
6:6o(2+1)7d
7:7d(2+1)8n
8:7o(3+1)9d
9:7o(4+1)10d
10:6o(4+1)11d
11:11d(2+1)12n
12:11o(3+1)13d
13:11o(4+1)14d
14:14o(3+1)15d
15:15d(2+1)16n
16:15o(3+1)17d
17:15o(4+1)18d
18:5o(6+1)19d
19:19o(2+1)20d
20:20d(2+1)21n
21:20o(3+1)22d
22:20o(4+1)23d
23:1o(6+1)24d
GLYCAN END

GLYCAN START
GLYCANID=14311
GLYCAN_CODE=
GLYCAN_COMPOSITION=(HexNAc)6(Hex)7(Fuc)4(NeuAc)1
GLYCAN_MASS=3228.169
GLYCAN_TAXON=Others
RES
1b:b-dglc-HEX-1:5
2s:n-acetyl
3b:b-dglc-HEX-1:5
4s:n-acetyl
5b:b-dman-HEX-1:5
6b:a-dman-HEX-1:5
7b:b-dglc-HEX-1:5
8s:n-acetyl
9b:b-dgal-HEX-1:5
10b:a-dgro-dgal-NON-2:6|1:a|2:keto|3:d
11s:n-acetyl
12b:b-dglc-HEX-1:5
13s:n-acetyl
14b:a-lgal-HEX-1:5|6:d
15b:b-dgal-HEX-1:5
16b:b-dglc-HEX-1:5
17s:n-acetyl
18b:a-lgal-HEX-1:5|6:d
19b:b-dgal-HEX-1:5
20b:a-dman-HEX-1:5
21b:b-dglc-HEX-1:5
22s:n-acetyl
23b:a-lgal-HEX-1:5|6:d
24b:b-dgal-HEX-1:5
25b:a-lgal-HEX-1:5|6:d
LIN
1:1d(2+1)2n
2:1o(4+1)3d
3:3d(2+1)4n
4:3o(4+1)5d
5:5o(3+1)6d
6:6o(2+1)7d
7:7d(2+1)8n
8:7o(4+1)9d
9:9o(6+2)10d
10:10d(5+1)11n
11:6o(4+1)12d
12:12d(2+1)13n
13:12o(3+1)14d
14:12o(4+1)15d
15:15o(6+1)16d
16:16d(2+1)17n
17:16o(3+1)18d
18:16o(4+1)19d
19:5o(6+1)20d
20:20o(2+1)21d
21:21d(2+1)22n
22:21o(3+1)23d
23:21o(4+1)24d
24:1o(6+1)25d
GLYCAN END

GLYCAN START
GLYCANID=13795
GLYCAN_CODE=
GLYCAN_COMPOSITION=(HexNAc)6(Hex)7(Fuc)1(NeuAc)4
GLYCAN_MASS=3663.283
GLYCAN_TAXON=Others
RES
1b:b-dglc-HEX-1:5
2s:n-acetyl
3b:b-dglc-HEX-1:5
4s:n-acetyl
5b:b-dman-HEX-1:5
6b:a-dman-HEX-1:5
7b:b-dglc-HEX-1:5
8s:n-acetyl
9b:b-dgal-HEX-1:5
10b:a-dgro-dgal-NON-2:6|1:a|2:keto|3:d
11s:n-acetyl
12b:b-dglc-HEX-1:5
13s:n-acetyl
14b:b-dgal-HEX-1:5
15b:a-dgro-dgal-NON-2:6|1:a|2:keto|3:d
16s:n-acetyl
17b:a-dman-HEX-1:5
18b:b-dglc-HEX-1:5
19s:n-acetyl
20b:b-dgal-HEX-1:5
21b:a-dgro-dgal-NON-2:6|1:a|2:keto|3:d
22s:n-acetyl
23b:b-dglc-HEX-1:5
24s:n-acetyl
25b:b-dgal-HEX-1:5
26b:a-dgro-dgal-NON-2:6|1:a|2:keto|3:d
27s:n-acetyl
28b:a-lgal-HEX-1:5|6:d
LIN
1:1d(2+1)2n
2:1o(4+1)3d
3:3d(2+1)4n
4:3o(4+1)5d
5:5o(3+1)6d
6:6o(2+1)7d
7:7d(2+1)8n
8:7o(4+1)9d
9:9o(6+2)10d
10:10d(5+1)11n
11:6o(4+1)12d
12:12d(2+1)13n
13:12o(4+1)14d
14:14o(6+2)15d
15:15d(5+1)16n
16:5o(6+1)17d
17:17o(2+1)18d
18:18d(2+1)19n
19:18o(4+1)20d
20:20o(6+2)21d
21:21d(5+1)22n
22:17o(6+1)23d
23:23d(2+1)24n
24:23o(4+1)25d
25:25o(6+2)26d
26:26d(5+1)27n
27:1o(6+1)28d
GLYCAN END

GLYCAN START
GLYCANID=31293
GLYCAN_CODE=
GLYCAN_COMPOSITION=(HexNAc)7(Hex)8(Fuc)1(NeuGc)3
GLYCAN_MASS=3785.3037
GLYCAN_TAXON=Others
RES
1b:x-dglc-HEX-1:5
2s:n-acetyl
3b:b-dglc-HEX-1:5
4s:n-acetyl
5b:b-dman-HEX-1:5
6b:a-dman-HEX-1:5
7b:b-dglc-HEX-1:5
8s:n-acetyl
9b:b-dgal-HEX-1:5
10b:a-dgro-dgal-NON-2:6|1:a|2:keto|3:d
11s:n-glycolyl
12b:b-dglc-HEX-1:5
13s:n-acetyl
14b:b-dgal-HEX-1:5
15b:a-dman-HEX-1:5
16b:b-dglc-HEX-1:5
17s:n-acetyl
18b:b-dgal-HEX-1:5
19b:b-dglc-HEX-1:5
20s:n-acetyl
21b:b-dgal-HEX-1:5
22b:a-dgro-dgal-NON-2:6|1:a|2:keto|3:d
23s:n-glycolyl
24b:b-dglc-HEX-1:5
25s:n-acetyl
26b:b-dgal-HEX-1:5
27b:a-dgro-dgal-NON-2:6|1:a|2:keto|3:d
28s:n-glycolyl
29b:a-lgal-HEX-1:5|6:d
LIN
1:1d(2+1)2n
2:1o(4+1)3d
3:3d(2+1)4n
4:3o(4+1)5d
5:5o(3+1)6d
6:6o(2+1)7d
7:7d(2+1)8n
8:7o(4+1)9d
9:9o(3|6+2)10d
10:10d(5+1)11n
11:6o(4+1)12d
12:12d(2+1)13n
13:12o(4+1)14d
14:5o(6+1)15d
15:15o(2+1)16d
16:16d(2+1)17n
17:16o(4+1)18d
18:18o(3+1)19d
19:19d(2+1)20n
20:19o(4+1)21d
21:21o(3|6+2)22d
22:22d(5+1)23n
23:15o(6+1)24d
24:24d(2+1)25n
25:24o(4+1)26d
26:26o(3|6+2)27d
27:27d(5+1)28n
28:1o(6+1)29d
GLYCAN END

GLYCAN START
GLYCANID=38382
GLYCAN_CODE=
GLYCAN_COMPOSITION=(HexNAc)3(Hex)5
GLYCAN_MASS=1419.5005
GLYCAN_TAXON=Others
RES
1b:b-dglc-HEX-1:5
2s:n-acetyl
3b:b-dglc-HEX-1:5
4s:n-acetyl
5b:b-dman-HEX-1:5
6b:a-dman-HEX-1:5
7b:b-dglc-HEX-1:5
8s:n-acetyl
9b:a-dman-HEX-1:5
10b:a-dman-HEX-1:5
11b:a-dman-HEX-1:5
LIN
1:1d(2+1)2n
2:1o(4+1)3d
3:3d(2+1)4n
4:3o(4+1)5d
5:5o(3+1)6d
6:6o(2+1)7d
7:7d(2+1)8n
8:5o(6+1)9d
9:9o(3+1)10d
10:9o(6+1)11d
GLYCAN END

GLYCAN START
GLYCANID=13656
GLYCAN_CODE=
GLYCAN_COMPOSITION=(HexNAc)4(Hex)4(Fuc)1
GLYCAN_MASS=1606.5851
GLYCAN_TAXON=Others
RES
1b:b-dglc-HEX-1:5
2s:n-acetyl
3b:b-dglc-HEX-1:5
4s:n-acetyl
5b:b-dman-HEX-1:5
6b:a-dman-HEX-1:5
7b:b-dglc-HEX-1:5
8s:n-acetyl
9b:b-dgal-HEX-1:5
10s:n-acetyl
11b:a-dman-HEX-1:5
12b:a-dman-HEX-1:5
13b:a-lgal-HEX-1:5|6:d
LIN
1:1d(2+1)2n
2:1o(4+1)3d
3:3d(2+1)4n
4:3o(4+1)5d
5:5o(3+1)6d
6:6o(2+1)7d
7:7d(2+1)8n
8:7o(4+1)9d
9:9d(2+1)10n
10:5o(6+1)11d
11:11o(3+1)12d
12:1o(6+1)13d
GLYCAN END

GLYCAN START
GLYCANID=14183
GLYCAN_CODE=
GLYCAN_COMPOSITION=(HexNAc)4(Hex)5(Fuc)1
GLYCAN_MASS=1768.6376
GLYCAN_TAXON=Others
RES
1b:b-dglc-HEX-1:5
2s:n-acetyl
3b:b-dglc-HEX-1:5
4s:n-acetyl
5b:b-dman-HEX-1:5
6b:a-dman-HEX-1:5
7b:b-dglc-HEX-1:5
8s:n-acetyl
9b:b-dgal-HEX-1:5
10s:n-acetyl
11b:a-dman-HEX-1:5
12b:a-dman-HEX-1:5
13b:a-dman-HEX-1:5
14b:a-lgal-HEX-1:5|6:d
LIN
1:1d(2+1)2n
2:1o(4+1)3d
3:3d(2+1)4n
4:3o(4+1)5d
5:5o(3+1)6d
6:6o(2+1)7d
7:7d(2+1)8n
8:7o(4+1)9d
9:9d(2+1)10n
10:5o(6+1)11d
11:11o(3+1)12d
12:12o(2+1)13d
13:1o(6+1)14d
GLYCAN END

GLYCAN START
GLYCANID=14237
GLYCAN_CODE=
GLYCAN_COMPOSITION=(HexNAc)6(Hex)4(Fuc)2
GLYCAN_MASS=2158.8013
GLYCAN_TAXON=Others
RES
1b:b-dglc-HEX-1:5
2s:n-acetyl
3b:b-dglc-HEX-1:5
4s:n-acetyl
5b:b-dman-HEX-1:5
6b:a-dman-HEX-1:5
7b:b-dglc-HEX-1:5
8s:n-acetyl
9b:b-dgal-HEX-1:5
10b:a-lgal-HEX-1:5|6:d
11b:a-dgal-HEX-1:5
12s:n-acetyl
13b:b-dglc-HEX-1:5
14s:n-acetyl
15b:a-dman-HEX-1:5
16b:b-dglc-HEX-1:5
17s:n-acetyl
18b:a-lgal-HEX-1:5|6:d
LIN
1:1d(2+1)2n
2:1o(4+1)3d
3:3d(2+1)4n
4:3o(4+1)5d
5:5o(3+1)6d
6:6o(2+1)7d
7:7d(2+1)8n
8:7o(4+1)9d
9:9o(2+1)10d
10:9o(3+1)11d
11:11d(2+1)12n
12:5o(4+1)13d
13:13d(2+1)14n
14:5o(6+1)15d
15:15o(2+1)16d
16:16d(2+1)17n
17:1o(6+1)18d
GLYCAN END

GLYCAN START
GLYCANID=10674
GLYCAN_CODE=
GLYCAN_COMPOSITION=(HexNAc)4(Hex)5(Fuc)1(NeuAc)2
GLYCAN_MASS=2350.8284
GLYCAN_TAXON=Others
RES
1b:x-dglc-HEX-x:x
2s:n-acetyl
3b:b-dglc-HEX-1:5
4s:n-acetyl
5b:b-dman-HEX-1:5
6b:a-dman-HEX-1:5
7b:b-dglc-HEX-1:5
8s:n-acetyl
9b:b-dgal-HEX-1:5
10b:a-dgro-dgal-NON-2:6|1:a|2:keto|3:d
11s:n-acetyl
12b:a-dman-HEX-1:5
13b:b-dglc-HEX-1:5
14s:n-acetyl
15b:b-dgal-HEX-1:5
16b:a-dgro-dgal-NON-2:6|1:a|2:keto|3:d
17s:n-acetyl
18b:a-lgal-HEX-1:5|6:d
LIN
1:1d(2+1)2n
2:1o(4+1)3d
3:3d(2+1)4n
4:3o(4+1)5d
5:5o(3+1)6d
6:6o(2+1)7d
7:7d(2+1)8n
8:7o(4+1)9d
9:9o(3+2)10d
10:10d(5+1)11n
11:5o(6+1)12d
12:12o(4+1)13d
13:13d(2+1)14n
14:13o(4+1)15d
15:15o(3+2)16d
16:16d(5+1)17n
17:1o(6+1)18d
GLYCAN END

GLYCAN START
GLYCANID=24410
GLYCAN_CODE=
GLYCAN_COMPOSITION=(HexNAc)6(Hex)7
GLYCAN_MASS=2352.8438
GLYCAN_TAXON=Others
RES
1b:x-dglc-HEX-1:5
2s:n-acetyl
3b:b-dglc-HEX-1:5
4s:n-acetyl
5b:b-dman-HEX-1:5
6b:a-dman-HEX-1:5
7b:b-dglc-HEX-1:5
8s:n-acetyl
9b:b-dgal-HEX-1:5
10b:a-dgal-HEX-1:5
11b:b-dglc-HEX-1:5
12s:n-acetyl
13b:b-dglc-HEX-1:5
14s:n-acetyl
15b:a-dman-HEX-1:5
16b:b-dglc-HEX-1:5
17s:n-acetyl
18b:b-dgal-HEX-1:5
19b:a-dgal-HEX-1:5
LIN
1:1d(2+1)2n
2:1o(4+1)3d
3:3d(2+1)4n
4:3o(4+1)5d
5:5o(3+1)6d
6:6o(2+1)7d
7:7d(2+1)8n
8:7o(4+1)9d
9:9o(4+1)10d
10:6o(4+1)11d
11:11d(2+1)12n
12:5o(4+1)13d
13:13d(2+1)14n
14:5o(6+1)15d
15:15o(2+1)16d
16:16d(2+1)17n
17:16o(4+1)18d
18:18o(4+1)19d
GLYCAN END

GLYCAN START
GLYCANID=18599
GLYCAN_CODE=
GLYCAN_COMPOSITION=(HexNAc)4(Hex)5(Fuc)1(NeuAc)1(NeuGc)1
GLYCAN_MASS=2366.8232
GLYCAN_TAXON=Others
RES
1b:x-dglc-HEX-1:5
2s:n-acetyl
3b:b-dglc-HEX-1:5
4s:n-acetyl
5b:b-dman-HEX-1:5
6b:a-dman-HEX-1:5
7b:b-dglc-HEX-1:5
8s:n-acetyl
9b:b-dgal-HEX-1:5
10b:a-dgro-dgal-NON-2:6|1:a|2:keto|3:d
11s:n-glycolyl
12b:a-dman-HEX-1:5
13b:b-dglc-HEX-1:5
14s:n-acetyl
15b:b-dgal-HEX-1:5
16b:a-dgro-dgal-NON-2:6|1:a|2:keto|3:d
17s:n-acetyl
18b:a-lgal-HEX-1:5|6:d
LIN
1:1d(2+1)2n
2:1o(4+1)3d
3:3d(2+1)4n
4:3o(4+1)5d
5:5o(3+1)6d
6:6o(2+1)7d
7:7d(2+1)8n
8:7o(4+1)9d
9:9o(3+2)10d
10:10d(5+1)11n
11:5o(6+1)12d
12:12o(2+1)13d
13:13d(2+1)14n
14:13o(4+1)15d
15:15o(3+2)16d
16:16d(5+1)17n
17:1o(6+1)18d
GLYCAN END

GLYCAN START
GLYCANID=18598
GLYCAN_CODE=
GLYCAN_COMPOSITION=(HexNAc)4(Hex)5(Fuc)1(NeuGc)2
GLYCAN_MASS=2382.818
GLYCAN_TAXON=Others
RES
1b:x-dglc-HEX-1:5
2s:n-acetyl
3b:b-dglc-HEX-1:5
4s:n-acetyl
5b:b-dman-HEX-1:5
6b:a-dman-HEX-1:5
7b:b-dglc-HEX-1:5
8s:n-acetyl
9b:b-dgal-HEX-1:5
10b:a-dgro-dgal-NON-2:6|1:a|2:keto|3:d
11s:n-glycolyl
12b:a-dman-HEX-1:5
13b:b-dglc-HEX-1:5
14s:n-acetyl
15b:b-dgal-HEX-1:5
16b:a-dgro-dgal-NON-2:6|1:a|2:keto|3:d
17s:n-glycolyl
18b:a-lgal-HEX-1:5|6:d
LIN
1:1d(2+1)2n
2:1o(4+1)3d
3:3d(2+1)4n
4:3o(4+1)5d
5:5o(3+1)6d
6:6o(2+1)7d
7:7d(2+1)8n
8:7o(4+1)9d
9:9o(6+2)10d
10:10d(5+1)11n
11:5o(6+1)12d
12:12o(2+1)13d
13:13d(2+1)14n
14:13o(4+1)15d
15:15o(6+2)16d
16:16d(5+1)17n
17:1o(6+1)18d
GLYCAN END

GLYCAN START
GLYCANID=31745
GLYCAN_CODE=
GLYCAN_COMPOSITION=(HexNAc)8(Hex)5
GLYCAN_MASS=2434.898
GLYCAN_TAXON=Others
RES
1b:x-dglc-HEX-1:5
2s:n-acetyl
3b:b-dglc-HEX-1:5
4s:n-acetyl
5b:b-dman-HEX-1:5
6b:a-dman-HEX-1:5
7b:b-dglc-HEX-1:5
8s:n-acetyl
9b:b-dgal-HEX-1:5
10b:b-dglc-HEX-1:5
11s:n-acetyl
12b:b-dgal-HEX-1:5
13b:b-dglc-HEX-1:5
14s:n-acetyl
15b:a-dman-HEX-1:5
16b:b-dglc-HEX-1:5
17s:n-acetyl
18b:b-dgal-HEX-1:5
19s:n-acetyl
20b:b-dglc-HEX-1:5
21s:n-acetyl
LIN
1:1d(2+1)2n
2:1o(4+1)3d
3:3d(2+1)4n
4:3o(4+1)5d
5:5o(3+1)6d
6:6o(2+1)7d
7:7d(2+1)8n
8:7o(4+1)9d
9:9o(3+1)10d
10:10d(2+1)11n
11:10o(4+1)12d
12:6o(4+1)13d
13:13d(2+1)14n
14:5o(6+1)15d
15:15o(2+1)16d
16:16d(2+1)17n
17:16o(4+1)18d
18:18d(2+1)19n
19:15o(6+1)20d
20:20d(2+1)21n
GLYCAN END

GLYCAN START
GLYCANID=38246
GLYCAN_CODE=
GLYCAN_COMPOSITION=(HexNAc)5(Hex)6(Fuc)1(NeuAc)1(NeuGc)1
GLYCAN_MASS=2731.9548
GLYCAN_TAXON=Others
RES
1b:b-dglc-HEX-1:5
2s:n-acetyl
3b:b-dglc-HEX-1:5
4s:n-acetyl
5b:b-dman-HEX-1:5
6b:a-dman-HEX-1:5
7b:b-dglc-HEX-1:5
8s:n-acetyl
9b:b-dgal-HEX-1:5
10b:a-dgro-dgal-NON-2:6|1:a|2:keto|3:d
11s:n-acetyl
12b:b-dglc-HEX-1:5
13s:n-acetyl
14b:b-dgal-HEX-1:5
15b:a-dgro-dgal-NON-2:6|1:a|2:keto|3:d
16s:n-glycolyl
17b:a-dman-HEX-1:5
18b:b-dglc-HEX-1:5
19s:n-acetyl
20b:b-dgal-HEX-1:5
21b:a-lgal-HEX-1:5|6:d
LIN
1:1d(2+1)2n
2:1o(4+1)3d
3:3d(2+1)4n
4:3o(4+1)5d
5:5o(3+1)6d
6:6o(2+1)7d
7:7d(2+1)8n
8:7o(4+1)9d
9:9o(3+2)10d
10:10d(5+1)11n
11:6o(4+1)12d
12:12d(2+1)13n
13:12o(4+1)14d
14:14o(3+2)15d
15:15d(5+1)16n
16:5o(6+1)17d
17:17o(2+1)18d
18:18d(2+1)19n
19:18o(4+1)20d
20:1o(6+1)21d
GLYCAN END

GLYCAN START
GLYCANID=31851
GLYCAN_CODE=
GLYCAN_COMPOSITION=(HexNAc)5(Hex)6(Fuc)1(NeuGc)2
GLYCAN_MASS=2747.9497
GLYCAN_TAXON=Others
RES
1b:x-dglc-HEX-1:5
2s:n-acetyl
3b:b-dglc-HEX-1:5
4s:n-acetyl
5b:b-dman-HEX-1:5
6b:a-dman-HEX-1:5
7b:b-dglc-HEX-1:5
8s:n-acetyl
9b:b-dgal-HEX-1:5
10b:a-dgro-dgal-NON-2:6|1:a|2:keto|3:d
11s:n-glycolyl
12b:b-dglc-HEX-1:5
13s:n-acetyl
14b:b-dgal-HEX-1:5
15b:a-dgro-dgal-NON-2:6|1:a|2:keto|3:d
16s:n-glycolyl
17b:a-dman-HEX-1:5
18b:b-dglc-HEX-1:5
19s:n-acetyl
20b:b-dgal-HEX-1:5
21b:a-lgal-HEX-1:5|6:d
LIN
1:1d(2+1)2n
2:1o(4+1)3d
3:3d(2+1)4n
4:3o(4+1)5d
5:5o(3+1)6d
6:6o(2+1)7d
7:7d(2+1)8n
8:7o(4+1)9d
9:9o(3|6+2)10d
10:10d(5+1)11n
11:6o(4+1)12d
12:12d(2+1)13n
13:12o(4+1)14d
14:14o(3|6+2)15d
15:15d(5+1)16n
16:5o(6+1)17d
17:17o(2+1)18d
18:18d(2+1)19n
19:18o(4+1)20d
20:1o(6+1)21d
GLYCAN END

GLYCAN START
GLYCANID=14434
GLYCAN_CODE=
GLYCAN_COMPOSITION=(HexNAc)7(Hex)8(Fuc)1
GLYCAN_MASS=2864.033
GLYCAN_TAXON=Others
RES
1b:b-dglc-HEX-1:5
2s:n-acetyl
3b:b-dglc-HEX-1:5
4s:n-acetyl
5b:b-dman-HEX-1:5
6b:a-dman-HEX-1:5
7b:b-dglc-HEX-1:5
8s:n-acetyl
9b:b-dgal-HEX-1:5
10b:b-dglc-HEX-1:5
11s:n-acetyl
12b:b-dgal-HEX-1:5
13b:a-dman-HEX-1:5
14b:b-dglc-HEX-1:5
15s:n-acetyl
16b:b-dgal-HEX-1:5
17b:b-dglc-HEX-1:5
18s:n-acetyl
19b:b-dgal-HEX-1:5
20b:b-dglc-HEX-1:5
21s:n-acetyl
22b:b-dgal-HEX-1:5
23b:a-lgal-HEX-1:5|6:d
LIN
1:1d(2+1)2n
2:1o(4+1)3d
3:3d(2+1)4n
4:3o(4+1)5d
5:5o(3+1)6d
6:6o(2+1)7d
7:7d(2+1)8n
8:7o(4+1)9d
9:6o(4+1)10d
10:10d(2+1)11n
11:10o(4+1)12d
12:5o(6+1)13d
13:13o(2+1)14d
14:14d(2+1)15n
15:14o(4+1)16d
16:13o(4+1)17d
17:17d(2+1)18n
18:17o(4+1)19d
19:13o(6+1)20d
20:20d(2+1)21n
21:20o(4+1)22d
22:1o(6+1)23d
GLYCAN END

GLYCAN START
GLYCANID=24416
GLYCAN_CODE=
GLYCAN_COMPOSITION=(HexNAc)6(Hex)7(NeuAc)2
GLYCAN_MASS=2935.0347
GLYCAN_TAXON=Others
RES
1b:x-dglc-HEX-1:5
2s:n-acetyl
3b:b-dglc-HEX-1:5
4s:n-acetyl
5b:b-dman-HEX-1:5
6b:a-dman-HEX-1:5
7b:b-dglc-HEX-1:5
8s:n-acetyl
9b:b-dgal-HEX-1:5
10b:a-dgro-dgal-NON-2:6|1:a|2:keto|3:d
11s:n-acetyl
12b:b-dglc-HEX-1:5
13s:n-acetyl
14b:b-dgal-HEX-1:5
15b:a-dgal-HEX-1:5
16b:b-dglc-HEX-1:5
17s:n-acetyl
18b:a-dman-HEX-1:5
19b:b-dglc-HEX-1:5
20s:n-acetyl
21b:b-dgal-HEX-1:5
22b:a-dgro-dgal-NON-2:6|1:a|2:keto|3:d
23s:n-acetyl
LIN
1:1d(2+1)2n
2:1o(4+1)3d
3:3d(2+1)4n
4:3o(4+1)5d
5:5o(3+1)6d
6:6o(2+1)7d
7:7d(2+1)8n
8:7o(4+1)9d
9:9o(6+2)10d
10:10d(5+1)11n
11:6o(4+1)12d
12:12d(2+1)13n
13:12o(4+1)14d
14:14o(4+1)15d
15:5o(4+1)16d
16:16d(2+1)17n
17:5o(6+1)18d
18:18o(2+1)19d
19:19d(2+1)20n
20:19o(4+1)21d
21:21o(6+2)22d
22:22d(5+1)23n
GLYCAN END

GLYCAN START
GLYCANID=30731
GLYCAN_CODE=
GLYCAN_COMPOSITION=(HexNAc)7(Hex)8(Fuc)1(NeuAc)3
GLYCAN_MASS=3737.3193
GLYCAN_TAXON=Others
RES
1b:x-dglc-HEX-1:5
2s:n-acetyl
3b:b-dglc-HEX-1:5
4s:n-acetyl
5b:b-dman-HEX-1:5
6b:a-dman-HEX-1:5
7b:b-dglc-HEX-1:5
8s:n-acetyl
9b:b-dgal-HEX-1:5
10b:a-dgal-HEX-1:5
11b:b-dglc-HEX-1:5
12s:n-acetyl
13b:b-dgal-HEX-1:5
14b:a-dgro-dgal-NON-2:6|1:a|2:keto|3:d
15s:n-acetyl
16b:b-dglc-HEX-1:5
17s:n-acetyl
18b:a-dman-HEX-1:5
19b:b-dglc-HEX-1:5
20s:n-acetyl
21b:b-dgal-HEX-1:5
22b:a-dgro-dgal-NON-2:6|1:a|2:keto|3:d
23s:n-acetyl
24b:b-dglc-HEX-1:5
25s:n-acetyl
26b:b-dgal-HEX-1:5
27b:a-dgro-dgal-NON-2:6|1:a|2:keto|3:d
28s:n-acetyl
29b:a-lgal-HEX-1:5|6:d
LIN
1:1d(2+1)2n
2:1o(4+1)3d
3:3d(2+1)4n
4:3o(4+1)5d
5:5o(3+1)6d
6:6o(2+1)7d
7:7d(2+1)8n
8:7o(4+1)9d
9:9o(3+1)10d
10:6o(4+1)11d
11:11d(2+1)12n
12:11o(4+1)13d
13:13o(3|6+2)14d
14:14d(5+1)15n
15:5o(4+1)16d
16:16d(2+1)17n
17:5o(6+1)18d
18:18o(2+1)19d
19:19d(2+1)20n
20:19o(4+1)21d
21:21o(3|6+2)22d
22:22d(5+1)23n
23:18o(6+1)24d
24:24d(2+1)25n
25:24o(4+1)26d
26:26o(3|6+2)27d
27:27d(5+1)28n
28:1o(6+1)29d
GLYCAN END

GLYCAN START
GLYCANID=10658
GLYCAN_CODE=
GLYCAN_COMPOSITION=(HexNAc)5(Hex)6(Fuc)1(NeuAc)2
GLYCAN_MASS=2715.96
GLYCAN_TAXON=Others
RES
1b:x-dglc-HEX-x:x
2s:n-acetyl
3b:b-dglc-HEX-1:5
4s:n-acetyl
5b:b-dman-HEX-1:5
6b:a-dman-HEX-1:5
7b:b-dglc-HEX-1:5
8s:n-acetyl
9b:b-dgal-HEX-1:5
10b:b-dglc-HEX-1:5
11s:n-acetyl
12b:b-dgal-HEX-1:5
13b:a-dgro-dgal-NON-2:6|1:a|2:keto|3:d
14s:n-acetyl
15b:a-dman-HEX-1:5
16b:b-dglc-HEX-1:5
17s:n-acetyl
18b:b-dgal-HEX-1:5
19b:a-dgro-dgal-NON-2:6|1:a|2:keto|3:d
20s:n-acetyl
21b:a-lgal-HEX-1:5|6:d
LIN
1:1d(2+1)2n
2:1o(4+1)3d
3:3d(2+1)4n
4:3o(4+1)5d
5:5o(3+1)6d
6:6o(2+1)7d
7:7d(2+1)8n
8:7o(4+1)9d
9:6o(4+1)10d
10:10d(2+1)11n
11:10o(4+1)12d
12:12o(3+2)13d
13:13d(5+1)14n
14:5o(6+1)15d
15:15o(2+1)16d
16:16d(2+1)17n
17:16o(4+1)18d
18:18o(3+2)19d
19:19d(5+1)20n
20:1o(6+1)21d
GLYCAN END

GLYCAN START
GLYCANID=14656
GLYCAN_CODE=
GLYCAN_COMPOSITION=(HexNAc)5(Hex)6(NeuAc)3
GLYCAN_MASS=2860.998
GLYCAN_TAXON=Others
RES
1b:b-dglc-HEX-1:5
2s:n-acetyl
3b:b-dglc-HEX-1:5
4s:n-acetyl
5b:b-dman-HEX-1:5
6b:a-dman-HEX-1:5
7b:b-dglc-HEX-1:5
8s:n-acetyl
9b:b-dgal-HEX-1:5
10b:a-dgro-dgal-NON-2:6|1:a|2:keto|3:d
11s:n-acetyl
12b:b-dglc-HEX-1:5
13s:n-acetyl
14b:b-dgal-HEX-1:5
15b:a-dgro-dgal-NON-2:6|1:a|2:keto|3:d
16s:n-acetyl
17b:a-dman-HEX-1:5
18b:b-dglc-HEX-1:5
19s:n-acetyl
20b:b-dgal-HEX-1:5
21b:a-dgro-dgal-NON-2:6|1:a|2:keto|3:d
22s:n-acetyl
LIN
1:1d(2+1)2n
2:1o(4+1)3d
3:3d(2+1)4n
4:3o(4+1)5d
5:5o(3+1)6d
6:6o(2+1)7d
7:7d(2+1)8n
8:7o(4+1)9d
9:9o(6+2)10d
10:10d(5+1)11n
11:5o(4+1)12d
12:12d(2+1)13n
13:12o(4+1)14d
14:14o(3+2)15d
15:15d(5+1)16n
16:5o(6+1)17d
17:17o(2+1)18d
18:18d(2+1)19n
19:18o(4+1)20d
20:20o(6+2)21d
21:21d(5+1)22n
GLYCAN END

GLYCAN START
GLYCANID=1372
GLYCAN_CODE=
GLYCAN_COMPOSITION=(HexNAc)6(Hex)5(Fuc)1(NeuAc)1
GLYCAN_MASS=2465.8916
GLYCAN_TAXON=Others
RES
1b:b-dglc-HEX-1:5
2s:n-acetyl
3b:b-dglc-HEX-1:5
4s:n-acetyl
5b:b-dman-HEX-1:5
6b:b-dman-HEX-1:5
7b:b-dglc-HEX-1:5
8s:n-acetyl
9b:b-dman-HEX-1:5
10b:b-dgro-dgal-NON-2:6|1:a|2:keto|3:d
11s:n-acetyl
12b:b-dglc-HEX-1:5
13s:n-acetyl
14b:b-dman-HEX-1:5
15b:b-dman-HEX-1:5
16b:b-dglc-HEX-1:5
17s:n-acetyl
18b:b-dglc-HEX-1:5
19s:n-acetyl
20b:b-lgal-HEX-1:5|6:d
LIN
1:1d(2+1)2n
2:1o(4+1)3d
3:3d(2+1)4n
4:3o(4+1)5d
5:5o(4+1)6d
6:6o(4+1)7d
7:7d(2+1)8n
8:7o(4+1)9d
9:9o(4+1)10d
10:10d(5+1)11n
11:6o(5+1)12d
12:12d(2+1)13n
13:12o(4+1)14d
14:5o(5+1)15d
15:15o(4+1)16d
16:16d(2+1)17n
17:5o(6+1)18d
18:18d(2+1)19n
19:1o(5+1)20d
GLYCAN END

GLYCAN START
GLYCANID=14713
GLYCAN_CODE=
GLYCAN_COMPOSITION=(HexNAc)5(Hex)6(Fuc)2
GLYCAN_MASS=2279.827
GLYCAN_TAXON=Others
RES
1b:b-dglc-HEX-1:5
2s:n-acetyl
3b:b-dglc-HEX-1:5
4s:n-acetyl
5b:b-dman-HEX-1:5
6b:a-dman-HEX-1:5
7b:b-dglc-HEX-1:5
8s:n-acetyl
9b:b-dgal-HEX-1:5
10b:a-dman-HEX-1:5
11b:b-dglc-HEX-1:5
12s:n-acetyl
13b:b-dgal-HEX-1:5
14b:b-dglc-HEX-1:5
15s:n-acetyl
16b:a-lgal-HEX-1:5|6:d
17b:b-dgal-HEX-1:5
18b:a-lgal-HEX-1:5|6:d
LIN
1:1d(2+1)2n
2:1o(4+1)3d
3:3d(2+1)4n
4:3o(4+1)5d
5:5o(3+1)6d
6:6o(2+1)7d
7:7d(2+1)8n
8:7o(4+1)9d
9:5o(6+1)10d
10:10o(2+1)11d
11:11d(2+1)12n
12:11o(4+1)13d
13:13o(3+1)14d
14:14d(2+1)15n
15:14o(3+1)16d
16:14o(4+1)17d
17:1o(6+1)18d
GLYCAN END

GLYCAN START
GLYCANID=2349
GLYCAN_CODE=
GLYCAN_COMPOSITION=(HexNAc)6(Hex)5(Fuc)1(NeuAc)1(NeuGc)1
GLYCAN_MASS=2772.982
GLYCAN_TAXON=Others
RES
1b:b-dglc-HEX-1:5
2s:n-acetyl
3b:b-dglc-HEX-1:5
4s:n-acetyl
5b:b-dman-HEX-1:5
6b:b-dman-HEX-1:5
7b:b-dglc-HEX-1:5
8s:n-acetyl
9b:b-dman-HEX-1:5
10b:b-dgro-dgal-NON-2:6|1:a|2:keto|3:d
11s:n-acetyl
12b:b-dglc-HEX-1:5
13s:n-acetyl
14b:b-dman-HEX-1:5
15b:b-dglc-HEX-1:5
16s:n-acetyl
17b:b-dman-HEX-1:5
18b:b-dgro-dgal-NON-2:6|1:a|2:keto|3:d
19s:n-glycolyl
20b:b-dglc-HEX-1:5
21s:n-acetyl
22b:b-lgal-HEX-1:5|6:d
LIN
1:1d(2+1)2n
2:1o(4+1)3d
3:3d(2+1)4n
4:3o(4+1)5d
5:5o(4+1)6d
6:6o(4+1)7d
7:7d(2+1)8n
8:7o(4+1)9d
9:9o(4+1)10d
10:10d(5+1)11n
11:6o(5+1)12d
12:12d(2+1)13n
13:5o(5+1)14d
14:14o(4+1)15d
15:15d(2+1)16n
16:15o(4+1)17d
17:17o(4+1)18d
18:18d(5+1)19n
19:5o(6+1)20d
20:20d(2+1)21n
21:1o(5+1)22d
GLYCAN END

GLYCAN START
GLYCANID=32369
GLYCAN_CODE=
GLYCAN_COMPOSITION=(HexNAc)6(Hex)3(Fuc)1
GLYCAN_MASS=1850.6915
GLYCAN_TAXON=Others
RES
1b:x-dglc-HEX-1:5
2s:n-acetyl
3b:b-dglc-HEX-1:5
4s:n-acetyl
5b:b-dman-HEX-1:5
6b:a-dman-HEX-1:5
7b:a-dman-HEX-1:5
8b:b-dglc-HEX-1:5
9s:n-acetyl
10b:b-dgal-HEX-1:5
11s:n-acetyl
12b:b-dglc-HEX-1:5
13s:n-acetyl
14b:b-dgal-HEX-1:5
15s:n-acetyl
16b:a-lgal-HEX-1:5|6:d
LIN
1:1d(2+1)2n
2:1o(4+1)3d
3:3d(2+1)4n
4:3o(4+1)5d
5:5o(3+1)6d
6:5o(6+1)7d
7:7o(2+1)8d
8:8d(2+1)9n
9:8o(4+1)10d
10:10d(2+1)11n
11:7o(6+1)12d
12:12d(2+1)13n
13:12o(4+1)14d
14:14d(2+1)15n
15:1o(6+1)16d
GLYCAN END

GLYCAN START
GLYCANID=14235
GLYCAN_CODE=
GLYCAN_COMPOSITION=(HexNAc)5(Hex)5(Fuc)2
GLYCAN_MASS=2117.7744
GLYCAN_TAXON=Others
RES
1b:b-dglc-HEX-1:5
2s:n-acetyl
3b:b-dglc-HEX-1:5
4s:n-acetyl
5b:b-dman-HEX-1:5
6b:a-dman-HEX-1:5
7b:b-dglc-HEX-1:5
8s:n-acetyl
9b:b-dgal-HEX-1:5
10b:a-lgal-HEX-1:5|6:d
11b:a-dgal-HEX-1:5
12s:n-acetyl
13b:a-dman-HEX-1:5
14b:b-dglc-HEX-1:5
15s:n-acetyl
16b:b-dgal-HEX-1:5
17b:a-lgal-HEX-1:5|6:d
LIN
1:1d(2+1)2n
2:1o(4+1)3d
3:3d(2+1)4n
4:3o(4+1)5d
5:5o(3+1)6d
6:6o(2+1)7d
7:7d(2+1)8n
8:7o(4+1)9d
9:9o(2+1)10d
10:9o(3+1)11d
11:11d(2+1)12n
12:5o(6+1)13d
13:13o(2+1)14d
14:14d(2+1)15n
15:14o(4+1)16d
16:1o(6+1)17d
GLYCAN END

GLYCAN START
GLYCANID=10278
GLYCAN_CODE=
GLYCAN_COMPOSITION=(HexNAc)6(Hex)5(Fuc)1
GLYCAN_MASS=2174.7964
GLYCAN_TAXON=Others
RES
1b:b-dglc-HEX-1:5
2s:n-acetyl
3b:b-dglc-HEX-1:5
4s:n-acetyl
5b:b-dman-HEX-1:5
6b:a-dman-HEX-1:5
7b:b-dglc-HEX-1:5
8s:n-acetyl
9b:b-dgal-HEX-1:5
10b:b-dglc-HEX-1:5
11s:n-acetyl
12b:a-dman-HEX-1:5
13b:b-dglc-HEX-1:5
14s:n-acetyl
15b:b-dgal-HEX-1:5
16b:b-dglc-HEX-1:5
17s:n-acetyl
18b:a-lgal-HEX-1:5|6:d
LIN
1:1d(2+1)2n
2:1o(4+1)3d
3:3d(2+1)4n
4:3o(4+1)5d
5:5o(3+1)6d
6:6o(2+1)7d
7:7d(2+1)8n
8:7o(4+1)9d
9:9o(3+1)10d
10:10d(2+1)11n
11:5o(6+1)12d
12:12o(2+1)13d
13:13d(2+1)14n
14:13o(4+1)15d
15:15o(3+1)16d
16:16d(2+1)17n
17:1o(6+1)18d
GLYCAN END

GLYCAN START
GLYCANID=24428
GLYCAN_CODE=
GLYCAN_COMPOSITION=(HexNAc)2(Hex)5(Fuc)1
GLYCAN_MASS=1362.480775
GLYCAN_TAXON=Others
RES
1b:b-dglc-HEX-1:5
2s:n-acetyl
3b:b-dglc-HEX-1:5
4s:n-acetyl
5b:b-dman-HEX-1:5
6b:a-dman-HEX-1:5
7b:a-dman-HEX-1:5
8b:a-dman-HEX-1:5
9b:a-dman-HEX-1:5
10b:a-lgal-HEX-1:5|6:d
LIN
1:1d(2+1)2n
2:1o(4+1)3d
3:3d(2+1)4n
4:3o(4+1)5d
5:5o(3+1)6d
6:5o(6+1)7d
7:7o(3+1)8d
8:7o(6+1)9d
9:1o(6+1)10d
GLYCAN END
