# Supplementary material for: Glycopeptide database search and de novo sequencing with PEAKS GlycanFinder enable highly sensitive glycoproteomics
Source: Nat Commun. 2023 Jul 8;14:4046. doi: 10.1038/s41467-023-39699-5 (PMC10329677; doi:10.1038/s41467-023-39699-5)
Supplement: Supplementary file 10 — Supplementary Data 6 [file 41467_2023_39699_MOESM10_ESM.zip › supp_data_6/41592_2021_1309_MOESM2_ESM.xlsx]

## Sheet: Table 1
Supplementary Table 1: Overview of the study participants and their reported data (please note the colour coding of File A and File B data in some parts of this table)					Developer
					User
					Identification Search Strategy																						Search Results (from List of Identified Glycopeptides)
																							Mass tolerance					Glycopeptide spectral matches (All glycopeptide entries)
Team #	Country (Continent)	Total # of team members	Participant type	Experience in Glycoproteomics (years)	Data Analysis performed for File	Data format used in search	Data converter	Spectral level(s) used for glycopeptide identification	Search engine(s) used for glycopeptide identification	Type of search engine (commercial, academic, in-house, open-source etc)	Post-acqusition spectral calibration of m/z?	Protein search space (restricted)*	N-Glycan search space #	Comment of N-glycan search space	O-glycan search space #	Comment of O-glycan search space	Protease specificity (Tryptic, semi-tryptic (N- or O-ragged), non-specific)	Missed cleavages allowed	Static (fixed) modification(s)	Variable modification(s) other than glycans	Maximum glycans per peptide allowed in search	Maximum other variable modifications allowed per peptide	Precursor ion (ppm or Da)	Precursor ion (ppm or Da)	Use of decoy and/or contaminant protein database to establish peptide/protein FDR	Brief description of output filtering	File	Total (# rows in list)	Total (#rows in list N-glycans)	Total (#rows in list O-glycans)	MS Only	HCD-MS/MS	ETci/hcD-MS/MS	CID-MS/MS
1	Korea (Asia)	3	Developer	6	A and B	mzML	RawConverter (http://fields.scripps.edu/rawconv/)	A: MS, HCD-MS/MS, CID-MS/MS	IQ-GPA v2.5	In-house	No	Entire human proteome (UniProt) provided by HGI	200	Described as "common" glycans but not HGI provided list	9	Described as "common" glycans but not HGI provided list	Tryptic	0	Cys carbamidomethylation	NA	2	0	0.02 Da	0.05 Da	Decoy and default contaminant database in IQ-GPA used	We adopted decoy method. First, we implemented decoy candidates for FDR filtering from N- and O-glycopeptide candidates. The decoy candidate is generated simply by changing the number between Hex and HexNAc as well as between Fuc and NeuAc. The peptide sequence is also reversed as the same as used in protein database search. Using this method, 165 unique N-glycopeptides and 5 O-glycopeptides in D…	A	227	222	5		115	112
						mzML	RawConverter (http://fields.scripps.edu/rawconv/)	B: MS, HCD-MS/MS, EThcD-MS/MS	IQ-GPA v2.5	In-house	No	Entire human proteome (UniProt) provided by HGI	200	Described as "common" glycans but not HGI provided list	9	Described as "common" glycans but not HGI provided list	Tryptic	0	Cys carbamidomethylation	NA	2	0	0.02 Da	0.05 Da	Decoy and default contaminant database in IQ-GPA used		B	222	217	5		113	109
2	USA (North America)	1	Developer	>10	B	mgf	NA	B: EThcD-MS/MS	Protein Prospector v5.20.23	Academic, open source	No	Entire human proteome (UniProt) provided by HGI	213	Described as "common" glycans but not HGI provided list	72	Described as "common" glycans but not HGI provided list	Semi-tryptic (N- or C-ragged)	1	Cys carbamidomethylation	Oxidation (M, W), Deamidation (N), Gln->pyro-Glu (N-term Q), Cys->pyro-carbamidomethyl (N-term C), Cation:Na (D, E, S, T), Cation:K (D, E, S, T), Incorrect MonoIsotope (+1Da)	1	3	8 ppm	20 ppm	Decoy (sequence shuffled) database used	Results were filtered to estimated 1%FDR at peptide+modification state using E-values and target:decoy database search results.	B	963	744	219			963
3	Germany (Europe)	3	Developer	>10	A and B	raw,mzML	NA	A: HCD-MS/MS	OMSSA (v2.1.8)+Mascot (v2.5.1) for limitation of Protein Searchspace (semi-targeted) glycopeptide analysis with glyXtoolMS (v0.1.4)	Academic, open source	No	1) Entire human proteome (UniProt) provided by HGI and then 2) limited 206 proteins based on OMSSA (v2.1.8)+Mascot (v2.5.1) search	218	Described as "common" glycans but not HGI provided list	70	Described as "common" glycans but not HGI provided list	Tryptic	1	Cys carbamidomethylation	Met oxidation, Asn/Gln deamidation	Max 2 N-glycans or 3 O-glycans per peptide (counted as 2)	2	10 ppm	20 ppm	No decoy used	Identifications were accepted if their HCD- or ETD score was >2.0 and the total intensity of the corresponding fragment spectra could be explained be the theoretical fragment ions was larger than 70%. No further manual checking of spectra or use of FDR cut-off thresholds was done.	A	925	479	446		821	104
						raw,mzML	NA	A: ETciD-MS/MS	OMSSA (v2.1.8)+Mascot (v2.5.1) for limitation of Protein Searchspace (semi-targeted) glycopeptide analysis with glyXtoolMS (v0.1.4)	Academic, open source	No	1) Entire human proteome (UniProt) provided by HGI and then 2) limited 206 proteins based on OMSSA (v2.1.8)+Mascot (v2.5.1) search	218	Described as "common" glycans but not HGI provided list	70	Described as "common" glycans but not HGI provided list	Tryptic	1	Cys carbamidomethylation	Met oxidation, Asn/Gln deamidation	Max 2 N-glycans or 3 O-glycans per peptide (counted as 2)	2	10 ppm	20 ppm	No decoy used		B	1536	958	578		821	715
						raw,mzML	NA	B: HCD-MS/MS	OMSSA (v2.1.8)+Mascot (v2.5.1) for limitation of Protein Searchspace (semi-targeted) glycopeptide analysis with glyXtoolMS (v0.1.4)	Academic, open source	No	1) Entire human proteome (UniProt) provided by HGI and then 2) limited 206 proteins based on OMSSA (v2.1.8)+Mascot (v2.5.1) search	218	Described as "common" glycans but not HGI provided list	70	Described as "common" glycans but not HGI provided list	Tryptic	1	Cys carbamidomethylation	Met oxidation, Asn/Gln deamidation	Max 2 N-glycans or 3 O-glycans per peptide (counted as 2)	2	10 ppm	20 ppm	No decoy used
						raw,mzML	NA	B: EThcD-MS/MS	OMSSA (v2.1.8)+Mascot (v2.5.1) for limitation of Protein Searchspace (semi-targeted) glycopeptide analysis with glyXtoolMS (v0.1.4)	Academic, open source	No	1) Entire human proteome (UniProt) provided by HGI and then 2) limited 206 proteins based on OMSSA (v2.1.8)+Mascot (v2.5.1) search	218	Described as "common" glycans but not HGI provided list	70	Described as "common" glycans but not HGI provided list	Tryptic	1	Cys carbamidomethylation	Met oxidation, Asn/Gln deamidation	Max 2 N-glycans or 3 O-glycans per peptide (counted as 2)	2	10 ppm	20 ppm	No decoy used
4	USA (North America)	2	Developer	>10	A and B	raw	NA	A: HCD-MS/MS	Byonic (v.2.16.16)	Commercial	No	Entire human proteome (UniProt) provided by HGI	117	N-glycans compiled for this study	10	O-glycans compiled for this study	Tryptic	1	Cys carbamidomethylation	M oxidation, N deamidation, pyro-Glu Q, pyro-Glu E, ammonia-loss N-terminal camC, Cation:Na D, E, S, T; Cation: Ca D, E, S, T, Acetyl Protein N-term	4	4	6 ppm	20 ppm	Decoy databases from Byonic	1. Exploratory searches to decide on N- and O-glycan databases, which proteins were worth searching for O-glycosylation (e.g. IgA), and which proteins (just Afamin) were worth searching for non-consensus N-glycosylation (not Nx(S/T) motif).	A	1431	932	499		1205	226
						raw	NA	A: ETciD-MS/MS	Byonic (v.2.16.16)	Commercial	No	Entire human proteome (UniProt) provided by HGI	117	N-glycans compiled for this study	10	O-glycans compiled for this study	Tryptic	1	Cys carbamidomethylation	M oxidation, N deamidation, pyro-Glu Q, pyro-Glu E, ammonia-loss N-terminal camC, Cation:Na D, E, S, T; Cation: Ca D, E, S, T, Acetyl Protein N-term	4	4	6 ppm	20 ppm	Decoy databases from Byonic	2. First pass Byonic searches as given in the .byparms files accompaning this spreadsheet, with Byonic asked to output a "focused database".	B	1156	938	218		491	665
						raw	NA	B: HCD-MS/MS	Byonic (v.2.16.16)	Commercial	No	Entire human proteome (UniProt) provided by HGI	117	N-glycans compiled for this study	10	O-glycans compiled for this study	Tryptic	1	Cys carbamidomethylation	M oxidation, N deamidation, pyro-Glu Q, pyro-Glu E, ammonia-loss N-terminal camC, Cation:Na D, E, S, T; Cation: Ca D, E, S, T, Acetyl Protein N-term	4	4	6 ppm	20 ppm	Decoy databases from Byonic	3. Second pass Byonic searches using the focused databases as given in the .byparms file accompanying this spreadsheet.
						raw	NA	B: EThcD-MS/MS	Byonic (v.2.16.16)	Commercial	No	Entire human proteome (UniProt) provided by HGI	117	N-glycans compiled for this study	10	O-glycans compiled for this study	Tryptic	1	Cys carbamidomethylation	M oxidation, N deamidation, pyro-Glu Q, pyro-Glu E, ammonia-loss N-terminal camC, Cation:Na D, E, S, T; Cation: Ca D, E, S, T, Acetyl Protein N-term	4	4	6 ppm	20 ppm	Decoy databases from Byonic	4. Column filtering PSMs from the second pass search using the Byonic viewer: (a) Protein name must not contain ">Reverse". (b) Glycans column must be nonempty. (c) FDR 2D must be less than 0.0032, that is, 0.32% at the PSM level. 5. Manual inspection to find examples for PowerPoint.
5	Austria (Europe)	3	Developer	>10	A and B	raw	NA	A: HCD-MS/MS	SugarQb (only one version) + MASCOT (v2.2.07) in Proteome Discoverer (v1.4)	In-house + commercial	No	Entire human proteome (UniProt) provided by HGI	309	HGI provided list	78	HGI provided list	Tryptic	2	Cys carbamidomethylation	Met oxidation	As many as number of N/T/S in peptide, N = consensus and non-consensus sequons	3	10 ppm	0.02 Da	Concatenated forward-decoy of protein DB provided; no contaminants	Data were filtered to an estimated FDR of 1% at PSM level (using a concatenated forward-decoy DB); site-localization was performed using ptmRS; all as described in Stadlmann J, Taubenschmid J., et al. 2017	A	147	138	9		147
						raw	NA	A: HCD-MS/MS	SugarQb (only one version) + SEQUEST-HT in Proteome Discoverer (built-in version in PD 1.4.0.288)	In-house + commercial	No	Entire human proteome (UniProt) provided by HGI	309	HGI provided list	78	HGI provided list	Tryptic	2	Cys carbamidomethylation	Met oxidation	As many as number of N/T/S in peptide, N = consensus and non-consensus sequons	3	10 ppm	0.02 Da	Concatenated forward-decoy of protein DB provided; no contaminants	Data were filtered to an estimated FDR of 1% at PSM level (using a concatenated forward-decoy DB); NO site-localization was performed; all as described in Stadlmann J, Taubenschmid J., et al. 2017	B	152	141	11		152
						raw	NA	A: HCD-MS/MS	SugarQb + MS Amanda (v1.4.14.8243) in Proteome Discoverer (v1.4)	In-house + in-house	No	Entire human proteome (UniProt) provided by HGI	309	HGI provided list	78	HGI provided list	Tryptic	2	Cys carbamidomethylation	Met oxidation	As many as number of N/T/S in peptide, N = consensus and non-consensus sequons	3	10 ppm	0.02 Da	Concatenated forward-decoy of protein DB provided; no contaminants	Data were filtered to an estimated FDR of 1% at PSM level (using a concatenated forward-decoy DB); NO site-localization was performed; all as described in Stadlmann J, Taubenschmid J., et al. 2017
						raw	NA	B: HCD-MS/MS	SugarQb + MASCOT (v2.2.07) in Proteome Discoverer (v1.4)	In-house + commercial	No	Entire human proteome (UniProt) provided by HGI	309	HGI provided list	78	HGI provided list	Tryptic	2	Cys carbamidomethylation	Met oxidation	As many as number of N/T/S in peptide, N = consensus and non-consensus sequons	3	10 ppm	0.02 Da	Concatenated forward-decoy of protein DB provided; no contaminants	Data were filtered to an estimated FDR of 1% at PSM level (using a concatenated forward-decoy DB); site-localization was performed using ptmRS; all as described in Stadlmann J, Taubenschmid J., et al. 2017
						raw	NA	B: HCD-MS/MS	SugarQb + SEQUEST-HT in Proteome Discoverer (built-in version in PD 1.4.0.288)	In-house + commercial	No	Entire human proteome (UniProt) provided by HGI	309	HGI provided list	78	HGI provided list	Tryptic	2	Cys carbamidomethylation	Met oxidation	As many as number of N/T/S in peptide, N = consensus and non-consensus sequons	3	10 ppm	0.02 Da	Concatenated forward-decoy of protein DB provided; no contaminants	Data were filtered to an estimated FDR of 1% at PSM level (using a concatenated forward-decoy DB); NO site-localization was performed; all as described in Stadlmann J, Taubenschmid J., et al. 2017
						raw	NA	B: HCD-MS/MS	SugarQb (only one version) + MS Amanda (v1.4.14.8243) in Proteome Discoverer (v1.4)	In-house + in-house	No	Entire human proteome (UniProt) provided by HGI	309	HGI provided list	78	HGI provided list	Tryptic	2	Cys carbamidomethylation	Met oxidation	As many as number of N/T/S in peptide, N = consensus and non-consensus sequons	3	10 ppm	0.02 Da	Concatenated forward-decoy of protein DB provided; no contaminants	Data were filtered to an estimated FDR of 1% at PSM level (using a concatenated forward-decoy DB); NO site-localization was performed; all as described in Stadlmann J, Taubenschmid J., et al. 2017
6	USA (North America)	1	Developer	8	A and B	mgf	NA	A: HCD-MS/MS	MS-GF+ Beta (v10072) (Protein Identification only)	Academic, open Source	No	Entire human proteome (UniProt) provided by HGI	NA	NA	NA	NA	Semi-tryptic (N- or C-ragged)	1	Cys carbamidomethylation	NA	0	0	0.05 Da	0.05 Da	Reversed target protein database	1% protein FDR	A	105	84	21		63	42
						mgf	NA	B: HCD-MS/MS	MS-GF+ Beta (v10072) (Protein Identification only)	Academic, open Source	No	Entire human proteome (UniProt) provided by HGI	NA	NA	NA	NA	Semi-tryptic (N- or C-ragged)	1	Cys carbamidomethylation	NA	0	0	0.05 Da	0.05 Da	Reversed target protein database	1% protein FDR	B	146	126	20		83	63
						mzML	msconvert RAW -> mzML (peak detection, MS and all MS2)	A: MS, HCD-MS/MS, ETciD-MS/MS	GlycoPeptideSearch (v2.0alpha)	In-house	No	Top 10 most abundant proteins from protein identification search with UniProt glycosylation anntoation (subset of Entire human proteome (UniProt))	61	GlycomeDB structrues w/ Human + GlycO annotation (Hex,HexNAc,Fuc,NeuAc compositions)	NA	NA	Tryptic	1	Cys carbamidomethylation	NA	1	0	0.05 Da	0.05 Da	(Sampled) target protein peptides without N-glycan motif	Glycopeptide spectrum matches at 5% FDR
						mzML	msconvert RAW -> mzML (peak detection, MS and all MS2)	B: MS, HCD-MS/MS, EThcD-MS/MS	GlycoPeptideSearch (v2.0alpha)	In-house	No	Top 10 most abundant proteins from protein identification search with UniProt glycosylation anntoation (subset of Entire human proteome (UniProt))	61	GlycomeDB structrues w/ Human + GlycO annotation (Hex,HexNAc,Fuc,NeuAc compositions)	NA	NA	Tryptic	1	Cys carbamidomethylation	NA	1	0	0.05 Da	0.05 Da	(Sampled) target protein peptides without N-glycan motif	Glycopeptide spectrum matches at 5% FDR
						mgf	NA	A: HCD-MS/MS	MS-GF+ Beta (v10072) + PepArML (Protein Identification w/ small monosaccharide variable mods)	Academic, open Source	No	Entire human proteome (UniProt) provided by HGI	NA	NA	15	Small Hex,HexNAc,Fuc,NeuAc compositions	Tryptic	1	Cys carbamidomethylation	NA	1	0	0.05 Da	0.05 Da	Reversed target protein database / Site probability	Peptide id at 1% spectral FDR, site-probability of 1.0.
						mgf	NA	B: HCD-MS/MS	MS-GF+ Beta (v10072) + PepArML (Protein Identification w/ small monosaccharide variable mods)	Academic, open Source	No	Entire human proteome (UniProt) provided by HGI	NA	NA	15	Small Hex,HexNAc,Fuc,NeuAc compositions	Tryptic	1	Cys carbamidomethylation	NA	1	0	0.05 Da	0.05 Da	Reversed target protein database / Site probability	Peptide id at 1% spectral FDR, site-probability of 1.0.
7	Singapore (Asia)	2	Developer	10	A and B	mzML	ProteoWizard 3.0.18.142, KNIME-OpenMS -> MS1 deconvoluted features	A: MS1 (deconvoluted)	GlycopeptideGraphMS (v1.0)	In house	No	Entire human proteome (UniProt) provided by HGI	309	HGI provided list	78	HGI provided list	Tryptic	2	Cys carbamidomethylation	Met oxidation	3 (1 N, 2 O) (counted as 3)	1	15 ppm				A	200	109	91	180	20
						raw	NA	A: HCD-MS/MS	Byonic (v3.1.0)	Commercial	Yes (Byonic the internal calibration was set to [M+H]+ [C2H6SiO]7 Polysiloxane m/z 519.13882)	Entire human proteome (UniProt) provided by HGI	309	HGI provided list	78	HGI provided list	Tryptic	2	Cys carbamidomethylation	Met oxidation	3 (1 N, 2 O) (counted as 3)	1	15 ppm	20 ppm	Decoy database generated using decoypyrat(open source, default settings)	Glycopeptide matches were filtered to Byonic score > 100; the spectra of all the Byonic matches eventually used for the reference nodes was checked manually; Each unique glycopeptide must be part of a relational network of at least 3 or more similar glycopeptides sharing the same peptide sequence. Each relational network of glycopeptides must have at least one positive identification by MS/MS. No…	B	233	152	81	204	29
						mzML	ProteoWizard 3.0.18.142, KNIME-OpenMS -> MS1 deconvoluted features	B: MS1 (deconvoluted)	GlycopeptideGraphMS (v1.0)	In house	No	Entire human proteome (UniProt) provided by HGI	309	HGI provided list	78	HGI provided list	Tryptic	2	Cys carbamidomethylation	Met oxidation	3 (1 N, 2 O) (counted as 3)	1	15 ppm
						raw	NA	B: HCD-MS/MS	Byonic (v3.1.0)	Commercial	Yes (Byonic the internal calibration was set to [M+H]+ [C2H6SiO]7 Polysiloxane m/z 519.13882)	Entire human proteome (UniProt) provided by HGI	309	HGI provided list	78	HGI provided list	Tryptic	2	Cys carbamidomethylation	Met oxidation	3 (1 N, 2 O) (counted as 3)	1	15 ppm	20 ppm	Decoy database generated using decoypyrat(open source, default settings)
8	USA (North America)	2	Developer	6	A and B	mzXML	ProteoWizard 3.0.18.142- MSConvert and RawConverter 1.1.0.19	A: HCD-MS/MS	GlycoPAT (v2.0)	Academic, open source	No	Entire human proteome (UniProt) provided by HGI	200	Described as "common" glycans but not HGI provided list	0	Not included in study	Semi-tryptic (N-ragged)	1	Cys carbamidomethylation	Met oxidation	1	1	10 ppm	15 ppm	Decoy database from GlycoPAT	Software score, FDR and filtering (see Developer ONLY section for details: 1. Filtering of results was done using the following criteria. All criteria have to be satisfied: a. FDR<1% for each glycopeptide-spectrum match in any fragmentation mode. b. If Y0/Y1/Y2 peak is present in EThcD or HCD, then at least 50% of the pure peptide (without glycans) and 20% of the glycopeptides (peptides with atta…	A	387	387			192		195
						mzXML	ProteoWizard 3.0.18.142- MSConvert and RawConverter 1.1.0.19	A: ETciD-MS/MS	GlycoPAT (v2.0)	Academic, open source	No	Entire human proteome (UniProt) provided by HGI	200	Described as "common" glycans but not HGI provided list	0	Not included in study	Semi-tryptic (N-ragged)	1	Cys carbamidomethylation	Met oxidation	1	1	10 ppm	15 ppm	Decoy database from GlycoPAT	Not used	B	677	677			336	341
						mzXML	ProteoWizard 3.0.18.142- MSConvert and RawConverter 1.1.0.19	A: CID-MS/MS	GlycoPAT (v2.0)	Academic, open source	No	Entire human proteome (UniProt) provided by HGI	200	Described as "common" glycans but not HGI provided list	0	Not included in study	Semi-tryptic (N-ragged)	1	Cys carbamidomethylation	Met oxidation	1	1	10 ppm	15 ppm	Decoy database from GlycoPAT	Software score, FDR and filtering (see Developer ONLY section for details: 1. Filtering of results was done using the following criteria. All criteria have to be satisfied: a. FDR<1% for each glycopeptide-spectrum match in any fragmentation mode. b. If Y0/Y1/Y2 peak is present in EThcD or HCD, then at least 50% of the pure peptide (without glycans) and 20% of the glycopeptides (peptides with atta…
						mzXML	ProteoWizard 3.0.18.142- MSConvert and RawConverter 1.1.0.19	B: HCD-MS/MS	GlycoPAT (v2.0)	Academic, open source	No	Entire human proteome (UniProt) provided by HGI	200	Described as "common" glycans but not HGI provided list	0	Not included in study	Semi-tryptic (N-ragged)	1	Cys carbamidomethylation	Met oxidation	1	1	10 ppm	15 ppm	Decoy database from GlycoPAT	Software score, FDR and filtering (see Developer ONLY section for details: 1. Filtering of results was done using the following criteria. All criteria have to be satisfied: a. FDR<1% for each glycopeptide-spectrum match in any fragmentation mode. b. If Y0/Y1/Y2 peak is present in EThcD or HCD, then at least 50% of the pure peptide (without glycans) and 20% of the glycopeptides (peptides with atta…
						mzXML	ProteoWizard 3.0.18.142- MSConvert and RawConverter 1.1.0.19	B: EThcD-MS/MS	GlycoPAT (v2.0)	Academic, open source	No	Entire human proteome (UniProt) provided by HGI	200	Described as "common" glycans but not HGI provided list	0	Not included in study	Semi-tryptic (N-ragged)	1	Cys carbamidomethylation	Met oxidation	1	1	10 ppm	15 ppm	Decoy database from GlycoPAT	Software score, FDR and filtering (see Developer ONLY section for details: 1. Filtering of results was done using the following criteria. All criteria have to be satisfied: a. FDR<1% for each glycopeptide-spectrum match in any fragmentation mode. b. If Y0/Y1/Y2 peak is present in EThcD or HCD, then at least 50% of the pure peptide (without glycans) and 20% of the glycopeptides (peptides with atta…
						mzXML	ProteoWizard 3.0.18.142- MSConvert and RawConverter 1.1.0.19	B: CID-MS/MS	GlycoPAT (v2.0)	Academic, open source	No	Entire human proteome (UniProt) provided by HGI	200	Described as "common" glycans but not HGI provided list	0	Not included in study	Semi-tryptic (N-ragged)	1	Cys carbamidomethylation	Met oxidation	1	1	10 ppm	1 Da	Decoy database from GlycoPAT	Not used
9	USA (North America)	2	Developer	>10	A and B	mzML	NA	A: HCD-MS/MS	GPQuest (v2.0)	Academic, open source	No	Entire human proteome (UniProt) provided by HGI	309	HGI provided list	NA	NA	Tryptic	1	Cys carbamidomethylation	Met Oxidation	1	2	10 ppm	10 ppm	Decoyed Database generated by GPQuest	The FDR is cut at 1%. By default, GPQuest requires at least an assigned MS/MS spectrum containing the matching of at least 6 peptide fragments (b or y ions) and 2 intact glycopeptide fragments (pep+HexNAc, pep+2*HexNac). The sum of intensity should over 20% of the sum of the intensity of all the peaks in an MS/MS spectrum. GPquest also provides a simple result viewer to manually check the identif…	A	127	127			127
						mzML	NA	B: HCD-MS/MS	GPQuest (v2.0)	Academic, open source	No	Entire human proteome (UniProt) provided by HGI	309	HGI provided list	NA	NA	Tryptic	1	Cys carbamidomethylation	Met Oxidation	1	2	10 ppm	10 ppm	Decoyed Database generated by GPQuest	The FDR is cut at 1%. By default, GPQuest requires at least an assigned MS/MS spectrum containing the matching of at least 6 peptide fragments (b or y ions) and 2 intact glycopeptide fragments (pep+HexNAc, pep+2*HexNac). The sum of intensity should over 20% of the sum of the intensity of all the peaks in an MS/MS spectrum. GPquest also provides a simple result viewer to manually check the identif…	B	144	144			144
10	Australia (Oceania)	2	User	>10	A and B	raw	NA	A: HCD-MS/MS	Byonic (v2.16.11)	Commercial	No	Entire human proteome (UniProt) provided by HGI	309	HGI provided list	70	Described as "common" glycans but not HGI provided list	Semi-tryptic (N-ragged)	1	Cys carbamidomethylation	Met oxidation, Gln->pyro-Glu	1	1	5 ppm	10 ppm	Decoy and default contaminant database in Byonic used	Byonic Results were filtered based upon the byonic score (>100) and then manually evaluated to further verify the glycopeptides	A	536	472	64		536
						raw	NA	B: HCD-MS/MS	Byonic (v2.16.11)	Commercial	No	Entire human proteome (UniProt) provided by HGI	309	HGI provided list	70	Described as "common" glycans but not HGI provided list	Semi-tryptic (N-ragged)	1	Cys carbamidomethylation	Met oxidation, Gln->pyro-Glu	1	1	5 ppm	10 ppm	Decoy and default contaminant database in Byonic used	Byonic Results were filtered based upon the byonic score (>100) and then manually evaluated to further verify the glycopeptides	B	549	511	38		549
11	USA (North America)	2	User	>10	A and B	raw	NA	A: HCD-MS/MS	Byonic (v2.12.0)	Commercial	No	Entire human proteome (UniProt) provided by HGI	218	Described as "common" glycans but not HGI provided list	10	Described as "common" glycans but not HGI provided list	Semi-tryptic (N-ragged)	1	Cys carbamidomethylation	Met oxidation	1 N and 2 O (N- and O-glycopeptides searched separately) (counted as 1)	1	10 ppm	10 ppm	Decoy and default contaminant database in Byonic used	Manual checking of retention time and spectra of glycopeptides identified with high confidence	A	318	293	25		318
						raw	NA	B: HCD-MS/MS	Byonic (v2.12.0)	Commercial	No	Entire human proteome (UniProt) provided by HGI	218	Described as "common" glycans but not HGI provided list	10	Described as "common" glycans but not HGI provided list	Semi-tryptic (N-ragged)	1	Cys carbamidomethylation	Met oxidation	1 N and 2 O (N- and O-glycopeptides searched separately) (counted as 1)	1	10 ppm	10 ppm	Decoy and default contaminant database in Byonic used	Manual checking of retention time and spectra of glycopeptides identified with high confidence	B	655	637	18		361	294
						raw	NA	B: EThcD-MS/MS	Byonic (v2.12.0)	Commercial	No	Entire human proteome (UniProt) provided by HGI	218	Described as "common" glycans but not HGI provided list	10	Described as "common" glycans but not HGI provided list	Semi-tryptic (N-ragged)	1	Cys carbamidomethylation	Met oxidation	1 N and 2 O (N- and O-glycopeptides searched separately) (counted as 1)	1	10 ppm	10 ppm	Decoy and default contaminant database in Byonic used	Manual checking of retention time and spectra of glycopeptides identified with high confidence
12	Hungary (Europe)	2	User	>10	B	mgf		B: HCD-MS/MS	Protein Prospector (v5.21.2) + manual validation	Academic, open source	No	Entire human proteome (UniProt) provided by HGI			3	Most common mucin-type glycans in human serum	Tryptic	1	Cys carbamidomethylation	Met oxidation, N-terminal Gln cyclization, N-acetylation of proteins; incorrect peakpicking (+1)	3 (including PTM, counted as 1)	Upto 3 (including O-glycans) (counted as 1)	5 ppm	15 ppm	Randomized sequences for each entry, created by Protein Prospector	The database searched were performed separately with the different peaklists, the search parameters were identical. Eventually all results were merged, and from the identical assignments the best was kept (lowest E-value) FDR - 5% for proteins, 1% for peptides. Prospector has a unique feature: whenever there is no sufficient information for site assignment or PTM combination, it will offer you al…
						mgf	MS-filter of Protein Prospector (204 and 292 filtered)	B: EThcD-MS/MS	Protein Prospector (v5.21.2)	Academic, open source	No	Entire human proteome (UniProt) provided by HGI	220 (and 47 sialo-N-glycans)	Human N-glycan set of Protein Prospector			Tryptic	1	Cys carbamidomethylation	Met oxidation, N-terminal Gln cyclization, N-acetylation of proteins; incorrect peakpicking (+1)	1 (counted as 1)	2 (team counted as 1, see above)	5 ppm	15 ppm	Randomized sequences for each entry, created by Protein Prospector		B	615	599	16		8	607
13	Brazil (South America)	2	User	>10	A and B	raw	NA	A: HCD-MS/MS	Byonic (v2.10.5)	Commercial	No	Entire human proteome (UniProt) provided by HGI	309	HGI provided list	78	HGI provided list	Semi-tryptic (N-ragged)	1	Cys carbamidomethylation	Met oxidation	1	1	10 ppm	20 ppm	Decoy and default contaminant database in Byonic used	We conducted filtering criteria, where only glycopeptides identified with high score ID was considered (PEP 2D scores < 0.001). Glycopeptides identified in the reverse database and contaminant database were excluded. Further manual validation was performed for NeuGc-containing glycopeptides by searching for the diagnostic ions pertaining to NeuGc m/z 308.090/290.090 at a mass tolerance of 10 ppm.	A	1332	914	418		936	250	146
						raw	NA	A: ETciD-MS/MS	Byonic (v2.10.5)	Commercial	No	Entire human proteome (UniProt) provided by HGI	309	HGI provided list	78	HGI provided list	Semi-tryptic (N-ragged)	1	Cys carbamidomethylation	Met oxidation	1	1	10 ppm	20 ppm	Decoy and default contaminant database in Byonic used	We conducted filtering criteria, where only glycopeptides identified with high score ID was considered (PEP 2D scores < 0.001). Glycopeptides identified in the reverse database and contaminant database were excluded. Further manual validation was performed for NeuGc-containing glycopeptides by searching for the diagnostic ions pertaining to NeuGc m/z 308.090/290.090 at a mass tolerance of 10 ppm.	B	2058	1546	512		1078	941	39
						raw	NA	A: CID-MS/MS	Byonic (v2.10.5)	Commercial	No	Entire human proteome (UniProt) provided by HGI	309	HGI provided list	78	HGI provided list	Semi-tryptic (N-ragged)	1	Cys carbamidomethylation	Met oxidation	1	1	10 ppm	20 ppm	Decoy and default contaminant database in Byonic used	We conducted filtering criteria, where only glycopeptides identified with high score ID was considered (PEP 2D scores < 0.001). Glycopeptides identified in the reverse database and contaminant database were excluded. Further manual validation was performed for NeuGc-containing glycopeptides by searching for the diagnostic ions pertaining to NeuGc m/z 308.090/290.090 at a mass tolerance of 10 ppm.
						raw	NA	B: HCD-MS/MS	Byonic (v2.10.5)	Commercial	No	Entire human proteome (UniProt) provided by HGI	309	HGI provided list	78	HGI provided list	Semi-tryptic (N-ragged)	1	Cys carbamidomethylation	Met oxidation	1	1	10 ppm	20 ppm	Decoy and default contaminant database in Byonic used	We conducted filtering criteria, where only glycopeptides identified with high score ID was considered (PEP 2D scores < 0.001). Glycopeptides identified in the reverse database and contaminant database were excluded. Further manual validation was performed for NeuGc-containing glycopeptides by searching for the diagnostic ions pertaining to NeuGc m/z 308.090/290.090 at a mass tolerance of 10 ppm.
						raw	NA	B: EThcD-MS/MS	Byonic (v2.10.5)	Commercial	No	Entire human proteome (UniProt) provided by HGI	309	HGI provided list	78	HGI provided list	Semi-tryptic (N-ragged)	1	Cys carbamidomethylation	Met oxidation	1	1	10 ppm	20 ppm	Decoy and default contaminant database in Byonic used	We conducted filtering criteria, where only glycopeptides identified with high score ID was considered (PEP 2D scores < 0.001). Glycopeptides identified in the reverse database and contaminant database were excluded. Further manual validation was performed for NeuGc-containing glycopeptides by searching for the diagnostic ions pertaining to NeuGc m/z 308.090/290.090 at a mass tolerance of 10 ppm.
						raw	NA	B: CID-MS/MS	Byonic (v2.10.5)	Commercial	No	Entire human proteome (UniProt) provided by HGI	309	HGI provided list	78	HGI provided list	Semi-tryptic (N-ragged)	1	Cys carbamidomethylation	Met oxidation	1	1	10 ppm	0.5 Da	Decoy and default contaminant database in Byonic used	We conducted filtering criteria, where only glycopeptides identified with high score ID was considered (PEP 2D scores < 0.001). Glycopeptides identified in the reverse database and contaminant database were excluded. Further manual validation was performed for NeuGc-containing glycopeptides by searching for the diagnostic ions pertaining to NeuGc m/z 308.090/290.090 at a mass tolerance of 10 ppm.
14	Denmark (Europe)	1	User	>10	A and B	raw	NA	A: HCD-MS/MS	Sequest HT(PD 2.2 for O-glycans) +SequestHT(PD 1.4 for N-glycans) /SugarQb(v. 20/09/2017 for N-glycans)	Commercial (Sequest HT) / academic, free (SugarQb)	No	Entire human proteome (UniProt) provided by HGI	309	HGI provided list	3	O-glycans common for this stuy compiled for this study	Semi-tryptic (N-ragged)	2	Cys carbamidomethylation	Met oxidation	3	4	5 ppm	0.02 Da	Decoy for peptide FDR	Only peptides with high confidence level from Proteome Discoverer Target decoy PSM Validator Node(based on 1% peptide FDR)	A	80	49	31		77	1	2
						raw	NA	A: ETciD-MS/MS	Sequest HT(PD 2.2 for O-glycans)	Commercial (Sequest HT) / academic, free (SugarQb)	No	Entire human proteome (UniProt) provided by HGI	309	HGI provided list	3	O-glycans common for this stuy compiled for this study	Semi-tryptic (N-ragged)	2	Cys carbamidomethylation	Met oxidation	3	4	5 ppm	0.02 Da	Decoy for peptide FDR	Only peptides with high confidence level from Proteome Discoverer Target decoy PSM Validator Node(based on 1% peptide FDR)	B	90	49	41		78	12
						raw	NA	A: CID-MS/MS	Sequest HT(PD 2.2 for O-glycans) +SequestHT(PD 1.4 for N-glycans) /SugarQb(v. 20/09/2017 for N-glycans)	Commercial (Sequest HT) / academic, free (SugarQb)	No	Entire human proteome (UniProt) provided by HGI	309	HGI provided list	3	O-glycans common for this stuy compiled for this study	Semi-tryptic (N-ragged)	2	Cys carbamidomethylation	Met oxidation	3	4	5 ppm	0.02 Da	Decoy for peptide FDR	Only peptides with high confidence level from Proteome Discoverer Target decoy PSM Validator Node(based on 1% peptide FDR)
						raw	NA	B: HCD-MS/MS	Sequest HT(PD 2.2 for O-glycans) +SequestHT(PD 1.4 for N-glycans) /SugarQb(v. 20/09/2017 for N-glycans)	Commercial (Sequest HT) / academic, free (SugarQb)	No	Entire human proteome (UniProt) provided by HGI	309	HGI provided list	3	O-glycans common for this stuy compiled for this study	Semi-tryptic (N-ragged)	2	Cys carbamidomethylation	Met oxidation	3	4	5 ppm	0.02 Da	Decoy for peptide FDR	Only peptides with high confidence level from Proteome Discoverer Target decoy PSM Validator Node(based on 1% peptide FDR)
						raw	NA	B: EThcD-MS/MS	Sequest HT(PD 2.2 for O-glycans)	Commercial (Sequest HT) / academic, free (SugarQb)	No	Entire human proteome (UniProt) provided by HGI	309	HGI provided list	3	O-glycans common for this stuy compiled for this study	Semi-tryptic (N-ragged)	2	Cys carbamidomethylation	Met oxidation	3	4	5 ppm	0.02 Da	Decoy for peptide FDR	Only peptides with high confidence level from Proteome Discoverer Target decoy PSM Validator Node(based on 1% peptide FDR)
						raw	NA	B: CID-MS/MS	Sequest HT(PD 2.2 for O-glycans) +SequestHT(PD 1.4 for N-glycans) /SugarQb(v. 20/09/2017 for N-glycans)	Commercial (Sequest HT)/ academic, free (SugarQb)	No	Entire human proteome (UniProt) provided by HGI	309	HGI provided list	3	O-glycans common for this stuy compiled for this study	Semi-tryptic (N-ragged)	2	Cys carbamidomethylation	Met oxidation	3	4	5 ppm	0.02 Da	Decoy for peptide FDR	Only peptides with high confidence level from Proteome Discoverer Target decoy PSM Validator Node(based on 1% peptide FDR)
15	Australia (Oceania)	1	User	8	A and B	raw	NA	A: HCD-MS/MS	Byonic (v3.2.0) in ProteomeDiscoverer (v2.2)	Commercial	Yes (done using Byonic, enabled “recalibration”)	Entire human proteome (UniProt) provided by HGI	309	HGI provided list	78	HGI provided list	Tryptic	2	Cys carbamidomethylation	Met oxidation	1	2	20 ppm	20 ppm	Decoy and default contaminant database in Byonic used	q-value1D < 0.01 and Byonic Score > 100	A	1026	871	155		898	128
						raw	NA	A: ETciD-MS/MS	Byonic (v3.2.0) in ProteomeDiscoverer (v2.2)	Commercial	Yes (done using Byonic, enabled “recalibration”)	Entire human proteome (UniProt) provided by HGI	309	HGI provided list	78	HGI provided list	Tryptic	2	Cys carbamidomethylation	Met oxidation	1	2	20 ppm	20 ppm	Decoy and default contaminant database in Byonic used	q-value1D < 0.01 and Byonic Score > 100	B	1866	1660	206		1033	833
						raw	NA	B: HCD-MS/MS	Byonic (v3.2.0) in ProteomeDiscoverer (v2.2)	Commercial	Yes (done using Byonic, enabled “recalibration”)	Entire human proteome (UniProt) provided by HGI	309	HGI provided list	78	HGI provided list	Tryptic	2	Cys carbamidomethylation	Met oxidation	1	2	20 ppm	20 ppm	Decoy and default contaminant database in Byonic used	q-value1D < 0.01 and Byonic Score > 100
						raw	NA	B: EThcD-MS/MS	Byonic (v3.2.0) in ProteomeDiscoverer (v2.2)	Commercial	Yes (done using Byonic, enabled “recalibration”)	Entire human proteome (UniProt) provided by HGI	309	HGI provided list	78	HGI provided list	Tryptic	2	Cys carbamidomethylation	Met oxidation	1	2	20 ppm	20 ppm	Decoy and default contaminant database in Byonic used	q-value1D < 0.01 and Byonic Score > 100
16	Australia (Oceania)	1	User	10	A and B	raw	NA	A: HCD-MS/MS	Byonic (v2.13.2) + Preview (v2.13.2)	Commercial	Yes (done using Byonic, enabled “recalibration”)	Entire human proteome (UniProt) provided by HGI	381	Described as "common" glycans but not HGI provided list	223	Described as "common" glycans but not HGI provided list	Tryptic	2	Cys carbamidomethylation	NA	2	0	10 ppm	10 ppm	Decoy and default contaminant database in Byonic used	Filtered to 1% PSM FDR	A	632	465	167		632
						raw	NA	A: CID-MS/MS	Byonic (v2.13.2) + Preview (v2.13.2)	Commercial	Yes (done using Byonic, enabled “recalibration”)	Entire human proteome (UniProt) provided by HGI	381	Described as "common" glycans but not HGI provided list	223	Described as "common" glycans but not HGI provided list	Tryptic	2	Cys carbamidomethylation	NA	2	0	10 ppm	10 ppm	Decoy and default contaminant database in Byonic used	Filtered to 1% PSM FDR	B	1297	1096	201		1297
						raw	NA	B: HCD-MS/MS	Byonic (v2.13.2) + Preview (v2.13.2)	Commercial	Yes (done using Byonic, enabled “recalibration”)	Entire human proteome (UniProt) provided by HGI	381	Described as "common" glycans but not HGI provided list	223	Described as "common" glycans but not HGI provided list	Tryptic	2	Cys carbamidomethylation	NA	2	0	10 ppm	10 ppm	Decoy and default contaminant database in Byonic used	Filtered to 1% PSM FDR
						raw	NA	B: EThcD-MS/MS	Byonic (v2.13.2) + Preview (v2.13.2)	Commercial	Yes (done using Byonic, enabled “recalibration”)	Entire human proteome (UniProt) provided by HGI	381	Described as "common" glycans but not HGI provided list	223	Described as "common" glycans but not HGI provided list	Tryptic	2	Cys carbamidomethylation	NA	2	0	10 ppm	10 ppm	Decoy and default contaminant database in Byonic used	Filtered to 1% PSM FDR
						raw	NA	B: CID-MS/MS	Byonic (v2.13.2) + Preview (v2.13.2)	Commercial	Yes (done using Byonic, enabled “recalibration”)	Entire human proteome (UniProt) provided by HGI	381	Described as "common" glycans but not HGI provided list	223	Described as "common" glycans but not HGI provided list	Tryptic	2	Cys carbamidomethylation	NA	2	0	10 ppm	1 Da	Decoy and default contaminant database in Byonic used	Filtered to 1% PSM FDR
17	USA (North America)	2	User	5	A and B	raw	NA	A: HCD-MS/MS	Byonic v3.0.0 as a node in Proteome Discoverer (v2.3)	Commercial	No	Entire human proteome (UniProt) provided by HGI	309	HGI provided list	78	HGI provided list	Tryptic	2	Cys carbamidomethylation	Met oxidation, Asn/Gln deamidation	1	3	10 ppm	20 ppm	Decoy and default contaminant database in Byonic used	1. the reported search was a combination of two-step search (CW architecture) and one-step search (HUPO architecture), followed by removal of duplicates 2. CW first search used the database provided by HUPO. CW second search used the protein list identified in the CW first search (111 proteins). HUPO search used the database provided by HUPO. 3. CW first and second searches allowed up to 2 miss c…	A	1328	1145	183		1274		54
						raw	NA	A: CID-MS/MS	Byonic v3.0.0 as a node in Proteome Discoverer (v2.3)	Commercial	No	Entire human proteome (UniProt) provided by HGI	309	HGI provided list	78	HGI provided list	Tryptic	2	Cys carbamidomethylation	Met oxidation, Asn/Gln deamidation	1	3	10 ppm	20 ppm	Decoy and default contaminant database in Byonic used		B	2350	2122	228		1113	1132	105
						raw	NA	B: HCD-MS/MS	Byonic v3.0.0 as a node in Proteome Discoverer (v2.3)	Commercial	No	Entire human proteome (UniProt) provided by HGI	309	HGI provided list	78	HGI provided list	Tryptic	2	Cys carbamidomethylation	Met oxidation, Asn/Gln deamidation	1	3	10 ppm	20 ppm	Decoy and default contaminant database in Byonic used
						raw	NA	B: EThcD-MS/MS	Byonic v3.0.0 as a node in Proteome Discoverer (v2.3)	Commercial	No	Entire human proteome (UniProt) provided by HGI	309	HGI provided list	78	HGI provided list	Tryptic	2	Cys carbamidomethylation	Met oxidation, Asn/Gln deamidation	1	3	10 ppm	20 ppm	Decoy and default contaminant database in Byonic used
						raw	NA	B: CID-MS/MS	Byonic v3.0.0 as a node in Proteome Discoverer (v2.3)	Commercial	No	Entire human proteome (UniProt) provided by HGI	309	HGI provided list	78	HGI provided list	Tryptic	2	Cys carbamidomethylation	Met oxidation, Asn/Gln deamidation	1	3	10 ppm	1 Da	Decoy and default contaminant database in Byonic used
18	Australia (Oceania)	3	User	> 10	A and B	raw	NA	A: MS/MS-HCD	Byonic (v2.13.17)	Commercial	No	Entire human proteome (UniProt) provided by HGI	48+8	Selected N-glycan human plasma	23	not HGI provided list	Semi-tryptic (N-ragged)	1	Cys carbamidomethylation	Met oxidation, Gln->pyro-Glu@ NTerm Q	1	1	5 ppm	10 ppm	Decoy and default contaminant database in Byonic used	From the Byonic output file, all identified glycopeptides with a score less than 100 and reverse proteins were filtered out. The remaining identified glycopeptides were manually validated using the rules described in the attached word document under "Manual validation of glycopeptide assignments by Byonic".	A	229	207	22		163	66
						raw	NA	A: MS/MS-ETciD	Byonic (v2.13.17)	Commercial	No	Entire human proteome (UniProt) provided by HGI	48+8	Selected N-glycan human plasma	23	not HGI provided list	Semi-tryptic (N-ragged)	1	Cys carbamidomethylation	Met oxidation, Gln->pyro-Glu@ NTerm Q	1	1	5 ppm	10 ppm	Decoy and default contaminant database in Byonic used	From the Byonic output file, all identified glycopeptides with a score less than 100 and reverse proteins were filtered out. The remaining identified glycopeptides were manually validated using the rules described in the attached word document under "Manual validation of glycopeptide assignments by Byonic".	B	413	376	37		210	203
						raw	NA	B: MS/MS-HCD	Byonic (v2.13.17)	Commercial	No	Entire human proteome (UniProt) provided by HGI	48+8	Selected N-glycan human plasma	23	not HGI provided list	Semi-tryptic (N-ragged)	1	Cys carbamidomethylation	Met oxidation, Gln->pyro-Glu@ NTerm Q	1	1	5 ppm	10 ppm	Decoy and default contaminant database in Byonic used	From the Byonic output file, all identified glycopeptides with a score less than 100 and reverse proteins were filtered out. The remaining identified glycopeptides were manually validated using the rules described in the attached word document under "Manual validation of glycopeptide assignments by Byonic".
						raw	NA	B: MS/MS-EThcD	Byonic (v2.13.17)	Commercial	No	Entire human proteome (UniProt) provided by HGI	48+8	Selected N-glycan human plasma	23	not HGI provided list	Semi-tryptic (N-ragged)	1	Cys carbamidomethylation	Met oxidation, Gln->pyro-Glu@ NTerm Q	1	1	5 ppm	10 ppm	Decoy and default contaminant database in Byonic used	From the Byonic output file, all identified glycopeptides with a score less than 100 and reverse proteins were filtered out. The remaining identified glycopeptides were manually validated using the rules described in the attached word document under "Manual validation of glycopeptide assignments by Byonic".
19	Sweden (Europe)	2	User	10	A and B	mgf	Mascot distiller (2.6.1.0)	A: HCD-MS/MS	Mascot (v2.5.1)	Commercial	No	Entire human proteome (UniProt) provided by HGI	23	Selected N-glycan human	4	Selected O-glycan human	Semi-tryptic (N- or C-ragged)	2	Cys carbamidomethylation	Met oxidation, N-terminal Cys deamination, N-terminal Asn deamination	Same as number of possible sites	Same as number of possible sites	5 ppm	20 ppm	No	Hits were manually inspected to contain the right oxonium ions, and the presence of at least three b-ions and three y-ions	A	93	73	20		93
						mgf	Mascot distiller (2.6.1.0)	B: HCD-MS/MS	Mascot (v2.5.1)	Commercial	No	Entire human proteome (UniProt) provided by HGI	23	Selected N-glycan human	4	Selected O-glycan human	Semi-tryptic (N- or C-ragged)	2	Cys carbamidomethylation	Met oxidation, N-terminal Cys deamination, N-terminal Asn deamination	Same as number of possible sites	Same as number of possible sites	5 ppm	20 ppm	No	Hits were manually inspected to contain the right oxonium ions, and the presence of at least three b-ions and three y-ions	B	122	99	23		122
20	China (Asia)	3	User	>10	A and B	mgf	pParse2.0	A: HCD-MS/MS	Byonic (v.2.15.7) and pParse (v2.0) for spectral re-calibration	Commercial	pParse (v2.0)	Entire human proteome (UniProt) provided by HGI	182	Human N-glycans (O-glycans searched at the same time)	70	Human O-glycans (N-glycans searched at the same time)	Tryptic	2	Cys carbamidomethylation	Met oxidation	3	3	5 ppm	20 ppm	No	Score threshold: Score > 200, Delta Mod > 10, Log Prob > 2	A	576	562	14		406	85	85
						mgf	pParse2.0	A: ETciD and CID-MS/MS	Byonic (v.2.15.7) and pParse (v2.0) for spectral re-calibration	Commercial	pParse (v2.0)	Entire human proteome (UniProt) provided by HGI	182	Human N-glycans (O-glycans searched at the same time)	70	Human O-glycans (N-glycans searched at the same time)	Tryptic	2	Cys carbamidomethylation	Met oxidation	3	3	5 ppm	20 ppm	No	Score threshold: Score > 200, Delta Mod > 10, Log Prob > 2	B	1125	1082	43		556	556	13
						mgd	pParse2.0	B: HCD and EThcD-MS/MS	Byonic (v.2.15.7) and pParse (v2.0) for spectral re-calibration	Commercial	pParse (v2.0)	Entire human proteome (UniProt) provided by HGI	182	Human N-glycans (O-glycans searched at the same time)	70	Human O-glycans (N-glycans searched at the same time)	Tryptic	2	Cys carbamidomethylation	Met oxidation	3	3	5 ppm	20 ppm	No	Score threshold: Score > 200, Delta Mod > 10, Log Prob > 2
						mgf	pParse2.0	B: CID-MS/MS	Byonic (v.2.15.7) and pParse (v2.0) for spectral re-calibration	Commercial	pParse (v2.0)	Entire human proteome (UniProt) provided by HGI	182	Human N-glycans (O-glycans searched at the same time)	70	Human O-glycans (N-glycans searched at the same time)	Tryptic	2	Cys carbamidomethylation	Met oxidation	3	3	5 ppm	0.5 Da	No	Score threshold: Score > 200, Delta Mod > 10, Log Prob > 2
21	China (Asia)	3	User	10	A and B	mgf	NA	A: HCD-MS/MS	Byonic (v2.10.21)	Commercial	No	Entire human proteome (UniProt) provided by HGI	309	HGI provided list	78	HGI provided list	Tryptic	2	Cys carbamidomethylation	Met oxidation	2	1	10 ppm	20 ppm	Decoy and default contaminant database in Byonic used	The search engine output was filtered with 300 score cut-off threshold	A	629	566	63		429	43	157
						mgf	NA	A: ETciD-MS/MS	Byonic (v2.10.21)	Commercial	No	Entire human proteome (UniProt) provided by HGI	309	HGI provided list	78	HGI provided list	Tryptic	2	Cys carbamidomethylation	Met oxidation	2	1	10 ppm	20 ppm	Decoy and default contaminant database in Byonic used	The search engine output was filtered with 300 score cut-off threshold	B	1020	897	123		509	456	55
						mgf	NA	A: CID-MS/MS	Byonic (v2.10.21)	Commercial	No	Entire human proteome (UniProt) provided by HGI	309	HGI provided list	78	HGI provided list	Tryptic	2	Cys carbamidomethylation	Met oxidation	2	1	10 ppm	20 ppm	Decoy and default contaminant database in Byonic used	The search engine output was filtered with 300 score cut-off threshold
						mgf	NA	B: HCD-MS/MS	Byonic (v2.10.21)	Commercial	No	Entire human proteome (UniProt) provided by HGI	309	HGI provided list	78	HGI provided list	Tryptic	2	Cys carbamidomethylation	Met oxidation	2	1	10 ppm	20 ppm	Decoy and default contaminant database in Byonic used	The search engine output was filtered with 300 score cut-off threshold
						mgf	NA	B: EThcD-MS/MS	Byonic (v2.10.21)	Commercial	No	Entire human proteome (UniProt) provided by HGI	309	HGI provided list	78	HGI provided list	Tryptic	2	Cys carbamidomethylation	Met oxidation	2	1	10 ppm	20 ppm	Decoy and default contaminant database in Byonic used	The search engine output was filtered with 300 score cut-off threshold
						mgf	NA	B: CID-MS/MS	Byonic (v2.10.21)	Commercial	No	Entire human proteome (UniProt) provided by HGI	309	HGI provided list	78	HGI provided list	Tryptic	2	Cys carbamidomethylation	Met oxidation	2	1	10 ppm	0.5 Da	Decoy and default contaminant database in Byonic used	The search engine output was filtered with 300 score cut-off threshold
22		3	User	>10	A and B	mgf	NA	A: HCD-MS/MS and CID-MS/MS	Byonic (v2.13.17) + manual check	Commercial	No	Entire human proteome (UniProt) provided by HGI	164	Preset option in Byonic	70	Preset option in Byonic	Tryptic	2	Cys carbamidomethylation	Met oxidation, Ser/Thr/Tyr phosphorylation	2	2	10 ppm	40 ppm	Decoy and default contaminant database in Byonic used	Byonic output was first filtered by score equal to or above 100 and |Log(prob)| equal to or above 2, and then manually checked using CID spectra.	A	422	397	25		422
	USA (North America)					mgf	NA	B: EThcD-MS/MS	Preview(v2.13.17) + Byonic (v2.13.17)	Commercial	No	Entire human proteome (UniProt) provided by HGI	164	Preset option in Byonic	70	Preset option in Byonic	Tryptic	2	Cys carbamidomethylation	Met oxidation, Ser/Thr/Tyr phosphorylation	2	2	10 ppm	40 ppm	Decoy and default contaminant database in Byonic used	Byonic output was first filtered by score equal to or above 100 and |Log(prob)| equal to or above 2, and then manually checked using CID spectra.	B	486	478	8			486

## Sheet: Table 2
Supplementary Table 2: The N- and O-glycan search space applied by teams
Developers
IQ-GPA v2.5 (Team 1)													Protein Prospector v5.20.23 (Team 2)													GlyXtoolMS (v0.1.4) (Team 3)													Byonic v.2.16.16 (Team 4)
Glycan search space used for glycopeptide identification#													Glycan search space used for glycopeptide identification#													Glycan search space used for glycopeptide identification#													Glycan search space used for glycopeptide identification#
	Actual N-glycan compositions used in search space						Actual O-glycan compositions used in search space							Actual N-glycan compositions used in search space						Actual O-glycan compositions used in search space							Actual N-glycan compositions used in search space						Actual O-glycan compositions used in search space							Actual N-glycan compositions used in search space						Actual O-glycan compositions used in search space
Number of N-glycans (composition) in used glycan search space	Hex (162.0528 Da)	HexNAc (203.0794 Da)	Fuc (146.0579 Da)	NeuAc (291.0954 Da)	NeuGc (307.0903 Da)	Number of O-glycans (composition) in used glycan search space	Hex (162.0528 Da)	HexNAc (203.0794 Da)	Fuc (146.0579 Da)	NeuAc (291.0954 Da)	NeuGc (307.0903 Da)		Number of N-glycans (composition) in used glycan search space	Hex (162.0528 Da)	HexNAc (203.0794 Da)	Fuc (146.0579 Da)	NeuAc (291.0954 Da)	NeuGc (307.0903 Da)	Number of O-glycans (composition) in used glycan search space	Hex (162.0528 Da)	HexNAc (203.0794 Da)	Fuc (146.0579 Da)	NeuAc (291.0954 Da)	NeuGc (307.0903 Da)		Number of N-glycans (composition) in used glycan search space	Hex (162.0528 Da)	HexNAc (203.0794 Da)	Fuc (146.0579 Da)	NeuAc (291.0954 Da)	NeuGc (307.0903 Da)	Number of O-glycans (composition) in used glycan search space	Hex (162.0528 Da)	HexNAc (203.0794 Da)	Fuc (146.0579 Da)	NeuAc (291.0954 Da)	NeuGc (307.0903 Da)		Number of N-glycans (composition) in used glycan search space	Hex (162.0528 Da)	HexNAc (203.0794 Da)	Fuc (146.0579 Da)	NeuAc (291.0954 Da)	NeuGc (307.0903 Da)	Number of O-glycans (composition) in used glycan search space	Hex (162.0528 Da)	HexNAc (203.0794 Da)	Fuc (146.0579 Da)	NeuAc (291.0954 Da)
200		1				9		1					213		1				72			1				218		1				70		1					117		1				10	1	1
		1	1				1	1							2					1								1	1					2							1	1					1
		2						2							2	1					1							2						3							2						2
		2	1				1	2						1	2						1	1						2	1					3	1						2	1				1	2
	1	2						3						1	2	1				1	1						1	2					1	1						1	2					2	2
	1	2	1				1	1		1				2	2					1	1	1					1	2	1				1	1		1				1	2	1				1	1		1
	10	10	1				2	2						2	2	1				1	1	1	1				2	2					1	1		2				2	2					1	1		2
	10	2					1	3						3	2					1	1		1				2	2	1				1	1		3				2	2	1				2	2		1
	10	6	1	1			1	1		2				3	2	1				1	1		2				3	2					1	1	1					3	2					2	2		2
	10	9												4	2					1	1		3				3	2	1				1	1	1	1				3	2	1				1	1		3
	10	9	1											4	2	1				1	1		4				3	2	2				1	2						4	2
	10	9	1	4										5	2						1		1				3	3					1	2		1				4	2	1
	11	11		1										5	2	1				2	1	1					3	3	1				1	2		2				5	2
	11	2												6	2						2						3	3	2				1	2	1					5	2	1
	11	6	1											6	2	1				1	2						3	4					1	2	1	1				6	2
	12	2												7	2					2	2						3	4		1			1	2	2					6	2	1
	2	2												7	2	1				2	2	1					3	4	1				1	3						7	2
	2	2	1											8	2					2	2	2					3	4	2				1	3		1				7	2	1
	3	2												8	2	1				2	2	2	1				3	4	3				1	3	1					8	2
	3	2	1											9	2					2	2	3					3	5					1	3	1	1				9	2
	3	2	2											9	2	1				2	2	1	1				3	5	1				1	3	2					10	2
	3	3												10	2					2	2	1	2				3	5	1	1			1	4						11	2
	3	3	1											11	2					2	2		1				3	6					1	4	1					3	3
	3	3	2											12	2					2	2		2				3	6	1				2	1	1					3	3	1
	3	4												3	3					2	2		3				3	6	1	1			2	2						4	3
	3	4		1										3	3	1				2	2		4				3	6	1	1			2	2		1				4	3	1
	3	4	1											4	3					3	2						3	6	1	2			2	2		2				4	3		1
	3	4	2											4	3	1				3	2	1					3	6	2				2	2	1					4	3	1	1
	3	4	3											4	3	2				3	2		1				3	6	2	1			2	2	1	1				4	3	2	1
	3	5												4	3	1	1			1	2	1					3	6	3				2	2	1	2				5	3
	3	5	1											4	3		1			1	2	1	1				3	7					2	2	2					5	3	1
	3	5	1	1										5	3					1	2		1				3	7	1				2	2	2	1				5	3		1
	3	6												5	3	1	1			1	2		2				3	8					2	2	3					5	3	1	1
	3	6	1											5	3		1				3						3	8	1				2	3						5	3	1	2
	3	6	1	1										6	3						3	1					3	9					2	3		1				6	3
	3	6	1	2										6	3	1				1	3						3	9	1				2	3		2				6	3	1	1
	3	6	2											6	3	1	1			2	3						4	2					2	3	1					6	3		1
	3	6	2	1										6	3		1			2	3	1					4	2	1				2	3	1	1				3	4
	3	6	3											6	3		2			2	3	2					4	3					2	3	2					3	4	1
	3	7												7	3					2	3	2	1				4	3		1			2	3	2	1				4	4
	3	7	1											7	3	1				2	3	3					4	3	1				2	3	3					4	4	1
	3	8												3	4					2	3	4					4	3	1	1			2	3	4					4	4		1
	3	8	1											3	4	1				2	3	1	1				4	3	2				2	4						5	4
	3	9												3	4	2				2	3		1				4	4					2	4	2					5	4	1
	3	9	1											3	4	3				2	3		2				4	4		1			3	2						6	4	1
	4	2												4	4					3	3						4	4	1				3	2		1				5	4		1
	4	2	1											4	4	1				3	3	1					4	4	1	1			3	2	1					5	4		2
	4	3												4	4	2				3	3	2					4	4	2				3	3						5	4	1	1
	4	3		1										4	4	2	1			3	3	2	2				4	4	2	1			3	3		1				5	4	2	1
	4	3	1											4	4	1	1			3	3	3					4	5					3	3		2				5	4	1	2
	4	3	1	1										4	4		1			3	3	1	1				4	5		1			3	3	1					5	4	2	2
	4	3	2											5	4					3	3	1	2				4	5		1			3	3	1	1				5	4	3	2
	4	4												5	4	1				3	3		2				4	5		2			3	3	1	2				3	5
	4	4		1										5	4	2				1	3	1					4	5	1				3	3	2					3	5	1
	4	4	1											5	4	2	1			1	3	2					4	5	1	1			3	3	2	2				4	5
	4	4	1	1										5	4	2	2			1	3	1	1				4	5	1	1			3	3	3					4	5	1
	4	4	2											5	4	3				1	3		1				4	5	1	2			3	4	1					5	5
	4	4	2	1										5	4	3	1			1	4						4	5	2				3	4	2					5	5	1
	4	5												5	4	3	2			2	4						4	5	2	1			3	5						5	5		1
	4	5		1										5	4	4				2	4	2					4	6					3	5	1	1				5	5		2
	4	5		2										5	4	1	1			3	4	1					4	6		1			3	6	1					5	5	1	1
	4	5	1											5	4	1	2			3	4	2					4	6	1				4	4						5	5	2	1
	4	5	1	1										5	4		1			4	4						4	6	2				4	4	2	1				5	5	1	2
	4	5	1	2										5	4		2			4	4	2	1				4	7					4	4	3					5	5	2	2
	4	5	2											6	4					4	4	3	1				4	7	1				4	4	3	1				6	5
	4	5	2	1										6	4	1				1	4	1					4	7	2				4	6						6	5	1
	4	6												6	4	2				3	5						4	8					4	6	2					6	5		1
	4	6		1										6	4	2	1			5	5						4	9					5	5						6	5	1	1
	4	6	1											6	4	3				3	6	1					4	9	1				5	5	3					6	5		2
	4	6	2											6	4	1	1			4	6						5	2					5	6	3					6	5	1	2
	4	7												6	4		1			4	6	2					5	2	1											6	5	2	2
	4	7	1											7	4					5	6	3					5	3												6	5		3
	4	7	2											7	4	1											5	3		1										6	5	1	3
	4	8												7	4	2											5	3	1											6	5	2	3
	4	9												7	4		1										5	4												6	5	3	3
	4	9	1											3	5												5	4		1										6	5	4	3
	5	2												3	5	1											5	4		1										3	6
	5	2	1											3	5	1	1										5	4		2										3	6	1
	5	3												4	5												5	4	1											3	6	2
	5	3		1										4	5	1											5	4	1	1										4	6
	5	3	1											4	5	2											5	4	1	1										4	6	1
	5	4												4	5	2	1										5	4	1	2										4	6	2
	5	4		1										4	5	3											5	4	2											5	6
	5	4		2										4	5	1	1										5	4	2	1										5	6	1
	5	4	1											4	5	1	2										5	4	3											5	6	2
	5	4	1	1										4	5		1										5	4	3	1										5	6	2	1
	5	4	1	2										4	5		2										5	4	3	2										5	6	3
	5	4	2											5	5												5	4	4											6	6
	5	4	2	1										5	5	1											5	5												6	6	1
	5	4	3											5	5	2											5	5		1										6	6	2
	5	4	3	1										5	5	3											5	5		1										6	6		1
	5	4	3	2										5	5	1	1										5	5		2										6	6	1	1
	5	4	4											5	5	1	2										5	5	1											6	6	2	1
	5	5												5	5		1										5	5	1	1										6	6		2
	5	5		1										5	5		2										5	5	1	1										6	6	1	2
	5	5		2										6	5												5	5	1	2										6	6	2	2
	5	5	1											6	5	1											5	5	2											6	6		3
	5	5	1	1										6	5	2											5	5	3											6	6	1	3
	5	5	1	2										6	5	2	1										5	6												6	6	2	3
	5	5	2											6	5	3											5	6	1											6	6	3	3
	5	5	3											6	5	3	1										5	6	1	1										7	6	1
	5	6												6	5	1	1										5	6	1	2										7	6	2
	5	6	1											6	5	1	2										5	6	1	3										7	6	3
	5	6	1	1										6	5	1	3										5	6	2											7	6		1
	5	6	1	2										6	5		1										5	8												7	6	1	1
	5	6	1	3										6	5		2										5	8	1											7	6	2	1
	5	6	2											6	5		3										6	2												7	6	3	1
	5	8												7	5												6	3												7	6		2
	5	8	1											7	5	1											6	3		1										7	6	1	2
	6	2												7	5	1	1										6	3	1											7	6	2	2
	6	3												7	5	1	2										6	3	1	1										7	6		3
	6	3		1										8	5												6	4												7	6	1	3
	6	3	1											8	5	1											6	4		1										7	6	2	3
	6	3	1	1										8	5	4											6	4	1											7	6		4
	6	4												9	5	1											6	4	1	1										7	6	1	4
	6	4		1										10	6	1	1										6	4	2											7	6	2	4
	6	4	1											11	6	1	1										6	4	3											7	6	3	4
	6	4	1	1										3	6												6	5
	6	4	2											3	6	1											6	5		1
	6	4	3											3	6	2											6	5		1
	6	5												3	6	2	1										6	5		1
	6	5		1										3	6	3											6	5		2
	6	5		2										3	6	1	1										6	5		2
	6	5		3										3	6	1	2										6	5		3
	6	5	1											4	6												6	5	1
	6	5	1	1										4	6	1											6	5	1	1
	6	5	1	2										4	6	2											6	5	1	1
	6	5	1	3										4	6		1										6	5	1	1
	6	5	2											5	6	1											6	5	1	2
	6	5	2	1										5	6	2											6	5	1	2
	6	5	3											5	6	2	1										6	5	1	3
	6	5	3	1										5	6	3											6	5	2
	6	6												5	6	3	1										6	5	2	1
	6	6		1										5	6	1	1										6	5	3
	6	6		2										5	6	1	2										6	5	3	1
	6	6	1											5	6	1	3										6	6
	6	6	1	1										6	6												6	6		1
	6	6	1	2										6	6	1											6	6		2
	6	6	1	3										6	6	2											6	6	1
	6	6	2											6	6	2	1										6	6	1	1
	6	6	3											6	6	3											6	6	1	2
	6	7												6	6	1	1										6	6	1	2
	6	7	1											6	6	1	2										6	6	1	3
	6	7	1	4										6	6	1	3										6	6	2
	6	8												6	6		1										6	6	3
	6	9												6	6		2										6	7
	6	9	1											7	6												6	7	1
	7	10												7	6	1											6	7	1	4
	7	2												7	6	4											6	8
	7	4												7	6	4	1										6	9
	7	4		1										7	6	5											6	9	1
	7	4	1											7	6		1										7	2
	7	4	2											7	6		2										7	4
	7	5												7	6		3										7	4		1
	7	5	1											7	6		4										7	4	1
	7	5	1	1										7	6	1	1										7	4	2
	7	5	1	2										7	6	1	2										7	5
	7	6												7	6	1	3										7	5	1
	7	6		1										7	6	1	4										7	5	1	1
	7	6		2										8	6	1	1										7	5	1	1
	7	6		3										8	6		1										7	5	1	2
	7	6		4										9	6												7	6
	7	6	1											9	6	1											7	6		1
	7	6	1	1										9	6	1	1										7	6		1
	7	6	1	2										9	6	1	2										7	6		2
	7	6	1	3										3	7												7	6		3
	7	6	1	4										3	7	1											7	6		4
	7	6	4											4	7												7	6	1
	7	6	4	1										4	7	1											7	6	1	1
	7	6	5											4	7	2											7	6	1	2
	7	7												6	7												7	6	1	3
	7	7	1											6	7	1	4										7	6	1	4
	7	7	1	2										6	7		1										7	6	4
	7	7	1	3										6	7		2										7	6	4	1
	7	7	1	4										6	7		3										7	6	5
	7	8												7	7												7	7
	8	2												7	7	1											7	7	1
	8	5												7	7	1	2										7	7	1	2
	8	5	1											7	7	1	3										7	7	1	3
	8	5	4											7	7	1	4										7	7	1	4
	8	6		1										8	7												7	8
	8	6	1	1										8	7	1											7	10
	8	7												8	7	1	1										8	2
	8	7		1										8	7	1	2										8	5
	8	7	1											8	7	1	3										8	5	1
	8	7	1	1										8	7	1	4										8	5	4
	8	7	1	2										8	7		1										8	6		1
	8	7	1	3										3	8												8	6	1	1
	8	7	1	4										3	8	1											8	7
	8	8												4	8												8	7		1
	8	8	1											5	8												8	7	1
	9	2												5	8	1											8	7	1	1
	9	5	1											6	8												8	7	1	1
	9	6												7	8												8	7	1	2
	9	6	1	2										8	8												8	7	1	2
	9	8												8	8	1											8	7	1	3
	9	8	1											8	9												8	7	1	4
	9	8	1	3										8	9	1											8	8
	9	8	1	4										8	9	1	3										8	8	1
	9	9	1											8	9	1	4										9	2
														3	9												9	5	1
														3	9	1											9	6
														4	9												9	6	1	2
														4	9	1											9	8
														6	9												9	8	1
														6	9	1											9	8	1	3
														9	9	1											9	8	1	4
														10	9												9	9	1
														10	9	1											10	2
														10	9	1	4										10	6	1	1
														7	10												10	9
														10	10	1											10	9	1
														11	11		1										10	9	1	4
																											10	10	1
																											11	2
																											11	6	1
																											11	11		1
																											12	2
[truncated: 218 more columns]

## Sheet: Table 3
Supplementary Table 3: Identified N- and O-glycopeptides and other search outputs (light grey header: outputs adopted directly from reports, dark grey header: added manually)
Data file (A or B)	MS scan # (1-26,089)	MS/MS scan # (1-26,089)	Retention/scan time (0-90.00 min)	Dissociation method (CID, HCD, EThcD, ETciD)	Spectral annotation method	Evidence/Support for glycopeptide ID (MS, MS/MS, RT)	Output score of search engine	|Log (Prob)|, PEP 2D, E-value or similar (if relevant)	Glycopeptide FDR (Estimated FDR %)	Observed m/z	Observed charge state (z)	Monoisotope precursor selection off by X Da (-2,-1,0,+1,+2)	NotMatch	Positive values of the monoisotope precursor selection off by X Da (-2,-1,0,+1,+2)	Observed mass of glycopeptide [M+H] (Da)	Theoretical mass of glycopeptide [M+H] (Da)	Observed - Theoretical delta mass [Da]	Positive numbers (Observed - Theoretical delta mass [Da])	Mass accuracy [ppm]	Positive values of the mass accuracy [ppm]	Identified peptide sequence	Number of amino acid residues in reported peptide	Identified peptide sequence starting position( on entire protein) (UniProtKB numbering)	Glycosylation site(s) (peptide carrier based on entire protein residues)	Other modified AA residue(s) (if relevant)	Mass of other modification (Da)	Hex (162.0528 Da)	HexNAc (203.0794 Da)	Fuc (146.0579 Da)	NeuAc (291.0954 Da)	NeuGc (307.0903 Da)	K (38.0905 Da)	Na (21.982 Da)	Calculated glycan mass [M] [Da]	N-glycan type (if relevant)	Protein name	UniProtKB accession #	Team	Order compiled file	Glycan type	Peptide sequence	Hex	HexNAc	Fuc	NeuAc	NeuGc	K	Na	Glycan ID
A	13860	13871/13875	52.26	HCD/CID	IQ-GPA	MS, MS/MS, RT	84.58	78.12	2.76	1121.91	5	3		3	5605.5	5605.5	0.00025	0.00025	0.044599	0.044599	ADTHDEILEGLNFNLTEIPEAQIHEGFQELLR	32	94	107		N/A	5	4	0	1	0			1931.69	Complex/Hybrid	Alpha-1-antitrypsin	P01009	1	1	N-glycan	ADTHDEILEGLNFNLTEIPEAQIHEGFQELLR	5	4	0	1	0	0	0	Hex5HexNAc4Fuc0NeuAc1NeuGc0
A	15139	15141/15146	56.83	HCD/CID	IQ-GPA	MS, MS/MS, RT	82.15	56.25	2.76	1209.33	5	2		2	6042.64	6042.65	0.0112	0.0112	1.85349	1.85349	ADTHDEILEGLNFNLTEIPEAQIHEGFQELLR	32	94	107		N/A	5	4	1	2	0			2368.84	Complex	Alpha-1-antitrypsin	P01009	1	2	N-glycan	ADTHDEILEGLNFNLTEIPEAQIHEGFQELLR	5	4	1	2	0	0	0	Hex5HexNAc4Fuc1NeuAc2NeuGc0
A	16465	16466/16470	61.56	HCD/CID	IQ-GPA	MS, MS/MS, RT	81.21	87.5	2.76	1092.98	6	3		3	6552.83	6552.82	0.003035	0.003035	0.463159	0.463159	ADTHDEILEGLNFNLTEIPEAQIHEGFQELLR	32	94	107		N/A	6	5	0	3	0			2879.01	Complex	Alpha-1-antitrypsin	P01009	1	3	N-glycan	ADTHDEILEGLNFNLTEIPEAQIHEGFQELLR	6	5	0	3	0	0	0	Hex6HexNAc5Fuc0NeuAc3NeuGc0
A	17390	17397/17401	64.81	HCD/CID	IQ-GPA	MS, MS/MS, RT	82.56	45	2.76	1109.99	4	4		4	4436.92	4436.92	0.005145	0.005145	1.15959	1.15959	AFITNFSMIIDGMTYPGIIK	20	77	81		N/A	5	4	0	2	0			2222.78	Complex	Inter-alpha-trypsin inhibitor heavy chain H4	Q14624	1	4	N-glycan	AFITNFSMIIDGMTYPGIIK	5	4	0	2	0	0	0	Hex5HexNAc4Fuc0NeuAc2NeuGc0
A	17413	17422/17427	64.88	HCD/CID	IQ-GPA	MS, MS/MS, RT	81.2	50	2.76	1109.99	4	2		2	4436.92	4436.92	0.007585	0.007585	1.70952	1.70952	AFITNFSMIIDGMTYPGIIK	20	77	81		N/A	5	4	0	2	0			2222.78	Complex	Inter-alpha-trypsin inhibitor heavy chain H4	Q14624	1	5	N-glycan	AFITNFSMIIDGMTYPGIIK	5	4	0	2	0	0	0	Hex5HexNAc4Fuc0NeuAc2NeuGc0
A	3562	3569/3574	17.45	HCD/CID	IQ-GPA	MS, MS/MS, RT	91.04	14.29	2.76	980.649	4	2		2	3919.58	3919.57	0.001365	0.001365	0.348252	0.348252	AFNSTLPTMAQMEK	14	55	57		N/A	5	4	1	2	0			2368.84	Complex	CD44 antigen	P16070	1	6	N-glycan	AFNSTLPTMAQMEK	5	4	1	2	0	0	0	Hex5HexNAc4Fuc1NeuAc2NeuGc0
A	1510	1511/1513	8.53	HCD/CID	IQ-GPA	MS, MS/MS, RT	94.75	0	2.76	852.33	4	2		2	3406.3	3406.3	0.001135	0.001135	0.333206	0.333206	AFYNESWER	9	87	90		N/A	5	4	0	2	0			2222.78	Complex	Solute carrier family 2, facilitated glucose transporter member 9	Q9NRM0	1	7	N-glycan	AFYNESWER	5	4	0	2	0	0	0	Hex5HexNAc4Fuc0NeuAc2NeuGc0
A	1612	1613/1615	9.12	HCD/CID	IQ-GPA	MS, MS/MS, RT	81.72	0	2.76	852.329	4	1		1	3406.3	3406.3	0.002775	0.002775	0.814667	0.814667	AFYNESWER	9	87	90		N/A	5	4	0	2	0			2222.78	Complex	Solute carrier family 2, facilitated glucose transporter member 9	Q9NRM0	1	8	N-glycan	AFYNESWER	5	4	0	2	0	0	0	Hex5HexNAc4Fuc0NeuAc2NeuGc0
A	1644	1645/1648	9.3	HCD/CID	IQ-GPA	MS, MS/MS, RT	94.29	11.11	2.76	852.331	4	2		2	3406.3	3406.3	0.002025	0.002025	0.594487	0.594487	AFYNESWER	9	87	90		N/A	5	4	0	2	0			2222.78	Complex	Solute carrier family 2, facilitated glucose transporter member 9	Q9NRM0	1	9	N-glycan	AFYNESWER	5	4	0	2	0	0	0	Hex5HexNAc4Fuc0NeuAc2NeuGc0
A	1768	1769/1771	10.06	HCD/CID	IQ-GPA	MS, MS/MS, RT	95.8	0	2.76	852.33	4	1		1	3406.3	3406.3	0.001655	0.001655	0.485864	0.485864	AFYNESWER	9	87	90		N/A	5	4	0	2	0			2222.78	Complex	Solute carrier family 2, facilitated glucose transporter member 9	Q9NRM0	1	10	N-glycan	AFYNESWER	5	4	0	2	0	0	0	Hex5HexNAc4Fuc0NeuAc2NeuGc0
A	21573	21586/21592	78.99	HCD/CID	IQ-GPA	MS, MS/MS, RT	87.75	3.45	2.76	1389.35	4	2		2	5554.39	5554.39	0.000225	0.000225	0.0405085	0.0405085	AGQPATAFSQQDLLDGAVLYSHNGSLSPR	29	1180	1202		N/A	5	5	1	2	0			2571.92	Complex	Chondroitin sulfate proteoglycan 4	Q6UVK1	1	11	N-glycan	AGQPATAFSQQDLLDGAVLYSHNGSLSPR	5	5	1	2	0	0	0	Hex5HexNAc5Fuc1NeuAc2NeuGc0
A	12026	12039/12044	45.86	HCD/CID	IQ-GPA	MS, MS/MS, RT	84.49	93.75	2.76	985.919	4	1		1	3940.66	3940.65	0.004685	0.004685	1.18889	1.18889	ALPQPQNVTSLLGCTH	16	447	453	Cys (carbamidomethylation)	N/A	5	4	0	2	0			2222.78	Complex	Hemopexin	P02790	1	12	N-glycan	ALPQPQNVTSLLGCTH	5	4	0	2	0	0	0	Hex5HexNAc4Fuc0NeuAc2NeuGc0
A	14547	14549/14554	54.73	HCD/CID	IQ-GPA	MS, MS/MS, RT	72.52	0	2.76	1149.98	4	2		2	4596.88	4596.88	0.000245	0.000245	0.053297	0.053297	ALPQPQNVTSLLGCTH	16	447	453	Cys (carbamidomethylation)	N/A	6	5	0	3	0			2879.01	Complex	Hemopexin	P02790	1	13	N-glycan	ALPQPQNVTSLLGCTH	6	5	0	3	0	0	0	Hex6HexNAc5Fuc0NeuAc3NeuGc0
A	5205	5220/5223	22.74	HCD/CID	IQ-GPA	MS, MS/MS, RT	72.76	18.18	2.76	889.335	4	1		1	3554.32	3554.33	0.015855	0.015855	4.46075	4.46075	AMCYFTNGTER	11	45	51		N/A	5	4	0	2	0			2222.78	Complex	HLA class II histocompatibility antigen, DQ beta 1 chain	P01920	1	14	N-glycan	AMCYFTNGTER	5	4	0	2	0	0	0	Hex5HexNAc4Fuc0NeuAc2NeuGc0
A	18487	18497/18502	68.59	HCD/CID	IQ-GPA	MS, MS/MS, RT	75.9	27.78	2.76	1044.72	4	2		2	4175.85	4175.85	0.005865	0.005865	1.40451	1.40451	AVNITSENLIDDVVSLIR	18	413	415		N/A	5	4	0	2	0			2222.78	Complex	Complement component C9	P02748	1	15	N-glycan	AVNITSENLIDDVVSLIR	5	4	0	2	0	0	0	Hex5HexNAc4Fuc0NeuAc2NeuGc0
A	4910	4921/4925	21.76	HCD/CID	IQ-GPA	MS, MS/MS, RT	92.95	25	2.76	764.815	4	1		1	3056.24	3056.22	0.012405	0.012405	4.05893	4.05893	AYSWNISR	8	50	54		N/A	5	4	1	1	0			2077.75	Complex/Hybrid	P-selectin	P16109	1	16	N-glycan	AYSWNISR	5	4	1	1	0	0	0	Hex5HexNAc4Fuc1NeuAc1NeuGc0
A	8489	8491/8494	33.97	HCD/CID	IQ-GPA	MS, MS/MS, RT	72.91	19.05	2.76	897.775	5	3		3	4484.85	4484.83	0.0183	0.0183	4.08042	4.08042	CIQNMPETLPNNSCYSAGIAK	21	232	242	Cys (carbamidomethylation)	N/A	5	5	0	1	0			2134.77	Complex/Hybrid	Tumor necrosis factor ligand superfamily member 13B	Q9Y275	1	17	N-glycan	CIQNMPETLPNNSCYSAGIAK	5	5	0	1	0	0	0	Hex5HexNAc5Fuc0NeuAc1NeuGc0
A	4015	4029/4033	18.88	HCD/CID	IQ-GPA	MS, MS/MS, RT	80.61	21.43	2.76	741.783	4	1		1	2964.11	2964.11	0.002855	0.002855	0.963188	0.963188	CNYQNHCPNGSDEK	14	433	441	Cys (carbamidomethylation)	N/A	3	3	1	0	0			1259.47	Complex	Low-density lipoprotein receptor-related protein 12	Q9Y561	1	18	N-glycan	CNYQNHCPNGSDEK	3	3	1	0	0	0	0	Hex3HexNAc3Fuc1NeuAc0NeuGc0
A	16235	16254/16260	60.72	HCD/CID	IQ-GPA	MS, MS/MS, RT	83.7	27.27	2.76	1183.97	4	2		2	4732.86	4732.85	0.009125	0.009125	1.92802	1.92802	CSDGWSFDATTLDDNGTMLFFK	22	50	64	Cys (carbamidomethylation)	N/A	5	4	0	2	0			2222.78	Complex	Hemopexin	P02790	1	19	N-glycan	CSDGWSFDATTLDDNGTMLFFK	5	4	0	2	0	0	0	Hex5HexNAc4Fuc0NeuAc2NeuGc0
A	16567	16583/16588	61.93	HCD/CID	IQ-GPA	MS, MS/MS, RT	84.17	8.33	2.76	1229.5	3	1		1	3686.48	3686.49	0.01414	0.01414	3.83562	3.83562	DFIMTFNTSLHR	12	94	100		N/A	5	4	0	2	0			2222.78	Complex	Sodium/potassium-transporting ATPase subunit beta-1-interacting protein 1	Q4KMZ8	1	20	N-glycan	DFIMTFNTSLHR	5	4	0	2	0	0	0	Hex5HexNAc4Fuc0NeuAc2NeuGc0
A	16719	16730/16735	62.49	HCD/CID	IQ-GPA	MS, MS/MS, RT	84.53	16.67	2.76	1229.5	3	2		2	3686.48	3686.49	0.01672	0.01672	4.53548	4.53548	DFIMTFNTSLHR	12	94	100		N/A	5	4	0	2	0			2222.78	Complex	Sodium/potassium-transporting ATPase subunit beta-1-interacting protein 1	Q4KMZ8	1	21	N-glycan	DFIMTFNTSLHR	5	4	0	2	0	0	0	Hex5HexNAc4Fuc0NeuAc2NeuGc0
A	17061	17080/17085	63.68	HCD/CID	IQ-GPA	MS, MS/MS, RT	81.92	8.33	2.76	1229.5	3	2		2	3686.48	3686.49	0.01303	0.01303	3.53452	3.53452	DFIMTFNTSLHR	12	94	100		N/A	5	4	0	2	0			2222.78	Complex	Sodium/potassium-transporting ATPase subunit beta-1-interacting protein 1	Q4KMZ8	1	22	N-glycan	DFIMTFNTSLHR	5	4	0	2	0	0	0	Hex5HexNAc4Fuc0NeuAc2NeuGc0
A	14325	14342/14346	53.92	HCD/CID	IQ-GPA	MS, MS/MS, RT	72.68	10.53	2.76	1106.47	4	2		2	4422.87	4422.86	0.007025	0.007025	1.58834	1.58834	DPEVCLDLRPGTNYNVSLR	19	549	563	Cys (carbamidomethylation)	N/A	5	4	0	2	0			2222.78	Complex	Sushi domain-containing protein 1	Q6UWL2	1	23	N-glycan	DPEVCLDLRPGTNYNVSLR	5	4	0	2	0	0	0	Hex5HexNAc4Fuc0NeuAc2NeuGc0
A	5530	5544/5549	23.75	HCD/CID	IQ-GPA	MS, MS/MS, RT	74.86	87.5	2.76	780.034	4	1		1	3117.12	3117.14	0.018675	0.018675	5.99108	5.99108	DSCNDSFR	8	63	66	Cys (carbamidomethylation)	N/A	5	5	0	1	0			2134.77	Complex/Hybrid	Volume-regulated anion channel subunit LRRC8A	Q8IWT6	1	24	N-glycan	DSCNDSFR	5	5	0	1	0	0	0	Hex5HexNAc5Fuc0NeuAc1NeuGc0
A	17034	17043/17047	63.58	HCD/CID	IQ-GPA	MS, MS/MS, RT	93.61	8.33	2.76	1234.82	3	0		0	3702.44	3702.45	0.00769	0.00769	2.077	2.077	DWNSSLEFCLAR	12	95	97	Cys (carbamidomethylation)	N/A	5	4	0	2	0			2222.78	Complex	Killer cell lectin-like receptor subfamily G member 1	Q96E93	1	25	N-glycan	DWNSSLEFCLAR	5	4	0	2	0	0	0	Hex5HexNAc4Fuc0NeuAc2NeuGc0
A	3895	3905/3907	18.5	HCD/CID	IQ-GPA	MS, MS/MS, RT	95.92	0	2.76	922.043	3	1		1	2764.11	2764.11	0.00482	0.00482	1.74378	1.74378	EEQFNSTFR	9	172	176		N/A	4	4	1	0	0			1624.6	Complex/Hybrid	Immunoglobulin heavy constant gamma 2	P01859	1	26	N-glycan	EEQFNSTFR	4	4	1	0	0	0	0	Hex4HexNAc4Fuc1NeuAc0NeuGc0
A	4369	4387/4389	20.02	HCD/CID	IQ-GPA	MS, MS/MS, RT	81.63	0	2.76	922.043	3	1		1	2764.11	2764.11	0.00482	0.00482	1.74378	1.74378	EEQFNSTFR	9	172	176		N/A	4	4	1	0	0			1624.6	Complex/Hybrid	Immunoglobulin heavy constant gamma 2	P01859	1	27	N-glycan	EEQFNSTFR	4	4	1	0	0	0	0	Hex4HexNAc4Fuc1NeuAc0NeuGc0
A	3239	3243/3248	16.46	HCD/CID	IQ-GPA	MS, MS/MS, RT	91.75	22.22	2.76	927.37	3	1		1	2780.09	2780.1	0.00917	0.00917	3.29844	3.29844	EEQFNSTYR	9	173	177		N/A	4	4	1	0	0			1624.6	Complex/Hybrid	Immunoglobulin heavy constant gamma 4	P01861	1	28	N-glycan	EEQFNSTYR	4	4	1	0	0	0	0	Hex4HexNAc4Fuc1NeuAc0NeuGc0
A	3239	3258/3260	16.46	HCD/CID	IQ-GPA	MS, MS/MS, RT	78.11	11.11	2.76	1083.75	3	1		1	3249.24	3249.25	0.00304	0.00304	0.935601	0.935601	EEQYNSTYR	9	176	180		N/A	5	4	1	1	0			2077.75	Complex/Hybrid	Immunoglobulin heavy constant gamma 1	P01857,P0DOX5	1	29	N-glycan	EEQYNSTYR	5	4	1	1	0	0	0	Hex5HexNAc4Fuc1NeuAc1NeuGc0
A	14402	14405/14411	54.19	HCD/CID	IQ-GPA	MS, MS/MS, RT	92.6	6.25	2.76	1009.89	4	1		1	4036.56	4036.57	0.017675	0.017675	4.37871	4.37871	EETLLYDSNTSSMADR	16	440	448		N/A	5	4	0	2	0			2222.78	Complex	Leucyl-cystinyl aminopeptidase	Q9UIQ6	1	30	N-glycan	EETLLYDSNTSSMADR	5	4	0	2	0	0	0	Hex5HexNAc4Fuc0NeuAc2NeuGc0
A	14524	14527/14531	54.65	HCD/CID	IQ-GPA	MS, MS/MS, RT	83.37	18.75	2.76	1009.89	4	1		1	4036.56	4036.57	0.016235	0.016235	4.02198	4.02198	EETLLYDSNTSSMADR	16	440	448		N/A	5	4	0	2	0			2222.78	Complex	Leucyl-cystinyl aminopeptidase	Q9UIQ6	1	31	N-glycan	EETLLYDSNTSSMADR	5	4	0	2	0	0	0	Hex5HexNAc4Fuc0NeuAc2NeuGc0
A	13019	13029/13034	49.38	HCD/CID	IQ-GPA	MS, MS/MS, RT	88.74	13.64	2.76	1176.47	4	1		1	4702.88	4702.87	0.004905	0.004905	1.04298	1.04298	EHAVFTSNQEEQDPANHTCGVK	22	169	184	Cys (carbamidomethylation)	N/A	5	4	0	2	0			2222.78	Complex	ADAM DEC1	O15204	1	32	N-glycan	EHAVFTSNQEEQDPANHTCGVK	5	4	0	2	0	0	0	Hex5HexNAc4Fuc0NeuAc2NeuGc0
A	13210	13212/13217	50	HCD/CID	IQ-GPA	MS, MS/MS, RT	88.17	0	2.76	1176.47	4	2		2	4702.88	4702.87	0.004425	0.004425	0.940914	0.940914	EHAVFTSNQEEQDPANHTCGVK	22	169	184	Cys (carbamidomethylation)	N/A	5	4	0	2	0			2222.78	Complex	ADAM DEC1	O15204	1	33	N-glycan	EHAVFTSNQEEQDPANHTCGVK	5	4	0	2	0	0	0	Hex5HexNAc4Fuc0NeuAc2NeuGc0
A	12950	12960/12965	49.13	HCD/CID	IQ-GPA	MS, MS/MS, RT	91.59	0	2.76	1212.99	4	2		2	4848.93	4848.93	0.001205	0.001205	0.248508	0.248508	EHAVFTSNQEEQDPANHTCGVK	22	169	184	Cys (carbamidomethylation)	N/A	5	4	1	2	0			2368.84	Complex	ADAM DEC1	O15204	1	34	N-glycan	EHAVFTSNQEEQDPANHTCGVK	5	4	1	2	0	0	0	Hex5HexNAc4Fuc1NeuAc2NeuGc0
A	8010	8022/8026	32.35	HCD/CID	IQ-GPA	MS, MS/MS, RT	78.74	0	2.76	962.648	4	2		2	3847.57	3847.56	0.006225	0.006225	1.61791	1.61791	ENATVPENEEEIIR	14	26	27		N/A	5	4	0	2	0			2222.78	Complex	Inositol 1,4,5-trisphosphate receptor-interacting protein	Q8IWB1	1	35	N-glycan	ENATVPENEEEIIR	5	4	0	2	0	0	0	Hex5HexNAc4Fuc0NeuAc2NeuGc0
A	11404	11423/11429	43.76	HCD/CID	IQ-GPA	MS, MS/MS, RT	75.75	50	2.76	1083.7	4	1		1	4331.78	4331.77	0.006025	0.006025	1.39089	1.39089	ENLTAPGSDSAVFFEQGTTR	20	396	397		N/A	5	4	0	2	0			2222.78	Complex	Ceruloplasmin	P00450	1	36	N-glycan	ENLTAPGSDSAVFFEQGTTR	5	4	0	2	0	0	0	Hex5HexNAc4Fuc0NeuAc2NeuGc0
A	5530	5552/5554	23.75	HCD/CID	IQ-GPA	MS, MS/MS, RT	80.74	90	2.76	856.851	4	2		2	3424.38	3424.38	0.001195	0.001195	0.348968	0.348968	EVFVHPNYSK	10	284	290		N/A	5	4	0	2	0			2222.78	Complex	Vitamin K-dependent protein C	P04070	1	37	N-glycan	EVFVHPNYSK	5	4	0	2	0	0	0	Hex5HexNAc4Fuc0NeuAc2NeuGc0
A	20886	20904/20908	76.6	HCD/CID	IQ-GPA	MS, MS/MS, RT	90.09	7.69	2.76	1327.54	3	1		1	3980.61	3980.61	0.00599	0.00599	1.5048	1.5048	FEENYTSQNVLTK	13	252	255		N/A	5	5	0	2	0			2425.86	Complex	Macrophage-expressed gene 1 protein	Q2M385	1	38	N-glycan	FEENYTSQNVLTK	5	5	0	2	0	0	0	Hex5HexNAc5Fuc0NeuAc2NeuGc0
A	12252	12262/12268	46.68	HCD/CID	IQ-GPA	MS, MS/MS, RT	91.09	12.5	2.76	927.636	4	2		2	3707.52	3707.53	0.010575	0.010575	2.8523	2.8523	FIHNENGANYSVTATR	16	183	191		N/A	5	4	0	1	0			1931.69	Complex/Hybrid	Interleukin-1 receptor-like 1	Q01638	1	39	N-glycan	FIHNENGANYSVTATR	5	4	0	1	0	0	0	Hex5HexNAc4Fuc0NeuAc1NeuGc0
A	14480	14482/14486	54.51	HCD/CID	IQ-GPA	MS, MS/MS, RT	85.76	18.75	2.76	1000.41	4	2		2	3998.61	3998.63	0.017375	0.017375	4.34524	4.34524	FIHNENGANYSVTATR	16	183	191		N/A	5	4	0	2	0			2222.78	Complex	Interleukin-1 receptor-like 1	Q01638	1	40	N-glycan	FIHNENGANYSVTATR	5	4	0	2	0	0	0	Hex5HexNAc4Fuc0NeuAc2NeuGc0
A	14746	14768/14770	55.42	HCD/CID	IQ-GPA	MS, MS/MS, RT	85.28	18.75	2.76	1000.41	4	2		2	3998.61	3998.63	0.016895	0.016895	4.2252	4.2252	FIHNENGANYSVTATR	16	183	191		N/A	5	4	0	2	0			2222.78	Complex	Interleukin-1 receptor-like 1	Q01638	1	41	N-glycan	FIHNENGANYSVTATR	5	4	0	2	0	0	0	Hex5HexNAc4Fuc0NeuAc2NeuGc0
A	15097	15120/15125	56.68	HCD/CID	IQ-GPA	MS, MS/MS, RT	72.53	0	2.76	1058.76	3	1		1	3174.28	3174.29	0.01149	0.01149	3.61971	3.61971	FLANTTFR	8	436	439		N/A	5	4	0	2	0			2222.78	Complex	Glutamate receptor ionotropic, NMDA 3A	Q8TCU5	1	42	N-glycan	FLANTTFR	5	4	0	2	0	0	0	Hex5HexNAc4Fuc0NeuAc2NeuGc0
A	13492	13493/13497	51	HCD/CID	IQ-GPA	MS, MS/MS, RT	79.78	50	2.76	1184.29	5	3		3	5917.42	5917.42	0.00665	0.00665	1.1238	1.1238	FNLTETSEAEIHQSFQHLLR	20	105	106		N/A	7	6	0	4	0			3535.24	Complex	Alpha-1-antichymotrypsin	P01011	1	43	N-glycan	FNLTETSEAEIHQSFQHLLR	7	6	0	4	0	0	0	Hex7HexNAc6Fuc0NeuAc4NeuGc0
A	3831	3838/3841	18.3	HCD/CID	IQ-GPA	MS, MS/MS, RT	96.75	10	2.76	976.059	3	1		1	2926.16	2926.16	0.00239	0.00239	0.81677	0.81677	FSGVNDTDFR	10	579	583		N/A	5	4	1	0	0			1786.65	Complex/Hybrid	Protein O-mannosyl-transferase 2	Q9UKY4	1	44	N-glycan	FSGVNDTDFR	5	4	1	0	0	0	0	Hex5HexNAc4Fuc1NeuAc0NeuGc0
A	18164	18184/18189	67.49	HCD/CID	IQ-GPA	MS, MS/MS, RT	82.81	0	2.76	1356.85	4	3		3	5424.37	5424.36	0.009465	0.009465	1.74491	1.74491	FSIPPSSQEVMPGGSVNLTCVAVGAPMPYVK	31	234	250	Cys (carbamidomethylation)	N/A	5	4	0	2	0			2222.78	Complex	Receptor-type tyrosine-protein phosphatase F	P10586	1	45	N-glycan	FSIPPSSQEVMPGGSVNLTCVAVGAPMPYVK	5	4	0	2	0	0	0	Hex5HexNAc4Fuc0NeuAc2NeuGc0
A	5257	5260/5264	22.89	HCD/CID	IQ-GPA	MS, MS/MS, RT	77.84	33.33	2.76	991.386	4	2		2	3962.52	3962.54	0.017775	0.017775	4.48576	4.48576	FYYCINTTTSER	12	1186	1191	Cys (carbamidomethylation)	N/A	5	5	0	2	0			2425.86	Complex	Sodium channel protein type 4 subunit alpha	P35499	1	46	N-glycan	FYYCINTTTSER	5	5	0	2	0	0	0	Hex5HexNAc5Fuc0NeuAc2NeuGc0
A	16591	16601/16605	62.01	HCD/CID	IQ-GPA	MS, MS/MS, RT	75.06	13.64	2.76	1151.26	4	2		2	4602.01	4602.01	0.007765	0.007765	1.68731	1.68731	GCVLLSYLNETVTVSASLESVR	22	47	55		N/A	5	4	0	2	0			2222.78	Complex	Alpha-2-macroglobulin	P01023	1	47	N-glycan	GCVLLSYLNETVTVSASLESVR	5	4	0	2	0	0	0	Hex5HexNAc4Fuc0NeuAc2NeuGc0
A	17727	17738/17744	65.98	HCD/CID	IQ-GPA	MS, MS/MS, RT	85.03	4.55	2.76	1151.26	4	2		2	4602	4602.01	0.004475	0.004475	0.972402	0.972402	GCVLLSYLNETVTVSASLESVR	22	47	55		N/A	5	4	0	2	0			2222.78	Complex	Alpha-2-macroglobulin	P01023	1	48	N-glycan	GCVLLSYLNETVTVSASLESVR	5	4	0	2	0	0	0	Hex5HexNAc4Fuc0NeuAc2NeuGc0
A	17883	17904/17910	66.51	HCD/CID	IQ-GPA	MS, MS/MS, RT	79.5	9.09	2.76	1151.26	4	1		1	4602	4602.01	0.004875	0.004875	1.05932	1.05932	GCVLLSYLNETVTVSASLESVR	22	47	55		N/A	5	4	0	2	0			2222.78	Complex	Alpha-2-macroglobulin	P01023	1	49	N-glycan	GCVLLSYLNETVTVSASLESVR	5	4	0	2	0	0	0	Hex5HexNAc4Fuc0NeuAc2NeuGc0
A	18487	18505/18509	68.59	HCD/CID	IQ-GPA	MS, MS/MS, RT	78.76	4.55	2.76	1151.26	4	2		2	4602.01	4602.01	0.006285	0.006285	1.36571	1.36571	GCVLLSYLNETVTVSASLESVR	22	47	55		N/A	5	4	0	2	0			2222.78	Complex	Alpha-2-macroglobulin	P01023	1	50	N-glycan	GCVLLSYLNETVTVSASLESVR	5	4	0	2	0	0	0	Hex5HexNAc4Fuc0NeuAc2NeuGc0
A	19903	19905/19909	73.31	HCD/CID	IQ-GPA	MS, MS/MS, RT	72.39	0	2.76	1151.26	4	2		2	4602.02	4602.01	0.015085	0.015085	3.27792	3.27792	GCVLLSYLNETVTVSASLESVR	22	47	55		N/A	5	4	0	2	0			2222.78	Complex	Alpha-2-macroglobulin	P01023	1	51	N-glycan	GCVLLSYLNETVTVSASLESVR	5	4	0	2	0	0	0	Hex5HexNAc4Fuc0NeuAc2NeuGc0
A	10157	10163/10167	39.5	HCD/CID	IQ-GPA	MS, MS/MS, RT	79.84	0	2.76	1173.23	4	3		3	4689.91	4689.91	0.001405	0.001405	0.29958	0.29958	GLTFQQNASSMCVPDQDTAIR	21	203	209	Cys (carbamidomethylation)	N/A	5	4	1	2	0			2368.84	Complex	Immunoglobulin heavy constant mu	P01871,P0DOX6	1	52	N-glycan	GLTFQQNASSMCVPDQDTAIR	5	4	1	2	0	0	0	Hex5HexNAc4Fuc1NeuAc2NeuGc0
A	17413	17423/17429	64.88	HCD/CID	IQ-GPA	MS, MS/MS, RT	89.26	0	2.76	1119.47	4	2		2	4474.87	4474.86	0.019365	0.019365	4.32751	4.32751	GLVEGVYCNLTEAFEIPACK	20	135	143	Cys (carbamidomethylation)	N/A	5	4	0	2	0			2222.78	Complex	Inactive ribonuclease-like protein 9	P60153	1	53	N-glycan	GLVEGVYCNLTEAFEIPACK	5	4	0	2	0	0	0	Hex5HexNAc4Fuc0NeuAc2NeuGc0
A	6668	6681/6686	27.72	HCD/CID	IQ-GPA	MS, MS/MS, RT	89.99	11.11	2.76	1034.65	4	2		2	4135.56	4135.56	0.006845	0.006845	1.65516	1.65516	HSNSSGHCSVEGETAEDK	18	2633	2635	Cys (carbamidomethylation)	N/A	5	4	0	2	0			2222.78	Complex	Protocadherin-23	Q6V1P9	1	54	N-glycan	HSNSSGHCSVEGETAEDK	5	4	0	2	0	0	0	Hex5HexNAc4Fuc0NeuAc2NeuGc0
A	15046	15074/15076	56.48	HCD/CID	IQ-GPA	MS, MS/MS, RT	82.98	0	2.76	1134.73	4	0		0	4535.91	4535.91	0.007745	0.007745	1.70749	1.70749	HYHSMEVFTHYDLLNLNGTK	20	628	644		N/A	5	5	0	1	0			2134.77	Complex/Hybrid	Lysyl oxidase homolog 2	Q9Y4K0	1	55	N-glycan	HYHSMEVFTHYDLLNLNGTK	5	5	0	1	0	0	0	Hex5HexNAc5Fuc0NeuAc1NeuGc0
A	11235	11237/11242	43.14	HCD/CID	IQ-GPA	MS, MS/MS, RT	85.34	0	2.76	1284.31	4	3		3	5134.2	5134.2	0.008925	0.008925	1.73834	1.73834	ICDLLVANNHFAHFFAPQNLTNMNK	25	267	285	Cys (carbamidomethylation)	N/A	5	4	0	2	0			2222.78	Complex	Inter-alpha-trypsin inhibitor heavy chain H1	P19827	1	56	N-glycan	ICDLLVANNHFAHFFAPQNLTNMNK	5	4	0	2	0	0	0	Hex5HexNAc4Fuc0NeuAc2NeuGc0
A	3663	3667/3671	17.76	HCD/CID	IQ-GPA	MS, MS/MS, RT	82.53	37.5	2.76	692.042	4	2		2	2765.15	2765.16	0.014435	0.014435	5.22031	5.22031	IHVENQTR	8	35	39		N/A	5	4	1	0	0			1786.65	Complex/Hybrid	Fibroblast growth factor 18	O76093	1	57	N-glycan	IHVENQTR	5	4	1	0	0	0	0	Hex5HexNAc4Fuc1NeuAc0NeuGc0
A	10909	10922/10928	42	HCD/CID	IQ-GPA	MS, MS/MS, RT	75.28	20	2.76	926.631	4	1		1	3703.5	3703.49	0.014005	0.014005	3.78157	3.78157	IVTDWQNYTR	10	251	257		N/A	5	5	0	2	0			2425.86	Complex	Scavenger receptor class A member 3	Q6AZY7	1	58	N-glycan	IVTDWQNYTR	5	5	0	2	0	0	0	Hex5HexNAc5Fuc0NeuAc2NeuGc0
A	10938	10940/10945	42.1	HCD/CID	IQ-GPA	MS, MS/MS, RT	73.98	20	2.76	926.632	4	2		2	3703.51	3703.49	0.019165	0.019165	5.17485	5.17485	IVTDWQNYTR	10	251	257		N/A	5	5	0	2	0			2425.86	Complex	Scavenger receptor class A member 3	Q6AZY7	1	59	N-glycan	IVTDWQNYTR	5	5	0	2	0	0	0	Hex5HexNAc5Fuc0NeuAc2NeuGc0
A	8954	8965/8970	35.53	HCD/CID	IQ-GPA	MS, MS/MS, RT	94.75	4.55	2.76	1102.48	4	2		2	4406.89	4406.88	0.010165	0.010165	2.30662	2.30662	LAGKPTHVNVSVVMAEVDGTCY	22	332	340	Cys (carbamidomethylation)	N/A	5	4	1	1	0			2077.75	Complex/Hybrid	Immunoglobulin heavy constant alpha 1	P01876	1	60	N-glycan	LAGKPTHVNVSVVMAEVDGTCY	5	4	1	1	0	0	0	Hex5HexNAc4Fuc1NeuAc1NeuGc0
A	9688	9692/9698	37.93	HCD/CID	IQ-GPA	MS, MS/MS, RT	79.09	9.09	2.76	1175.25	4	1		1	4697.98	4697.97	0.006565	0.006565	1.39741	1.39741	LAGKPTHVNVSVVMAEVDGTCY	22	332	340	Cys (carbamidomethylation)	N/A	5	4	1	2	0			2368.84	Complex	Immunoglobulin heavy constant alpha 1	P01876	1	61	N-glycan	LAGKPTHVNVSVVMAEVDGTCY	5	4	1	2	0	0	0	Hex5HexNAc4Fuc1NeuAc2NeuGc0
A	10323	10334/10338	40.04	HCD/CID	IQ-GPA	MS, MS/MS, RT	94.63	4.55	2.76	1175.25	4	2		2	4697.98	4697.97	0.003645	0.003645	0.775867	0.775867	LAGKPTHVNVSVVMAEVDGTCY	22	332	340	Cys (carbamidomethylation)	N/A	5	4	1	2	0			2368.84	Complex	Immunoglobulin heavy constant alpha 1	P01876	1	62	N-glycan	LAGKPTHVNVSVVMAEVDGTCY	5	4	1	2	0	0	0	Hex5HexNAc4Fuc1NeuAc2NeuGc0
A	9031	9034/9038	35.78	HCD/CID	IQ-GPA	MS, MS/MS, RT	78.58	4.55	2.76	1153.24	4	2		2	4609.96	4609.96	0.000625	0.000625	0.135576	0.135576	LAGKPTHVNVSVVMAEVDGTCY	22	332	340	Cys (carbamidomethylation)	N/A	5	5	1	1	0			2280.82	Complex/Hybrid	Immunoglobulin heavy constant alpha 1	P01876	1	63	N-glycan	LAGKPTHVNVSVVMAEVDGTCY	5	5	1	1	0	0	0	Hex5HexNAc5Fuc1NeuAc1NeuGc0
A	10468	10475/10481	40.51	HCD/CID	IQ-GPA	MS, MS/MS, RT	83.24	9.09	2.76	1226.02	4	3		3	4901.05	4901.05	0.000875	0.000875	0.178533	0.178533	LAGKPTHVNVSVVMAEVDGTCY	22	332	340	Cys (carbamidomethylation)	N/A	5	5	1	2	0			2571.92	Complex	Immunoglobulin heavy constant alpha 1	P01876	1	64	N-glycan	LAGKPTHVNVSVVMAEVDGTCY	5	5	1	2	0	0	0	Hex5HexNAc5Fuc1NeuAc2NeuGc0
A	15717	15727/15731	58.91	HCD/CID	IQ-GPA	MS, MS/MS, RT	88.43	93.75	2.76	1018.68	4	2		2	4071.69	4071.68	0.007965	0.007965	1.95619	1.95619	LGACNDTLQQLMEVFK	16	124	128		N/A	5	4	0	2	0			2222.78	Complex	Antithrombin-III	P01008	1	65	N-glycan	LGACNDTLQQLMEVFK	5	4	0	2	0	0	0	Hex5HexNAc4Fuc0NeuAc2NeuGc0
A	9913	9914/9918	38.7	HCD/CID	IQ-GPA	MS, MS/MS, RT	83.02	11.76	2.76	1006.2	4	2		2	4021.77	4021.77	0.004595	0.004595	1.14253	1.14253	LIAEPGLMLNFSATALR	17	584	593		N/A	5	4	0	2	0			2222.78	Complex	Transmembrane protein 131-like	A2VDJ0	1	66	N-glycan	LIAEPGLMLNFSATALR	5	4	0	2	0	0	0	Hex5HexNAc4Fuc0NeuAc2NeuGc0
A	8445	8454/8460	33.82	HCD/CID	IQ-GPA	MS, MS/MS, RT	83.28	23.53	2.76	1024.71	4	2		2	4095.81	4095.81	0.001905	0.001905	0.46511	0.46511	LIAEPGLMLNFSATALR	17	584	593		N/A	6	5	0	1	0			2296.82	Complex/Hybrid	Transmembrane protein 131-like	A2VDJ0	1	67	N-glycan	LIAEPGLMLNFSATALR	6	5	0	1	0	0	0	Hex6HexNAc5Fuc0NeuAc1NeuGc0
A	11323	11325/11330	43.44	HCD/CID	IQ-GPA	MS, MS/MS, RT	72.85	16.67	2.76	918.245	5	1		1	4587.2	4587.19	0.00555	0.00555	1.20989	1.20989	LLLPDCVEDVVSPIILHLNFSLVR	24	714	732	Cys (carbamidomethylation)	N/A	5	5	0	0	0			1843.67	Complex/Hybrid	Integrin alpha-D	Q13349	1	68	N-glycan	LLLPDCVEDVVSPIILHLNFSLVR	5	5	0	0	0	0	0	Hex5HexNAc5Fuc0NeuAc0NeuGc0
A	15528	15536/15541	58.21	HCD/CID	IQ-GPA	MS, MS/MS, RT	91.24	10.53	2.76	1065.97	4	2		2	4260.86	4260.85	0.016545	0.016545	3.88303	3.88303	LMAVNVTYSSTGQIASIQR	19	1816	1820		N/A	6	4	1	1	0			2239.8	Hybrid	Teneurin-3	Q9P273	1	69	N-glycan	LMAVNVTYSSTGQIASIQR	6	4	1	1	0	0	0	Hex6HexNAc4Fuc1NeuAc1NeuGc0
A	9572	9582/9588	37.54	HCD/CID	IQ-GPA	MS, MS/MS, RT	92.53	25	2.76	1212.83	3	2		2	3636.46	3636.46	0.00016	0.00016	0.0439988	0.0439988	LNAENNATFYFK	12	289	294		N/A	5	4	0	2	0			2222.78	Complex	Kininogen-1	P01042	1	70	N-glycan	LNAENNATFYFK	5	4	0	2	0	0	0	Hex5HexNAc4Fuc0NeuAc2NeuGc0
A	8902	8917/8921	35.35	HCD/CID	IQ-GPA	MS, MS/MS, RT	82.9	23.08	2.76	848.363	4	1		1	3390.43	3390.42	0.009025	0.009025	2.66191	2.66191	LNSSQEFAQLSPR	13	169	170		N/A	5	4	0	1	0			1931.69	Complex/Hybrid	Transmembrane protease serine 5	Q9H3S3	1	71	N-glycan	LNSSQEFAQLSPR	5	4	0	1	0	0	0	Hex5HexNAc4Fuc0NeuAc1NeuGc0
A	10825	10843/10845	41.73	HCD/CID	IQ-GPA	MS, MS/MS, RT	81.53	38.46	2.76	1012.42	4	1		1	4046.66	4046.65	0.007265	0.007265	1.79531	1.79531	LNSSQEFAQLSPR	13	169	170		N/A	6	5	0	2	0			2587.92	Complex/Hybrid	Transmembrane protease serine 5	Q9H3S3	1	72	N-glycan	LNSSQEFAQLSPR	6	5	0	2	0	0	0	Hex6HexNAc5Fuc0NeuAc2NeuGc0
A	14139	14142/14146	53.26	HCD/CID	IQ-GPA	MS, MS/MS, RT	89.91	28.57	2.76	937.128	4	2		2	3745.49	3745.5	0.006475	0.006475	1.72874	1.72874	LPENQTSPGESPER	14	587	590		N/A	5	4	0	2	0			2222.78	Complex	Sterol regulatory element-binding protein cleavage-activating protein	Q12770	1	73	N-glycan	LPENQTSPGESPER	5	4	0	2	0	0	0	Hex5HexNAc4Fuc0NeuAc2NeuGc0
A	14164	14170/14174	53.34	HCD/CID	IQ-GPA	MS, MS/MS, RT	89.27	21.43	2.76	937.127	4	2		2	3745.49	3745.5	0.009675	0.009675	2.5831	2.5831	LPENQTSPGESPER	14	587	590		N/A	5	4	0	2	0			2222.78	Complex	Sterol regulatory element-binding protein cleavage-activating protein	Q12770	1	74	N-glycan	LPENQTSPGESPER	5	4	0	2	0	0	0	Hex5HexNAc4Fuc0NeuAc2NeuGc0
A	9782	9791/9797	38.24	HCD/CID	IQ-GPA	MS, MS/MS, RT	88.03	5.26	2.76	1134.48	4	2		2	4534.91	4534.91	0.005995	0.005995	1.32197	1.32197	LQNETAANEVLESIQSYFK	19	147	149		N/A	5	4	1	2	0			2368.84	Complex	Ectonucleoside triphosphate diphosphohydrolase 3	O75355	1	75	N-glycan	LQNETAANEVLESIQSYFK	5	4	1	2	0	0	0	Hex5HexNAc4Fuc1NeuAc2NeuGc0
A	10119	10121/10126	39.38	HCD/CID	IQ-GPA	MS, MS/MS, RT	83.28	5.26	2.76	1134.48	4	3		3	4534.92	4534.91	0.005725	0.005725	1.26243	1.26243	LQNETAANEVLESIQSYFK	19	147	149		N/A	5	4	1	2	0			2368.84	Complex	Ectonucleoside triphosphate diphosphohydrolase 3	O75355	1	76	N-glycan	LQNETAANEVLESIQSYFK	5	4	1	2	0	0	0	Hex5HexNAc4Fuc1NeuAc2NeuGc0
A	10571	10586/10590	40.87	HCD/CID	IQ-GPA	MS, MS/MS, RT	79.89	0	2.76	1134.48	4	1		1	4534.91	4534.91	0.004475	0.004475	0.986789	0.986789	LQNETAANEVLESIQSYFK	19	147	149		N/A	5	4	1	2	0			2368.84	Complex	Ectonucleoside triphosphate diphosphohydrolase 3	O75355	1	77	N-glycan	LQNETAANEVLESIQSYFK	5	4	1	2	0	0	0	Hex5HexNAc4Fuc1NeuAc2NeuGc0
A	17598	17617/17621	65.55	HCD/CID	IQ-GPA	MS, MS/MS, RT	71.32	0	2.76	1356.84	4	3		3	5424.34	5424.35	0.010555	0.010555	1.94585	1.94585	LSHNELADSGIPGNSFNVSSLVELDLSYNK	30	236	252		N/A	5	4	0	2	0			2222.78	Complex	Lumican	P51884	1	78	N-glycan	LSHNELADSGIPGNSFNVSSLVELDLSYNK	5	4	0	2	0	0	0	Hex5HexNAc4Fuc0NeuAc2NeuGc0
A	12370	12372/12377	47.1	HCD/CID	IQ-GPA	MS, MS/MS, RT	94.76	125.93	2.76	976.261	5	2		2	4877.28	4877.28	0.003	0.003	0.615098	0.615098	LSLHRPALEDLLLGSEANLTCTLTGLR	27	127	144	Cys (carbamidomethylation)	N/A	5	4	0	1	0			1931.69	Complex/Hybrid	Immunoglobulin heavy constant alpha 1	P01876,P01877,P0DOX2	1	79	N-glycan	LSLHRPALEDLLLGSEANLTCTLTGLR	5	4	0	1	0	0	0	Hex5HexNAc4Fuc0NeuAc1NeuGc0
A	12350	12362/12367	47.03	HCD/CID	IQ-GPA	MS, MS/MS, RT	95.4	11.11	2.76	1270.84	4	3		3	5080.36	5080.35	0.002765	0.002765	0.544253	0.544253	LSLHRPALEDLLLGSEANLTCTLTGLR	27	127	144	Cys (carbamidomethylation)	N/A	5	5	0	1	0			2134.77	Complex/Hybrid	Immunoglobulin heavy constant alpha 1	P01876,P01877,P0DOX2	1	80	N-glycan	LSLHRPALEDLLLGSEANLTCTLTGLR	5	5	0	1	0	0	0	Hex5HexNAc5Fuc0NeuAc1NeuGc0
A	12321	12338/12342	46.9	HCD/CID	IQ-GPA	MS, MS/MS, RT	86.9	3.7	2.76	1209.82	4	1		1	4836.25	4836.25	0.000305	0.000305	0.0630654	0.0630654	LSLHRPALEDLLLGSEANLTCTLTGLR	27	127	144	Cys (carbamidomethylation)	N/A	6	3	0	1	0			1890.66	Hybrid	Immunoglobulin heavy constant alpha 1	P01876,P01877,P0DOX2	1	81	N-glycan	LSLHRPALEDLLLGSEANLTCTLTGLR	6	3	0	1	0	0	0	Hex6HexNAc3Fuc0NeuAc1NeuGc0
A	14842	14853/14857	55.74	HCD/CID	IQ-GPA	MS, MS/MS, RT	87.77	11.76	2.76	1161.01	4	3		3	4641.02	4641.02	0.003345	0.003345	0.720746	0.720746	LVPVPITNATLDQITGK	17	26	33		N/A	6	5	0	3	0			2879.01	Complex	Alpha-1-acid glycoprotein 1	P02763	1	82	N-glycan	LVPVPITNATLDQITGK	6	5	0	3	0	0	0	Hex6HexNAc5Fuc0NeuAc3NeuGc0
A	14946	14955/14960	56.12	HCD/CID	IQ-GPA	MS, MS/MS, RT	81.41	11.76	2.76	1161.01	4	1		1	4641.02	4641.02	0.005895	0.005895	1.27019	1.27019	LVPVPITNATLDQITGK	17	26	33		N/A	6	5	0	3	0			2879.01	Complex	Alpha-1-acid glycoprotein 1	P02763	1	83	N-glycan	LVPVPITNATLDQITGK	6	5	0	3	0	0	0	Hex6HexNAc5Fuc0NeuAc3NeuGc0
A	14946	14956/14962	56.12	HCD/CID	IQ-GPA	MS, MS/MS, RT	89.24	11.76	2.76	1197.53	4	3		3	4787.08	4787.08	0.001125	0.001125	0.235008	0.235008	LVPVPITNATLDQITGK	17	26	33		N/A	6	5	1	3	0			3025.07	Complex	Alpha-1-acid glycoprotein 1	P02763	1	84	N-glycan	LVPVPITNATLDQITGK	6	5	1	3	0	0	0	Hex6HexNAc5Fuc1NeuAc3NeuGc0
A	12971	12975/12979	49.2	HCD/CID	IQ-GPA	MS, MS/MS, RT	73.49	30.77	2.76	1068.21	4	2		2	4269.82	4269.82	0.005925	0.005925	1.38765	1.38765	LVPVPITNATLDR	13	26	33		N/A	6	5	0	3	0			2879.01	Complex	Alpha-1-acid glycoprotein 2	P19652	1	85	N-glycan	LVPVPITNATLDR	6	5	0	3	0	0	0	Hex6HexNAc5Fuc0NeuAc3NeuGc0
A	12971	12980/12985	49.2	HCD/CID	IQ-GPA	MS, MS/MS, RT	90.7	30.77	2.76	1104.72	4	2		2	4415.87	4415.87	0.000205	0.000205	0.0464234	0.0464234	LVPVPITNATLDR	13	26	33		N/A	6	5	1	3	0			3025.07	Complex	Alpha-1-acid glycoprotein 2	P19652	1	86	N-glycan	LVPVPITNATLDR	6	5	1	3	0	0	0	Hex6HexNAc5Fuc1NeuAc3NeuGc0
A	10909	10929/10933	42	HCD/CID	IQ-GPA	MS, MS/MS, RT	75.47	36.36	2.76	930.623	4	2		2	3719.47	3719.47	0.000275	0.000275	0.0739353	0.0739353	LYCNTSVPAMR	11	298	301		N/A	5	5	0	2	0			2425.86	Complex	Amphoterin-induced protein 3	Q86WK7	1	87	N-glycan	LYCNTSVPAMR	5	5	0	2	0	0	0	Hex5HexNAc5Fuc0NeuAc2NeuGc0
A	10846	10852/10856	41.8	HCD/CID	IQ-GPA	MS, MS/MS, RT	84.85	45.45	2.76	1021.91	4	2		2	4084.6	4084.6	0.002285	0.002285	0.559418	0.559418	LYCNTSVPAMR	11	298	301		N/A	6	6	0	2	0			2790.99	Complex	Amphoterin-induced protein 3	Q86WK7	1	88	N-glycan	LYCNTSVPAMR	6	6	0	2	0	0	0	Hex6HexNAc6Fuc0NeuAc2NeuGc0
A	16291	16311/16317	60.94	HCD/CID	IQ-GPA	MS, MS/MS, RT	89.5	0	2.76	1394.14	4	3		3	5573.54	5573.53	0.004265	0.004265	0.765224	0.765224	LYHFLLGAWSLNATELDPCPLSPELLGLTK	30	66	77	Cys (carbamidomethylation)	N/A	5	4	0	2	0			2222.78	Complex	N-acetylmuramoyl-L-alanine amidase	Q96PD5	1	89	N-glycan	LYHFLLGAWSLNATELDPCPLSPELLGLTK	5	4	0	2	0	0	0	Hex5HexNAc4Fuc0NeuAc2NeuGc0
A	16210	16221/16226	60.64	HCD/CID	IQ-GPA	MS, MS/MS, RT	79.52	10	2.76	1189.46	4	3		3	4754.83	4754.82	0.007125	0.007125	1.49848	1.49848	MCAQQLGDNCTEAAICDPHR	20	78	86	Cys (carbamidomethylation)	N/A	5	5	0	2	0			2425.86	Complex	WNT1-inducible-signaling pathway protein 1	O95388	1	90	N-glycan	MCAQQLGDNCTEAAICDPHR	5	5	0	2	0	0	0	Hex5HexNAc5Fuc0NeuAc2NeuGc0
A	8343	8346/8351	33.46	HCD/CID	IQ-GPA	MS, MS/MS, RT	72.07	20	2.76	1061.71	4	2		2	4243.82	4243.82	8.5e-05	8.5e-05	0.0200291	0.0200291	MDFLINSSSGVVVTTTELDR	20	936	941		N/A	5	4	1	1	0			2077.75	Complex/Hybrid	Cadherin-23	Q9H251	1	91	N-glycan	MDFLINSSSGVVVTTTELDR	5	4	1	1	0	0	0	Hex5HexNAc4Fuc1NeuAc1NeuGc0
A	8879	8889/8893	35.28	HCD/CID	IQ-GPA	MS, MS/MS, RT	88.43	5	2.76	1134.48	4	2		2	4534.91	4534.92	0.005955	0.005955	1.31314	1.31314	MDFLINSSSGVVVTTTELDR	20	936	941		N/A	5	4	1	2	0			2368.84	Complex	Cadherin-23	Q9H251	1	92	N-glycan	MDFLINSSSGVVVTTTELDR	5	4	1	2	0	0	0	Hex5HexNAc4Fuc1NeuAc2NeuGc0
A	9248	9251/9256	36.49	HCD/CID	IQ-GPA	MS, MS/MS, RT	82.28	5	2.76	1134.48	4	3		3	4534.91	4534.92	0.009395	0.009395	2.0717	2.0717	MDFLINSSSGVVVTTTELDR	20	936	941		N/A	5	4	1	2	0			2368.84	Complex	Cadherin-23	Q9H251	1	93	N-glycan	MDFLINSSSGVVVTTTELDR	5	4	1	2	0	0	0	Hex5HexNAc4Fuc1NeuAc2NeuGc0
A	10407	10416/10420	40.3	HCD/CID	IQ-GPA	MS, MS/MS, RT	83.33	5	2.76	1134.48	4	2		2	4534.9	4534.92	0.018675	0.018675	4.11805	4.11805	MDFLINSSSGVVVTTTELDR	20	936	941		N/A	5	4	1	2	0			2368.84	Complex	Cadherin-23	Q9H251	1	94	N-glycan	MDFLINSSSGVVVTTTELDR	5	4	1	2	0	0	0	Hex5HexNAc4Fuc1NeuAc2NeuGc0
A	8418	8429/8433	33.73	HCD/CID	IQ-GPA	MS, MS/MS, RT	83.77	5	2.76	1112.48	4	2		2	4446.9	4446.9	0.001575	0.001575	0.354179	0.354179	MDFLINSSSGVVVTTTELDR	20	936	941		N/A	5	5	1	1	0			2280.82	Complex/Hybrid	Cadherin-23	Q9H251	1	95	N-glycan	MDFLINSSSGVVVTTTELDR	5	5	1	1	0	0	0	Hex5HexNAc5Fuc1NeuAc1NeuGc0
A	8558	8567/8572	34.22	HCD/CID	IQ-GPA	MS, MS/MS, RT	83	5	2.76	1112.48	4	1		1	4446.9	4446.9	0.003785	0.003785	0.851155	0.851155	MDFLINSSSGVVVTTTELDR	20	936	941		N/A	5	5	1	1	0			2280.82	Complex/Hybrid	Cadherin-23	Q9H251	1	96	N-glycan	MDFLINSSSGVVVTTTELDR	5	5	1	1	0	0	0	Hex5HexNAc5Fuc1NeuAc1NeuGc0
A	10136	10149/10153	39.43	HCD/CID	IQ-GPA	MS, MS/MS, RT	85.74	0	2.76	1185.26	4	2		2	4738	4737.99	0.007025	0.007025	1.48269	1.48269	MDFLINSSSGVVVTTTELDR	20	936	941		N/A	5	5	1	2	0			2571.92	Complex	Cadherin-23	Q9H251	1	97	N-glycan	MDFLINSSSGVVVTTTELDR	5	5	1	2	0	0	0	Hex5HexNAc5Fuc1NeuAc2NeuGc0
A	8343	8347/8353	33.46	HCD/CID	IQ-GPA	MS, MS/MS, RT	88.64	10	2.76	1152.99	4	3		3	4608.95	4608.95	0.001755	0.001755	0.380781	0.380781	MDFLINSSSGVVVTTTELDR	20	936	941		N/A	6	5	1	1	0			2442.88	Complex/Hybrid	Cadherin-23	Q9H251	1	98	N-glycan	MDFLINSSSGVVVTTTELDR	6	5	1	1	0	0	0	Hex6HexNAc5Fuc1NeuAc1NeuGc0
A	4862	4877/4883	21.61	HCD/CID	IQ-GPA	MS, MS/MS, RT	86.85	13.33	2.76	991.14	4	2		2	3961.54	3961.54	0.004125	0.004125	1.04126	1.04126	MDPNAAYVNMSNHHR	15	23	31		N/A	5	4	0	2	0			2222.78	Complex	Corticosteroid-binding globulin	P08185	1	99	N-glycan	MDPNAAYVNMSNHHR	5	4	0	2	0	0	0	Hex5HexNAc4Fuc0NeuAc2NeuGc0
A	14842	14854/14859	55.74	HCD/CID	IQ-GPA	MS, MS/MS, RT	76.16	0	2.76	1166.5	4	1		1	4662.99	4662.99	0.005505	0.005505	1.18057	1.18057	MNHSVVTEFIILGLTK	16	1	2		N/A	6	5	0	3	0			2879.01	Complex	Olfactory receptor 13G1	Q8NGZ3	1	100	N-glycan	MNHSVVTEFIILGLTK	6	5	0	3	0	0	0	Hex6HexNAc5Fuc0NeuAc3NeuGc0
A	9642	9654/9658	37.78	HCD/CID	IQ-GPA	MS, MS/MS, RT	97.59	4.76	2.76	1143.97	4	3		3	4572.85	4572.87	0.017975	0.017975	3.9308	3.9308	MTASSQLNGSAEQNEESGLLR	21	591	598		N/A	5	4	1	2	0			2368.84	Complex	Pecanex-like protein 2	A6NKB5	1	101	N-glycan	MTASSQLNGSAEQNEESGLLR	5	4	1	2	0	0	0	Hex5HexNAc4Fuc1NeuAc2NeuGc0
A	8418	8431/8437	33.73	HCD/CID	IQ-GPA	MS, MS/MS, RT	89.33	0	2.76	1121.97	4	2		2	4484.84	4484.85	0.007835	0.007835	1.74699	1.74699	MTASSQLNGSAEQNEESGLLR	21	591	598		N/A	5	5	1	1	0			2280.82	Complex/Hybrid	Pecanex-like protein 2	A6NKB5	1	102	N-glycan	MTASSQLNGSAEQNEESGLLR	5	5	1	1	0	0	0	Hex5HexNAc5Fuc1NeuAc1NeuGc0
A	9734	9750/9754	38.09	HCD/CID	IQ-GPA	MS, MS/MS, RT	91.79	4.76	2.76	1194.74	4	2		2	4775.93	4775.94	0.017315	0.017315	3.62546	3.62546	MTASSQLNGSAEQNEESGLLR	21	591	598		N/A	5	5	1	2	0			2571.92	Complex	Pecanex-like protein 2	A6NKB5	1	103	N-glycan	MTASSQLNGSAEQNEESGLLR	5	5	1	2	0	0	0	Hex5HexNAc5Fuc1NeuAc2NeuGc0
A	9811	9830/9834	38.34	HCD/CID	IQ-GPA	MS, MS/MS, RT	88.11	4.76	2.76	1194.74	4	2		2	4775.93	4775.94	0.017275	0.017275	3.61709	3.61709	MTASSQLNGSAEQNEESGLLR	21	591	598		N/A	5	5	1	2	0			2571.92	Complex	Pecanex-like protein 2	A6NKB5	1	104	N-glycan	MTASSQLNGSAEQNEESGLLR	5	5	1	2	0	0	0	Hex5HexNAc5Fuc1NeuAc2NeuGc0
A	9288	9305/9310	36.62	HCD/CID	IQ-GPA	MS, MS/MS, RT	89.28	37.5	2.76	1149.02	4	2		2	4593.07	4593.07	0.003415	0.003415	0.743512	0.743512	MVSHHNLTTGATLINEQWLLTTAK	24	179	184		N/A	5	4	0	1	0			1931.69	Complex/Hybrid	Haptoglobin	P00738	1	105	N-glycan	MVSHHNLTTGATLINEQWLLTTAK	5	4	0	1	0	0	0	Hex5HexNAc4Fuc0NeuAc1NeuGc0
A	11957	11959/11964	45.62	HCD/CID	IQ-GPA	MS, MS/MS, RT	80.32	20.83	2.76	1149.02	4	2		2	4593.07	4593.07	0.001575	0.001575	0.342908	0.342908	MVSHHNLTTGATLINEQWLLTTAK	24	179	184		N/A	5	4	0	1	0			1931.69	Complex/Hybrid	Haptoglobin	P00738	1	106	N-glycan	MVSHHNLTTGATLINEQWLLTTAK	5	4	0	1	0	0	0	Hex5HexNAc4Fuc0NeuAc1NeuGc0
A	13442	13461/13467	50.82	HCD/CID	IQ-GPA	MS, MS/MS, RT	82.25	25	2.76	1149.02	4	2		2	4593.07	4593.07	0.002825	0.002825	0.615057	0.615057	MVSHHNLTTGATLINEQWLLTTAK	24	179	184		N/A	5	4	0	1	0			1931.69	Complex/Hybrid	Haptoglobin	P00738	1	107	N-glycan	MVSHHNLTTGATLINEQWLLTTAK	5	4	0	1	0	0	0	Hex5HexNAc4Fuc0NeuAc1NeuGc0
A	8709	8711/8716	34.72	HCD/CID	IQ-GPA	MS, MS/MS, RT	81.98	154.17	2.76	919.42	5	2		2	4593.07	4593.07	0.00265	0.00265	0.576956	0.576956	MVSHHNLTTGATLINEQWLLTTAK	24	179	184		N/A	5	4	0	1	0			1931.69	Complex/Hybrid	Haptoglobin	P00738	1	108	N-glycan	MVSHHNLTTGATLINEQWLLTTAK	5	4	0	1	0	0	0	Hex5HexNAc4Fuc0NeuAc1NeuGc0
A	10468	10474/10479	40.51	HCD/CID	IQ-GPA	MS, MS/MS, RT	93.8	25	2.76	1221.8	4	2		2	4884.17	4884.16	0.002265	0.002265	0.463744	0.463744	MVSHHNLTTGATLINEQWLLTTAK	24	179	184		N/A	5	4	0	2	0			2222.78	Complex	Haptoglobin	P00738	1	109	N-glycan	MVSHHNLTTGATLINEQWLLTTAK	5	4	0	2	0	0	0	Hex5HexNAc4Fuc0NeuAc2NeuGc0
A	10963	10973/10977	42.19	HCD/CID	IQ-GPA	MS, MS/MS, RT	84.91	25	2.76	1221.79	4	2		2	4884.16	4884.16	0.006055	0.006055	1.23972	1.23972	MVSHHNLTTGATLINEQWLLTTAK	24	179	184		N/A	5	4	0	2	0			2222.78	Complex	Haptoglobin	P00738	1	110	N-glycan	MVSHHNLTTGATLINEQWLLTTAK	5	4	0	2	0	0	0	Hex5HexNAc4Fuc0NeuAc2NeuGc0
A	11101	11109/11113	42.69	HCD/CID	IQ-GPA	MS, MS/MS, RT	90.26	16.67	2.76	1221.8	4	3		3	4884.16	4884.16	0.002615	0.002615	0.535404	0.535404	MVSHHNLTTGATLINEQWLLTTAK	24	179	184		N/A	5	4	0	2	0			2222.78	Complex	Haptoglobin	P00738	1	111	N-glycan	MVSHHNLTTGATLINEQWLLTTAK	5	4	0	2	0	0	0	Hex5HexNAc4Fuc0NeuAc2NeuGc0
A	12610	12638/12640	47.92	HCD/CID	IQ-GPA	MS, MS/MS, RT	91.94	25	2.76	1221.8	4	2		2	4884.17	4884.16	0.003705	0.003705	0.758574	0.758574	MVSHHNLTTGATLINEQWLLTTAK	24	179	184		N/A	5	4	0	2	0			2222.78	Complex	Haptoglobin	P00738	1	112	N-glycan	MVSHHNLTTGATLINEQWLLTTAK	5	4	0	2	0	0	0	Hex5HexNAc4Fuc0NeuAc2NeuGc0
A	13235	13247/13253	50.09	HCD/CID	IQ-GPA	MS, MS/MS, RT	88.73	8.33	2.76	1221.8	4	3		3	4884.18	4884.16	0.012025	0.012025	2.46204	2.46204	MVSHHNLTTGATLINEQWLLTTAK	24	179	184		N/A	5	4	0	2	0			2222.78	Complex	Haptoglobin	P00738	1	113	N-glycan	MVSHHNLTTGATLINEQWLLTTAK	5	4	0	2	0	0	0	Hex5HexNAc4Fuc0NeuAc2NeuGc0
A	13515	13525/13531	51.07	HCD/CID	IQ-GPA	MS, MS/MS, RT	90.29	20.83	2.76	1221.8	4	2		2	4884.17	4884.16	0.009585	0.009585	1.96246	1.96246	MVSHHNLTTGATLINEQWLLTTAK	24	179	184		N/A	5	4	0	2	0			2222.78	Complex	Haptoglobin	P00738	1	114	N-glycan	MVSHHNLTTGATLINEQWLLTTAK	5	4	0	2	0	0	0	Hex5HexNAc4Fuc0NeuAc2NeuGc0
A	13605	13608/13614	51.37	HCD/CID	IQ-GPA	MS, MS/MS, RT	87.55	8.33	2.76	1221.8	4	2		2	4884.18	4884.16	0.017865	0.017865	3.65774	3.65774	MVSHHNLTTGATLINEQWLLTTAK	24	179	184		N/A	5	4	0	2	0			2222.78	Complex	Haptoglobin	P00738	1	115	N-glycan	MVSHHNLTTGATLINEQWLLTTAK	5	4	0	2	0	0	0	Hex5HexNAc4Fuc0NeuAc2NeuGc0
A	13770	13785/13790	51.96	HCD/CID	IQ-GPA	MS, MS/MS, RT	88.56	29.17	2.76	1221.8	4	3		3	4884.17	4884.16	0.001785	0.001785	0.365467	0.365467	MVSHHNLTTGATLINEQWLLTTAK	24	179	184		N/A	5	4	0	2	0			2222.78	Complex	Haptoglobin	P00738	1	116	N-glycan	MVSHHNLTTGATLINEQWLLTTAK	5	4	0	2	0	0	0	Hex5HexNAc4Fuc0NeuAc2NeuGc0
A	14037	14055/14060	52.91	HCD/CID	IQ-GPA	MS, MS/MS, RT	92.81	16.67	2.76	1221.8	4	3		3	4884.17	4884.16	0.007625	0.007625	1.56117	1.56117	MVSHHNLTTGATLINEQWLLTTAK	24	179	184		N/A	5	4	0	2	0			2222.78	Complex	Haptoglobin	P00738	1	117	N-glycan	MVSHHNLTTGATLINEQWLLTTAK	5	4	0	2	0	0	0	Hex5HexNAc4Fuc0NeuAc2NeuGc0
A	14433	14436/14442	54.33	HCD/CID	IQ-GPA	MS, MS/MS, RT	92.06	20.83	2.76	1221.8	4	2		2	4884.17	4884.16	0.001265	0.001265	0.259	0.259	MVSHHNLTTGATLINEQWLLTTAK	24	179	184		N/A	5	4	0	2	0			2222.78	Complex	Haptoglobin	P00738	1	118	N-glycan	MVSHHNLTTGATLINEQWLLTTAK	5	4	0	2	0	0	0	Hex5HexNAc4Fuc0NeuAc2NeuGc0
A	15274	15293/15296	57.34	HCD/CID	IQ-GPA	MS, MS/MS, RT	87.8	25	2.76	1221.8	4	2		2	4884.17	4884.16	0.001785	0.001785	0.365467	0.365467	MVSHHNLTTGATLINEQWLLTTAK	24	179	184		N/A	5	4	0	2	0			2222.78	Complex	Haptoglobin	P00738	1	119	N-glycan	MVSHHNLTTGATLINEQWLLTTAK	5	4	0	2	0	0	0	Hex5HexNAc4Fuc0NeuAc2NeuGc0
A	15850	15868/15873	59.37	HCD/CID	IQ-GPA	MS, MS/MS, RT	81.86	16.67	2.76	1221.8	4	3		3	4884.18	4884.16	0.011545	0.011545	2.36376	2.36376	MVSHHNLTTGATLINEQWLLTTAK	24	179	184		N/A	5	4	0	2	0			2222.78	Complex	Haptoglobin	P00738	1	120	N-glycan	MVSHHNLTTGATLINEQWLLTTAK	5	4	0	2	0	0	0	Hex5HexNAc4Fuc0NeuAc2NeuGc0
A	19136	19148/19152	70.74	HCD/CID	IQ-GPA	MS, MS/MS, RT	88.66	4.17	2.76	1221.8	4	3		3	4884.17	4884.16	0.001265	0.001265	0.259	0.259	MVSHHNLTTGATLINEQWLLTTAK	24	179	184		N/A	5	4	0	2	0			2222.78	Complex	Haptoglobin	P00738	1	121	N-glycan	MVSHHNLTTGATLINEQWLLTTAK	5	4	0	2	0	0	0	Hex5HexNAc4Fuc0NeuAc2NeuGc0
A	19957	19977/19983	73.49	HCD/CID	IQ-GPA	MS, MS/MS, RT	88.78	8.33	2.76	1221.8	4	3		3	4884.18	4884.16	0.014945	0.014945	3.05989	3.05989	MVSHHNLTTGATLINEQWLLTTAK	24	179	184		N/A	5	4	0	2	0			2222.78	Complex	Haptoglobin	P00738	1	122	N-glycan	MVSHHNLTTGATLINEQWLLTTAK	5	4	0	2	0	0	0	Hex5HexNAc4Fuc0NeuAc2NeuGc0
A	19984	19986/19991	73.58	HCD/CID	IQ-GPA	MS, MS/MS, RT	84.82	0	2.76	1221.8	4	3		3	4884.17	4884.16	0.001785	0.001785	0.365467	0.365467	MVSHHNLTTGATLINEQWLLTTAK	24	179	184		N/A	5	4	0	2	0			2222.78	Complex	Haptoglobin	P00738	1	123	N-glycan	MVSHHNLTTGATLINEQWLLTTAK	5	4	0	2	0	0	0	Hex5HexNAc4Fuc0NeuAc2NeuGc0
A	20940	20951/20956	76.79	HCD/CID	IQ-GPA	MS, MS/MS, RT	75.4	12.5	2.76	1221.79	4	3		3	4884.16	4884.16	0.006975	0.006975	1.42808	1.42808	MVSHHNLTTGATLINEQWLLTTAK	24	179	184		N/A	5	4	0	2	0			2222.78	Complex	Haptoglobin	P00738	1	124	N-glycan	MVSHHNLTTGATLINEQWLLTTAK	5	4	0	2	0	0	0	Hex5HexNAc4Fuc0NeuAc2NeuGc0
A	9886	9888/9893	38.61	HCD/CID	IQ-GPA	MS, MS/MS, RT	85.54	145.83	2.76	977.64	5	2		2	4884.17	4884.16	0.0065	0.0065	1.33083	1.33083	MVSHHNLTTGATLINEQWLLTTAK	24	179	184		N/A	5	4	0	2	0			2222.78	Complex	Haptoglobin	P00738	1	125	N-glycan	MVSHHNLTTGATLINEQWLLTTAK	5	4	0	2	0	0	0	Hex5HexNAc4Fuc0NeuAc2NeuGc0
A	9782	9803/9808	38.24	HCD/CID	IQ-GPA	MS, MS/MS, RT	90.98	4.17	2.76	1313.08	4	3		3	5249.3	5249.3	0.000425	0.000425	0.0809632	0.0809632	MVSHHNLTTGATLINEQWLLTTAK	24	179	184		N/A	6	5	0	2	0			2587.92	Complex/Hybrid	Haptoglobin	P00738	1	126	N-glycan	MVSHHNLTTGATLINEQWLLTTAK	6	5	0	2	0	0	0	Hex6HexNAc5Fuc0NeuAc2NeuGc0
A	9968	9978/9982	38.91	HCD/CID	IQ-GPA	MS, MS/MS, RT	73.18	4.17	2.76	1313.08	4	4		4	5249.3	5249.3	0.000425	0.000425	0.0809632	0.0809632	MVSHHNLTTGATLINEQWLLTTAK	24	179	184		N/A	6	5	0	2	0			2587.92	Complex/Hybrid	Haptoglobin	P00738	1	127	N-glycan	MVSHHNLTTGATLINEQWLLTTAK	6	5	0	2	0	0	0	Hex6HexNAc5Fuc0NeuAc2NeuGc0
A	11101	11103/11108	42.69	HCD/CID	IQ-GPA	MS, MS/MS, RT	87.77	87.5	2.76	1108.88	5	3		3	5540.39	5540.39	0.00265	0.00265	0.478305	0.478305	MVSHHNLTTGATLINEQWLLTTAK	24	179	184		N/A	6	5	0	3	0			2879.01	Complex	Haptoglobin	P00738	1	128	N-glycan	MVSHHNLTTGATLINEQWLLTTAK	6	5	0	3	0	0	0	Hex6HexNAc5Fuc0NeuAc3NeuGc0
A	9811	9823/9829	38.34	HCD/CID	IQ-GPA	MS, MS/MS, RT	85.09	0	2.76	1185.25	4	2		2	4737.99	4737.97	0.021845	0.021845	4.61062	4.61062	NASAESVSCLVHNPVLTEEK	20	210	210		N/A	5	5	1	2	0			2571.92	Complex	Butyrophilin-like protein 2	Q9UIR0	1	129	N-glycan	NASAESVSCLVHNPVLTEEK	5	5	1	2	0	0	0	Hex5HexNAc5Fuc1NeuAc2NeuGc0
A	17256	17259/17265	64.34	HCD/CID	IQ-GPA	MS, MS/MS, RT	84.58	30.43	2.76	933.181	5	2		2	4661.88	4661.86	0.01385	0.01385	2.97091	2.97091	NDPHALCMEAPENATAGPAEPHK	23	146	158	Cys (carbamidomethylation)	N/A	5	4	0	2	0			2222.78	Complex	Frizzled-9	O00144	1	130	N-glycan	NDPHALCMEAPENATAGPAEPHK	5	4	0	2	0	0	0	Hex5HexNAc4Fuc0NeuAc2NeuGc0
A	17440	17442/17447	64.98	HCD/CID	IQ-GPA	MS, MS/MS, RT	70.23	8.7	2.76	933.181	5	2		2	4661.88	4661.86	0.0136	0.0136	2.91729	2.91729	NDPHALCMEAPENATAGPAEPHK	23	146	158	Cys (carbamidomethylation)	N/A	5	4	0	2	0			2222.78	Complex	Frizzled-9	O00144	1	131	N-glycan	NDPHALCMEAPENATAGPAEPHK	5	4	0	2	0	0	0	Hex5HexNAc4Fuc0NeuAc2NeuGc0
A	8160	8165/8169	32.88	HCD/CID	IQ-GPA	MS, MS/MS, RT	87.44	13.33	2.76	887.118	4	2		2	3545.45	3545.46	0.011735	0.011735	3.30986	3.30986	NEGNTSEITPQINSK	15	206	209		N/A	5	4	0	1	0			1931.69	Complex/Hybrid	Dentin sialophosphoprotein [Cleaved into: Dentin phosphoprotein	Q9NZW4	1	132	N-glycan	NEGNTSEITPQINSK	5	4	0	1	0	0	0	Hex5HexNAc4Fuc0NeuAc1NeuGc0
A	12664	12674/12680	48.11	HCD/CID	IQ-GPA	MS, MS/MS, RT	90.48	0	2.76	1245.03	4	2		2	4977.09	4977.09	0.000595	0.000595	0.119548	0.119548	NISDGFDGIPDNVDAALALPAHSYSGR	27	242	242		N/A	5	4	0	2	0			2222.78	Complex	Vitronectin	P04004	1	133	N-glycan	NISDGFDGIPDNVDAALALPAHSYSGR	5	4	0	2	0	0	0	Hex5HexNAc4Fuc0NeuAc2NeuGc0
A	5574	5594/5599	23.88	HCD/CID	IQ-GPA	MS, MS/MS, RT	83.9	92.31	2.76	916.633	4	2		2	3663.51	3663.51	0.004445	0.004445	1.21332	1.21332	NLFLNHSENATAK	13	203	207		N/A	5	4	0	2	0			2222.78	Complex	Haptoglobin	P00738	1	134	N-glycan	NLFLNHSENATAK	5	4	0	2	0	0	0	Hex5HexNAc4Fuc0NeuAc2NeuGc0
A	8535	8538/8543	34.14	HCD/CID	IQ-GPA	MS, MS/MS, RT	93.05	35.29	2.76	937.414	4	2		2	3746.64	3746.62	0.019645	0.019645	5.2434	5.2434	NLSVVEEEANAFVGQVK	17	724	724		N/A	5	4	0	1	0			1931.69	Complex/Hybrid	Protocadherin-15	Q96QU1	1	135	N-glycan	NLSVVEEEANAFVGQVK	5	4	0	1	0	0	0	Hex5HexNAc4Fuc0NeuAc1NeuGc0
A	8535	8537/8541	34.14	HCD/CID	IQ-GPA	MS, MS/MS, RT	74.13	11.76	2.76	750.132	5	1		1	3746.63	3746.62	0.0185	0.0185	4.93779	4.93779	NLSVVEEEANAFVGQVK	17	724	724		N/A	5	4	0	1	0			1931.69	Complex/Hybrid	Protocadherin-15	Q96QU1	1	136	N-glycan	NLSVVEEEANAFVGQVK	5	4	0	1	0	0	0	Hex5HexNAc4Fuc0NeuAc1NeuGc0
A	9926	9936/9938	38.75	HCD/CID	IQ-GPA	MS, MS/MS, RT	90.54	5.88	2.76	1346.58	3	2		2	4037.73	4037.71	0.01437	0.01437	3.55895	3.55895	NLSVVEEEANAFVGQVK	17	724	724		N/A	5	4	0	2	0			2222.78	Complex	Protocadherin-15	Q96QU1	1	137	N-glycan	NLSVVEEEANAFVGQVK	5	4	0	2	0	0	0	Hex5HexNAc4Fuc0NeuAc2NeuGc0
A	9968	9970/9975	38.91	HCD/CID	IQ-GPA	MS, MS/MS, RT	86.49	23.53	2.76	1010.19	4	2		2	4037.73	4037.71	0.020825	0.020825	5.15762	5.15762	NLSVVEEEANAFVGQVK	17	724	724		N/A	5	4	0	2	0			2222.78	Complex	Protocadherin-15	Q96QU1	1	138	N-glycan	NLSVVEEEANAFVGQVK	5	4	0	2	0	0	0	Hex5HexNAc4Fuc0NeuAc2NeuGc0
A	11576	11585/11591	44.34	HCD/CID	IQ-GPA	MS, MS/MS, RT	90.02	0	2.76	1174.24	4	2		2	4693.95	4693.94	0.012825	0.012825	2.73225	2.73225	NLSVVEEEANAFVGQVK	17	724	724		N/A	6	5	0	3	0			2879.01	Complex	Protocadherin-15	Q96QU1	1	139	N-glycan	NLSVVEEEANAFVGQVK	6	5	0	3	0	0	0	Hex6HexNAc5Fuc0NeuAc3NeuGc0
A	8234	8235/8239	33.11	HCD/CID	IQ-GPA	MS, MS/MS, RT	83.62	3.57	2.76	1151.91	5	1		1	5755.55	5755.53	0.0155	0.0155	2.69306	2.69306	NPNVSDSLLLQNIFQALNVYYNYSGQVK	28	315	317 or 336		N/A	5	5	1	2	0			2571.92	Complex	Lysosomal Pro-X carboxypeptidase	P42785	1	140	N-glycan	NPNVSDSLLLQNIFQALNVYYNYSGQVK	5	5	1	2	0	0	0	Hex5HexNAc5Fuc1NeuAc2NeuGc0
A	9334	9343/9348	36.76	HCD/CID	IQ-GPA	MS, MS/MS, RT	76.12	10	2.76	1185.25	4	3		3	4737.99	4738	0.009075	0.009075	1.91537	1.91537	NTQPGTENLLINVSGDLENR	20	261	272		N/A	5	5	1	2	0			2571.92	Complex	Granulocyte-macrophage colony-stimulating factor receptor subunit alpha	P15509	1	141	N-glycan	NTQPGTENLLINVSGDLENR	5	5	1	2	0	0	0	Hex5HexNAc5Fuc1NeuAc2NeuGc0
A	18568	18576/18581	68.87	HCD/CID	IQ-GPA	MS, MS/MS, RT	83.46	6.67	2.76	1344.89	4	3		3	5376.56	5376.54	0.019765	0.019765	3.67616	3.67616	NVIFSPLSISTALAFLSLGAHNTTLTEILK	30	72	93		N/A	5	4	0	2	0			2222.78	Complex	Alpha-1-antichymotrypsin	P01011	1	142	N-glycan	NVIFSPLSISTALAFLSLGAHNTTLTEILK	5	4	0	2	0	0	0	Hex5HexNAc4Fuc0NeuAc2NeuGc0
A	20643	20644/20648	75.79	HCD/CID	IQ-GPA	MS, MS/MS, RT	85.36	20	2.76	1207.36	5	3		3	6032.77	6032.77	0.0071	0.0071	1.17691	1.17691	NVIFSPLSISTALAFLSLGAHNTTLTEILK	30	72	93		N/A	6	5	0	3	0			2879.01	Complex	Alpha-1-antichymotrypsin	P01011	1	143	N-glycan	NVIFSPLSISTALAFLSLGAHNTTLTEILK	6	5	0	3	0	0	0	Hex6HexNAc5Fuc0NeuAc3NeuGc0
A	3129	3142/3146	16.15	HCD/CID	IQ-GPA	MS, MS/MS, RT	94.42	13.33	2.76	923.898	4	2		2	3692.57	3692.59	0.016495	0.016495	4.46706	4.46706	NVSCYIQNLLLGQEK	15	215	215		N/A	5	4	0	1	0			1931.69	Complex/Hybrid	Butyrophilin subfamily 1 member A1	Q13410	1	144	N-glycan	NVSCYIQNLLLGQEK	5	4	0	1	0	0	0	Hex5HexNAc4Fuc0NeuAc1NeuGc0
A	16108	16129/16135	60.28	HCD/CID	IQ-GPA	MS, MS/MS, RT	78.16	0	2.76	1296.77	4	1		1	5184.04	5184.06	0.019275	0.019275	3.71813	3.71813	NVTYRPHCHICFTPR	15	127	127	Cys (carbamidomethylation)	N/A	7	6	0	3	0			3244.14	Complex	Adenosine deaminase 2	Q9NZK5	1	145	N-glycan	NVTYRPHCHICFTPR	7	6	0	3	0	0	0	Hex7HexNAc6Fuc0NeuAc3NeuGc0
A	11523	11534/11540	44.17	HCD/CID	IQ-GPA	MS, MS/MS, RT	77.55	0	2.76	1286.26	4	2		2	5142.03	5142.03	0.001575	0.001575	0.306299	0.306299	QDQCIYNTTYLNVQR	15	87	93	Cys (carbamidomethylation)	N/A	7	6	0	3	0			3244.14	Complex	Alpha-1-acid glycoprotein 1	P02763	1	146	N-glycan	QDQCIYNTTYLNVQR	7	6	0	3	0	0	0	Hex7HexNAc6Fuc0NeuAc3NeuGc0
A	11756	11760/11766	44.96	HCD/CID	IQ-GPA	MS, MS/MS, RT	83.44	6.67	2.76	1286.26	4	3		3	5142.04	5142.03	0.007185	0.007185	1.39731	1.39731	QDQCIYNTTYLNVQR	15	87	93	Cys (carbamidomethylation)	N/A	7	6	0	3	0			3244.14	Complex	Alpha-1-acid glycoprotein 1	P02763	1	147	N-glycan	QDQCIYNTTYLNVQR	7	6	0	3	0	0	0	Hex7HexNAc6Fuc0NeuAc3NeuGc0
A	14998	15010/15016	56.31	HCD/CID	IQ-GPA	MS, MS/MS, RT	78.29	0	2.76	1359.04	4	3		3	5433.13	5433.12	0.001825	0.001825	0.335902	0.335902	QDQCIYNTTYLNVQR	15	87	93	Cys (carbamidomethylation)	N/A	7	6	0	4	0			3535.24	Complex	Alpha-1-acid glycoprotein 1	P02763	1	148	N-glycan	QDQCIYNTTYLNVQR	7	6	0	4	0	0	0	Hex7HexNAc6Fuc0NeuAc4NeuGc0
A	15796	15805/15811	59.18	HCD/CID	IQ-GPA	MS, MS/MS, RT	80.63	0	2.76	1359.04	4	3		3	5433.12	5433.12	0.000815	0.000815	0.150006	0.150006	QDQCIYNTTYLNVQR	15	87	93	Cys (carbamidomethylation)	N/A	7	6	0	4	0			3535.24	Complex	Alpha-1-acid glycoprotein 1	P02763	1	149	N-glycan	QDQCIYNTTYLNVQR	7	6	0	4	0	0	0	Hex7HexNAc6Fuc0NeuAc4NeuGc0
A	8629	8641/8647	34.45	HCD/CID	IQ-GPA	MS, MS/MS, RT	82.23	6.25	2.76	1342.54	3	1		1	4025.62	4025.61	0.01289	0.01289	3.202	3.202	QENTCNVTIEGLDAEK	16	164	169	Cys (carbamidomethylation)	N/A	5	4	0	2	0			2222.78	Complex	Cytokine receptor-like factor 2	Q9HC73	1	150	N-glycan	QENTCNVTIEGLDAEK	5	4	0	2	0	0	0	Hex5HexNAc4Fuc0NeuAc2NeuGc0
A	8795	8805/8807	34.98	HCD/CID	IQ-GPA	MS, MS/MS, RT	90.08	8.33	2.76	1252.53	3	1		1	3755.56	3755.54	0.01965	0.01965	5.23227	5.23227	QIVENFSPNQTK	12	980	984 or 988		N/A	5	4	1	2	0			2368.84	Complex	Neurofascin	O94856	1	151	N-glycan	QIVENFSPNQTK	5	4	1	2	0	0	0	Hex5HexNAc4Fuc1NeuAc2NeuGc0
A	18142	18153/18158	67.41	HCD/CID	IQ-GPA	MS, MS/MS, RT	70.84	0	2.76	1383.87	4	3		3	5532.48	5532.47	0.011225	0.011225	2.02893	2.02893	QLAHQSNSTNIFFSPVSIATAFAMLSLGTK	30	64	70		N/A	5	4	1	2	0			2368.84	Complex	Alpha-1-antitrypsin	P01009	1	152	N-glycan	QLAHQSNSTNIFFSPVSIATAFAMLSLGTK	5	4	1	2	0	0	0	Hex5HexNAc4Fuc1NeuAc2NeuGc0
A	12641	12643/12648	48.03	HCD/CID	IQ-GPA	MS, MS/MS, RT	76.37	0	2.76	1134.24	4	2		2	4533.92	4533.92	0.007765	0.007765	1.71265	1.71265	QLTLQWEPLGYNVTR	15	399	410		N/A	6	5	1	2	0			2733.97	Complex/Hybrid	Receptor-type tyrosine-protein phosphatase U	Q92729	1	153	N-glycan	QLTLQWEPLGYNVTR	6	5	1	2	0	0	0	Hex6HexNAc5Fuc1NeuAc2NeuGc0
A	17088	17105/17107	63.78	HCD/CID	IQ-GPA	MS, MS/MS, RT	70.03	7.69	2.76	1222.17	3	1		1	3664.5	3664.5	0.005	0.005	1.36444	1.36444	QLVCNVTLGGENR	13	299	303	Cys (carbamidomethylation)	N/A	5	4	0	2	0			2222.78	Complex	Intercellular adhesion molecule 5	Q9UMF0	1	154	N-glycan	QLVCNVTLGGENR	5	4	0	2	0	0	0	Hex5HexNAc4Fuc0NeuAc2NeuGc0
A	9288	9296/9301	36.62	HCD/CID	IQ-GPA	MS, MS/MS, RT	78.48	28.57	2.76	1107.96	4	2		2	4428.81	4428.8	0.004545	0.004545	1.02624	1.02624	QQQHLFGSNVTDCSGNFCLFR	21	622	630	Cys (carbamidomethylation)	N/A	5	4	0	1	0			1931.69	Complex/Hybrid	Serotransferrin	P02787	1	155	N-glycan	QQQHLFGSNVTDCSGNFCLFR	5	4	0	1	0	0	0	Hex5HexNAc4Fuc0NeuAc1NeuGc0
A	12223	12243/12248	46.58	HCD/CID	IQ-GPA	MS, MS/MS, RT	81.17	0	2.76	1344.79	4	3		3	5376.13	5376.12	0.007225	0.007225	1.3439	1.3439	QQQHLFGSNVTDCSGNFCLFR	21	622	630	Cys (carbamidomethylation)	N/A	6	5	0	3	0			2879.01	Complex	Serotransferrin	P02787	1	156	N-glycan	QQQHLFGSNVTDCSGNFCLFR	6	5	0	3	0	0	0	Hex6HexNAc5Fuc0NeuAc3NeuGc0
A	12370	12389/12396	47.1	HCD/CID	IQ-GPA	MS, MS/MS, RT	82.45	0	2.76	1344.78	4	3		3	5376.11	5376.12	0.009895	0.009895	1.84055	1.84055	QQQHLFGSNVTDCSGNFCLFR	21	622	630	Cys (carbamidomethylation)	N/A	6	5	0	3	0			2879.01	Complex	Serotransferrin	P02787	1	157	N-glycan	QQQHLFGSNVTDCSGNFCLFR	6	5	0	3	0	0	0	Hex6HexNAc5Fuc0NeuAc3NeuGc0
A	13061	13064/13070	49.51	HCD/CID	IQ-GPA	MS, MS/MS, RT	86.87	5	2.76	1181.97	4	3		3	4724.84	4724.84	0.004105	0.004105	0.868813	0.868813	SCNFSGHHCSASNFSVVYTR	20	306	308 or 318	Cys (carbamidomethylation)	N/A	5	5	0	2	0			2425.86	Complex	Acid-sensing ion channel 4	Q96FT7	1	158	N-glycan	SCNFSGHHCSASNFSVVYTR	5	5	0	2	0	0	0	Hex5HexNAc5Fuc0NeuAc2NeuGc0
A	21468	21470/21475	78.62	HCD/CID	IQ-GPA	MS, MS/MS, RT	85.1	0	2.76	1244.53	4	2		2	4975.12	4975.11	0.010045	0.010045	2.01905	2.01905	SILTVTNVTQEHFGNYTCVAANK	23	280	286 or 294	Cys (carbamidomethylation)	N/A	5	5	0	2	0			2425.86	Complex	Neuronal growth regulator 1	Q7Z3B1	1	159	N-glycan	SILTVTNVTQEHFGNYTCVAANK	5	5	0	2	0	0	0	Hex5HexNAc5Fuc0NeuAc2NeuGc0
A	10963	10974/10979	42.19	HCD/CID	IQ-GPA	MS, MS/MS, RT	83.46	3.12	2.76	1281.81	4	1		1	5124.23	5124.23	0.003925	0.003925	0.765969	0.765969	SLGNVNFTVSAEALESQELCGTEVPSVPEHGR	32	864	869		N/A	5	3	0	1	0			1728.61	Hybrid	Alpha-2-macroglobulin	P01023	1	160	N-glycan	SLGNVNFTVSAEALESQELCGTEVPSVPEHGR	5	3	0	1	0	0	0	Hex5HexNAc3Fuc0NeuAc1NeuGc0
A	11126	11140/11144	42.78	HCD/CID	IQ-GPA	MS, MS/MS, RT	89.52	6.25	2.76	1281.81	4	2		2	5124.23	5124.23	0.005525	0.005525	1.07821	1.07821	SLGNVNFTVSAEALESQELCGTEVPSVPEHGR	32	864	869		N/A	5	3	0	1	0			1728.61	Hybrid	Alpha-2-macroglobulin	P01023	1	161	N-glycan	SLGNVNFTVSAEALESQELCGTEVPSVPEHGR	5	3	0	1	0	0	0	Hex5HexNAc3Fuc0NeuAc1NeuGc0
A	10646	10663/10668	41.13	HCD/CID	IQ-GPA	MS, MS/MS, RT	97.87	6.25	2.76	1332.58	4	2		2	5327.31	5327.3	0.000325	0.000325	0.0610065	0.0610065	SLGNVNFTVSAEALESQELCGTEVPSVPEHGR	32	864	869		N/A	5	4	0	1	0			1931.69	Complex/Hybrid	Alpha-2-macroglobulin	P01023	1	162	N-glycan	SLGNVNFTVSAEALESQELCGTEVPSVPEHGR	5	4	0	1	0	0	0	Hex5HexNAc4Fuc0NeuAc1NeuGc0
A	15850	15858/15862	59.37	HCD/CID	IQ-GPA	MS, MS/MS, RT	75.04	36.84	2.76	1096.46	4	2		2	4382.83	4382.83	0.002425	0.002425	0.553295	0.553295	SLTFNETYQDISELVYGAK	19	183	187		N/A	5	4	0	2	0			2222.78	Complex	Antithrombin-III	P01008	1	163	N-glycan	SLTFNETYQDISELVYGAK	5	4	0	2	0	0	0	Hex5HexNAc4Fuc0NeuAc2NeuGc0
A	19184	19187/19192	70.9	HCD/CID	IQ-GPA	MS, MS/MS, RT	91.12	5.26	2.76	1016.4	4	2		2	4062.59	4062.59	0.004695	0.004695	1.15567	1.15567	SNSSGTPGATSSTGFQESR	19	753	754		N/A	5	4	0	2	0			2222.78	Complex	Transferrin receptor protein 2	Q9UP52	1	164	N-glycan	SNSSGTPGATSSTGFQESR	5	4	0	2	0	0	0	Hex5HexNAc4Fuc0NeuAc2NeuGc0
A	13350	13358/13362	50.51	HCD/CID	IQ-GPA	MS, MS/MS, RT	79.51	0	2.76	1050.42	4	2		2	4198.66	4198.68	0.018915	0.018915	4.50499	4.50499	SNVSGNTHLCISNGNYEK	18	405	406	Cys (carbamidomethylation)	N/A	5	4	0	2	0			2222.78	Complex	GDNF family receptor alpha-1	P56159	1	165	N-glycan	SNVSGNTHLCISNGNYEK	5	4	0	2	0	0	0	Hex5HexNAc4Fuc0NeuAc2NeuGc0
A	13941	13944/13950	52.57	HCD/CID	IQ-GPA	MS, MS/MS, RT	77.52	25	2.76	1031.94	4	2		2	4124.73	4124.73	0.002285	0.002285	0.553976	0.553976	SVQEIQATFFYFTPNK	16	58	72		N/A	5	4	0	2	0			2222.78	Complex	Alpha-1-acid glycoprotein 1,2	P02763,P19652	1	166	N-glycan	SVQEIQATFFYFTPNK	5	4	0	2	0	0	0	Hex5HexNAc4Fuc0NeuAc2NeuGc0
A	16318	16323/16327	61.03	HCD/CID	IQ-GPA	MS, MS/MS, RT	70.46	6.25	2.76	1195.99	4	2		2	4780.96	4780.95	0.003685	0.003685	0.770767	0.770767	SVQEIQATFFYFTPNK	16	58	72		N/A	6	5	0	3	0			2879.01	Complex	Alpha-1-acid glycoprotein 1,2	P02763,P19652	1	167	N-glycan	SVQEIQATFFYFTPNK	6	5	0	3	0	0	0	Hex6HexNAc5Fuc0NeuAc3NeuGc0
A	16591	16602/16607	62.01	HCD/CID	IQ-GPA	MS, MS/MS, RT	78.99	6.25	2.76	1195.99	4	3		3	4780.96	4780.95	0.002205	0.002205	0.461205	0.461205	SVQEIQATFFYFTPNK	16	58	72		N/A	6	5	0	3	0			2879.01	Complex	Alpha-1-acid glycoprotein 1,2	P02763,P19652	1	168	N-glycan	SVQEIQATFFYFTPNK	6	5	0	3	0	0	0	Hex6HexNAc5Fuc0NeuAc3NeuGc0
A	16438	16449/16454	61.46	HCD/CID	IQ-GPA	MS, MS/MS, RT	72.09	6.25	2.76	1232.51	4	3		3	4927.03	4927.01	0.016585	0.016585	3.36614	3.36614	SVQEIQATFFYFTPNK	16	58	72		N/A	6	5	1	3	0			3025.07	Complex	Alpha-1-acid glycoprotein 1,2	P02763,P19652	1	169	N-glycan	SVQEIQATFFYFTPNK	6	5	1	3	0	0	0	Hex6HexNAc5Fuc1NeuAc3NeuGc0
A	16465	16477/16483	61.56	HCD/CID	IQ-GPA	MS, MS/MS, RT	77.59	6.25	2.76	1287.28	4	3		3	5146.09	5146.09	0.008685	0.008685	1.68769	1.68769	SVQEIQATFFYFTPNK	16	58	72		N/A	7	6	0	3	0			3244.14	Complex	Alpha-1-acid glycoprotein 1,2	P02763,P19652	1	170	N-glycan	SVQEIQATFFYFTPNK	7	6	0	3	0	0	0	Hex7HexNAc6Fuc0NeuAc3NeuGc0
A	1627	1629/1633	9.21	HCD/CID	IQ-GPA	MS, MS/MS, RT	95.75	0	2.76	914.375	3	2		2	2741.11	2741.11	0.00153	0.00153	0.558167	0.558167	THANGSIK	8	2114	2117		N/A	5	4	0	1	0			1931.69	Complex/Hybrid	Prolow-density lipoprotein receptor-related protein 1	Q07954	1	171	N-glycan	THANGSIK	5	4	0	1	0	0	0	Hex5HexNAc4Fuc0NeuAc1NeuGc0
A	11881	11884/11888	45.39	HCD/CID	IQ-GPA	MS, MS/MS, RT	87.58	11.76	2.76	1022.95	4	2		2	4088.76	4088.76	0.002155	0.002155	0.527054	0.527054	TLFPNYFNGSEIIIAGK	17	501	508		N/A	5	4	0	2	0			2222.78	Complex	Inter-alpha-trypsin inhibitor heavy chain H5	Q86UX2	1	172	N-glycan	TLFPNYFNGSEIIIAGK	5	4	0	2	0	0	0	Hex5HexNAc4Fuc0NeuAc2NeuGc0
A	14139	14155/14160	53.26	HCD/CID	IQ-GPA	MS, MS/MS, RT	76.58	14.29	2.76	1236.52	3	1		1	3707.54	3707.54	0.00195	0.00195	0.525955	0.525955	TLNLSDIPTQDSAK	14	65	67		N/A	5	4	0	2	0			2222.78	Complex	Bone morphogenetic protein 10	O95393	1	173	N-glycan	TLNLSDIPTQDSAK	5	4	0	2	0	0	0	Hex5HexNAc4Fuc0NeuAc2NeuGc0
A	2546	2558/2563	14.33	HCD/CID	IQ-GPA	MS, MS/MS, RT	70.66	7.69	2.76	755.048	4	1		1	3017.17	3017.18	0.012215	0.012215	4.04848	4.04848	TNQTGVEPCYGDK	13	42	43	Cys (carbamidomethylation)	N/A	4	3	0	1	0			1566.56	Complex	Activin receptor type-2A	P27037	1	174	N-glycan	TNQTGVEPCYGDK	4	3	0	1	0	0	0	Hex4HexNAc3Fuc0NeuAc1NeuGc0
A	12996	13007/13011	49.31	HCD/CID	IQ-GPA	MS, MS/MS, RT	87.9	4.55	2.76	1185.71	4	2		2	4739.83	4739.81	0.020285	0.020285	4.27971	4.27971	TVDCNDNQPGAICYYSGNETEK	22	1208	1225	Cys (carbamidomethylation)	N/A	5	4	0	2	0			2222.78	Complex	Lymphocyte antigen 75	O60449	1	175	N-glycan	TVDCNDNQPGAICYYSGNETEK	5	4	0	2	0	0	0	Hex5HexNAc4Fuc0NeuAc2NeuGc0
A	5530	5532/5536	23.75	HCD/CID	IQ-GPA	MS, MS/MS, RT	82.45	50	2.76	693.272	5	2		2	3462.33	3462.33	0.00365	0.00365	1.0542	1.0542	TWANYSECVK	10	163	166	Cys (carbamidomethylation)	N/A	5	4	0	2	0			2222.78	Complex	Parathyroid hormone/parathyroid hormone-related peptide receptor	Q03431	1	176	N-glycan	TWANYSECVK	5	4	0	2	0	0	0	Hex5HexNAc4Fuc0NeuAc2NeuGc0
A	12971	12981/12987	49.2	HCD/CID	IQ-GPA	MS, MS/MS, RT	82	7.69	2.76	1114.21	4	0		0	4453.82	4453.82	0.003155	0.003155	0.708381	0.708381	VETVVANLTVMDR	13	406	412		N/A	6	5	1	3	0			3025.07	Complex	Cadherin-4	P55283	1	177	N-glycan	VETVVANLTVMDR	6	5	1	3	0	0	0	Hex6HexNAc5Fuc1NeuAc3NeuGc0
A	6668	6672/6676	27.72	HCD/CID	IQ-GPA	MS, MS/MS, RT	97.21	140	2.76	759.858	4	0		0	3036.41	3036.41	0.002405	0.002405	0.792054	0.792054	VFHIHNESWVLLTPK	15	423	428		N/A	5	2	0	0	0			1234.43	High Mannose	Attractin	O75882	1	178	N-glycan	VFHIHNESWVLLTPK	5	2	0	0	0	0	0	Hex5HexNAc2Fuc0NeuAc0NeuGc0
A	8418	8430/8435	33.73	HCD/CID	IQ-GPA	MS, MS/MS, RT	76.37	14.29	2.76	1117.97	4	3		3	4468.87	4468.88	0.016115	0.016115	3.60605	3.60605	VNGTFQADFPLGPATHGGTYR	21	177	178		N/A	5	5	1	1	0			2280.82	Complex/Hybrid	Killer cell immunoglobulin-like receptor 2DL2	P43627,P43626,P43631,P43628	1	179	N-glycan	VNGTFQADFPLGPATHGGTYR	5	5	1	1	0	0	0	Hex5HexNAc5Fuc1NeuAc1NeuGc0
A	9782	9793/9801	38.24	HCD/CID	IQ-GPA	MS, MS/MS, RT	82.16	0	2.76	1190.75	4	3		3	4759.97	4759.98	0.005575	0.005575	1.17122	1.17122	VNGTFQADFPLGPATHGGTYR	21	177	178		N/A	5	5	1	2	0			2571.92	Complex	Killer cell immunoglobulin-like receptor 2DL2	P43627,P43626,P43631,P43628	1	180	N-glycan	VNGTFQADFPLGPATHGGTYR	5	5	1	2	0	0	0	Hex5HexNAc5Fuc1NeuAc2NeuGc0
A	15191	15198/15204	57.04	HCD/CID	IQ-GPA	MS, MS/MS, RT	90.02	5	2.76	1088.23	4	2		2	4349.88	4349.87	0.017345	0.017345	3.98748	3.98748	VPSNSTETVIESDEFRPGIR	20	677	680		N/A	5	5	0	1	0			2134.77	Complex/Hybrid	Leukemia inhibitory factor receptor	P42702	1	181	N-glycan	VPSNSTETVIESDEFRPGIR	5	5	0	1	0	0	0	Hex5HexNAc5Fuc0NeuAc1NeuGc0
A	17129	17145/17150	63.91	HCD/CID	IQ-GPA	MS, MS/MS, RT	70.24	0	2.76	1170.71	4	3		3	4679.82	4679.83	0.013875	0.013875	2.96485	2.96485	VQCSPGHYYNTSIHR	15	747	756	Cys (carbamidomethylation)	N/A	6	5	0	3	0			2879.01	Complex	Signal peptide, CUB and EGF-like domain-containing protein 3	Q8IX30	1	182	N-glycan	VQCSPGHYYNTSIHR	6	5	0	3	0	0	0	Hex6HexNAc5Fuc0NeuAc3NeuGc0
A	17829	17836/17840	66.32	HCD/CID	IQ-GPA	MS, MS/MS, RT	80.83	63.16	2.76	1092.75	4	2		2	4367.96	4367.95	0.011125	0.011125	2.54696	2.54696	VSNQTLSLFFTVLQDVPVR	19	1422	1424		N/A	5	4	0	2	0			2222.78	Complex	Alpha-2-macroglobulin	P01023	1	183	N-glycan	VSNQTLSLFFTVLQDVPVR	5	4	0	2	0	0	0	Hex5HexNAc4Fuc0NeuAc2NeuGc0
A	15582	15602/15607	58.43	HCD/CID	IQ-GPA	MS, MS/MS, RT	77.82	36.84	2.76	1056.48	4	2		2	4222.91	4222.92	0.005575	0.005575	1.32018	1.32018	VSNQTLSLFFTVLQDVPVR	19	1422	1424		N/A	5	4	1	1	0			2077.75	Complex/Hybrid	Alpha-2-macroglobulin	P01023	1	184	N-glycan	VSNQTLSLFFTVLQDVPVR	5	4	1	1	0	0	0	Hex5HexNAc4Fuc1NeuAc1NeuGc0
A	15274	15284/15288	57.34	HCD/CID	IQ-GPA	MS, MS/MS, RT	81.48	18.18	2.76	982.697	4	2		2	3927.77	3927.76	0.010565	0.010565	2.68983	2.68983	VTNISAVDVTCSISIPFLGEEK	22	425	427		N/A	4	3	0	1	0			1566.56	Complex	Butyrophilin-like protein 2	Q9UIR0	1	185	N-glycan	VTNISAVDVTCSISIPFLGEEK	4	3	0	1	0	0	0	Hex4HexNAc3Fuc0NeuAc1NeuGc0
A	17312	17323/17328	64.54	HCD/CID	IQ-GPA	MS, MS/MS, RT	85.94	0	2.76	1146.75	4	3		3	4584	4583.98	0.011965	0.011965	2.61018	2.61018	VTNISAVDVTCSISIPFLGEEK	22	425	427		N/A	5	4	0	2	0			2222.78	Complex	Butyrophilin-like protein 2	Q9UIR0	1	186	N-glycan	VTNISAVDVTCSISIPFLGEEK	5	4	0	2	0	0	0	Hex5HexNAc4Fuc0NeuAc2NeuGc0
A	17413	17430/17434	64.88	HCD/CID	IQ-GPA	MS, MS/MS, RT	83.67	4.55	2.76	1146.75	4	3		3	4584	4583.98	0.012125	0.012125	2.64508	2.64508	VTNISAVDVTCSISIPFLGEEK	22	425	427		N/A	5	4	0	2	0			2222.78	Complex	Butyrophilin-like protein 2	Q9UIR0	1	187	N-glycan	VTNISAVDVTCSISIPFLGEEK	5	4	0	2	0	0	0	Hex5HexNAc4Fuc0NeuAc2NeuGc0
A	12321	12339/12344	46.9	HCD/CID	IQ-GPA	MS, MS/MS, RT	70.3	0	2.76	1235.8	4	-3	NotMatch	3	4940.17	4940.16	0.010325	0.010325	2.09001	2.09001	VVEVLQDSVDFDIDVNASVFETNIR	25	97	112		N/A	5	5	0	1	0			2134.77	Complex/Hybrid	ER degradation-enhancing alpha-mannosidase-like protein 2	Q9BV94	1	188	N-glycan	VVEVLQDSVDFDIDVNASVFETNIR	5	5	0	1	0	0	0	Hex5HexNAc5Fuc0NeuAc1NeuGc0
A	9939	9946/9950	38.8	HCD/CID	IQ-GPA	MS, MS/MS, RT	91.43	12.5	2.76	1115.19	3	1		1	3343.57	3343.56	0.01062	0.01062	3.17626	3.17626	VVLHPNYSQVDIGLIK	16	236	241		N/A	4	3	0	1	0			1566.56	Complex	Haptoglobin	P00738	1	189	N-glycan	VVLHPNYSQVDIGLIK	4	3	0	1	0	0	0	Hex4HexNAc3Fuc0NeuAc1NeuGc0
A	7401	7411/7415	30.27	HCD/CID	IQ-GPA	MS, MS/MS, RT	73.83	106.25	2.76	855.154	4	2		2	3417.6	3417.59	0.002605	0.002605	0.762232	0.762232	VVLHPNYSQVDIGLIK	16	236	241		N/A	5	4	0	0	0			1640.59	Complex/Hybrid	Haptoglobin	P00738	1	190	N-glycan	VVLHPNYSQVDIGLIK	5	4	0	0	0	0	0	Hex5HexNAc4Fuc0NeuAc0NeuGc0
A	8577	8586/8590	34.28	HCD/CID	IQ-GPA	MS, MS/MS, RT	75.38	112.5	2.76	927.928	4	2		2	3708.69	3708.69	0.002445	0.002445	0.659263	0.659263	VVLHPNYSQVDIGLIK	16	236	241		N/A	5	4	0	1	0			1931.69	Complex/Hybrid	Haptoglobin	P00738	1	191	N-glycan	VVLHPNYSQVDIGLIK	5	4	0	1	0	0	0	Hex5HexNAc4Fuc0NeuAc1NeuGc0
A	9886	9901/9905	38.61	HCD/CID	IQ-GPA	MS, MS/MS, RT	95.87	125	2.76	1000.7	4	2		2	3999.79	3999.78	0.006885	0.006885	1.72134	1.72134	VVLHPNYSQVDIGLIK	16	236	241		N/A	5	4	0	2	0			2222.78	Complex	Haptoglobin	P00738	1	192	N-glycan	VVLHPNYSQVDIGLIK	5	4	0	2	0	0	0	Hex5HexNAc4Fuc0NeuAc2NeuGc0
A	10214	10219/10225	39.69	HCD/CID	IQ-GPA	MS, MS/MS, RT	87.29	93.75	2.76	1000.7	4	2		2	3999.79	3999.78	0.009325	0.009325	2.33138	2.33138	VVLHPNYSQVDIGLIK	16	236	241		N/A	5	4	0	2	0			2222.78	Complex	Haptoglobin	P00738	1	193	N-glycan	VVLHPNYSQVDIGLIK	5	4	0	2	0	0	0	Hex5HexNAc4Fuc0NeuAc2NeuGc0
A	9755	9767/9771	38.15	HCD/CID	IQ-GPA	MS, MS/MS, RT	96.26	100	2.76	1091.98	4	2		2	4364.92	4364.92	0.000315	0.000315	0.0721663	0.0721663	VVLHPNYSQVDIGLIK	16	236	241		N/A	6	5	0	2	0			2587.92	Complex/Hybrid	Haptoglobin	P00738	1	194	N-glycan	VVLHPNYSQVDIGLIK	6	5	0	2	0	0	0	Hex6HexNAc5Fuc0NeuAc2NeuGc0
A	9913	9915/9920	38.7	HCD/CID	IQ-GPA	MS, MS/MS, RT	92.46	62.5	2.76	1091.98	4	1		1	4364.91	4364.92	0.000875	0.000875	0.200462	0.200462	VVLHPNYSQVDIGLIK	16	236	241		N/A	6	5	0	2	0			2587.92	Complex/Hybrid	Haptoglobin	P00738	1	195	N-glycan	VVLHPNYSQVDIGLIK	6	5	0	2	0	0	0	Hex6HexNAc5Fuc0NeuAc2NeuGc0
A	11596	11602/11606	44.4	HCD/CID	IQ-GPA	MS, MS/MS, RT	78.25	31.25	2.76	1164.76	4	3		3	4656.02	4656.01	0.006845	0.006845	1.47014	1.47014	VVLHPNYSQVDIGLIK	16	236	241		N/A	6	5	0	3	0			2879.01	Complex	Haptoglobin	P00738	1	196	N-glycan	VVLHPNYSQVDIGLIK	6	5	0	3	0	0	0	Hex6HexNAc5Fuc0NeuAc3NeuGc0
A	11481	11493/11498	44.03	HCD/CID	IQ-GPA	MS, MS/MS, RT	90.58	6.25	2.76	1201.27	4	1		1	4802.07	4802.07	0.001355	0.001355	0.28217	0.28217	VVLHPNYSQVDIGLIK	16	236	241		N/A	6	5	1	3	0			3025.07	Complex	Haptoglobin	P00738	1	197	N-glycan	VVLHPNYSQVDIGLIK	6	5	1	3	0	0	0	Hex6HexNAc5Fuc1NeuAc3NeuGc0
A	11323	11334/11342	43.44	HCD/CID	IQ-GPA	MS, MS/MS, RT	95.36	25	2.76	1256.04	4	3		3	5021.15	5021.14	0.008405	0.008405	1.67392	1.67392	VVLHPNYSQVDIGLIK	16	236	241		N/A	7	6	0	3	0			3244.14	Complex	Haptoglobin	P00738	1	198	N-glycan	VVLHPNYSQVDIGLIK	7	6	0	3	0	0	0	Hex7HexNAc6Fuc0NeuAc3NeuGc0
A	13235	13256/13262	50.09	HCD/CID	IQ-GPA	MS, MS/MS, RT	86.07	0	2.76	1328.82	4	3		3	5312.25	5312.24	0.012025	0.012025	2.26364	2.26364	VVLHPNYSQVDIGLIK	16	236	241		N/A	7	6	0	4	0			3535.24	Complex	Haptoglobin	P00738	1	199	N-glycan	VVLHPNYSQVDIGLIK	7	6	0	4	0	0	0	Hex7HexNAc6Fuc0NeuAc4NeuGc0
A	9688	9699/9703	37.93	HCD/CID	IQ-GPA	MS, MS/MS, RT	75.29	9.09	2.76	1214.3	4	2		2	4854.17	4854.17	0.004325	0.004325	0.890987	0.890987	VYIIAHVPVGYLPSSQNITAMR	22	247	263		N/A	6	5	1	1	0			2442.88	Complex/Hybrid	Acid sphingomyelinase-like phosphodiesterase 3a	Q92484	1	200	N-glycan	VYIIAHVPVGYLPSSQNITAMR	6	5	1	1	0	0	0	Hex6HexNAc5Fuc1NeuAc1NeuGc0
A	10909	10921/10926	42	HCD/CID	IQ-GPA	MS, MS/MS, RT	84.4	41.67	2.76	921.137	4	2		2	3681.53	3681.51	0.019625	0.019625	5.33069	5.33069	YANITVDYLYNK	12	230	232		N/A	5	4	0	2	0			2222.78	Complex	Receptor-type tyrosine-protein phosphatase C	P08575	1	201	N-glycan	YANITVDYLYNK	5	4	0	2	0	0	0	Hex5HexNAc4Fuc0NeuAc2NeuGc0
A	10884	10892/10896	41.92	HCD/CID	IQ-GPA	MS, MS/MS, RT	77.02	41.67	2.76	1012.42	4	2		2	4046.66	4046.64	0.013745	0.013745	3.39664	3.39664	YANITVDYLYNK	12	230	232		N/A	6	5	0	2	0			2587.92	Complex/Hybrid	Receptor-type tyrosine-protein phosphatase C	P08575	1	202	N-glycan	YANITVDYLYNK	6	5	0	2	0	0	0	Hex6HexNAc5Fuc0NeuAc2NeuGc0
A	14402	14421/14425	54.19	HCD/CID	IQ-GPA	MS, MS/MS, RT	75.94	0	2.76	1102.15	3	2		2	3304.44	3304.44	0.00154	0.00154	0.46604	0.46604	YLGNATAIFFLPDEGK	16	268	271		N/A	4	3	0	1	0			1566.56	Complex	Alpha-1-antitrypsin	P01009	1	203	N-glycan	YLGNATAIFFLPDEGK	4	3	0	1	0	0	0	Hex4HexNAc3Fuc0NeuAc1NeuGc0
A	12223	12226/12232	46.58	HCD/CID	IQ-GPA	MS, MS/MS, RT	85.7	125	2.76	918.15	4	2		2	3669.58	3669.57	0.005645	0.005645	1.53833	1.53833	YLGNATAIFFLPDEGK	16	268	271		N/A	5	4	0	1	0			1931.69	Complex/Hybrid	Alpha-1-antitrypsin	P01009	1	204	N-glycan	YLGNATAIFFLPDEGK	5	4	0	1	0	0	0	Hex5HexNAc4Fuc0NeuAc1NeuGc0
A	14677	14697/14701	55.18	HCD/CID	IQ-GPA	MS, MS/MS, RT	91.95	0	2.76	1320.89	3	2		2	3960.67	3960.67	0.00034	0.00034	0.0858441	0.0858441	YLGNATAIFFLPDEGK	16	268	271		N/A	5	4	0	2	0			2222.78	Complex	Alpha-1-antitrypsin	P01009	1	205	N-glycan	YLGNATAIFFLPDEGK	5	4	0	2	0	0	0	Hex5HexNAc4Fuc0NeuAc2NeuGc0
A	14377	14379/14384	54.1	HCD/CID	IQ-GPA	MS, MS/MS, RT	90.96	106.25	2.76	990.922	4	2		2	3960.67	3960.67	0.000565	0.000565	0.142653	0.142653	YLGNATAIFFLPDEGK	16	268	271		N/A	5	4	0	2	0			2222.78	Complex	Alpha-1-antitrypsin	P01009	1	206	N-glycan	YLGNATAIFFLPDEGK	5	4	0	2	0	0	0	Hex5HexNAc4Fuc0NeuAc2NeuGc0
A	14658	14663/14668	55.12	HCD/CID	IQ-GPA	MS, MS/MS, RT	72.65	50	2.76	990.922	4	2		2	3960.67	3960.67	0.000525	0.000525	0.132553	0.132553	YLGNATAIFFLPDEGK	16	268	271		N/A	5	4	0	2	0			2222.78	Complex	Alpha-1-antitrypsin	P01009	1	207	N-glycan	YLGNATAIFFLPDEGK	5	4	0	2	0	0	0	Hex5HexNAc4Fuc0NeuAc2NeuGc0
A	17754	17765/17769	66.07	HCD/CID	IQ-GPA	MS, MS/MS, RT	84.3	5.26	2.76	1138.74	4	1		1	4551.96	4551.95	0.003485	0.003485	0.765605	0.765605	YNEVNITYSPSGLVTFIQR	19	1838	1842		N/A	5	4	1	2	0			2368.84	Complex	Teneurin-1	Q9UKZ4	1	208	N-glycan	YNEVNITYSPSGLVTFIQR	5	4	1	2	0	0	0	Hex5HexNAc4Fuc1NeuAc2NeuGc0
A	15503	15522/15525	58.13	HCD/CID	IQ-GPA	MS, MS/MS, RT	72.03	10.53	2.76	1116.74	4	1		1	4463.94	4463.94	0.000555	0.000555	0.12433	0.12433	YNEVNITYSPSGLVTFIQR	19	1838	1842		N/A	5	5	1	1	0			2280.82	Complex/Hybrid	Teneurin-1	Q9UKZ4	1	209	N-glycan	YNEVNITYSPSGLVTFIQR	5	5	1	1	0	0	0	Hex5HexNAc5Fuc1NeuAc1NeuGc0
A	4862	4864/4869	21.61	HCD/CID	IQ-GPA	MS, MS/MS, RT	88.95	108.7	2.76	925.794	5	2		2	4624.94	4624.94	0.0042	0.0042	0.90812	0.90812	YPHKPEINSTTHPGADLQENFCR	23	136	143	Cys (carbamidomethylation)	N/A	5	4	0	1	0			1931.69	Complex/Hybrid	Prothrombin	P00734	1	210	N-glycan	YPHKPEINSTTHPGADLQENFCR	5	4	0	1	0	0	0	Hex5HexNAc4Fuc0NeuAc1NeuGc0
A	5699	5719/5725	24.35	HCD/CID	IQ-GPA	MS, MS/MS, RT	79.48	4.35	2.76	1229.76	4	3		3	4916.04	4916.04	0.002625	0.002625	0.533967	0.533967	YPHKPEINSTTHPGADLQENFCR	23	136	143	Cys (carbamidomethylation)	N/A	5	4	0	2	0			2222.78	Complex	Prothrombin	P00734	1	211	N-glycan	YPHKPEINSTTHPGADLQENFCR	5	4	0	2	0	0	0	Hex5HexNAc4Fuc0NeuAc2NeuGc0
A	9886	9903/9909	38.61	HCD/CID	IQ-GPA	MS, MS/MS, RT	88.98	4.17	2.76	1289.8	4	2		2	5156.19	5156.19	0.001825	0.001825	0.353944	0.353944	YSVQLMSFVYNLSDTHLFPNASSK	24	111	121 or 130		N/A	5	5	0	2	0			2425.86	Complex	Lysosome-associated membrane glycoprotein 1	P11279	1	212	N-glycan	YSVQLMSFVYNLSDTHLFPNASSK	5	5	0	2	0	0	0	Hex5HexNAc5Fuc0NeuAc2NeuGc0
A	15097	15110/15118	56.68	HCD/CID	IQ-GPA	MS, MS/MS, RT	81.77	12.5	2.76	1154.23	4	2		2	4613.88	4613.88	0.001985	0.001985	0.430224	0.430224	YTGNASALFILPDQDK	16	268	271		N/A	6	5	0	3	0			2879.01	Complex	Alpha-1-antichymotrypsin	P01011	1	213	N-glycan	YTGNASALFILPDQDK	6	5	0	3	0	0	0	Hex6HexNAc5Fuc0NeuAc3NeuGc0
A	19903	19916/19922	73.31	HCD/CID	IQ-GPA	MS, MS/MS, RT	83.1	6.25	2.76	1354.8	4	3		3	5416.18	5416.17	0.017285	0.017285	3.19137	3.19137	YTGNASALFILPDQDK	16	268	271		N/A	7	6	1	4	0			3681.3	Complex	Alpha-1-antichymotrypsin	P01011	1	214	N-glycan	YTGNASALFILPDQDK	7	6	1	4	0	0	0	Hex7HexNAc6Fuc1NeuAc4NeuGc0
A	3831	3833/3837	18.3	HCD/CID	IQ-GPA	MS, MS/MS, RT	91.85	7.69	2.76	996.67	4	3		3	3983.66	3983.67	0.007455	0.007455	1.87139	1.87139	YTNYSIQVLAFTR	13	1158	1160		N/A	5	5	0	2	0			2425.86	Complex	Down syndrome cell adhesion molecule	O60469	1	215	N-glycan	YTNYSIQVLAFTR	5	5	0	2	0	0	0	Hex5HexNAc5Fuc0NeuAc2NeuGc0
A	16387	16389/16394	61.26	HCD/CID	IQ-GPA	MS, MS/MS, RT	84.75	9.09	4.46	1348.17	5	2		2	6736.82	6736.81	0.0113	0.0113	1.67735	1.67735	GNLTVAVVLPLANTSYPWSWAR	22	33	34 or 45		N/A	10	9	0	3	0			4339.54	Complex	Atrial natriuretic peptide receptor 1	P16066	1	216	N-glycan	GNLTVAVVLPLANTSYPWSWAR	10	9	0	3	0	0	0	Hex10HexNAc9Fuc0NeuAc3NeuGc0
A	6175	6183/6188	25.99	HCD/CID	IQ-GPA	MS, MS/MS, RT	89.87	22.22	4.46	1123.83	5	1		1	5615.13	5615.12	0.00775	0.00775	1.3802	1.3802	HNNSSLNTR	9	101	102, 103		N/A	11	8	2	3	0			4590.63	Complex	NKG2-A/NKG2-B type II integral membrane protein	P26715	1	217	N-glycan	HNNSSLNTR	11	8	2	3	0	0	0	Hex11HexNAc8Fuc2NeuAc3NeuGc0
A	4862	4865/4871	21.61	HCD/CID	IQ-GPA	MS, MS/MS, RT	91.18	16.67	4.46	1065.61	5	2		2	5324.04	5324.06	0.0174	0.0174	3.26818	3.26818	NISTDLSDNVTR	12	169	169, 177		N/A	11	8	0	2	0			4007.42	Complex	Adhesion G protein-coupled receptor F4	Q8IZF3	1	218	N-glycan	NISTDLSDNVTR	11	8	0	2	0	0	0	Hex11HexNAc8Fuc0NeuAc2NeuGc0
A	7740	7759/7763	31.42	HCD/CID	IQ-GPA	MS, MS/MS, RT	81.3	30.77	4.46	1247.49	5	2		2	6233.43	6233.41	0.0172	0.0172	2.75932	2.75932	NLFLNHSENATAK	13	203	207, 211		N/A	11	9	0	4	0			4792.69	Complex	Haptoglobin	P00738	1	219	N-glycan	NLFLNHSENATAK	11	9	0	4	0	0	0	Hex11HexNAc9Fuc0NeuAc4NeuGc0
A	9376	9386/9390	36.89	HCD/CID	IQ-GPA	MS, MS/MS, RT	89.37	12.5	4.46	1223.23	4	1		1	4889.89	4889.9	0.010675	0.010675	2.18307	2.18307	NLSISENR	8	361	361, 367		N/A	9	8	2	2	0			3975.43	Complex	Proto-oncogene tyrosine-protein kinase receptor Ret	P07949	1	220	N-glycan	NLSISENR	9	8	2	2	0	0	0	Hex9HexNAc8Fuc2NeuAc2NeuGc0
A	9519	9520/9524	37.35	HCD/CID	IQ-GPA	MS, MS/MS, RT	85.95	7.14	4.46	1240.31	5	3		3	6197.55	6197.53	0.0127	0.0127	2.0492	2.0492	QVIEAANGTTNNCHNNETVILTPTMDSR	28	168	174 or 183	Cys (carbamidomethylation)	N/A	8	6	0	2	0			3115.1	Complex	Proton-coupled amino acid transporter 1	Q7Z2H8	1	221	N-glycan	QVIEAANGTTNNCHNNETVILTPTMDSR	8	6	0	2	0	0	0	Hex8HexNAc6Fuc0NeuAc2NeuGc0
A	3303	3322/3325	16.66	HCD/CID	IQ-GPA	MS, MS/MS, RT	88.89	33.33	4.46	991.882	4	2		2	3964.51	3964.5	0.003845	0.003845	0.969856	0.969856	TNFSMNGNK	9	120	121, 127		N/A	8	6	1	1	0			2970.06	Complex	Complement receptor type 2	P20023	1	222	N-glycan	TNFSMNGNK	8	6	1	1	0	0	0	Hex8HexNAc6Fuc1NeuAc1NeuGc0
A	4657	4667/4671	20.91	HCD/CID	IQ-GPA	MS, MS/MS, RT	96.8	11.54	4.46	1007.7	4	2		2	4027.78	4027.78	0.002975	0.002975	0.73862	0.73862	TPLPPTSAHGNVAEGETKPDPDVTER	26	24	24		N/A	2	2	0	2	0			1330.47	OGlycan	Hemopexin	P02790	1	223	O-glycan	TPLPPTSAHGNVAEGETKPDPDVTER	2	2	0	2	0	0	0	Hex2HexNAc2Fuc0NeuAc2NeuGc0
A	4586	4596	20.68	HCD	IQ-GPA	MS, MS/MS, RT	95.8	0	N/A	843.643	4	2		2	3371.55	3371.55	0.000405	0.000405	0.120123	0.120123	TPLPPTSAHGNVAEGETKPDPDVTER	26	24	24 or 29		N/A	1	1	0	1	0			674.238	OGlycan	Hemopexin	P02790	1	224	O-glycan	TPLPPTSAHGNVAEGETKPDPDVTER	1	1	0	1	0	0	0	Hex1HexNAc1Fuc0NeuAc1NeuGc0
A	3282	0.998482	16.59	HCD/CID	IQ-GPA	MS, MS/MS, RT	92.11	69.23	2.76	862.152	4	2		2	3445.59	3445.59	0.000485	0.000485	0.14076	0.14076	TPLPPTSAHGNVAEGETKPDPDVTER	26	24	24 or 29		N/A	2	2	0	0	0			748.274	OGlycan	Hemopexin	P02790	1	225	O-glycan	TPLPPTSAHGNVAEGETKPDPDVTER	2	2	0	0	0	0	0	Hex2HexNAc2Fuc0NeuAc0NeuGc0
A	14066	14078/14084	53.02	HCD/CID	IQ-GPA	MS, MS/MS, RT	75.78	0	2.76	1299.11	4	3		3	5193.42	5193.41	0.001525	0.001525	0.293641	0.293641	APVDLLGVAHNNLMAMAQETGDNLYWGSVTGSQSNAVSPTPAPR	44	1205	1244		N/A	1	1	0	1	0			674.238	OGlycan	Complement C4-A	P0C0L4	1	226	O-glycan	APVDLLGVAHNNLMAMAQETGDNLYWGSVTGSQSNAVSPTPAPR	1	1	0	1	0	0	0	Hex1HexNAc1Fuc0NeuAc1NeuGc0
A	4346	4354	19.95	HCD	IQ-GPA	MS, MS/MS, RT	75.9	0	N/A	853.129	4	2		2	3409.49	3409.49	0.002105	0.002105	0.617394	0.617394	DLGGHFFSTTQSPPATQGSTAAQR	24	43	62		N/A	1	1	0	2	0			965.333	OGlycan	Neutral ceramidase	Q9NR71	1	227	O-glycan	DLGGHFFSTTQSPPATQGSTAAQR	1	1	0	2	0	0	0	Hex1HexNAc1Fuc0NeuAc2NeuGc0
B	12653	12671/12674	43.9	HCD/EThcD	IQ-GPA	MS, MS/MS, RT	90.04	109.09	1.87	1143.24	4	3.01597		3.01597	4569.92	4569.93	0.001375	0.001375	0.30088	0.30088	AALAAFNAQNNGSNFQLEEISR	22	166	176		N/A	5	4	0	2	0			2222.78	Complex	Alpha-2-HS-glycoprotein	P02765	1	228	N-glycan	AALAAFNAQNNGSNFQLEEISR	5	4	0	2	0	0	0	Hex5HexNAc4Fuc0NeuAc2NeuGc0
B	18271	18272/18275	61.26	HCD/EThcD	IQ-GPA	MS, MS/MS, RT	88.95	81.25	1.87	1092.98	6	3.00623		3.00623	6552.83	6552.82	0.006875	0.006875	1.04917	1.04917	ADTHDEILEGLNFNLTEIPEAQIHEGFQELLR	32	94	107		N/A	6	5	0	3	0			2879.01	Complex	Alpha-1-antitrypsin	P01009	1	229	N-glycan	ADTHDEILEGLNFNLTEIPEAQIHEGFQELLR	6	5	0	3	0	0	0	Hex6HexNAc5Fuc0NeuAc3NeuGc0
B	19480	19489/19494	65.11	HCD/EThcD	IQ-GPA	MS, MS/MS, RT	92.33	90	1.87	1109.99	4	2.00617		2.00617	4436.92	4436.92	0.000625	0.000625	0.140864	0.140864	AFITNFSMIIDGMTYPGIIK	20	77	81		N/A	5	4	0	2	0			2222.78	Complex	Inter-alpha-trypsin inhibitor heavy chain H4	Q14624	1	230	N-glycan	AFITNFSMIIDGMTYPGIIK	5	4	0	2	0	0	0	Hex5HexNAc4Fuc0NeuAc2NeuGc0
B	1739	1740/1741	9.83	HCD/EThcD	IQ-GPA	MS, MS/MS, RT	83.61	11.11	1.87	852.33	4	1.00688		1.00688	3406.3	3406.3	0.002775	0.002775	0.814667	0.814667	AFYNESWER	9	87	90		N/A	5	4	0	2	0			2222.78	Complex	Solute carrier family 2, facilitated glucose transporter member 9	Q9NRM0	1	231	N-glycan	AFYNESWER	5	4	0	2	0	0	0	Hex5HexNAc4Fuc0NeuAc2NeuGc0
B	17383	17394/17399	58.54	HCD/EThcD	IQ-GPA	MS, MS/MS, RT	89.54	60.98	1.87	1389.04	5	3.9971		3.9971	6941.18	6941.17	0.0117	0.0117	1.6856	1.6856	AIFYETQPSLWAESESLLKPLANVTLTCQAHLETPDFQLFK	41	22	44	Cys (carbamidomethylation)	N/A	5	4	0	2	0			2222.78	Complex	Alpha-1B-glycoprotein	P04217	1	232	N-glycan	AIFYETQPSLWAESESLLKPLANVTLTCQAHLETPDFQLFK	5	4	0	2	0	0	0	Hex5HexNAc4Fuc0NeuAc2NeuGc0
B	11146	11148/11151	39.47	HCD/EThcD	IQ-GPA	MS, MS/MS, RT	78.62	75	1.87	913.144	4	0.008575		0.008575	3649.55	3649.56	0.005675	0.005675	1.55498	1.55498	ALPQPQNVTSLLGCTH	16	447	453	Cys (carbamidomethylation)	N/A	5	4	0	1	0			1931.69	Complex/Hybrid	Hemopexin	P02790	1	233	N-glycan	ALPQPQNVTSLLGCTH	5	4	0	1	0	0	0	Hex5HexNAc4Fuc0NeuAc1NeuGc0
B	13339	13342/13347	45.95	HCD/EThcD	IQ-GPA	MS, MS/MS, RT	84.01	125	1.87	985.919	4	2.01157		2.01157	3940.65	3940.65	0.001075	0.001075	0.272797	0.272797	ALPQPQNVTSLLGCTH	16	447	453	Cys (carbamidomethylation)	N/A	5	4	0	2	0			2222.78	Complex	Hemopexin	P02790	1	234	N-glycan	ALPQPQNVTSLLGCTH	5	4	0	2	0	0	0	Hex5HexNAc4Fuc0NeuAc2NeuGc0
B	3145	3160/3163	15.64	HCD/EThcD	IQ-GPA	MS, MS/MS, RT	83.61	42.86	1.87	924.149	4	5.98108		5.98108	3693.57	3693.56	0.017625	0.017625	4.77182	4.77182	ALTGNSSVYFVQYK	14	52	56		N/A	5	5	0	1	0			2134.77	Complex/Hybrid	Interleukin-22 receptor subunit alpha-2	Q969J5	1	235	N-glycan	ALTGNSSVYFVQYK	5	5	0	1	0	0	0	Hex5HexNAc5Fuc0NeuAc1NeuGc0
B	5511	5520/5523	22.54	HCD/EThcD	IQ-GPA	MS, MS/MS, RT	79.61	81.82	1.87	889.337	4	1.00408		1.00408	3554.32	3554.33	0.010775	0.010775	3.03151	3.03151	AMCYFTNGTER	11	45	51	Cys (carbamidomethylation)	N/A	5	4	0	2	0			2222.78	Complex	HLA class II histocompatibility antigen, DQ beta 1 chain	P01920	1	236	N-glycan	AMCYFTNGTER	5	4	0	2	0	0	0	Hex5HexNAc4Fuc0NeuAc2NeuGc0
B	13366	13379/13386	46.03	HCD/EThcD	IQ-GPA	MS, MS/MS, RT	74.53	5	1.87	1352.57	4	3.01597		3.01597	5407.25	5407.25	0.003475	0.003475	0.642656	0.642656	ANISSPGLIYTYTQDPTVTR	20	1008	1009		N/A	6	6	1	3	0			3228.15	Complex	Plexin-A3	P51805	1	237	N-glycan	ANISSPGLIYTYTQDPTVTR	6	6	1	3	0	0	0	Hex6HexNAc6Fuc1NeuAc3NeuGc0
B	13391	13401/13406	46.12	HCD/EThcD	IQ-GPA	MS, MS/MS, RT	74.48	5	1.87	1352.57	4	2.01017		2.01017	5407.25	5407.25	0.003475	0.003475	0.642656	0.642656	ANISSPGLIYTYTQDPTVTR	20	1008	1009		N/A	6	6	1	3	0			3228.15	Complex	Plexin-A3	P51805	1	238	N-glycan	ANISSPGLIYTYTQDPTVTR	6	6	1	3	0	0	0	Hex6HexNAc6Fuc1NeuAc3NeuGc0
B	18346	18357/18362	61.51	HCD/EThcD	IQ-GPA	MS, MS/MS, RT	85.95	30.77	1.87	1259.55	4	3.00747		3.00747	5035.18	5035.18	0.001675	0.001675	0.332659	0.332659	ANLSSQALQMSLDYGFVTPLTSMSIR	26	587	588		N/A	5	4	0	2	0			2222.78	Complex	Inter-alpha-trypsin inhibitor heavy chain H1	P19827	1	239	N-glycan	ANLSSQALQMSLDYGFVTPLTSMSIR	5	4	0	2	0	0	0	Hex5HexNAc4Fuc0NeuAc2NeuGc0
B	17242	17253/17258	58.09	HCD/EThcD	IQ-GPA	MS, MS/MS, RT	88.86	18.75	1.87	1005.69	4	2.00938		2.00938	4019.72	4019.72	0.004475	0.004475	1.11326	1.11326	ANTTQPGIVEGGQVLK	16	73	74		N/A	5	5	0	2	0			2425.86	Complex	Integrin alpha-V	P06756	1	240	N-glycan	ANTTQPGIVEGGQVLK	5	5	0	2	0	0	0	Hex5HexNAc5Fuc0NeuAc2NeuGc0
B	18046	18058/18063	60.57	HCD/EThcD	IQ-GPA	MS, MS/MS, RT	73.27	114.29	1.87	1105.97	4	0.932875		0.932875	4420.85	4420.85	0.005475	0.005475	1.23845	1.23845	AQLLQGLGFNLTER	14	87	96		N/A	6	5	0	3	0			2879.01	Complex	Corticosteroid-binding globulin	P08185	1	241	N-glycan	AQLLQGLGFNLTER	6	5	0	3	0	0	0	Hex6HexNAc5Fuc0NeuAc3NeuGc0
B	5218	5230/5234	21.65	HCD/EThcD	IQ-GPA	MS, MS/MS, RT	70.97	50	1.87	815.586	4	2.00758		2.00758	3259.32	3259.3	0.016925	0.016925	5.19283	5.19283	AYSWNISR	8	50	54		N/A	5	5	1	1	0			2280.82	Complex/Hybrid	P-selectin	P16109	1	242	N-glycan	AYSWNISR	5	5	1	1	0	0	0	Hex5HexNAc5Fuc1NeuAc1NeuGc0
B	17518	17521/17526	58.98	HCD/EThcD	IQ-GPA	MS, MS/MS, RT	73.56	65	1.87	1247.29	4	3.01058		3.01058	4986.13	4986.13	0.001925	0.001925	0.386071	0.386071	CANLVPVPITNATLDQITGK	20	23	33	Cys (carbamidomethylation)	N/A	6	5	0	3	0			2879.01	Complex	Alpha-1-acid glycoprotein 1	P02763	1	243	N-glycan	CANLVPVPITNATLDQITGK	6	5	0	3	0	0	0	Hex6HexNAc5Fuc0NeuAc3NeuGc0
B	15651	15673/15676	53.1	HCD/EThcD	IQ-GPA	MS, MS/MS, RT	83.44	68.75	1.87	1154.49	4	2.00567		2.00567	4614.93	4614.93	0.002025	0.002025	0.438794	0.438794	CANLVPVPITNATLDR	16	23	33	Cys (carbamidomethylation)	N/A	6	5	0	3	0			2879.01	Complex	Alpha-1-acid glycoprotein 2	P19652	1	244	N-glycan	CANLVPVPITNATLDR	6	5	0	3	0	0	0	Hex6HexNAc5Fuc0NeuAc3NeuGc0
B	18127	18138/18143	60.84	HCD/EThcD	IQ-GPA	MS, MS/MS, RT	82.64	104.55	1.87	1183.97	4	2.00418		2.00418	4732.85	4732.85	0.001725	0.001725	0.364474	0.364474	CSDGWSFDATTLDDNGTMLFFK	22	50	64	Cys (carbamidomethylation)	N/A	5	4	0	2	0			2222.78	Complex	Hemopexin	P02790	1	245	N-glycan	CSDGWSFDATTLDDNGTMLFFK	5	4	0	2	0	0	0	Hex5HexNAc4Fuc0NeuAc2NeuGc0
B	9460	9470/9473	34.52	HCD/EThcD	IQ-GPA	MS, MS/MS, RT	80.81	68.75	1.87	1342.55	3	2.00475		2.00475	4025.63	4025.62	0.00605	0.00605	1.50287	1.50287	DLEITNATLQSEEDSR	16	114	119		N/A	5	4	0	2	0			2222.78	Complex	Endoplasmic reticulum aminopeptidase 2	Q6P179	1	246	N-glycan	DLEITNATLQSEEDSR	5	4	0	2	0	0	0	Hex5HexNAc4Fuc0NeuAc2NeuGc0
B	18662	18679/18682	62.53	HCD/EThcD	IQ-GPA	MS, MS/MS, RT	94.25	8.33	1.87	1234.82	3	2.00335		2.00335	3702.44	3702.45	0.01045	0.01045	2.82245	2.82245	DWNSSLEFCLAR	12	95	97	Cys (carbamidomethylation)	N/A	5	4	0	2	0			2222.78	Complex	Killer cell lectin-like receptor subfamily G member 1	Q96E93	1	247	N-glycan	DWNSSLEFCLAR	5	4	0	2	0	0	0	Hex5HexNAc4Fuc0NeuAc2NeuGc0
B	19009	19022/19025	63.63	HCD/EThcD	IQ-GPA	MS, MS/MS, RT	76.46	7.14	1.87	1314.56	3	0.99745		0.99745	3941.67	3941.67	0.00125	0.00125	0.317125	0.317125	EALLNFTLDVDVGK	14	722	726		N/A	5	5	0	2	0			2425.86	Complex	Integrin alpha-E	P38570	1	248	N-glycan	EALLNFTLDVDVGK	5	5	0	2	0	0	0	Hex5HexNAc5Fuc0NeuAc2NeuGc0
B	14740	14760/14765	50.28	HCD/EThcD	IQ-GPA	MS, MS/MS, RT	88.12	36.36	1.87	1137.79	3	1.00515		1.00515	3411.35	3411.33	0.02055	0.02055	6.02404	6.02404	ECLENGTWASK	11	82	86	Cys (carbamidomethylation)	N/A	5	5	0	1	0			2134.77	Complex/Hybrid	Corticotropin-releasing factor receptor 2	Q13324	1	249	N-glycan	ECLENGTWASK	5	5	0	1	0	0	0	Hex5HexNAc5Fuc0NeuAc1NeuGc0
B	4308	4325/4327	18.98	HCD/EThcD	IQ-GPA	MS, MS/MS, RT	87.69	77.78	1.87	873.356	3	1.00795		1.00795	2618.05	2618.05	0.00115	0.00115	0.439258	0.439258	EEQFNSTFR	9	172	176		N/A	4	4	0	0	0			1478.54	Complex/Hybrid	Immunoglobulin heavy constant gamma 2	P01859	1	250	N-glycan	EEQFNSTFR	4	4	0	0	0	0	0	Hex4HexNAc4Fuc0NeuAc0NeuGc0
B	4823	4835/4836	20.45	HCD/EThcD	IQ-GPA	MS, MS/MS, RT	84.91	66.67	1.87	922.041	3	0.00155		0.00155	2764.11	2764.11	0.00055	0.00055	0.198979	0.198979	EEQFNSTFR	9	172	176		N/A	4	4	1	0	0			1624.6	Complex/Hybrid	Immunoglobulin heavy constant gamma 2	P01859	1	251	N-glycan	EEQFNSTFR	4	4	1	0	0	0	0	Hex4HexNAc4Fuc1NeuAc0NeuGc0
B	4354	4372/4375	19.11	HCD/EThcD	IQ-GPA	MS, MS/MS, RT	93.94	100	1.87	976.059	3	2.01195		2.01195	2926.16	2926.16	0.00055	0.00055	0.18796	0.18796	EEQFNSTFR	9	172	176		N/A	5	4	1	0	0			1786.65	Complex/Hybrid	Immunoglobulin heavy constant gamma 2	P01859	1	252	N-glycan	EEQFNSTFR	5	4	1	0	0	0	0	Hex5HexNAc4Fuc1NeuAc0NeuGc0
B	5774	5784/5789	23.33	HCD/EThcD	IQ-GPA	MS, MS/MS, RT	96.53	66.67	1.87	1073.09	3	0.99675		0.99675	3217.26	3217.26	0.00715	0.00715	2.22239	2.22239	EEQFNSTFR	9	172	176		N/A	5	4	1	1	0			2077.75	Complex/Hybrid	Immunoglobulin heavy constant gamma 2	P01859	1	253	N-glycan	EEQFNSTFR	5	4	1	1	0	0	0	Hex5HexNAc4Fuc1NeuAc1NeuGc0
B	3315	3324/3327	16.11	HCD/EThcD	IQ-GPA	MS, MS/MS, RT	93.95	88.89	1.87	927.373	3	1.00165		1.00165	2780.1	2780.1	0.00065	0.00065	0.233804	0.233804	EEQFNSTYR	9	173	177		N/A	4	4	1	0	0			1624.6	Complex/Hybrid	Immunoglobulin heavy constant gamma 4	P01861	1	254	N-glycan	EEQFNSTYR	4	4	1	0	0	0	0	Hex4HexNAc4Fuc1NeuAc0NeuGc0
B	2624	2637/2641	14.2	HCD/EThcD	IQ-GPA	MS, MS/MS, RT	94.98	100	1.87	884.019	3	-0.00475	NotMatch	0.00475	2650.04	2650.04	0.00095	0.00095	0.358485	0.358485	EEQYNSTYR	9	176	180		N/A	4	4	0	0	0			1478.54	Complex/Hybrid	Immunoglobulin heavy constant gamma 1	P01857,P0DOX5	1	255	N-glycan	EEQYNSTYR	4	4	0	0	0	0	0	Hex4HexNAc4Fuc0NeuAc0NeuGc0
B	3315	3334/3338	16.11	HCD/EThcD	IQ-GPA	MS, MS/MS, RT	94.19	77.78	1.87	1029.74	3	1.00045		1.00045	3087.2	3087.19	0.00185	0.00185	0.59925	0.59925	EEQYNSTYR	9	176	180		N/A	4	4	1	1	0			1915.69	Complex	Immunoglobulin heavy constant gamma 1	P01857,P0DOX5	1	256	N-glycan	EEQYNSTYR	4	4	1	1	0	0	0	Hex4HexNAc4Fuc1NeuAc1NeuGc0
B	3315	3335/3340	16.11	HCD/EThcD	IQ-GPA	MS, MS/MS, RT	75.33	44.44	1.87	1035.07	3	1.00235		1.00235	3103.19	3103.19	0.00035	0.00035	0.112787	0.112787	EEQYNSTYR	9	176	180		N/A	5	4	0	1	0			1931.69	Complex/Hybrid	Immunoglobulin heavy constant gamma 1	P01857,P0DOX5	1	257	N-glycan	EEQYNSTYR	5	4	0	1	0	0	0	Hex5HexNAc4Fuc0NeuAc1NeuGc0
B	2582	2600/2601	14.09	HCD/EThcD	IQ-GPA	MS, MS/MS, RT	96.6	55.56	1.87	986.725	3	0.99695		0.99695	2958.16	2958.15	0.00695	0.00695	2.34944	2.34944	EEQYNSTYR	9	176	180		N/A	5	4	1	0	0			1786.65	Complex/Hybrid	Immunoglobulin heavy constant gamma 1	P01857,P0DOX5	1	258	N-glycan	EEQYNSTYR	5	4	1	0	0	0	0	Hex5HexNAc4Fuc1NeuAc0NeuGc0
B	3286	3308/3313	16.03	HCD/EThcD	IQ-GPA	MS, MS/MS, RT	74.83	55.56	1.87	1083.75	3	1.00405		1.00405	3249.24	3249.25	0.00295	0.00295	0.907903	0.907903	EEQYNSTYR	9	176	180		N/A	5	4	1	1	0			2077.75	Complex/Hybrid	Immunoglobulin heavy constant gamma 1	P01857,P0DOX5	1	259	N-glycan	EEQYNSTYR	5	4	1	1	0	0	0	Hex5HexNAc4Fuc1NeuAc1NeuGc0
B	8933	8948/8953	32.94	HCD/EThcD	IQ-GPA	MS, MS/MS, RT	73.9	18.75	1.87	1225.73	4	2.00357		2.00357	4899.9	4899.9	2.5e-05	2.5e-05	0.00510215	0.00510215	EHEGAIYPDNTTDFQR	16	129	138		N/A	6	5	1	3	0			3025.07	Complex	Ceruloplasmin	P00450	1	260	N-glycan	EHEGAIYPDNTTDFQR	6	5	1	3	0	0	0	Hex6HexNAc5Fuc1NeuAc3NeuGc0
B	14821	14833/14838	50.53	HCD/EThcD	IQ-GPA	MS, MS/MS, RT	78.12	27.27	1.87	1389.81	4	-0.107325	NotMatch	0.107325	5556.22	5556.21	0.016025	0.016025	2.88416	2.88416	ELPGVCNETMMALWEECKPCLK	22	97	103	Cys (carbamidomethylation)	N/A	6	5	0	3	0			2879.01	Complex	Clusterin	P10909	1	261	N-glycan	ELPGVCNETMMALWEECKPCLK	6	5	0	3	0	0	0	Hex6HexNAc5Fuc0NeuAc3NeuGc0
B	12470	12473/12477	43.34	HCD/EThcD	IQ-GPA	MS, MS/MS, RT	92.22	60	1.87	1083.7	4	2.01157		2.01157	4331.77	4331.77	0.001975	0.001975	0.455934	0.455934	ENLTAPGSDSAVFFEQGTTR	20	396	397		N/A	5	4	0	2	0			2222.78	Complex	Ceruloplasmin	P00450	1	262	N-glycan	ENLTAPGSDSAVFFEQGTTR	5	4	0	2	0	0	0	Hex5HexNAc4Fuc0NeuAc2NeuGc0
B	12495	12504/12509	43.44	HCD/EThcD	IQ-GPA	MS, MS/MS, RT	93.3	75	1.87	1083.7	4	2.00558		2.00558	4331.77	4331.77	0.001625	0.001625	0.375135	0.375135	ENLTAPGSDSAVFFEQGTTR	20	396	397		N/A	5	4	0	2	0			2222.78	Complex	Ceruloplasmin	P00450	1	263	N-glycan	ENLTAPGSDSAVFFEQGTTR	5	4	0	2	0	0	0	Hex5HexNAc4Fuc0NeuAc2NeuGc0
B	12622	12634/12640	43.8	HCD/EThcD	IQ-GPA	MS, MS/MS, RT	83.15	80	1.87	1083.7	4	2.00558		2.00558	4331.77	4331.77	0.001625	0.001625	0.375135	0.375135	ENLTAPGSDSAVFFEQGTTR	20	396	397		N/A	5	4	0	2	0			2222.78	Complex	Ceruloplasmin	P00450	1	264	N-glycan	ENLTAPGSDSAVFFEQGTTR	5	4	0	2	0	0	0	Hex5HexNAc4Fuc0NeuAc2NeuGc0
B	5867	5888/5890	23.61	HCD/EThcD	IQ-GPA	MS, MS/MS, RT	91.64	110	1.87	856.851	4	1.01307		1.01307	3424.38	3424.38	0.000475	0.000475	0.138711	0.138711	EVFVHPNYSK	10	284	290		N/A	5	4	0	2	0			2222.78	Complex	Vitamin K-dependent protein C	P04070	1	265	N-glycan	EVFVHPNYSK	5	4	0	2	0	0	0	Hex5HexNAc4Fuc0NeuAc2NeuGc0
B	23268	23287/23288	76.93	HCD/EThcD	IQ-GPA	MS, MS/MS, RT	80.15	7.69	1.87	1327.54	3	2.00585		2.00585	3980.6	3980.61	0.00145	0.00145	0.364266	0.364266	FEENYTSQNVLTK	13	252	255		N/A	5	5	0	2	0			2425.86	Complex	Macrophage-expressed gene 1 protein	Q2M385	1	266	N-glycan	FEENYTSQNVLTK	5	5	0	2	0	0	0	Hex5HexNAc5Fuc0NeuAc2NeuGc0
B	16093	16095/16099	54.48	HCD/EThcD	IQ-GPA	MS, MS/MS, RT	71.82	50	1.87	927.641	4	0.996575		0.996575	3707.54	3707.53	0.008625	0.008625	2.32634	2.32634	FIHNENGANYSVTATR	16	183	191		N/A	5	4	0	1	0			1931.69	Complex/Hybrid	Interleukin-1 receptor-like 1	Q01638	1	267	N-glycan	FIHNENGANYSVTATR	5	4	0	1	0	0	0	Hex5HexNAc4Fuc0NeuAc1NeuGc0
B	16531	16542/16545	55.85	HCD/EThcD	IQ-GPA	MS, MS/MS, RT	70.33	87.5	1.87	1000.41	4	2.00967		2.00967	3998.62	3998.63	0.013175	0.013175	3.29488	3.29488	FIHNENGANYSVTATR	16	183	191		N/A	5	4	0	2	0			2222.78	Complex	Interleukin-1 receptor-like 1	Q01638	1	268	N-glycan	FIHNENGANYSVTATR	5	4	0	2	0	0	0	Hex5HexNAc4Fuc0NeuAc2NeuGc0
B	12079	12091/12097	42.17	HCD/EThcD	IQ-GPA	MS, MS/MS, RT	79.51	60	1.87	1152	4	0.011475		0.011475	4604.97	4604.97	0.003525	0.003525	0.765478	0.765478	FNLTETSEAEIHQSFQHLLR	20	105	106		N/A	5	4	0	2	0			2222.78	Complex	Alpha-1-antichymotrypsin	P01011	1	269	N-glycan	FNLTETSEAEIHQSFQHLLR	5	4	0	2	0	0	0	Hex5HexNAc4Fuc0NeuAc2NeuGc0
B	4007	4022/4024	18.12	HCD/EThcD	IQ-GPA	MS, MS/MS, RT	93.4	60	1.87	976.059	3	2.00825		2.00825	2926.16	2926.16	5e-05	5e-05	0.0170872	0.0170872	FSGVNDTDFR	10	579	583		N/A	5	4	1	0	0			1786.65	Complex/Hybrid	Protein O-mannosyl-transferase 2	Q9UKY4	1	270	N-glycan	FSGVNDTDFR	5	4	1	0	0	0	0	Hex5HexNAc4Fuc1NeuAc0NeuGc0
B	18017	18026/18031	60.49	HCD/EThcD	IQ-GPA	MS, MS/MS, RT	91.8	100	1.87	1151.26	4	2.01258		2.01258	4602	4602.01	0.006075	0.006075	1.32008	1.32008	GCVLLSYLNETVTVSASLESVR	22	47	55	Cys (carbamidomethylation)	N/A	5	4	0	2	0			2222.78	Complex	Alpha-2-macroglobulin	P01023	1	271	N-glycan	GCVLLSYLNETVTVSASLESVR	5	4	0	2	0	0	0	Hex5HexNAc4Fuc0NeuAc2NeuGc0
B	18604	18615/18619	62.35	HCD/EThcD	IQ-GPA	MS, MS/MS, RT	89.8	95.45	1.87	1151.26	4	1.00868		1.00868	4602	4602.01	0.006075	0.006075	1.32008	1.32008	GCVLLSYLNETVTVSASLESVR	22	47	55	Cys (carbamidomethylation)	N/A	5	4	0	2	0			2222.78	Complex	Alpha-2-macroglobulin	P01023	1	272	N-glycan	GCVLLSYLNETVTVSASLESVR	5	4	0	2	0	0	0	Hex5HexNAc4Fuc0NeuAc2NeuGc0
B	21109	21113/21117	70.19	HCD/EThcD	IQ-GPA	MS, MS/MS, RT	81.94	72.73	1.87	1151.26	4	2.02447		2.02447	4602	4602.01	0.004875	0.004875	1.05932	1.05932	GCVLLSYLNETVTVSASLESVR	22	47	55	Cys (carbamidomethylation)	N/A	5	4	0	2	0			2222.78	Complex	Alpha-2-macroglobulin	P01023	1	273	N-glycan	GCVLLSYLNETVTVSASLESVR	5	4	0	2	0	0	0	Hex5HexNAc4Fuc0NeuAc2NeuGc0
B	21297	21302/21306	70.8	HCD/EThcD	IQ-GPA	MS, MS/MS, RT	73.08	72.73	1.87	1151.26	4	2.01908		2.01908	4602	4602.01	0.000875	0.000875	0.190135	0.190135	GCVLLSYLNETVTVSASLESVR	22	47	55	Cys (carbamidomethylation)	N/A	5	4	0	2	0			2222.78	Complex	Alpha-2-macroglobulin	P01023	1	274	N-glycan	GCVLLSYLNETVTVSASLESVR	5	4	0	2	0	0	0	Hex5HexNAc4Fuc0NeuAc2NeuGc0
B	10555	10569/10574	37.73	HCD/EThcD	IQ-GPA	MS, MS/MS, RT	74.92	16	1.87	1317.33	4	2.01147		2.01147	5266.29	5266.29	0.002675	0.002675	0.507947	0.507947	GENAYSTVLNISQSANLQFASLIQK	25	848	857		N/A	6	5	0	2	0			2587.92	Complex/Hybrid	Integrin alpha-11	Q9UKX5	1	275	N-glycan	GENAYSTVLNISQSANLQFASLIQK	6	5	0	2	0	0	0	Hex6HexNAc5Fuc0NeuAc2NeuGc0
B	4377	4378/4381	19.18	HCD/EThcD	IQ-GPA	MS, MS/MS, RT	79.6	14.29	1.87	1055.17	4	2.00518		2.00518	4217.66	4217.68	0.019075	0.019075	4.52263	4.52263	GICRPWTNCSLDGK	14	131	138	Cys (carbamidomethylation)	N/A	5	5	1	2	0			2571.92	Complex	Tumor necrosis factor receptor superfamily member 9	Q07011	1	276	N-glycan	GICRPWTNCSLDGK	5	5	1	2	0	0	0	Hex5HexNAc5Fuc1NeuAc2NeuGc0
B	5193	5207/5211	21.58	HCD/EThcD	IQ-GPA	MS, MS/MS, RT	75.9	58.33	1.87	764.816	4	1.00427		1.00427	3056.24	3056.25	0.011175	0.011175	3.65644	3.65644	GLCGELDQNLSR	12	303	311	Cys (carbamidomethylation)	N/A	4	3	1	1	0			1712.61	Complex	Clusterin-like protein 1	Q15846	1	277	N-glycan	GLCGELDQNLSR	4	3	1	1	0	0	0	Hex4HexNAc3Fuc1NeuAc1NeuGc0
B	13178	13184/13188	45.47	HCD/EThcD	IQ-GPA	MS, MS/MS, RT	71.04	46.15	1.87	971.383	4	2.01307		2.01307	3882.51	3882.5	0.007725	0.007725	1.9897	1.9897	GNDSCEYLLSSGR	13	45	46	Cys (carbamidomethylation)	N/A	6	5	1	1	0			2442.88	Complex/Hybrid	N-acetylneuraminate 9-O-acetyltransferase	Q96PB1	1	278	N-glycan	GNDSCEYLLSSGR	6	5	1	1	0	0	0	Hex6HexNAc5Fuc1NeuAc1NeuGc0
B	14315	14336/14340	49	HCD/EThcD	IQ-GPA	MS, MS/MS, RT	83.27	10	1.87	1271.54	4	3.00498		3.00498	5083.13	5083.12	0.006525	0.006525	1.28366	1.28366	GPVPTPPDNIQVQENFNISR	20	20	36		N/A	6	5	0	3	0			2879.01	Complex	Protein AMBP [Cleaved into: Alpha-1-microglobulin	P02760	1	279	N-glycan	GPVPTPPDNIQVQENFNISR	6	5	0	3	0	0	0	Hex6HexNAc5Fuc0NeuAc3NeuGc0
B	23772	23782/23785	78.54	HCD/EThcD	IQ-GPA	MS, MS/MS, RT	71.72	6.67	1.87	1314.89	3	0.99675		0.99675	3942.66	3942.65	0.00625	0.00625	1.58523	1.58523	HALSGNLTDFHLWAR	15	266	271		N/A	5	4	0	2	0			2222.78	Complex	Adhesion G-protein coupled receptor D2	Q7Z7M1	1	280	N-glycan	HALSGNLTDFHLWAR	5	4	0	2	0	0	0	Hex5HexNAc4Fuc0NeuAc2NeuGc0
B	11165	11173/11178	39.53	HCD/EThcD	IQ-GPA	MS, MS/MS, RT	83.23	90.91	1.87	1371.32	4	1.00857		1.00857	5482.26	5482.26	0.001625	0.001625	0.296411	0.296411	HGIQYFNNNTQHSSLFMLNEVK	22	162	169		N/A	6	5	0	3	0			2879.01	Complex	Kininogen-1	P01042	1	281	N-glycan	HGIQYFNNNTQHSSLFMLNEVK	6	5	0	3	0	0	0	Hex6HexNAc5Fuc0NeuAc3NeuGc0
B	19054	19071/19072	63.77	HCD/EThcD	IQ-GPA	MS, MS/MS, RT	94.41	7.69	1.87	1234.82	3	2.00195		2.00195	3702.44	3702.46	0.01765	0.01765	4.7671	4.7671	HMNETSHTQGSLR	13	239	241		N/A	5	4	0	2	0			2222.78	Complex	BDNF/NT-3 growth factors receptor	Q16620	1	282	N-glycan	HMNETSHTQGSLR	5	4	0	2	0	0	0	Hex5HexNAc4Fuc0NeuAc2NeuGc0
B	3748	3749/3752	17.37	HCD/EThcD	IQ-GPA	MS, MS/MS, RT	76.08	15.38	1.87	692.042	4	2.00277		2.00277	2765.14	2765.12	0.020125	0.020125	7.27815	7.27815	HNFNASSVSWCSK	13	624	627		N/A	3	3	1	0	0			1259.47	Complex	Adhesion G protein-coupled receptor F5	Q8IZF2	1	283	N-glycan	HNFNASSVSWCSK	3	3	1	0	0	0	0	Hex3HexNAc3Fuc1NeuAc0NeuGc0
B	7246	7266/7269	27.87	HCD/EThcD	IQ-GPA	MS, MS/MS, RT	87.86	88.89	1.87	860.326	4	1.00437		1.00437	3438.28	3438.27	0.008625	0.008625	2.50853	2.50853	HPCGNGTCK	9	1941	1945	Cys (carbamidomethylation)	N/A	5	5	0	2	0			2425.86	Complex	Fibrillin-2 [Cleaved into: Fibrillin-2 C-terminal peptide]	P35556	1	284	N-glycan	HPCGNGTCK	5	5	0	2	0	0	0	Hex5HexNAc5Fuc0NeuAc2NeuGc0
B	12420	12432/12438	43.19	HCD/EThcD	IQ-GPA	MS, MS/MS, RT	72.46	68	1.87	1284.31	4	1.99978		1.99978	5134.2	5134.2	0.006525	0.006525	1.27089	1.27089	ICDLLVANNHFAHFFAPQNLTNMNK	25	267	285	Cys (carbamidomethylation)	N/A	5	4	0	2	0			2222.78	Complex	Inter-alpha-trypsin inhibitor heavy chain H1	P19827	1	285	N-glycan	ICDLLVANNHFAHFFAPQNLTNMNK	5	4	0	2	0	0	0	Hex5HexNAc4Fuc0NeuAc2NeuGc0
B	15909	15919/15922	53.89	HCD/EThcD	IQ-GPA	MS, MS/MS, RT	83.09	27.27	1.87	1212.84	3	2.00455		2.00455	3636.5	3636.49	0.01585	0.01585	4.3586	4.3586	IHQNITYQVCR	11	700	703	Cys (carbamidomethylation)	N/A	5	4	0	2	0			2222.78	Complex	Nidogen-2	Q14112	1	286	N-glycan	IHQNITYQVCR	5	4	0	2	0	0	0	Hex5HexNAc4Fuc0NeuAc2NeuGc0
B	16040	16042/16046	54.31	HCD/EThcD	IQ-GPA	MS, MS/MS, RT	80.31	46.67	1.87	996.419	4	3.00508		3.00508	3982.65	3982.66	0.005475	0.005475	1.37471	1.37471	ISNNFTGLEWDLNVR	15	119	122		N/A	5	4	0	2	0			2222.78	Complex	Torsin-3A	Q9H497	1	287	N-glycan	ISNNFTGLEWDLNVR	5	4	0	2	0	0	0	Hex5HexNAc4Fuc0NeuAc2NeuGc0
B	6898	6919/6921	26.74	HCD/EThcD	IQ-GPA	MS, MS/MS, RT	70.61	5	1.87	1217.22	3	2.00185		2.00185	3649.64	3649.63	0.00935	0.00935	2.56191	2.56191	LEPNSVDPENITEIFIANQK	20	58	67		N/A	6	2	0	0	0			1396.49	High Mannose	BDNF/NT-3 growth factors receptor	Q16620	1	288	N-glycan	LEPNSVDPENITEIFIANQK	6	2	0	0	0	0	0	Hex6HexNAc2Fuc0NeuAc0NeuGc0
B	17518	17535/17539	58.98	HCD/EThcD	IQ-GPA	MS, MS/MS, RT	90.04	75	1.87	1357.9	3	2.00515		2.00515	4071.68	4071.68	0.00345	0.00345	0.847316	0.847316	LGACNDTLQQLMEVFK	16	124	128	Cys (carbamidomethylation)	N/A	5	4	0	2	0			2222.78	Complex	Antithrombin-III	P01008	1	289	N-glycan	LGACNDTLQQLMEVFK	5	4	0	2	0	0	0	Hex5HexNAc4Fuc0NeuAc2NeuGc0
B	17543	17554/17559	59.04	HCD/EThcD	IQ-GPA	MS, MS/MS, RT	86.52	112.5	1.87	1018.68	4	2.00728		2.00728	4071.68	4071.68	0.000925	0.000925	0.227179	0.227179	LGACNDTLQQLMEVFK	16	124	128	Cys (carbamidomethylation)	N/A	5	4	0	2	0			2222.78	Complex	Antithrombin-III	P01008	1	290	N-glycan	LGACNDTLQQLMEVFK	5	4	0	2	0	0	0	Hex5HexNAc4Fuc0NeuAc2NeuGc0
B	15757	15771/15774	53.42	HCD/EThcD	IQ-GPA	MS, MS/MS, RT	72.59	41.67	1.87	1236.52	3	2.00565		2.00565	3707.54	3707.54	0.00755	0.00755	2.03639	2.03639	LGGWNITGPWAK	12	206	210		N/A	5	5	0	2	0			2425.86	Complex	Endothelin-converting enzyme 1	P42892	1	291	N-glycan	LGGWNITGPWAK	5	5	0	2	0	0	0	Hex5HexNAc5Fuc0NeuAc2NeuGc0
B	12653	12672/12676	43.9	HCD/EThcD	IQ-GPA	MS, MS/MS, RT	70.03	23.53	1.87	1170.25	4	2.01228		2.01228	4677.99	4678	0.012075	0.012075	2.58123	2.58123	LIAEPGLMLNFSATALR	17	584	593		N/A	6	5	0	3	0			2879.01	Complex	Transmembrane protein 131-like	A2VDJ0	1	292	N-glycan	LIAEPGLMLNFSATALR	6	5	0	3	0	0	0	Hex6HexNAc5Fuc0NeuAc3NeuGc0
B	14740	14759/14763	50.28	HCD/EThcD	IQ-GPA	MS, MS/MS, RT	76.08	16.67	1.87	1125.14	3	1.00175		1.00175	3373.41	3373.42	0.01295	0.01295	3.83883	3.83883	LNGSITSPGWPK	12	598	599		N/A	5	5	0	1	0			2134.77	Complex/Hybrid	Bone morphogenetic protein 1	P13497	1	293	N-glycan	LNGSITSPGWPK	5	5	0	1	0	0	0	Hex5HexNAc5Fuc0NeuAc1NeuGc0
B	15776	15784/15787	53.47	HCD/EThcD	IQ-GPA	MS, MS/MS, RT	80.33	64.29	1.87	937.129	4	1.00047		1.00047	3745.49	3745.5	0.004075	0.004075	1.08797	1.08797	LPENQTSPGESPER	14	587	590		N/A	5	4	0	2	0			2222.78	Complex	Sterol regulatory element-binding protein cleavage-activating protein	Q12770	1	294	N-glycan	LPENQTSPGESPER	5	4	0	2	0	0	0	Hex5HexNAc4Fuc0NeuAc2NeuGc0
B	11760	11764/11769	41.25	HCD/EThcD	IQ-GPA	MS, MS/MS, RT	90.39	73.68	1.87	1113.74	4	3.01928		3.01928	4451.95	4451.96	0.004075	0.004075	0.915328	0.915328	LQAPLNYTEFQKPICLPSK	19	489	494	Cys (carbamidomethylation)	N/A	5	4	0	2	0			2222.78	Complex	Plasma kallikrein	P03952	1	295	N-glycan	LQAPLNYTEFQKPICLPSK	5	4	0	2	0	0	0	Hex5HexNAc4Fuc0NeuAc2NeuGc0
B	13750	13772/13774	47.26	HCD/EThcD	IQ-GPA	MS, MS/MS, RT	83.94	55.56	1.87	1179.56	4	2.01347		2.01347	4715.22	4715.22	0.000125	0.000125	0.0265099	0.0265099	LSLHRPALEDLLLGSEANLTCTLTGLR	27	127	144	Cys (carbamidomethylation)	N/A	4	4	0	1	0			1769.63	Complex	Immunoglobulin heavy constant alpha 1	P01876,P01877,P0DOX2	1	296	N-glycan	LSLHRPALEDLLLGSEANLTCTLTGLR	4	4	0	1	0	0	0	Hex4HexNAc4Fuc0NeuAc1NeuGc0
B	13661	13663/13666	46.95	HCD/EThcD	IQ-GPA	MS, MS/MS, RT	86.48	107.41	1.87	976.263	5	0.9928		0.9928	4877.28	4877.28	0.006	0.006	1.2302	1.2302	LSLHRPALEDLLLGSEANLTCTLTGLR	27	127	144	Cys (carbamidomethylation)	N/A	5	4	0	1	0			1931.69	Complex/Hybrid	Immunoglobulin heavy constant alpha 1	P01876,P01877,P0DOX2	1	297	N-glycan	LSLHRPALEDLLLGSEANLTCTLTGLR	5	4	0	1	0	0	0	Hex5HexNAc4Fuc0NeuAc1NeuGc0
B	13686	13687/13689	47.05	HCD/EThcD	IQ-GPA	MS, MS/MS, RT	88	22.22	1.87	1016.88	5	2.0219		2.0219	5080.35	5080.35	0.0039	0.0039	0.767663	0.767663	LSLHRPALEDLLLGSEANLTCTLTGLR	27	127	144	Cys (carbamidomethylation)	N/A	5	5	0	1	0			2134.77	Complex/Hybrid	Immunoglobulin heavy constant alpha 1	P01876,P01877,P0DOX2	1	298	N-glycan	LSLHRPALEDLLLGSEANLTCTLTGLR	5	5	0	1	0	0	0	Hex5HexNAc5Fuc0NeuAc1NeuGc0
B	23691	23707/23708	78.28	HCD/EThcD	IQ-GPA	MS, MS/MS, RT	70.06	11.76	1.87	1292.23	3	1.99845		1.99845	3874.67	3874.65	0.01875	0.01875	4.83914	4.83914	LTIQETQLGDSANLTCR	17	252	264	Cys (carbamidomethylation)	N/A	4	5	0	1	0			1972.71	Complex	Interleukin-1 receptor accessory protein-like 1	Q9NZN1	1	299	N-glycan	LTIQETQLGDSANLTCR	4	5	0	1	0	0	0	Hex4HexNAc5Fuc0NeuAc1NeuGc0
B	13295	13299/13304	45.82	HCD/EThcD	IQ-GPA	MS, MS/MS, RT	70.25	8.33	1.87	1204.47	4	1.00277		1.00277	4814.85	4814.85	0.006975	0.006975	1.44864	1.44864	LVCYFTNWSQDR	12	29	35	Cys (carbamidomethylation)	N/A	7	6	0	3	0			3244.14	Complex	Chitinase-3-like protein 2	Q15782	1	300	N-glycan	LVCYFTNWSQDR	7	6	0	3	0	0	0	Hex7HexNAc6Fuc0NeuAc3NeuGc0
B	11991	11994/11997	41.93	HCD/EThcD	IQ-GPA	MS, MS/MS, RT	74.78	100	1.87	1015.46	4	2.01298		2.01298	4058.83	4058.83	0.002725	0.002725	0.671376	0.671376	LVPVPITNATLDQITGK	17	26	33		N/A	6	5	0	1	0			2296.82	Complex/Hybrid	Alpha-1-acid glycoprotein 1	P02763	1	301	N-glycan	LVPVPITNATLDQITGK	6	5	0	1	0	0	0	Hex6HexNAc5Fuc0NeuAc1NeuGc0
B	16889	16891/16895	57.01	HCD/EThcD	IQ-GPA	MS, MS/MS, RT	79.9	100	1.87	1161.01	4	2.00598		2.00598	4641.02	4641.02	0.001425	0.001425	0.307044	0.307044	LVPVPITNATLDQITGK	17	26	33		N/A	6	5	0	3	0			2879.01	Complex	Alpha-1-acid glycoprotein 1	P02763	1	302	N-glycan	LVPVPITNATLDQITGK	6	5	0	3	0	0	0	Hex6HexNAc5Fuc0NeuAc3NeuGc0
B	11847	11848/11851	41.5	HCD/EThcD	IQ-GPA	MS, MS/MS, RT	85.29	130.77	1.87	904.153	4	2.00837		2.00837	3613.59	3613.59	0.001925	0.001925	0.532712	0.532712	LVPVPITNATLDR	13	26	33		N/A	5	4	0	2	0			2222.78	Complex	Alpha-1-acid glycoprotein 2	P19652	1	303	N-glycan	LVPVPITNATLDR	5	4	0	2	0	0	0	Hex5HexNAc4Fuc0NeuAc2NeuGc0
B	11600	11605/11609	40.81	HCD/EThcD	IQ-GPA	MS, MS/MS, RT	88.14	130.77	1.87	995.434	4	1.00968		1.00968	3978.71	3978.72	0.006275	0.006275	1.57714	1.57714	LVPVPITNATLDR	13	26	33		N/A	6	5	0	2	0			2587.92	Complex/Hybrid	Alpha-1-acid glycoprotein 2	P19652	1	304	N-glycan	LVPVPITNATLDR	6	5	0	2	0	0	0	Hex6HexNAc5Fuc0NeuAc2NeuGc0
B	11623	11633/11636	40.87	HCD/EThcD	IQ-GPA	MS, MS/MS, RT	86.4	123.08	1.87	995.435	4	1.00497		1.00497	3978.72	3978.72	0.003075	0.003075	0.772862	0.772862	LVPVPITNATLDR	13	26	33		N/A	6	5	0	2	0			2587.92	Complex/Hybrid	Alpha-1-acid glycoprotein 2	P19652	1	305	N-glycan	LVPVPITNATLDR	6	5	0	2	0	0	0	Hex6HexNAc5Fuc0NeuAc2NeuGc0
B	14315	14318/14321	49	HCD/EThcD	IQ-GPA	MS, MS/MS, RT	86.54	123.08	1.87	1068.21	4	2.00208		2.00208	4269.82	4269.82	0.005525	0.005525	1.29397	1.29397	LVPVPITNATLDR	13	26	33		N/A	6	5	0	3	0			2879.01	Complex	Alpha-1-acid glycoprotein 2	P19652	1	306	N-glycan	LVPVPITNATLDR	6	5	0	3	0	0	0	Hex6HexNAc5Fuc0NeuAc3NeuGc0
B	14848	14858/14864	50.61	HCD/EThcD	IQ-GPA	MS, MS/MS, RT	73.71	100	1.87	1068.21	4	3.01177		3.01177	4269.82	4269.82	0.001125	0.001125	0.263477	0.263477	LVPVPITNATLDR	13	26	33		N/A	6	5	0	3	0			2879.01	Complex	Alpha-1-acid glycoprotein 2	P19652	1	307	N-glycan	LVPVPITNATLDR	6	5	0	3	0	0	0	Hex6HexNAc5Fuc0NeuAc3NeuGc0
B	14394	14408/14409	49.25	HCD/EThcD	IQ-GPA	MS, MS/MS, RT	86.51	107.69	1.87	1104.73	4	2.94747		2.94747	4415.88	4415.87	0.005525	0.005525	1.25117	1.25117	LVPVPITNATLDR	13	26	33		N/A	6	5	1	3	0			3025.07	Complex	Alpha-1-acid glycoprotein 2	P19652	1	308	N-glycan	LVPVPITNATLDR	6	5	1	3	0	0	0	Hex6HexNAc5Fuc1NeuAc3NeuGc0
B	9756	9763/9767	35.4	HCD/EThcD	IQ-GPA	MS, MS/MS, RT	72.39	36.36	1.87	857.85	4	2.00527		2.00527	3428.38	3428.37	0.003025	0.003025	0.882342	0.882342	LYCNTSVPAMR	11	298	301	Cys (carbamidomethylation)	N/A	5	5	0	1	0			2134.77	Complex/Hybrid	Amphoterin-induced protein 3	Q86WK7	1	309	N-glycan	LYCNTSVPAMR	5	5	0	1	0	0	0	Hex5HexNAc5Fuc0NeuAc1NeuGc0
B	18221	18239/18243	61.11	HCD/EThcD	IQ-GPA	MS, MS/MS, RT	86.39	53.33	1.87	1394.14	4	3.01138		3.01138	5573.53	5573.53	0.001825	0.001825	0.32744	0.32744	LYHFLLGAWSLNATELDPCPLSPELLGLTK	30	66	77		N/A	5	4	0	2	0			2222.78	Complex	N-acetylmuramoyl-L-alanine amidase	Q96PD5	1	310	N-glycan	LYHFLLGAWSLNATELDPCPLSPELLGLTK	5	4	0	2	0	0	0	Hex5HexNAc4Fuc0NeuAc2NeuGc0
B	6792	6807/6809	26.44	HCD/EThcD	IQ-GPA	MS, MS/MS, RT	72.18	4.55	1.87	1395.05	4	2.97297		2.97297	5577.2	5577.22	0.018875	0.018875	3.38431	3.38431	MAGKPTHINVSVVMAEADGTCY	22	319	327	Cys (carbamidomethylation)	N/A	7	6	0	3	0			3244.14	Complex	Immunoglobulin heavy constant alpha 2	P01877	1	311	N-glycan	MAGKPTHINVSVVMAEADGTCY	7	6	0	3	0	0	0	Hex7HexNAc6Fuc0NeuAc3NeuGc0
B	10674	10683/10688	38.11	HCD/EThcD	IQ-GPA	MS, MS/MS, RT	76.97	10	1.87	1134.48	4	2.01077		2.01077	4534.91	4534.92	0.008275	0.008275	1.82473	1.82473	MDFLINSSSGVVVTTTELDR	20	936	941		N/A	5	4	1	2	0			2368.84	Complex	Cadherin-23	Q9H251	1	312	N-glycan	MDFLINSSSGVVVTTTELDR	5	4	1	2	0	0	0	Hex5HexNAc4Fuc1NeuAc2NeuGc0
B	6430	6449/6453	25.33	HCD/EThcD	IQ-GPA	MS, MS/MS, RT	75.76	60	1.87	1155.2	4	2.00727		2.00727	4617.77	4617.76	0.003525	0.003525	0.763356	0.763356	MDPNAAYVNMSNHHR	15	23	31		N/A	6	5	0	3	0			2879.01	Complex	Corticosteroid-binding globulin	P08185	1	313	N-glycan	MDPNAAYVNMSNHHR	6	5	0	3	0	0	0	Hex6HexNAc5Fuc0NeuAc3NeuGc0
B	3248	3256/3259	15.93	HCD/EThcD	IQ-GPA	MS, MS/MS, RT	71.6	31.25	1.87	830.362	4	1.00647		1.00647	3318.43	3318.42	0.006725	0.006725	2.02657	2.02657	MGDESGSTFNLTVVVR	16	648	657		N/A	4	4	1	0	0			1624.6	Complex/Hybrid	Protocadherin alpha-C2	Q9Y5I4	1	314	N-glycan	MGDESGSTFNLTVVVR	4	4	1	0	0	0	0	Hex4HexNAc4Fuc1NeuAc0NeuGc0
B	16614	16623/16628	56.12	HCD/EThcD	IQ-GPA	MS, MS/MS, RT	75.12	31.25	1.87	1166.51	4	3.00727		3.00727	4663.01	4662.99	0.018425	0.018425	3.95133	3.95133	MNHSVVTEFIILGLTK	16	1	2		N/A	6	5	0	3	0			2879.01	Complex	Olfactory receptor 13G1	Q8NGZ3	1	315	N-glycan	MNHSVVTEFIILGLTK	6	5	0	3	0	0	0	Hex6HexNAc5Fuc0NeuAc3NeuGc0
B	14029	14042/14049	48.12	HCD/EThcD	IQ-GPA	MS, MS/MS, RT	82.5	61.54	1.87	1287.03	4	2.00637		2.00637	5145.11	5145.1	0.001625	0.001625	0.315834	0.315834	MPSQAPTGNFYPQPLLNSSMCLEDSR	26	1027	1043	Cys (carbamidomethylation)	N/A	5	4	0	2	0			2222.78	Complex	Attractin	O75882	1	316	N-glycan	MPSQAPTGNFYPQPLLNSSMCLEDSR	5	4	0	2	0	0	0	Hex5HexNAc4Fuc0NeuAc2NeuGc0
B	11287	11298/11302	39.9	HCD/EThcD	IQ-GPA	MS, MS/MS, RT	71.55	6.25	1.87	1000.95	4	2.01548		2.01548	4000.78	4000.77	0.008325	0.008325	2.08085	2.08085	MSNATLVSYIVQILSR	16	38	40		N/A	5	4	2	1	0			2223.8	Complex/Hybrid	Deoxyribonuclease-1	P24855	1	317	N-glycan	MSNATLVSYIVQILSR	5	4	2	1	0	0	0	Hex5HexNAc4Fuc2NeuAc1NeuGc0
B	15651	15674/15678	53.1	HCD/EThcD	IQ-GPA	MS, MS/MS, RT	72.13	15	1.87	1176.72	4	0.991975		0.991975	4703.86	4703.86	0.001775	0.001775	0.377349	0.377349	MTNFSFGGVYQECTQLSGNR	20	373	375	Cys (carbamidomethylation)	N/A	5	5	0	2	0			2425.86	Complex	Macrophage-expressed gene 1 protein	Q2M385	1	318	N-glycan	MTNFSFGGVYQECTQLSGNR	5	5	0	2	0	0	0	Hex5HexNAc5Fuc0NeuAc2NeuGc0
B	9517	9539/9542	34.68	HCD/EThcD	IQ-GPA	MS, MS/MS, RT	92.42	95.83	1.87	1149.03	4	1.99777		1.99777	4593.08	4593.07	0.011225	0.011225	2.4439	2.4439	MVSHHNLTTGATLINEQWLLTTAK	24	179	184		N/A	5	4	0	1	0			1931.69	Complex/Hybrid	Haptoglobin	P00738	1	319	N-glycan	MVSHHNLTTGATLINEQWLLTTAK	5	4	0	1	0	0	0	Hex5HexNAc4Fuc0NeuAc1NeuGc0
B	14098	14104/14107	48.32	HCD/EThcD	IQ-GPA	MS, MS/MS, RT	73.84	91.67	1.87	1149.02	4	2.00748		2.00748	4593.06	4593.07	0.004375	0.004375	0.952522	0.952522	MVSHHNLTTGATLINEQWLLTTAK	24	179	184		N/A	5	4	0	1	0			1931.69	Complex/Hybrid	Haptoglobin	P00738	1	320	N-glycan	MVSHHNLTTGATLINEQWLLTTAK	5	4	0	1	0	0	0	Hex5HexNAc4Fuc0NeuAc1NeuGc0
B	14950	14963/14967	50.95	HCD/EThcD	IQ-GPA	MS, MS/MS, RT	78.93	91.67	1.87	1149.02	4	2.00987		2.00987	4593.07	4593.07	2.5e-05	2.5e-05	0.00544298	0.00544298	MVSHHNLTTGATLINEQWLLTTAK	24	179	184		N/A	5	4	0	1	0			1931.69	Complex/Hybrid	Haptoglobin	P00738	1	321	N-glycan	MVSHHNLTTGATLINEQWLLTTAK	5	4	0	1	0	0	0	Hex5HexNAc4Fuc0NeuAc1NeuGc0
B	10674	10695/10699	38.11	HCD/EThcD	IQ-GPA	MS, MS/MS, RT	94.24	100	1.87	1221.8	4	2.99718		2.99718	4884.18	4884.16	0.019425	0.019425	3.97714	3.97714	MVSHHNLTTGATLINEQWLLTTAK	24	179	184		N/A	5	4	0	2	0			2222.78	Complex	Haptoglobin	P00738	1	322	N-glycan	MVSHHNLTTGATLINEQWLLTTAK	5	4	0	2	0	0	0	Hex5HexNAc4Fuc0NeuAc2NeuGc0
B	10726	10744/10749	38.26	HCD/EThcD	IQ-GPA	MS, MS/MS, RT	89.91	104.17	1.87	1221.8	4	1.99668		1.99668	4884.18	4884.16	0.019425	0.019425	3.97714	3.97714	MVSHHNLTTGATLINEQWLLTTAK	24	179	184		N/A	5	4	0	2	0			2222.78	Complex	Haptoglobin	P00738	1	323	N-glycan	MVSHHNLTTGATLINEQWLLTTAK	5	4	0	2	0	0	0	Hex5HexNAc4Fuc0NeuAc2NeuGc0
B	10814	10824/10829	38.5	HCD/EThcD	IQ-GPA	MS, MS/MS, RT	96.65	108.33	1.87	1221.8	4	1.99397		1.99397	4884.18	4884.16	0.013825	0.013825	2.83058	2.83058	MVSHHNLTTGATLINEQWLLTTAK	24	179	184		N/A	5	4	0	2	0			2222.78	Complex	Haptoglobin	P00738	1	324	N-glycan	MVSHHNLTTGATLINEQWLLTTAK	5	4	0	2	0	0	0	Hex5HexNAc4Fuc0NeuAc2NeuGc0
B	11184	11195/11198	39.58	HCD/EThcD	IQ-GPA	MS, MS/MS, RT	93.15	66.67	1.87	1221.8	4	3.00658		3.00658	4884.17	4884.16	0.004625	0.004625	0.946938	0.946938	MVSHHNLTTGATLINEQWLLTTAK	24	179	184		N/A	5	4	0	2	0			2222.78	Complex	Haptoglobin	P00738	1	325	N-glycan	MVSHHNLTTGATLINEQWLLTTAK	5	4	0	2	0	0	0	Hex5HexNAc4Fuc0NeuAc2NeuGc0
B	11487	11498/11502	40.46	HCD/EThcD	IQ-GPA	MS, MS/MS, RT	93.42	83.33	1.87	1221.8	4	3.01098		3.01098	4884.16	4884.16	0.002175	0.002175	0.445317	0.445317	MVSHHNLTTGATLINEQWLLTTAK	24	179	184		N/A	5	4	0	2	0			2222.78	Complex	Haptoglobin	P00738	1	326	N-glycan	MVSHHNLTTGATLINEQWLLTTAK	5	4	0	2	0	0	0	Hex5HexNAc4Fuc0NeuAc2NeuGc0
B	11847	11867/11870	41.5	HCD/EThcD	IQ-GPA	MS, MS/MS, RT	92.49	75	1.87	1221.8	4	2.00997		2.00997	4884.16	4884.16	0.004175	0.004175	0.854803	0.854803	MVSHHNLTTGATLINEQWLLTTAK	24	179	184		N/A	5	4	0	2	0			2222.78	Complex	Haptoglobin	P00738	1	327	N-glycan	MVSHHNLTTGATLINEQWLLTTAK	5	4	0	2	0	0	0	Hex5HexNAc4Fuc0NeuAc2NeuGc0
B	12227	12247/12250	42.63	HCD/EThcD	IQ-GPA	MS, MS/MS, RT	92.66	100	1.87	1221.79	4	3.02527		3.02527	4884.15	4884.16	0.012575	0.012575	2.57465	2.57465	MVSHHNLTTGATLINEQWLLTTAK	24	179	184		N/A	5	4	0	2	0			2222.78	Complex	Haptoglobin	P00738	1	328	N-glycan	MVSHHNLTTGATLINEQWLLTTAK	5	4	0	2	0	0	0	Hex5HexNAc4Fuc0NeuAc2NeuGc0
B	12593	12615/12620	43.72	HCD/EThcD	IQ-GPA	MS, MS/MS, RT	91.99	79.17	1.87	1221.8	4	3.01428		3.01428	4884.17	4884.16	0.004225	0.004225	0.86504	0.86504	MVSHHNLTTGATLINEQWLLTTAK	24	179	184		N/A	5	4	0	2	0			2222.78	Complex	Haptoglobin	P00738	1	329	N-glycan	MVSHHNLTTGATLINEQWLLTTAK	5	4	0	2	0	0	0	Hex5HexNAc4Fuc0NeuAc2NeuGc0
B	14288	14307/14311	48.91	HCD/EThcD	IQ-GPA	MS, MS/MS, RT	91.92	87.5	1.87	1221.8	4	3.01708		3.01708	4884.16	4884.16	0.005375	0.005375	1.1005	1.1005	MVSHHNLTTGATLINEQWLLTTAK	24	179	184		N/A	5	4	0	2	0			2222.78	Complex	Haptoglobin	P00738	1	330	N-glycan	MVSHHNLTTGATLINEQWLLTTAK	5	4	0	2	0	0	0	Hex5HexNAc4Fuc0NeuAc2NeuGc0
B	14923	14942/14945	50.85	HCD/EThcD	IQ-GPA	MS, MS/MS, RT	88.09	79.17	1.87	1221.8	4	2.00468		2.00468	4884.17	4884.16	0.004625	0.004625	0.946938	0.946938	MVSHHNLTTGATLINEQWLLTTAK	24	179	184		N/A	5	4	0	2	0			2222.78	Complex	Haptoglobin	P00738	1	331	N-glycan	MVSHHNLTTGATLINEQWLLTTAK	5	4	0	2	0	0	0	Hex5HexNAc4Fuc0NeuAc2NeuGc0
B	15096	15108/15113	51.37	HCD/EThcD	IQ-GPA	MS, MS/MS, RT	79.07	83.33	1.87	1221.8	4	1.00108		1.00108	4884.17	4884.16	0.008225	0.008225	1.68401	1.68401	MVSHHNLTTGATLINEQWLLTTAK	24	179	184		N/A	5	4	0	2	0			2222.78	Complex	Haptoglobin	P00738	1	332	N-glycan	MVSHHNLTTGATLINEQWLLTTAK	5	4	0	2	0	0	0	Hex5HexNAc4Fuc0NeuAc2NeuGc0
B	15412	15424/15429	52.34	HCD/EThcD	IQ-GPA	MS, MS/MS, RT	90.49	100	1.87	1221.8	4	2.00637		2.00637	4884.17	4884.16	0.003825	0.003825	0.783143	0.783143	MVSHHNLTTGATLINEQWLLTTAK	24	179	184		N/A	5	4	0	2	0			2222.78	Complex	Haptoglobin	P00738	1	333	N-glycan	MVSHHNLTTGATLINEQWLLTTAK	5	4	0	2	0	0	0	Hex5HexNAc4Fuc0NeuAc2NeuGc0
B	15776	15796/15803	53.47	HCD/EThcD	IQ-GPA	MS, MS/MS, RT	90.88	87.5	1.87	1221.8	4	2.00518		2.00518	4884.17	4884.16	0.005025	0.005025	1.02884	1.02884	MVSHHNLTTGATLINEQWLLTTAK	24	179	184		N/A	5	4	0	2	0			2222.78	Complex	Haptoglobin	P00738	1	334	N-glycan	MVSHHNLTTGATLINEQWLLTTAK	5	4	0	2	0	0	0	Hex5HexNAc4Fuc0NeuAc2NeuGc0
B	16164	16171/16175	54.72	HCD/EThcD	IQ-GPA	MS, MS/MS, RT	91.12	91.67	1.87	1221.8	4	3.01138		3.01138	4884.17	4884.16	0.001825	0.001825	0.373657	0.373657	MVSHHNLTTGATLINEQWLLTTAK	24	179	184		N/A	5	4	0	2	0			2222.78	Complex	Haptoglobin	P00738	1	335	N-glycan	MVSHHNLTTGATLINEQWLLTTAK	5	4	0	2	0	0	0	Hex5HexNAc4Fuc0NeuAc2NeuGc0
B	16955	16977/16980	57.2	HCD/EThcD	IQ-GPA	MS, MS/MS, RT	77.57	70.83	1.87	1221.79	4	2.02887		2.02887	4884.15	4884.16	0.011775	0.011775	2.41085	2.41085	MVSHHNLTTGATLINEQWLLTTAK	24	179	184		N/A	5	4	0	2	0			2222.78	Complex	Haptoglobin	P00738	1	336	N-glycan	MVSHHNLTTGATLINEQWLLTTAK	5	4	0	2	0	0	0	Hex5HexNAc4Fuc0NeuAc2NeuGc0
B	17113	17130/17133	57.7	HCD/EThcD	IQ-GPA	MS, MS/MS, RT	85.01	75	1.87	1221.8	4	2.00907		2.00907	4884.16	4884.16	0.006175	0.006175	1.26429	1.26429	MVSHHNLTTGATLINEQWLLTTAK	24	179	184		N/A	5	4	0	2	0			2222.78	Complex	Haptoglobin	P00738	1	337	N-glycan	MVSHHNLTTGATLINEQWLLTTAK	5	4	0	2	0	0	0	Hex5HexNAc4Fuc0NeuAc2NeuGc0
B	17491	17501/17507	58.9	HCD/EThcD	IQ-GPA	MS, MS/MS, RT	86.22	70.83	1.87	1221.8	4	3.00658		3.00658	4884.17	4884.16	0.004625	0.004625	0.946938	0.946938	MVSHHNLTTGATLINEQWLLTTAK	24	179	184		N/A	5	4	0	2	0			2222.78	Complex	Haptoglobin	P00738	1	338	N-glycan	MVSHHNLTTGATLINEQWLLTTAK	5	4	0	2	0	0	0	Hex5HexNAc4Fuc0NeuAc2NeuGc0
B	19798	19815/19818	66.11	HCD/EThcD	IQ-GPA	MS, MS/MS, RT	78.46	95.83	1.87	1221.8	4	2.00097		2.00097	4884.16	4884.16	0.005375	0.005375	1.1005	1.1005	MVSHHNLTTGATLINEQWLLTTAK	24	179	184		N/A	5	4	0	2	0			2222.78	Complex	Haptoglobin	P00738	1	339	N-glycan	MVSHHNLTTGATLINEQWLLTTAK	5	4	0	2	0	0	0	Hex5HexNAc4Fuc0NeuAc2NeuGc0
B	21252	21263/21267	70.63	HCD/EThcD	IQ-GPA	MS, MS/MS, RT	89.24	83.33	1.87	1221.8	4	1.99788		1.99788	4884.17	4884.16	0.007025	0.007025	1.43832	1.43832	MVSHHNLTTGATLINEQWLLTTAK	24	179	184		N/A	5	4	0	2	0			2222.78	Complex	Haptoglobin	P00738	1	340	N-glycan	MVSHHNLTTGATLINEQWLLTTAK	5	4	0	2	0	0	0	Hex5HexNAc4Fuc0NeuAc2NeuGc0
B	21539	21558/21561	71.53	HCD/EThcD	IQ-GPA	MS, MS/MS, RT	83.73	83.33	1.87	1221.8	4	1.99488		1.99488	4884.17	4884.16	0.009025	0.009025	1.84781	1.84781	MVSHHNLTTGATLINEQWLLTTAK	24	179	184		N/A	5	4	0	2	0			2222.78	Complex	Haptoglobin	P00738	1	341	N-glycan	MVSHHNLTTGATLINEQWLLTTAK	5	4	0	2	0	0	0	Hex5HexNAc4Fuc0NeuAc2NeuGc0
B	22161	22181/22184	73.46	HCD/EThcD	IQ-GPA	MS, MS/MS, RT	87.05	100	1.87	1221.8	4	3.02358		3.02358	4884.16	4884.16	0.006975	0.006975	1.42808	1.42808	MVSHHNLTTGATLINEQWLLTTAK	24	179	184		N/A	5	4	0	2	0			2222.78	Complex	Haptoglobin	P00738	1	342	N-glycan	MVSHHNLTTGATLINEQWLLTTAK	5	4	0	2	0	0	0	Hex5HexNAc4Fuc0NeuAc2NeuGc0
B	23042	23063/23067	76.22	HCD/EThcD	IQ-GPA	MS, MS/MS, RT	77.41	70.83	1.87	1221.8	4	2.99917		2.99917	4884.17	4884.16	0.001825	0.001825	0.373657	0.373657	MVSHHNLTTGATLINEQWLLTTAK	24	179	184		N/A	5	4	0	2	0			2222.78	Complex	Haptoglobin	P00738	1	343	N-glycan	MVSHHNLTTGATLINEQWLLTTAK	5	4	0	2	0	0	0	Hex5HexNAc4Fuc0NeuAc2NeuGc0
B	10881	10891/10895	38.69	HCD/EThcD	IQ-GPA	MS, MS/MS, RT	92.19	70.83	1.87	1313.08	4	2.00497		2.00497	5249.3	5249.3	0.002425	0.002425	0.461967	0.461967	MVSHHNLTTGATLINEQWLLTTAK	24	179	184		N/A	6	5	0	2	0			2587.92	Complex/Hybrid	Haptoglobin	P00738	1	344	N-glycan	MVSHHNLTTGATLINEQWLLTTAK	6	5	0	2	0	0	0	Hex6HexNAc5Fuc0NeuAc2NeuGc0
B	12745	12765/12766	44.17	HCD/EThcD	IQ-GPA	MS, MS/MS, RT	72.81	62.5	1.87	1051.76	3	1.00735		1.00735	3153.27	3153.27	0.00065	0.00065	0.206135	0.206135	NATVVWMK	8	361	361		N/A	5	4	0	2	0			2222.78	Complex	CD166 antigen	Q13740	1	345	N-glycan	NATVVWMK	5	4	0	2	0	0	0	Hex5HexNAc4Fuc0NeuAc2NeuGc0
B	5867	5880/5884	23.61	HCD/EThcD	IQ-GPA	MS, MS/MS, RT	76.67	75	1.87	774.044	4	1.00767		1.00767	3093.15	3093.15	0.001625	0.001625	0.525354	0.525354	NDTGYYTCSSSK	12	323	323	Cys (carbamidomethylation)	N/A	5	3	0	1	0			1728.61	Hybrid	Receptor-type tyrosine-protein kinase FLT3	P36888	1	346	N-glycan	NDTGYYTCSSSK	5	3	0	1	0	0	0	Hex5HexNAc3Fuc0NeuAc1NeuGc0
B	4283	4294/4299	18.92	HCD/EThcD	IQ-GPA	MS, MS/MS, RT	83.59	66.67	1.87	792.554	4	2.00718		2.00718	3167.19	3167.19	0.003625	0.003625	1.14455	1.14455	NDTGYYTCSSSK	12	323	323	Cys (carbamidomethylation)	N/A	6	4	0	0	0			1802.64	Hybrid	Receptor-type tyrosine-protein kinase FLT3	P36888	1	347	N-glycan	NDTGYYTCSSSK	6	4	0	0	0	0	0	Hex6HexNAc4Fuc0NeuAc0NeuGc0
B	11807	11814/11817	41.38	HCD/EThcD	IQ-GPA	MS, MS/MS, RT	75.04	75	1.87	1039.42	3	2.00565		2.00565	3116.24	3116.25	0.00085	0.00085	0.272764	0.272764	NGSLFAFR	8	169	169		N/A	5	4	0	2	0			2222.78	Complex	Vitronectin	P04004	1	348	N-glycan	NGSLFAFR	5	4	0	2	0	0	0	Hex5HexNAc4Fuc0NeuAc2NeuGc0
B	13559	13567/13571	46.64	HCD/EThcD	IQ-GPA	MS, MS/MS, RT	78.67	77.78	1.87	927.636	4	2.01028		2.01028	3707.52	3707.5	0.014625	0.014625	3.9447	3.9447	NGSVIVNSK	9	630	630		N/A	7	6	1	1	0			2808.01	Complex	Interphotoreceptor matrix proteoglycan 1	Q17R60	1	349	N-glycan	NGSVIVNSK	7	6	1	1	0	0	0	Hex7HexNAc6Fuc1NeuAc1NeuGc0
B	16033	16035/16038	54.29	HCD/EThcD	IQ-GPA	MS, MS/MS, RT	80.76	0	1.87	1333.54	3	2.01135		2.01135	3998.6	3998.6	0.00455	0.00455	1.1379	1.1379	NGSVIVNSK	9	630	630		N/A	7	6	1	2	0			3099.11	Complex	Interphotoreceptor matrix proteoglycan 1	Q17R60	1	350	N-glycan	NGSVIVNSK	7	6	1	2	0	0	0	Hex7HexNAc6Fuc1NeuAc2NeuGc0
B	7492	7503/7508	28.64	HCD/EThcD	IQ-GPA	MS, MS/MS, RT	82.05	92.31	1.87	935.627	4	3.00727		3.00727	3739.48	3739.48	0.005425	0.005425	1.45074	1.45074	NHSCSEGQISIFR	13	731	731	Cys (carbamidomethylation)	N/A	5	4	0	2	0			2222.78	Complex	Attractin	O75882	1	351	N-glycan	NHSCSEGQISIFR	5	4	0	2	0	0	0	Hex5HexNAc4Fuc0NeuAc2NeuGc0
B	5984	6006/6007	23.94	HCD/EThcD	IQ-GPA	MS, MS/MS, RT	94.6	76.92	1.87	1221.84	3	2.00435		2.00435	3663.51	3663.51	0.00405	0.00405	1.1055	1.1055	NLFLNHSENATAK	13	203	207		N/A	5	4	0	2	0			2222.78	Complex	Haptoglobin	P00738	1	352	N-glycan	NLFLNHSENATAK	5	4	0	2	0	0	0	Hex5HexNAc4Fuc0NeuAc2NeuGc0
B	5932	5946/5950	23.78	HCD/EThcD	IQ-GPA	MS, MS/MS, RT	86.54	123.08	1.87	916.634	4	2.00547		2.00547	3663.51	3663.51	0.004525	0.004525	1.23516	1.23516	NLFLNHSENATAK	13	203	207		N/A	5	4	0	2	0			2222.78	Complex	Haptoglobin	P00738	1	353	N-glycan	NLFLNHSENATAK	5	4	0	2	0	0	0	Hex5HexNAc4Fuc0NeuAc2NeuGc0
B	9324	9333/9338	34.11	HCD/EThcD	IQ-GPA	MS, MS/MS, RT	77.89	5.88	1.87	937.415	4	2.00857		2.00857	3746.64	3746.62	0.019525	0.019525	5.21137	5.21137	NLSVVEEEANAFVGQVK	17	724	724		N/A	5	4	0	1	0			1931.69	Complex/Hybrid	Protocadherin-15	Q96QU1	1	354	N-glycan	NLSVVEEEANAFVGQVK	5	4	0	1	0	0	0	Hex5HexNAc4Fuc0NeuAc1NeuGc0
B	10881	10894/10899	38.69	HCD/EThcD	IQ-GPA	MS, MS/MS, RT	77.53	11.76	1.87	1346.58	3	3.01085		3.01085	4037.73	4037.71	0.01635	0.01635	4.04932	4.04932	NLSVVEEEANAFVGQVK	17	724	724		N/A	5	4	0	2	0			2222.78	Complex	Protocadherin-15	Q96QU1	1	355	N-glycan	NLSVVEEEANAFVGQVK	5	4	0	2	0	0	0	Hex5HexNAc4Fuc0NeuAc2NeuGc0
B	10839	10843/10848	38.58	HCD/EThcD	IQ-GPA	MS, MS/MS, RT	71.11	35.29	1.87	1010.19	4	2.00947		2.00947	4037.73	4037.71	0.018825	0.018825	4.66229	4.66229	NLSVVEEEANAFVGQVK	17	724	724		N/A	5	4	0	2	0			2222.78	Complex	Protocadherin-15	Q96QU1	1	356	N-glycan	NLSVVEEEANAFVGQVK	5	4	0	2	0	0	0	Hex5HexNAc4Fuc0NeuAc2NeuGc0
B	2914	2919/2924	15.04	HCD/EThcD	IQ-GPA	MS, MS/MS, RT	73.37	6.67	1.87	866.373	4	1.00578		1.00578	3462.47	3462.47	0.001525	0.001525	0.440437	0.440437	NNLSSILPDFTESEK	15	343	344		N/A	5	4	1	0	0			1786.65	Complex/Hybrid	Klotho	Q9UEF7	1	357	N-glycan	NNLSSILPDFTESEK	5	4	1	0	0	0	0	Hex5HexNAc4Fuc1NeuAc0NeuGc0
B	21362	21365/21370	70.99	HCD/EThcD	IQ-GPA	MS, MS/MS, RT	74.87	10	1.87	1006.92	4	2.00697		2.00697	4024.64	4024.63	0.002925	0.002925	0.726774	0.726774	NVTALLMEAK	10	203	203		N/A	7	6	0	2	0			2953.05	Complex	Glutamate receptor ionotropic, NMDA 1	Q05586	1	358	N-glycan	NVTALLMEAK	7	6	0	2	0	0	0	Hex7HexNAc6Fuc0NeuAc2NeuGc0
B	9896	9906/9910	35.8	HCD/EThcD	IQ-GPA	MS, MS/MS, RT	80.52	15	1.87	1140.48	4	3.00847		3.00847	4558.9	4558.9	0.001025	0.001025	0.224835	0.224835	NYEQANATLNQYPPSINGGR	20	1698	1703		N/A	5	4	3	1	0			2369.86	Complex/Hybrid	Mucin-4	Q99102	1	359	N-glycan	NYEQANATLNQYPPSINGGR	5	4	3	1	0	0	0	Hex5HexNAc4Fuc3NeuAc1NeuGc0
B	12987	12990/12994	44.91	HCD/EThcD	IQ-GPA	MS, MS/MS, RT	87.93	93.33	1.87	1286.27	4	2.99907		2.99907	5142.04	5142.03	0.008825	0.008825	1.71625	1.71625	QDQCIYNTTYLNVQR	15	87	93	Cys (carbamidomethylation)	N/A	7	6	0	3	0			3244.14	Complex	Alpha-1-acid glycoprotein 1	P02763	1	360	N-glycan	QDQCIYNTTYLNVQR	7	6	0	3	0	0	0	Hex7HexNAc6Fuc0NeuAc3NeuGc0
B	17242	17266/17271	58.09	HCD/EThcD	IQ-GPA	MS, MS/MS, RT	75.18	86.67	1.87	1359.04	4	2.01217		2.01217	5433.12	5433.12	0.002575	0.002575	0.473945	0.473945	QDQCIYNTTYLNVQR	15	87	93	Cys (carbamidomethylation)	N/A	7	6	0	4	0			3535.24	Complex	Alpha-1-acid glycoprotein 1	P02763	1	361	N-glycan	QDQCIYNTTYLNVQR	7	6	0	4	0	0	0	Hex7HexNAc6Fuc0NeuAc4NeuGc0
B	18100	18119/18123	60.74	HCD/EThcD	IQ-GPA	MS, MS/MS, RT	88.31	60	1.87	1274.58	4	3.00367		3.00367	5095.31	5095.31	0.001325	0.001325	0.260043	0.260043	QLAHQSNSTNIFFSPVSIATAFAMLSLGTK	30	64	70		N/A	5	4	0	1	0			1931.69	Complex/Hybrid	Alpha-1-antitrypsin	P01009	1	362	N-glycan	QLAHQSNSTNIFFSPVSIATAFAMLSLGTK	5	4	0	1	0	0	0	Hex5HexNAc4Fuc0NeuAc1NeuGc0
B	20023	20033/20037	66.83	HCD/EThcD	IQ-GPA	MS, MS/MS, RT	80.95	73.33	1.87	1347.36	4	3.00697		3.00697	5386.41	5386.41	0.002725	0.002725	0.505903	0.505903	QLAHQSNSTNIFFSPVSIATAFAMLSLGTK	30	64	70		N/A	5	4	0	2	0			2222.78	Complex	Alpha-1-antitrypsin	P01009	1	363	N-glycan	QLAHQSNSTNIFFSPVSIATAFAMLSLGTK	5	4	0	2	0	0	0	Hex5HexNAc4Fuc0NeuAc2NeuGc0
B	20460	20477/20482	68.2	HCD/EThcD	IQ-GPA	MS, MS/MS, RT	77.22	53.33	1.87	1347.36	4	2.99717		2.99717	5386.41	5386.41	0.006725	0.006725	1.24851	1.24851	QLAHQSNSTNIFFSPVSIATAFAMLSLGTK	30	64	70		N/A	5	4	0	2	0			2222.78	Complex	Alpha-1-antitrypsin	P01009	1	364	N-glycan	QLAHQSNSTNIFFSPVSIATAFAMLSLGTK	5	4	0	2	0	0	0	Hex5HexNAc4Fuc0NeuAc2NeuGc0
B	20181	20182/20185	67.35	HCD/EThcD	IQ-GPA	MS, MS/MS, RT	89.46	113.33	1.87	1078.09	5	3.0174		3.0174	5386.41	5386.41	0.0012	0.0012	0.222783	0.222783	QLAHQSNSTNIFFSPVSIATAFAMLSLGTK	30	64	70		N/A	5	4	0	2	0			2222.78	Complex	Alpha-1-antitrypsin	P01009	1	365	N-glycan	QLAHQSNSTNIFFSPVSIATAFAMLSLGTK	5	4	0	2	0	0	0	Hex5HexNAc4Fuc0NeuAc2NeuGc0
B	16790	16803/16810	56.7	HCD/EThcD	IQ-GPA	MS, MS/MS, RT	71.44	6.67	1.87	1170.5	4	2.01027		2.01027	4678.97	4678.95	0.016825	0.016825	3.59589	3.59589	QLTLQWEPLGYNVTR	15	399	410		N/A	6	5	0	3	0			2879.01	Complex	Receptor-type tyrosine-protein phosphatase U	Q92729	1	366	N-glycan	QLTLQWEPLGYNVTR	6	5	0	3	0	0	0	Hex6HexNAc5Fuc0NeuAc3NeuGc0
B	16714	16717/16722	56.43	HCD/EThcD	IQ-GPA	MS, MS/MS, RT	71.06	26.67	1.87	965.812	5	2.0089		2.0089	4825.03	4825.01	0.0153	0.0153	3.17098	3.17098	QLTLQWEPLGYNVTR	15	399	410		N/A	6	5	1	3	0			3025.07	Complex	Receptor-type tyrosine-protein phosphatase U	Q92729	1	367	N-glycan	QLTLQWEPLGYNVTR	6	5	1	3	0	0	0	Hex6HexNAc5Fuc1NeuAc3NeuGc0
B	18561	18589/18590	62.22	HCD/EThcD	IQ-GPA	MS, MS/MS, RT	84.45	15.38	1.87	1222.17	3	1.00695		1.00695	3664.5	3664.5	0.00785	0.00785	2.14217	2.14217	QLVCNVTLGGENR	13	299	303	Cys (carbamidomethylation)	N/A	5	4	0	2	0			2222.78	Complex	Intercellular adhesion molecule 5	Q9UMF0	1	368	N-glycan	QLVCNVTLGGENR	5	4	0	2	0	0	0	Hex5HexNAc4Fuc0NeuAc2NeuGc0
B	19074	19095/19100	63.84	HCD/EThcD	IQ-GPA	MS, MS/MS, RT	85.58	15.38	1.87	1222.17	3	1.00455		1.00455	3664.49	3664.5	0.01085	0.01085	2.96084	2.96084	QLVCNVTLGGENR	13	299	303	Cys (carbamidomethylation)	N/A	5	4	0	2	0			2222.78	Complex	Intercellular adhesion molecule 5	Q9UMF0	1	369	N-glycan	QLVCNVTLGGENR	5	4	0	2	0	0	0	Hex5HexNAc4Fuc0NeuAc2NeuGc0
B	10212	10230/10231	36.73	HCD/EThcD	IQ-GPA	MS, MS/MS, RT	76.63	104.76	1.87	1107.96	4	2.00767		2.00767	4428.8	4428.8	0.001425	0.001425	0.321758	0.321758	QQQHLFGSNVTDCSGNFCLFR	21	622	630	Cys (carbamidomethylation)	N/A	5	4	0	1	0			1931.69	Complex/Hybrid	Serotransferrin	P02787	1	370	N-glycan	QQQHLFGSNVTDCSGNFCLFR	5	4	0	1	0	0	0	Hex5HexNAc4Fuc0NeuAc1NeuGc0
B	10275	10276/10279	36.91	HCD/EThcD	IQ-GPA	MS, MS/MS, RT	76.75	85.71	1.87	1107.96	4	4.00857		4.00857	4428.8	4428.8	0.001025	0.001025	0.23144	0.23144	QQQHLFGSNVTDCSGNFCLFR	21	622	630	Cys (carbamidomethylation)	N/A	5	4	0	1	0			1931.69	Complex/Hybrid	Serotransferrin	P02787	1	371	N-glycan	QQQHLFGSNVTDCSGNFCLFR	5	4	0	1	0	0	0	Hex5HexNAc4Fuc0NeuAc1NeuGc0
B	9727	9749/9754	35.32	HCD/EThcD	IQ-GPA	MS, MS/MS, RT	71.64	66.67	1.87	1180.73	4	2.01588		2.01588	4719.9	4719.9	0.005225	0.005225	1.10702	1.10702	QQQHLFGSNVTDCSGNFCLFR	21	622	630	Cys (carbamidomethylation)	N/A	5	4	0	2	0			2222.78	Complex	Serotransferrin	P02787	1	372	N-glycan	QQQHLFGSNVTDCSGNFCLFR	5	4	0	2	0	0	0	Hex5HexNAc4Fuc0NeuAc2NeuGc0
B	11807	11808/11811	41.38	HCD/EThcD	IQ-GPA	MS, MS/MS, RT	78.75	95.24	1.87	1180.73	4	3.00697		3.00697	4719.9	4719.9	0.002425	0.002425	0.513782	0.513782	QQQHLFGSNVTDCSGNFCLFR	21	622	630	Cys (carbamidomethylation)	N/A	5	4	0	2	0			2222.78	Complex	Serotransferrin	P02787	1	373	N-glycan	QQQHLFGSNVTDCSGNFCLFR	5	4	0	2	0	0	0	Hex5HexNAc4Fuc0NeuAc2NeuGc0
B	11711	11718/11720	41.12	HCD/EThcD	IQ-GPA	MS, MS/MS, RT	83.93	76.19	1.87	1217.24	4	3.00897		3.00897	4865.95	4865.95	0.000125	0.000125	0.0256887	0.0256887	QQQHLFGSNVTDCSGNFCLFR	21	622	630	Cys (carbamidomethylation)	N/A	5	4	1	2	0			2368.84	Complex	Serotransferrin	P02787	1	374	N-glycan	QQQHLFGSNVTDCSGNFCLFR	5	4	1	2	0	0	0	Hex5HexNAc4Fuc1NeuAc2NeuGc0
B	11783	11791/11797	41.31	HCD/EThcD	IQ-GPA	MS, MS/MS, RT	87.63	71.43	1.87	1217.24	4	0.993675		0.993675	4865.96	4865.95	0.001725	0.001725	0.354504	0.354504	QQQHLFGSNVTDCSGNFCLFR	21	622	630	Cys (carbamidomethylation)	N/A	5	4	1	2	0			2368.84	Complex	Serotransferrin	P02787	1	375	N-glycan	QQQHLFGSNVTDCSGNFCLFR	5	4	1	2	0	0	0	Hex5HexNAc4Fuc1NeuAc2NeuGc0
B	13538	13552/13557	46.58	HCD/EThcD	IQ-GPA	MS, MS/MS, RT	82.95	66.67	1.87	1381.3	4	1.99478		1.99478	5522.18	5522.18	0.002125	0.002125	0.384812	0.384812	QQQHLFGSNVTDCSGNFCLFR	21	622	630	Cys (carbamidomethylation)	N/A	6	5	1	3	0			3025.07	Complex	Serotransferrin	P02787	1	376	N-glycan	QQQHLFGSNVTDCSGNFCLFR	6	5	1	3	0	0	0	Hex6HexNAc5Fuc1NeuAc3NeuGc0
B	4471	4475/4478	19.45	HCD/EThcD	IQ-GPA	MS, MS/MS, RT	90.13	90.48	1.87	1128.19	4	2.00617		2.00617	4509.74	4509.74	0.000575	0.000575	0.127502	0.127502	SHEIWTHSCPQSPGNGTDASH	21	382	396	Cys (carbamidomethylation)	N/A	5	4	0	2	0			2222.78	Complex	Sex hormone-binding globulin	P04278	1	377	N-glycan	SHEIWTHSCPQSPGNGTDASH	5	4	0	2	0	0	0	Hex5HexNAc4Fuc0NeuAc2NeuGc0
B	17965	17986/17990	60.34	HCD/EThcD	IQ-GPA	MS, MS/MS, RT	83.02	80.77	1.87	1303.8	4	3.00517		3.00517	5212.2	5212.2	0.000825	0.000825	0.158283	0.158283	SIPACVPWSPYLFQPNDTCIVSGWGR	26	449	464	Cys (carbamidomethylation)	N/A	5	4	0	2	0			2222.78	Complex	Complement factor I	P05156	1	378	N-glycan	SIPACVPWSPYLFQPNDTCIVSGWGR	5	4	0	2	0	0	0	Hex5HexNAc4Fuc0NeuAc2NeuGc0
B	11872	11894/11897	41.58	HCD/EThcD	IQ-GPA	MS, MS/MS, RT	90.84	34.38	1.87	1332.58	4	3.01098		3.01098	5327.3	5327.3	0.000675	0.000675	0.126706	0.126706	SLGNVNFTVSAEALESQELCGTEVPSVPEHGR	32	864	869	Cys (carbamidomethylation)	N/A	5	4	0	1	0			1931.69	Complex/Hybrid	Alpha-2-macroglobulin	P01023	1	379	N-glycan	SLGNVNFTVSAEALESQELCGTEVPSVPEHGR	5	4	0	1	0	0	0	Hex5HexNAc4Fuc0NeuAc1NeuGc0
B	11991	12011/12014	41.93	HCD/EThcD	IQ-GPA	MS, MS/MS, RT	85.74	34.38	1.87	1332.58	4	2.00977		2.00977	5327.3	5327.3	0.003875	0.003875	0.727385	0.727385	SLGNVNFTVSAEALESQELCGTEVPSVPEHGR	32	864	869	Cys (carbamidomethylation)	N/A	5	4	0	1	0			1931.69	Complex/Hybrid	Alpha-2-macroglobulin	P01023	1	380	N-glycan	SLGNVNFTVSAEALESQELCGTEVPSVPEHGR	5	4	0	1	0	0	0	Hex5HexNAc4Fuc0NeuAc1NeuGc0
B	11872	11885/11892	41.58	HCD/EThcD	IQ-GPA	MS, MS/MS, RT	92.07	31.25	1.87	1322.33	4	1.99997		1.99997	5286.29	5286.28	0.007125	0.007125	1.34783	1.34783	SLGNVNFTVSAEALESQELCGTEVPSVPEHGR	32	864	869	Cys (carbamidomethylation)	N/A	6	3	0	1	0			1890.66	Hybrid	Alpha-2-macroglobulin	P01023	1	381	N-glycan	SLGNVNFTVSAEALESQELCGTEVPSVPEHGR	6	3	0	1	0	0	0	Hex6HexNAc3Fuc0NeuAc1NeuGc0
B	11899	11901/11905	41.68	HCD/EThcD	IQ-GPA	MS, MS/MS, RT	92.07	25	1.87	1322.33	4	4.00367		4.00367	5286.29	5286.28	0.008325	0.008325	1.57483	1.57483	SLGNVNFTVSAEALESQELCGTEVPSVPEHGR	32	864	869	Cys (carbamidomethylation)	N/A	6	3	0	1	0			1890.66	Hybrid	Alpha-2-macroglobulin	P01023	1	382	N-glycan	SLGNVNFTVSAEALESQELCGTEVPSVPEHGR	6	3	0	1	0	0	0	Hex6HexNAc3Fuc0NeuAc1NeuGc0
B	13069	13081/13087	45.12	HCD/EThcD	IQ-GPA	MS, MS/MS, RT	91.24	9.38	1.87	1322.32	4	3.01807		3.01807	5286.27	5286.28	0.003675	0.003675	0.695196	0.695196	SLGNVNFTVSAEALESQELCGTEVPSVPEHGR	32	864	869	Cys (carbamidomethylation)	N/A	6	3	0	1	0			1890.66	Hybrid	Alpha-2-macroglobulin	P01023	1	383	N-glycan	SLGNVNFTVSAEALESQELCGTEVPSVPEHGR	6	3	0	1	0	0	0	Hex6HexNAc3Fuc0NeuAc1NeuGc0
B	14424	14443/14447	49.32	HCD/EThcD	IQ-GPA	MS, MS/MS, RT	84.6	15.62	1.87	1322.32	4	2.02278		2.02278	5286.27	5286.28	0.006875	0.006875	1.30054	1.30054	SLGNVNFTVSAEALESQELCGTEVPSVPEHGR	32	864	869	Cys (carbamidomethylation)	N/A	6	3	0	1	0			1890.66	Hybrid	Alpha-2-macroglobulin	P01023	1	384	N-glycan	SLGNVNFTVSAEALESQELCGTEVPSVPEHGR	6	3	0	1	0	0	0	Hex6HexNAc3Fuc0NeuAc1NeuGc0
B	17641	17649/17652	59.33	HCD/EThcD	IQ-GPA	MS, MS/MS, RT	78.53	110.53	1.87	1096.46	4	2.00357		2.00357	4382.83	4382.83	0.002425	0.002425	0.553295	0.553295	SLTFNETYQDISELVYGAK	19	183	187		N/A	5	4	0	2	0			2222.78	Complex	Antithrombin-III	P01008	1	385	N-glycan	SLTFNETYQDISELVYGAK	5	4	0	2	0	0	0	Hex5HexNAc4Fuc0NeuAc2NeuGc0
B	15518	15520/15523	52.69	HCD/EThcD	IQ-GPA	MS, MS/MS, RT	85.1	137.5	1.87	1031.94	4	2.01048		2.01048	4124.73	4124.73	0.000725	0.000725	0.175769	0.175769	SVQEIQATFFYFTPNK	16	58	72		N/A	5	4	0	2	0			2222.78	Complex	Alpha-1-acid glycoprotein 1,2	P02763,P19652	1	386	N-glycan	SVQEIQATFFYFTPNK	5	4	0	2	0	0	0	Hex5HexNAc4Fuc0NeuAc2NeuGc0
B	18246	18257/18261	61.19	HCD/EThcD	IQ-GPA	MS, MS/MS, RT	76.88	100	1.87	1195.99	4	2.01357		2.01357	4780.95	4780.95	0.007275	0.007275	1.52166	1.52166	SVQEIQATFFYFTPNK	16	58	72		N/A	6	5	0	3	0			2879.01	Complex	Alpha-1-acid glycoprotein 1,2	P02763,P19652	1	387	N-glycan	SVQEIQATFFYFTPNK	6	5	0	3	0	0	0	Hex6HexNAc5Fuc0NeuAc3NeuGc0
B	15121	15139/15144	51.45	HCD/EThcD	IQ-GPA	MS, MS/MS, RT	81.73	100	1.87	1214.5	4	2.19578		2.19578	4855	4854.99	0.005125	0.005125	1.05561	1.05561	SVQEIQATFFYFTPNK	16	58	72		N/A	7	6	0	2	0			2953.05	Complex	Alpha-1-acid glycoprotein 1,2	P02763,P19652	1	388	N-glycan	SVQEIQATFFYFTPNK	7	6	0	2	0	0	0	Hex7HexNAc6Fuc0NeuAc2NeuGc0
B	18154	18165/18172	60.92	HCD/EThcD	IQ-GPA	MS, MS/MS, RT	84.98	87.5	1.87	1287.28	4	3.00797		3.00797	5146.08	5146.09	0.001075	0.001075	0.208897	0.208897	SVQEIQATFFYFTPNK	16	58	72		N/A	7	6	0	3	0			3244.14	Complex	Alpha-1-acid glycoprotein 1,2	P02763,P19652	1	389	N-glycan	SVQEIQATFFYFTPNK	7	6	0	3	0	0	0	Hex7HexNAc6Fuc0NeuAc3NeuGc0
B	20928	20930/20933	69.64	HCD/EThcD	IQ-GPA	MS, MS/MS, RT	77.48	4.76	1.87	1169.99	4	-0.002125	NotMatch	0.002125	4676.94	4676.94	0.006875	0.006875	1.46998	1.46998	SYSIENVTSIANNFPDFSYFR	21	183	188		N/A	5	4	2	1	0			2223.8	Complex/Hybrid	Uncharacterized protein C21orf62	Q9NYP8	1	390	N-glycan	SYSIENVTSIANNFPDFSYFR	5	4	2	1	0	0	0	Hex5HexNAc4Fuc2NeuAc1NeuGc0
B	17412	17430/17434	58.66	HCD/EThcD	IQ-GPA	MS, MS/MS, RT	70.79	75	1.87	1269.27	4	2.01188		2.01188	5074.05	5074.06	0.003975	0.003975	0.783397	0.783397	TLNQSSDELQLSMGNAMFVK	20	125	127		N/A	6	5	0	3	0			2879.01	Complex	Alpha-1-antichymotrypsin	P01011	1	391	N-glycan	TLNQSSDELQLSMGNAMFVK	6	5	0	3	0	0	0	Hex6HexNAc5Fuc0NeuAc3NeuGc0
B	17518	17528/17531	58.98	HCD/EThcD	IQ-GPA	MS, MS/MS, RT	78.36	90	1.87	1269.27	4	3.00007		3.00007	5074.06	5074.06	0.001975	0.001975	0.389235	0.389235	TLNQSSDELQLSMGNAMFVK	20	125	127		N/A	6	5	0	3	0			2879.01	Complex	Alpha-1-antichymotrypsin	P01011	1	392	N-glycan	TLNQSSDELQLSMGNAMFVK	6	5	0	3	0	0	0	Hex6HexNAc5Fuc0NeuAc3NeuGc0
B	8020	8034/8039	30.21	HCD/EThcD	IQ-GPA	MS, MS/MS, RT	87.34	66.67	1.87	1211.88	3	1.01005		1.01005	3633.63	3633.64	0.00295	0.00295	0.811859	0.811859	TVLTPATNHMGNVTFTIPANR	21	74	85		N/A	6	2	0	0	0			1396.49	High Mannose	Complement C3	P01024	1	393	N-glycan	TVLTPATNHMGNVTFTIPANR	6	2	0	0	0	0	0	Hex6HexNAc2Fuc0NeuAc0NeuGc0
B	7897	7908/7912	29.89	HCD/EThcD	IQ-GPA	MS, MS/MS, RT	90.76	123.81	1.87	909.165	4	2.00938		2.00938	3633.64	3633.64	0.000825	0.000825	0.227045	0.227045	TVLTPATNHMGNVTFTIPANR	21	74	85		N/A	6	2	0	0	0			1396.49	High Mannose	Complement C3	P01024	1	394	N-glycan	TVLTPATNHMGNVTFTIPANR	6	2	0	0	0	0	0	Hex6HexNAc2Fuc0NeuAc0NeuGc0
B	15539	15550/15553	52.75	HCD/EThcD	IQ-GPA	MS, MS/MS, RT	74.1	6.25	1.87	1200.49	4	3.01307		3.01307	4798.94	4798.92	0.012025	0.012025	2.50577	2.50577	TVSCQVQNGSETVVQR	16	63	70	Cys (carbamidomethylation)	N/A	6	5	1	3	0			3025.07	Complex	Collagen alpha-1	Q96A83	1	395	N-glycan	TVSCQVQNGSETVVQR	6	5	1	3	0	0	0	Hex6HexNAc5Fuc1NeuAc3NeuGc0
B	14244	14253/14258	48.75	HCD/EThcD	IQ-GPA	MS, MS/MS, RT	83.87	0	1.87	1271.53	4	3.02768		3.02768	5083.11	5083.13	0.017775	0.017775	3.49686	3.49686	TVVPLNGSVSFSTSLEAGSDVR	22	1558	1563		N/A	6	5	0	3	0			2879.01	Complex	Polycystin-1	P98161	1	396	N-glycan	TVVPLNGSVSFSTSLEAGSDVR	6	5	0	3	0	0	0	Hex6HexNAc5Fuc0NeuAc3NeuGc0
B	5894	5905/5910	23.69	HCD/EThcD	IQ-GPA	MS, MS/MS, RT	71.86	50	1.87	866.339	4	2.00607		2.00607	3462.33	3462.33	0.003725	0.003725	1.07587	1.07587	TWANYSECVK	10	163	166	Cys (carbamidomethylation)	N/A	5	4	0	2	0			2222.78	Complex	Parathyroid hormone/parathyroid hormone-related peptide receptor	Q03431	1	397	N-glycan	TWANYSECVK	5	4	0	2	0	0	0	Hex5HexNAc4Fuc0NeuAc2NeuGc0
B	7154	7164/7167	27.57	HCD/EThcD	IQ-GPA	MS, MS/MS, RT	83.37	133.33	1.87	851.141	4	1.00687		1.00687	3401.54	3401.54	0.000525	0.000525	0.154342	0.154342	VFHIHNESWVLLTPK	15	423	428		N/A	6	3	0	0	0			1599.57	Hybrid	Attractin	O75882	1	398	N-glycan	VFHIHNESWVLLTPK	6	3	0	0	0	0	0	Hex6HexNAc3Fuc0NeuAc0NeuGc0
B	6267	6280/6285	24.82	HCD/EThcD	IQ-GPA	MS, MS/MS, RT	83.86	6.25	1.87	1148.74	4	2.00797		2.00797	4591.93	4591.93	0.000175	0.000175	0.0381103	0.0381103	VIDLWDLAQSANLTDK	16	257	268		N/A	7	6	1	1	0			2808.01	Complex	Alpha-2-macroglobulin receptor-associated protein	P30533	1	399	N-glycan	VIDLWDLAQSANLTDK	7	6	1	1	0	0	0	Hex7HexNAc6Fuc1NeuAc1NeuGc0
B	14767	14771/14776	50.36	HCD/EThcD	IQ-GPA	MS, MS/MS, RT	81.52	115.79	1.87	1077.22	4	2.01287		2.01287	4305.87	4305.86	0.001325	0.001325	0.30772	0.30772	VLSNNSDANLELINTWVAK	19	250	253		N/A	5	4	0	2	0			2222.78	Complex	Plasma protease C1 inhibitor	P05155	1	400	N-glycan	VLSNNSDANLELINTWVAK	5	4	0	2	0	0	0	Hex5HexNAc4Fuc0NeuAc2NeuGc0
B	3223	3226/3229	15.85	HCD/EThcD	IQ-GPA	MS, MS/MS, RT	82.47	37.5	1.87	870.878	4	0.996375		0.996375	3480.49	3480.47	0.019525	0.019525	5.60988	5.60988	VNDSVPFHLGWNSTER	16	239	240		N/A	5	4	0	0	0			1640.59	Complex/Hybrid	Myogenesis-regulating glycosidase	Q6NSJ0	1	401	N-glycan	VNDSVPFHLGWNSTER	5	4	0	0	0	0	0	Hex5HexNAc4Fuc0NeuAc0NeuGc0
B	17354	17374/17377	58.44	HCD/EThcD	IQ-GPA	MS, MS/MS, RT	84.3	94.74	1.87	1019.97	4	2.00827		2.00827	4076.86	4076.86	0.000725	0.000725	0.177833	0.177833	VSNQTLSLFFTVLQDVPVR	19	1422	1424		N/A	5	4	0	1	0			1931.69	Complex/Hybrid	Alpha-2-macroglobulin	P01023	1	402	N-glycan	VSNQTLSLFFTVLQDVPVR	5	4	0	1	0	0	0	Hex5HexNAc4Fuc0NeuAc1NeuGc0
B	19748	19759/19764	65.96	HCD/EThcD	IQ-GPA	MS, MS/MS, RT	88.71	78.95	1.87	1184.03	4	3.00887		3.00887	4733.09	4733.09	0.005925	0.005925	1.25183	1.25183	VSNQTLSLFFTVLQDVPVR	19	1422	1424		N/A	6	5	0	2	0			2587.92	Complex/Hybrid	Alpha-2-macroglobulin	P01023	1	403	N-glycan	VSNQTLSLFFTVLQDVPVR	6	5	0	2	0	0	0	Hex6HexNAc5Fuc0NeuAc2NeuGc0
B	19914	19917/19920	66.48	HCD/EThcD	IQ-GPA	MS, MS/MS, RT	85.46	68.42	1.87	1184.03	4	3.02317		3.02317	4733.09	4733.09	0.001925	0.001925	0.406711	0.406711	VSNQTLSLFFTVLQDVPVR	19	1422	1424		N/A	6	5	0	2	0			2587.92	Complex/Hybrid	Alpha-2-macroglobulin	P01023	1	404	N-glycan	VSNQTLSLFFTVLQDVPVR	6	5	0	2	0	0	0	Hex6HexNAc5Fuc0NeuAc2NeuGc0
B	23389	23399/23402	77.32	HCD/EThcD	IQ-GPA	MS, MS/MS, RT	90.33	68.42	1.87	1256.8	4	1.00667		1.00667	5024.18	5024.18	0.002125	0.002125	0.422955	0.422955	VSNQTLSLFFTVLQDVPVR	19	1422	1424		N/A	6	5	0	3	0			2879.01	Complex	Alpha-2-macroglobulin	P01023	1	405	N-glycan	VSNQTLSLFFTVLQDVPVR	6	5	0	3	0	0	0	Hex6HexNAc5Fuc0NeuAc3NeuGc0
B	16819	16822/16827	56.79	HCD/EThcD	IQ-GPA	MS, MS/MS, RT	71.68	22.73	1.87	1073.98	4	2.01828		2.01828	4292.89	4292.89	0.002075	0.002075	0.483358	0.483358	VTNISAVDVTCSISIPFLGEEK	22	425	427	Cys (carbamidomethylation)	N/A	5	4	0	1	0			1931.69	Complex/Hybrid	Butyrophilin-like protein 2	Q9UIR0	1	406	N-glycan	VTNISAVDVTCSISIPFLGEEK	5	4	0	1	0	0	0	Hex5HexNAc4Fuc0NeuAc1NeuGc0
B	19270	19280/19284	64.46	HCD/EThcD	IQ-GPA	MS, MS/MS, RT	72.7	4.55	1.87	1146.75	4	2.01278		2.01278	4583.98	4583.98	0.000675	0.000675	0.147252	0.147252	VTNISAVDVTCSISIPFLGEEK	22	425	427	Cys (carbamidomethylation)	N/A	5	4	0	2	0			2222.78	Complex	Butyrophilin-like protein 2	Q9UIR0	1	407	N-glycan	VTNISAVDVTCSISIPFLGEEK	5	4	0	2	0	0	0	Hex5HexNAc4Fuc0NeuAc2NeuGc0
B	10866	10875/10877	38.65	HCD/EThcD	IQ-GPA	MS, MS/MS, RT	94.28	6.25	1.87	1115.19	3	0.00195		0.00195	3343.56	3343.56	0.00045	0.00045	0.134587	0.134587	VVLHPNYSQVDIGLIK	16	236	241		N/A	4	3	0	1	0			1566.56	Complex	Haptoglobin	P00738	1	408	N-glycan	VVLHPNYSQVDIGLIK	4	3	0	1	0	0	0	Hex4HexNAc3Fuc0NeuAc1NeuGc0
B	9437	9447/9453	34.45	HCD/EThcD	IQ-GPA	MS, MS/MS, RT	72.46	68.75	1.87	1236.9	3	2.00375		2.00375	3708.69	3708.69	0.00145	0.00145	0.390974	0.390974	VVLHPNYSQVDIGLIK	16	236	241		N/A	5	4	0	1	0			1931.69	Complex/Hybrid	Haptoglobin	P00738	1	409	N-glycan	VVLHPNYSQVDIGLIK	5	4	0	1	0	0	0	Hex5HexNAc4Fuc0NeuAc1NeuGc0
B	9324	9332/9336	34.11	HCD/EThcD	IQ-GPA	MS, MS/MS, RT	90.69	118.75	1.87	927.928	4	2.00758		2.00758	3708.69	3708.69	0.002325	0.002325	0.626906	0.626906	VVLHPNYSQVDIGLIK	16	236	241		N/A	5	4	0	1	0			1931.69	Complex/Hybrid	Haptoglobin	P00738	1	410	N-glycan	VVLHPNYSQVDIGLIK	5	4	0	1	0	0	0	Hex5HexNAc4Fuc0NeuAc1NeuGc0
B	9418	9420/9424	34.4	HCD/EThcD	IQ-GPA	MS, MS/MS, RT	76.53	137.5	1.87	927.928	4	2.00738		2.00738	3708.69	3708.69	0.002325	0.002325	0.626906	0.626906	VVLHPNYSQVDIGLIK	16	236	241		N/A	5	4	0	1	0			1931.69	Complex/Hybrid	Haptoglobin	P00738	1	411	N-glycan	VVLHPNYSQVDIGLIK	5	4	0	1	0	0	0	Hex5HexNAc4Fuc0NeuAc1NeuGc0
B	10866	10876/10879	38.65	HCD/EThcD	IQ-GPA	MS, MS/MS, RT	95.55	87.5	1.87	1333.93	3	2.00455		2.00455	3999.79	3999.78	0.00275	0.00275	0.687537	0.687537	VVLHPNYSQVDIGLIK	16	236	241		N/A	5	4	0	2	0			2222.78	Complex	Haptoglobin	P00738	1	412	N-glycan	VVLHPNYSQVDIGLIK	5	4	0	2	0	0	0	Hex5HexNAc4Fuc0NeuAc2NeuGc0
B	10839	10842/10846	38.58	HCD/EThcD	IQ-GPA	MS, MS/MS, RT	93.27	137.5	1.87	1000.7	4	2.00758		2.00758	3999.79	3999.78	0.001725	0.001725	0.431273	0.431273	VVLHPNYSQVDIGLIK	16	236	241		N/A	5	4	0	2	0			2222.78	Complex	Haptoglobin	P00738	1	413	N-glycan	VVLHPNYSQVDIGLIK	5	4	0	2	0	0	0	Hex5HexNAc4Fuc0NeuAc2NeuGc0
B	11203	11205/11209	39.62	HCD/EThcD	IQ-GPA	MS, MS/MS, RT	90.14	125	1.87	1000.7	4	2.00617		2.00617	3999.79	3999.78	0.003325	0.003325	0.831295	0.831295	VVLHPNYSQVDIGLIK	16	236	241		N/A	5	4	0	2	0			2222.78	Complex	Haptoglobin	P00738	1	414	N-glycan	VVLHPNYSQVDIGLIK	5	4	0	2	0	0	0	Hex5HexNAc4Fuc0NeuAc2NeuGc0
B	10726	10733/10736	38.26	HCD/EThcD	IQ-GPA	MS, MS/MS, RT	94.61	100	1.87	1091.98	4	2.00648		2.00648	4364.92	4364.92	0.000725	0.000725	0.166097	0.166097	VVLHPNYSQVDIGLIK	16	236	241		N/A	6	5	0	2	0			2587.92	Complex/Hybrid	Haptoglobin	P00738	1	415	N-glycan	VVLHPNYSQVDIGLIK	6	5	0	2	0	0	0	Hex6HexNAc5Fuc0NeuAc2NeuGc0
B	10901	10903/10907	38.75	HCD/EThcD	IQ-GPA	MS, MS/MS, RT	84.2	112.5	1.87	1091.98	4	0.997675		0.997675	4364.92	4364.92	0.000725	0.000725	0.166097	0.166097	VVLHPNYSQVDIGLIK	16	236	241		N/A	6	5	0	2	0			2587.92	Complex/Hybrid	Haptoglobin	P00738	1	416	N-glycan	VVLHPNYSQVDIGLIK	6	5	0	2	0	0	0	Hex6HexNAc5Fuc0NeuAc2NeuGc0
B	12593	12604/12611	43.72	HCD/EThcD	IQ-GPA	MS, MS/MS, RT	96.27	81.25	1.87	1164.76	4	2.00468		2.00468	4656.02	4656.01	0.005725	0.005725	1.22959	1.22959	VVLHPNYSQVDIGLIK	16	236	241		N/A	6	5	0	3	0			2879.01	Complex	Haptoglobin	P00738	1	417	N-glycan	VVLHPNYSQVDIGLIK	6	5	0	3	0	0	0	Hex6HexNAc5Fuc0NeuAc3NeuGc0
B	12768	12775/12780	44.24	HCD/EThcD	IQ-GPA	MS, MS/MS, RT	85.08	75	1.87	1164.76	4	1.99287		1.99287	4656.02	4656.01	0.009725	0.009725	2.0887	2.0887	VVLHPNYSQVDIGLIK	16	236	241		N/A	6	5	0	3	0			2879.01	Complex	Haptoglobin	P00738	1	418	N-glycan	VVLHPNYSQVDIGLIK	6	5	0	3	0	0	0	Hex6HexNAc5Fuc0NeuAc3NeuGc0
B	12939	12944/12948	44.77	HCD/EThcD	IQ-GPA	MS, MS/MS, RT	70.38	81.25	1.87	1164.76	4	3.01097		3.01097	4656.01	4656.01	0.003475	0.003475	0.746347	0.746347	VVLHPNYSQVDIGLIK	16	236	241		N/A	6	5	0	3	0			2879.01	Complex	Haptoglobin	P00738	1	419	N-glycan	VVLHPNYSQVDIGLIK	6	5	0	3	0	0	0	Hex6HexNAc5Fuc0NeuAc3NeuGc0
B	12570	12589/12591	43.65	HCD/EThcD	IQ-GPA	MS, MS/MS, RT	94.96	62.5	1.87	1201.27	4	-0.011025	NotMatch	0.011025	4802.07	4802.07	0.001875	0.001875	0.390457	0.390457	VVLHPNYSQVDIGLIK	16	236	241		N/A	6	5	1	3	0			3025.07	Complex	Haptoglobin	P00738	1	420	N-glycan	VVLHPNYSQVDIGLIK	6	5	1	3	0	0	0	Hex6HexNAc5Fuc1NeuAc3NeuGc0
B	12701	12711/12714	44.04	HCD/EThcD	IQ-GPA	MS, MS/MS, RT	93.06	87.5	1.87	1201.27	4	3.00248		3.00248	4802.08	4802.07	0.006125	0.006125	1.27549	1.27549	VVLHPNYSQVDIGLIK	16	236	241		N/A	6	5	1	3	0			3025.07	Complex	Haptoglobin	P00738	1	421	N-glycan	VVLHPNYSQVDIGLIK	6	5	1	3	0	0	0	Hex6HexNAc5Fuc1NeuAc3NeuGc0
B	12374	12384/12388	43.06	HCD/EThcD	IQ-GPA	MS, MS/MS, RT	81.82	75	1.87	1256.04	4	1.01487		1.01487	5021.14	5021.14	0.000475	0.000475	0.0946	0.0946	VVLHPNYSQVDIGLIK	16	236	241		N/A	7	6	0	3	0			3244.14	Complex	Haptoglobin	P00738	1	422	N-glycan	VVLHPNYSQVDIGLIK	7	6	0	3	0	0	0	Hex7HexNAc6Fuc0NeuAc3NeuGc0
B	12547	12559/12564	43.59	HCD/EThcD	IQ-GPA	MS, MS/MS, RT	96.73	68.75	1.87	1256.04	4	3.01148		3.01148	5021.14	5021.14	0.000475	0.000475	0.0946	0.0946	VVLHPNYSQVDIGLIK	16	236	241		N/A	7	6	0	3	0			3244.14	Complex	Haptoglobin	P00738	1	423	N-glycan	VVLHPNYSQVDIGLIK	7	6	0	3	0	0	0	Hex7HexNAc6Fuc0NeuAc3NeuGc0
B	14975	14996/15000	51.02	HCD/EThcD	IQ-GPA	MS, MS/MS, RT	93.33	75	1.87	1328.81	4	2.01688		2.01688	5312.24	5312.24	0.003175	0.003175	0.597676	0.597676	VVLHPNYSQVDIGLIK	16	236	241		N/A	7	6	0	4	0			3535.24	Complex	Haptoglobin	P00738	1	424	N-glycan	VVLHPNYSQVDIGLIK	7	6	0	4	0	0	0	Hex7HexNAc6Fuc0NeuAc4NeuGc0
B	6557	6580/6584	25.71	HCD/EThcD	IQ-GPA	MS, MS/MS, RT	83.57	104.76	1.87	1113	4	2.00438		2.00438	4448.97	4448.96	0.008625	0.008625	1.93866	1.93866	VYIHPFHLVIHNESTCEQLAK	21	36	47	Cys (carbamidomethylation)	N/A	5	4	0	1	0			1931.69	Complex/Hybrid	Angiotensinogen	P01019	1	425	N-glycan	VYIHPFHLVIHNESTCEQLAK	5	4	0	1	0	0	0	Hex5HexNAc4Fuc0NeuAc1NeuGc0
B	15889	15900/15903	53.82	HCD/EThcD	IQ-GPA	MS, MS/MS, RT	74.03	6.67	1.87	1243.84	3	2.01355		2.01355	3729.52	3729.53	0.00765	0.00765	2.0512	2.0512	VYVNGTLSTSDPSGK	15	182	185		N/A	5	4	0	2	0			2222.78	Complex	Adhesion G-protein coupled receptor D1	Q6QNK2	1	426	N-glycan	VYVNGTLSTSDPSGK	5	4	0	2	0	0	0	Hex5HexNAc4Fuc0NeuAc2NeuGc0
B	9756	9762/9765	35.4	HCD/EThcD	IQ-GPA	MS, MS/MS, RT	78.93	75	1.87	848.363	4	1.00617		1.00617	3390.43	3390.41	0.014625	0.014625	4.31363	4.31363	YANITVDYLYNK	12	230	240		N/A	5	4	0	1	0			1931.69	Complex/Hybrid	Receptor-type tyrosine-protein phosphatase C	P08575	1	427	N-glycan	YANITVDYLYNK	5	4	0	1	0	0	0	Hex5HexNAc4Fuc0NeuAc1NeuGc0
B	12035	12037/12041	42.04	HCD/EThcD	IQ-GPA	MS, MS/MS, RT	81.35	58.33	1.87	921.138	4	3.00767		3.00767	3681.53	3681.51	0.017625	0.017625	4.78744	4.78744	YANITVDYLYNK	12	230	240		N/A	5	4	0	2	0			2222.78	Complex	Receptor-type tyrosine-protein phosphatase C	P08575	1	428	N-glycan	YANITVDYLYNK	5	4	0	2	0	0	0	Hex5HexNAc4Fuc0NeuAc2NeuGc0
B	12016	12027/12030	42	HCD/EThcD	IQ-GPA	MS, MS/MS, RT	73.42	41.67	1.87	1012.42	4	2.01098		2.01098	4046.65	4046.64	0.013425	0.013425	3.31757	3.31757	YANITVDYLYNK	12	230	240		N/A	6	5	0	2	0			2587.92	Complex/Hybrid	Receptor-type tyrosine-protein phosphatase C	P08575	1	429	N-glycan	YANITVDYLYNK	6	5	0	2	0	0	0	Hex6HexNAc5Fuc0NeuAc2NeuGc0
B	8324	8332/8336	31.12	HCD/EThcD	IQ-GPA	MS, MS/MS, RT	74.9	50	1.87	984.999	5	0.9974		0.9974	4920.96	4920.94	0.0187	0.0187	3.80008	3.80008	YHAAPCNSIYNISFEK	16	177	187	Cys (carbamidomethylation)	N/A	6	5	1	3	0			3025.07	Complex	Zona pellucida-binding protein 1	Q9BS86	1	430	N-glycan	YHAAPCNSIYNISFEK	6	5	1	3	0	0	0	Hex6HexNAc5Fuc1NeuAc3NeuGc0
B	3052	3056/3059	15.39	HCD/EThcD	IQ-GPA	MS, MS/MS, RT	72.12	7.69	1.87	957.156	4	2.00437		2.00437	3825.6	3825.59	0.015225	0.015225	3.97978	3.97978	YHIYENGTLQINR	13	471	476		N/A	5	4	0	2	0			2222.78	Complex	Neural cell adhesion molecule L1-like protein	O00533	1	431	N-glycan	YHIYENGTLQINR	5	4	0	2	0	0	0	Hex5HexNAc4Fuc0NeuAc2NeuGc0
B	13559	13562/13565	46.64	HCD/EThcD	IQ-GPA	MS, MS/MS, RT	83	81.25	1.87	918.15	4	-0.013825	NotMatch	0.013825	3669.58	3669.57	0.003525	0.003525	0.960602	0.960602	YLGNATAIFFLPDEGK	16	268	271		N/A	5	4	0	1	0			1931.69	Complex/Hybrid	Alpha-1-antitrypsin	P01009	1	432	N-glycan	YLGNATAIFFLPDEGK	5	4	0	1	0	0	0	Hex5HexNAc4Fuc0NeuAc1NeuGc0
B	16790	16814/16817	56.7	HCD/EThcD	IQ-GPA	MS, MS/MS, RT	91.41	62.5	1.87	1320.9	3	2.01305		2.01305	3960.67	3960.67	0.00295	0.00295	0.744824	0.744824	YLGNATAIFFLPDEGK	16	268	271		N/A	5	4	0	2	0			2222.78	Complex	Alpha-1-antitrypsin	P01009	1	433	N-glycan	YLGNATAIFFLPDEGK	5	4	0	2	0	0	0	Hex5HexNAc4Fuc0NeuAc2NeuGc0
B	16040	16041/16044	54.31	HCD/EThcD	IQ-GPA	MS, MS/MS, RT	89.72	125	1.87	990.924	4	2.00617		2.00617	3960.67	3960.67	0.003325	0.003325	0.839505	0.839505	YLGNATAIFFLPDEGK	16	268	271		N/A	5	4	0	2	0			2222.78	Complex	Alpha-1-antitrypsin	P01009	1	434	N-glycan	YLGNATAIFFLPDEGK	5	4	0	2	0	0	0	Hex5HexNAc4Fuc0NeuAc2NeuGc0
B	23497	23501/23506	77.67	HCD/EThcD	IQ-GPA	MS, MS/MS, RT	71.2	5.26	1.87	1266.29	4	2.00357		2.00357	5062.13	5062.12	0.005225	0.005225	1.03218	1.03218	YNEVNITYSPSGLVTFIQR	19	1838	1842		N/A	6	5	0	3	0			2879.01	Complex	Teneurin-1	Q9UKZ4	1	435	N-glycan	YNEVNITYSPSGLVTFIQR	6	5	0	3	0	0	0	Hex6HexNAc5Fuc0NeuAc3NeuGc0
B	5193	5197/5201	21.58	HCD/EThcD	IQ-GPA	MS, MS/MS, RT	86	86.96	1.87	925.795	5	2.0049		2.0049	4624.94	4624.94	0.0047	0.0047	1.01623	1.01623	YPHKPEINSTTHPGADLQENFCR	23	136	143	Cys (carbamidomethylation)	N/A	5	4	0	1	0			1931.69	Complex/Hybrid	Prothrombin	P00734	1	436	N-glycan	YPHKPEINSTTHPGADLQENFCR	5	4	0	1	0	0	0	Hex5HexNAc4Fuc0NeuAc1NeuGc0
B	21510	21513/21518	71.44	HCD/EThcD	IQ-GPA	MS, MS/MS, RT	73.35	56.25	1.87	1318.28	4	1.00428		1.00428	5270.11	5270.11	0.002225	0.002225	0.422192	0.422192	YTGNASALFILPDQDK	16	268	271		N/A	7	6	0	4	0			3535.24	Complex	Alpha-1-antichymotrypsin	P01011	1	437	N-glycan	YTGNASALFILPDQDK	7	6	0	4	0	0	0	Hex7HexNAc6Fuc0NeuAc4NeuGc0
B	23317	23337/23341	77.09	HCD/EThcD	IQ-GPA	MS, MS/MS, RT	80.77	50	1.87	1354.8	4	3.01908		3.01908	5416.16	5416.17	0.001675	0.001675	0.309259	0.309259	YTGNASALFILPDQDK	16	268	271		N/A	7	6	1	4	0			3681.3	Complex	Alpha-1-antichymotrypsin	P01011	1	438	N-glycan	YTGNASALFILPDQDK	7	6	1	4	0	0	0	Hex7HexNAc6Fuc1NeuAc4NeuGc0
B	4045	4047/4050	18.22	HCD/EThcD	IQ-GPA	MS, MS/MS, RT	77.42	7.69	1.87	996.672	4	2.00297		2.00297	3983.66	3983.67	0.004175	0.004175	1.04803	1.04803	YTNYSIQVLAFTR	13	1158	1160		N/A	5	5	0	2	0			2425.86	Complex	Down syndrome cell adhesion molecule	O60469	1	439	N-glycan	YTNYSIQVLAFTR	5	5	0	2	0	0	0	Hex5HexNAc5Fuc0NeuAc2NeuGc0
B	2389	2398/2403	13.52	HCD/EThcD	IQ-GPA	MS, MS/MS, RT	93.71	N/A	5.5	1267.88	5	4.0202		4.0202	6335.37	6335.38	0.0075	0.0075	1.18383	1.18383	NGTGHGNSTHHGPEYMR	17	240	240, 246		N/A	11	9	0	3	0			4501.59	Complex	Hemopexin	P02790	1	440	N-glycan	NGTGHGNSTHHGPEYMR	11	9	0	3	0	0	0	Hex11HexNAc9Fuc0NeuAc3NeuGc0
B	6342	6344/6348	25.07	HCD/EThcD	IQ-GPA	MS, MS/MS, RT	93.36	N/A	5.5	1189.27	5	2.0132		2.0132	5942.32	5942.32	0.0049	0.0049	0.824594	0.824594	NLFLNHSENATAK	13	203	207, 211		N/A	11	9	0	3	0			4501.59	Complex	Haptoglobin	P00738	1	441	N-glycan	NLFLNHSENATAK	11	9	0	3	0	0	0	Hex11HexNAc9Fuc0NeuAc3NeuGc0
B	11094	11095/11098	39.32	HCD/EThcD	IQ-GPA	MS, MS/MS, RT	93.82	N/A	5.5	1305.71	5	3.0064		3.0064	6524.51	6524.51	0.0075	0.0075	1.14951	1.14951	NLFLNHSENATAK	13	203	207, 211		N/A	11	9	0	5	0			5083.78	Complex	Haptoglobin	P00738	1	442	N-glycan	NLFLNHSENATAK	11	9	0	5	0	0	0	Hex11HexNAc9Fuc0NeuAc5NeuGc0
B	11384	11386/11390	40.17	HCD/EThcD	IQ-GPA	MS, MS/MS, RT	84.79	N/A	5.5	1305.71	5	4.0134		4.0134	6524.51	6524.51	0.0075	0.0075	1.14951	1.14951	NLFLNHSENATAK	13	203	207, 211		N/A	11	9	0	5	0			5083.78	Complex	Haptoglobin	P00738	1	443	N-glycan	NLFLNHSENATAK	11	9	0	5	0	0	0	Hex11HexNAc9Fuc0NeuAc5NeuGc0
B	11184	11186/11189	39.58	HCD/EThcD	IQ-GPA	MS, MS/MS, RT	81.83	N/A	5.5	1378.74	5	3.0101		3.0101	6889.64	6889.64	0.0058	0.0058	0.841844	0.841844	NLFLNHSENATAK	13	203	207 or 211		N/A	12	10	0	5	0			5448.92	Complex	Haptoglobin	P00738	1	444	N-glycan	NLFLNHSENATAK	12	10	0	5	0	0	0	Hex12HexNAc10Fuc0NeuAc5NeuGc0
B	3714	3720	17.28	HCD	IQ-GPA	MS, MS/MS, RT	93.34	0	1.87	770.869	4	2.00637		2.00637	3080.45	3080.45	0.000475	0.000475	0.154198	0.154198	TPLPPTSAHGNVAEGETKPDPDVTER	26	24	24 or 29		N/A	1	1	0	0	0			383.142	OGlycan	Hemopexin	P02790	1	445	O-glycan	TPLPPTSAHGNVAEGETKPDPDVTER	1	1	0	0	0	0	0	Hex1HexNAc1Fuc0NeuAc0NeuGc0
B	4514	4517	19.57	HCD	IQ-GPA	MS, MS/MS, RT	92.24	0	1.87	843.644	4	1.99928		1.99928	3371.55	3371.55	0.004925	0.004925	1.46075	1.46075	TPLPPTSAHGNVAEGETKPDPDVTER	26	24	24 or 29		N/A	1	1	0	1	0			674.238	OGlycan	Hemopexin	P02790	1	446	O-glycan	TPLPPTSAHGNVAEGETKPDPDVTER	1	1	0	1	0	0	0	Hex1HexNAc1Fuc0NeuAc1NeuGc0
B	4804	4810	20.4	HCD	IQ-GPA	MS, MS/MS, RT	95.12	0	1.87	843.644	4	1.00437		1.00437	3371.55	3371.55	0.003325	0.003325	0.986193	0.986193	TPLPPTSAHGNVAEGETKPDPDVTER	26	24	24 or 29		N/A	1	1	0	1	0			674.238	OGlycan	Hemopexin	P02790	1	447	O-glycan	TPLPPTSAHGNVAEGETKPDPDVTER	1	1	0	1	0	0	0	Hex1HexNAc1Fuc0NeuAc1NeuGc0
B	3357	3365/3370	16.23	HCD/EThcD	IQ-GPA	MS, MS/MS, RT	87.31	50	1.87	862.153	4	1.99837		1.99837	3445.59	3445.59	0.003725	0.003725	1.08109	1.08109	TPLPPTSAHGNVAEGETKPDPDVTER	26	24	29		N/A	2	2	0	0	0			748.274	OGlycan	Hemopexin	P02790	1	448	O-glycan	TPLPPTSAHGNVAEGETKPDPDVTER	2	2	0	0	0	0	0	Hex2HexNAc2Fuc0NeuAc0NeuGc0
B	17042	17062/17063	57.47	HCD/EThcD	IQ-GPA	MS, MS/MS, RT	86.97	9.09	1.87	1371.89	4	2.99528		2.99528	5484.52	5484.51	0.012425	0.012425	2.26547	2.26547	APVDLLGVAHNNLMAMAQETGDNLYWGSVTGSQSNAVSPTPAPR	44	1205	1244		N/A	1	1	0	2	0			965.333	OGlycan	Complement C4-A	P0C0L4	1	449	O-glycan	APVDLLGVAHNNLMAMAQETGDNLYWGSVTGSQSNAVSPTPAPR	1	1	0	2	0	0	0	Hex1HexNAc1Fuc0NeuAc2NeuGc0
B		23411	78.383	EThcD	Protein Prospector	MS/MS	26	8.6e-08		1267.26	3	1		1	3798.76				1.6	1.6	DKVSNQTLSLFFTVLQDVPVR	21	1420	1423|1424		22.9659	2	3	1	1				1370.5	N- or O-linked (Ambigous entries counted as N-glycopeptides)	Alpha-2-macroglobulin	P01023	2	450	N-glycan	DKVSNQTLSLFFTVLQDVPVR	2	3	1	1	0	0	0	Hex2HexNAc3Fuc1NeuAc1NeuGc0
B		15061	52.267	EThcD	Protein Prospector	MS/MS	19	3.6e-05		1042.48	4	0		0	4166.9				-0.25	0.25	LSLHRPALEDLLLGSEANLTCTLT	24	127	141|146|148		0	1	1		4				1529.51	N- or O-linked (Ambigous entries counted as N-glycopeptides)	Immunoglobulin heavy constant alpha 1	P01876	2	451	N-glycan	LSLHRPALEDLLLGSEANLTCTLT	1	1	0	4	0	0	0	Hex1HexNAc1Fuc0NeuAc4NeuGc0
B		23612	79.033	EThcD	Protein Prospector	MS/MS	33.8	5.7e-11		1376.59	4	1		1	5502.35				0.58	0.58	VTISGVYDLGDVLEEMGIADLFTNQANFSR	30	304	326|330		38.9399	4	4	3	1				2189.8	N- or O-linked (Ambigous entries counted as N-glycopeptides)	Corticosteroid-binding globulin	P08185	2	452	N-glycan	VTISGVYDLGDVLEEMGIADLFTNQANFSR	4	4	3	1	0	0	0	Hex4HexNAc4Fuc3NeuAc1NeuGc0
B		23968	80.167	EThcD	Protein Prospector	MS/MS	19.9	1e-06		1371.1	4	1		1	5480.38				-1.2	1.2	VTISGVYDLGDVLEEMGIADLFTNQANFSR	30	304	326|330		16.9789	4	4	3	1				2189.8	N- or O-linked (Ambigous entries counted as N-glycopeptides)	Corticosteroid-binding globulin	P08185	2	453	N-glycan	VTISGVYDLGDVLEEMGIADLFTNQANFSR	4	4	3	1	0	0	0	Hex4HexNAc4Fuc3NeuAc1NeuGc0
B		7242	28.85	EThcD	Protein Prospector	MS/MS	25.1	2.5e-08		759.858	4	0		0	3036.41				1.2	1.2	VFHIHNESWVLLTPK	15	423	428		0	5	2						1216.42	N-linked	Attractin	O75882	2	454	N-glycan	VFHIHNESWVLLTPK	5	2	0	0	0	0	0	Hex5HexNAc2Fuc0NeuAc0NeuGc0
B		8414	32.417	EThcD	Protein Prospector	MS/MS	19.8	0.00021		842.889	4	0		0	3368.53				1	1	VFHIHNESWVLLTPK	15	423	428		0	4	3		1				1548.54	N-linked	Attractin	O75882	2	455	N-glycan	VFHIHNESWVLLTPK	4	3	0	1	0	0	0	Hex4HexNAc3Fuc0NeuAc1NeuGc0
B		7167	28.6	EThcD	Protein Prospector	MS/MS	40.9	7.8e-17		851.142	4	0		0	3401.55				1.5	1.5	VFHIHNESWVLLTPK	15	423	428		0	6	3						1581.55	N-linked	Attractin	O75882	2	456	N-glycan	VFHIHNESWVLLTPK	6	3	0	0	0	0	0	Hex6HexNAc3Fuc0NeuAc0NeuGc0
B		7508	29.683	EThcD	Protein Prospector	MS/MS	41.8	9.9e-14		935.626	4	0		0	3739.48				0.98	0.98	NHSCSEGQISIFR	13	731	731		0	5	4		2				2204.77	N-linked	Attractin	O75882	2	457	N-glycan	NHSCSEGQISIFR	5	4	0	2	0	0	0	Hex5HexNAc4Fuc0NeuAc2NeuGc0
B		14049	49.167	EThcD	Protein Prospector	MS/MS	29.5	4.8e-11		1287.28	4	1		1	5145.1				0.72	0.72	MPSQAPTGNFYPQPLLNSSMCLEDSR	26	1027	1043		0	5	4		2				2204.77	N-linked	Attractin	O75882	2	458	N-glycan	MPSQAPTGNFYPQPLLNSSMCLEDSR	5	4	0	2	0	0	0	Hex5HexNAc4Fuc0NeuAc2NeuGc0
B		14054	49.183	EThcD	Protein Prospector	MS/MS	25.1	3.5e-10		1297.02	4	1		1	5184.05				-4.3	4.3	MPSQAPTGNFYPQPLLNSSMCLEDSR	26	1027	1043		37.9559	5	4	2	1				2205.79	N-linked	Attractin	O75882	2	459	N-glycan	MPSQAPTGNFYPQPLLNSSMCLEDSR	5	4	2	1	0	0	0	Hex5HexNAc4Fuc2NeuAc1NeuGc0
B		6027	25.1	EThcD	Protein Prospector	MS/MS	22.9	6.7e-10		871.593	4	0		0	3483.35				1.4	1.4	YNWSFIHCPACQCNGHSK	18	1053	1054		16.9789	4	2	1					1200.43	N-linked	Attractin	O75882	2	460	N-glycan	YNWSFIHCPACQCNGHSK	4	2	1	0	0	0	0	Hex4HexNAc2Fuc1NeuAc0NeuGc0
B		3924	18.867	EThcD	Protein Prospector	MS/MS	13.8	9.7e-09		792.043	4	0		0	3165.15				-2.4	2.4	CENLTTGK	8	1080	1082		37.9559	5	4	1	2				2350.83	N-linked	Attractin	O75882	2	461	N-glycan	CENLTTGK	5	4	1	2	0	0	0	Hex5HexNAc4Fuc1NeuAc2NeuGc0
B		7639	30.1	EThcD	Protein Prospector	MS/MS	13.5	1.1e-05		1034.9	4	1		1	4135.56				-0.76	0.76	EHEGAIYPDNTTDFQR	16	129	138		37.9559	5	4		2				2204.77	N-linked	Ceruloplasmin	P00450	2	462	N-glycan	EHEGAIYPDNTTDFQR	5	4	0	2	0	0	0	Hex5HexNAc4Fuc0NeuAc2NeuGc0
B		8778	33.483	EThcD	Protein Prospector	MS/MS	49.8	1.4e-16		959.365	5	1		1	4791.79				-0.59	0.59	EHEGAIYPDNTTDFQR	16	129	138		37.9559	6	5		3				2861	N-linked	Ceruloplasmin	P00450	2	463	N-glycan	EHEGAIYPDNTTDFQR	6	5	0	3	0	0	0	Hex6HexNAc5Fuc0NeuAc3NeuGc0
B		8799	33.55	EThcD	Protein Prospector	MS/MS	40.8	1e-16		988.575	5	1		1	4937.84				-2	2	EHEGAIYPDNTTDFQR	16	129	138		37.9559	6	5	1	3				3007.06	N-linked	Ceruloplasmin	P00450	2	464	N-glycan	EHEGAIYPDNTTDFQR	6	5	1	3	0	0	0	Hex6HexNAc5Fuc1NeuAc3NeuGc0
B		8734	33.367	EThcD	Protein Prospector	MS/MS	15.6	1.9e-06		1017.99	5	0		0	5085.92				-2.1	2.1	EHEGAIYPDNTTDFQR	16	129	138		37.9559	8	7	1	1				3155.13	N-linked	Ceruloplasmin	P00450	2	465	N-glycan	EHEGAIYPDNTTDFQR	8	7	1	1	0	0	0	Hex8HexNAc7Fuc1NeuAc1NeuGc0
B		4971	21.9	EThcD	Protein Prospector	MS/MS	15.2	3.3e-05		824.557	4	0		0	3295.21				-1.1	1.1	FQVQECNK	8	352	358		37.9559	5	4		2				2204.77	N-linked	Ceruloplasmin	P00450	2	466	N-glycan	FQVQECNK	5	4	0	2	0	0	0	Hex5HexNAc4Fuc0NeuAc2NeuGc0
B		13188	46.5	EThcD	Protein Prospector	MS/MS	53.2	4.5e-22		971.385	4	0		0	3882.52				-0.52	0.52	AGLQAFFQVQECNK	14	346	358		37.9559	5	4		2				2204.77	N-linked	Ceruloplasmin	P00450	2	467	N-glycan	AGLQAFFQVQECNK	5	4	0	2	0	0	0	Hex5HexNAc4Fuc0NeuAc2NeuGc0
B		13397	47.15	EThcD	Protein Prospector	MS/MS	13	0.0002		962.399	4	1		1	3845.57				-3.5	3.5	AGLQAFFQVQECNK	14	346	358		0	5	4	2	1				2205.79	N-linked	Ceruloplasmin	P00450	2	468	N-glycan	AGLQAFFQVQECNK	5	4	2	1	0	0	0	Hex5HexNAc4Fuc2NeuAc1NeuGc0
B		16173	55.733	EThcD	Protein Prospector	MS/MS	24	6.3e-10		1126.2	4	1		1	4500.79				0.11	0.11	AGLQAFFQVQECNK	14	346	358		0	6	5		3				2861	N-linked	Ceruloplasmin	P00450	2	469	N-glycan	AGLQAFFQVQECNK	6	5	0	3	0	0	0	Hex6HexNAc5Fuc0NeuAc3NeuGc0
B		12509	44.483	EThcD	Protein Prospector	MS/MS	56.1	9.6e-16		1083.7	4	0		0	4331.77				0.62	0.62	ENLTAPGSDSAVFFEQGTTR	20	396	397		0	5	4		2				2204.77	N-linked	Ceruloplasmin	P00450	2	470	N-glycan	ENLTAPGSDSAVFFEQGTTR	5	4	0	2	0	0	0	Hex5HexNAc4Fuc0NeuAc2NeuGc0
B		12477	44.367	EThcD	Protein Prospector	MS/MS	28.3	3.1e-08		1084.2	4	1		1	4332.77				-3.3	3.3	ENLTAPGSDSAVFFEQGTTR	20	396	397		0	5	4	2	1				2205.79	N-linked	Ceruloplasmin	P00450	2	471	N-glycan	ENLTAPGSDSAVFFEQGTTR	5	4	2	1	0	0	0	Hex5HexNAc4Fuc2NeuAc1NeuGc0
B		6690	27.15	EThcD	Protein Prospector	MS/MS	15.6	0.00014		1186.72	5	1		1	5928.54				5.5	5.5	YAPSGIDIFTKENLTAPGSDSAVFFEQGTTR	31	385	397		21.9819	7	5	1	1				2586.92	N-linked	Ceruloplasmin	P00450	2	472	N-glycan	YAPSGIDIFTKENLTAPGSDSAVFFEQGTTR	7	5	1	1	0	0	0	Hex7HexNAc5Fuc1NeuAc1NeuGc0
B		5962	24.85	EThcD	Protein Prospector	MS/MS	50.8	6.9e-17		795.532	5	0		0	3973.63				-1.7	1.7	ELHHLQEQNVSNAFLDK	17	754	762		37.9559	5	4		1				1913.68	N-linked	Ceruloplasmin	P00450	2	473	N-glycan	ELHHLQEQNVSNAFLDK	5	4	0	1	0	0	0	Hex5HexNAc4Fuc0NeuAc1NeuGc0
B		6709	27.2	EThcD	Protein Prospector	MS/MS	38.8	4.1e-15		1057.7	4	0		0	4227.77				1.5	1.5	ELHHLQEQNVSNAFLDK	17	754	762		0.984	5	4		2				2204.77	N-linked	Ceruloplasmin	P00450	2	474	N-glycan	ELHHLQEQNVSNAFLDK	5	4	0	2	0	0	0	Hex5HexNAc4Fuc0NeuAc2NeuGc0
B		7069	28.3	EThcD	Protein Prospector	MS/MS	58.6	1.9e-19		1057.45	4	0		0	4226.78				1.3	1.3	ELHHLQEQNVSNAFLDK	17	754	762		0	5	4		2				2204.77	N-linked	Ceruloplasmin	P00450	2	475	N-glycan	ELHHLQEQNVSNAFLDK	5	4	0	2	0	0	0	Hex5HexNAc4Fuc0NeuAc2NeuGc0
B		6979	28.017	EThcD	Protein Prospector	MS/MS	54.4	9e-22		882.963	5	0		0	4410.79				-0.96	0.96	ELHHLQEQNVSNAFLDK	17	754	762		37.9559	5	4	1	2				2350.83	N-linked	Ceruloplasmin	P00450	2	476	N-glycan	ELHHLQEQNVSNAFLDK	5	4	1	2	0	0	0	Hex5HexNAc4Fuc1NeuAc2NeuGc0
B		7361	29.217	EThcD	Protein Prospector	MS/MS	37.8	3.8e-13		1094.21	4	0		0	4373.82				-7.9	7.9	ELHHLQEQNVSNAFLDK	17	754	762		0	5	4	3	1				2351.85	N-linked	Ceruloplasmin	P00450	2	477	N-glycan	ELHHLQEQNVSNAFLDK	5	4	3	1	0	0	0	Hex5HexNAc4Fuc3NeuAc1NeuGc0
B		6904	27.767	EThcD	Protein Prospector	MS/MS	31.5	4.2e-10		1185.25	4	0		0	4737.96				-0.93	0.93	ELHHLQEQNVSNAFLDK	17	754	762		0	6	5	1	2				2715.96	N-linked	Ceruloplasmin	P00450	2	478	N-glycan	ELHHLQEQNVSNAFLDK	6	5	1	2	0	0	0	Hex6HexNAc5Fuc1NeuAc2NeuGc0
B		8336	32.15	EThcD	Protein Prospector	MS/MS	57	1.1e-19		985.198	5	1		1	4920.95				-0.85	0.85	ELHHLQEQNVSNAFLDK	17	754	762		37.9559	6	5		3				2861	N-linked	Ceruloplasmin	P00450	2	479	N-glycan	ELHHLQEQNVSNAFLDK	6	5	0	3	0	0	0	Hex6HexNAc5Fuc0NeuAc3NeuGc0
B		8215	31.8	EThcD	Protein Prospector	MS/MS	49.2	2.1e-16		1014.41	5	1		1	5067				-2.3	2.3	ELHHLQEQNVSNAFLDK	17	754	762		37.9559	6	5	1	3				3007.06	N-linked	Ceruloplasmin	P00450	2	480	N-glycan	ELHHLQEQNVSNAFLDK	6	5	1	3	0	0	0	Hex6HexNAc5Fuc1NeuAc3NeuGc0
B		8338	32.15	EThcD	Protein Prospector	MS/MS	31.3	3.5e-07		989.991	5	0		0	4945.93				3	3	ELHHLQEQNVSNA	13	754	762		21.9819	9	6	1	2				3405.2	N-linked	Ceruloplasmin	P00450	2	481	N-glycan	ELHHLQEQNVSNA	9	6	1	2	0	0	0	Hex9HexNAc6Fuc1NeuAc2NeuGc0
B		5201	22.6	EThcD	Protein Prospector	MS/MS	75.2	3.5e-21		925.795	5	0		0	4624.95				1.3	1.3	YPHKPEINSTTHPGADLQENFCR	23	136	143		0	5	4		1				1913.68	N-linked	Prothrombin	P00734	2	482	N-glycan	YPHKPEINSTTHPGADLQENFCR	5	4	0	1	0	0	0	Hex5HexNAc4Fuc0NeuAc1NeuGc0
B		5147	22.433	EThcD	Protein Prospector	MS/MS	57.6	5.8e-18		955.209	5	1		1	4771.01				2.9	2.9	YPHKPEINSTTHPGADLQENFCR	23	136	143		0	5	4	1	1				2059.73	N-linked	Prothrombin	P00734	2	483	N-glycan	YPHKPEINSTTHPGADLQENFCR	5	4	1	1	0	0	0	Hex5HexNAc4Fuc1NeuAc1NeuGc0
B		5990	24.95	EThcD	Protein Prospector	MS/MS	67.2	1.8e-29		991.602	5	0		0	4953.98				-2.3	2.3	YPHKPEINSTTHPGADLQENFCR	23	136	143		37.9559	5	4		2				2204.77	N-linked	Prothrombin	P00734	2	484	N-glycan	YPHKPEINSTTHPGADLQENFCR	5	4	0	2	0	0	0	Hex5HexNAc4Fuc0NeuAc2NeuGc0
B		5992	24.967	EThcD	Protein Prospector	MS/MS	32.2	2.7e-12		1013.43	5	1		1	5062.09				0.24	0.24	YPHKPEINSTTHPGADLQENFCR	23	136	143		0	5	4	1	2				2350.83	N-linked	Prothrombin	P00734	2	485	N-glycan	YPHKPEINSTTHPGADLQENFCR	5	4	1	2	0	0	0	Hex5HexNAc4Fuc1NeuAc2NeuGc0
B		8806	33.567	EThcD	Protein Prospector	MS/MS	29	2.7e-08		793.82	4	0		0	3172.26				-0.84	0.84	NFTENDLLVR	10	416	416		37.9559	5	4		1				1913.68	N-linked	Prothrombin	P00734	2	486	N-glycan	NFTENDLLVR	5	4	0	1	0	0	0	Hex5HexNAc4Fuc0NeuAc1NeuGc0
B		11129	40.417	EThcD	Protein Prospector	MS/MS	29.7	2.7e-11		866.593	4	0		0	3463.35				-1.5	1.5	NFTENDLLVR	10	416	416		37.9559	5	4		2				2204.77	N-linked	Prothrombin	P00734	2	487	N-glycan	NFTENDLLVR	5	4	0	2	0	0	0	Hex5HexNAc4Fuc0NeuAc2NeuGc0
B		11047	40.183	EThcD	Protein Prospector	MS/MS	12.6	0.00016		1143.23	4	1		1	4568.88				3.7	3.7	PWDKNFTENDLLVR	14	412	416		15.9949	8	6		1				2805.99	N-linked	Prothrombin	P00734	2	488	N-glycan	PWDKNFTENDLLVR	8	6	0	1	0	0	0	Hex8HexNAc6Fuc0NeuAc1NeuGc0
B		8482	32.617	EThcD	Protein Prospector	MS/MS	56.5	2.3e-15		1076.25	4	0		0	4301.98				-7.9	7.9	QAKMVSHHNLTTGATLINEQWLLTTAK	27	176	184		-17.0265	2	2		2				1312.46	N-linked	Haptoglobin	P00738	2	489	N-glycan	QAKMVSHHNLTTGATLINEQWLLTTAK	2	2	0	2	0	0	0	Hex2HexNAc2Fuc0NeuAc2NeuGc0
B		9694	36.217	EThcD	Protein Prospector	MS/MS	21.6	9.6e-07		1057.74	4	0		0	4227.95				2	2	MVSHHNLTTGATLINEQWLLTTAK	24	179	184		0	4	3		1				1548.54	N-linked	Haptoglobin	P00738	2	490	N-glycan	MVSHHNLTTGATLINEQWLLTTAK	4	3	0	1	0	0	0	Hex4HexNAc3Fuc0NeuAc1NeuGc0
B		7850	30.75	EThcD	Protein Prospector	MS/MS	11.3	9.2e-06		1149.27	4	0		0	4594.08				-3.3	3.3	QAKMVSHHNLTTGATLINEQWLLTTAK	27	176	184		-16.0425	2	2		3				1603.55	N-linked	Haptoglobin	P00738	2	491	N-glycan	QAKMVSHHNLTTGATLINEQWLLTTAK	2	2	0	3	0	0	0	Hex2HexNAc2Fuc0NeuAc3NeuGc0
B		12678	44.967	EThcD	Protein Prospector	MS/MS	17	3.7e-05		1224.8	4	0		0	4896.17				-7.9	7.9	QAKMVSHHNLTTGATLINEQWLLTTAK	27	176	184		16.9789	6	3		1				1872.65	N-linked	Haptoglobin	P00738	2	492	N-glycan	QAKMVSHHNLTTGATLINEQWLLTTAK	6	3	0	1	0	0	0	Hex6HexNAc3Fuc0NeuAc1NeuGc0
B		8671	33.167	EThcD	Protein Prospector	MS/MS	25.5	1.3e-08		1157.02	4	0		0	4625.07				1.4	1.4	MVSHHNLTTGATLINEQWLLTTAK	24	179	184		15.9949	5	4		1				1913.68	N-linked	Haptoglobin	P00738	2	493	N-glycan	MVSHHNLTTGATLINEQWLLTTAK	5	4	0	1	0	0	0	Hex5HexNAc4Fuc0NeuAc1NeuGc0
B		8686	33.217	EThcD	Protein Prospector	MS/MS	53.6	3.8e-18		1153.02	4	0		0	4609.08				2.5	2.5	MVSHHNLTTGATLINEQWLLTTAK	24	179	184		15.9949	5	4		1				1913.68	N-linked	Haptoglobin	P00738	2	494	N-glycan	MVSHHNLTTGATLINEQWLLTTAK	5	4	0	1	0	0	0	Hex5HexNAc4Fuc0NeuAc1NeuGc0
B		9399	35.35	EThcD	Protein Prospector	MS/MS	66.4	6.7e-24		930.21	5	0		0	4647.02				0.19	0.19	MVSHHNLTTGATLINEQWLLTTAK	24	179	184		53.9508	5	4		1				1913.68	N-linked	Haptoglobin	P00738	2	495	N-glycan	MVSHHNLTTGATLINEQWLLTTAK	5	4	0	1	0	0	0	Hex5HexNAc4Fuc0NeuAc1NeuGc0
B		9549	35.767	EThcD	Protein Prospector	MS/MS	71.8	2.1e-25		927.011	5	0		0	4631.02				-0.2	0.2	MVSHHNLTTGATLINEQWLLTTAK	24	179	184		37.9559	5	4		1				1913.68	N-linked	Haptoglobin	P00738	2	496	N-glycan	MVSHHNLTTGATLINEQWLLTTAK	5	4	0	1	0	0	0	Hex5HexNAc4Fuc0NeuAc1NeuGc0
B		17775	60.75	EThcD	Protein Prospector	MS/MS	44.6	1.2e-14		1149.52	4	1		1	4594.06				2.7	2.7	MVSHHNLTTGATLINEQWLLTTAK	24	179	184		0.984	5	4		1				1913.68	N-linked	Haptoglobin	P00738	2	497	N-glycan	MVSHHNLTTGATLINEQWLLTTAK	5	4	0	1	0	0	0	Hex5HexNAc4Fuc0NeuAc1NeuGc0
B		8200	31.75	EThcD	Protein Prospector	MS/MS	55.2	3.9e-15		1163.28	4	0		0	4650.1				2.1	2.1	MVSHHNLTTGATLINEQWLLTTAK	24	179	184		15.9949	4	5		1				1954.7	N-linked	Haptoglobin	P00738	2	498	N-glycan	MVSHHNLTTGATLINEQWLLTTAK	4	5	0	1	0	0	0	Hex4HexNAc5Fuc0NeuAc1NeuGc0
B		9577	35.867	EThcD	Protein Prospector	MS/MS	49.5	2.7e-16		1185.53	4	0		0	4739.11				-2.8	2.8	MVSHHNLTTGATLINEQWLLTTAK	24	179	184		0	5	4	1	1				2059.73	N-linked	Haptoglobin	P00738	2	499	N-glycan	MVSHHNLTTGATLINEQWLLTTAK	5	4	1	1	0	0	0	Hex5HexNAc4Fuc1NeuAc1NeuGc0
B		8746	33.4	EThcD	Protein Prospector	MS/MS	14.5	0.00012		1157.27	4	1		1	4625.05				-1.9	1.9	VSHHNLTTGATLINEQWLLTTAK	23	180	184		0.984	6	4		1				2075.73	N-linked	Haptoglobin	P00738	2	500	N-glycan	VSHHNLTTGATLINEQWLLTTAK	6	4	0	1	0	0	0	Hex6HexNAc4Fuc0NeuAc1NeuGc0
B		10860	39.633	EThcD	Protein Prospector	MS/MS	13.8	7.7e-06		1214.29	4	1		1	4853.13				-3.9	3.9	MVSHHNLTTGATLINEQWLLTTAK	24	179	184		16.9789	4	6		1				2157.78	N-linked	Haptoglobin	P00738	2	501	N-glycan	MVSHHNLTTGATLINEQWLLTTAK	4	6	0	1	0	0	0	Hex4HexNAc6Fuc0NeuAc1NeuGc0
B		9805	36.533	EThcD	Protein Prospector	MS/MS	17.8	1.8e-06		1229.79	4	0		0	4916.14				-2.2	2.2	MVSHHNLTTGATLINEQWLLTTAK	24	179	184		15.9949	5	4		2				2204.77	N-linked	Haptoglobin	P00738	2	502	N-glycan	MVSHHNLTTGATLINEQWLLTTAK	5	4	0	2	0	0	0	Hex5HexNAc4Fuc0NeuAc2NeuGc0
B		10101	37.417	EThcD	Protein Prospector	MS/MS	47.5	1.6e-17		1225.79	4	0		0	4900.16				-0.37	0.37	MVSHHNLTTGATLINEQWLLTTAK	24	179	184		15.9949	5	4		2				2204.77	N-linked	Haptoglobin	P00738	2	503	N-glycan	MVSHHNLTTGATLINEQWLLTTAK	5	4	0	2	0	0	0	Hex5HexNAc4Fuc0NeuAc2NeuGc0
B		10699	39.167	EThcD	Protein Prospector	MS/MS	49	1.3e-16		1222.3	4	1		1	4885.16				2.8	2.8	MVSHHNLTTGATLINEQWLLTTAK	24	179	184		0.984	5	4		2				2204.77	N-linked	Haptoglobin	P00738	2	504	N-glycan	MVSHHNLTTGATLINEQWLLTTAK	5	4	0	2	0	0	0	Hex5HexNAc4Fuc0NeuAc2NeuGc0
B		10775	39.383	EThcD	Protein Prospector	MS/MS	57.5	1.9e-18		1226.05	4	1		1	4900.16				1	1	MVSHHNLTTGATLINEQWLLTTAK	24	179	184		15.9949	5	4		2				2204.77	N-linked	Haptoglobin	P00738	2	505	N-glycan	MVSHHNLTTGATLINEQWLLTTAK	5	4	0	2	0	0	0	Hex5HexNAc4Fuc0NeuAc2NeuGc0
B		12749	45.167	EThcD	Protein Prospector	MS/MS	46.3	2e-12		1108.25	4	0		0	4429.98				2.4	2.4	HNLTTGATLINEQWLLTTAK	20	183	184		0	5	4		2				2204.77	N-linked	Haptoglobin	P00738	2	506	N-glycan	HNLTTGATLINEQWLLTTAK	5	4	0	2	0	0	0	Hex5HexNAc4Fuc0NeuAc2NeuGc0
B		21267	71.7	EThcD	Protein Prospector	MS/MS	67.2	4.4e-24		1221.8	4	0		0	4884.17				0.2	0.2	MVSHHNLTTGATLINEQWLLTTAK	24	179	184		0	5	4		2				2204.77	N-linked	Haptoglobin	P00738	2	507	N-glycan	MVSHHNLTTGATLINEQWLLTTAK	5	4	0	2	0	0	0	Hex5HexNAc4Fuc0NeuAc2NeuGc0
B		10657	39.05	EThcD	Protein Prospector	MS/MS	26.4	8.6e-12		824.025	6	0		0	4939.12				-4.2	4.2	MVSHHNLTTGATLINEQWLLTTAK	24	179	184		53.9508	5	4	2	1				2205.79	N-linked	Haptoglobin	P00738	2	508	N-glycan	MVSHHNLTTGATLINEQWLLTTAK	5	4	2	1	0	0	0	Hex5HexNAc4Fuc2NeuAc1NeuGc0
B		11127	40.417	EThcD	Protein Prospector	MS/MS	38.8	3.4e-13		985.631	5	1		1	4923.12				-3.8	3.8	MVSHHNLTTGATLINEQWLLTTAK	24	179	184		37.9559	5	4	2	1				2205.79	N-linked	Haptoglobin	P00738	2	509	N-glycan	MVSHHNLTTGATLINEQWLLTTAK	5	4	2	1	0	0	0	Hex5HexNAc4Fuc2NeuAc1NeuGc0
B		13309	46.85	EThcD	Protein Prospector	MS/MS	10.2	0.00021		1226.3	4	1		1	4901.15				-0.77	0.77	MVSHHNLTTGATLINEQWLLTTAK	24	179	184		16.9789	5	4	2	1				2205.79	N-linked	Haptoglobin	P00738	2	510	N-glycan	MVSHHNLTTGATLINEQWLLTTAK	5	4	2	1	0	0	0	Hex5HexNAc4Fuc2NeuAc1NeuGc0
B		10281	37.933	EThcD	Protein Prospector	MS/MS	33.5	1.3e-09		1193.28	4	0		0	4770.1				-7.5	7.5	VSHHNLTTGATLINEQWLLTTAK	23	180	184		0	6	4	1	1				2221.79	N-linked	Haptoglobin	P00738	2	511	N-glycan	VSHHNLTTGATLINEQWLLTTAK	6	4	1	1	0	0	0	Hex6HexNAc4Fuc1NeuAc1NeuGc0
B		10646	39.033	EThcD	Protein Prospector	MS/MS	25.1	5.3e-08		1236.55	4	1		1	4942.17				-3.2	3.2	MVSHHNLTTGATLINEQWLLTTAK	24	179	184		16.9789	4	5	2	1				2246.82	N-linked	Haptoglobin	P00738	2	512	N-glycan	MVSHHNLTTGATLINEQWLLTTAK	4	5	2	1	0	0	0	Hex4HexNAc5Fuc2NeuAc1NeuGc0
B		11139	40.45	EThcD	Protein Prospector	MS/MS	14.7	5.9e-06		1232.8	4	1		1	4927.15				-7.8	7.8	MVSHHNLTTGATLINEQWLLTTAK	24	179	184		0.984	4	5	2	1				2246.82	N-linked	Haptoglobin	P00738	2	513	N-glycan	MVSHHNLTTGATLINEQWLLTTAK	4	5	2	1	0	0	0	Hex4HexNAc5Fuc2NeuAc1NeuGc0
B		11013	40.083	EThcD	Protein Prospector	MS/MS	22.8	4e-07		1236.55	4	0		0	4943.19				0.78	0.78	MVSHHNLTTGATLINEQWLLTTAK	24	179	184		0.984	5	5	1	1				2262.81	N-linked	Haptoglobin	P00738	2	514	N-glycan	MVSHHNLTTGATLINEQWLLTTAK	5	5	1	1	0	0	0	Hex5HexNAc5Fuc1NeuAc1NeuGc0
B		11436	41.3	EThcD	Protein Prospector	MS/MS	19.2	1.1e-07		1246.04	4	1		1	4980.14				-4.1	4.1	MVSHHNLTTGATLINEQWLLTTAK	24	179	184		37.9559	5	5	1	1				2262.81	N-linked	Haptoglobin	P00738	2	515	N-glycan	MVSHHNLTTGATLINEQWLLTTAK	5	5	1	1	0	0	0	Hex5HexNAc5Fuc1NeuAc1NeuGc0
B		9613	35.967	EThcD	Protein Prospector	MS/MS	20.5	1.9e-05		1240.56	4	0		0	4959.21				4.3	4.3	MVSHHNLTTGATLINEQWLLTTAK	24	179	184		0.984	6	5		1				2278.81	N-linked	Haptoglobin	P00738	2	516	N-glycan	MVSHHNLTTGATLINEQWLLTTAK	6	5	0	1	0	0	0	Hex6HexNAc5Fuc0NeuAc1NeuGc0
B		8155	31.6	EThcD	Protein Prospector	MS/MS	19.3	4.3e-06		782.347	6	1		1	4688.04				-2.3	2.3	HHNLTTGATLINEQWLLTTAK	21	182	184		37.9559	3	6	2	1				2287.85	N-linked	Haptoglobin	P00738	2	517	N-glycan	HHNLTTGATLINEQWLLTTAK	3	6	2	1	0	0	0	Hex3HexNAc6Fuc2NeuAc1NeuGc0
B		10759	39.333	EThcD	Protein Prospector	MS/MS	22.1	2.2e-07		1242.8	4	0		0	4968.2				-5.2	5.2	MVSHHNLTTGATLINEQWLLTTAK	24	179	184		0.984	3	6	2	1				2287.85	N-linked	Haptoglobin	P00738	2	518	N-glycan	MVSHHNLTTGATLINEQWLLTTAK	3	6	2	1	0	0	0	Hex3HexNAc6Fuc2NeuAc1NeuGc0
B		10777	39.383	EThcD	Protein Prospector	MS/MS	43.3	2.6e-17		1268.04	4	1		1	5068.15				-5.1	5.1	MVSHHNLTTGATLINEQWLLTTAK	24	179	184		37.9559	5	4	1	2				2350.83	N-linked	Haptoglobin	P00738	2	519	N-glycan	MVSHHNLTTGATLINEQWLLTTAK	5	4	1	2	0	0	0	Hex5HexNAc4Fuc1NeuAc2NeuGc0
B		11581	41.733	EThcD	Protein Prospector	MS/MS	49.8	1.4e-12		1190.34	5	0		0	5947.67				0.92	0.92	GSFPWQAKMVSHHNLTTGATLINEQWLLTTAK	32	171	184		15.9949	5	4	1	2				2350.83	N-linked	Haptoglobin	P00738	2	520	N-glycan	GSFPWQAKMVSHHNLTTGATLINEQWLLTTAK	5	4	1	2	0	0	0	Hex5HexNAc4Fuc1NeuAc2NeuGc0
B		10833	39.55	EThcD	Protein Prospector	MS/MS	19.2	9.3e-08		1262.81	4	1		1	5047.23				-0.86	0.86	MVSHHNLTTGATLINEQWLLTTAK	24	179	184		15.9949	5	4	3	1				2351.85	N-linked	Haptoglobin	P00738	2	521	N-glycan	MVSHHNLTTGATLINEQWLLTTAK	5	4	3	1	0	0	0	Hex5HexNAc4Fuc3NeuAc1NeuGc0
B		11060	40.217	EThcD	Protein Prospector	MS/MS	41.7	1.6e-12		1226.3	4	1		1	4901.17				-3.1	3.1	VSHHNLTTGATLINEQWLLTTAK	23	180	184		0.984	5	4	3	1				2351.85	N-linked	Haptoglobin	P00738	2	522	N-glycan	VSHHNLTTGATLINEQWLLTTAK	5	4	3	1	0	0	0	Hex5HexNAc4Fuc3NeuAc1NeuGc0
B		11562	41.683	EThcD	Protein Prospector	MS/MS	31.2	1.1e-08		1198.33	5	1		1	5986.61				-3.6	3.6	GSFPWQAKMVSHHNLTTGATLINEQWLLTTAK	32	171	184		37.9559	6	4	2	1				2367.85	N-linked	Haptoglobin	P00738	2	523	N-glycan	GSFPWQAKMVSHHNLTTGATLINEQWLLTTAK	6	4	2	1	0	0	0	Hex6HexNAc4Fuc2NeuAc1NeuGc0
B		9232	34.833	EThcD	Protein Prospector	MS/MS	42.5	6.6e-16		1272.82	4	1		1	5087.26				4.2	4.2	MVSHHNLTTGATLINEQWLLTTAK	24	179	184		15.9949	4	5	1	2				2391.86	N-linked	Haptoglobin	P00738	2	524	N-glycan	MVSHHNLTTGATLINEQWLLTTAK	4	5	1	2	0	0	0	Hex4HexNAc5Fuc1NeuAc2NeuGc0
B		9635	36.017	EThcD	Protein Prospector	MS/MS	24	2.5e-08		1202.14	5	1		1	6005.67				-4.5	4.5	GSFPWQAKMVSHHNLTTGATLINEQWLLTTAK	32	171	184		0	6	5	1	1				2424.87	N-linked	Haptoglobin	P00738	2	525	N-glycan	GSFPWQAKMVSHHNLTTGATLINEQWLLTTAK	6	5	1	1	0	0	0	Hex6HexNAc5Fuc1NeuAc1NeuGc0
B		20014	67.8	EThcD	Protein Prospector	MS/MS	15.4	6.3e-05		1221.55	4	1		1	4882.16				-0.031	0.031	SHHNLTTGATLINEQWLLTTAK	22	181	184		0	3	6	1	2				2432.88	N-linked	Haptoglobin	P00738	2	526	N-glycan	SHHNLTTGATLINEQWLLTTAK	3	6	1	2	0	0	0	Hex3HexNAc6Fuc1NeuAc2NeuGc0
B		9563	35.817	EThcD	Protein Prospector	MS/MS	17.2	2e-05		1217.54	4	1		1	4866.15				6.7	6.7	HHNLTTGATLINEQWLLTTAK	21	182	184		21.9819	6	6		1				2481.89	N-linked	Haptoglobin	P00738	2	527	N-glycan	HHNLTTGATLINEQWLLTTAK	6	6	0	1	0	0	0	Hex6HexNAc6Fuc0NeuAc1NeuGc0
B		9347	35.167	EThcD	Protein Prospector	MS/MS	27.2	1e-10		1313.08	4	0		0	5249.31				1.7	1.7	MVSHHNLTTGATLINEQWLLTTAK	24	179	184		15.9949	5	5	1	2				2553.91	N-linked	Haptoglobin	P00738	2	528	N-glycan	MVSHHNLTTGATLINEQWLLTTAK	5	5	1	2	0	0	0	Hex5HexNAc5Fuc1NeuAc2NeuGc0
B		9525	35.7	EThcD	Protein Prospector	MS/MS	14.4	6.9e-07		1055.25	5	1		1	5271.23				-5	5	MVSHHNLTTGATLINEQWLLTTAK	24	179	184		37.9559	5	5	1	2				2553.91	N-linked	Haptoglobin	P00738	2	529	N-glycan	MVSHHNLTTGATLINEQWLLTTAK	5	5	1	2	0	0	0	Hex5HexNAc5Fuc1NeuAc2NeuGc0
B		10707	39.2	EThcD	Protein Prospector	MS/MS	16	3.4e-05		993.828	5	0		0	4965.11				-0.6	0.6	MVSHHNLTTGATLINEQWLLT	21	179	184		15.9949	5	5	1	2				2553.91	N-linked	Haptoglobin	P00738	2	530	N-glycan	MVSHHNLTTGATLINEQWLLT	5	5	1	2	0	0	0	Hex5HexNAc5Fuc1NeuAc2NeuGc0
B		10574	38.783	EThcD	Protein Prospector	MS/MS	41.6	4.4e-16		1317.08	4	0		0	5265.3				0.89	0.89	MVSHHNLTTGATLINEQWLLTTAK	24	179	184		15.9949	6	5		2				2569.9	N-linked	Haptoglobin	P00738	2	531	N-glycan	MVSHHNLTTGATLINEQWLLTTAK	6	5	0	2	0	0	0	Hex6HexNAc5Fuc0NeuAc2NeuGc0
B		10584	38.817	EThcD	Protein Prospector	MS/MS	16.4	0.0002		1205.55	5	1		1	6022.71				5.9	5.9	FPWQAKMVSHHNLTTGATLINEQWLLTTAK	30	173	184		15.9949	6	5		2				2569.9	N-linked	Haptoglobin	P00738	2	532	N-glycan	FPWQAKMVSHHNLTTGATLINEQWLLTTAK	6	5	0	2	0	0	0	Hex6HexNAc5Fuc0NeuAc2NeuGc0
B		10648	39.033	EThcD	Protein Prospector	MS/MS	19.9	1.1e-09		1317.33	4	0		0	5266.3				4.7	4.7	MVSHHNLTTGATLINEQWLLTTAK	24	179	184		16.9789	6	5		2				2569.9	N-linked	Haptoglobin	P00738	2	533	N-glycan	MVSHHNLTTGATLINEQWLLTTAK	6	5	0	2	0	0	0	Hex6HexNAc5Fuc0NeuAc2NeuGc0
B		10766	39.35	EThcD	Protein Prospector	MS/MS	39.4	4.6e-16		1322.82	4	1		1	5287.23				-3	3	MVSHHNLTTGATLINEQWLLTTAK	24	179	184		37.9559	6	5		2				2569.9	N-linked	Haptoglobin	P00738	2	534	N-glycan	MVSHHNLTTGATLINEQWLLTTAK	6	5	0	2	0	0	0	Hex6HexNAc5Fuc0NeuAc2NeuGc0
B		10951	39.917	EThcD	Protein Prospector	MS/MS	22	8.8e-08		1313.39	5	1		1	6561.9				0.75	0.75	MVSHHNLTTGATLINEQWLLTTAKNLFLNHSENATA	36	179	184		0.984	6	5		2				2569.9	N-linked	Haptoglobin	P00738	2	535	N-glycan	MVSHHNLTTGATLINEQWLLTTAKNLFLNHSENATA	6	5	0	2	0	0	0	Hex6HexNAc5Fuc0NeuAc2NeuGc0
B		13066	46.1	EThcD	Protein Prospector	MS/MS	23.1	4.8e-09		1313.59	4	1		1	5250.31				-0.32	0.32	MVSHHNLTTGATLINEQWLLTTAK	24	179	184		0	6	5	2	1				2570.93	N-linked	Haptoglobin	P00738	2	536	N-glycan	MVSHHNLTTGATLINEQWLLTTAK	6	5	2	1	0	0	0	Hex6HexNAc5Fuc2NeuAc1NeuGc0
B		12907	45.667	EThcD	Protein Prospector	MS/MS	35.2	3.6e-15		1386.35	4	1		1	5541.39				2.3	2.3	MVSHHNLTTGATLINEQWLLTTAK	24	179	184		0.984	6	5		3				2861	N-linked	Haptoglobin	P00738	2	537	N-glycan	MVSHHNLTTGATLINEQWLLTTAK	6	5	0	3	0	0	0	Hex6HexNAc5Fuc0NeuAc3NeuGc0
B		13530	47.55	EThcD	Protein Prospector	MS/MS	45.9	8.6e-17		1386.11	4	1		1	5540.4				1.5	1.5	MVSHHNLTTGATLINEQWLLTTAK	24	179	184		0	6	5		3				2861	N-linked	Haptoglobin	P00738	2	538	N-glycan	MVSHHNLTTGATLINEQWLLTTAK	6	5	0	3	0	0	0	Hex6HexNAc5Fuc0NeuAc3NeuGc0
B		12197	43.533	EThcD	Protein Prospector	MS/MS	39.4	1.4e-12		1395.84	4	1		1	5579.34				-7.9	7.9	MVSHHNLTTGATLINEQWLLTTAK	24	179	184		21.9819	7	5	1	2				2878.02	N-linked	Haptoglobin	P00738	2	539	N-glycan	MVSHHNLTTGATLINEQWLLTTAK	7	5	1	2	0	0	0	Hex7HexNAc5Fuc1NeuAc2NeuGc0
B		12277	43.783	EThcD	Protein Prospector	MS/MS	11	2.3e-05		1138.3	5	1		1	5686.49				6.8	6.8	MVSHHNLTTGATLINEQWLLTTAK	24	179	184		0	6	5	1	3				3007.06	N-linked	Haptoglobin	P00738	2	540	N-glycan	MVSHHNLTTGATLINEQWLLTTAK	6	5	1	3	0	0	0	Hex6HexNAc5Fuc1NeuAc3NeuGc0
B		12342	43.967	EThcD	Protein Prospector	MS/MS	19.9	2.7e-06		1391.86	4	1		1	5563.4				2.4	2.4	SHHNLTTGATLINEQWLLTTAK	22	181	184		0	9	6	1	1				3114.1	N-linked	Haptoglobin	P00738	2	541	N-glycan	SHHNLTTGATLINEQWLLTTAK	9	6	1	1	0	0	0	Hex9HexNAc6Fuc1NeuAc1NeuGc0
B		5950	24.833	EThcD	Protein Prospector	MS/MS	43.3	8.7e-16		916.634	4	0		0	3663.51				1.7	1.7	NLFLNHSENATAK	13	203	207		0	5	4		2				2204.77	N-linked	Haptoglobin	P00738	2	542	N-glycan	NLFLNHSENATAK	5	4	0	2	0	0	0	Hex5HexNAc4Fuc0NeuAc2NeuGc0
B		9374	35.267	EThcD	Protein Prospector	MS/MS	11.1	6.9e-06		892.084	3	1		1	2673.23				2.6	2.6	LHPNYSQVDIGLIK	14	238	241		21.9819	4	2						1054.37	N-linked	Haptoglobin	P00738	2	543	N-glycan	LHPNYSQVDIGLIK	4	2	0	0	0	0	0	Hex4HexNAc2Fuc0NeuAc0NeuGc0
B		10877	39.667	EThcD	Protein Prospector	MS/MS	29.4	6.3e-09		1115.19	3	0		0	3343.56				0.41	0.41	VVLHPNYSQVDIGLIK	16	236	241		0	4	3		1				1548.54	N-linked	Haptoglobin	P00738	2	544	N-glycan	VVLHPNYSQVDIGLIK	4	3	0	1	0	0	0	Hex4HexNAc3Fuc0NeuAc1NeuGc0
B		8045	31.267	EThcD	Protein Prospector	MS/MS	42.6	9.4e-12		692.115	5	1		1	3455.54				-1.7	1.7	VVLHPNYSQVDIGLIK	16	236	241		37.9559	5	4						1622.58	N-linked	Haptoglobin	P00738	2	545	N-glycan	VVLHPNYSQVDIGLIK	5	4	0	0	0	0	0	Hex5HexNAc4Fuc0NeuAc0NeuGc0
B		9355	35.217	EThcD	Protein Prospector	MS/MS	45.2	1.4e-15		750.134	5	0		0	3746.64				-1.6	1.6	VVLHPNYSQVDIGLIK	16	236	241		37.9559	5	4		1				1913.68	N-linked	Haptoglobin	P00738	2	546	N-glycan	VVLHPNYSQVDIGLIK	5	4	0	1	0	0	0	Hex5HexNAc4Fuc0NeuAc1NeuGc0
B		8836	33.667	EThcD	Protein Prospector	MS/MS	38.5	2.8e-08		1032.73	4	0		0	4127.89				2.1	2.1	KVVLHPNYSQVDIGLIK	17	235	241		0	5	4		2				2204.77	N-linked	Haptoglobin	P00738	2	547	N-glycan	KVVLHPNYSQVDIGLIK	5	4	0	2	0	0	0	Hex5HexNAc4Fuc0NeuAc2NeuGc0
B		10885	39.7	EThcD	Protein Prospector	MS/MS	55.6	2e-20		808.352	5	0		0	4037.73				-1.5	1.5	VVLHPNYSQVDIGLIK	16	236	241		37.9559	5	4		2				2204.77	N-linked	Haptoglobin	P00738	2	548	N-glycan	VVLHPNYSQVDIGLIK	5	4	0	2	0	0	0	Hex5HexNAc4Fuc0NeuAc2NeuGc0
B		10680	39.133	EThcD	Protein Prospector	MS/MS	26.3	0.00015		1101.51	4	0		0	4403.02				0.16	0.16	IEKVVLHPNYSQVDIGLIK	19	233	241		0	7	4		1				2237.78	N-linked	Haptoglobin	P00738	2	549	N-glycan	IEKVVLHPNYSQVDIGLIK	7	4	0	1	0	0	0	Hex7HexNAc4Fuc0NeuAc1NeuGc0
B		9242	34.867	EThcD	Protein Prospector	MS/MS	54.6	3.8e-19		823.161	5	0		0	4111.78				-0.17	0.17	VVLHPNYSQVDIGLIK	16	236	241		37.9559	6	5		1				2278.81	N-linked	Haptoglobin	P00738	2	550	N-glycan	VVLHPNYSQVDIGLIK	6	5	0	1	0	0	0	Hex6HexNAc5Fuc0NeuAc1NeuGc0
B		8786	33.517	EThcD	Protein Prospector	MS/MS	33.4	1.9e-11		1124.01	4	0		0	4493.02				0.99	0.99	KVVLHPNYSQVDIGLIK	17	235	241		0	6	5		2				2569.9	N-linked	Haptoglobin	P00738	2	551	N-glycan	KVVLHPNYSQVDIGLIK	6	5	0	2	0	0	0	Hex6HexNAc5Fuc0NeuAc2NeuGc0
B		10736	39.283	EThcD	Protein Prospector	MS/MS	54.2	6.5e-11		1091.98	4	0		0	4364.92				0.29	0.29	VVLHPNYSQVDIGLIK	16	236	241		0	6	5		2				2569.9	N-linked	Haptoglobin	P00738	2	552	N-glycan	VVLHPNYSQVDIGLIK	6	5	0	2	0	0	0	Hex6HexNAc5Fuc0NeuAc2NeuGc0
B		10981	40	EThcD	Protein Prospector	MS/MS	23	1.5e-08		1092.48	4	1		1	4365.91				-5.7	5.7	VVLHPNYSQVDIGLIK	16	236	241		0	6	5	2	1				2570.93	N-linked	Haptoglobin	P00738	2	553	N-glycan	VVLHPNYSQVDIGLIK	6	5	2	1	0	0	0	Hex6HexNAc5Fuc2NeuAc1NeuGc0
B		12611	44.767	EThcD	Protein Prospector	MS/MS	45.2	4.7e-11		1164.76	4	0		0	4656.02				1.4	1.4	VVLHPNYSQVDIGLIK	16	236	241		0	6	5		3				2861	N-linked	Haptoglobin	P00738	2	554	N-glycan	VVLHPNYSQVDIGLIK	6	5	0	3	0	0	0	Hex6HexNAc5Fuc0NeuAc3NeuGc0
B		10858	39.617	EThcD	Protein Prospector	MS/MS	21.6	0.00014		1160.26	4	1		1	4637				7.5	7.5	VLHPNYSQVDIGLIK	15	237	241		21.9819	6	6	1	2				2919.04	N-linked	Haptoglobin	P00738	2	555	N-glycan	VLHPNYSQVDIGLIK	6	6	1	2	0	0	0	Hex6HexNAc6Fuc1NeuAc2NeuGc0
B		12714	45.067	EThcD	Protein Prospector	MS/MS	45.1	1.2e-10		1201.52	4	1		1	4802.06				-0.44	0.44	VVLHPNYSQVDIGLIK	16	236	241		0	6	5	1	3				3007.06	N-linked	Haptoglobin	P00738	2	556	N-glycan	VVLHPNYSQVDIGLIK	6	5	1	3	0	0	0	Hex6HexNAc5Fuc1NeuAc3NeuGc0
B		10738	39.283	EThcD	Protein Prospector	MS/MS	22	1.5e-06		1107.71	4	0		0	4427.83				1.9	1.9	PNYSQVDIGLIK	12	240	241		0	7	6	1	2				3081.09	N-linked	Haptoglobin	P00738	2	557	N-glycan	PNYSQVDIGLIK	7	6	1	2	0	0	0	Hex7HexNAc6Fuc1NeuAc2NeuGc0
B		12564	44.617	EThcD	Protein Prospector	MS/MS	33.4	1.6e-07		1256.04	4	0		0	5021.15				1	1	VVLHPNYSQVDIGLIK	16	236	241		0	7	6		3				3226.13	N-linked	Haptoglobin	P00738	2	558	N-glycan	VVLHPNYSQVDIGLIK	7	6	0	3	0	0	0	Hex7HexNAc6Fuc0NeuAc3NeuGc0
B		12628	44.817	EThcD	Protein Prospector	MS/MS	32.8	5.5e-08		944.592	5	0		0	4718.93				1.9	1.9	PNYSQVDIGLIK	12	240	241		0	7	6	1	3				3372.19	N-linked	Haptoglobin	P00738	2	559	N-glycan	PNYSQVDIGLIK	7	6	1	3	0	0	0	Hex7HexNAc6Fuc1NeuAc3NeuGc0
B		14916	51.833	EThcD	Protein Prospector	MS/MS	14.4	3.4e-05		1365.33	4	0		0	5458.3				1.1	1.1	VVLHPNYSQVDIGLIK	16	236	241		0	7	6	1	4				3663.29	N-linked	Haptoglobin	P00738	2	560	N-glycan	VVLHPNYSQVDIGLIK	7	6	1	4	0	0	0	Hex7HexNAc6Fuc1NeuAc4NeuGc0
B		8863	33.733	EThcD	Protein Prospector	MS/MS	79.7	1.9e-15		721.374	4	0		0	2882.48				1.3	1.3	MVSHHNLTTGATLINEQWLLTTAK	24	179	184|186		0		1						203.079	N-linked	Haptoglobin	P00738	2	561	N-glycan	MVSHHNLTTGATLINEQWLLTTAK	0	1	0	0	0	0	0	Hex0HexNAc1Fuc0NeuAc0NeuGc0
B		17559	60.083	EThcD	Protein Prospector	MS/MS	43.3	2.7e-16		1018.68	4	0		0	4071.69				0.97	0.97	LGACNDTLQQLMEVFK	16	124	128		0	5	4		2				2204.77	N-linked	Antithrombin-III	P01008	2	562	N-glycan	LGACNDTLQQLMEVFK	5	4	0	2	0	0	0	Hex5HexNAc4Fuc0NeuAc2NeuGc0
B		14464	50.433	EThcD	Protein Prospector	MS/MS	22.3	1.3e-07		1050.95	4	0		0	4200.78				-3	3	KLGACNDTLQQLMEVFK	17	123	128		0	5	4	2	1				2205.79	N-linked	Antithrombin-III	P01008	2	563	N-glycan	KLGACNDTLQQLMEVFK	5	4	2	1	0	0	0	Hex5HexNAc4Fuc2NeuAc1NeuGc0
B		10808	39.467	EThcD	Protein Prospector	MS/MS	29	6.4e-09		1032.93	4	0		0	4128.7				-1.1	1.1	LGACNDTLQQLMEVFK	16	124	128		15.9949	4	5		2				2245.8	N-linked	Antithrombin-III	P01008	2	564	N-glycan	LGACNDTLQQLMEVFK	4	5	0	2	0	0	0	Hex4HexNAc5Fuc0NeuAc2NeuGc0
B		20966	70.75	EThcD	Protein Prospector	MS/MS	31.3	1.7e-12		1192.22	4	0		0	4765.87				0.95	0.95	LGACNDTLQQLMEVFK	16	124	128		37.9559	6	5		3				2861	N-linked	Antithrombin-III	P01008	2	565	N-glycan	LGACNDTLQQLMEVFK	6	5	0	3	0	0	0	Hex6HexNAc5Fuc0NeuAc3NeuGc0
B		15221	52.767	EThcD	Protein Prospector	MS/MS	25.2	1.3e-08		1023.94	4	1		1	4091.73				0.45	0.45	SLTFNETYQDISELVYGAK	19	183	187		0	5	4		1				1913.68	N-linked	Antithrombin-III	P01008	2	566	N-glycan	SLTFNETYQDISELVYGAK	5	4	0	1	0	0	0	Hex5HexNAc4Fuc0NeuAc1NeuGc0
B		17770	60.733	EThcD	Protein Prospector	MS/MS	41.6	6.3e-15		1105.95	4	0		0	4420.78				-2.3	2.3	SLTFNETYQDISELVYGAK	19	183	187		37.9559	5	4		2				2204.77	N-linked	Antithrombin-III	P01008	2	567	N-glycan	SLTFNETYQDISELVYGAK	5	4	0	2	0	0	0	Hex5HexNAc4Fuc0NeuAc2NeuGc0
B		17959	61.317	EThcD	Protein Prospector	MS/MS	29.1	3.3e-09		1096.97	4	1		1	4383.84				-3	3	SLTFNETYQDISELVYGAK	19	183	187		0	5	4	2	1				2205.79	N-linked	Antithrombin-III	P01008	2	568	N-glycan	SLTFNETYQDISELVYGAK	5	4	2	1	0	0	0	Hex5HexNAc4Fuc2NeuAc1NeuGc0
B		21010	70.883	EThcD	Protein Prospector	MS/MS	20.8	8e-07		1276.32	4	1		1	5101.27				-5.1	5.1	QLAHQSNSTNIFFSPVSIATAFAMLSLGTK	30	64	70		21.9819	4	4	1	1				1897.68	N-linked	Alpha-1-antitrypsin	P01009	2	569	N-glycan	QLAHQSNSTNIFFSPVSIATAFAMLSLGTK	4	4	1	1	0	0	0	Hex4HexNAc4Fuc1NeuAc1NeuGc0
B		18059	61.6	EThcD	Protein Prospector	MS/MS	72.8	6.6e-21		1027.46	5	0		0	5133.26				-0.77	0.77	QLAHQSNSTNIFFSPVSIATAFAMLSLGTK	30	64	70		37.9559	5	4		1				1913.68	N-linked	Alpha-1-antitrypsin	P01009	2	570	N-glycan	QLAHQSNSTNIFFSPVSIATAFAMLSLGTK	5	4	0	1	0	0	0	Hex5HexNAc4Fuc0NeuAc1NeuGc0
B		20990	70.833	EThcD	Protein Prospector	MS/MS	58.4	1.5e-17		1279.81	4	0		0	5116.24				-0.77	0.77	QLAHQSNSTNIFFSPVSIATAFAMLSLGTK	30	64	70		20.9294	5	4		1				1913.68	N-linked	Alpha-1-antitrypsin	P01009	2	571	N-glycan	QLAHQSNSTNIFFSPVSIATAFAMLSLGTK	5	4	0	1	0	0	0	Hex5HexNAc4Fuc0NeuAc1NeuGc0
B		18098	61.733	EThcD	Protein Prospector	MS/MS	27	5.2e-11		1311.35	4	1		1	5241.36				-1.4	1.4	QLAHQSNSTNIFFSPVSIATAFAMLSLGTK	30	64	70		0	5	4	1	1				2059.73	N-linked	Alpha-1-antitrypsin	P01009	2	572	N-glycan	QLAHQSNSTNIFFSPVSIATAFAMLSLGTK	5	4	1	1	0	0	0	Hex5HexNAc4Fuc1NeuAc1NeuGc0
B		23941	80.083	EThcD	Protein Prospector	MS/MS	16.3	1.6e-05		1385.87	4	1		1	5539.44				1.7	1.7	RQLAHQSNSTNIFFSPVSIATAFAMLSLGTK	31	63	70		38.9399	6	3		2				2163.75	N-linked	Alpha-1-antitrypsin	P01009	2	573	N-glycan	RQLAHQSNSTNIFFSPVSIATAFAMLSLGTK	6	3	0	2	0	0	0	Hex6HexNAc3Fuc0NeuAc2NeuGc0
B		20204	68.417	EThcD	Protein Prospector	MS/MS	20.4	1.3e-08		1082.88	5	1		1	5409.39				0.35	0.35	QLAHQSNSTNIFFSPVSIATAFAMLSLGTK	30	64	70		37.9559	4	4	3	1				2189.8	N-linked	Alpha-1-antitrypsin	P01009	2	574	N-glycan	QLAHQSNSTNIFFSPVSIATAFAMLSLGTK	4	4	3	1	0	0	0	Hex4HexNAc4Fuc3NeuAc1NeuGc0
B		17857	61.017	EThcD	Protein Prospector	MS/MS	40	2.3e-15		1152.49	4	0		0	4606.95				0.29	0.29	QLAHQSNSTNIFFSPVSIATAF	22	64	70		21.9819	5	4		2				2204.77	N-linked	Alpha-1-antitrypsin	P01009	2	575	N-glycan	QLAHQSNSTNIFFSPVSIATAF	5	4	0	2	0	0	0	Hex5HexNAc4Fuc0NeuAc2NeuGc0
B		19233	65.333	EThcD	Protein Prospector	MS/MS	42	2e-13		1351.61	4	1		1	5402.4				-0.064	0.064	QLAHQSNSTNIFFSPVSIATAFAMLSLGTK	30	64	70		15.9949	5	4		2				2204.77	N-linked	Alpha-1-antitrypsin	P01009	2	576	N-glycan	QLAHQSNSTNIFFSPVSIATAFAMLSLGTK	5	4	0	2	0	0	0	Hex5HexNAc4Fuc0NeuAc2NeuGc0
B		19766	67.017	EThcD	Protein Prospector	MS/MS	19	1.1e-05		1207	4	0		0	4824.99				-2.5	2.5	QLAHQSNSTNIFFSPVSIATAFAM	24	64	70		37.9559	5	4		2				2204.77	N-linked	Alpha-1-antitrypsin	P01009	2	577	N-glycan	QLAHQSNSTNIFFSPVSIATAFAM	5	4	0	2	0	0	0	Hex5HexNAc4Fuc0NeuAc2NeuGc0
B		20206	68.417	EThcD	Protein Prospector	MS/MS	82.2	8.3e-29		1085.68	5	0		0	5424.36				-1	1	QLAHQSNSTNIFFSPVSIATAFAMLSLGTK	30	64	70		37.9559	5	4		2				2204.77	N-linked	Alpha-1-antitrypsin	P01009	2	578	N-glycan	QLAHQSNSTNIFFSPVSIATAFAMLSLGTK	5	4	0	2	0	0	0	Hex5HexNAc4Fuc0NeuAc2NeuGc0
B		22593	75.8	EThcD	Protein Prospector	MS/MS	13	2.1e-06		1239.3	4	1		1	4953.17				1.6	1.6	QSNSTNIFFSPVSIATAFAMLSLGTK	26	68	70		15.9949	5	4		2				2204.77	N-linked	Alpha-1-antitrypsin	P01009	2	579	N-glycan	QSNSTNIFFSPVSIATAFAMLSLGTK	5	4	0	2	0	0	0	Hex5HexNAc4Fuc0NeuAc2NeuGc0
B		23424	78.433	EThcD	Protein Prospector	MS/MS	34.3	7.3e-11		1142.74	4	0		0	4567.95				1.6	1.6	QLAHQSNSTNIFFSPVSIATAF	22	64	70		-17.0265	5	4		2				2204.77	N-linked	Alpha-1-antitrypsin	P01009	2	580	N-glycan	QLAHQSNSTNIFFSPVSIATAF	5	4	0	2	0	0	0	Hex5HexNAc4Fuc0NeuAc2NeuGc0
B		23934	80.067	EThcD	Protein Prospector	MS/MS	29.4	7.3e-10		1203.29	4	1		1	4809.13				4.5	4.5	SNSTNIFFSPVSIATAFAMLSLGTK	25	69	70		0	5	4		2				2204.77	N-linked	Alpha-1-antitrypsin	P01009	2	581	N-glycan	SNSTNIFFSPVSIATAFAMLSLGTK	5	4	0	2	0	0	0	Hex5HexNAc4Fuc0NeuAc2NeuGc0
B		24029	80.417	EThcD	Protein Prospector	MS/MS	68.4	3.4e-22		1082.27	5	0		0	5407.33				-1.1	1.1	QLAHQSNSTNIFFSPVSIATAFAMLSLGTK	30	64	70		20.9294	5	4		2				2204.77	N-linked	Alpha-1-antitrypsin	P01009	2	582	N-glycan	QLAHQSNSTNIFFSPVSIATAFAMLSLGTK	5	4	0	2	0	0	0	Hex5HexNAc4Fuc0NeuAc2NeuGc0
B		24342	81.45	EThcD	Protein Prospector	MS/MS	22.7	3.5e-08		1343.35	4	1		1	5369.37				1.6	1.6	QLAHQSNSTNIFFSPVSIATAFAMLSLGTK	30	64	70		-16.0425	5	4		2				2204.77	N-linked	Alpha-1-antitrypsin	P01009	2	583	N-glycan	QLAHQSNSTNIFFSPVSIATAFAMLSLGTK	5	4	0	2	0	0	0	Hex5HexNAc4Fuc0NeuAc2NeuGc0
B		25124	84.333	EThcD	Protein Prospector	MS/MS	27.1	8.4e-09		1193.26	4	0		0	4770.02				1	1	QLAHQSNSTNIFFSPVSIATAFAM	24	64	70		-17.0265	5	4		2				2204.77	N-linked	Alpha-1-antitrypsin	P01009	2	584	N-glycan	QLAHQSNSTNIFFSPVSIATAFAM	5	4	0	2	0	0	0	Hex5HexNAc4Fuc0NeuAc2NeuGc0
B		17766	60.717	EThcD	Protein Prospector	MS/MS	25.3	1.5e-09		1117.3	5	1		1	5581.45				-5.5	5.5	RQLAHQSNSTNIFFSPVSIATAFAMLSLGTK	31	63	70		37.9559	5	4	2	1				2205.79	N-linked	Alpha-1-antitrypsin	P01009	2	585	N-glycan	RQLAHQSNSTNIFFSPVSIATAFAMLSLGTK	5	4	2	1	0	0	0	Hex5HexNAc4Fuc2NeuAc1NeuGc0
B		19235	65.333	EThcD	Protein Prospector	MS/MS	13.6	1.4e-06		1357.35	4	1		1	5425.35				-1.1	1.1	QLAHQSNSTNIFFSPVSIATAFAMLSLGTK	30	64	70		37.9083	5	4	2	1				2205.79	N-linked	Alpha-1-antitrypsin	P01009	2	586	N-glycan	QLAHQSNSTNIFFSPVSIATAFAMLSLGTK	5	4	2	1	0	0	0	Hex5HexNAc4Fuc2NeuAc1NeuGc0
B		20443	69.15	EThcD	Protein Prospector	MS/MS	38.2	1.5e-13		1086.08	5	1		1	5425.36				-3.4	3.4	QLAHQSNSTNIFFSPVSIATAFAMLSLGTK	30	64	70		37.9559	5	4	2	1				2205.79	N-linked	Alpha-1-antitrypsin	P01009	2	587	N-glycan	QLAHQSNSTNIFFSPVSIATAFAMLSLGTK	5	4	2	1	0	0	0	Hex5HexNAc4Fuc2NeuAc1NeuGc0
B		22677	76.067	EThcD	Protein Prospector	MS/MS	26.6	3.7e-09		1347.35	4	0		0	5386.38				-3	3	QLAHQSNSTNIFFSPVSIATAFAMLSLGTK	30	64	70		-1.0316	5	4	2	1				2205.79	N-linked	Alpha-1-antitrypsin	P01009	2	588	N-glycan	QLAHQSNSTNIFFSPVSIATAFAMLSLGTK	5	4	2	1	0	0	0	Hex5HexNAc4Fuc2NeuAc1NeuGc0
B		23034	77.2	EThcD	Protein Prospector	MS/MS	15.9	2.3e-07		1347.35	4	0		0	5386.38				-2.1	2.1	QLAHQSNSTNIFFSPVSIATAFAMLSLGTK	30	64	70		-1.0316	5	4	2	1				2205.79	N-linked	Alpha-1-antitrypsin	P01009	2	589	N-glycan	QLAHQSNSTNIFFSPVSIATAFAMLSLGTK	5	4	2	1	0	0	0	Hex5HexNAc4Fuc2NeuAc1NeuGc0
B		23865	79.85	EThcD	Protein Prospector	MS/MS	33.6	1.7e-08		1240.54	4	0		0	4959.15				-0.54	0.54	QSNSTNIFFSPVSIATAFAMLSLGTK	26	68	70		20.9294	5	4	2	1				2205.79	N-linked	Alpha-1-antitrypsin	P01009	2	590	N-glycan	QSNSTNIFFSPVSIATAFAMLSLGTK	5	4	2	1	0	0	0	Hex5HexNAc4Fuc2NeuAc1NeuGc0
B		23892	79.933	EThcD	Protein Prospector	MS/MS	26.4	1e-11		1352.84	4	0		0	5408.33				-4.3	4.3	QLAHQSNSTNIFFSPVSIATAFAMLSLGTK	30	64	70		20.9294	5	4	2	1				2205.79	N-linked	Alpha-1-antitrypsin	P01009	2	591	N-glycan	QLAHQSNSTNIFFSPVSIATAFAMLSLGTK	5	4	2	1	0	0	0	Hex5HexNAc4Fuc2NeuAc1NeuGc0
B		23084	77.35	EThcD	Protein Prospector	MS/MS	11.5	1.6e-05		1347.61	4	0		0	5387.4				3.7	3.7	QLAHQSNSTNIFFSPVSIATAFAMLSLGTK	30	64	70		-16.0425	6	4	1	1				2221.79	N-linked	Alpha-1-antitrypsin	P01009	2	592	N-glycan	QLAHQSNSTNIFFSPVSIATAFAMLSLGTK	6	4	1	1	0	0	0	Hex6HexNAc4Fuc1NeuAc1NeuGc0
B		16420	56.5	EThcD	Protein Prospector	MS/MS	38.6	8e-12		1097.08	5	0		0	5481.38				-1.4	1.4	QLAHQSNSTNIFFSPVSIATAFAMLSLGTK	30	64	70		53.9508	4	5		2				2245.8	N-linked	Alpha-1-antitrypsin	P01009	2	593	N-glycan	QLAHQSNSTNIFFSPVSIATAFAMLSLGTK	4	5	0	2	0	0	0	Hex4HexNAc5Fuc0NeuAc2NeuGc0
B		19067	64.8	EThcD	Protein Prospector	MS/MS	23.1	9.8e-11		1367.34	4	1		1	5465.35				-6.6	6.6	QLAHQSNSTNIFFSPVSIATAFAMLSLGTK	30	64	70		37.9559	4	5		2				2245.8	N-linked	Alpha-1-antitrypsin	P01009	2	594	N-glycan	QLAHQSNSTNIFFSPVSIATAFAMLSLGTK	4	5	0	2	0	0	0	Hex4HexNAc5Fuc0NeuAc2NeuGc0
B		16399	56.433	EThcD	Protein Prospector	MS/MS	17.6	1.1e-07		914.571	6	0		0	5482.39				-2.5	2.5	QLAHQSNSTNIFFSPVSIATAFAMLSLGTK	30	64	70		53.9508	4	5	2	1				2246.82	N-linked	Alpha-1-antitrypsin	P01009	2	595	N-glycan	QLAHQSNSTNIFFSPVSIATAFAMLSLGTK	4	5	2	1	0	0	0	Hex4HexNAc5Fuc2NeuAc1NeuGc0
B		19381	65.8	EThcD	Protein Prospector	MS/MS	36.6	1.3e-12		1094.28	5	0		0	5467.36				-5.9	5.9	QLAHQSNSTNIFFSPVSIATAFAMLSLGTK	30	64	70		38.9399	4	5	2	1				2246.82	N-linked	Alpha-1-antitrypsin	P01009	2	596	N-glycan	QLAHQSNSTNIFFSPVSIATAFAMLSLGTK	4	5	2	1	0	0	0	Hex4HexNAc5Fuc2NeuAc1NeuGc0
B		23036	77.2	EThcD	Protein Prospector	MS/MS	19.3	4.7e-07		1353.85	4	1		1	5411.39				-6.8	6.8	QLAHQSNSTNIFFSPVSIATAFAMLSLGTK	30	64	70		-16.0425	4	5	2	1				2246.82	N-linked	Alpha-1-antitrypsin	P01009	2	597	N-glycan	QLAHQSNSTNIFFSPVSIATAFAMLSLGTK	4	5	2	1	0	0	0	Hex4HexNAc5Fuc2NeuAc1NeuGc0
B		24151	80.8	EThcD	Protein Prospector	MS/MS	11.4	2.2e-05		1357.86	4	1		1	5427.4				-4	4	QLAHQSNSTNIFFSPVSIATAFAMLSLGTK	30	64	70		-17.0265	5	5	1	1				2262.81	N-linked	Alpha-1-antitrypsin	P01009	2	598	N-glycan	QLAHQSNSTNIFFSPVSIATAFAMLSLGTK	5	5	1	1	0	0	0	Hex5HexNAc5Fuc1NeuAc1NeuGc0
B		17795	60.817	EThcD	Protein Prospector	MS/MS	31	1.8e-11		1183.51	4	0		0	4731.03				0.73	0.73	QLAHQSNSTNIFFSPVSIATAF	22	64	70		0	5	4	1	2				2350.83	N-linked	Alpha-1-antitrypsin	P01009	2	599	N-glycan	QLAHQSNSTNIFFSPVSIATAF	5	4	1	2	0	0	0	Hex5HexNAc4Fuc1NeuAc2NeuGc0
B		19680	66.75	EThcD	Protein Prospector	MS/MS	13	0.00011		1243.77	4	1		1	4971.05				-0.43	0.43	QLAHQSNSTNIFFSPVSIATAFAM	24	64	70		37.9559	5	4	1	2				2350.83	N-linked	Alpha-1-antitrypsin	P01009	2	600	N-glycan	QLAHQSNSTNIFFSPVSIATAFAM	5	4	1	2	0	0	0	Hex5HexNAc4Fuc1NeuAc2NeuGc0
B		20136	68.2	EThcD	Protein Prospector	MS/MS	82.4	7.6e-29		1114.89	5	0		0	5570.42				-0.72	0.72	QLAHQSNSTNIFFSPVSIATAFAMLSLGTK	30	64	70		37.9559	5	4	1	2				2350.83	N-linked	Alpha-1-antitrypsin	P01009	2	601	N-glycan	QLAHQSNSTNIFFSPVSIATAFAMLSLGTK	5	4	1	2	0	0	0	Hex5HexNAc4Fuc1NeuAc2NeuGc0
B		20230	68.5	EThcD	Protein Prospector	MS/MS	47.5	1.5e-12		1384.37	4	1		1	5533.45				1.5	1.5	QLAHQSNSTNIFFSPVSIATAFAMLSLGTK	30	64	70		0.984	5	4	1	2				2350.83	N-linked	Alpha-1-antitrypsin	P01009	2	602	N-glycan	QLAHQSNSTNIFFSPVSIATAFAMLSLGTK	5	4	1	2	0	0	0	Hex5HexNAc4Fuc1NeuAc2NeuGc0
B		23308	78.05	EThcD	Protein Prospector	MS/MS	31.9	9.8e-15		1179.26	4	0		0	4714				0.88	0.88	QLAHQSNSTNIFFSPVSIATAF	22	64	70		-17.0265	5	4	1	2				2350.83	N-linked	Alpha-1-antitrypsin	P01009	2	603	N-glycan	QLAHQSNSTNIFFSPVSIATAF	5	4	1	2	0	0	0	Hex5HexNAc4Fuc1NeuAc2NeuGc0
B		23744	79.45	EThcD	Protein Prospector	MS/MS	41.9	2e-13		1281.3	4	1		1	5121.17				-1.2	1.2	QSNSTNIFFSPVSIATAFAMLSLGTK	26	68	70		37.9559	5	4	1	2				2350.83	N-linked	Alpha-1-antitrypsin	P01009	2	604	N-glycan	QSNSTNIFFSPVSIATAFAMLSLGTK	5	4	1	2	0	0	0	Hex5HexNAc4Fuc1NeuAc2NeuGc0
B		24214	81	EThcD	Protein Prospector	MS/MS	33.6	1e-13		1379.87	4	1		1	5515.44				0.15	0.15	QLAHQSNSTNIFFSPVSIATAFAMLSLGTK	30	64	70		-17.0265	5	4	1	2				2350.83	N-linked	Alpha-1-antitrypsin	P01009	2	605	N-glycan	QLAHQSNSTNIFFSPVSIATAFAMLSLGTK	5	4	1	2	0	0	0	Hex5HexNAc4Fuc1NeuAc2NeuGc0
B		22663	76.017	EThcD	Protein Prospector	MS/MS	24.2	2e-10		1383.86	4	0		0	5532.43				-4.7	4.7	QLAHQSNSTNIFFSPVSIATAFAMLSLGTK	30	64	70		-1.0316	5	4	3	1				2351.85	N-linked	Alpha-1-antitrypsin	P01009	2	606	N-glycan	QLAHQSNSTNIFFSPVSIATAFAMLSLGTK	5	4	3	1	0	0	0	Hex5HexNAc4Fuc3NeuAc1NeuGc0
B		24261	81.167	EThcD	Protein Prospector	MS/MS	13.5	3.3e-06		1380.12	4	1		1	5516.43				-0.93	0.93	QLAHQSNSTNIFFSPVSIATAFAMLSLGTK	30	64	70		-16.0425	5	4	3	1				2351.85	N-linked	Alpha-1-antitrypsin	P01009	2	607	N-glycan	QLAHQSNSTNIFFSPVSIATAFAMLSLGTK	5	4	3	1	0	0	0	Hex5HexNAc4Fuc3NeuAc1NeuGc0
B		21033	70.95	EThcD	Protein Prospector	MS/MS	37.7	3.7e-13		1276.07	4	1		1	5100.27				5.3	5.3	QSNSTNIFFSPVSIATAFAMLSLGTK	26	68	70		0	6	4	2	1				2367.85	N-linked	Alpha-1-antitrypsin	P01009	2	608	N-glycan	QSNSTNIFFSPVSIATAFAMLSLGTK	6	4	2	1	0	0	0	Hex6HexNAc4Fuc2NeuAc1NeuGc0
B		16360	56.317	EThcD	Protein Prospector	MS/MS	24.8	4.3e-08		1398.13	4	0		0	5589.5				1.9	1.9	QLAHQSNSTNIFFSPVSIATAFAMLSLGTK	30	64	70		15.9949	4	5	1	2				2391.86	N-linked	Alpha-1-antitrypsin	P01009	2	609	N-glycan	QLAHQSNSTNIFFSPVSIATAFAMLSLGTK	4	5	1	2	0	0	0	Hex4HexNAc5Fuc1NeuAc2NeuGc0
B		20977	70.783	EThcD	Protein Prospector	MS/MS	14.6	1.7e-06		1316.58	4	1		1	5262.3				0.82	0.82	HQSNSTNIFFSPVSIATAFAMLSLGTK	27	67	70		0.984	4	5	1	2				2391.86	N-linked	Alpha-1-antitrypsin	P01009	2	610	N-glycan	HQSNSTNIFFSPVSIATAFAMLSLGTK	4	5	1	2	0	0	0	Hex4HexNAc5Fuc1NeuAc2NeuGc0
B		18061	61.617	EThcD	Protein Prospector	MS/MS	29.2	2.9e-09		1032.45	5	1		1	5157.22				-6.8	6.8	QSNSTNIFFSPVSIATAFAMLSLGTK	26	68	70		0.984	6	5	1	1				2424.87	N-linked	Alpha-1-antitrypsin	P01009	2	611	N-glycan	QSNSTNIFFSPVSIATAFAMLSLGTK	6	5	1	1	0	0	0	Hex6HexNAc5Fuc1NeuAc1NeuGc0
B		23826	79.717	EThcD	Protein Prospector	MS/MS	17.4	1.4e-06		1248.03	4	0		0	4989.09				-7.4	7.4	NSTNIFFSPVSIATAFAMLSLGTK	24	70	70		38.9399	3	6	1	2				2432.88	N-linked	Alpha-1-antitrypsin	P01009	2	612	N-glycan	NSTNIFFSPVSIATAFAMLSLGTK	3	6	1	2	0	0	0	Hex3HexNAc6Fuc1NeuAc2NeuGc0
B		20213	68.433	EThcD	Protein Prospector	MS/MS	24	1.4e-07		1366.33	4	0		0	5462.31				1.7	1.7	HQSNSTNIFFSPVSIATAFAMLSLGTK	27	67	70		38.9399	5	5	1	2				2553.91	N-linked	Alpha-1-antitrypsin	P01009	2	613	N-glycan	HQSNSTNIFFSPVSIATAFAMLSLGTK	5	5	1	2	0	0	0	Hex5HexNAc5Fuc1NeuAc2NeuGc0
B		19111	64.95	EThcD	Protein Prospector	MS/MS	22	7.3e-07		1094.07	5	0		0	5466.32				-6.9	6.9	QSNSTNIFFSPVSIATAFAMLSLGTK	26	68	70		16.9789	6	5	3	1				2716.98	N-linked	Alpha-1-antitrypsin	P01009	2	614	N-glycan	QSNSTNIFFSPVSIATAFAMLSLGTK	6	5	3	1	0	0	0	Hex6HexNAc5Fuc3NeuAc1NeuGc0
B		22641	75.95	EThcD	Protein Prospector	MS/MS	45.6	3e-16		1217.12	5	1		1	6080.56				-4.9	4.9	QLAHQSNSTNIFFSPVSIATAFAMLSLGTK	30	64	70		37.9559	6	5		3				2861	N-linked	Alpha-1-antitrypsin	P01009	2	615	N-glycan	QLAHQSNSTNIFFSPVSIATAFAMLSLGTK	6	5	0	3	0	0	0	Hex6HexNAc5Fuc0NeuAc3NeuGc0
B		25524	86.017	EThcD	Protein Prospector	MS/MS	10.2	6.1e-06		1206.13	5	0		0	6026.61				2.8	2.8	QLAHQSNSTNIFFSPVSIATAFAMLSLGTK	30	64	70		-16.0425	6	5		3				2861	N-linked	Alpha-1-antitrypsin	P01009	2	616	N-glycan	QLAHQSNSTNIFFSPVSIATAFAMLSLGTK	6	5	0	3	0	0	0	Hex6HexNAc5Fuc0NeuAc3NeuGc0
B		20147	68.233	EThcD	Protein Prospector	MS/MS	30.5	2.6e-07		1363.84	4	0		0	5452.36				2.7	2.7	NSTNIFFSPVSIATAFAMLSLGTK	24	70	70		0	7	6		2				2935.04	N-linked	Alpha-1-antitrypsin	P01009	2	617	N-glycan	NSTNIFFSPVSIATAFAMLSLGTK	7	6	0	2	0	0	0	Hex7HexNAc6Fuc0NeuAc2NeuGc0
B		23943	80.1	EThcD	Protein Prospector	MS/MS	39.2	1.6e-09		1395.34	4	0		0	5578.35				-4	4	SNSTNIFFSPVSIATAFAMLSLGTK	25	69	70		21.9819	8	6	1	1				2952.05	N-linked	Alpha-1-antitrypsin	P01009	2	618	N-glycan	SNSTNIFFSPVSIATAFAMLSLGTK	8	6	1	1	0	0	0	Hex8HexNAc6Fuc1NeuAc1NeuGc0
B		22750	76.3	EThcD	Protein Prospector	MS/MS	30.6	1.8e-10		1238.95	5	1		1	6189.71				6.7	6.7	QLAHQSNSTNIFFSPVSIATAFAMLSLGTK	30	64	70		0.984	6	5	1	3				3007.06	N-linked	Alpha-1-antitrypsin	P01009	2	619	N-glycan	QLAHQSNSTNIFFSPVSIATAFAMLSLGTK	6	5	1	3	0	0	0	Hex6HexNAc5Fuc1NeuAc3NeuGc0
B		22771	76.35	EThcD	Protein Prospector	MS/MS	36.4	2e-10		1238.54	5	0		0	6188.69				-0.78	0.78	QLAHQSNSTNIFFSPVSIATAFAMLSLGTK	30	64	70		0	6	5	1	3				3007.06	N-linked	Alpha-1-antitrypsin	P01009	2	620	N-glycan	QLAHQSNSTNIFFSPVSIATAFAMLSLGTK	6	5	1	3	0	0	0	Hex6HexNAc5Fuc1NeuAc3NeuGc0
B		15417	53.35	EThcD	Protein Prospector	MS/MS	19	3.4e-06		1176.56	5	1		1	5877.75				-0.73	0.73	ADTHDEILEGLNFNLTEIPEAQIHEGFQELLRTLNQPDSQLQL	43	94	107		0.984	1	1		2				947.323	N-linked	Alpha-1-antitrypsin	P01009	2	621	N-glycan	ADTHDEILEGLNFNLTEIPEAQIHEGFQELLRTLNQPDSQLQL	1	1	0	2	0	0	0	Hex1HexNAc1Fuc0NeuAc2NeuGc0
B		15427	53.383	EThcD	Protein Prospector	MS/MS	24.1	8e-07		1134.49	4	1		1	4533.92				5.6	5.6	ADTHDEILEGLNFNLTEIPEAQI	23	94	107		37.9559	5	4		1				1913.68	N-linked	Alpha-1-antitrypsin	P01009	2	622	N-glycan	ADTHDEILEGLNFNLTEIPEAQI	5	4	0	1	0	0	0	Hex5HexNAc4Fuc0NeuAc1NeuGc0
B		18295	62.333	EThcD	Protein Prospector	MS/MS	20.8	3.7e-08		1134.73	4	1		1	4534.9				0.46	0.46	ADTHDEILEGLNFNLTEIPEAQ	22	94	107		21.9819	4	4	2	1				2043.74	N-linked	Alpha-1-antitrypsin	P01009	2	623	N-glycan	ADTHDEILEGLNFNLTEIPEAQ	4	4	2	1	0	0	0	Hex4HexNAc4Fuc2NeuAc1NeuGc0
B		15474	53.533	EThcD	Protein Prospector	MS/MS	31.2	1.9e-11		1176.52	5	1		1	5877.58				5.3	5.3	ADTHDEILEGLNFNLTEIPEAQIHEGFQELLR	32	94	107		21.9819	6	3		2				2163.75	N-linked	Alpha-1-antitrypsin	P01009	2	624	N-glycan	ADTHDEILEGLNFNLTEIPEAQIHEGFQELLR	6	3	0	2	0	0	0	Hex6HexNAc3Fuc0NeuAc2NeuGc0
B		16177	55.767	EThcD	Protein Prospector	MS/MS	21	7.3e-07		1231.78	4	0		0	4924.08				-1.8	1.8	ADTHDEILEGLNFNLTEIPEAQIH	24	94	107		0	5	4		2				2204.77	N-linked	Alpha-1-antitrypsin	P01009	2	625	N-glycan	ADTHDEILEGLNFNLTEIPEAQIH	5	4	0	2	0	0	0	Hex5HexNAc4Fuc0NeuAc2NeuGc0
B		17200	58.95	EThcD	Protein Prospector	MS/MS	59.4	1.4e-19		1187.92	5	1		1	5934.55				-0.46	0.46	ADTHDEILEGLNFNLTEIPEAQIHEGFQELLR	32	94	107		37.9559	5	4		2				2204.77	N-linked	Alpha-1-antitrypsin	P01009	2	626	N-glycan	ADTHDEILEGLNFNLTEIPEAQIHEGFQELLR	5	4	0	2	0	0	0	Hex5HexNAc4Fuc0NeuAc2NeuGc0
B		18370	62.567	EThcD	Protein Prospector	MS/MS	22	1.4e-07		1338.18	5	1		1	6685.88				-4.7	4.7	ADTHDEILEGLNFNLTEIPEAQIHEGFQELLRTLNQPDS	39	94	107		0.984	7	4		1				2237.78	N-linked	Alpha-1-antitrypsin	P01009	2	627	N-glycan	ADTHDEILEGLNFNLTEIPEAQIHEGFQELLRTLNQPDS	7	4	0	1	0	0	0	Hex7HexNAc4Fuc0NeuAc1NeuGc0
B		16742	57.533	EThcD	Protein Prospector	MS/MS	20.2	2.7e-06		1287.36	5	1		1	6431.77				-6.2	6.2	ADTHDEILEGLNFNLTEIPEAQIHEGFQELLRTLNQ	36	94	107		37.9559	4	5		2				2245.8	N-linked	Alpha-1-antitrypsin	P01009	2	628	N-glycan	ADTHDEILEGLNFNLTEIPEAQIHEGFQELLRTLNQ	4	5	0	2	0	0	0	Hex4HexNAc5Fuc0NeuAc2NeuGc0
B		16147	55.667	EThcD	Protein Prospector	MS/MS	16	4.4e-05		1165.1	5	1		1	5820.48				-1.7	1.7	ADTHDEILEGLNFNLTEIPEAQIHEGFQELL	31	94	107		37.9559	4	5	2	1				2246.82	N-linked	Alpha-1-antitrypsin	P01009	2	629	N-glycan	ADTHDEILEGLNFNLTEIPEAQIHEGFQELL	4	5	2	1	0	0	0	Hex4HexNAc5Fuc2NeuAc1NeuGc0
B		20618	69.683	EThcD	Protein Prospector	MS/MS	22.6	5.3e-09		1311.97	5	0		0	6555.85				-5.8	5.8	TKADTHDEILEGLNFNLTEIPEAQIHEGFQELLR	34	92	107		22.9659	5	6	2	1				2611.95	N-linked	Alpha-1-antitrypsin	P01009	2	630	N-glycan	TKADTHDEILEGLNFNLTEIPEAQIHEGFQELLR	5	6	2	1	0	0	0	Hex5HexNAc6Fuc2NeuAc1NeuGc0
B		16823	57.8	EThcD	Protein Prospector	MS/MS	30.8	5.7e-13		1282.56	5	1		1	6407.78				-0.52	0.52	ADTHDEILEGLNFNLTEIPEAQIHEGFQELLR	32	94	107		0	6	5	1	2				2715.96	N-linked	Alpha-1-antitrypsin	P01009	2	631	N-glycan	ADTHDEILEGLNFNLTEIPEAQIHEGFQELLR	6	5	1	2	0	0	0	Hex6HexNAc5Fuc1NeuAc2NeuGc0
B		16775	57.633	EThcD	Protein Prospector	MS/MS	42.8	1.3e-09		1287.16	5	1		1	6430.78				-1.2	1.2	ADTHDEILEGLNFNLTEIPEAQIHEGFQELLR	32	94	107		21.9819	6	5	3	1				2716.98	N-linked	Alpha-1-antitrypsin	P01009	2	632	N-glycan	ADTHDEILEGLNFNLTEIPEAQIHEGFQELLR	6	5	3	1	0	0	0	Hex6HexNAc5Fuc3NeuAc1NeuGc0
B		16884	58	EThcD	Protein Prospector	MS/MS	15.1	4e-05		1196.1	5	1		1	5975.48				3.7	3.7	ADTHDEILEGLNFNLTEIPEAQIHEGFQ	28	94	107		37.9559	5	6	1	2				2756.99	N-linked	Alpha-1-antitrypsin	P01009	2	633	N-glycan	ADTHDEILEGLNFNLTEIPEAQIHEGFQ	5	6	1	2	0	0	0	Hex5HexNAc6Fuc1NeuAc2NeuGc0
B		16959	58.2	EThcD	Protein Prospector	MS/MS	34.8	2.8e-12		1308.17	5	1		1	6535.8				5	5	ADTHDEILEGLNFNLTEIPEAQIHEGFQELLR	32	94	107		38.9399	8	6		1				2805.99	N-linked	Alpha-1-antitrypsin	P01009	2	634	N-glycan	ADTHDEILEGLNFNLTEIPEAQIHEGFQELLR	8	6	0	1	0	0	0	Hex8HexNAc6Fuc0NeuAc1NeuGc0
B		20127	68.167	EThcD	Protein Prospector	MS/MS	31	3.7e-10		1299.74	7	1		1	9091.12				3.1	3.1	ADTHDEILEGLNFNLTEIPEAQIHEGFQELLRTLNQPDSQLQLTTGNGLFLSEGLK	56	94	107		37.9559	8	6		1				2805.99	N-linked	Alpha-1-antitrypsin	P01009	2	635	N-glycan	ADTHDEILEGLNFNLTEIPEAQIHEGFQELLRTLNQPDSQLQLTTGNGLFLSEGLK	8	6	0	1	0	0	0	Hex8HexNAc6Fuc0NeuAc1NeuGc0
B		16749	57.567	EThcD	Protein Prospector	MS/MS	26.8	2.1e-08		1336.98	5	0		0	6680.89				-4.6	4.6	KADTHDEILEGLNFNLTEIPEAQIHEGFQELLR	33	93	107		0	6	5		3				2861	N-linked	Alpha-1-antitrypsin	P01009	2	636	N-glycan	KADTHDEILEGLNFNLTEIPEAQIHEGFQELLR	6	5	0	3	0	0	0	Hex6HexNAc5Fuc0NeuAc3NeuGc0
B		18415	62.717	EThcD	Protein Prospector	MS/MS	22.9	9.6e-08		1344.78	5	0		0	6719.86				-0.35	0.35	KADTHDEILEGLNFNLTEIPEAQIHEGFQELLR	33	93	107		38.9399	6	5		3				2861	N-linked	Alpha-1-antitrypsin	P01009	2	637	N-glycan	KADTHDEILEGLNFNLTEIPEAQIHEGFQELLR	6	5	0	3	0	0	0	Hex6HexNAc5Fuc0NeuAc3NeuGc0
B		18474	62.933	EThcD	Protein Prospector	MS/MS	16.9	1.8e-07		1396.09	4	1		1	5580.31				-0.79	0.79	ADTHDEILEGLNFNLTEIPEAQIH	24	94	107		0	6	5		3				2861	N-linked	Alpha-1-antitrypsin	P01009	2	638	N-glycan	ADTHDEILEGLNFNLTEIPEAQIH	6	5	0	3	0	0	0	Hex6HexNAc5Fuc0NeuAc3NeuGc0
B		18886	64.25	EThcD	Protein Prospector	MS/MS	47.6	2.1e-17		1319.15	5	1		1	6590.74				-5.9	5.9	ADTHDEILEGLNFNLTEIPEAQIHEGFQELLR	32	94	107		37.9559	6	5		3				2861	N-linked	Alpha-1-antitrypsin	P01009	2	639	N-glycan	ADTHDEILEGLNFNLTEIPEAQIHEGFQELLR	6	5	0	3	0	0	0	Hex6HexNAc5Fuc0NeuAc3NeuGc0
B		20387	68.967	EThcD	Protein Prospector	MS/MS	44.2	9.1e-16		1311.78	5	1		1	6553.86				7.9	7.9	ADTHDEILEGLNFNLTEIPEAQIHEGFQELLR	32	94	107		0.984	6	5		3				2861	N-linked	Alpha-1-antitrypsin	P01009	2	640	N-glycan	ADTHDEILEGLNFNLTEIPEAQIHEGFQELLR	6	5	0	3	0	0	0	Hex6HexNAc5Fuc0NeuAc3NeuGc0
B		18666	63.533	EThcD	Protein Prospector	MS/MS	35.6	3.2e-14		1099.63	6	0		0	6592.75				-8	8	ADTHDEILEGLNFNLTEIPEAQIHEGFQELLR	32	94	107		22.9659	7	5	1	2				2878.02	N-linked	Alpha-1-antitrypsin	P01009	2	641	N-glycan	ADTHDEILEGLNFNLTEIPEAQIHEGFQELLR	7	5	1	2	0	0	0	Hex7HexNAc5Fuc1NeuAc2NeuGc0
B		19673	66.733	EThcD	Protein Prospector	MS/MS	27	9.5e-09		1312.17	5	1		1	6555.83				1.1	1.1	DTHDEILEGLNFNLTEIPEAQIHEGFQELLR	31	95	107		0	7	6		2				2935.04	N-linked	Alpha-1-antitrypsin	P01009	2	642	N-glycan	DTHDEILEGLNFNLTEIPEAQIHEGFQELLR	7	6	0	2	0	0	0	Hex7HexNAc6Fuc0NeuAc2NeuGc0
B		18639	63.467	EThcD	Protein Prospector	MS/MS	18.4	6.9e-08		1337.17	5	0		0	6681.83				-0.51	0.51	ADTHDEILEGLNFNLTEIPEAQIHEGFQELLR	32	94	107		37.9559	8	6	1	1				2952.05	N-linked	Alpha-1-antitrypsin	P01009	2	643	N-glycan	ADTHDEILEGLNFNLTEIPEAQIHEGFQELLR	8	6	1	1	0	0	0	Hex8HexNAc6Fuc1NeuAc1NeuGc0
B		18279	62.283	EThcD	Protein Prospector	MS/MS	69.4	1.4e-23		1348.37	5	0		0	6737.83				0.69	0.69	ADTHDEILEGLNFNLTEIPEAQIHEGFQELLR	32	94	107		38.9399	6	5	1	3				3007.06	N-linked	Alpha-1-antitrypsin	P01009	2	644	N-glycan	ADTHDEILEGLNFNLTEIPEAQIHEGFQELLR	6	5	1	3	0	0	0	Hex6HexNAc5Fuc1NeuAc3NeuGc0
B		18467	62.917	EThcD	Protein Prospector	MS/MS	76	7.1e-27		1348.17	5	0		0	6736.83				-1.6	1.6	ADTHDEILEGLNFNLTEIPEAQIHEGFQELLR	32	94	107		37.9559	6	5	1	3				3007.06	N-linked	Alpha-1-antitrypsin	P01009	2	645	N-glycan	ADTHDEILEGLNFNLTEIPEAQIHEGFQELLR	6	5	1	3	0	0	0	Hex6HexNAc5Fuc1NeuAc3NeuGc0
B		16697	57.367	EThcD	Protein Prospector	MS/MS	39.4	1.1e-14		1341.18	5	1		1	6700.85				-3.5	3.5	ADTHDEILEGLNFNLTEIPEAQIHEGFQELLR	32	94	107		0.984	8	7		1				3009.07	N-linked	Alpha-1-antitrypsin	P01009	2	646	N-glycan	ADTHDEILEGLNFNLTEIPEAQIHEGFQELLR	8	7	0	1	0	0	0	Hex8HexNAc7Fuc0NeuAc1NeuGc0
B		18225	62.117	EThcD	Protein Prospector	MS/MS	44.4	3.4e-18		1123.98	6	0		0	6738.84				-2.3	2.3	ADTHDEILEGLNFNLTEIPEAQIHEGFQELLR	32	94	107		37.9559	8	7		1				3009.07	N-linked	Alpha-1-antitrypsin	P01009	2	647	N-glycan	ADTHDEILEGLNFNLTEIPEAQIHEGFQELLR	8	7	0	1	0	0	0	Hex8HexNAc7Fuc0NeuAc1NeuGc0
B		18419	62.733	EThcD	Protein Prospector	MS/MS	21.1	8.3e-07		1374.2	5	0		0	6866.96				1.4	1.4	KADTHDEILEGLNFNLTEIPEAQIHEGFQELLR	33	93	107		37.9559	8	7		1				3009.07	N-linked	Alpha-1-antitrypsin	P01009	2	648	N-glycan	KADTHDEILEGLNFNLTEIPEAQIHEGFQELLR	8	7	0	1	0	0	0	Hex8HexNAc7Fuc0NeuAc1NeuGc0
B		18908	64.3	EThcD	Protein Prospector	MS/MS	20	2.6e-07		1316.16	5	1		1	6575.79				-5.6	5.6	THDEILEGLNFNLTEIPEAQIHEGFQELLR	30	96	107		21.9819	5	6	1	3				3048.08	N-linked	Alpha-1-antitrypsin	P01009	2	649	N-glycan	THDEILEGLNFNLTEIPEAQIHEGFQELLR	5	6	1	3	0	0	0	Hex5HexNAc6Fuc1NeuAc3NeuGc0
B		22080	74.2	EThcD	Protein Prospector	MS/MS	11	1.2e-05		1311.97	5	1		1	6554.83				0.75	0.75	THDEILEGLNFNLTEIPEAQIHEGFQELLR	30	96	107		0.984	5	6	1	3				3048.08	N-linked	Alpha-1-antitrypsin	P01009	2	650	N-glycan	THDEILEGLNFNLTEIPEAQIHEGFQELLR	5	6	1	3	0	0	0	Hex5HexNAc6Fuc1NeuAc3NeuGc0
B		16672	57.3	EThcD	Protein Prospector	MS/MS	38.6	3.7e-15		1366.59	5	1		1	6827.93				2.8	2.8	ADTHDEILEGLNFNLTEIPEAQIHEGFQELLR	32	94	107		21.9819	9	6	1	1				3114.1	N-linked	Alpha-1-antitrypsin	P01009	2	651	N-glycan	ADTHDEILEGLNFNLTEIPEAQIHEGFQELLR	9	6	1	1	0	0	0	Hex9HexNAc6Fuc1NeuAc1NeuGc0
B		18424	62.75	EThcD	Protein Prospector	MS/MS	53.8	2.2e-18		1377.79	5	0		0	6884.91				-0.87	0.87	ADTHDEILEGLNFNLTEIPEAQIHEGFQELLR	32	94	107		37.9559	8	7	1	1				3155.13	N-linked	Alpha-1-antitrypsin	P01009	2	652	N-glycan	ADTHDEILEGLNFNLTEIPEAQIHEGFQELLR	8	7	1	1	0	0	0	Hex8HexNAc7Fuc1NeuAc1NeuGc0
B		16779	57.667	EThcD	Protein Prospector	MS/MS	25	1.1e-07		1200.23	4	0		0	4797.9				7.2	7.2	ADTHDEILEGLNFN	14	94	107		0	6	6	1	3				3210.14	N-linked	Alpha-1-antitrypsin	P01009	2	653	N-glycan	ADTHDEILEGLNFN	6	6	1	3	0	0	0	Hex6HexNAc6Fuc1NeuAc3NeuGc0
B		18132	61.85	EThcD	Protein Prospector	MS/MS	41.4	5.8e-14		1384.6	5	0		0	6918.97				4.7	4.7	ADTHDEILEGLNFNLTEIPEAQIHEGFQELLR	32	94	107		0.984	7	6		3				3226.13	N-linked	Alpha-1-antitrypsin	P01009	2	654	N-glycan	ADTHDEILEGLNFNLTEIPEAQIHEGFQELLR	7	6	0	3	0	0	0	Hex7HexNAc6Fuc0NeuAc3NeuGc0
B		18447	62.833	EThcD	Protein Prospector	MS/MS	36.4	3.8e-14		1384.6	5	1		1	6917.96				1	1	ADTHDEILEGLNFNLTEIPEAQIHEGFQELLR	32	94	107		0.984	7	6		3				3226.13	N-linked	Alpha-1-antitrypsin	P01009	2	655	N-glycan	ADTHDEILEGLNFNLTEIPEAQIHEGFQELLR	7	6	0	3	0	0	0	Hex7HexNAc6Fuc0NeuAc3NeuGc0
B		18488	62.983	EThcD	Protein Prospector	MS/MS	20.8	4.7e-06		1127.97	6	0		0	6762.8				-6.2	6.2	ADTHDEILEGLNFNLTEIPEAQIHEGFQELL	31	94	107		0.984	7	6		3				3226.13	N-linked	Alpha-1-antitrypsin	P01009	2	656	N-glycan	ADTHDEILEGLNFNLTEIPEAQIHEGFQELL	7	6	0	3	0	0	0	Hex7HexNAc6Fuc0NeuAc3NeuGc0
B		18497	63	EThcD	Protein Prospector	MS/MS	29.6	2e-10		1385.2	5	1		1	6920.97				-0.91	0.91	ADTHDEILEGLNFNLTEIPEAQIHEGFQELLR	32	94	107		0.984	7	6	4	1				3228.17	N-linked	Alpha-1-antitrypsin	P01009	2	657	N-glycan	ADTHDEILEGLNFNLTEIPEAQIHEGFQELLR	7	6	4	1	0	0	0	Hex7HexNAc6Fuc4NeuAc1NeuGc0
B		17946	61.267	EThcD	Protein Prospector	MS/MS	16	3.4e-07		1189.71	5	0		0	5944.51				-4.2	4.2	GLNFNLTEIPEAQIHEGFQELLR	23	103	107		0	10	6	1	1				3276.16	N-linked	Alpha-1-antitrypsin	P01009	2	658	N-glycan	GLNFNLTEIPEAQIHEGFQELLR	10	6	1	1	0	0	0	Hex10HexNAc6Fuc1NeuAc1NeuGc0
B		20612	69.683	EThcD	Protein Prospector	MS/MS	53.6	2.1e-17		1208.84	6	0		0	7248.01				3.2	3.2	ADTHDEILEGLNFNLTEIPEAQIHEGFQELLR	32	94	107		38.9399	7	6		4				3517.23	N-linked	Alpha-1-antitrypsin	P01009	2	659	N-glycan	ADTHDEILEGLNFNLTEIPEAQIHEGFQELLR	7	6	0	4	0	0	0	Hex7HexNAc6Fuc0NeuAc4NeuGc0
B		16946	58.167	EThcD	Protein Prospector	MS/MS	33.2	7.7e-12		1192.91	5	1		1	5959.5				1.6	1.6	FNLTEIPEAQIHEGFQELLR	20	106	107		0	7	7	1	3				3575.27	N-linked	Alpha-1-antitrypsin	P01009	2	660	N-glycan	FNLTEIPEAQIHEGFQELLR	7	7	1	3	0	0	0	Hex7HexNAc7Fuc1NeuAc3NeuGc0
B		20464	69.2	EThcD	Protein Prospector	MS/MS	33.8	3.3e-11		1227.02	6	1		1	7356.1				1.5	1.5	ADTHDEILEGLNFNLTEIPEAQIHEGFQELLR	32	94	107		0.984	7	6	1	4				3663.29	N-linked	Alpha-1-antitrypsin	P01009	2	661	N-glycan	ADTHDEILEGLNFNLTEIPEAQIHEGFQELLR	7	6	1	4	0	0	0	Hex7HexNAc6Fuc1NeuAc4NeuGc0
B		19203	65.233	EThcD	Protein Prospector	MS/MS	15.8	9.6e-06		1324.16	5	1		1	6615.74				-7.6	7.6	LEGLNFNLTEIPEAQIHEGFQELLR	25	101	107		0.984	6	7	1	4				3704.31	N-linked	Alpha-1-antitrypsin	P01009	2	662	N-glycan	LEGLNFNLTEIPEAQIHEGFQELLR	6	7	1	4	0	0	0	Hex6HexNAc7Fuc1NeuAc4NeuGc0
B		16858	57.9	EThcD	Protein Prospector	MS/MS	16	3.1e-06		1195.7	5	0		0	5974.49				2.3	2.3	NLTEIPEAQIHEGFQELLR	19	107	107		0	8	7	1	3				3737.32	N-linked	Alpha-1-antitrypsin	P01009	2	663	N-glycan	NLTEIPEAQIHEGFQELLR	8	7	1	3	0	0	0	Hex8HexNAc7Fuc1NeuAc3NeuGc0
B		18328	62.45	EThcD	Protein Prospector	MS/MS	27.1	5.9e-08		1360.55	4	1		1	5438.17				7.1	7.1	ADTHDEILEGLNFNL	15	94	107		0	8	7	1	3				3737.32	N-linked	Alpha-1-antitrypsin	P01009	2	664	N-glycan	ADTHDEILEGLNFNL	8	7	1	3	0	0	0	Hex8HexNAc7Fuc1NeuAc3NeuGc0
B		20557	69.483	EThcD	Protein Prospector	MS/MS	15.1	7.2e-06		1216	6	1		1	7289.98				-0.44	0.44	ADTHDEILEGLNFNLTEIPEAQIHEGFQEL	30	94	107		0.984	7	7	1	4				3866.36	N-linked	Alpha-1-antitrypsin	P01009	2	665	N-glycan	ADTHDEILEGLNFNLTEIPEAQIHEGFQEL	7	7	1	4	0	0	0	Hex7HexNAc7Fuc1NeuAc4NeuGc0
B		20585	69.6	EThcD	Protein Prospector	MS/MS	29	8.2e-08		1233.35	6	1		1	7394.06				-5.1	5.1	THDEILEGLNFNLTEIPEAQIHEGFQELLR	30	96	107		21.9819	7	7	1	4				3866.36	N-linked	Alpha-1-antitrypsin	P01009	2	666	N-glycan	THDEILEGLNFNLTEIPEAQIHEGFQELLR	7	7	1	4	0	0	0	Hex7HexNAc7Fuc1NeuAc4NeuGc0
B		18277	62.283	EThcD	Protein Prospector	MS/MS	29.8	4e-06		1326.95	5	0		0	6630.7				-0.47	0.47	NLTEIPEAQIHEGFQELLR	19	107	107		0	9	8	1	4				4393.55	N-linked	Alpha-1-antitrypsin	P01009	2	667	N-glycan	NLTEIPEAQIHEGFQELLR	9	8	1	4	0	0	0	Hex9HexNAc8Fuc1NeuAc4NeuGc0
B		18350	62.5	EThcD	Protein Prospector	MS/MS	16	0.00018		1144.79	6	1		1	6862.67				-5.1	5.1	ADTHDEILEGLNFNLTEIPEAQ	22	94	107		0.984	9	8	1	4				4393.55	N-linked	Alpha-1-antitrypsin	P01009	2	668	N-glycan	ADTHDEILEGLNFNLTEIPEAQ	9	8	1	4	0	0	0	Hex9HexNAc8Fuc1NeuAc4NeuGc0
B		18393	62.65	EThcD	Protein Prospector	MS/MS	29.6	6.6e-08		1134.13	6	0		0	6799.74				-2.2	2.2	FNLTEIPEAQIHEGFQELLR	20	106	107		21.9819	9	8	1	4				4393.55	N-linked	Alpha-1-antitrypsin	P01009	2	669	N-glycan	FNLTEIPEAQIHEGFQELLR	9	8	1	4	0	0	0	Hex9HexNAc8Fuc1NeuAc4NeuGc0
B		16054	55.333	EThcD	Protein Prospector	MS/MS	37.8	2e-13		1102.15	3	0		0	3304.44				-0.15	0.15	YLGNATAIFFLPDEGK	16	268	271		0	4	3		1				1548.54	N-linked	Alpha-1-antitrypsin	P01009	2	670	N-glycan	YLGNATAIFFLPDEGK	4	3	0	1	0	0	0	Hex4HexNAc3Fuc0NeuAc1NeuGc0
B		13571	47.667	EThcD	Protein Prospector	MS/MS	65.7	3.4e-20		927.637	4	0		0	3707.53				-0.76	0.76	YLGNATAIFFLPDEGK	16	268	271		37.9559	5	4		1				1913.68	N-linked	Alpha-1-antitrypsin	P01009	2	671	N-glycan	YLGNATAIFFLPDEGK	5	4	0	1	0	0	0	Hex5HexNAc4Fuc0NeuAc1NeuGc0
B		12685	44.983	EThcD	Protein Prospector	MS/MS	48.4	1.6e-14		1023.2	4	1		1	4088.76				0.37	0.37	KYLGNATAIFFLPDEGK	17	267	271		0	5	4		2				2204.77	N-linked	Alpha-1-antitrypsin	P01009	2	672	N-glycan	KYLGNATAIFFLPDEGK	5	4	0	2	0	0	0	Hex5HexNAc4Fuc0NeuAc2NeuGc0
B		16545	56.883	EThcD	Protein Prospector	MS/MS	62.2	8.5e-23		1000.41	4	0		0	3998.62				-0.51	0.51	YLGNATAIFFLPDEGK	16	268	271		37.9559	5	4		2				2204.77	N-linked	Alpha-1-antitrypsin	P01009	2	673	N-glycan	YLGNATAIFFLPDEGK	5	4	0	2	0	0	0	Hex5HexNAc4Fuc0NeuAc2NeuGc0
B		17601	60.217	EThcD	Protein Prospector	MS/MS	22.4	1.2e-08		1000.91	4	1		1	3999.62				-5.8	5.8	YLGNATAIFFLPDEGK	16	268	271		37.9559	5	4	2	1				2205.79	N-linked	Alpha-1-antitrypsin	P01009	2	674	N-glycan	YLGNATAIFFLPDEGK	5	4	2	1	0	0	0	Hex5HexNAc4Fuc2NeuAc1NeuGc0
B		16160	55.7	EThcD	Protein Prospector	MS/MS	24.4	4.3e-11		1027.44	4	0		0	4106.73				1.1	1.1	YLGNATAIFFLPDEGK	16	268	271		0	5	4	1	2				2350.83	N-linked	Alpha-1-antitrypsin	P01009	2	675	N-glycan	YLGNATAIFFLPDEGK	5	4	1	2	0	0	0	Hex5HexNAc4Fuc1NeuAc2NeuGc0
B		19395	65.833	EThcD	Protein Prospector	MS/MS	13.5	5.9e-05		1273.56	4	1		1	5090.2				-2.7	2.7	SSWVLLMKYLGNATAIFFLPDEGK	24	260	271		37.9559	5	4	3	1				2351.85	N-linked	Alpha-1-antitrypsin	P01009	2	676	N-glycan	SSWVLLMKYLGNATAIFFLPDEGK	5	4	3	1	0	0	0	Hex5HexNAc4Fuc3NeuAc1NeuGc0
B		17202	58.967	EThcD	Protein Prospector	MS/MS	22.1	4.5e-09		1014.66	4	0		0	4055.64				-0.34	0.34	GNATAIFFLPDEGK	14	270	271		21.9819	5	5	1	2				2553.91	N-linked	Alpha-1-antitrypsin	P01009	2	677	N-glycan	GNATAIFFLPDEGK	5	5	1	2	0	0	0	Hex5HexNAc5Fuc1NeuAc2NeuGc0
B		15972	55.083	EThcD	Protein Prospector	MS/MS	27.2	5.3e-09		1091.7	4	0		0	4363.76				1.2	1.2	YLGNATAIFFLPDEGK	16	268	271		37.9559	6	5		2				2569.9	N-linked	Alpha-1-antitrypsin	P01009	2	678	N-glycan	YLGNATAIFFLPDEGK	6	5	0	2	0	0	0	Hex6HexNAc5Fuc0NeuAc2NeuGc0
B		19464	66.05	EThcD	Protein Prospector	MS/MS	41.2	2.3e-14		1164.47	4	0		0	4654.84				-2.1	2.1	YLGNATAIFFLPDEGK	16	268	271		37.9559	6	5		3				2861	N-linked	Alpha-1-antitrypsin	P01009	2	679	N-glycan	YLGNATAIFFLPDEGK	6	5	0	3	0	0	0	Hex6HexNAc5Fuc0NeuAc3NeuGc0
B		20666	69.85	EThcD	Protein Prospector	MS/MS	22.4	6.4e-09		1083.91	5	1		1	5414.5				-0.81	0.81	NVIFSPLSISTALAFLSLGAHNTTLTEILK	30	72	93		37.9559	5	4	2	1				2205.79	N-linked	Alpha-1-antichymotrypsin	P01011	2	680	N-glycan	NVIFSPLSISTALAFLSLGAHNTTLTEILK	5	4	2	1	0	0	0	Hex5HexNAc4Fuc2NeuAc1NeuGc0
B		20537	69.433	EThcD	Protein Prospector	MS/MS	16.4	1e-06		1105.53	5	1		1	5522.59				-0.19	0.19	NVIFSPLSISTALAFLSLGAHNTTLTEILK	30	72	93		0	5	4	1	2				2350.83	N-linked	Alpha-1-antichymotrypsin	P01011	2	681	N-glycan	NVIFSPLSISTALAFLSLGAHNTTLTEILK	5	4	1	2	0	0	0	Hex5HexNAc4Fuc1NeuAc2NeuGc0
B		18717	63.717	EThcD	Protein Prospector	MS/MS	14	6.5e-05		1026.08	5	0		0	5126.38				2	2	LSISTALAFLSLGAHNTTLTEILK	24	78	93		0	5	6	2	1				2611.95	N-linked	Alpha-1-antichymotrypsin	P01011	2	682	N-glycan	LSISTALAFLSLGAHNTTLTEILK	5	6	2	1	0	0	0	Hex5HexNAc6Fuc2NeuAc1NeuGc0
B		22889	76.733	EThcD	Protein Prospector	MS/MS	14.1	4.1e-07		1280.59	5	1		1	6397.9				0.64	0.64	NVIFSPLSISTALAFLSLGAHNTTLTEILK	30	72	93		0	7	6		3				3226.13	N-linked	Alpha-1-antichymotrypsin	P01011	2	683	N-glycan	NVIFSPLSISTALAFLSLGAHNTTLTEILK	7	6	0	3	0	0	0	Hex7HexNAc6Fuc0NeuAc3NeuGc0
B		22957	76.95	EThcD	Protein Prospector	MS/MS	17.2	6.8e-08		1019.12	6	0		0	6109.67				1.5	1.5	FSPLSISTALAFLSLGAHNTTLTEILK	27	75	93		37.9559	7	6		3				3226.13	N-linked	Alpha-1-antichymotrypsin	P01011	2	684	N-glycan	FSPLSISTALAFLSLGAHNTTLTEILK	7	6	0	3	0	0	0	Hex7HexNAc6Fuc0NeuAc3NeuGc0
B		22928	76.85	EThcD	Protein Prospector	MS/MS	15.1	8.2e-05		1232.73	5	0		0	6159.63				5.2	5.2	NVIFSPLSISTALAFLSLGAHNTT	24	72	93		21.9819	7	6	1	4				3663.29	N-linked	Alpha-1-antichymotrypsin	P01011	2	685	N-glycan	NVIFSPLSISTALAFLSLGAHNTT	7	6	1	4	0	0	0	Hex7HexNAc6Fuc1NeuAc4NeuGc0
B		12097	43.217	EThcD	Protein Prospector	MS/MS	15.2	1.6e-06		1152	4	0		0	4604.98				3.2	3.2	FNLTETSEAEIHQSFQHLLR	20	105	106		0	5	4		2				2204.77	N-linked	Alpha-1-antichymotrypsin	P01011	2	686	N-glycan	FNLTETSEAEIHQSFQHLLR	5	4	0	2	0	0	0	Hex5HexNAc4Fuc0NeuAc2NeuGc0
B		11945	42.8	EThcD	Protein Prospector	MS/MS	18.6	5.1e-06		1243.53	4	1		1	4970.09				-2	2	FNLTETSEAEIHQSFQHLLR	20	105	106		0	6	5		2				2569.9	N-linked	Alpha-1-antichymotrypsin	P01011	2	687	N-glycan	FNLTETSEAEIHQSFQHLLR	6	5	0	2	0	0	0	Hex6HexNAc5Fuc0NeuAc2NeuGc0
B		13386	47.1	EThcD	Protein Prospector	MS/MS	15.3	1.9e-06		1352.81	4	1		1	5407.22				-5.1	5.1	FNLTETSEAEIHQSFQHLLR	20	105	106		0	6	5	1	3				3007.06	N-linked	Alpha-1-antichymotrypsin	P01011	2	688	N-glycan	FNLTETSEAEIHQSFQHLLR	6	5	1	3	0	0	0	Hex6HexNAc5Fuc1NeuAc3NeuGc0
B		14983	52.05	EThcD	Protein Prospector	MS/MS	15.8	2.9e-06		1192.08	5	1		1	5955.37				-1.1	1.1	FNLTETSEAEIHQSFQHLLR	20	105	106		37.9559	7	6		4				3517.23	N-linked	Alpha-1-antichymotrypsin	P01011	2	689	N-glycan	FNLTETSEAEIHQSFQHLLR	7	6	0	4	0	0	0	Hex7HexNAc6Fuc0NeuAc4NeuGc0
B		14327	50.033	EThcD	Protein Prospector	MS/MS	59.7	4.2e-22		1114.95	4	1		1	4455.78				-0.033	0.033	TLNQSSDELQLSMGNAMFVK	20	125	127		37.9559	5	4		2				2204.77	N-linked	Alpha-1-antichymotrypsin	P01011	2	690	N-glycan	TLNQSSDELQLSMGNAMFVK	5	4	0	2	0	0	0	Hex5HexNAc4Fuc0NeuAc2NeuGc0
B		14806	51.467	EThcD	Protein Prospector	MS/MS	16.8	5.9e-07		1114.71	4	0		0	4455.83				6	6	TLNQSSDELQLSMGNAMFVK	20	125	127		37.9768	5	4		2				2204.77	N-linked	Alpha-1-antichymotrypsin	P01011	2	691	N-glycan	TLNQSSDELQLSMGNAMFVK	5	4	0	2	0	0	0	Hex5HexNAc4Fuc0NeuAc2NeuGc0
B		14136	49.417	EThcD	Protein Prospector	MS/MS	22.8	7.6e-11		1206.23	4	1		1	4820.91				-0.71	0.71	TLNQSSDELQLSMGNAMFVK	20	125	127		37.9559	6	5		2				2569.9	N-linked	Alpha-1-antichymotrypsin	P01011	2	692	N-glycan	TLNQSSDELQLSMGNAMFVK	6	5	0	2	0	0	0	Hex6HexNAc5Fuc0NeuAc2NeuGc0
B		13898	48.7	EThcD	Protein Prospector	MS/MS	19.4	5.2e-09		1206.48	4	1		1	4821.9				-7.3	7.3	TLNQSSDELQLSMGNAMFVK	20	125	127		37.9559	6	5	2	1				2570.93	N-linked	Alpha-1-antichymotrypsin	P01011	2	693	N-glycan	TLNQSSDELQLSMGNAMFVK	6	5	2	1	0	0	0	Hex6HexNAc5Fuc2NeuAc1NeuGc0
B		16815	57.767	EThcD	Protein Prospector	MS/MS	35.4	4.1e-15		1269.52	4	1		1	5074.06				1.4	1.4	TLNQSSDELQLSMGNAMFVK	20	125	127		0	6	5		3				2861	N-linked	Alpha-1-antichymotrypsin	P01011	2	694	N-glycan	TLNQSSDELQLSMGNAMFVK	6	5	0	3	0	0	0	Hex6HexNAc5Fuc0NeuAc3NeuGc0
B		17531	60	EThcD	Protein Prospector	MS/MS	13.1	2.9e-06		1269.77	4	1		1	5075.06				4.6	4.6	TLNQSSDELQLSMGNAMFVK	20	125	127		0.984	6	5		3				2861	N-linked	Alpha-1-antichymotrypsin	P01011	2	695	N-glycan	TLNQSSDELQLSMGNAMFVK	6	5	0	3	0	0	0	Hex6HexNAc5Fuc0NeuAc3NeuGc0
B		13575	47.683	EThcD	Protein Prospector	MS/MS	20.1	6.3e-05		1091.25	4	1		1	4360.99				-0.5	0.5	TVVELKYTGNASALFILPDQDK	22	262	271		0	3	5	1	1				1938.71	N-linked	Alpha-1-antichymotrypsin	P01011	2	696	N-glycan	TVVELKYTGNASALFILPDQDK	3	5	1	1	0	0	0	Hex3HexNAc5Fuc1NeuAc1NeuGc0
B		21912	73.667	EThcD	Protein Prospector	MS/MS	23.4	5.1e-11		1318.53	4	1		1	5270.1				-0.99	0.99	YTGNASALFILPDQDK	16	268	271		0	7	6		4				3517.23	N-linked	Alpha-1-antichymotrypsin	P01011	2	697	N-glycan	YTGNASALFILPDQDK	7	6	0	4	0	0	0	Hex7HexNAc6Fuc0NeuAc4NeuGc0
B		22221	74.65	EThcD	Protein Prospector	MS/MS	18.1	4.3e-10		1364.53	4	1		1	5454.11				-2	2	YTGNASALFILPDQDK	16	268	271		37.9559	7	6	1	4				3663.29	N-linked	Alpha-1-antichymotrypsin	P01011	2	698	N-glycan	YTGNASALFILPDQDK	7	6	1	4	0	0	0	Hex7HexNAc6Fuc1NeuAc4NeuGc0
B		4041	19.2	EThcD	Protein Prospector	MS/MS	18	1.1e-07		1109.82	3	0		0	3327.43				0.46	0.46	HLVIHNESTCEQLAK	15	42	47		0	4	3		1				1548.54	N-linked	Angiotensinogen	P01019	2	699	N-glycan	HLVIHNESTCEQLAK	4	3	0	1	0	0	0	Hex4HexNAc3Fuc0NeuAc1NeuGc0
B		3291	17.033	EThcD	Protein Prospector	MS/MS	53.2	2.6e-17		923.896	4	0		0	3692.56				-0.27	0.27	HLVIHNESTCEQLAK	15	42	47		0	5	4		1				1913.68	N-linked	Angiotensinogen	P01019	2	700	N-glycan	HLVIHNESTCEQLAK	5	4	0	1	0	0	0	Hex5HexNAc4Fuc0NeuAc1NeuGc0
B		6584	26.8	EThcD	Protein Prospector	MS/MS	45.7	8.6e-17		1113	4	0		0	4448.96				1.5	1.5	VYIHPFHLVIHNESTCEQLAK	21	36	47		0	5	4		1				1913.68	N-linked	Angiotensinogen	P01019	2	701	N-glycan	VYIHPFHLVIHNESTCEQLAK	5	4	0	1	0	0	0	Hex5HexNAc4Fuc0NeuAc1NeuGc0
B		4050	19.233	EThcD	Protein Prospector	MS/MS	55	1.9e-18		996.671	4	0		0	3983.66				0.99	0.99	HLVIHNESTCEQLAK	15	42	47		0	5	4		2				2204.77	N-linked	Angiotensinogen	P01019	2	702	N-glycan	HLVIHNESTCEQLAK	5	4	0	2	0	0	0	Hex5HexNAc4Fuc0NeuAc2NeuGc0
B		7554	29.833	EThcD	Protein Prospector	MS/MS	62.2	8.4e-21		948.82	5	0		0	4740.07				3.8	3.8	VYIHPFHLVIHNESTCEQLAK	21	36	47		0	5	4		2				2204.77	N-linked	Angiotensinogen	P01019	2	703	N-glycan	VYIHPFHLVIHNESTCEQLAK	5	4	0	2	0	0	0	Hex5HexNAc4Fuc0NeuAc2NeuGc0
B		4895	21.65	EThcD	Protein Prospector	MS/MS	23.5	9.6e-11		997.171	4	1		1	3984.66				-4.7	4.7	HLVIHNESTCEQLAK	15	42	47		0	5	4	2	1				2205.79	N-linked	Angiotensinogen	P01019	2	704	N-glycan	HLVIHNESTCEQLAK	5	4	2	1	0	0	0	Hex5HexNAc4Fuc2NeuAc1NeuGc0
B		3124	16.567	EThcD	Protein Prospector	MS/MS	12.7	3.7e-05		1015.18	4	0		0	4057.7				0.75	0.75	HLVIHNESTCEQLAK	15	42	47		0	6	5		1				2278.81	N-linked	Angiotensinogen	P01019	2	705	N-glycan	HLVIHNESTCEQLAK	6	5	0	1	0	0	0	Hex6HexNAc5Fuc0NeuAc1NeuGc0
B		4034	19.183	EThcD	Protein Prospector	MS/MS	56.5	3.5e-12		1033.18	4	0		0	4129.71				-0.42	0.42	HLVIHNESTCEQLAK	15	42	47		0	5	4	1	2				2350.83	N-linked	Angiotensinogen	P01019	2	706	N-glycan	HLVIHNESTCEQLAK	5	4	1	2	0	0	0	Hex5HexNAc4Fuc1NeuAc2NeuGc0
B		3888	18.767	EThcD	Protein Prospector	MS/MS	31.6	6.4e-10		1124.97	4	1		1	4495.85				-2.6	2.6	HLVIHNESTCEQLAK	15	42	47		0	6	5	3	1				2716.98	N-linked	Angiotensinogen	P01019	2	707	N-glycan	HLVIHNESTCEQLAK	6	5	3	1	0	0	0	Hex6HexNAc5Fuc3NeuAc1NeuGc0
B		21139	71.267	EThcD	Protein Prospector	MS/MS	16.4	7.8e-07		1087.98	4	0		0	4348.88				4.4	4.4	GCVLLSYLNETVTVSASLESVR	22	47	55		37.9559	5	4		1				1913.68	N-linked	Alpha-2-macroglobulin	P01023	2	708	N-glycan	GCVLLSYLNETVTVSASLESVR	5	4	0	1	0	0	0	Hex5HexNAc4Fuc0NeuAc1NeuGc0
B		15762	54.417	EThcD	Protein Prospector	MS/MS	60	1.1e-21		1124.74	4	1		1	4494.92				0.37	0.37	GCVLLSYLNETVTVSASLESVR	22	47	55		37.9559	5	4	1	1				2059.73	N-linked	Alpha-2-macroglobulin	P01023	2	709	N-glycan	GCVLLSYLNETVTVSASLESVR	5	4	1	1	0	0	0	Hex5HexNAc4Fuc1NeuAc1NeuGc0
B		19040	64.717	EThcD	Protein Prospector	MS/MS	45.3	2.8e-16		1160.75	4	0		0	4639.98				3.6	3.6	GCVLLSYLNETVTVSASLESVR	22	47	55		37.9559	5	4		2				2204.77	N-linked	Alpha-2-macroglobulin	P01023	2	710	N-glycan	GCVLLSYLNETVTVSASLESVR	5	4	0	2	0	0	0	Hex5HexNAc4Fuc0NeuAc2NeuGc0
B		22793	76.417	EThcD	Protein Prospector	MS/MS	33.3	2e-11		1151.51	4	1		1	4602				-3.4	3.4	GCVLLSYLNETVTVSASLESVR	22	47	55		0	5	4	2	1				2205.79	N-linked	Alpha-2-macroglobulin	P01023	2	711	N-glycan	GCVLLSYLNETVTVSASLESVR	5	4	2	1	0	0	0	Hex5HexNAc4Fuc2NeuAc1NeuGc0
B		18819	64.033	EThcD	Protein Prospector	MS/MS	33.3	7.3e-10		1188.02	4	1		1	4748.06				0.89	0.89	GCVLLSYLNETVTVSASLESVR	22	47	55		0	5	4	1	2				2350.83	N-linked	Alpha-2-macroglobulin	P01023	2	712	N-glycan	GCVLLSYLNETVTVSASLESVR	5	4	1	2	0	0	0	Hex5HexNAc4Fuc1NeuAc2NeuGc0
B		20708	69.967	EThcD	Protein Prospector	MS/MS	33	1.5e-11		1188.02	4	0		0	4749.07				-2.3	2.3	GCVLLSYLNETVTVSASLESVR	22	47	55		0	5	4	3	1				2351.85	N-linked	Alpha-2-macroglobulin	P01023	2	713	N-glycan	GCVLLSYLNETVTVSASLESVR	5	4	3	1	0	0	0	Hex5HexNAc4Fuc3NeuAc1NeuGc0
B		16626	57.15	EThcD	Protein Prospector	MS/MS	19.4	4e-05		1094.46	4	1		1	4373.82				-0.6	0.6	LSYLNETVTVSASLESVR	18	51	55		37.9559	6	4	2	1				2367.85	N-linked	Alpha-2-macroglobulin	P01023	2	714	N-glycan	LSYLNETVTVSASLESVR	6	4	2	1	0	0	0	Hex6HexNAc4Fuc2NeuAc1NeuGc0
B		19321	65.6	EThcD	Protein Prospector	MS/MS	16.1	2.4e-05		1197.78	4	1		1	4787.08				5.4	5.4	GCVLLSYLNETVTVSASLESVR	22	47	55		21.9819	6	4	2	1				2367.85	N-linked	Alpha-2-macroglobulin	P01023	2	715	N-glycan	GCVLLSYLNETVTVSASLESVR	6	4	2	1	0	0	0	Hex6HexNAc4Fuc2NeuAc1NeuGc0
B		20452	69.167	EThcD	Protein Prospector	MS/MS	19	1.6e-05		1166.74	4	1		1	4662.92				7.2	7.2	GCVLLSYLNETVTVSASLE	19	47	55		37.9559	6	5		2				2569.9	N-linked	Alpha-2-macroglobulin	P01023	2	716	N-glycan	GCVLLSYLNETVTVSASLE	6	5	0	2	0	0	0	Hex6HexNAc5Fuc0NeuAc2NeuGc0
B		19120	64.983	EThcD	Protein Prospector	MS/MS	19	0.00012		1166.99	4	1		1	4663.91				-3.3	3.3	GCVLLSYLNETVTVSASL	18	47	55		21.9819	6	5	1	2				2715.96	N-linked	Alpha-2-macroglobulin	P01023	2	717	N-glycan	GCVLLSYLNETVTVSASL	6	5	1	2	0	0	0	Hex6HexNAc5Fuc1NeuAc2NeuGc0
B		22726	76.217	EThcD	Protein Prospector	MS/MS	16.9	2e-06		1166.99	4	0		0	4664.92				-6.2	6.2	GCVLLSYLNETVTVSASL	18	47	55		21.9819	6	5	3	1				2716.98	N-linked	Alpha-2-macroglobulin	P01023	2	718	N-glycan	GCVLLSYLNETVTVSASL	6	5	3	1	0	0	0	Hex6HexNAc5Fuc3NeuAc1NeuGc0
B		19042	64.717	EThcD	Protein Prospector	MS/MS	20.5	4.2e-05		1167.24	4	0		0	4665.92				7.5	7.5	SYLNETVTVSASLESVR	17	52	55		37.9559	6	6		2				2772.98	N-linked	Alpha-2-macroglobulin	P01023	2	719	N-glycan	SYLNETVTVSASLESVR	6	6	0	2	0	0	0	Hex6HexNAc6Fuc0NeuAc2NeuGc0
B		21585	72.683	EThcD	Protein Prospector	MS/MS	13	3.8e-05		1315.56	4	1		1	5258.23				-0.73	0.73	GCVLLSYLNETVTVSASLESVR	22	47	55		0	6	5		3				2861	N-linked	Alpha-2-macroglobulin	P01023	2	720	N-glycan	GCVLLSYLNETVTVSASLESVR	6	5	0	3	0	0	0	Hex6HexNAc5Fuc0NeuAc3NeuGc0
B		19615	66.517	EThcD	Protein Prospector	MS/MS	10.3	0.0002		1322.58	4	0		0	5287.28				-5.9	5.9	SNATTDEHGLVQFSINTTNVMGTSLTVRVNYK	32	395	410		37.9559	4	4		1				1751.62	N-linked	Alpha-2-macroglobulin	P01023	2	721	N-glycan	SNATTDEHGLVQFSINTTNVMGTSLTVRVNYK	4	4	0	1	0	0	0	Hex4HexNAc4Fuc0NeuAc1NeuGc0
B		8949	33.983	EThcD	Protein Prospector	MS/MS	47	1.6e-13		887.12	4	0		0	3545.46				-0.76	0.76	SINTTNVMGTSLTVR	15	408	410		37.9559	5	4		1				1913.68	N-linked	Alpha-2-macroglobulin	P01023	2	722	N-glycan	SINTTNVMGTSLTVR	5	4	0	1	0	0	0	Hex5HexNAc4Fuc0NeuAc1NeuGc0
B		4733	21.183	EThcD	Protein Prospector	MS/MS	13.2	2.1e-05		901.374	4	0		0	3602.48				-1.4	1.4	SINTTNVMGTSLTVR	15	408	410		53.9508	4	5		1				1954.7	N-linked	Alpha-2-macroglobulin	P01023	2	723	N-glycan	SINTTNVMGTSLTVR	4	5	0	1	0	0	0	Hex4HexNAc5Fuc0NeuAc1NeuGc0
B		10042	37.25	EThcD	Protein Prospector	MS/MS	17	0.00017		1170.73	4	0		0	4679.89				-0.35	0.35	QFSINTTNVMGTSLTVR	17	406	410		20.9294	7	6	1	1				2790	N-linked	Alpha-2-macroglobulin	P01023	2	724	N-glycan	QFSINTTNVMGTSLTVR	7	6	1	1	0	0	0	Hex7HexNAc6Fuc1NeuAc1NeuGc0
B		13444	47.3	EThcD	Protein Prospector	MS/MS	42.8	1.4e-14		934.404	5	0		0	4667.99				-3.8	3.8	SLGNVNFTVSAEALESQELCGTEVPSVPEHGR	32	864	869		37.9559	5	2						1216.42	N-linked	Alpha-2-macroglobulin	P01023	2	725	N-glycan	SLGNVNFTVSAEALESQELCGTEVPSVPEHGR	5	2	0	0	0	0	0	Hex5HexNAc2Fuc0NeuAc0NeuGc0
B		10747	39.317	EThcD	Protein Prospector	MS/MS	17.7	4e-06		1164.27	4	1		1	4653.03				1.7	1.7	SLGNVNFTVSAEALESQELCGTEVPSVPEHGR	32	864	869		0.984	1	1		3				1238.42	N-linked	Alpha-2-macroglobulin	P01023	2	726	N-glycan	SLGNVNFTVSAEALESQELCGTEVPSVPEHGR	1	1	0	3	0	0	0	Hex1HexNAc1Fuc0NeuAc3NeuGc0
B		13547	47.6	EThcD	Protein Prospector	MS/MS	14.8	2e-05		1241.55	4	1		1	4962.17				-0.4	0.4	SLGNVNFTVSAEALESQELCGTEVPSVPEHGR	32	864	869		0	4	3		1				1548.54	N-linked	Alpha-2-macroglobulin	P01023	2	727	N-glycan	SLGNVNFTVSAEALESQELCGTEVPSVPEHGR	4	3	0	1	0	0	0	Hex4HexNAc3Fuc0NeuAc1NeuGc0
B		14484	50.5	EThcD	Protein Prospector	MS/MS	44	1.6e-16		934.409	5	0		0	4668.01				7.4	7.4	VNFTVSAEALESQELCGTEVPSVPEHGR	28	868	869		21.9819	2	2		3				1603.55	N-linked	Alpha-2-macroglobulin	P01023	2	728	N-glycan	VNFTVSAEALESQELCGTEVPSVPEHGR	2	2	0	3	0	0	0	Hex2HexNAc2Fuc0NeuAc3NeuGc0
B		11980	42.883	EThcD	Protein Prospector	MS/MS	57.2	3.2e-21		1033.44	5	1		1	5162.17				-2	2	SLGNVNFTVSAEALESQELCGTEVPSVPEHGR	32	864	869		37.9559	5	3		1				1710.6	N-linked	Alpha-2-macroglobulin	P01023	2	729	N-glycan	SLGNVNFTVSAEALESQELCGTEVPSVPEHGR	5	3	0	1	0	0	0	Hex5HexNAc3Fuc0NeuAc1NeuGc0
B		13870	48.617	EThcD	Protein Prospector	MS/MS	14.8	1.7e-06		1292.32	4	1		1	5165.25				0.51	0.51	SLGNVNFTVSAEALESQELCGTEVPSVPEHGR	32	864	869		0	4	4		1				1751.62	N-linked	Alpha-2-macroglobulin	P01023	2	730	N-glycan	SLGNVNFTVSAEALESQELCGTEVPSVPEHGR	4	4	0	1	0	0	0	Hex4HexNAc4Fuc0NeuAc1NeuGc0
B		11963	42.85	EThcD	Protein Prospector	MS/MS	51.6	3.2e-18		1065.85	5	1		1	5324.21				-3	3	SLGNVNFTVSAEALESQELCGTEVPSVPEHGR	32	864	869		37.9559	6	3		1				1872.65	N-linked	Alpha-2-macroglobulin	P01023	2	731	N-glycan	SLGNVNFTVSAEALESQELCGTEVPSVPEHGR	6	3	0	1	0	0	0	Hex6HexNAc3Fuc0NeuAc1NeuGc0
B		11968	42.867	EThcD	Protein Prospector	MS/MS	68.2	3.6e-22		1073.85	5	0		0	5365.23				-5.6	5.6	SLGNVNFTVSAEALESQELCGTEVPSVPEHGR	32	864	869		37.9559	5	4		1				1913.68	N-linked	Alpha-2-macroglobulin	P01023	2	732	N-glycan	SLGNVNFTVSAEALESQELCGTEVPSVPEHGR	5	4	0	1	0	0	0	Hex5HexNAc4Fuc0NeuAc1NeuGc0
B		12449	44.267	EThcD	Protein Prospector	MS/MS	40.6	1.1e-11		1074.26	5	1		1	5366.25				-4.2	4.2	SLGNVNFTVSAEALESQELCGTEVPSVPEHGR	32	864	869		37.9559	5	4	2					1914.7	N-linked	Alpha-2-macroglobulin	P01023	2	733	N-glycan	SLGNVNFTVSAEALESQELCGTEVPSVPEHGR	5	4	2	0	0	0	0	Hex5HexNAc4Fuc2NeuAc0NeuGc0
B		11995	42.933	EThcD	Protein Prospector	MS/MS	26.2	5.7e-08		1074.26	5	0		0	5367.26				-5.6	5.6	LGNVNFTVSAEALESQELCGTEVPSVPEHGR	31	865	869		21.9819	6	3	1	1				2018.71	N-linked	Alpha-2-macroglobulin	P01023	2	734	N-glycan	LGNVNFTVSAEALESQELCGTEVPSVPEHGR	6	3	1	1	0	0	0	Hex6HexNAc3Fuc1NeuAc1NeuGc0
B		12187	43.483	EThcD	Protein Prospector	MS/MS	21.4	4.2e-08		1066.25	5	1		1	5326.22				1.5	1.5	VNFTVSAEALESQELCGTEVPSVPEHGR	28	868	869		37.9559	4	5	2	1				2246.82	N-linked	Alpha-2-macroglobulin	P01023	2	735	N-glycan	VNFTVSAEALESQELCGTEVPSVPEHGR	4	5	2	1	0	0	0	Hex4HexNAc5Fuc2NeuAc1NeuGc0
B		13208	46.55	EThcD	Protein Prospector	MS/MS	43.4	9.2e-15		1037.44	4	0		0	4146.73				-0.67	0.67	VLDYLNETQQLTPEIK	16	986	991		37.9559	5	4		2				2204.77	N-linked	Alpha-2-macroglobulin	P01023	2	736	N-glycan	VLDYLNETQQLTPEIK	5	4	0	2	0	0	0	Hex5HexNAc4Fuc0NeuAc2NeuGc0
B		25155	84.45	EThcD	Protein Prospector	MS/MS	32.7	5.4e-10		1346.35	4	0		0	5382.39				0.67	0.67	QNMVLFAPNIYVLDYLNETQQLTPEIK	27	975	991		-17.0265	5	4		2				2204.77	N-linked	Alpha-2-macroglobulin	P01023	2	737	N-glycan	QNMVLFAPNIYVLDYLNETQQLTPEIK	5	4	0	2	0	0	0	Hex5HexNAc4Fuc0NeuAc2NeuGc0
B		17423	59.683	EThcD	Protein Prospector	MS/MS	50.7	9e-18		1029.46	4	0		0	4114.81				-1.4	1.4	VSNQTLSLFFTVLQDVPVR	19	1422	1424		37.9559	5	4		1				1913.68	N-linked	Alpha-2-macroglobulin	P01023	2	738	N-glycan	VSNQTLSLFFTVLQDVPVR	5	4	0	1	0	0	0	Hex5HexNAc4Fuc0NeuAc1NeuGc0
B		17345	59.4	EThcD	Protein Prospector	MS/MS	52.9	3.6e-18		1065.97	4	0		0	4260.86				-1.7	1.7	VSNQTLSLFFTVLQDVPVR	19	1422	1424		37.9559	5	4	1	1				2059.73	N-linked	Alpha-2-macroglobulin	P01023	2	739	N-glycan	VSNQTLSLFFTVLQDVPVR	5	4	1	1	0	0	0	Hex5HexNAc4Fuc1NeuAc1NeuGc0
B		15450	53.45	EThcD	Protein Prospector	MS/MS	19.9	0.00013		1052.23	4	0		0	4205.91				2.7	2.7	SNQTLSLFFTVLQDVPVR	18	1423	1424		0	3	6	1	1				2141.79	N-linked	Alpha-2-macroglobulin	P01023	2	740	N-glycan	SNQTLSLFFTVLQDVPVR	3	6	1	1	0	0	0	Hex3HexNAc6Fuc1NeuAc1NeuGc0
B		19899	67.433	EThcD	Protein Prospector	MS/MS	61.2	1.7e-22		1102.48	4	1		1	4405.88				-5.6	5.6	VSNQTLSLFFTVLQDVPVR	19	1422	1424		37.9559	5	4		2				2204.77	N-linked	Alpha-2-macroglobulin	P01023	2	741	N-glycan	VSNQTLSLFFTVLQDVPVR	5	4	0	2	0	0	0	Hex5HexNAc4Fuc0NeuAc2NeuGc0
B		19901	67.433	EThcD	Protein Prospector	MS/MS	23.8	4.5e-07		1110.23	4	1		1	4436.9				-4.9	4.9	SNQTLSLFFTVLQDVPVR	18	1423	1424		21.9819	5	4	1	2				2350.83	N-linked	Alpha-2-macroglobulin	P01023	2	742	N-glycan	SNQTLSLFFTVLQDVPVR	5	4	1	2	0	0	0	Hex5HexNAc4Fuc1NeuAc2NeuGc0
B		20318	68.75	EThcD	Protein Prospector	MS/MS	45.4	1.6e-15		1138.75	4	0		0	4551.96				-0.78	0.78	VSNQTLSLFFTVLQDVPVR	19	1422	1424		37.9559	5	4	1	2				2350.83	N-linked	Alpha-2-macroglobulin	P01023	2	743	N-glycan	VSNQTLSLFFTVLQDVPVR	5	4	1	2	0	0	0	Hex5HexNAc4Fuc1NeuAc2NeuGc0
B		19764	67.017	EThcD	Protein Prospector	MS/MS	42.6	4.5e-11		1184.03	4	0		0	4733.09				0.75	0.75	VSNQTLSLFFTVLQDVPVR	19	1422	1424		0	6	5		2				2569.9	N-linked	Alpha-2-macroglobulin	P01023	2	744	N-glycan	VSNQTLSLFFTVLQDVPVR	6	5	0	2	0	0	0	Hex6HexNAc5Fuc0NeuAc2NeuGc0
B		19920	67.5	EThcD	Protein Prospector	MS/MS	34	6.4e-11		1184.28	4	0		0	4734.1				-0.67	0.67	VSNQTLSLFFTVLQDVPVR	19	1422	1424		0	6	5	2	1				2570.93	N-linked	Alpha-2-macroglobulin	P01023	2	745	N-glycan	VSNQTLSLFFTVLQDVPVR	6	5	2	1	0	0	0	Hex6HexNAc5Fuc2NeuAc1NeuGc0
B		20057	67.933	EThcD	Protein Prospector	MS/MS	20.1	1.1e-07		1230.03	4	0		0	4917.09				-1.3	1.3	VSNQTLSLFFTVLQDVPVR	19	1422	1424		37.9559	6	5	1	2				2715.96	N-linked	Alpha-2-macroglobulin	P01023	2	746	N-glycan	VSNQTLSLFFTVLQDVPVR	6	5	1	2	0	0	0	Hex6HexNAc5Fuc1NeuAc2NeuGc0
B		23402	78.35	EThcD	Protein Prospector	MS/MS	40.9	1.7e-13		1257.05	4	1		1	5024.18				1.1	1.1	VSNQTLSLFFTVLQDVPVR	19	1422	1424		0	6	5		3				2861	N-linked	Alpha-2-macroglobulin	P01023	2	747	N-glycan	VSNQTLSLFFTVLQDVPVR	6	5	0	3	0	0	0	Hex6HexNAc5Fuc0NeuAc3NeuGc0
B		23094	77.383	EThcD	Protein Prospector	MS/MS	17.2	1.4e-09		1013.64	5	1		1	5063.15				-5	5	VSNQTLSLFFTVLQDVPVR	19	1422	1424		21.9819	7	5	1	2				2878.02	N-linked	Alpha-2-macroglobulin	P01023	2	748	N-glycan	VSNQTLSLFFTVLQDVPVR	7	5	1	2	0	0	0	Hex7HexNAc5Fuc1NeuAc2NeuGc0
B		19713	66.85	EThcD	Protein Prospector	MS/MS	29	2.1e-12		1252.53	4	1		1	5006.11				-1.3	1.3	NQTLSLFFTVLQDVPVR	17	1424	1424		21.9819	6	5	1	3				3007.06	N-linked	Alpha-2-macroglobulin	P01023	2	749	N-glycan	NQTLSLFFTVLQDVPVR	6	5	1	3	0	0	0	Hex6HexNAc5Fuc1NeuAc3NeuGc0
B		23363	78.233	EThcD	Protein Prospector	MS/MS	20.5	4.8e-07		1302.8	4	0		0	5208.2				0.53	0.53	VSNQTLSLFFTVLQDVPVR	19	1422	1424		37.9559	6	5	1	3				3007.06	N-linked	Alpha-2-macroglobulin	P01023	2	750	N-glycan	VSNQTLSLFFTVLQDVPVR	6	5	1	3	0	0	0	Hex6HexNAc5Fuc1NeuAc3NeuGc0
B		7948	31.017	EThcD	Protein Prospector	MS/MS	66	5.7e-20		868.653	4	0		0	3471.59				1.5	1.5	TVLTPATNHMGNVTFTIPANR	21	74	85		0	5	2						1216.42	N-linked	Complement C3	P01024	2	751	N-glycan	TVLTPATNHMGNVTFTIPANR	5	2	0	0	0	0	0	Hex5HexNAc2Fuc0NeuAc0NeuGc0
B		5297	22.883	EThcD	Protein Prospector	MS/MS	42.9	1.3e-10		882.908	4	0		0	3528.61				1.4	1.4	TVLTPATNHMGNVTFTIPANR	21	74	85		15.9949	4	3						1257.45	N-linked	Complement C3	P01024	2	752	N-glycan	TVLTPATNHMGNVTFTIPANR	4	3	0	0	0	0	0	Hex4HexNAc3Fuc0NeuAc0NeuGc0
B		7912	30.933	EThcD	Protein Prospector	MS/MS	64.1	3.2e-19		909.166	4	0		0	3633.64				1.5	1.5	TVLTPATNHMGNVTFTIPANR	21	74	85		15.9949	5	2	1					1362.48	N-linked	Complement C3	P01024	2	753	N-glycan	TVLTPATNHMGNVTFTIPANR	5	2	1	0	0	0	0	Hex5HexNAc2Fuc1NeuAc0NeuGc0
B		6921	27.817	EThcD	Protein Prospector	MS/MS	36.7	3.1e-16		1217.55	3	1		1	3649.62				-0.89	0.89	TVLTPATNHMGNVTFTIPANR	21	74	85		15.9949	6	2						1378.48	N-linked	Complement C3	P01024	2	754	N-glycan	TVLTPATNHMGNVTFTIPANR	6	2	0	0	0	0	0	Hex6HexNAc2Fuc0NeuAc0NeuGc0
B		7933	30.983	EThcD	Protein Prospector	MS/MS	23.2	1.4e-07		994.428	3	0		0	2981.27				-0.071	0.071	TVLTPATNHMGNVTF	15	74	85		0	6	2						1378.48	N-linked	Complement C3	P01024	2	755	N-glycan	TVLTPATNHMGNVTF	6	2	0	0	0	0	0	Hex6HexNAc2Fuc0NeuAc0NeuGc0
B		8391	32.35	EThcD	Protein Prospector	MS/MS	59.3	1.8e-20		918.899	4	0		0	3672.57				-0.63	0.63	TVLTPATNHMGNVTFTIPANR	21	74	85		38.9399	6	2						1378.48	N-linked	Complement C3	P01024	2	756	N-glycan	TVLTPATNHMGNVTFTIPANR	6	2	0	0	0	0	0	Hex6HexNAc2Fuc0NeuAc0NeuGc0
B		5268	22.8	EThcD	Protein Prospector	MS/MS	47.8	1.4e-14		746.528	5	0		0	3728.61				-0.42	0.42	TVLTPATNHMGNVTFTIPANR	21	74	85		53.9508	5	3						1419.5	N-linked	Complement C3	P01024	2	757	N-glycan	TVLTPATNHMGNVTFTIPANR	5	3	0	0	0	0	0	Hex5HexNAc3Fuc0NeuAc0NeuGc0
B		5587	23.75	EThcD	Protein Prospector	MS/MS	60.4	4.2e-15		923.666	4	0		0	3691.64				-0.2	0.2	TVLTPATNHMGNVTFTIPANR	21	74	85		16.9789	5	3						1419.5	N-linked	Complement C3	P01024	2	758	N-glycan	TVLTPATNHMGNVTFTIPANR	5	3	0	0	0	0	0	Hex5HexNAc3Fuc0NeuAc0NeuGc0
B		8557	32.833	EThcD	Protein Prospector	MS/MS	32.9	1.1e-11		1028.22	4	0		0	4109.87				-4.3	4.3	TVLTPATNHMGNVTFTIPANREFK	24	74	85		21.9819	2	4	2					1428.54	N-linked	Complement C3	P01024	2	759	N-glycan	TVLTPATNHMGNVTFTIPANREFK	2	4	2	0	0	0	0	Hex2HexNAc4Fuc2NeuAc0NeuGc0
B		8291	32.017	EThcD	Protein Prospector	MS/MS	59.4	8.6e-17		950.175	4	1		1	3796.67				0.5	0.5	TVLTPATNHMGNVTFTIPANR	21	74	85		0.984	7	2						1540.53	N-linked	Complement C3	P01024	2	760	N-glycan	TVLTPATNHMGNVTFTIPANR	7	2	0	0	0	0	0	Hex7HexNAc2Fuc0NeuAc0NeuGc0
B		5213	22.633	EThcD	Protein Prospector	MS/MS	28.7	1.2e-06		963.934	4	0		0	3852.71				1.1	1.1	TVLTPATNHMGNVTFTIPANR	21	74	85		15.9949	6	3						1581.55	N-linked	Complement C3	P01024	2	761	N-glycan	TVLTPATNHMGNVTFTIPANR	6	3	0	0	0	0	0	Hex6HexNAc3Fuc0NeuAc0NeuGc0
B		5564	23.683	EThcD	Protein Prospector	MS/MS	31.6	2.8e-09		964.181	4	0		0	3853.7				2.4	2.4	TVLTPATNHMGNVTFTIPANR	21	74	85		16.9789	6	3						1581.55	N-linked	Complement C3	P01024	2	762	N-glycan	TVLTPATNHMGNVTFTIPANR	6	3	0	0	0	0	0	Hex6HexNAc3Fuc0NeuAc0NeuGc0
B		7895	30.883	EThcD	Protein Prospector	MS/MS	27.5	2.4e-09		959.165	4	0		0	3833.64				-7.5	7.5	VLTPATNHMGNVTFTIPANR	20	75	85		0.984	3	3		2				1677.59	N-linked	Complement C3	P01024	2	763	N-glycan	VLTPATNHMGNVTFTIPANR	3	3	0	2	0	0	0	Hex3HexNAc3Fuc0NeuAc2NeuGc0
B		8389	32.333	EThcD	Protein Prospector	MS/MS	21.7	4.5e-07		878.635	4	1		1	3510.51				2.1	2.1	TVLTPATNHMGNVTFTI	17	74	85		15.9949	3	3		2				1677.59	N-linked	Complement C3	P01024	2	764	N-glycan	TVLTPATNHMGNVTFTI	3	3	0	2	0	0	0	Hex3HexNAc3Fuc0NeuAc2NeuGc0
B		9098	34.45	EThcD	Protein Prospector	MS/MS	53.6	4e-22		833.959	5	0		0	4165.77				-0.16	0.16	TVLTPATNHMGNVTFTIPANR	21	74	85		37.9559	6	3		1				1872.65	N-linked	Complement C3	P01024	2	765	N-glycan	TVLTPATNHMGNVTFTIPANR	6	3	0	1	0	0	0	Hex6HexNAc3Fuc0NeuAc1NeuGc0
B		6111	25.35	EThcD	Protein Prospector	MS/MS	45.6	8.2e-16		1047.22	4	1		1	4184.84				3.1	3.1	TVLTPATNHMGNVTFTIPANR	21	74	85		15.9949	5	4		1				1913.68	N-linked	Complement C3	P01024	2	766	N-glycan	TVLTPATNHMGNVTFTIPANR	5	4	0	1	0	0	0	Hex5HexNAc4Fuc0NeuAc1NeuGc0
B		7007	28.083	EThcD	Protein Prospector	MS/MS	10.3	9.7e-05		743.724	5	0		0	3714.59				1.8	1.8	HMGNVTFTIPANR	13	82	85		0	3	8	1					2256.85	N-linked	Complement C3	P01024	2	767	N-glycan	HMGNVTFTIPANR	3	8	1	0	0	0	0	Hex3HexNAc8Fuc1NeuAc0NeuGc0
B		8652	33.117	EThcD	Protein Prospector	MS/MS	12.6	3.9e-05		1024.76	6	0		0	6143.53				-2.7	2.7	TVLTPATNHMGNVTFTIPANREFK	24	74	85		53.9508	8	7	1	2				3446.23	N-linked	Complement C3	P01024	2	768	N-glycan	TVLTPATNHMGNVTFTIPANREFK	8	7	1	2	0	0	0	Hex8HexNAc7Fuc1NeuAc2NeuGc0
B		5850	24.55	EThcD	Protein Prospector	MS/MS	12	6.2e-05		1001.09	6	0		0	6001.51				3.5	3.5	HYLMWGLSSDFWGEKPNLSYIIGKDTWVEHWPEEDECQD	39	1601	1617		53.9508	1	2		2				1150.4	N-linked	Complement C3	P01024	2	769	N-glycan	HYLMWGLSSDFWGEKPNLSYIIGKDTWVEHWPEEDECQD	1	2	0	2	0	0	0	Hex1HexNAc2Fuc0NeuAc2NeuGc0
B		6073	25.233	EThcD	Protein Prospector	MS/MS	13.2	1.4e-05		1215.52	5	0		0	6073.59				-4.3	4.3	HYLMWGLSSDFWGEKPNLSYIIGKDTWVEHWP	32	1601	1617		15.9949	7	5						2149.77	N-linked	Complement C3	P01024	2	770	N-glycan	HYLMWGLSSDFWGEKPNLSYIIGKDTWVEHWP	7	5	0	0	0	0	0	Hex7HexNAc5Fuc0NeuAc0NeuGc0
B		8275	31.983	EThcD	Protein Prospector	MS/MS	11.8	1.7e-05		1368.58	5	0		0	6838.87				3.6	3.6	HYLMWGLSSDFWGEKPNLSYIIGKDTWVEHWPEEDEC	37	1601	1617		53.9508	4	5	2	1				2246.82	N-linked	Complement C3	P01024	2	771	N-glycan	HYLMWGLSSDFWGEKPNLSYIIGKDTWVEHWPEEDEC	4	5	2	1	0	0	0	Hex4HexNAc5Fuc2NeuAc1NeuGc0
B		6839	27.583	EThcD	Protein Prospector	MS/MS	14.4	7.4e-05		1328.56	5	0		0	6638.78				2.4	2.4	HYLMWGLSSDFWGEKPNLSYIIGKDTWVEHW	31	1601	1617		53.9508	7	6	1	1				2790	N-linked	Complement C3	P01024	2	772	N-glycan	HYLMWGLSSDFWGEKPNLSYIIGKDTWVEHW	7	6	1	1	0	0	0	Hex7HexNAc6Fuc1NeuAc1NeuGc0
B		9328	35.117	EThcD	Protein Prospector	MS/MS	13.2	9.1e-05		1353.37	5	0		0	6762.81				-7.3	7.3	HYLMWGLSSDFWGEKPNLSYIIGKDTWVEHW	31	1601	1617		15.9949	8	6	1	1				2952.05	N-linked	Complement C3	P01024	2	773	N-glycan	HYLMWGLSSDFWGEKPNLSYIIGKDTWVEHW	8	6	1	1	0	0	0	Hex8HexNAc6Fuc1NeuAc1NeuGc0
B		9464	35.533	EThcD	Protein Prospector	MS/MS	14.4	0.00011		1358.17	5	1		1	6785.8				3.2	3.2	HYLMWGLSSDFWGEKPNLSYIIGKDTWV	28	1601	1617		37.9559	9	6	1	2				3405.2	N-linked	Complement C3	P01024	2	774	N-glycan	HYLMWGLSSDFWGEKPNLSYIIGKDTWV	9	6	1	2	0	0	0	Hex9HexNAc6Fuc1NeuAc2NeuGc0
B		5281	22.817	EThcD	Protein Prospector	MS/MS	24.8	1.7e-06		897.168	4	1		1	3584.64				4.9	4.9	TVLTPATNHMGNVTFTIPANR	21	74	87|89		15.9949	2	2	2	1				1313.48	N-linked	Complement C3	P01024	2	775	N-glycan	TVLTPATNHMGNVTFTIPANR	2	2	2	1	0	0	0	Hex2HexNAc2Fuc2NeuAc1NeuGc0
B		9781	36.467	EThcD	Protein Prospector	MS/MS	44.2	4.3e-16		1207.26	4	0		0	4826.03				-0.21	0.21	HGIQYFNNNTQHSSLFMLNEVK	22	162	169		0	5	4		2				2204.77	N-linked	Kininogen-1	P01042	2	776	N-glycan	HGIQYFNNNTQHSSLFMLNEVK	5	4	0	2	0	0	0	Hex5HexNAc4Fuc0NeuAc2NeuGc0
B		11083	40.283	EThcD	Protein Prospector	MS/MS	15.1	2.2e-05		1207.76	4	1		1	4827				-1	1	HGIQYFNNNTQHSSLFMLNEVK	22	162	169		0.984	5	4		2				2204.77	N-linked	Kininogen-1	P01042	2	777	N-glycan	HGIQYFNNNTQHSSLFMLNEVK	5	4	0	2	0	0	0	Hex5HexNAc4Fuc0NeuAc2NeuGc0
B		9722	36.3	EThcD	Protein Prospector	MS/MS	29.5	2.4e-10		1367.07	4	0		0	5465.25				7.7	7.7	HGIQYFNNNTQHSSLFMLNEVK	22	162	169		37.9559	8	6		1				2805.99	N-linked	Kininogen-1	P01042	2	778	N-glycan	HGIQYFNNNTQHSSLFMLNEVK	8	6	0	1	0	0	0	Hex8HexNAc6Fuc0NeuAc1NeuGc0
B		11178	40.567	EThcD	Protein Prospector	MS/MS	34.9	5.8e-11		1371.57	4	1		1	5482.26				1.2	1.2	HGIQYFNNNTQHSSLFMLNEVK	22	162	169		0	6	5		3				2861	N-linked	Kininogen-1	P01042	2	779	N-glycan	HGIQYFNNNTQHSSLFMLNEVK	6	5	0	3	0	0	0	Hex6HexNAc5Fuc0NeuAc3NeuGc0
B		8834	33.65	EThcD	Protein Prospector	MS/MS	28.1	4.1e-09		1001.96	4	0		0	4004.83				-0.8	0.8	IIVPLNNRENISDPTSPLR	19	62	71		0	5	3	1	1				1856.66	N-linked	Immunoglobulin J chain	P01591	2	780	N-glycan	IIVPLNNRENISDPTSPLR	5	3	1	1	0	0	0	Hex5HexNAc3Fuc1NeuAc1NeuGc0
B		8464	32.567	EThcD	Protein Prospector	MS/MS	31.8	7.3e-13		905.105	4	0		0	3617.4				-1.4	1.4	ENISDPTSPLR	11	70	71		37.9559	5	4	1	2				2350.83	N-linked	Immunoglobulin J chain	P01591	2	781	N-glycan	ENISDPTSPLR	5	4	1	2	0	0	0	Hex5HexNAc4Fuc1NeuAc2NeuGc0
B		10164	37.6	EThcD	Protein Prospector	MS/MS	27.4	1.5e-09		1125.51	4	0		0	4499.02				1.7	1.7	IIVPLNNRENISDPTSPLR	19	62	71		0	5	4	1	2				2350.83	N-linked	Immunoglobulin J chain	P01591	2	782	N-glycan	IIVPLNNRENISDPTSPLR	5	4	1	2	0	0	0	Hex5HexNAc4Fuc1NeuAc2NeuGc0
B		2696	15.383	EThcD	Protein Prospector	MS/MS	31.2	9.3e-07		830	3	0		0	2487.99				-0.8	0.8	EEQYNSTYR	9	176	180		0	3	4						1298.48	N-linked	Immunoglobulin heavy constant gamma 1	P01857	2	783	N-glycan	EEQYNSTYR	3	4	0	0	0	0	0	Hex3HexNAc4Fuc0NeuAc0NeuGc0
B		2622	15.183	EThcD	Protein Prospector	MS/MS	19.2	1.1e-05		877.659	3	0		0	2630.96				-4.6	4.6	EEQYNSTYR	9	176	180		37.9559	4	3	1					1403.51	N-linked	Immunoglobulin heavy constant gamma 1	P01857	2	784	N-glycan	EEQYNSTYR	4	3	1	0	0	0	0	Hex4HexNAc3Fuc1NeuAc0NeuGc0
B		2689	15.367	EThcD	Protein Prospector	MS/MS	18.3	1e-09		878.687	3	0		0	2634.05				-0.045	0.045	EEQYNSTYR	9	176	180		0	3	4	1					1444.53	N-linked	Immunoglobulin heavy constant gamma 1	P01857	2	785	N-glycan	EEQYNSTYR	3	4	1	0	0	0	0	Hex3HexNAc4Fuc1NeuAc0NeuGc0
B		2670	15.317	EThcD	Protein Prospector	MS/MS	11.9	1.7e-06		896.668	3	0		0	2687.99				-2.9	2.9	EEQYNSTYR	9	176	180		37.9559	4	4						1460.53	N-linked	Immunoglobulin heavy constant gamma 1	P01857	2	786	N-glycan	EEQYNSTYR	4	4	0	0	0	0	0	Hex4HexNAc4Fuc0NeuAc0NeuGc0
B		2596	15.117	EThcD	Protein Prospector	MS/MS	11.7	4.1e-05		932.704	3	0		0	2796.1				-0.73	0.73	EEQYNSTYR	9	176	180		0	4	4	1					1606.59	N-linked	Immunoglobulin heavy constant gamma 1	P01857	2	787	N-glycan	EEQYNSTYR	4	4	1	0	0	0	0	Hex4HexNAc4Fuc1NeuAc0NeuGc0
B		2628	15.2	EThcD	Protein Prospector	MS/MS	20.5	1.6e-09		713.266	4	0		0	2850.04				-3.2	3.2	EEQYNSTYR	9	176	180		37.9559	5	4						1622.58	N-linked	Immunoglobulin heavy constant gamma 1	P01857	2	788	N-glycan	EEQYNSTYR	5	4	0	0	0	0	0	Hex5HexNAc4Fuc0NeuAc0NeuGc0
B		2748	15.517	EThcD	Protein Prospector	MS/MS	16.9	1.9e-06		719.524	4	0		0	2875.07				-2.7	2.7	EEQYNSTYR	9	176	180		37.9559	3	5	1					1647.61	N-linked	Immunoglobulin heavy constant gamma 1	P01857	2	789	N-glycan	EEQYNSTYR	3	5	1	0	0	0	0	Hex3HexNAc5Fuc1NeuAc0NeuGc0
B		2601	15.133	EThcD	Protein Prospector	MS/MS	20.6	6.3e-07		986.723	3	0		0	2958.15				0.58	0.58	EEQYNSTYR	9	176	180		0	5	4	1					1768.64	N-linked	Immunoglobulin heavy constant gamma 1	P01857	2	790	N-glycan	EEQYNSTYR	5	4	1	0	0	0	0	Hex5HexNAc4Fuc1NeuAc0NeuGc0
B		2708	15.417	EThcD	Protein Prospector	MS/MS	20	5.2e-10		1000.4	3	0		0	2999.18				-0.26	0.26	EEQYNSTYR	9	176	180		0	4	5	1					1809.67	N-linked	Immunoglobulin heavy constant gamma 1	P01857	2	791	N-glycan	EEQYNSTYR	4	5	1	0	0	0	0	Hex4HexNAc5Fuc1NeuAc0NeuGc0
B		3338	17.183	EThcD	Protein Prospector	MS/MS	15.7	1.7e-07		1029.74	3	0		0	3087.19				-0.26	0.26	EEQYNSTYR	9	176	180		0	4	4	1	1				1897.68	N-linked	Immunoglobulin heavy constant gamma 1	P01857	2	792	N-glycan	EEQYNSTYR	4	4	1	1	0	0	0	Hex4HexNAc4Fuc1NeuAc1NeuGc0
B		3473	17.567	EThcD	Protein Prospector	MS/MS	17.8	1.7e-07		822.555	4	0		0	3287.2				-1.4	1.4	EEQYNSTYR	9	176	180		37.9559	5	4	1	1				2059.73	N-linked	Immunoglobulin heavy constant gamma 1	P01857	2	793	N-glycan	EEQYNSTYR	5	4	1	1	0	0	0	Hex5HexNAc4Fuc1NeuAc1NeuGc0
B		4627	20.867	EThcD	Protein Prospector	MS/MS	10.3	2.2e-06		895.328	4	0		0	3578.29				-1.9	1.9	EEQYNSTYR	9	176	180		37.9559	5	4	1	2				2350.83	N-linked	Immunoglobulin heavy constant gamma 1	P01857	2	794	N-glycan	EEQYNSTYR	5	4	1	2	0	0	0	Hex5HexNAc4Fuc1NeuAc2NeuGc0
B		4526	20.583	EThcD	Protein Prospector	MS/MS	19.7	6e-06		868.024	3	0		0	2602.06				0.38	0.38	EEQFNSTFR	9	172	176		0	3	4	1					1444.53	N-linked	Immunoglobulin heavy constant gamma 2	P01859	2	795	N-glycan	EEQFNSTFR	3	4	1	0	0	0	0	Hex3HexNAc4Fuc1NeuAc0NeuGc0
B		4329	20.05	EThcD	Protein Prospector	MS/MS	13.6	6.5e-05		886.009	3	0		0	2656.01				1.9	1.9	EEQFNSTFR	9	172	176		37.9559	4	4						1460.53	N-linked	Immunoglobulin heavy constant gamma 2	P01859	2	796	N-glycan	EEQFNSTFR	4	4	0	0	0	0	0	Hex4HexNAc4Fuc0NeuAc0NeuGc0
B		5016	22.033	EThcD	Protein Prospector	MS/MS	18.2	6.6e-09		701.27	4	0		0	2802.06				-2.5	2.5	EEQFNSTFR	9	172	176		37.9559	4	4	1					1606.59	N-linked	Immunoglobulin heavy constant gamma 2	P01859	2	797	N-glycan	EEQFNSTFR	4	4	1	0	0	0	0	Hex4HexNAc4Fuc1NeuAc0NeuGc0
B		4423	20.3	EThcD	Protein Prospector	MS/MS	10.3	5e-06		935.718	3	0		0	2805.14				1	1	EEQFNSTFR	9	172	176		0	3	5	1					1647.61	N-linked	Immunoglobulin heavy constant gamma 2	P01859	2	798	N-glycan	EEQFNSTFR	3	5	1	0	0	0	0	Hex3HexNAc5Fuc1NeuAc0NeuGc0
B		4375	20.167	EThcD	Protein Prospector	MS/MS	18.8	3e-08		976.059	3	0		0	2926.16				0.15	0.15	EEQFNSTFR	9	172	176		0	5	4	1					1768.64	N-linked	Immunoglobulin heavy constant gamma 2	P01859	2	799	N-glycan	EEQFNSTFR	5	4	1	0	0	0	0	Hex5HexNAc4Fuc1NeuAc0NeuGc0
B		5884	24.65	EThcD	Protein Prospector	MS/MS	20.6	9.2e-05		774.044	4	0		0	3093.16				-1.5	1.5	EEQFNSTFR	9	172	176		37.9559	4	4	1	1				1897.68	N-linked	Immunoglobulin heavy constant gamma 2	P01859	2	800	N-glycan	EEQFNSTFR	4	4	1	1	0	0	0	Hex4HexNAc4Fuc1NeuAc1NeuGc0
B		4299	19.95	EThcD	Protein Prospector	MS/MS	22.9	0.00017		792.553	4	0		0	3167.19				-1.9	1.9	EEQFNSTFR	9	172	176		37.9559	5	5	1					1971.72	N-linked	Immunoglobulin heavy constant gamma 2	P01859	2	801	N-glycan	EEQFNSTFR	5	5	1	0	0	0	0	Hex5HexNAc5Fuc1NeuAc0NeuGc0
B		5824	24.467	EThcD	Protein Prospector	MS/MS	15.4	5.7e-07		804.301	4	0		0	3214.18				-1.3	1.3	EEQFNSTFR	9	172	176		37.9559	6	3	1	1				2018.71	N-linked	Immunoglobulin heavy constant gamma 2	P01859	2	802	N-glycan	EEQFNSTFR	6	3	1	1	0	0	0	Hex6HexNAc3Fuc1NeuAc1NeuGc0
B		4173	19.583	EThcD	Protein Prospector	MS/MS	17.7	6.2e-07		782.548	4	1		1	3126.16				-1.8	1.8	EQFNSTFR	8	173	176		37.9559	5	4	1	1				2059.73	N-linked	Immunoglobulin heavy constant gamma 2	P01859	2	803	N-glycan	EQFNSTFR	5	4	1	1	0	0	0	Hex5HexNAc4Fuc1NeuAc1NeuGc0
B		5540	23.617	EThcD	Protein Prospector	MS/MS	18.4	1.6e-08		814.557	4	0		0	3255.21				-1.9	1.9	EEQFNSTFR	9	172	176		37.9559	5	4	1	1				2059.73	N-linked	Immunoglobulin heavy constant gamma 2	P01859	2	804	N-glycan	EEQFNSTFR	5	4	1	1	0	0	0	Hex5HexNAc4Fuc1NeuAc1NeuGc0
B		3327	17.133	EThcD	Protein Prospector	MS/MS	24.3	2.3e-10		927.372	3	0		0	2780.1				-0.37	0.37	EEQFNSTYR	9	173	177		0	4	4	1					1606.59	N-linked	Immunoglobulin heavy constant gamma 4	P01861	2	805	N-glycan	EEQFNSTYR	4	4	1	0	0	0	0	Hex4HexNAc4Fuc1NeuAc0NeuGc0
B		3174	16.717	EThcD	Protein Prospector	MS/MS	18.5	2.7e-09		745.782	4	0		0	2980.11				-2.2	2.2	EEQFNSTYR	9	173	177		37.9559	5	4	1					1768.64	N-linked	Immunoglobulin heavy constant gamma 4	P01861	2	806	N-glycan	EEQFNSTYR	5	4	1	0	0	0	0	Hex5HexNAc4Fuc1NeuAc0NeuGc0
B		3273	17	EThcD	Protein Prospector	MS/MS	26.7	3.9e-09		756.038	4	0		0	3021.13				-3	3	EEQFNSTYR	9	173	177		37.9559	4	5	1					1809.67	N-linked	Immunoglobulin heavy constant gamma 4	P01861	2	807	N-glycan	EEQFNSTYR	4	5	1	0	0	0	0	Hex4HexNAc5Fuc1NeuAc0NeuGc0
B		5386	23.167	EThcD	Protein Prospector	MS/MS	12.2	1.1e-05		759.043	4	0		0	3033.15				-7.7	7.7	YKNNSDISSTR	11	44	46		37.9559	5	3		1				1710.6	N-linked	Immunoglobulin heavy constant mu	P01871	2	808	N-glycan	YKNNSDISSTR	5	3	0	1	0	0	0	Hex5HexNAc3Fuc0NeuAc1NeuGc0
B		2395	14.533	EThcD	Protein Prospector	MS/MS	20.8	7.7e-08		677.266	5	0		0	3382.3				-5.5	5.5	KNNSDISSTR	10	45	46		37.9559	6	4	3					2222.81	N-linked	Immunoglobulin heavy constant mu	P01871	2	809	N-glycan	KNNSDISSTR	6	4	3	0	0	0	0	Hex6HexNAc4Fuc3NeuAc0NeuGc0
B		2418	14.6	EThcD	Protein Prospector	MS/MS	23.8	2.3e-09		717.881	5	0		0	3585.38				-5.4	5.4	KNNSDISSTR	10	45	46		37.9559	6	5	3					2425.89	N-linked	Immunoglobulin heavy constant mu	P01871	2	810	N-glycan	KNNSDISSTR	6	5	3	0	0	0	0	Hex6HexNAc5Fuc3NeuAc0NeuGc0
B		6283	25.867	EThcD	Protein Prospector	MS/MS	10.2	4.9e-05		1114.97	4	1		1	4455.86				6.4	6.4	GLTFQQNASSMCVPDQDTAIR	21	203	209		15.9949	4	5	1	1				2100.76	N-linked	Immunoglobulin heavy constant mu	P01871	2	811	N-glycan	GLTFQQNASSMCVPDQDTAIR	4	5	1	1	0	0	0	Hex4HexNAc5Fuc1NeuAc1NeuGc0
B		9513	35.667	EThcD	Protein Prospector	MS/MS	39.6	7.2e-14		1120.2	4	0		0	4477.79				-0.48	0.48	GLTFQQNASSMCVPDQDTAIR	21	203	209		37.9559	4	5	1	1				2100.76	N-linked	Immunoglobulin heavy constant mu	P01871	2	812	N-glycan	GLTFQQNASSMCVPDQDTAIR	4	5	1	1	0	0	0	Hex4HexNAc5Fuc1NeuAc1NeuGc0
B		11155	40.5	EThcD	Protein Prospector	MS/MS	13.3	0.00011		1241.53	4	0		0	4963.08				-1.2	1.2	VDHRGLTFQQNASSMCVPDQDTAIR	25	199	209		15.9949	4	5	1	1				2100.76	N-linked	Immunoglobulin heavy constant mu	P01871	2	813	N-glycan	VDHRGLTFQQNASSMCVPDQDTAIR	4	5	1	1	0	0	0	Hex4HexNAc5Fuc1NeuAc1NeuGc0
B		9426	35.417	EThcD	Protein Prospector	MS/MS	46.1	2.1e-11		1156.97	4	1		1	4623.86				-1.1	1.1	GLTFQQNASSMCVPDQDTAIR	21	203	209		37.9559	4	5	2	1				2246.82	N-linked	Immunoglobulin heavy constant mu	P01871	2	814	N-glycan	GLTFQQNASSMCVPDQDTAIR	4	5	2	1	0	0	0	Hex4HexNAc5Fuc2NeuAc1NeuGc0
B		8026	31.233	EThcD	Protein Prospector	MS/MS	35.8	2.6e-12		1155.48	4	1		1	4617.89				2	2	GLTFQQNASSMCVPDQDTAIR	21	203	209		15.9949	5	5	1	1				2262.81	N-linked	Immunoglobulin heavy constant mu	P01871	2	815	N-glycan	GLTFQQNASSMCVPDQDTAIR	5	5	1	1	0	0	0	Hex5HexNAc5Fuc1NeuAc1NeuGc0
B		11232	40.717	EThcD	Protein Prospector	MS/MS	26.7	2.4e-11		1173.48	4	1		1	4689.91				1.8	1.8	GLTFQQNASSMCVPDQDTAIR	21	203	209		0	5	4	1	2				2350.83	N-linked	Immunoglobulin heavy constant mu	P01871	2	816	N-glycan	GLTFQQNASSMCVPDQDTAIR	5	4	1	2	0	0	0	Hex5HexNAc4Fuc1NeuAc2NeuGc0
B		7404	29.35	EThcD	Protein Prospector	MS/MS	29.9	7.4e-11		1187.49	4	0		0	4746.93				1.5	1.5	GLTFQQNASSMCVPDQDTAIR	21	203	209		15.9949	4	5	1	2				2391.86	N-linked	Immunoglobulin heavy constant mu	P01871	2	817	N-glycan	GLTFQQNASSMCVPDQDTAIR	4	5	1	2	0	0	0	Hex4HexNAc5Fuc1NeuAc2NeuGc0
B		6303	25.917	EThcD	Protein Prospector	MS/MS	10.6	0.00014		1245.12	5	0		0	6221.58				5.7	5.7	QNGEAVKTHTNISESHPNATFSAVGEASICEDDWNSGER	39	262	272|279		37.9559	3	5	1	1				1938.71	N-linked	Immunoglobulin heavy constant mu	P01871	2	818	N-glycan	QNGEAVKTHTNISESHPNATFSAVGEASICEDDWNSGER	3	5	1	1	0	0	0	Hex3HexNAc5Fuc1NeuAc1NeuGc0
B		8351	32.2	EThcD	Protein Prospector	MS/MS	10.8	4.3e-05		1092.44	6	0		0	6549.62				7.1	7.1	THTNISESHPNATFSAVGEASICEDDWNSGER	32	269	272|279		21.9819	8	7		1				3009.07	N-linked	Immunoglobulin heavy constant mu	P01871	2	819	N-glycan	THTNISESHPNATFSAVGEASICEDDWNSGER	8	7	0	1	0	0	0	Hex8HexNAc7Fuc0NeuAc1NeuGc0
B		12946	45.767	EThcD	Protein Prospector	MS/MS	49.8	3.1e-11		792.425	4	0		0	3166.68				0.38	0.38	LSLHRPALEDLLLGSEANLTCTLTGLR	27	127	144		0		1						203.079	N-linked	Immunoglobulin heavy constant alpha 1	P01876	2	820	N-glycan	LSLHRPALEDLLLGSEANLTCTLTGLR	0	1	0	0	0	0	0	Hex0HexNAc1Fuc0NeuAc0NeuGc0
B		12538	44.55	EThcD	Protein Prospector	MS/MS	73.1	3.5e-13		1045.76	4	0		0	4180.02				0.82	0.82	LSLHRPALEDLLLGSEANLTCTLTGLR	27	127	144		0	5	2						1216.42	N-linked	Immunoglobulin heavy constant alpha 1	P01876	2	821	N-glycan	LSLHRPALEDLLLGSEANLTCTLTGLR	5	2	0	0	0	0	0	Hex5HexNAc2Fuc0NeuAc0NeuGc0
B		15133	52.467	EThcD	Protein Prospector	MS/MS	39	2e-08		894.172	4	0		0	3573.67				1.7	1.7	PALEDLLLGSEANLTCTLTGLR	22	132	144		0	5	2						1216.42	N-linked	Immunoglobulin heavy constant alpha 1	P01876	2	822	N-glycan	PALEDLLLGSEANLTCTLTGLR	5	2	0	0	0	0	0	Hex5HexNAc2Fuc0NeuAc0NeuGc0
B		16876	57.967	EThcD	Protein Prospector	MS/MS	40.2	1.3e-10		1205.57	3	0		0	3614.7				3.6	3.6	PALEDLLLGSEANLTCTLTGLR	22	132	144		0	4	3						1257.45	N-linked	Immunoglobulin heavy constant alpha 1	P01876	2	823	N-glycan	PALEDLLLGSEANLTCTLTGLR	4	3	0	0	0	0	0	Hex4HexNAc3Fuc0NeuAc0NeuGc0
B		15076	52.3	EThcD	Protein Prospector	MS/MS	36.1	4.2e-08		934.934	4	1		1	3735.71				-1.1	1.1	PALEDLLLGSEANLTCTLTGLR	22	132	144		0	6	2						1378.48	N-linked	Immunoglobulin heavy constant alpha 1	P01876	2	824	N-glycan	PALEDLLLGSEANLTCTLTGLR	6	2	0	0	0	0	0	Hex6HexNAc2Fuc0NeuAc0NeuGc0
B		15104	52.4	EThcD	Protein Prospector	MS/MS	42.2	8.9e-09		955.45	4	1		1	3817.77				2.5	2.5	PALEDLLLGSEANLTCTLTGLR	22	132	144		0	4	4						1460.53	N-linked	Immunoglobulin heavy constant alpha 1	P01876	2	825	N-glycan	PALEDLLLGSEANLTCTLTGLR	4	4	0	0	0	0	0	Hex4HexNAc4Fuc0NeuAc0NeuGc0
B		12554	44.6	EThcD	Protein Prospector	MS/MS	58.4	6.2e-11		1117.05	4	0		0	4465.16				1.1	1.1	LSLHRPALEDLLLGSEANLTCTLTGLR	27	127	144		0	3	5						1501.56	N-linked	Immunoglobulin heavy constant alpha 1	P01876	2	826	N-glycan	LSLHRPALEDLLLGSEANLTCTLTGLR	3	5	0	0	0	0	0	Hex3HexNAc5Fuc0NeuAc0NeuGc0
B		15140	52.483	EThcD	Protein Prospector	MS/MS	45.2	2.1e-09		965.456	4	0		0	3858.8				2.5	2.5	PALEDLLLGSEANLTCTLTGLR	22	132	144		0	3	5						1501.56	N-linked	Immunoglobulin heavy constant alpha 1	P01876	2	827	N-glycan	PALEDLLLGSEANLTCTLTGLR	3	5	0	0	0	0	0	Hex3HexNAc5Fuc0NeuAc0NeuGc0
B		17058	58.533	EThcD	Protein Prospector	MS/MS	48.9	1.8e-15		986.688	4	0		0	3943.73				-2.4	2.4	PALEDLLLGSEANLTCTLTGLR	22	132	144		37.9559	4	3		1				1548.54	N-linked	Immunoglobulin heavy constant alpha 1	P01876	2	828	N-glycan	PALEDLLLGSEANLTCTLTGLR	4	3	0	1	0	0	0	Hex4HexNAc3Fuc0NeuAc1NeuGc0
B		14989	52.05	EThcD	Protein Prospector	MS/MS	42.6	5.8e-09		995.712	4	0		0	3979.82				1.4	1.4	PALEDLLLGSEANLTCTLTGLR	22	132	144		0	5	4						1622.58	N-linked	Immunoglobulin heavy constant alpha 1	P01876	2	829	N-glycan	PALEDLLLGSEANLTCTLTGLR	5	4	0	0	0	0	0	Hex5HexNAc4Fuc0NeuAc0NeuGc0
B		12530	44.533	EThcD	Protein Prospector	MS/MS	49.2	2e-14		933.837	5	0		0	4665.16				-1.4	1.4	LSLHRPALEDLLLGSEANLTCTLTGLR	27	127	144		37.9559	4	5						1663.61	N-linked	Immunoglobulin heavy constant alpha 1	P01876	2	830	N-glycan	LSLHRPALEDLLLGSEANLTCTLTGLR	4	5	0	0	0	0	0	Hex4HexNAc5Fuc0NeuAc0NeuGc0
B		15059	52.25	EThcD	Protein Prospector	MS/MS	43.7	1.6e-12		1015.46	4	0		0	4058.8				-1	1	PALEDLLLGSEANLTCTLTGLR	22	132	144		37.9559	4	5						1663.61	N-linked	Immunoglobulin heavy constant alpha 1	P01876	2	831	N-glycan	PALEDLLLGSEANLTCTLTGLR	4	5	0	0	0	0	0	Hex4HexNAc5Fuc0NeuAc0NeuGc0
B		13632	47.85	EThcD	Protein Prospector	MS/MS	14.9	0.0002		1232.53	3	0		0	3695.56				-2.8	2.8	DLLLGSEANLTCTLTGLR	18	136	144		37.9559	5	3		1				1710.6	N-linked	Immunoglobulin heavy constant alpha 1	P01876	2	832	N-glycan	DLLLGSEANLTCTLTGLR	5	3	0	1	0	0	0	Hex5HexNAc3Fuc0NeuAc1NeuGc0
B		17000	58.333	EThcD	Protein Prospector	MS/MS	45.2	1.1e-09		1017.72	4	0		0	4067.85				2.4	2.4	PALEDLLLGSEANLTCTLTGLR	22	132	144		0	5	3		1				1710.6	N-linked	Immunoglobulin heavy constant alpha 1	P01876	2	833	N-glycan	PALEDLLLGSEANLTCTLTGLR	5	3	0	1	0	0	0	Hex5HexNAc3Fuc0NeuAc1NeuGc0
B		13774	48.333	EThcD	Protein Prospector	MS/MS	40.1	5.7e-10		1179.56	4	0		0	4715.23				1.9	1.9	LSLHRPALEDLLLGSEANLTCTLTGLR	27	127	144		0	4	4		1				1751.62	N-linked	Immunoglobulin heavy constant alpha 1	P01876	2	834	N-glycan	LSLHRPALEDLLLGSEANLTCTLTGLR	4	4	0	1	0	0	0	Hex4HexNAc4Fuc0NeuAc1NeuGc0
B		16961	58.217	EThcD	Protein Prospector	MS/MS	52	1.4e-13		1027.97	4	0		0	4108.87				2.8	2.8	PALEDLLLGSEANLTCTLTGLR	22	132	144		0	4	4		1				1751.62	N-linked	Immunoglobulin heavy constant alpha 1	P01876	2	835	N-glycan	PALEDLLLGSEANLTCTLTGLR	4	4	0	1	0	0	0	Hex4HexNAc4Fuc0NeuAc1NeuGc0
B		15033	52.183	EThcD	Protein Prospector	MS/MS	24.6	1.2e-06		1036.48	4	1		1	4141.87				0.65	0.65	PALEDLLLGSEANLTCTLTGLR	22	132	144		0	6	4						1784.63	N-linked	Immunoglobulin heavy constant alpha 1	P01876	2	836	N-glycan	PALEDLLLGSEANLTCTLTGLR	6	4	0	0	0	0	0	Hex6HexNAc4Fuc0NeuAc0NeuGc0
B		14961	51.967	EThcD	Protein Prospector	MS/MS	48	6.5e-12		1046.48	4	0		0	4182.9				0.93	0.93	PALEDLLLGSEANLTCTLTGLR	22	132	144		0	5	5						1825.66	N-linked	Immunoglobulin heavy constant alpha 1	P01876	2	837	N-glycan	PALEDLLLGSEANLTCTLTGLR	5	5	0	0	0	0	0	Hex5HexNAc5Fuc0NeuAc0NeuGc0
B		16963	58.217	EThcD	Protein Prospector	MS/MS	35.3	8.9e-08		1058.48	4	1		1	4229.88				-0.27	0.27	PALEDLLLGSEANLTCTLTGLR	22	132	144		0	6	3		1				1872.65	N-linked	Immunoglobulin heavy constant alpha 1	P01876	2	838	N-glycan	PALEDLLLGSEANLTCTLTGLR	6	3	0	1	0	0	0	Hex6HexNAc3Fuc0NeuAc1NeuGc0
B		13717	48.15	EThcD	Protein Prospector	MS/MS	71	5.5e-23		980.65	5	0		0	4899.22				-3.1	3.1	LSLHRPALEDLLLGSEANLTCTLTGLR	27	127	144		37.9559	4	4	1	1				1897.68	N-linked	Immunoglobulin heavy constant alpha 1	P01876	2	839	N-glycan	LSLHRPALEDLLLGSEANLTCTLTGLR	4	4	1	1	0	0	0	Hex4HexNAc4Fuc1NeuAc1NeuGc0
B		13496	47.45	EThcD	Protein Prospector	MS/MS	44.8	3.5e-10		913.82	5	1		1	4564.07				-1.3	1.3	HRPALEDLLLGSEANLTCTLTGLR	24	130	144		0	5	4		1				1913.68	N-linked	Immunoglobulin heavy constant alpha 1	P01876	2	840	N-glycan	HRPALEDLLLGSEANLTCTLTGLR	5	4	0	1	0	0	0	Hex5HexNAc4Fuc0NeuAc1NeuGc0
B		13666	47.967	EThcD	Protein Prospector	MS/MS	70.6	1.6e-21		976.461	5	1		1	4877.27				-0.94	0.94	LSLHRPALEDLLLGSEANLTCTLTGLR	27	127	144		0	5	4		1				1913.68	N-linked	Immunoglobulin heavy constant alpha 1	P01876	2	841	N-glycan	LSLHRPALEDLLLGSEANLTCTLTGLR	5	4	0	1	0	0	0	Hex5HexNAc4Fuc0NeuAc1NeuGc0
B		17180	58.9	EThcD	Protein Prospector	MS/MS	44.8	3.8e-14		1077.97	4	0		0	4308.86				-2.1	2.1	PALEDLLLGSEANLTCTLTGLR	22	132	144		37.9559	5	4		1				1913.68	N-linked	Immunoglobulin heavy constant alpha 1	P01876	2	842	N-glycan	PALEDLLLGSEANLTCTLTGLR	5	4	0	1	0	0	0	Hex5HexNAc4Fuc0NeuAc1NeuGc0
B		16948	58.183	EThcD	Protein Prospector	MS/MS	51	8.8e-15		1084.24	4	0		0	4333.93				1.8	1.8	PALEDLLLGSEANLTCTLTGLR	22	132	144		37.9559	3	5	1	1				1938.71	N-linked	Immunoglobulin heavy constant alpha 1	P01876	2	843	N-glycan	PALEDLLLGSEANLTCTLTGLR	3	5	1	1	0	0	0	Hex3HexNAc5Fuc1NeuAc1NeuGc0
B		13758	48.283	EThcD	Protein Prospector	MS/MS	30.6	2.2e-12		1008.87	5	1		1	5039.33				1.7	1.7	LSLHRPALEDLLLGSEANLTCTLTGLR	27	127	144		0	6	4		1				2075.73	N-linked	Immunoglobulin heavy constant alpha 1	P01876	2	844	N-glycan	LSLHRPALEDLLLGSEANLTCTLTGLR	6	4	0	1	0	0	0	Hex6HexNAc4Fuc0NeuAc1NeuGc0
B		13689	48.05	EThcD	Protein Prospector	MS/MS	60.4	1e-15		1016.88	5	0		0	5080.37				2.7	2.7	LSLHRPALEDLLLGSEANLTCTLTGLR	27	127	144		0	5	5		1				2116.76	N-linked	Immunoglobulin heavy constant alpha 1	P01876	2	845	N-glycan	LSLHRPALEDLLLGSEANLTCTLTGLR	5	5	0	1	0	0	0	Hex5HexNAc5Fuc0NeuAc1NeuGc0
B		17835	60.95	EThcD	Protein Prospector	MS/MS	34.5	2.1e-10		1119.5	4	1		1	4473.98				-1.7	1.7	PALEDLLLGSEANLTCTLTGLR	22	132	144		0	5	5		1				2116.76	N-linked	Immunoglobulin heavy constant alpha 1	P01876	2	846	N-glycan	PALEDLLLGSEANLTCTLTGLR	5	5	0	1	0	0	0	Hex5HexNAc5Fuc0NeuAc1NeuGc0
B		15127	52.467	EThcD	Protein Prospector	MS/MS	68.8	6.3e-16		1034.48	5	0		0	5168.38				2.5	2.5	LSLHRPALEDLLLGSEANLTCTLTGLR	27	127	144		0	5	4		2				2204.77	N-linked	Immunoglobulin heavy constant alpha 1	P01876	2	847	N-glycan	LSLHRPALEDLLLGSEANLTCTLTGLR	5	4	0	2	0	0	0	Hex5HexNAc4Fuc0NeuAc2NeuGc0
B		19284	65.5	EThcD	Protein Prospector	MS/MS	46.7	2.7e-15		1146.75	4	0		0	4583.99				-0.24	0.24	PALEDLLLGSEANLTCTLTGLR	22	132	144		21.9819	5	4		2				2204.77	N-linked	Immunoglobulin heavy constant alpha 1	P01876	2	848	N-glycan	PALEDLLLGSEANLTCTLTGLR	5	4	0	2	0	0	0	Hex5HexNAc4Fuc0NeuAc2NeuGc0
B		20514	69.367	EThcD	Protein Prospector	MS/MS	30.9	1.5e-10		1141.51	4	1		1	4562.01				-2.8	2.8	PALEDLLLGSEANLTCTLTGLR	22	132	144		0	5	4	2	1				2205.79	N-linked	Immunoglobulin heavy constant alpha 1	P01876	2	849	N-glycan	PALEDLLLGSEANLTCTLTGLR	5	4	2	1	0	0	0	Hex5HexNAc4Fuc2NeuAc1NeuGc0
B		13668	47.967	EThcD	Protein Prospector	MS/MS	39.7	2.8e-13		988.645	5	1		1	4938.19				2.2	2.2	LSLHRPALEDLLLGSEANLTCTLT	24	127	144		37.9559	5	5	1	1				2262.81	N-linked	Immunoglobulin heavy constant alpha 1	P01876	2	850	N-glycan	LSLHRPALEDLLLGSEANLTCTLT	5	5	1	1	0	0	0	Hex5HexNAc5Fuc1NeuAc1NeuGc0
B		13691	48.067	EThcD	Protein Prospector	MS/MS	49.6	1.4e-13		1049.49	5	1		1	5242.39				-2	2	LSLHRPALEDLLLGSEANLTCTLTGLR	27	127	144		0	6	5		1				2278.81	N-linked	Immunoglobulin heavy constant alpha 1	P01876	2	851	N-glycan	LSLHRPALEDLLLGSEANLTCTLTGLR	6	5	0	1	0	0	0	Hex6HexNAc5Fuc0NeuAc1NeuGc0
B		19259	65.433	EThcD	Protein Prospector	MS/MS	28.7	1.9e-06		1177.77	4	0		0	4708.08				1.8	1.8	PALEDLLLGSEANLTCTLTGLR	22	132	144		0	5	4	1	2				2350.83	N-linked	Immunoglobulin heavy constant alpha 1	P01876	2	852	N-glycan	PALEDLLLGSEANLTCTLTGLR	5	4	1	2	0	0	0	Hex5HexNAc4Fuc1NeuAc2NeuGc0
B		19316	65.6	EThcD	Protein Prospector	MS/MS	21.6	4.7e-07		1192.03	4	0		0	4765.09				-0.7	0.7	PALEDLLLGSEANLTCTLTGLR	22	132	144		0	5	5		2				2407.85	N-linked	Immunoglobulin heavy constant alpha 1	P01876	2	853	N-glycan	PALEDLLLGSEANLTCTLTGLR	5	5	0	2	0	0	0	Hex5HexNAc5Fuc0NeuAc2NeuGc0
B		15100	52.383	EThcD	Protein Prospector	MS/MS	16	1.1e-08		1088.08	5	0		0	5436.38				6.4	6.4	LSLHRPALEDLLLGSEANLTCTL	23	127	144		21.9819	7	5	1	2				2878.02	N-linked	Immunoglobulin heavy constant alpha 1	P01876	2	854	N-glycan	LSLHRPALEDLLLGSEANLTCTL	7	5	1	2	0	0	0	Hex7HexNAc5Fuc1NeuAc2NeuGc0
B		19511	66.2	EThcD	Protein Prospector	MS/MS	14.8	2.8e-07		933.58	5	0		0	4663.87				-4.8	4.8	SEANLTCTLTGLR	13	141	144		0	7	6	4	1				3228.17	N-linked	Immunoglobulin heavy constant alpha 1	P01876	2	855	N-glycan	SEANLTCTLTGLR	7	6	4	1	0	0	0	Hex7HexNAc6Fuc4NeuAc1NeuGc0
B		5525	23.583	EThcD	Protein Prospector	MS/MS	21.1	2.9e-06		905.904	4	0		0	3620.59				1.6	1.6	LAGKPTHVNVSVVMAEVDGTCY	22	332	340		15.9949	4	3						1257.45	N-linked	Immunoglobulin heavy constant alpha 1	P01876	2	856	N-glycan	LAGKPTHVNVSVVMAEVDGTCY	4	3	0	0	0	0	0	Hex4HexNAc3Fuc0NeuAc0NeuGc0
B		9863	36.7	EThcD	Protein Prospector	MS/MS	22.9	2.5e-09		1075.7	4	1		1	4298.76				-2.7	2.7	LAGKPTHVNVSVVMAEVDGTCY	22	332	340		37.9559	5	4		1				1913.68	N-linked	Immunoglobulin heavy constant alpha 1	P01876	2	857	N-glycan	LAGKPTHVNVSVVMAEVDGTCY	5	4	0	1	0	0	0	Hex5HexNAc4Fuc0NeuAc1NeuGc0
B		8841	33.667	EThcD	Protein Prospector	MS/MS	19.9	3.6e-06		1061.96	4	1		1	4243.82				1.6	1.6	LAGKPTHVNVSVVMAEVDGTC	21	332	340		15.9949	4	4	2	1				2043.74	N-linked	Immunoglobulin heavy constant alpha 1	P01876	2	858	N-glycan	LAGKPTHVNVSVVMAEVDGTC	4	4	2	1	0	0	0	Hex4HexNAc4Fuc2NeuAc1NeuGc0
B		9842	36.65	EThcD	Protein Prospector	MS/MS	28	1.5e-10		1102.47	4	0		0	4406.88				0.24	0.24	LAGKPTHVNVSVVMAEVDGTCY	22	332	340		15.9949	4	4	2	1				2043.74	N-linked	Immunoglobulin heavy constant alpha 1	P01876	2	859	N-glycan	LAGKPTHVNVSVVMAEVDGTCY	4	4	2	1	0	0	0	Hex4HexNAc4Fuc2NeuAc1NeuGc0
B		9194	34.733	EThcD	Protein Prospector	MS/MS	51.7	4e-17		857.159	5	0		0	4281.77				-0.65	0.65	LAGKPTHVNVSVVMAEVDGTC	21	332	340		37.9559	5	4	1	1				2059.73	N-linked	Immunoglobulin heavy constant alpha 1	P01876	2	860	N-glycan	LAGKPTHVNVSVVMAEVDGTC	5	4	1	1	0	0	0	Hex5HexNAc4Fuc1NeuAc1NeuGc0
B		5400	23.2	EThcD	Protein Prospector	MS/MS	17.2	6e-07		1075.97	4	0		0	4300.84				0.9	0.9	LAGKPTHVNVSVVMAEVDGTC	21	332	340		15.9949	4	5	1	1				2100.76	N-linked	Immunoglobulin heavy constant alpha 1	P01876	2	861	N-glycan	LAGKPTHVNVSVVMAEVDGTC	4	5	1	1	0	0	0	Hex4HexNAc5Fuc1NeuAc1NeuGc0
B		9871	36.733	EThcD	Protein Prospector	MS/MS	17.2	3e-07		1122.47	4	1		1	4485.85				-1.4	1.4	LAGKPTHVNVSVVMAEVDGTCY	22	332	340		37.9559	4	5	1	1				2100.76	N-linked	Immunoglobulin heavy constant alpha 1	P01876	2	862	N-glycan	LAGKPTHVNVSVVMAEVDGTCY	4	5	1	1	0	0	0	Hex4HexNAc5Fuc1NeuAc1NeuGc0
B		6299	25.9	EThcD	Protein Prospector	MS/MS	14.8	1.6e-06		901.377	5	1		1	4501.85				-0.11	0.11	LAGKPTHVNVSVVMAEVDGTCY	22	332	340		37.9559	5	5		1				2116.76	N-linked	Immunoglobulin heavy constant alpha 1	P01876	2	863	N-glycan	LAGKPTHVNVSVVMAEVDGTCY	5	5	0	1	0	0	0	Hex5HexNAc5Fuc0NeuAc1NeuGc0
B		5337	23.017	EThcD	Protein Prospector	MS/MS	12.1	2.9e-05		909.378	5	0		0	4542.86				-4.2	4.2	LAGKPTHVNVSVVMAEVDGTCY	22	332	340		53.9508	3	6	1	1				2141.79	N-linked	Immunoglobulin heavy constant alpha 1	P01876	2	864	N-glycan	LAGKPTHVNVSVVMAEVDGTCY	3	6	1	1	0	0	0	Hex3HexNAc6Fuc1NeuAc1NeuGc0
B		5410	23.233	EThcD	Protein Prospector	MS/MS	13	7.8e-07		1136.47	4	0		0	4542.87				-2.7	2.7	LAGKPTHVNVSVVMAEVDGTCY	22	332	340		53.9508	4	6		1				2157.78	N-linked	Immunoglobulin heavy constant alpha 1	P01876	2	865	N-glycan	LAGKPTHVNVSVVMAEVDGTCY	4	6	0	1	0	0	0	Hex4HexNAc6Fuc0NeuAc1NeuGc0
B		6336	26.033	EThcD	Protein Prospector	MS/MS	14.8	1.9e-07		1131.24	4	1		1	4520.92				0.69	0.69	LAGKPTHVNVSVVMAEVDGTCY	22	332	340		15.9949	4	6		1				2157.78	N-linked	Immunoglobulin heavy constant alpha 1	P01876	2	866	N-glycan	LAGKPTHVNVSVVMAEVDGTCY	4	6	0	1	0	0	0	Hex4HexNAc6Fuc0NeuAc1NeuGc0
B		8441	32.5	EThcD	Protein Prospector	MS/MS	15.1	3.6e-07		919.149	4	1		1	3672.57				-0.34	0.34	LAGKPTHVNVSVVM	14	332	340		15.9949	5	4		2				2204.77	N-linked	Immunoglobulin heavy constant alpha 1	P01876	2	867	N-glycan	LAGKPTHVNVSVVM	5	4	0	2	0	0	0	Hex5HexNAc4Fuc0NeuAc2NeuGc0
B		9822	36.583	EThcD	Protein Prospector	MS/MS	13	3.8e-05		1098.22	4	1		1	4388.85				0.91	0.91	LAGKPTHVNVSVVMAEVDGTC	21	332	340		0	5	4		2				2204.77	N-linked	Immunoglobulin heavy constant alpha 1	P01876	2	868	N-glycan	LAGKPTHVNVSVVMAEVDGTC	5	4	0	2	0	0	0	Hex5HexNAc4Fuc0NeuAc2NeuGc0
B		9136	34.567	EThcD	Protein Prospector	MS/MS	14.8	2.6e-06		1112.48	4	1		1	4445.9				6	6	LAGKPTHVNVSVVMAEVDGTC	21	332	340		15.9949	4	5		2				2245.8	N-linked	Immunoglobulin heavy constant alpha 1	P01876	2	869	N-glycan	LAGKPTHVNVSVVMAEVDGTC	4	5	0	2	0	0	0	Hex4HexNAc5Fuc0NeuAc2NeuGc0
B		9844	36.65	EThcD	Protein Prospector	MS/MS	22	3.2e-07		1112.48	4	0		0	4446.91				2.8	2.8	LAGKPTHVNVSVVMAEVDGTC	21	332	340		15.9949	4	5	2	1				2246.82	N-linked	Immunoglobulin heavy constant alpha 1	P01876	2	870	N-glycan	LAGKPTHVNVSVVMAEVDGTC	4	5	2	1	0	0	0	Hex4HexNAc5Fuc2NeuAc1NeuGc0
B		9912	36.85	EThcD	Protein Prospector	MS/MS	16	2.6e-06		1153.24	4	0		0	4609.95				-0.68	0.68	LAGKPTHVNVSVVMAEVDGTCY	22	332	340		15.9949	4	5	2	1				2246.82	N-linked	Immunoglobulin heavy constant alpha 1	P01876	2	871	N-glycan	LAGKPTHVNVSVVMAEVDGTCY	4	5	2	1	0	0	0	Hex4HexNAc5Fuc2NeuAc1NeuGc0
B		10327	38.083	EThcD	Protein Prospector	MS/MS	16	1.6e-06		1153.5	4	1		1	4609.96				1	1	LAGKPTHVNVSVVMAEVDGTCY	22	332	340		15.9949	4	5	2	1				2246.82	N-linked	Immunoglobulin heavy constant alpha 1	P01876	2	872	N-glycan	LAGKPTHVNVSVVMAEVDGTCY	4	5	2	1	0	0	0	Hex4HexNAc5Fuc2NeuAc1NeuGc0
B		9205	34.767	EThcD	Protein Prospector	MS/MS	34.9	5.3e-17		1117.97	4	0		0	4468.88				0.47	0.47	LAGKPTHVNVSVVMAEVDGTC	21	332	340		21.9819	5	5	1	1				2262.81	N-linked	Immunoglobulin heavy constant alpha 1	P01876	2	873	N-glycan	LAGKPTHVNVSVVMAEVDGTC	5	5	1	1	0	0	0	Hex5HexNAc5Fuc1NeuAc1NeuGc0
B		8597	32.95	EThcD	Protein Prospector	MS/MS	18.1	4.5e-06		1086.22	4	1		1	4340.84				7.6	7.6	LAGKPTHVNVSVVMAEVDGT	20	332	340		37.9559	6	5		1				2278.81	N-linked	Immunoglobulin heavy constant alpha 1	P01876	2	874	N-glycan	LAGKPTHVNVSVVMAEVDGT	6	5	0	1	0	0	0	Hex6HexNAc5Fuc0NeuAc1NeuGc0
B		5501	23.5	EThcD	Protein Prospector	MS/MS	12.1	0.00013		903.627	4	1		1	3610.48				0.73	0.73	LAGKPTHVNVSV	12	332	340		37.9559	5	4	1	2				2350.83	N-linked	Immunoglobulin heavy constant alpha 1	P01876	2	875	N-glycan	LAGKPTHVNVSV	5	4	1	2	0	0	0	Hex5HexNAc4Fuc1NeuAc2NeuGc0
B		7926	30.967	EThcD	Protein Prospector	MS/MS	15.7	7.1e-06		1138.48	4	0		0	4550.9				-0.55	0.55	LAGKPTHVNVSVVMAEVDGTC	21	332	340		15.9949	5	4	1	2				2350.83	N-linked	Immunoglobulin heavy constant alpha 1	P01876	2	876	N-glycan	LAGKPTHVNVSVVMAEVDGTC	5	4	1	2	0	0	0	Hex5HexNAc4Fuc1NeuAc2NeuGc0
B		10745	39.3	EThcD	Protein Prospector	MS/MS	32.8	2.1e-14		1143.97	4	0		0	4572.85				-3.2	3.2	LAGKPTHVNVSVVMAEVDGTC	21	332	340		53.9508	5	4	1	2				2350.83	N-linked	Immunoglobulin heavy constant alpha 1	P01876	2	877	N-glycan	LAGKPTHVNVSVVMAEVDGTC	5	4	1	2	0	0	0	Hex5HexNAc4Fuc1NeuAc2NeuGc0
B		11736	42.167	EThcD	Protein Prospector	MS/MS	15.7	8.6e-08		1175.25	4	0		0	4697.98				1.3	1.3	LAGKPTHVNVSVVMAEVDGTCY	22	332	340		0	5	4	1	2				2350.83	N-linked	Immunoglobulin heavy constant alpha 1	P01876	2	878	N-glycan	LAGKPTHVNVSVVMAEVDGTCY	5	4	1	2	0	0	0	Hex5HexNAc4Fuc1NeuAc2NeuGc0
B		15935	54.967	EThcD	Protein Prospector	MS/MS	13	7.6e-05		915.782	5	1		1	4573.87				-1.5	1.5	LAGKPTHVNVSVVMAEVDGTC	21	332	340		37.9559	5	4	3	1				2351.85	N-linked	Immunoglobulin heavy constant alpha 1	P01876	2	879	N-glycan	LAGKPTHVNVSVVMAEVDGTC	5	4	3	1	0	0	0	Hex5HexNAc4Fuc3NeuAc1NeuGc0
B		9800	36.517	EThcD	Protein Prospector	MS/MS	10	1.9e-06		1194.99	4	0		0	4776.93				-4.7	4.7	LAGKPTHVNVSVVMAEVDGTCY	22	332	340		37.9559	4	5	1	2				2391.86	N-linked	Immunoglobulin heavy constant alpha 1	P01876	2	880	N-glycan	LAGKPTHVNVSVVMAEVDGTCY	4	5	1	2	0	0	0	Hex4HexNAc5Fuc1NeuAc2NeuGc0
B		9185	34.7	EThcD	Protein Prospector	MS/MS	16	2.9e-06		1152.99	4	1		1	4607.95				5.3	5.3	LAGKPTHVNVSVVMAEVDGTC	21	332	340		15.9949	5	5		2				2407.85	N-linked	Immunoglobulin heavy constant alpha 1	P01876	2	881	N-glycan	LAGKPTHVNVSVVMAEVDGTC	5	5	0	2	0	0	0	Hex5HexNAc5Fuc0NeuAc2NeuGc0
B		6034	25.117	EThcD	Protein Prospector	MS/MS	10	7.8e-05		1156.99	4	0		0	4624.94				0.27	0.27	LAGKPTHVNVSVVMAEVDGTC	21	332	340		15.9949	6	5	1	1				2424.87	N-linked	Immunoglobulin heavy constant alpha 1	P01876	2	882	N-glycan	LAGKPTHVNVSVVMAEVDGTC	6	5	1	1	0	0	0	Hex6HexNAc5Fuc1NeuAc1NeuGc0
B		11402	41.217	EThcD	Protein Prospector	MS/MS	12.4	0.00016		1205.5	4	1		1	4817.98				1.6	1.6	LAGKPTHVNVSVVMAEVDGTCY	22	332	340		37.9559	3	6	1	2				2432.88	N-linked	Immunoglobulin heavy constant alpha 1	P01876	2	883	N-glycan	LAGKPTHVNVSVVMAEVDGTCY	3	6	1	2	0	0	0	Hex3HexNAc6Fuc1NeuAc2NeuGc0
B		8974	34.067	EThcD	Protein Prospector	MS/MS	26.2	1.9e-11		1185.5	4	1		1	4737.99				0.72	0.72	LAGKPTHVNVSVVMAEVDGTC	21	332	340		0	5	5	1	2				2553.91	N-linked	Immunoglobulin heavy constant alpha 1	P01876	2	884	N-glycan	LAGKPTHVNVSVVMAEVDGTC	5	5	1	2	0	0	0	Hex5HexNAc5Fuc1NeuAc2NeuGc0
B		11428	41.283	EThcD	Protein Prospector	MS/MS	31.9	3.4e-17		988.606	5	0		0	4939				-1.4	1.4	LAGKPTHVNVSVVMAEVDGTCY	22	332	340		37.9559	5	5	1	2				2553.91	N-linked	Immunoglobulin heavy constant alpha 1	P01876	2	885	N-glycan	LAGKPTHVNVSVVMAEVDGTCY	5	5	1	2	0	0	0	Hex5HexNAc5Fuc1NeuAc2NeuGc0
B		11252	40.767	EThcD	Protein Prospector	MS/MS	18.1	8.9e-07		956.594	5	1		1	4777.93				-6.4	6.4	LAGKPTHVNVSVVMAEVDGT	20	332	340		37.9559	6	5	1	2				2715.96	N-linked	Immunoglobulin heavy constant alpha 1	P01876	2	886	N-glycan	LAGKPTHVNVSVVMAEVDGT	6	5	1	2	0	0	0	Hex6HexNAc5Fuc1NeuAc2NeuGc0
B		11323	41	EThcD	Protein Prospector	MS/MS	10	5.8e-05		1266.78	4	1		1	5063.1				-0.28	0.28	LAGKPTHVNVSVVMAEVDGTCY	22	332	340		0	6	5	1	2				2715.96	N-linked	Immunoglobulin heavy constant alpha 1	P01876	2	887	N-glycan	LAGKPTHVNVSVVMAEVDGTCY	6	5	1	2	0	0	0	Hex6HexNAc5Fuc1NeuAc2NeuGc0
B		9121	34.517	EThcD	Protein Prospector	MS/MS	16	9e-06		924.18	5	1		1	4615.86				-0.11	0.11	LAGKPTHVNVSV	12	332	340		21.9819	7	6	1	3				3372.19	N-linked	Immunoglobulin heavy constant alpha 1	P01876	2	888	N-glycan	LAGKPTHVNVSV	7	6	1	3	0	0	0	Hex7HexNAc6Fuc1NeuAc3NeuGc0
B		11655	41.967	EThcD	Protein Prospector	MS/MS	13.9	7.3e-05		916.156	4	0		0	3661.6				0.59	0.59	LAGKPTHVNVSVVMAEVDGTCY	22	332	342|351		0.984	2	2	2	1				1313.48	N-linked	Immunoglobulin heavy constant alpha 1	P01876	2	889	N-glycan	LAGKPTHVNVSVVMAEVDGTCY	2	2	2	1	0	0	0	Hex2HexNAc2Fuc2NeuAc1NeuGc0
B		17950	61.283	EThcD	Protein Prospector	MS/MS	22	8e-08		1350.62	5	1		1	6748.08				2.3	2.3	VFPLSLDSTPQDGNVVVACLVQGFFPQEPLSVTWSESGQNVTARNF	46	8	47		16.9789	4	3	1	1				1694.6	N-linked	Immunoglobulin heavy constant alpha 2	P01877	2	890	N-glycan	VFPLSLDSTPQDGNVVVACLVQGFFPQEPLSVTWSESGQNVTARNF	4	3	1	1	0	0	0	Hex4HexNAc3Fuc1NeuAc1NeuGc0
B		19644	66.617	EThcD	Protein Prospector	MS/MS	34.8	1.6e-14		1375.62	5	0		0	6874.05				-0.4	0.4	VFPLSLDSTPQDGNVVVACLVQGFFPQEPLSVTWSESGQNVTAR	44	8	47		53.9508	5	4	1	1				2059.73	N-linked	Immunoglobulin heavy constant alpha 2	P01877	2	891	N-glycan	VFPLSLDSTPQDGNVVVACLVQGFFPQEPLSVTWSESGQNVTAR	5	4	1	1	0	0	0	Hex5HexNAc4Fuc1NeuAc1NeuGc0
B		17853	61	EThcD	Protein Prospector	MS/MS	22.4	2.7e-05		1317.79	5	1		1	6583.91				3.9	3.9	SLDSTPQDGNVVVACLVQGFFPQEPLSVTWSESGQNVTAR	40	12	47		0.984	5	5	1	1				2262.81	N-linked	Immunoglobulin heavy constant alpha 2	P01877	2	892	N-glycan	SLDSTPQDGNVVVACLVQGFFPQEPLSVTWSESGQNVTAR	5	5	1	1	0	0	0	Hex5HexNAc5Fuc1NeuAc1NeuGc0
B		20333	68.817	EThcD	Protein Prospector	MS/MS	19	8.5e-06		1376.01	5	1		1	6875.02				0.25	0.25	VFPLSLDSTPQDGNVVVACLVQGFFPQEPLSVTWSESGQNVT	42	8	47		38.9399	3	6	2	1				2287.85	N-linked	Immunoglobulin heavy constant alpha 2	P01877	2	893	N-glycan	VFPLSLDSTPQDGNVVVACLVQGFFPQEPLSVTWSESGQNVT	3	6	2	1	0	0	0	Hex3HexNAc6Fuc2NeuAc1NeuGc0
B		19603	66.483	EThcD	Protein Prospector	MS/MS	16	8.1e-06		1388.6	5	0		0	6938.95				-5.9	5.9	VFPLSLDSTPQDGNVVVACLVQGFFPQEPLSVTWSESGQNVT	42	8	47		38.9399	5	4	1	2				2350.83	N-linked	Immunoglobulin heavy constant alpha 2	P01877	2	894	N-glycan	VFPLSLDSTPQDGNVVVACLVQGFFPQEPLSVTWSESGQNVT	5	4	1	2	0	0	0	Hex5HexNAc4Fuc1NeuAc2NeuGc0
B		19733	66.9	EThcD	Protein Prospector	MS/MS	19	1.2e-07		1388.8	5	1		1	6938.98				-6	6	VFPLSLDSTPQDGNVVVACLVQGFFPQEPLSVTWSESGQNVT	42	8	47		37.9559	5	4	3	1				2351.85	N-linked	Immunoglobulin heavy constant alpha 2	P01877	2	895	N-glycan	VFPLSLDSTPQDGNVVVACLVQGFFPQEPLSVTWSESGQNVT	5	4	3	1	0	0	0	Hex5HexNAc4Fuc3NeuAc1NeuGc0
B		21887	73.6	EThcD	Protein Prospector	MS/MS	44	1.3e-13		1195.2	6	0		0	7166.13				-4.7	4.7	VFPLSLDSTPQDGNVVVACLVQGFFPQEPLSVTWSESGQNVTAR	44	8	47		53.9508	5	4	3	1				2351.85	N-linked	Immunoglobulin heavy constant alpha 2	P01877	2	896	N-glycan	VFPLSLDSTPQDGNVVVACLVQGFFPQEPLSVTWSESGQNVTAR	5	4	3	1	0	0	0	Hex5HexNAc4Fuc3NeuAc1NeuGc0
B		21903	73.65	EThcD	Protein Prospector	MS/MS	14.4	2.5e-05		1019.46	7	1		1	7129.2				0.96	0.96	VFPLSLDSTPQDGNVVVACLVQGFFPQEPLSVTWSESGQNVTAR	44	8	47		0.984	5	4	3	1				2351.85	N-linked	Immunoglobulin heavy constant alpha 2	P01877	2	897	N-glycan	VFPLSLDSTPQDGNVVVACLVQGFFPQEPLSVTWSESGQNVTAR	5	4	3	1	0	0	0	Hex5HexNAc4Fuc3NeuAc1NeuGc0
B		21790	73.283	EThcD	Protein Prospector	MS/MS	27.6	4.1e-09		1202.03	6	0		0	7207.12				-5.8	5.8	VFPLSLDSTPQDGNVVVACLVQGFFPQEPLSVTWSESGQNVTAR	44	8	47		38.9399	4	5	1	2				2391.86	N-linked	Immunoglobulin heavy constant alpha 2	P01877	2	898	N-glycan	VFPLSLDSTPQDGNVVVACLVQGFFPQEPLSVTWSESGQNVTAR	4	5	1	2	0	0	0	Hex4HexNAc5Fuc1NeuAc2NeuGc0
B		19642	66.6	EThcD	Protein Prospector	MS/MS	19	4.1e-06		1154.01	6	0		0	6919.03				1.5	1.5	VFPLSLDSTPQDGNVVVACLVQGFFPQEPLSVTWSESGQNV	41	8	47		37.9559	3	6	1	2				2432.88	N-linked	Immunoglobulin heavy constant alpha 2	P01877	2	899	N-glycan	VFPLSLDSTPQDGNVVVACLVQGFFPQEPLSVTWSESGQNV	3	6	1	2	0	0	0	Hex3HexNAc6Fuc1NeuAc2NeuGc0
B		21961	73.833	EThcD	Protein Prospector	MS/MS	13.6	6.1e-06		1233.37	6	0		0	7395.21				-4.4	4.4	VFPLSLDSTPQDGNVVVACLVQGFFPQEPLSVTWSESGQNVTARN	45	8	47		38.9399	5	6	1	1				2465.89	N-linked	Immunoglobulin heavy constant alpha 2	P01877	2	900	N-glycan	VFPLSLDSTPQDGNVVVACLVQGFFPQEPLSVTWSESGQNVTARN	5	6	1	1	0	0	0	Hex5HexNAc6Fuc1NeuAc1NeuGc0
B		21792	73.3	EThcD	Protein Prospector	MS/MS	22	1.1e-06		1206.18	6	1		1	7231.06				-8	8	VFPLSLDSTPQDGNVVVACLVQGFFPQEPLSVTWSESGQNVT	42	8	47		37.9559	7	6		1				2643.94	N-linked	Immunoglobulin heavy constant alpha 2	P01877	2	901	N-glycan	VFPLSLDSTPQDGNVVVACLVQGFFPQEPLSVTWSESGQNVT	7	6	0	1	0	0	0	Hex7HexNAc6Fuc0NeuAc1NeuGc0
B		21844	73.467	EThcD	Protein Prospector	MS/MS	31	1.1e-08		1239.53	6	1		1	7431.14				-7.9	7.9	VFPLSLDSTPQDGNVVVACLVQGFFPQEPLSVTWSESGQNVTA	43	8	47		37.9559	6	6		2				2772.98	N-linked	Immunoglobulin heavy constant alpha 2	P01877	2	902	N-glycan	VFPLSLDSTPQDGNVVVACLVQGFFPQEPLSVTWSESGQNVTA	6	6	0	2	0	0	0	Hex6HexNAc6Fuc0NeuAc2NeuGc0
B		21959	73.833	EThcD	Protein Prospector	MS/MS	16.3	2e-07		1229.54	6	1		1	7371.21				0.28	0.28	VFPLSLDSTPQDGNVVVACLVQGFFPQEPLSVTWSESGQNVT	42	8	47		16.9789	8	6		1				2805.99	N-linked	Immunoglobulin heavy constant alpha 2	P01877	2	903	N-glycan	VFPLSLDSTPQDGNVVVACLVQGFFPQEPLSVTWSESGQNVT	8	6	0	1	0	0	0	Hex8HexNAc6Fuc0NeuAc1NeuGc0
B		3386	17.317	EThcD	Protein Prospector	MS/MS	28	9.5e-13		931.627	4	0		0	3723.49				0.67	0.67	HYTNSSQDVTVPCR	14	89	92		0	5	4	1	1				2059.73	N-linked	Immunoglobulin heavy constant alpha 2	P01877	2	904	N-glycan	HYTNSSQDVTVPCR	5	4	1	1	0	0	0	Hex5HexNAc4Fuc1NeuAc1NeuGc0
B		3405	17.367	EThcD	Protein Prospector	MS/MS	35.8	2.9e-16		793.709	5	0		0	3964.51				-1.5	1.5	HYTNSSQDVTVPCR	14	89	92		37.9559	5	5	1	1				2262.81	N-linked	Immunoglobulin heavy constant alpha 2	P01877	2	905	N-glycan	HYTNSSQDVTVPCR	5	5	1	1	0	0	0	Hex5HexNAc5Fuc1NeuAc1NeuGc0
B		3420	17.4	EThcD	Protein Prospector	MS/MS	13	1.1e-05		793.909	5	0		0	3965.52				-5.4	5.4	HYTNSSQDVTVPCR	14	89	92		37.9559	5	5	3					2263.83	N-linked	Immunoglobulin heavy constant alpha 2	P01877	2	906	N-glycan	HYTNSSQDVTVPCR	5	5	3	0	0	0	0	Hex5HexNAc5Fuc3NeuAc0NeuGc0
B		4359	20.117	EThcD	Protein Prospector	MS/MS	37.3	4.5e-16		1013.89	4	0		0	4052.53				-0.12	0.12	HYTNSSQDVTVPCR	14	89	92		37.9559	5	4	1	2				2350.83	N-linked	Immunoglobulin heavy constant alpha 2	P01877	2	907	N-glycan	HYTNSSQDVTVPCR	5	4	1	2	0	0	0	Hex5HexNAc4Fuc1NeuAc2NeuGc0
B		4381	20.183	EThcD	Protein Prospector	MS/MS	37.9	2.4e-14		1055.17	4	0		0	4217.66				1.3	1.3	HYTNSSQDVTVPCR	14	89	92		0	5	5	1	2				2553.91	N-linked	Immunoglobulin heavy constant alpha 2	P01877	2	908	N-glycan	HYTNSSQDVTVPCR	5	5	1	2	0	0	0	Hex5HexNAc5Fuc1NeuAc2NeuGc0
B		7605	29.983	EThcD	Protein Prospector	MS/MS	15.7	1.1e-06		1249.51	5	1		1	6242.51				-3	3	HYTNSSQDVTVPCRVPPPPPCCHPR	25	89	92		0	7	7	1	2				3284.17	N-linked	Immunoglobulin heavy constant alpha 2	P01877	2	909	N-glycan	HYTNSSQDVTVPCRVPPPPPCCHPR	7	7	1	2	0	0	0	Hex7HexNAc7Fuc1NeuAc2NeuGc0
B		9479	35.567	EThcD	Protein Prospector	MS/MS	13.9	7.9e-06		1144.62	6	0		0	6862.66				-1.9	1.9	HYTNSSQDVTVPCRVPPPPPCCHPR	25	89	92		37.9559	7	7	1	4				3866.36	N-linked	Immunoglobulin heavy constant alpha 2	P01877	2	910	N-glycan	HYTNSSQDVTVPCRVPPPPPCCHPR	7	7	1	4	0	0	0	Hex7HexNAc7Fuc1NeuAc4NeuGc0
B		3771	18.417	EThcD	Protein Prospector	MS/MS	16.9	6.5e-10		692.042	4	0		0	2765.15				-2.4	2.4	TPLTANITK	9	200	205		37.9559	5	4	1					1768.64	N-linked	Immunoglobulin heavy constant alpha 2	P01877	2	911	N-glycan	TPLTANITK	5	4	1	0	0	0	0	Hex5HexNAc4Fuc1NeuAc0NeuGc0
B		3920	18.85	EThcD	Protein Prospector	MS/MS	10.9	4.4e-06		702.298	4	0		0	2806.17				-3.2	3.2	TPLTANITK	9	200	205		37.9559	4	5	1					1809.67	N-linked	Immunoglobulin heavy constant alpha 2	P01877	2	912	N-glycan	TPLTANITK	4	5	1	0	0	0	0	Hex4HexNAc5Fuc1NeuAc0NeuGc0
B		3839	18.617	EThcD	Protein Prospector	MS/MS	19.1	1.2e-06		742.811	4	0		0	2968.22				-2.9	2.9	TPLTANITK	9	200	205		37.9559	5	5	1					1971.72	N-linked	Immunoglobulin heavy constant alpha 2	P01877	2	913	N-glycan	TPLTANITK	5	5	1	0	0	0	0	Hex5HexNAc5Fuc1NeuAc0NeuGc0
B		5211	22.617	EThcD	Protein Prospector	MS/MS	22.1	3.5e-09		764.816	4	0		0	3056.24				-1.7	1.7	TPLTANITK	9	200	205		37.9559	5	4	1	1				2059.73	N-linked	Immunoglobulin heavy constant alpha 2	P01877	2	914	N-glycan	TPLTANITK	5	4	1	1	0	0	0	Hex5HexNAc4Fuc1NeuAc1NeuGc0
B		5234	22.7	EThcD	Protein Prospector	MS/MS	22.2	5.1e-08		815.586	4	0		0	3259.32				-1.8	1.8	TPLTANITK	9	200	205		37.9559	5	5	1	1				2262.81	N-linked	Immunoglobulin heavy constant alpha 2	P01877	2	915	N-glycan	TPLTANITK	5	5	1	1	0	0	0	Hex5HexNAc5Fuc1NeuAc1NeuGc0
B		4915	21.717	EThcD	Protein Prospector	MS/MS	34.8	1.4e-17		965.138	4	0		0	3857.53				-2.6	2.6	VYKPSAGNNSLYR	13	155	162		37.9559	5	4	1	2				2350.83	N-linked	Beta-2-glycoprotein 1	P02749	2	916	N-glycan	VYKPSAGNNSLYR	5	4	1	2	0	0	0	Hex5HexNAc4Fuc1NeuAc2NeuGc0
B		7706	30.3	EThcD	Protein Prospector	MS/MS	14.6	2e-05		1226.11	5	0		0	6126.53				3.8	3.8	VFECLPQHAMFGNDTITCTTHGNWTKLPECR	31	171	183		53.9508	6	4	2	1				2367.85	N-linked	Beta-2-glycoprotein 1	P02749	2	917	N-glycan	VFECLPQHAMFGNDTITCTTHGNWTKLPECR	6	4	2	1	0	0	0	Hex6HexNAc4Fuc2NeuAc1NeuGc0
B		20815	70.3	EThcD	Protein Prospector	MS/MS	10.4	0.00016		1235.48	4	0		0	4938.9				-5.9	5.9	MFGNDTITCTTHGNWTKLPECR	22	180	193		53.9508	4	5		2				2245.8	N-linked	Beta-2-glycoprotein 1	P02749	2	918	N-glycan	MFGNDTITCTTHGNWTKLPECR	4	5	0	2	0	0	0	Hex4HexNAc5Fuc0NeuAc2NeuGc0
B		10258	37.85	EThcD	Protein Prospector	MS/MS	26.3	4.2e-07		952.425	4	1		1	3805.67				-4.1	4.1	LVPVPITNATLDQITGK	17	26	33		37.9559	6	5						1987.71	N-linked	Alpha-1-acid glycoprotein 1	P02763	2	919	N-glycan	LVPVPITNATLDQITGK	6	5	0	0	0	0	0	Hex6HexNAc5Fuc0NeuAc0NeuGc0
B		14300	49.95	EThcD	Protein Prospector	MS/MS	25.6	1.1e-08		1006.45	4	0		0	4022.78				6.8	6.8	LVPVPITNATLDQITGK	17	26	33		37.9559	5	4		2				2204.77	N-linked	Alpha-1-acid glycoprotein 1	P02763	2	920	N-glycan	LVPVPITNATLDQITGK	5	4	0	2	0	0	0	Hex5HexNAc4Fuc0NeuAc2NeuGc0
B		11997	42.95	EThcD	Protein Prospector	MS/MS	40	8.5e-10		1015.46	4	0		0	4058.84				1.7	1.7	LVPVPITNATLDQITGK	17	26	33		0	6	5		1				2278.81	N-linked	Alpha-1-acid glycoprotein 1	P02763	2	921	N-glycan	LVPVPITNATLDQITGK	6	5	0	1	0	0	0	Hex6HexNAc5Fuc0NeuAc1NeuGc0
B		14002	49.017	EThcD	Protein Prospector	MS/MS	47.2	1.4e-15		1097.73	4	0		0	4387.88				-0.33	0.33	LVPVPITNATLDQITGK	17	26	33		37.9559	6	5		2				2569.9	N-linked	Alpha-1-acid glycoprotein 1	P02763	2	922	N-glycan	LVPVPITNATLDQITGK	6	5	0	2	0	0	0	Hex6HexNAc5Fuc0NeuAc2NeuGc0
B		13930	48.783	EThcD	Protein Prospector	MS/MS	13.7	5.5e-05		1198.77	4	1		1	4791.05				3.9	3.9	CANLVPVPITNATLDQITGK	20	23	33		38.9399	6	6	1	1				2627.95	N-linked	Alpha-1-acid glycoprotein 1	P02763	2	923	N-glycan	CANLVPVPITNATLDQITGK	6	6	1	1	0	0	0	Hex6HexNAc6Fuc1NeuAc1NeuGc0
B		13928	48.783	EThcD	Protein Prospector	MS/MS	19.8	1.9e-05		1193.02	4	0		0	4769.07				-0.45	0.45	CANLVPVPITNATLDQITGK	20	23	33		0.984	5	4	3	2				2642.95	N-linked	Alpha-1-acid glycoprotein 1	P02763	2	924	N-glycan	CANLVPVPITNATLDQITGK	5	4	3	2	0	0	0	Hex5HexNAc4Fuc3NeuAc2NeuGc0
B		16705	57.4	EThcD	Protein Prospector	MS/MS	25.6	1.7e-10		1134.49	4	1		1	4533.91				-5.3	5.3	LVPVPITNATLDQITGK	17	26	33		37.9559	6	5	1	2				2715.96	N-linked	Alpha-1-acid glycoprotein 1	P02763	2	925	N-glycan	LVPVPITNATLDQITGK	6	5	1	2	0	0	0	Hex6HexNAc5Fuc1NeuAc2NeuGc0
B		16810	57.75	EThcD	Protein Prospector	MS/MS	35.4	7.3e-13		1170.5	4	0		0	4678.98				0.06	0.06	LVPVPITNATLDQITGK	17	26	33		37.9559	6	5		3				2861	N-linked	Alpha-1-acid glycoprotein 1	P02763	2	926	N-glycan	LVPVPITNATLDQITGK	6	5	0	3	0	0	0	Hex6HexNAc5Fuc0NeuAc3NeuGc0
B		17526	60	EThcD	Protein Prospector	MS/MS	28.5	6.3e-09		1247.29	4	0		0	4986.14				1.3	1.3	CANLVPVPITNATLDQITGK	20	23	33		0	6	5		3				2861	N-linked	Alpha-1-acid glycoprotein 1	P02763	2	927	N-glycan	CANLVPVPITNATLDQITGK	6	5	0	3	0	0	0	Hex6HexNAc5Fuc0NeuAc3NeuGc0
B		16722	57.45	EThcD	Protein Prospector	MS/MS	25.4	3.5e-10		965.812	5	0		0	4825.03				-0.59	0.59	LVPVPITNATLDQITGK	17	26	33		37.9559	6	5	1	3				3007.06	N-linked	Alpha-1-acid glycoprotein 1	P02763	2	928	N-glycan	LVPVPITNATLDQITGK	6	5	1	3	0	0	0	Hex6HexNAc5Fuc1NeuAc3NeuGc0
B		17436	59.733	EThcD	Protein Prospector	MS/MS	18.2	5.9e-07		1289.55	4	1		1	5154.19				4.4	4.4	CANLVPVPITNATLDQITGK	20	23	33		21.9819	6	5	1	3				3007.06	N-linked	Alpha-1-acid glycoprotein 1	P02763	2	929	N-glycan	CANLVPVPITNATLDQITGK	6	5	1	3	0	0	0	Hex6HexNAc5Fuc1NeuAc3NeuGc0
B		13947	48.833	EThcD	Protein Prospector	MS/MS	12.4	0.00018		1172.74	4	1		1	4686.92				0.31	0.31	PVPITNATLDQITGK	15	28	33		37.9559	7	6	1	2				3081.09	N-linked	Alpha-1-acid glycoprotein 1	P02763	2	930	N-glycan	PVPITNATLDQITGK	7	6	1	2	0	0	0	Hex7HexNAc6Fuc1NeuAc2NeuGc0
B		13900	48.7	EThcD	Protein Prospector	MS/MS	15.2	7.2e-05		1209	4	1		1	4831.98				6.3	6.3	PVPITNATLDQITGK	15	28	33		37.9559	7	6		3				3226.13	N-linked	Alpha-1-acid glycoprotein 1	P02763	2	931	N-glycan	PVPITNATLDQITGK	7	6	0	3	0	0	0	Hex7HexNAc6Fuc0NeuAc3NeuGc0
B		16500	56.767	EThcD	Protein Prospector	MS/MS	19.5	8.8e-07		1252.29	4	0		0	5006.15				-0.73	0.73	LVPVPITNATLDQITGK	17	26	33		0	7	6		3				3226.13	N-linked	Alpha-1-acid glycoprotein 1	P02763	2	932	N-glycan	LVPVPITNATLDQITGK	7	6	0	3	0	0	0	Hex7HexNAc6Fuc0NeuAc3NeuGc0
B		21920	73.7	EThcD	Protein Prospector	MS/MS	13.7	5.4e-07		1367.33	4	1		1	5465.28				-0.85	0.85	LVPVPITNATLDQITGK	17	26	33		21.9819	7	6	1	4				3663.29	N-linked	Alpha-1-acid glycoprotein 1	P02763	2	933	N-glycan	LVPVPITNATLDQITGK	7	6	1	4	0	0	0	Hex7HexNAc6Fuc1NeuAc4NeuGc0
B		4093	19.367	EThcD	Protein Prospector	MS/MS	12.4	0.0001		924.581	4	1		1	3694.29				-5.9	5.9	NEEYNKS	7	52	56		37.9559	6	6		2				2772.98	N-linked	Alpha-1-acid glycoprotein 1	P02763	2	934	N-glycan	NEEYNKS	6	6	0	2	0	0	0	Hex6HexNAc6Fuc0NeuAc2NeuGc0
B		13035	46.017	EThcD	Protein Prospector	MS/MS	20.2	3.6e-07		1118.97	4	1		1	4471.85				-0.91	0.91	SVQEIQATFFYFTPNKTEDTI	21	58	72		37.9559	4	5		1				1954.7	N-linked	Alpha-1-acid glycoprotein 1	P02763	2	935	N-glycan	SVQEIQATFFYFTPNKTEDTI	4	5	0	1	0	0	0	Hex4HexNAc5Fuc0NeuAc1NeuGc0
B		15497	53.617	EThcD	Protein Prospector	MS/MS	38.7	1.4e-15		1041.43	4	0		0	4162.68				-0.54	0.54	SVQEIQATFFYFTPNK	16	58	72		37.9559	5	4		2				2204.77	N-linked	Alpha-1-acid glycoprotein 1	P02763	2	936	N-glycan	SVQEIQATFFYFTPNK	5	4	0	2	0	0	0	Hex5HexNAc4Fuc0NeuAc2NeuGc0
B		15374	53.217	EThcD	Protein Prospector	MS/MS	22.9	2.5e-06		1191.49	4	0		0	4762.95				-1.1	1.1	SVQEIQATFFYFTPNKTEDTI	21	58	72		37.9559	4	5		2				2245.8	N-linked	Alpha-1-acid glycoprotein 1	P02763	2	937	N-glycan	SVQEIQATFFYFTPNKTEDTI	4	5	0	2	0	0	0	Hex4HexNAc5Fuc0NeuAc2NeuGc0
B		13015	45.967	EThcD	Protein Prospector	MS/MS	37.4	3.9e-14		1059.93	4	0		0	4236.7				-3.5	3.5	SVQEIQATFFYFTPNK	16	58	72		37.9559	6	5		1				2278.81	N-linked	Alpha-1-acid glycoprotein 1	P02763	2	938	N-glycan	SVQEIQATFFYFTPNK	6	5	0	1	0	0	0	Hex6HexNAc5Fuc0NeuAc1NeuGc0
B		12903	45.65	EThcD	Protein Prospector	MS/MS	28.9	2e-09		1210.25	4	1		1	4836.97				4.1	4.1	SVQEIQATFFYFTPNKTEDT	20	58	72		37.9559	3	6	1	2				2432.88	N-linked	Alpha-1-acid glycoprotein 1	P02763	2	939	N-glycan	SVQEIQATFFYFTPNKTEDT	3	6	1	2	0	0	0	Hex3HexNAc6Fuc1NeuAc2NeuGc0
B		18172	61.967	EThcD	Protein Prospector	MS/MS	27.1	6e-09		1287.28	4	0		0	5146.09				-5.6	5.6	SVQEIQATFFYFTPNKTEDTIF	22	58	72		37.9559	6	6		1				2481.89	N-linked	Alpha-1-acid glycoprotein 1	P02763	2	940	N-glycan	SVQEIQATFFYFTPNKTEDTIF	6	6	0	1	0	0	0	Hex6HexNAc6Fuc0NeuAc1NeuGc0
B		15437	53.4	EThcD	Protein Prospector	MS/MS	35.5	4.2e-09		1367.35	4	1		1	5465.37				0.11	0.11	SVQEIQATFFYFTPNKTEDTIFLR	24	58	72		0	6	5	2	1				2570.93	N-linked	Alpha-1-acid glycoprotein 1	P02763	2	941	N-glycan	SVQEIQATFFYFTPNKTEDTIFLR	6	5	2	1	0	0	0	Hex6HexNAc5Fuc2NeuAc1NeuGc0
B		13023	45.983	EThcD	Protein Prospector	MS/MS	12	0.00016		1141.98	4	1		1	4563.9				2.7	2.7	SVQEIQATFFYFTPNK	16	58	72		0	7	6		1				2643.94	N-linked	Alpha-1-acid glycoprotein 1	P02763	2	942	N-glycan	SVQEIQATFFYFTPNK	7	6	0	1	0	0	0	Hex7HexNAc6Fuc0NeuAc1NeuGc0
B		18044	61.567	EThcD	Protein Prospector	MS/MS	13	6.5e-06		1378.31	4	1		1	5509.21				-7.2	7.2	SVQEIQATFFYFTPNKTEDTIF	22	58	72		21.9819	6	5		3				2861	N-linked	Alpha-1-acid glycoprotein 1	P02763	2	943	N-glycan	SVQEIQATFFYFTPNKTEDTIF	6	5	0	3	0	0	0	Hex6HexNAc5Fuc0NeuAc3NeuGc0
B		18547	63.167	EThcD	Protein Prospector	MS/MS	35.5	1.4e-14		1201.49	4	0		0	4802.94				0.9	0.9	SVQEIQATFFYFTPNK	16	58	72		21.9819	6	5		3				2861	N-linked	Alpha-1-acid glycoprotein 1	P02763	2	944	N-glycan	SVQEIQATFFYFTPNK	6	5	0	3	0	0	0	Hex6HexNAc5Fuc0NeuAc3NeuGc0
B		15313	53.033	EThcD	Protein Prospector	MS/MS	27.3	3.1e-09		1214.51	4	0		0	4855				2	2	SVQEIQATFFYFTPNK	16	58	72		0	7	6		2				2935.04	N-linked	Alpha-1-acid glycoprotein 1	P02763	2	945	N-glycan	SVQEIQATFFYFTPNK	7	6	0	2	0	0	0	Hex7HexNAc6Fuc0NeuAc2NeuGc0
B		18342	62.483	EThcD	Protein Prospector	MS/MS	19	5.1e-05		1205.98	4	0		0	4820.91				1.7	1.7	SVQEIQATFFYFTPN	15	58	72		21.9819	6	5	1	3				3007.06	N-linked	Alpha-1-acid glycoprotein 1	P02763	2	946	N-glycan	SVQEIQATFFYFTPN	6	5	1	3	0	0	0	Hex6HexNAc5Fuc1NeuAc3NeuGc0
B		18870	64.2	EThcD	Protein Prospector	MS/MS	25	1.2e-09		1232.76	4	1		1	4927				-2	2	SVQEIQATFFYFTPNK	16	58	72		0	6	5	1	3				3007.06	N-linked	Alpha-1-acid glycoprotein 1	P02763	2	947	N-glycan	SVQEIQATFFYFTPNK	6	5	1	3	0	0	0	Hex6HexNAc5Fuc1NeuAc3NeuGc0
B		15311	53.017	EThcD	Protein Prospector	MS/MS	19	5.2e-06		1201.23	4	1		1	4800.89				-7.5	7.5	SVQEIQATFFYFTPN	15	58	72		0	8	7		1				3009.07	N-linked	Alpha-1-acid glycoprotein 1	P02763	2	948	N-glycan	SVQEIQATFFYFTPN	8	7	0	1	0	0	0	Hex8HexNAc7Fuc0NeuAc1NeuGc0
B		18977	64.517	EThcD	Protein Prospector	MS/MS	10	4.8e-05		1242.5	4	0		0	4966.96				-4.5	4.5	SVQEIQATFFYFTPNK	16	58	72		37.9559	8	7		1				3009.07	N-linked	Alpha-1-acid glycoprotein 1	P02763	2	949	N-glycan	SVQEIQATFFYFTPNK	8	7	0	1	0	0	0	Hex8HexNAc7Fuc0NeuAc1NeuGc0
B		18526	63.1	EThcD	Protein Prospector	MS/MS	16.6	8.1e-07		1355.8	4	0		0	5420.16				-7	7	SVQEIQATFFYFTPNKTED	19	58	72		0	8	7	1	1				3155.13	N-linked	Alpha-1-acid glycoprotein 1	P02763	2	950	N-glycan	SVQEIQATFFYFTPNKTED	8	7	1	1	0	0	0	Hex8HexNAc7Fuc1NeuAc1NeuGc0
B		15433	53.4	EThcD	Protein Prospector	MS/MS	13	3.5e-05		1283.28	4	0		0	5130.08				-1.4	1.4	SVQEIQATFFYFTPNK	16	58	72		0	6	6	1	3				3210.14	N-linked	Alpha-1-acid glycoprotein 1	P02763	2	951	N-glycan	SVQEIQATFFYFTPNK	6	6	1	3	0	0	0	Hex6HexNAc6Fuc1NeuAc3NeuGc0
B		17372	59.5	EThcD	Protein Prospector	MS/MS	34.6	1.4e-14		1232.92	5	1		1	6159.59				7.5	7.5	SVQEIQATFFYFTPNKTEDTIFLR	24	58	72		37.9559	7	6		3				3226.13	N-linked	Alpha-1-acid glycoprotein 1	P02763	2	952	N-glycan	SVQEIQATFFYFTPNKTEDTIFLR	7	6	0	3	0	0	0	Hex7HexNAc6Fuc0NeuAc3NeuGc0
B		18177	61.983	EThcD	Protein Prospector	MS/MS	13	9.3e-05		1379.06	4	0		0	5513.23				8	8	SVQEIQATFFYFTPNKTED	19	58	72		21.9819	7	6		3				3226.13	N-linked	Alpha-1-acid glycoprotein 1	P02763	2	953	N-glycan	SVQEIQATFFYFTPNKTED	7	6	0	3	0	0	0	Hex7HexNAc6Fuc0NeuAc3NeuGc0
B		18374	62.6	EThcD	Protein Prospector	MS/MS	26.6	3.8e-10		1297.01	4	1		1	5184.02				-2.6	2.6	SVQEIQATFFYFTPNK	16	58	72		37.9559	7	6		3				3226.13	N-linked	Alpha-1-acid glycoprotein 1	P02763	2	954	N-glycan	SVQEIQATFFYFTPNK	7	6	0	3	0	0	0	Hex7HexNAc6Fuc0NeuAc3NeuGc0
B		17224	59.017	EThcD	Protein Prospector	MS/MS	18.8	3.8e-05		1225.73	5	1		1	6123.59				-5.8	5.8	SVQEIQATFFYFTPNKTEDTIFLR	24	58	72		0	7	6	4	1				3228.17	N-linked	Alpha-1-acid glycoprotein 1	P02763	2	955	N-glycan	SVQEIQATFFYFTPNKTEDTIFLR	7	6	4	1	0	0	0	Hex7HexNAc6Fuc4NeuAc1NeuGc0
B		18492	63	EThcD	Protein Prospector	MS/MS	21.6	1.5e-09		1030.62	5	1		1	5148.09				-7.3	7.3	SVQEIQATFFYFTPNK	16	58	72		0	7	6	4	1				3228.17	N-linked	Alpha-1-acid glycoprotein 1	P02763	2	956	N-glycan	SVQEIQATFFYFTPNK	7	6	4	1	0	0	0	Hex7HexNAc6Fuc4NeuAc1NeuGc0
B		24133	80.75	EThcD	Protein Prospector	MS/MS	24	6.7e-11		1360.05	4	0		0	5437.19				0.96	0.96	SVQEIQATFFYFTPNK	16	58	72		0	7	6		4				3517.23	N-linked	Alpha-1-acid glycoprotein 1	P02763	2	957	N-glycan	SVQEIQATFFYFTPNK	7	6	0	4	0	0	0	Hex7HexNAc6Fuc0NeuAc4NeuGc0
B		24510	82.05	EThcD	Protein Prospector	MS/MS	16.7	8.6e-07		1370.04	4	0		0	5477.14				3.2	3.2	SVQEIQATFFYFTPN	15	58	72		21.9819	7	6	1	4				3663.29	N-linked	Alpha-1-acid glycoprotein 1	P02763	2	958	N-glycan	SVQEIQATFFYFTPN	7	6	1	4	0	0	0	Hex7HexNAc6Fuc1NeuAc4NeuGc0
B		8581	32.9	EThcD	Protein Prospector	MS/MS	46.8	2e-17		1058.92	4	0		0	4232.66				-0.47	0.47	QDQCIYNTTYLNVQR	15	87	93		37.9559	6	5		1				2278.81	N-linked	Alpha-1-acid glycoprotein 1	P02763	2	959	N-glycan	QDQCIYNTTYLNVQR	6	5	0	1	0	0	0	Hex6HexNAc5Fuc0NeuAc1NeuGc0
B		10448	38.417	EThcD	Protein Prospector	MS/MS	23	1.1e-08		1122.21	4	0		0	4485.81				2	2	QDQCIYNTTYLNVQR	15	87	93		0	6	5		2				2569.9	N-linked	Alpha-1-acid glycoprotein 1	P02763	2	960	N-glycan	QDQCIYNTTYLNVQR	6	5	0	2	0	0	0	Hex6HexNAc5Fuc0NeuAc2NeuGc0
B		13304	46.85	EThcD	Protein Prospector	MS/MS	30.6	5.1e-11		1204.72	4	1		1	4814.84				-1.4	1.4	QDQCIYNTTYLNVQR	15	87	93		37.9559	6	5		3				2861	N-linked	Alpha-1-acid glycoprotein 1	P02763	2	961	N-glycan	QDQCIYNTTYLNVQR	6	5	0	3	0	0	0	Hex6HexNAc5Fuc0NeuAc3NeuGc0
B		19813	67.15	EThcD	Protein Prospector	MS/MS	27.4	1.5e-10		1190.98	4	1		1	4759.87				1.1	1.1	QDQCIYNTTYLNVQR	15	87	93		-17.0265	6	5		3				2861	N-linked	Alpha-1-acid glycoprotein 1	P02763	2	962	N-glycan	QDQCIYNTTYLNVQR	6	5	0	3	0	0	0	Hex6HexNAc5Fuc0NeuAc3NeuGc0
B		13039	46.033	EThcD	Protein Prospector	MS/MS	30.4	3.3e-09		1204.97	4	1		1	4815.86				-5.4	5.4	QDQCIYNTTYLNVQR	15	87	93		21.9819	7	5	1	2				2878.02	N-linked	Alpha-1-acid glycoprotein 1	P02763	2	963	N-glycan	QDQCIYNTTYLNVQR	7	5	1	2	0	0	0	Hex7HexNAc5Fuc1NeuAc2NeuGc0
B		8559	32.85	EThcD	Protein Prospector	MS/MS	13	2.1e-05		1218.73	4	0		0	4871.88				3.9	3.9	QDQCIYNTTYLNVQR	15	87	93		20.9294	7	6		2				2935.04	N-linked	Alpha-1-acid glycoprotein 1	P02763	2	964	N-glycan	QDQCIYNTTYLNVQR	7	6	0	2	0	0	0	Hex7HexNAc6Fuc0NeuAc2NeuGc0
B		10268	37.883	EThcD	Protein Prospector	MS/MS	34.3	8.6e-12		1213.74	4	1		1	4850.91				-3.6	3.6	QDQCIYNTTYLNVQR	15	87	93		0	7	6		2				2935.04	N-linked	Alpha-1-acid glycoprotein 1	P02763	2	965	N-glycan	QDQCIYNTTYLNVQR	7	6	0	2	0	0	0	Hex7HexNAc6Fuc0NeuAc2NeuGc0
B		12974	45.867	EThcD	Protein Prospector	MS/MS	30.5	1.4e-07		1241.23	4	1		1	4960.9				-0.92	0.92	QDQCIYNTTYLNVQR	15	87	93		37.9559	6	5	1	3				3007.06	N-linked	Alpha-1-acid glycoprotein 1	P02763	2	966	N-glycan	QDQCIYNTTYLNVQR	6	5	1	3	0	0	0	Hex6HexNAc5Fuc1NeuAc3NeuGc0
B		19623	66.55	EThcD	Protein Prospector	MS/MS	20	1.6e-07		1227.49	4	1		1	4905.93				0.46	0.46	QDQCIYNTTYLNVQR	15	87	93		-17.0265	6	5	1	3				3007.06	N-linked	Alpha-1-acid glycoprotein 1	P02763	2	967	N-glycan	QDQCIYNTTYLNVQR	6	5	1	3	0	0	0	Hex6HexNAc5Fuc1NeuAc3NeuGc0
B		10387	38.267	EThcD	Protein Prospector	MS/MS	30.6	2e-10		1282.26	4	0		0	5126.03				-1.5	1.5	QDQCIYNTTYLNVQR	15	87	93		0	6	6	1	3				3210.14	N-linked	Alpha-1-acid glycoprotein 1	P02763	2	968	N-glycan	QDQCIYNTTYLNVQR	6	6	1	3	0	0	0	Hex6HexNAc6Fuc1NeuAc3NeuGc0
B		12822	45.4	EThcD	Protein Prospector	MS/MS	16.8	1.1e-06		1286.76	4	1		1	5143.01				-0.49	0.49	QDQCIYNTTYLNVQR	15	87	93		0.984	7	6		3				3226.13	N-linked	Alpha-1-acid glycoprotein 1	P02763	2	969	N-glycan	QDQCIYNTTYLNVQR	7	6	0	3	0	0	0	Hex7HexNAc6Fuc0NeuAc3NeuGc0
B		12994	45.917	EThcD	Protein Prospector	MS/MS	26.1	6.1e-11		1286.26	4	0		0	5142.03				0.38	0.38	QDQCIYNTTYLNVQR	15	87	93		0	7	6		3				3226.13	N-linked	Alpha-1-acid glycoprotein 1	P02763	2	970	N-glycan	QDQCIYNTTYLNVQR	7	6	0	3	0	0	0	Hex7HexNAc6Fuc0NeuAc3NeuGc0
B		19340	65.667	EThcD	Protein Prospector	MS/MS	19.8	5e-08		1282.26	4	1		1	5125.01				2.1	2.1	QDQCIYNTTYLNVQR	15	87	93		-17.0265	7	6		3				3226.13	N-linked	Alpha-1-acid glycoprotein 1	P02763	2	971	N-glycan	QDQCIYNTTYLNVQR	7	6	0	3	0	0	0	Hex7HexNAc6Fuc0NeuAc3NeuGc0
B		12983	45.883	EThcD	Protein Prospector	MS/MS	25.4	1.4e-07		1296.5	4	0		0	5182.98				-5.3	5.3	QDQCIYNTTYLNVQR	15	87	93		38.9399	7	6	4	1				3228.17	N-linked	Alpha-1-acid glycoprotein 1	P02763	2	972	N-glycan	QDQCIYNTTYLNVQR	7	6	4	1	0	0	0	Hex7HexNAc6Fuc4NeuAc1NeuGc0
B		13048	46.05	EThcD	Protein Prospector	MS/MS	13	3.7e-06		1364.27	4	0		0	5454.07				3.2	3.2	QDQCIYNTTYLNVQR	15	87	93		20.9294	7	6		4				3517.23	N-linked	Alpha-1-acid glycoprotein 1	P02763	2	973	N-glycan	QDQCIYNTTYLNVQR	7	6	0	4	0	0	0	Hex7HexNAc6Fuc0NeuAc4NeuGc0
B		17271	59.183	EThcD	Protein Prospector	MS/MS	26.1	8.6e-12		1359.04	4	0		0	5433.13				0.95	0.95	QDQCIYNTTYLNVQR	15	87	93		0	7	6		4				3517.23	N-linked	Alpha-1-acid glycoprotein 1	P02763	2	974	N-glycan	QDQCIYNTTYLNVQR	7	6	0	4	0	0	0	Hex7HexNAc6Fuc0NeuAc4NeuGc0
B		17516	59.967	EThcD	Protein Prospector	MS/MS	12.8	7.6e-06		1395.28	4	1		1	5577.1				-5.4	5.4	QCIYNTTYLNVQR	13	89	93		37.9559	7	7	1	4				3866.36	N-linked	Alpha-1-acid glycoprotein 1	P02763	2	975	N-glycan	QCIYNTTYLNVQR	7	7	1	4	0	0	0	Hex7HexNAc7Fuc1NeuAc4NeuGc0
B		5131	22.383	EThcD	Protein Prospector	MS/MS	29.9	9.6e-06		919.59	4	0		0	3675.34				-1.8	1.8	ENGTISR	7	102	103		37.9559	6	5		3				2861	N-linked	Alpha-1-acid glycoprotein 1	P02763	2	976	N-glycan	ENGTISR	6	5	0	3	0	0	0	Hex6HexNAc5Fuc0NeuAc3NeuGc0
B		4607	20.817	EThcD	Protein Prospector	MS/MS	20.9	8.4e-09		1010.88	4	0		0	4040.48				0.32	0.32	ENGTISR	7	102	103		37.9559	7	6		3				3226.13	N-linked	Alpha-1-acid glycoprotein 1	P02763	2	977	N-glycan	ENGTISR	7	6	0	3	0	0	0	Hex7HexNAc6Fuc0NeuAc3NeuGc0
B		4643	20.917	EThcD	Protein Prospector	MS/MS	14	5.5e-05		1047.39	4	0		0	4186.53				-2.1	2.1	ENGTISR	7	102	103		37.9559	7	6	1	3				3372.19	N-linked	Alpha-1-acid glycoprotein 1	P02763	2	978	N-glycan	ENGTISR	7	6	1	3	0	0	0	Hex7HexNAc6Fuc1NeuAc3NeuGc0
B		8255	31.917	EThcD	Protein Prospector	MS/MS	25.9	8.9e-06		1083.65	4	0		0	4331.57				-0.19	0.19	ENGTISR	7	102	103		37.9559	7	6		4				3517.23	N-linked	Alpha-1-acid glycoprotein 1	P02763	2	979	N-glycan	ENGTISR	7	6	0	4	0	0	0	Hex7HexNAc6Fuc0NeuAc4NeuGc0
B		15503	53.633	EThcD	Protein Prospector	MS/MS	22.1	1.3e-08		1168.71	4	1		1	4670.79				-0.95	0.95	VCQDCPLLAPLNDTR	15	145	156		37.9559	6	5		3				2861	N-linked	Alpha-2-HS-glycoprotein	P02765	2	980	N-glycan	VCQDCPLLAPLNDTR	6	5	0	3	0	0	0	Hex6HexNAc5Fuc0NeuAc3NeuGc0
B		9503	35.633	EThcD	Protein Prospector	MS/MS	41	1.5e-12		1016.65	4	0		0	4063.58				0.41	0.41	NAQNNGSNFQLEEISR	16	172	176		37.9559	5	4		2				2204.77	N-linked	Alpha-2-HS-glycoprotein	P02765	2	981	N-glycan	NAQNNGSNFQLEEISR	5	4	0	2	0	0	0	Hex5HexNAc4Fuc0NeuAc2NeuGc0
B		12689	45	EThcD	Protein Prospector	MS/MS	50.9	7.7e-18		1148.98	4	1		1	4591.9				0.2	0.2	AALAAFNAQNNGSNFQLEEISR	22	166	176		21.9819	5	4		2				2204.77	N-linked	Alpha-2-HS-glycoprotein	P02765	2	982	N-glycan	AALAAFNAQNNGSNFQLEEISR	5	4	0	2	0	0	0	Hex5HexNAc4Fuc0NeuAc2NeuGc0
B		12778	45.267	EThcD	Protein Prospector	MS/MS	30.2	6.4e-11		1153.22	4	1		1	4608.87				-6.1	6.1	AALAAFNAQNNGSNFQLEEISR	22	166	176		37.9559	5	4	2	1				2205.79	N-linked	Alpha-2-HS-glycoprotein	P02765	2	983	N-glycan	AALAAFNAQNNGSNFQLEEISR	5	4	2	1	0	0	0	Hex5HexNAc4Fuc2NeuAc1NeuGc0
B		14871	51.667	EThcD	Protein Prospector	MS/MS	26.7	1.6e-08		1307.54	4	1		1	5226.14				-1.8	1.8	AALAAFNAQNNGSNFQLEEISR	22	166	176		0.984	6	5		3				2861	N-linked	Alpha-2-HS-glycoprotein	P02765	2	984	N-glycan	AALAAFNAQNNGSNFQLEEISR	6	5	0	3	0	0	0	Hex6HexNAc5Fuc0NeuAc3NeuGc0
B		12709	45.05	EThcD	Protein Prospector	MS/MS	17	7.9e-06		1162.46	4	1		1	4645.82				-1.4	1.4	QNNGSNFQLEEISR	14	174	176		0.984	8	7		1				3009.07	N-linked	Alpha-2-HS-glycoprotein	P02765	2	985	N-glycan	QNNGSNFQLEEISR	8	7	0	1	0	0	0	Hex8HexNAc7Fuc0NeuAc1NeuGc0
B		11661	41.967	EThcD	Protein Prospector	MS/MS	22	6.6e-07		919.898	4	0		0	3676.57				1.4	1.4	VENDEMPADLPSLAADFVESKDVCK	25	317	328|336		53.9508	1	2		1				859.307	N-linked	Serum albumin	P02768	2	986	N-glycan	VENDEMPADLPSLAADFVESKDVCK	1	2	0	1	0	0	0	Hex1HexNAc2Fuc0NeuAc1NeuGc0
B		14959	51.967	EThcD	Protein Prospector	MS/MS	19.2	7.4e-05		1008.7	4	1		1	4030.77				-0.36	0.36	CVSAETTEDCIAKIMNGEADAMSLDGGFVYIAGK	34	387	409		0.984		2						406.159	N-linked	Serotransferrin	P02787	2	987	N-glycan	CVSAETTEDCIAKIMNGEADAMSLDGGFVYIAGK	0	2	0	0	0	0	0	Hex0HexNAc2Fuc0NeuAc0NeuGc0
B		12093	43.2	EThcD	Protein Prospector	MS/MS	31.6	2.5e-12		936.615	4	0		0	3743.44				-2.9	2.9	CGLVPVLAENYNKSDNC	17	421	432		38.9399	4	4		1				1751.62	N-linked	Serotransferrin	P02787	2	988	N-glycan	CGLVPVLAENYNKSDNC	4	4	0	1	0	0	0	Hex4HexNAc4Fuc0NeuAc1NeuGc0
B		9689	36.2	EThcD	Protein Prospector	MS/MS	34.3	5e-11		894.369	4	0		0	3574.45				3.4	3.4	CGLVPVLAENYNKSD	15	421	432		0.984	2	2		4				1894.65	N-linked	Serotransferrin	P02787	2	989	N-glycan	CGLVPVLAENYNKSD	2	2	0	4	0	0	0	Hex2HexNAc2Fuc0NeuAc4NeuGc0
B		9767	36.433	EThcD	Protein Prospector	MS/MS	35.8	1.9e-14		857.85	4	0		0	3428.38				-1.6	1.6	CGLVPVLAENYNK	13	421	432		37.9559	5	4		1				1913.68	N-linked	Serotransferrin	P02787	2	990	N-glycan	CGLVPVLAENYNK	5	4	0	1	0	0	0	Hex5HexNAc4Fuc0NeuAc1NeuGc0
B		12060	43.1	EThcD	Protein Prospector	MS/MS	20.5	6.5e-06		930.624	4	0		0	3719.47				-7.3	7.3	CGLVPVLAENYNKSD	15	421	432		21.9819	6	3	1	1				2018.71	N-linked	Serotransferrin	P02787	2	991	N-glycan	CGLVPVLAENYNKSD	6	3	1	1	0	0	0	Hex6HexNAc3Fuc1NeuAc1NeuGc0
B		15341	53.117	EThcD	Protein Prospector	MS/MS	28.6	7.7e-11		1094.68	4	1		1	4374.7				1.1	1.1	CGLVPVLAENYNKSDNCEDT	20	421	432		0.984	6	4		1				2075.73	N-linked	Serotransferrin	P02787	2	992	N-glycan	CGLVPVLAENYNKSDNCEDT	6	4	0	1	0	0	0	Hex6HexNAc4Fuc0NeuAc1NeuGc0
B		9603	35.933	EThcD	Protein Prospector	MS/MS	22.6	1.2e-06		949.133	4	0		0	3793.51				-1.8	1.8	CGLVPVLAENYNKSD	15	421	432		37.9559	6	4	2					2076.75	N-linked	Serotransferrin	P02787	2	993	N-glycan	CGLVPVLAENYNKSD	6	4	2	0	0	0	0	Hex6HexNAc4Fuc2NeuAc0NeuGc0
B		8744	33.4	EThcD	Protein Prospector	MS/MS	31.6	3.3e-13		953.161	4	0		0	3809.62				0.74	0.74	KCGLVPVLAENYNK	14	420	432		0	5	4		2				2204.77	N-linked	Serotransferrin	P02787	2	994	N-glycan	KCGLVPVLAENYNK	5	4	0	2	0	0	0	Hex5HexNAc4Fuc0NeuAc2NeuGc0
B		12041	43.067	EThcD	Protein Prospector	MS/MS	45.5	4.4e-16		921.139	4	0		0	3681.53				2.3	2.3	CGLVPVLAENYNK	13	421	432		0	5	4		2				2204.77	N-linked	Serotransferrin	P02787	2	995	N-glycan	CGLVPVLAENYNK	5	4	0	2	0	0	0	Hex5HexNAc4Fuc0NeuAc2NeuGc0
B		18612	63.383	EThcD	Protein Prospector	MS/MS	27.9	1.6e-12		926.367	4	0		0	3702.44				-2.3	2.3	CGLVPVLAENYNK	13	421	432		37.9559	5	4		2				2204.77	N-linked	Serotransferrin	P02787	2	996	N-glycan	CGLVPVLAENYNK	5	4	0	2	0	0	0	Hex5HexNAc4Fuc0NeuAc2NeuGc0
B		15198	52.683	EThcD	Protein Prospector	MS/MS	14.8	1.8e-05		1200.92	5	0		0	6000.57				-3.3	3.3	IMNGEADAMSLDGGFVYIAGKCGLVPVLAENYNK	34	400	432		15.9949	5	4	3	1				2351.85	N-linked	Serotransferrin	P02787	2	997	N-glycan	IMNGEADAMSLDGGFVYIAGKCGLVPVLAENYNK	5	4	3	1	0	0	0	Hex5HexNAc4Fuc3NeuAc1NeuGc0
B		12003	42.95	EThcD	Protein Prospector	MS/MS	40	2.1e-15		1021.91	4	0		0	4084.61				-1.2	1.2	CGLVPVLAENYNKSD	15	421	432		37.9559	6	4	2	1				2367.85	N-linked	Serotransferrin	P02787	2	998	N-glycan	CGLVPVLAENYNKSD	6	4	2	1	0	0	0	Hex6HexNAc4Fuc2NeuAc1NeuGc0
B		15631	54.033	EThcD	Protein Prospector	MS/MS	32.2	3.8e-11		1205.31	5	0		0	6022.54				-1.4	1.4	IMNGEADAMSLDGGFVYIAGKCGLVPVLAENYNK	34	400	432		37.9559	6	4	2	1				2367.85	N-linked	Serotransferrin	P02787	2	999	N-glycan	IMNGEADAMSLDGGFVYIAGKCGLVPVLAENYNK	6	4	2	1	0	0	0	Hex6HexNAc4Fuc2NeuAc1NeuGc0
B		16331	56.233	EThcD	Protein Prospector	MS/MS	37.4	3.6e-14		1205.51	5	0		0	6023.5				-5.2	5.2	IMNGEADAMSLDGGFVYIAGKCGLVPVLAENYNK	34	400	432		38.9399	6	4	2	1				2367.85	N-linked	Serotransferrin	P02787	2	1000	N-glycan	IMNGEADAMSLDGGFVYIAGKCGLVPVLAENYNK	6	4	2	1	0	0	0	Hex6HexNAc4Fuc2NeuAc1NeuGc0
B		15665	54.133	EThcD	Protein Prospector	MS/MS	28.6	6.7e-10		1210.31	5	1		1	6046.51				-8	8	IMNGEADAMSLDGGFVYIAGKCGLVPVLAENYNK	34	400	432		37.9559	4	5	1	2				2391.86	N-linked	Serotransferrin	P02787	2	1001	N-glycan	IMNGEADAMSLDGGFVYIAGKCGLVPVLAENYNK	4	5	1	2	0	0	0	Hex4HexNAc5Fuc1NeuAc2NeuGc0
B		16333	56.233	EThcD	Protein Prospector	MS/MS	30.4	4.1e-10		1210.31	5	0		0	6047.5				-7.2	7.2	IMNGEADAMSLDGGFVYIAGKCGLVPVLAENYNK	34	400	432		38.9399	4	5	1	2				2391.86	N-linked	Serotransferrin	P02787	2	1002	N-glycan	IMNGEADAMSLDGGFVYIAGKCGLVPVLAENYNK	4	5	1	2	0	0	0	Hex4HexNAc5Fuc1NeuAc2NeuGc0
B		15659	54.117	EThcD	Protein Prospector	MS/MS	26.2	3e-07		1205.71	5	1		1	6023.53				5.5	5.5	IMNGEADAMSLDGGFVYIAGKCGLVPVLAENYN	33	400	432		37.9559	5	4	2	2				2496.89	N-linked	Serotransferrin	P02787	2	1003	N-glycan	IMNGEADAMSLDGGFVYIAGKCGLVPVLAENYN	5	4	2	2	0	0	0	Hex5HexNAc4Fuc2NeuAc2NeuGc0
B		16097	55.483	EThcD	Protein Prospector	MS/MS	17.8	5.2e-05		1198.32	5	1		1	5986.56				6.5	6.5	IMNGEADAMSLDGGFVYIAGKCGLVPVLAENYN	33	400	432		0.984	5	4	2	2				2496.89	N-linked	Serotransferrin	P02787	2	1004	N-glycan	IMNGEADAMSLDGGFVYIAGKCGLVPVLAENYN	5	4	2	2	0	0	0	Hex5HexNAc4Fuc2NeuAc2NeuGc0
B		12030	43.017	EThcD	Protein Prospector	MS/MS	36.5	1.8e-14		1012.42	4	0		0	4046.66				1.5	1.5	CGLVPVLAENYNK	13	421	432		0	6	5		2				2569.9	N-linked	Serotransferrin	P02787	2	1005	N-glycan	CGLVPVLAENYNK	6	5	0	2	0	0	0	Hex6HexNAc5Fuc0NeuAc2NeuGc0
B		12058	43.1	EThcD	Protein Prospector	MS/MS	10	0.00011		1246.13	5	1		1	6225.61				6.7	6.7	CGLVPVLAENYNKSDNCEDTPEAGYFAIAVVK	32	421	432		37.9559	7	6		1				2643.94	N-linked	Serotransferrin	P02787	2	1006	N-glycan	CGLVPVLAENYNKSDNCEDTPEAGYFAIAVVK	7	6	0	1	0	0	0	Hex7HexNAc6Fuc0NeuAc1NeuGc0
B		14993	52.067	EThcD	Protein Prospector	MS/MS	30.4	2.1e-10		1090.94	4	1		1	4359.73				-2.4	2.4	CGLVPVLAENYNKS	14	421	432		37.9559	5	6	3	1				2758.01	N-linked	Serotransferrin	P02787	2	1007	N-glycan	CGLVPVLAENYNKS	5	6	3	1	0	0	0	Hex5HexNAc6Fuc3NeuAc1NeuGc0
B		10989	40.017	EThcD	Protein Prospector	MS/MS	14.2	2.1e-06		1151.96	4	0		0	4604.84				5.8	5.8	RQQQHLFGSNVTDCSGNFCLFR	22	621	630		38.9399	2	2		4				1894.65	N-linked	Serotransferrin	P02787	2	1008	N-glycan	RQQQHLFGSNVTDCSGNFCLFR	2	2	0	4	0	0	0	Hex2HexNAc2Fuc0NeuAc4NeuGc0
B		11591	41.783	EThcD	Protein Prospector	MS/MS	25.3	6.3e-08		1109.71	4	1		1	4434.81				5.3	5.3	QQQHLFGSNVTDCSGNFCLFR	21	622	630		21.9819	4	4	1	1				1897.68	N-linked	Serotransferrin	P02787	2	1009	N-glycan	QQQHLFGSNVTDCSGNFCLFR	4	4	1	1	0	0	0	Hex4HexNAc4Fuc1NeuAc1NeuGc0
B		10170	37.617	EThcD	Protein Prospector	MS/MS	61.8	2.8e-24		894.157	5	0		0	4466.75				-0.68	0.68	QQQHLFGSNVTDCSGNFCLFR	21	622	630		37.9559	5	4		1				1913.68	N-linked	Serotransferrin	P02787	2	1010	N-glycan	QQQHLFGSNVTDCSGNFCLFR	5	4	0	1	0	0	0	Hex5HexNAc4Fuc0NeuAc1NeuGc0
B		12511	44.483	EThcD	Protein Prospector	MS/MS	49.6	1.2e-20		1113.19	4	0		0	4449.72				-1.8	1.8	QQQHLFGSNVTDCSGNFCLFR	21	622	630		20.9294	5	4		1				1913.68	N-linked	Serotransferrin	P02787	2	1011	N-glycan	QQQHLFGSNVTDCSGNFCLFR	5	4	0	1	0	0	0	Hex5HexNAc4Fuc0NeuAc1NeuGc0
B		10427	38.367	EThcD	Protein Prospector	MS/MS	23.2	7.6e-09		1046.4	4	1		1	4181.56				-0.97	0.97	QQQHLFGSNVTDCSGNF	17	622	630		37.9559	5	4		2				2204.77	N-linked	Serotransferrin	P02787	2	1012	N-glycan	QQQHLFGSNVTDCSGNF	5	4	0	2	0	0	0	Hex5HexNAc4Fuc0NeuAc2NeuGc0
B		11920	42.733	EThcD	Protein Prospector	MS/MS	66	1.4e-23		952.376	5	0		0	4757.85				-0.74	0.74	QQQHLFGSNVTDCSGNFCLFR	21	622	630		37.9559	5	4		2				2204.77	N-linked	Serotransferrin	P02787	2	1013	N-glycan	QQQHLFGSNVTDCSGNFCLFR	5	4	0	2	0	0	0	Hex5HexNAc4Fuc0NeuAc2NeuGc0
B		14563	50.733	EThcD	Protein Prospector	MS/MS	45.2	2.8e-14		1176.48	4	0		0	4702.88				2.4	2.4	QQQHLFGSNVTDCSGNFCLFR	21	622	630		-17.0265	5	4		2				2204.77	N-linked	Serotransferrin	P02787	2	1014	N-glycan	QQQHLFGSNVTDCSGNFCLFR	5	4	0	2	0	0	0	Hex5HexNAc4Fuc0NeuAc2NeuGc0
B		14862	51.65	EThcD	Protein Prospector	MS/MS	44.9	6e-14		1056.17	4	1		1	4220.66				5.3	5.3	LFGSNVTDCSGNFCLFR	17	626	630		21.9819	5	4		2				2204.77	N-linked	Serotransferrin	P02787	2	1015	N-glycan	LFGSNVTDCSGNFCLFR	5	4	0	2	0	0	0	Hex5HexNAc4Fuc0NeuAc2NeuGc0
B		15678	54.167	EThcD	Protein Prospector	MS/MS	21.9	3.4e-09		1176.97	4	0		0	4704.85				-4.3	4.3	QQQHLFGSNVTDCSGNFCLFR	21	622	630		-16.0425	5	4	2	1				2205.79	N-linked	Serotransferrin	P02787	2	1016	N-glycan	QQQHLFGSNVTDCSGNFCLFR	5	4	2	1	0	0	0	Hex5HexNAc4Fuc2NeuAc1NeuGc0
B		15723	54.317	EThcD	Protein Prospector	MS/MS	19.9	1.3e-07		1176.72	4	0		0	4703.86				-5.8	5.8	QQQHLFGSNVTDCSGNFCLFR	21	622	630		-17.0265	5	4	2	1				2205.79	N-linked	Serotransferrin	P02787	2	1017	N-glycan	QQQHLFGSNVTDCSGNFCLFR	5	4	2	1	0	0	0	Hex5HexNAc4Fuc2NeuAc1NeuGc0
B		14333	50.05	EThcD	Protein Prospector	MS/MS	10.9	4.6e-05		1190.21	4	0		0	4757.82				-5.2	5.2	QQQHLFGSNVTDCSGNFCLFR	21	622	630		20.9294	6	4	1	1				2221.79	N-linked	Serotransferrin	P02787	2	1018	N-glycan	QQQHLFGSNVTDCSGNFCLFR	6	4	1	1	0	0	0	Hex6HexNAc4Fuc1NeuAc1NeuGc0
B		10864	39.633	EThcD	Protein Prospector	MS/MS	20.1	2.7e-06		1290.05	4	0		0	5157.2				7.7	7.7	ILRQQQHLFGSNVTDCSGNFCLFR	24	619	630		21.9819	7	4		1				2237.78	N-linked	Serotransferrin	P02787	2	1019	N-glycan	ILRQQQHLFGSNVTDCSGNFCLFR	7	4	0	1	0	0	0	Hex7HexNAc4Fuc0NeuAc1NeuGc0
B		11795	42.35	EThcD	Protein Prospector	MS/MS	25.8	8.1e-10		1195.25	4	0		0	4777.96				5.6	5.6	QQQHLFGSNVTDCSGNFCLFR	21	622	630		0	5	5	1	1				2262.81	N-linked	Serotransferrin	P02787	2	1020	N-glycan	QQQHLFGSNVTDCSGNFCLFR	5	5	1	1	0	0	0	Hex5HexNAc5Fuc1NeuAc1NeuGc0
B		10048	37.267	EThcD	Protein Prospector	MS/MS	43.2	7.9e-19		967.385	5	1		1	4831.89				0.44	0.44	QQQHLFGSNVTDCSGNFCLFR	21	622	630		37.9559	6	5		1				2278.81	N-linked	Serotransferrin	P02787	2	1021	N-glycan	QQQHLFGSNVTDCSGNFCLFR	6	5	0	1	0	0	0	Hex6HexNAc5Fuc0NeuAc1NeuGc0
B		11671	42	EThcD	Protein Prospector	MS/MS	53	5.4e-16		981.588	5	0		0	4903.91				-0.0049	0.0049	QQQHLFGSNVTDCSGNFCLFR	21	622	630		37.9559	5	4	1	2				2350.83	N-linked	Serotransferrin	P02787	2	1022	N-glycan	QQQHLFGSNVTDCSGNFCLFR	5	4	1	2	0	0	0	Hex5HexNAc4Fuc1NeuAc2NeuGc0
B		12005	42.967	EThcD	Protein Prospector	MS/MS	14.4	1.7e-05		1217.75	4	1		1	4866.95				-3.9	3.9	QQQHLFGSNVTDCSGNFCLFR	21	622	630		0.984	5	4	1	2				2350.83	N-linked	Serotransferrin	P02787	2	1023	N-glycan	QQQHLFGSNVTDCSGNFCLFR	5	4	1	2	0	0	0	Hex5HexNAc4Fuc1NeuAc2NeuGc0
B		11675	42.017	EThcD	Protein Prospector	MS/MS	42	1.3e-19		1025.4	5	0		0	5122.97				-2.2	2.2	QQQHLFGSNVTDCSGNFCLFR	21	622	630		37.9559	6	5		2				2569.9	N-linked	Serotransferrin	P02787	2	1024	N-glycan	QQQHLFGSNVTDCSGNFCLFR	6	5	0	2	0	0	0	Hex6HexNAc5Fuc0NeuAc2NeuGc0
B		10218	37.75	EThcD	Protein Prospector	MS/MS	25	8.9e-08		948.774	5	0		0	4739.84				-2.2	2.2	HLFGSNVTDCSGNFCLFR	18	625	630		37.9559	6	5	2	1				2570.93	N-linked	Serotransferrin	P02787	2	1025	N-glycan	HLFGSNVTDCSGNFCLFR	6	5	2	1	0	0	0	Hex6HexNAc5Fuc2NeuAc1NeuGc0
B		10110	37.433	EThcD	Protein Prospector	MS/MS	23.8	4.5e-10		978.184	5	1		1	4885.89				-6.7	6.7	QHLFGSNVTDCSGNFCLFR	19	624	630		-17.0265	7	6		1				2643.94	N-linked	Serotransferrin	P02787	2	1026	N-glycan	QHLFGSNVTDCSGNFCLFR	7	6	0	1	0	0	0	Hex7HexNAc6Fuc0NeuAc1NeuGc0
B		14528	50.633	EThcD	Protein Prospector	MS/MS	13.6	0.00021		1336.28	4	0		0	5342.1				-3.6	3.6	QQQHLFGSNVTDCSGNFCLFRS	22	622	630		-17.0265	5	6	1	2				2756.99	N-linked	Serotransferrin	P02787	2	1027	N-glycan	QQQHLFGSNVTDCSGNFCLFRS	5	6	1	2	0	0	0	Hex5HexNAc6Fuc1NeuAc2NeuGc0
B		14526	50.617	EThcD	Protein Prospector	MS/MS	22	2.2e-06		1186.71	4	1		1	4742.82				6.5	6.5	FGSNVTDCSGNFCLFR	16	627	630		0.984	6	5		3				2861	N-linked	Serotransferrin	P02787	2	1028	N-glycan	FGSNVTDCSGNFCLFR	6	5	0	3	0	0	0	Hex6HexNAc5Fuc0NeuAc3NeuGc0
B		17312	59.3	EThcD	Protein Prospector	MS/MS	27.4	2.8e-10		1346.03	4	0		0	5381.08				0.12	0.12	QQQHLFGSNVTDCSGNFCLFR	21	622	630		4.9554	6	5		3				2861	N-linked	Serotransferrin	P02787	2	1029	N-glycan	QQQHLFGSNVTDCSGNFCLFR	6	5	0	3	0	0	0	Hex6HexNAc5Fuc0NeuAc3NeuGc0
B		13708	48.117	EThcD	Protein Prospector	MS/MS	19.9	1.6e-06		1354.78	4	0		0	5416.08				-4.7	4.7	QQQHLFGSNVTDCSGNFCLFR	21	622	630		22.9659	7	5	1	2				2878.02	N-linked	Serotransferrin	P02787	2	1030	N-glycan	QQQHLFGSNVTDCSGNFCLFR	7	5	1	2	0	0	0	Hex7HexNAc5Fuc1NeuAc2NeuGc0
B		11673	42	EThcD	Protein Prospector	MS/MS	18.1	5.5e-07		986.581	5	0		0	4928.88				6	6	QQQHLFGSNVTDCSGNF	17	622	630		37.9559	8	6	1	1				2952.05	N-linked	Serotransferrin	P02787	2	1031	N-glycan	QQQHLFGSNVTDCSGNF	8	6	1	1	0	0	0	Hex8HexNAc6Fuc1NeuAc1NeuGc0
B		11842	42.467	EThcD	Protein Prospector	MS/MS	19	9e-07		965.158	5	0		0	4821.76				-7	7	QQQHLFGSNVTDCSGN	16	622	630		22.9659	6	5	1	3				3007.06	N-linked	Serotransferrin	P02787	2	1032	N-glycan	QQQHLFGSNVTDCSGN	6	5	1	3	0	0	0	Hex6HexNAc5Fuc1NeuAc3NeuGc0
B		13555	47.617	EThcD	Protein Prospector	MS/MS	15.6	5.3e-05		1355.02	4	1		1	5416.07				-6.5	6.5	QQHLFGSNVTDCSGNFCLFR	20	623	630		21.9819	6	5	1	3				3007.06	N-linked	Serotransferrin	P02787	2	1033	N-glycan	QQHLFGSNVTDCSGNFCLFR	6	5	1	3	0	0	0	Hex6HexNAc5Fuc1NeuAc3NeuGc0
B		13609	47.783	EThcD	Protein Prospector	MS/MS	33.6	1.1e-12		1391.03	4	1		1	5560.11				-4.2	4.2	QQQHLFGSNVTDCSGNFCLFR	21	622	630		37.9559	6	5	1	3				3007.06	N-linked	Serotransferrin	P02787	2	1034	N-glycan	QQQHLFGSNVTDCSGNFCLFR	6	5	1	3	0	0	0	Hex6HexNAc5Fuc1NeuAc3NeuGc0
B		14565	50.75	EThcD	Protein Prospector	MS/MS	15.2	5.2e-05		1195.7	4	1		1	4778.76				3.7	3.7	GSNVTDCSGNFCLFR	15	628	630		37.9559	6	5	1	3				3007.06	N-linked	Serotransferrin	P02787	2	1035	N-glycan	GSNVTDCSGNFCLFR	6	5	1	3	0	0	0	Hex6HexNAc5Fuc1NeuAc3NeuGc0
B		17213	59	EThcD	Protein Prospector	MS/MS	29.6	5.6e-12		1386.53	4	0		0	5543.11				-0.88	0.88	QQQHLFGSNVTDCSGNFCLFR	21	622	630		20.9294	6	5	1	3				3007.06	N-linked	Serotransferrin	P02787	2	1036	N-glycan	QQQHLFGSNVTDCSGNFCLFR	6	5	1	3	0	0	0	Hex6HexNAc5Fuc1NeuAc3NeuGc0
B		14615	50.917	EThcD	Protein Prospector	MS/MS	15.8	6.5e-06		1228.72	4	0		0	4911.85				-2.4	2.4	FGSNVTDCSGNFCLFR	16	627	630		21.9819	8	7		1				3009.07	N-linked	Serotransferrin	P02787	2	1037	N-glycan	FGSNVTDCSGNFCLFR	8	7	0	1	0	0	0	Hex8HexNAc7Fuc0NeuAc1NeuGc0
B		11878	42.6	EThcD	Protein Prospector	MS/MS	37.2	7.6e-14		959.964	5	0		0	4795.79				5.1	5.1	SNVTDCSGNFCLFR	14	629	630		37.9559	7	6	1	2				3081.09	N-linked	Serotransferrin	P02787	2	1038	N-glycan	SNVTDCSGNFCLFR	7	6	1	2	0	0	0	Hex7HexNAc6Fuc1NeuAc2NeuGc0
B		11987	42.9	EThcD	Protein Prospector	MS/MS	17.5	6e-06		1196.71	4	1		1	4782.8				5.9	5.9	NVTDCSGNFCLFR	13	630	630		37.9559	8	7	1	1				3155.13	N-linked	Serotransferrin	P02787	2	1039	N-glycan	NVTDCSGNFCLFR	8	7	1	1	0	0	0	Hex8HexNAc7Fuc1NeuAc1NeuGc0
B		13563	47.65	EThcD	Protein Prospector	MS/MS	19.3	8.3e-07		1088.82	5	1		1	5439.05				-3.5	3.5	QQQHLFGSNVTDCSGNFCL	19	622	630		0.984	7	6		3				3226.13	N-linked	Serotransferrin	P02787	2	1040	N-glycan	QQQHLFGSNVTDCSGNFCL	7	6	0	3	0	0	0	Hex7HexNAc6Fuc0NeuAc3NeuGc0
B		17194	58.933	EThcD	Protein Prospector	MS/MS	13	4.8e-05		1393.03	4	0		0	5569.08				-6.2	6.2	QQQHLFGSNVTDCSGNFCLF	20	622	630		-16.0425	7	6		3				3226.13	N-linked	Serotransferrin	P02787	2	1041	N-glycan	QQQHLFGSNVTDCSGNFCLF	7	6	0	3	0	0	0	Hex7HexNAc6Fuc0NeuAc3NeuGc0
B		14630	50.983	EThcD	Protein Prospector	MS/MS	14.8	7.4e-05		1228.47	4	0		0	4910.85				-2	2	QQQHLFGSNVTDCSG	15	622	630		4.9554	7	6	4	1				3228.17	N-linked	Serotransferrin	P02787	2	1042	N-glycan	QQQHLFGSNVTDCSG	7	6	4	1	0	0	0	Hex7HexNAc6Fuc4NeuAc1NeuGc0
B		10197	37.683	EThcD	Protein Prospector	MS/MS	15.1	2e-06		1127.18	4	1		1	4504.69				-7.3	7.3	QQQHLFGSN	9	622	630		0	8	7	1	2				3446.23	N-linked	Serotransferrin	P02787	2	1043	N-glycan	QQQHLFGSN	8	7	1	2	0	0	0	Hex8HexNAc7Fuc1NeuAc2NeuGc0
B		10029	37.2	EThcD	Protein Prospector	MS/MS	16.2	5.2e-06		967.911	4	0		0	3868.62				7.2	7.2	QQQHLFGSNVTDCSGNFCLFR	21	622	629|632		-17.0265	2	3	1	1				1370.5	N-linked	Serotransferrin	P02787	2	1044	N-glycan	QQQHLFGSNVTDCSGNFCLFR	2	3	1	1	0	0	0	Hex2HexNAc3Fuc1NeuAc1NeuGc0
B		15721	54.3	EThcD	Protein Prospector	MS/MS	63.3	1.4e-23		1120.68	4	0		0	4479.7				-0.59	0.59	CSDGWSFDATTLDDNGTMLFFK	22	50	64		37.9559	5	4		1				1913.68	N-linked	Hemopexin	P02790	2	1045	N-glycan	CSDGWSFDATTLDDNGTMLFFK	5	4	0	1	0	0	0	Hex5HexNAc4Fuc0NeuAc1NeuGc0
B		16975	58.25	EThcD	Protein Prospector	MS/MS	46.3	1e-16		1187.96	4	0		0	4748.83				-1.9	1.9	CSDGWSFDATTLDDNGTMLFFK	22	50	64		15.9949	5	4		2				2204.77	N-linked	Hemopexin	P02790	2	1046	N-glycan	CSDGWSFDATTLDDNGTMLFFK	5	4	0	2	0	0	0	Hex5HexNAc4Fuc0NeuAc2NeuGc0
B		18148	61.9	EThcD	Protein Prospector	MS/MS	66	8.6e-19		1193.45	4	0		0	4770.79				-1.9	1.9	CSDGWSFDATTLDDNGTMLFFK	22	50	64		37.9559	5	4		2				2204.77	N-linked	Hemopexin	P02790	2	1047	N-glycan	CSDGWSFDATTLDDNGTMLFFK	5	4	0	2	0	0	0	Hex5HexNAc4Fuc0NeuAc2NeuGc0
B		23988	80.233	EThcD	Protein Prospector	MS/MS	28.3	7.2e-10		1189.2	4	0		0	4753.77				-0.46	0.46	CSDGWSFDATTLDDNGTMLFFK	22	50	64		37.9559	5	4		2				2204.77	N-linked	Hemopexin	P02790	2	1048	N-glycan	CSDGWSFDATTLDDNGTMLFFK	5	4	0	2	0	0	0	Hex5HexNAc4Fuc0NeuAc2NeuGc0
B		16953	58.183	EThcD	Protein Prospector	MS/MS	32.8	2.5e-11		1197.7	4	0		0	4787.79				-5.2	5.2	CSDGWSFDATTLDDNGTMLFFK	22	50	64		53.9508	5	4	2	1				2205.79	N-linked	Hemopexin	P02790	2	1049	N-glycan	CSDGWSFDATTLDDNGTMLFFK	5	4	2	1	0	0	0	Hex5HexNAc4Fuc2NeuAc1NeuGc0
B		18426	62.767	EThcD	Protein Prospector	MS/MS	33.2	1.9e-13		1184.22	4	0		0	4733.85				-4.4	4.4	CSDGWSFDATTLDDNGTMLFFK	22	50	64		0	5	4	2	1				2205.79	N-linked	Hemopexin	P02790	2	1050	N-glycan	CSDGWSFDATTLDDNGTMLFFK	5	4	2	1	0	0	0	Hex5HexNAc4Fuc2NeuAc1NeuGc0
B		22537	75.633	EThcD	Protein Prospector	MS/MS	29.8	1.1e-11		1183.97	4	0		0	4732.84				0.71	0.71	CSDGWSFDATTLDDNGTMLFFK	22	50	64		15.9949	5	4	2	1				2205.79	N-linked	Hemopexin	P02790	2	1051	N-glycan	CSDGWSFDATTLDDNGTMLFFK	5	4	2	1	0	0	0	Hex5HexNAc4Fuc2NeuAc1NeuGc0
B		17489	59.883	EThcD	Protein Prospector	MS/MS	23.2	1.4e-09		1193.97	4	0		0	4772.85				0.75	0.75	CSDGWSFDATTLDDNGTMLFFK	22	50	64		15.9949	4	5		2				2245.8	N-linked	Hemopexin	P02790	2	1052	N-glycan	CSDGWSFDATTLDDNGTMLFFK	4	5	0	2	0	0	0	Hex4HexNAc5Fuc0NeuAc2NeuGc0
B		14238	49.717	EThcD	Protein Prospector	MS/MS	29.7	1.6e-11		1207.96	4	0		0	4828.83				-2.9	2.9	CSDGWSFDATTLDDNGTMLFFK	22	50	64		53.9508	4	5	2	1				2246.82	N-linked	Hemopexin	P02790	2	1053	N-glycan	CSDGWSFDATTLDDNGTMLFFK	4	5	2	1	0	0	0	Hex4HexNAc5Fuc2NeuAc1NeuGc0
B		14359	50.133	EThcD	Protein Prospector	MS/MS	21.3	1.1e-08		1198.72	4	1		1	4790.87				-3.7	3.7	CSDGWSFDATTLDDNGTMLFFK	22	50	64		15.9949	4	5	2	1				2246.82	N-linked	Hemopexin	P02790	2	1054	N-glycan	CSDGWSFDATTLDDNGTMLFFK	4	5	2	1	0	0	0	Hex4HexNAc5Fuc2NeuAc1NeuGc0
B		18121	61.817	EThcD	Protein Prospector	MS/MS	32.8	7.9e-15		1220.48	4	0		0	4878.9				-0.88	0.88	CSDGWSFDATTLDDNGTMLFFK	22	50	64		0	5	4	1	2				2350.83	N-linked	Hemopexin	P02790	2	1055	N-glycan	CSDGWSFDATTLDDNGTMLFFK	5	4	1	2	0	0	0	Hex5HexNAc4Fuc1NeuAc2NeuGc0
B		21832	73.433	EThcD	Protein Prospector	MS/MS	29	6.3e-13		1348.27	4	1		1	5389.05				-4.3	4.3	CSDGWSFDATTLDDNGTMLFFK	22	50	64		0	6	5		3				2861	N-linked	Hemopexin	P02790	2	1056	N-glycan	CSDGWSFDATTLDDNGTMLFFK	6	5	0	3	0	0	0	Hex6HexNAc5Fuc0NeuAc3NeuGc0
B		24031	80.417	EThcD	Protein Prospector	MS/MS	10.4	0.00017		1201.18	4	0		0	4801.71				-0.35	0.35	CSDGWSFDATTLDDNGT	17	50	64		21.9819	7	6		2				2935.04	N-linked	Hemopexin	P02790	2	1057	N-glycan	CSDGWSFDATTLDDNGT	7	6	0	2	0	0	0	Hex7HexNAc6Fuc0NeuAc2NeuGc0
B		17209	58.983	EThcD	Protein Prospector	MS/MS	22	1.5e-08		1204.45	4	1		1	4813.77				0.2	0.2	CSDGWSFDATTLDDNGT	17	50	64		0	8	6	1	1				2952.05	N-linked	Hemopexin	P02790	2	1058	N-glycan	CSDGWSFDATTLDDNGT	8	6	1	1	0	0	0	Hex8HexNAc6Fuc1NeuAc1NeuGc0
B		21739	73.133	EThcD	Protein Prospector	MS/MS	17.9	2e-06		1384.79	4	1		1	5535.11				-2.5	2.5	CSDGWSFDATTLDDNGTMLFFK	22	50	64		0	6	5	1	3				3007.06	N-linked	Hemopexin	P02790	2	1059	N-glycan	CSDGWSFDATTLDDNGTMLFFK	6	5	1	3	0	0	0	Hex6HexNAc5Fuc1NeuAc3NeuGc0
B		18158	61.917	EThcD	Protein Prospector	MS/MS	22	9.6e-10		962.553	5	1		1	4807.73				6.8	6.8	CSDGWSFDATTLDDNG	16	50	64		37.9559	8	7		1				3009.07	N-linked	Hemopexin	P02790	2	1060	N-glycan	CSDGWSFDATTLDDNG	8	7	0	1	0	0	0	Hex8HexNAc7Fuc0NeuAc1NeuGc0
B		21758	73.2	EThcD	Protein Prospector	MS/MS	10.6	0.00015		1394.53	4	0		0	5575.1				-1.2	1.2	CSDGWSFDATTLDDNGTMLFFK	22	50	64		53.9508	8	7		1				3009.07	N-linked	Hemopexin	P02790	2	1061	N-glycan	CSDGWSFDATTLDDNGTMLFFK	8	7	0	1	0	0	0	Hex8HexNAc7Fuc0NeuAc1NeuGc0
B		18209	62.067	EThcD	Protein Prospector	MS/MS	16	4.2e-07		1202.94	4	0		0	4808.74				-3.6	3.6	CSDGWSFDATTLDDNG	16	50	64		0	5	6	1	3				3048.08	N-linked	Hemopexin	P02790	2	1062	N-glycan	CSDGWSFDATTLDDNG	5	6	1	3	0	0	0	Hex5HexNAc6Fuc1NeuAc3NeuGc0
B		18104	61.75	EThcD	Protein Prospector	MS/MS	13	0.0001		997.159	5	1		1	4980.76				-0.76	0.76	CSDGWSFDATTLDDNGT	17	50	64		37.9559	7	6	1	2				3081.09	N-linked	Hemopexin	P02790	2	1063	N-glycan	CSDGWSFDATTLDDNGT	7	6	1	2	0	0	0	Hex7HexNAc6Fuc1NeuAc2NeuGc0
B		21916	73.7	EThcD	Protein Prospector	MS/MS	16	4e-07		1364.51	4	0		0	5455.01				5.4	5.4	CSDGWSFDATTLDDNGTM	18	50	64		15.9949	8	7	1	2				3446.23	N-linked	Hemopexin	P02790	2	1064	N-glycan	CSDGWSFDATTLDDNGTM	8	7	1	2	0	0	0	Hex8HexNAc7Fuc1NeuAc2NeuGc0
B		9741	36.35	EThcD	Protein Prospector	MS/MS	27.2	1.5e-10		903.117	4	0		0	3609.45				1.1	1.1	SWPAVGNCSSALR	13	181	187		0	5	4		2				2204.77	N-linked	Hemopexin	P02790	2	1065	N-glycan	SWPAVGNCSSALR	5	4	0	2	0	0	0	Hex5HexNAc4Fuc0NeuAc2NeuGc0
B		9816	36.583	EThcD	Protein Prospector	MS/MS	27.9	5.2e-12		949.118	4	0		0	3793.45				-1.1	1.1	SWPAVGNCSSALR	13	181	187		37.9559	5	4	1	2				2350.83	N-linked	Hemopexin	P02790	2	1066	N-glycan	SWPAVGNCSSALR	5	4	1	2	0	0	0	Hex5HexNAc4Fuc1NeuAc2NeuGc0
B		12174	43.433	EThcD	Protein Prospector	MS/MS	26.7	7.9e-11		1076.91	4	1		1	4303.62				-0.13	0.13	SWPAVGNCSSALR	13	181	187		37.9559	6	5		3				2861	N-linked	Hemopexin	P02790	2	1067	N-glycan	SWPAVGNCSSALR	6	5	0	3	0	0	0	Hex6HexNAc5Fuc0NeuAc3NeuGc0
B		12243	43.667	EThcD	Protein Prospector	MS/MS	11.6	1.9e-05		1103.94	4	1		1	4411.73				0.87	0.87	SWPAVGNCSSALR	13	181	187		0	6	5	1	3				3007.06	N-linked	Hemopexin	P02790	2	1068	N-glycan	SWPAVGNCSSALR	6	5	1	3	0	0	0	Hex6HexNAc5Fuc1NeuAc3NeuGc0
B		2554	15	EThcD	Protein Prospector	MS/MS	21.2	1e-08		851.087	4	0		0	3401.33				0.75	0.75	NGTGHGNSTHHGPEYMR	17	240	246		0.984	4	3		1				1548.54	N-linked	Hemopexin	P02790	2	1069	N-glycan	NGTGHGNSTHHGPEYMR	4	3	0	1	0	0	0	Hex4HexNAc3Fuc0NeuAc1NeuGc0
B		1741	10.833	EThcD	Protein Prospector	MS/MS	23.2	2.8e-09		852.331	4	0		0	3406.3				2.2	2.2	GHGHRNGTGHGN	12	235	246		0.984	5	4		2				2204.77	N-linked	Hemopexin	P02790	2	1070	N-glycan	GHGHRNGTGHGN	5	4	0	2	0	0	0	Hex5HexNAc4Fuc0NeuAc2NeuGc0
B		2295	14.2	EThcD	Protein Prospector	MS/MS	19.8	2.6e-08		770.476	6	1		1	4616.81				2.5	2.5	GHGHRNGTGHGNSTHHGPEYMR	22	235	246		16.9789	5	4		2				2204.77	N-linked	Hemopexin	P02790	2	1071	N-glycan	GHGHRNGTGHGNSTHHGPEYMR	5	4	0	2	0	0	0	Hex5HexNAc4Fuc0NeuAc2NeuGc0
B		2445	14.683	EThcD	Protein Prospector	MS/MS	58.4	5.5e-12		819.906	5	0		0	4095.5				-1.5	1.5	NGTGHGNSTHHGPEYMR	17	240	246		38.9399	5	4		2				2204.77	N-linked	Hemopexin	P02790	2	1072	N-glycan	NGTGHGNSTHHGPEYMR	5	4	0	2	0	0	0	Hex5HexNAc4Fuc0NeuAc2NeuGc0
B		2297	14.2	EThcD	Protein Prospector	MS/MS	40.6	6.2e-10		777.313	6	0		0	4658.84				-5.5	5.5	GHGHRNGTGHGNSTHHGPEYMR	22	235	246		0	5	5	1	1				2262.81	N-linked	Hemopexin	P02790	2	1073	N-glycan	GHGHRNGTGHGNSTHHGPEYMR	5	5	1	1	0	0	0	Hex5HexNAc5Fuc1NeuAc1NeuGc0
B		2544	14.967	EThcD	Protein Prospector	MS/MS	19.4	3.3e-06		841.527	5	0		0	4203.61				-0.24	0.24	NGTGHGNSTHHGPEYMR	17	240	246		0.984	5	4	1	2				2350.83	N-linked	Hemopexin	P02790	2	1074	N-glycan	NGTGHGNSTHHGPEYMR	5	4	1	2	0	0	0	Hex5HexNAc4Fuc1NeuAc2NeuGc0
B		2499	14.833	EThcD	Protein Prospector	MS/MS	45.1	1.1e-17		1106.68	4	1		1	4422.68				0.38	0.38	NGTGHGNSTHHGPEYMR	17	240	246		0.984	6	5		2				2569.9	N-linked	Hemopexin	P02790	2	1075	N-glycan	NGTGHGNSTHHGPEYMR	6	5	0	2	0	0	0	Hex6HexNAc5Fuc0NeuAc2NeuGc0
B		2994	16.233	EThcD	Protein Prospector	MS/MS	18.4	1.9e-08		943.762	5	1		1	4713.78				0.37	0.37	NGTGHGNSTHHGPEYMR	17	240	246		0.984	6	5		3				2861	N-linked	Hemopexin	P02790	2	1076	N-glycan	NGTGHGNSTHHGPEYMR	6	5	0	3	0	0	0	Hex6HexNAc5Fuc0NeuAc3NeuGc0
B		2979	16.2	EThcD	Protein Prospector	MS/MS	18.8	1.8e-08		972.773	5	0		0	4859.84				0.0029	0.0029	NGTGHGNSTHHGPEYMR	17	240	246		0.984	6	5	1	3				3007.06	N-linked	Hemopexin	P02790	2	1077	N-glycan	NGTGHGNSTHHGPEYMR	6	5	1	3	0	0	0	Hex6HexNAc5Fuc1NeuAc3NeuGc0
B		11174	40.533	EThcD	Protein Prospector	MS/MS	36	2.5e-13		922.632	4	0		0	3687.51				-1.3	1.3	ALPQPQNVTSLLGCTH	16	447	453		37.9559	5	4		1				1913.68	N-linked	Hemopexin	P02790	2	1078	N-glycan	ALPQPQNVTSLLGCTH	5	4	0	1	0	0	0	Hex5HexNAc4Fuc0NeuAc1NeuGc0
B		13423	47.25	EThcD	Protein Prospector	MS/MS	42	5e-19		995.406	4	0		0	3978.6				-1.5	1.5	ALPQPQNVTSLLGCTH	16	447	453		37.9559	5	4		2				2204.77	N-linked	Hemopexin	P02790	2	1079	N-glycan	ALPQPQNVTSLLGCTH	5	4	0	2	0	0	0	Hex5HexNAc4Fuc0NeuAc2NeuGc0
B		13190	46.5	EThcD	Protein Prospector	MS/MS	19.6	3.9e-08		1077.45	4	1		1	4305.78				0.72	0.72	ALPQPQNVTSLLGCTH	16	447	453		0	6	5		2				2569.9	N-linked	Hemopexin	P02790	2	1080	N-glycan	ALPQPQNVTSLLGCTH	6	5	0	2	0	0	0	Hex6HexNAc5Fuc0NeuAc2NeuGc0
B		2336	14.333	EThcD	Protein Prospector	MS/MS	18.6	1.5e-05		862.949	5	1		1	4309.71				-0.26	0.26	GHGHRNGTGHGNSTHHGPEYMR	22	235	240|246		0.984	5	4		1				1913.68	N-linked	Hemopexin	P02790	2	1081	N-glycan	GHGHRNGTGHGNSTHHGPEYMR	5	4	0	1	0	0	0	Hex5HexNAc4Fuc0NeuAc1NeuGc0
B		2510	14.867	EThcD	Protein Prospector	MS/MS	15.6	3e-05		940.363	5	0		0	4697.79				-4.9	4.9	GHGHRNGTGHGNSTHHGPEYMR	22	235	240|246		38.9399	5	5	1	1				2262.81	N-linked	Hemopexin	P02790	2	1082	N-glycan	GHGHRNGTGHGNSTHHGPEYMR	5	5	1	1	0	0	0	Hex5HexNAc5Fuc1NeuAc1NeuGc0
B		2306	14.233	EThcD	Protein Prospector	MS/MS	18	2.7e-06		1006	5	1		1	5024.98				-1	1	GHGHRNGTGHGNSTHHGPEYMR	22	235	240|246		0.984	6	6	1	1				2627.95	N-linked	Hemopexin	P02790	2	1083	N-glycan	GHGHRNGTGHGNSTHHGPEYMR	6	6	1	1	0	0	0	Hex6HexNAc6Fuc1NeuAc1NeuGc0
B		2340	14.35	EThcD	Protein Prospector	MS/MS	25.6	3.6e-11		1063.4	5	1		1	5311.98				-7.4	7.4	GHGHRNGTGHGNSTHHGPEYMR	22	235	240|246		37.9559	7	5	1	2				2878.02	N-linked	Hemopexin	P02790	2	1084	N-glycan	GHGHRNGTGHGNSTHHGPEYMR	7	5	1	2	0	0	0	Hex7HexNAc5Fuc1NeuAc2NeuGc0
B		2277	14.133	EThcD	Protein Prospector	MS/MS	16	5.2e-05		865.833	4	0		0	3460.31				0.6	0.6	GHGHRNGTGHGNSTHHGPEY	20	235	247|248		38.9399	2	2		2				1312.46	N-linked	Hemopexin	P02790	2	1085	N-glycan	GHGHRNGTGHGNSTHHGPEY	2	2	0	2	0	0	0	Hex2HexNAc2Fuc0NeuAc2NeuGc0
B		11817	42.383	EThcD	Protein Prospector	MS/MS	18.5	1.7e-05		1039.42	3	0		0	3116.25				0.28	0.28	NGSLFAFR	8	169	169		0	5	4		2				2204.77	N-linked	Vitronectin	P04004	2	1086	N-glycan	NGSLFAFR	5	4	0	2	0	0	0	Hex5HexNAc4Fuc0NeuAc2NeuGc0
B		14080	49.25	EThcD	Protein Prospector	MS/MS	62	4.6e-21		1003.82	5	0		0	5015.05				-0.47	0.47	NISDGFDGIPDNVDAALALPAHSYSGR	27	242	242		37.9559	5	4		2				2204.77	N-linked	Vitronectin	P04004	2	1087	N-glycan	NISDGFDGIPDNVDAALALPAHSYSGR	5	4	0	2	0	0	0	Hex5HexNAc4Fuc0NeuAc2NeuGc0
B		5890	24.667	EThcD	Protein Prospector	MS/MS	33.5	5.7e-13		856.852	4	0		0	3424.39				1	1	EVFVHPNYSK	10	284	290		0	5	4		2				2204.77	N-linked	Vitamin K-dependent protein C	P04070	2	1088	N-glycan	EVFVHPNYSK	5	4	0	2	0	0	0	Hex5HexNAc4Fuc0NeuAc2NeuGc0
B		17399	59.617	EThcD	Protein Prospector	MS/MS	41.6	1.3e-12		1389.44	5	1		1	6942.17				-2.8	2.8	AIFYETQPSLWAESESLLKPLANVTLTCQAHLETPDFQLFK	41	22	44		0	5	4	2	1				2205.79	N-linked	Alpha-1B-glycoprotein	P04217	2	1089	N-glycan	AIFYETQPSLWAESESLLKPLANVTLTCQAHLETPDFQLFK	5	4	2	1	0	0	0	Hex5HexNAc4Fuc2NeuAc1NeuGc0
B		11698	42.083	EThcD	Protein Prospector	MS/MS	36.4	6.2e-13		1208.9	5	0		0	6040.46				-0.88	0.88	EGDHEFLEVPEAQEDVEATFPVHQPGNYSCSYRTD	35	153	179		0	6	5						1987.71	N-linked	Alpha-1B-glycoprotein	P04217	2	1090	N-glycan	EGDHEFLEVPEAQEDVEATFPVHQPGNYSCSYRTD	6	5	0	0	0	0	0	Hex6HexNAc5Fuc0NeuAc0NeuGc0
B		10422	38.367	EThcD	Protein Prospector	MS/MS	41.2	3.2e-15		1033.93	6	1		1	6197.55				0.17	0.17	REGDHEFLEVPEAQEDVEATFPVHQPGNYSCSYR	34	152	179		0	5	4	2	1				2205.79	N-linked	Alpha-1B-glycoprotein	P04217	2	1091	N-glycan	REGDHEFLEVPEAQEDVEATFPVHQPGNYSCSYR	5	4	2	1	0	0	0	Hex5HexNAc4Fuc2NeuAc1NeuGc0
B		10460	38.45	EThcD	Protein Prospector	MS/MS	41.5	8.2e-16		1040.42	6	1		1	6236.5				-4.1	4.1	REGDHEFLEVPEAQEDVEATFPVHQPGNYSCSYR	34	152	179		37.9559	5	4	2	1				2205.79	N-linked	Alpha-1B-glycoprotein	P04217	2	1092	N-glycan	REGDHEFLEVPEAQEDVEATFPVHQPGNYSCSYR	5	4	2	1	0	0	0	Hex5HexNAc4Fuc2NeuAc1NeuGc0
B		9481	35.583	EThcD	Protein Prospector	MS/MS	38.2	2.4e-12		1182.5	5	0		0	5908.45				1.8	1.8	REGDHEFLEVPEAQEDVEATFPVHQPGNYS	30	152	179		0	6	6		1				2481.89	N-linked	Alpha-1B-glycoprotein	P04217	2	1093	N-glycan	REGDHEFLEVPEAQEDVEATFPVHQPGNYS	6	6	0	1	0	0	0	Hex6HexNAc6Fuc0NeuAc1NeuGc0
B		12920	45.7	EThcD	Protein Prospector	MS/MS	10.6	6.4e-06		1340.54	5	1		1	6697.67				-1.1	1.1	EGDHEFLEVPEAQEDVEATFPVHQPGNYSCSYR	33	153	179		0	6	5		3				2861	N-linked	Alpha-1B-glycoprotein	P04217	2	1094	N-glycan	EGDHEFLEVPEAQEDVEATFPVHQPGNYSCSYR	6	5	0	3	0	0	0	Hex6HexNAc5Fuc0NeuAc3NeuGc0
B		10441	38.4	EThcD	Protein Prospector	MS/MS	21.8	2.4e-06		1044.75	6	1		1	6262.48				-2	2	REGDHEFLEVPEAQEDVEATFPVHQPGN	28	152	179		37.9559	5	6	1	3				3048.08	N-linked	Alpha-1B-glycoprotein	P04217	2	1095	N-glycan	REGDHEFLEVPEAQEDVEATFPVHQPGN	5	6	1	3	0	0	0	Hex5HexNAc6Fuc1NeuAc3NeuGc0
B		11379	41.15	EThcD	Protein Prospector	MS/MS	23.8	1.7e-07		1372.16	5	0		0	6856.79				7	7	REGDHEFLEVPEAQEDVEATFPVHQPGNY	29	152	179		0	7	6		4				3517.23	N-linked	Alpha-1B-glycoprotein	P04217	2	1096	N-glycan	REGDHEFLEVPEAQEDVEATFPVHQPGNY	7	6	0	4	0	0	0	Hex7HexNAc6Fuc0NeuAc4NeuGc0
B		14486	50.517	EThcD	Protein Prospector	MS/MS	54.4	6.1e-18		1367.61	5	1		1	6832.99				0.59	0.59	FQSPAGTEALFELHNISVADSANYSCVYVDLKPPFGGSAPSER	43	349	371		0	5	4	2	1				2205.79	N-linked	Alpha-1B-glycoprotein	P04217	2	1097	N-glycan	FQSPAGTEALFELHNISVADSANYSCVYVDLKPPFGGSAPSER	5	4	2	1	0	0	0	Hex5HexNAc4Fuc2NeuAc1NeuGc0
B		13421	47.233	EThcD	Protein Prospector	MS/MS	15.2	7.9e-07		1309.58	5	1		1	6542.87				1.2	1.2	FQSPAGTEALFELHNISVADSANYSCVYVDLKPPFGGSAPSER	43	349	363|371		0.984	5	4		1				1913.68	N-linked	Alpha-1B-glycoprotein	P04217	2	1098	N-glycan	FQSPAGTEALFELHNISVADSANYSCVYVDLKPPFGGSAPSER	5	4	0	1	0	0	0	Hex5HexNAc4Fuc0NeuAc1NeuGc0
B		8176	31.683	EThcD	Protein Prospector	MS/MS	12.1	0.00011		1005.65	4	0		0	4019.58				-7.5	7.5	LDVDQALNR	9	373	380		0	6	7		2				2976.06	N-linked	Sex hormone-binding globulin	P04278	2	1099	N-glycan	LDVDQALNR	6	7	0	2	0	0	0	Hex6HexNAc7Fuc0NeuAc2NeuGc0
B		13370	47.033	EThcD	Protein Prospector	MS/MS	16.4	0.00017		804.116	5	0		0	4016.55				3	3	EIWTHSCPQSPGNGTDASH	19	384	396		21.9819	5	4		1				1913.68	N-linked	Sex hormone-binding globulin	P04278	2	1100	N-glycan	EIWTHSCPQSPGNGTDASH	5	4	0	1	0	0	0	Hex5HexNAc4Fuc0NeuAc1NeuGc0
B		4478	20.45	EThcD	Protein Prospector	MS/MS	35.6	6.3e-16		1128.19	4	0		0	4509.74				0.055	0.055	SHEIWTHSCPQSPGNGTDASH	21	382	396		0	5	4		2				2204.77	N-linked	Sex hormone-binding globulin	P04278	2	1101	N-glycan	SHEIWTHSCPQSPGNGTDASH	5	4	0	2	0	0	0	Hex5HexNAc4Fuc0NeuAc2NeuGc0
B		16016	55.233	EThcD	Protein Prospector	MS/MS	16.8	1.5e-07		808.319	5	1		1	4036.56				-7.1	7.1	NPNATSSSSQDPESLQDRGEGK	22	23	25		37.9559	4	3	1	1				1694.6	N-linked	Plasma protease C1 inhibitor	P05155	2	1102	N-glycan	NPNATSSSSQDPESLQDRGEGK	4	3	1	1	0	0	0	Hex4HexNAc3Fuc1NeuAc1NeuGc0
B		21645	72.85	EThcD	Protein Prospector	MS/MS	12.6	0.00013		934.608	5	0		0	4669.01				-4.9	4.9	GVTSVSQIFHSPDLAIRDTFVNASR	25	217	238		37.9559	5	4		1				1913.68	N-linked	Plasma protease C1 inhibitor	P05155	2	1103	N-glycan	GVTSVSQIFHSPDLAIRDTFVNASR	5	4	0	1	0	0	0	Hex5HexNAc4Fuc0NeuAc1NeuGc0
B		14776	51.383	EThcD	Protein Prospector	MS/MS	47.1	1.1e-13		1077.22	4	0		0	4305.87				2.4	2.4	VLSNNSDANLELINTWVAK	19	250	253		0	5	4		2				2204.77	N-linked	Plasma protease C1 inhibitor	P05155	2	1104	N-glycan	VLSNNSDANLELINTWVAK	5	4	0	2	0	0	0	Hex5HexNAc4Fuc0NeuAc2NeuGc0
B		17656	60.367	EThcD	Protein Prospector	MS/MS	27.3	1.7e-10		1251.02	4	1		1	5000.04				-1.7	1.7	VLSNNSDANLELINTWVAK	19	250	253		37.9559	6	5		3				2861	N-linked	Plasma protease C1 inhibitor	P05155	2	1105	N-glycan	VLSNNSDANLELINTWVAK	6	5	0	3	0	0	0	Hex6HexNAc5Fuc0NeuAc3NeuGc0
B		14142	49.433	EThcD	Protein Prospector	MS/MS	46.8	2.3e-14		912.022	5	0		0	4556.08				-3.1	3.1	VGQLQLSHNLSLVILVPQNLK	21	344	352		37.9559	5	4		2				2204.77	N-linked	Plasma protease C1 inhibitor	P05155	2	1106	N-glycan	VGQLQLSHNLSLVILVPQNLK	5	4	0	2	0	0	0	Hex5HexNAc4Fuc0NeuAc2NeuGc0
B		5523	23.567	EThcD	Protein Prospector	MS/MS	33.8	1.6e-13		889.336	4	0		0	3554.32				-1.7	1.7	FLNNGTCTAEGK	12	100	103		37.9559	5	4		2				2204.77	N-linked	Complement factor I	P05156	2	1107	N-glycan	FLNNGTCTAEGK	5	4	0	2	0	0	0	Hex5HexNAc4Fuc0NeuAc2NeuGc0
B		15863	54.75	EThcD	Protein Prospector	MS/MS	31.1	8.4e-13		1240.77	4	1		1	4959.05				-1.1	1.1	SIPACVPWSPYLFQPNDTCIVSGWGR	26	449	464		37.9559	5	4		1				1913.68	N-linked	Complement factor I	P05156	2	1108	N-glycan	SIPACVPWSPYLFQPNDTCIVSGWGR	5	4	0	1	0	0	0	Hex5HexNAc4Fuc0NeuAc1NeuGc0
B		17990	61.4	EThcD	Protein Prospector	MS/MS	43.5	6.8e-14		1303.8	4	0		0	5212.2				0.013	0.013	SIPACVPWSPYLFQPNDTCIVSGWGR	26	449	464		0	5	4		2				2204.77	N-linked	Complement factor I	P05156	2	1109	N-glycan	SIPACVPWSPYLFQPNDTCIVSGWGR	5	4	0	2	0	0	0	Hex5HexNAc4Fuc0NeuAc2NeuGc0
B		4304	19.967	EThcD	Protein Prospector	MS/MS	35.2	1.3e-14		980.636	4	0		0	3919.52				-3.5	3.5	VTACHSSQPNATLYK	15	27	36		37.9559	5	4		2				2204.77	N-linked	Thyroxine-binding globulin	P05543	2	1110	N-glycan	VTACHSSQPNATLYK	5	4	0	2	0	0	0	Hex5HexNAc4Fuc0NeuAc2NeuGc0
B		5689	24.05	EThcD	Protein Prospector	MS/MS	13.9	3.5e-05		1135.46	4	1		1	4537.82				3	3	VTACHSSQPNATLYK	15	27	36		0	6	5		3				2861	N-linked	Thyroxine-binding globulin	P05543	2	1111	N-glycan	VTACHSSQPNATLYK	6	5	0	3	0	0	0	Hex6HexNAc5Fuc0NeuAc3NeuGc0
B		14126	49.383	EThcD	Protein Prospector	MS/MS	49.8	1.9e-16		1082.96	4	1		1	4327.8				2	2	TLYETEVFSTDFSNISAAK	19	152	165		0	5	4		2				2204.77	N-linked	Thyroxine-binding globulin	P05543	2	1112	N-glycan	TLYETEVFSTDFSNISAAK	5	4	0	2	0	0	0	Hex5HexNAc4Fuc0NeuAc2NeuGc0
B		14434	50.35	EThcD	Protein Prospector	MS/MS	28.1	5.2e-11		1096.44	4	1		1	4381.73				1.1	1.1	NLSMPLLPADFHK	13	49	49		37.9559	6	5		3				2861	N-linked	Heparin cofactor 2	P05546	2	1113	N-glycan	NLSMPLLPADFHK	6	5	0	3	0	0	0	Hex6HexNAc5Fuc0NeuAc3NeuGc0
B		4078	19.317	EThcD	Protein Prospector	MS/MS	28.7	3.1e-11		918.367	4	0		0	3670.45				1.9	1.9	MDPNAAYVNMSNHHR	15	23	31		15.9949	4	4	1	1				1897.68	N-linked	Corticosteroid-binding globulin	P08185	2	1114	N-glycan	MDPNAAYVNMSNHHR	4	4	1	1	0	0	0	Hex4HexNAc4Fuc1NeuAc1NeuGc0
B		4112	19.4	EThcD	Protein Prospector	MS/MS	12.3	0.00016		918.618	4	1		1	3670.44				1.8	1.8	MDPNAAYVNMSNHHR	15	23	31		15.9949	4	4	1	1				1897.68	N-linked	Corticosteroid-binding globulin	P08185	2	1115	N-glycan	MDPNAAYVNMSNHHR	4	4	1	1	0	0	0	Hex4HexNAc4Fuc1NeuAc1NeuGc0
B		23911	80	EThcD	Protein Prospector	MS/MS	13.7	5e-06		1159.22	4	0		0	4633.87				-6.2	6.2	SGLWTVQAMDPNAAYVNMSNHHR	23	15	31		15.9949	6	3	1	1				2018.71	N-linked	Corticosteroid-binding globulin	P08185	2	1116	N-glycan	SGLWTVQAMDPNAAYVNMSNHHR	6	3	1	1	0	0	0	Hex6HexNAc3Fuc1NeuAc1NeuGc0
B		4699	21.1	EThcD	Protein Prospector	MS/MS	45.8	3.6e-10		995.385	4	0		0	3978.52				0.28	0.28	MDPNAAYVNMSNHHR	15	23	31		16.9789	5	4		2				2204.77	N-linked	Corticosteroid-binding globulin	P08185	2	1117	N-glycan	MDPNAAYVNMSNHHR	5	4	0	2	0	0	0	Hex5HexNAc4Fuc0NeuAc2NeuGc0
B		5171	22.5	EThcD	Protein Prospector	MS/MS	43.6	9.2e-13		800.703	5	0		0	3999.49				-1.3	1.3	MDPNAAYVNMSNHHR	15	23	31		53.9508	5	4		2				2204.77	N-linked	Corticosteroid-binding globulin	P08185	2	1118	N-glycan	MDPNAAYVNMSNHHR	5	4	0	2	0	0	0	Hex5HexNAc4Fuc0NeuAc2NeuGc0
B		5780	24.35	EThcD	Protein Prospector	MS/MS	37.8	4.1e-09		991.635	4	1		1	3962.51				-1.3	1.3	MDPNAAYVNMSNHHR	15	23	31		0.984	5	4		2				2204.77	N-linked	Corticosteroid-binding globulin	P08185	2	1119	N-glycan	MDPNAAYVNMSNHHR	5	4	0	2	0	0	0	Hex5HexNAc4Fuc0NeuAc2NeuGc0
B		3618	18.017	EThcD	Protein Prospector	MS/MS	26.3	0.00013		995.639	4	1		1	3978.53				-5.6	5.6	MDPNAAYVNMSNHHR	15	23	31		15.9949	5	4	2	1				2205.79	N-linked	Corticosteroid-binding globulin	P08185	2	1120	N-glycan	MDPNAAYVNMSNHHR	5	4	2	1	0	0	0	Hex5HexNAc4Fuc2NeuAc1NeuGc0
B		4127	19.467	EThcD	Protein Prospector	MS/MS	25.7	1.4e-07		995.386	4	1		1	3977.51				-3.5	3.5	MDPNAAYVNMSNHHR	15	23	31		15.9949	5	4	2	1				2205.79	N-linked	Corticosteroid-binding globulin	P08185	2	1121	N-glycan	MDPNAAYVNMSNHHR	5	4	2	1	0	0	0	Hex5HexNAc4Fuc2NeuAc1NeuGc0
B		5043	22.117	EThcD	Protein Prospector	MS/MS	11.6	3.7e-05		995.64	4	1		1	3978.53				-4	4	MDPNAAYVNMSNHHR	15	23	31		16.9789	5	4	2	1				2205.79	N-linked	Corticosteroid-binding globulin	P08185	2	1122	N-glycan	MDPNAAYVNMSNHHR	5	4	2	1	0	0	0	Hex5HexNAc4Fuc2NeuAc1NeuGc0
B		5616	23.817	EThcD	Protein Prospector	MS/MS	33.9	4.8e-12		1027.9	4	0		0	4108.58				-7.3	7.3	MDPNAAYVNMSNHHR	15	23	31		0.984	5	4	1	2				2350.83	N-linked	Corticosteroid-binding globulin	P08185	2	1123	N-glycan	MDPNAAYVNMSNHHR	5	4	1	2	0	0	0	Hex5HexNAc4Fuc1NeuAc2NeuGc0
B		5088	22.25	EThcD	Protein Prospector	MS/MS	15.9	1.9e-05		1119.19	4	1		1	4472.74				3.3	3.3	MDPNAAYVNMSNHHR	15	23	31		0	6	5	1	2				2715.96	N-linked	Corticosteroid-binding globulin	P08185	2	1124	N-glycan	MDPNAAYVNMSNHHR	6	5	1	2	0	0	0	Hex6HexNAc5Fuc1NeuAc2NeuGc0
B		6453	26.4	EThcD	Protein Prospector	MS/MS	18.9	3.5e-08		1155.2	4	0		0	4617.77				1.5	1.5	MDPNAAYVNMSNHHR	15	23	31		0	6	5		3				2861	N-linked	Corticosteroid-binding globulin	P08185	2	1125	N-glycan	MDPNAAYVNMSNHHR	6	5	0	3	0	0	0	Hex6HexNAc5Fuc0NeuAc3NeuGc0
B		18114	61.8	EThcD	Protein Prospector	MS/MS	37.8	3.3e-12		1105.97	4	0		0	4420.85				-0.86	0.86	AQLLQGLGFNLTER	14	87	96		0	6	5		3				2861	N-linked	Corticosteroid-binding globulin	P08185	2	1126	N-glycan	AQLLQGLGFNLTER	6	5	0	3	0	0	0	Hex6HexNAc5Fuc0NeuAc3NeuGc0
B		23685	79.25	EThcD	Protein Prospector	MS/MS	35.3	6.1e-14		1380.08	4	0		0	5517.31				-1.2	1.2	VTISGVYDLGDVLEEMGIADLFTNQANFSR	30	304	330		53.9508	5	4		2				2204.77	N-linked	Corticosteroid-binding globulin	P08185	2	1127	N-glycan	VTISGVYDLGDVLEEMGIADLFTNQANFSR	5	4	0	2	0	0	0	Hex5HexNAc4Fuc0NeuAc2NeuGc0
B		23623	79.067	EThcD	Protein Prospector	MS/MS	39.4	1.2e-15		1104.47	5	0		0	5518.34				-1.2	1.2	VTISGVYDLGDVLEEMGIADLFTNQANFSR	30	304	330		53.9508	5	4	2	1				2205.79	N-linked	Corticosteroid-binding globulin	P08185	2	1128	N-glycan	VTISGVYDLGDVLEEMGIADLFTNQANFSR	5	4	2	1	0	0	0	Hex5HexNAc4Fuc2NeuAc1NeuGc0
B		20552	69.467	EThcD	Protein Prospector	MS/MS	20.6	5.5e-08		1374.84	4	1		1	5495.35				-1.3	1.3	VTISGVYDLGDVLEEMGIADLFTNQANFSR	30	304	330		16.9789	5	4	2	2				2496.89	N-linked	Corticosteroid-binding globulin	P08185	2	1129	N-glycan	VTISGVYDLGDVLEEMGIADLFTNQANFSR	5	4	2	2	0	0	0	Hex5HexNAc4Fuc2NeuAc2NeuGc0
B		17167	58.867	EThcD	Protein Prospector	MS/MS	24.1	1.9e-08		1385.1	4	1		1	5536.38				2.3	2.3	VTISGVYDLGDVLEEMGIADLFTNQANFSR	30	304	330		16.9789	4	5	2	2				2537.91	N-linked	Corticosteroid-binding globulin	P08185	2	1130	N-glycan	VTISGVYDLGDVLEEMGIADLFTNQANFSR	4	5	2	2	0	0	0	Hex4HexNAc5Fuc2NeuAc2NeuGc0
B		23920	80.017	EThcD	Protein Prospector	MS/MS	16.6	5.9e-05		1386.83	4	1		1	5543.3				-1.8	1.8	VTISGVYDLGDVLEEMGIADLFTNQAN	27	304	330		16.9789	5	4	3	2				2642.95	N-linked	Corticosteroid-binding globulin	P08185	2	1131	N-glycan	VTISGVYDLGDVLEEMGIADLFTNQAN	5	4	3	2	0	0	0	Hex5HexNAc4Fuc3NeuAc2NeuGc0
B		13601	47.767	EThcD	Protein Prospector	MS/MS	31.2	1.8e-07		1329.62	4	1		1	5314.47				-5.2	5.2	AVLQLNEEGVDTAGSTGVTLNLTSKPIILR	30	349	369		0	5	4	2	1				2205.79	N-linked	Corticosteroid-binding globulin	P08185	2	1132	N-glycan	AVLQLNEEGVDTAGSTGVTLNLTSKPIILR	5	4	2	1	0	0	0	Hex5HexNAc4Fuc2NeuAc1NeuGc0
B		8808	33.583	EThcD	Protein Prospector	MS/MS	31.9	1e-12		837.588	4	0		0	3347.33				-0.17	0.17	GLNVTLSSTGR	11	1326	1328		37.9559	5	4		2				2204.77	N-linked	Complement C4-A	P0C0L4	2	1133	N-glycan	GLNVTLSSTGR	5	4	0	2	0	0	0	Hex5HexNAc4Fuc0NeuAc2NeuGc0
B		7823	30.667	EThcD	Protein Prospector	MS/MS	27.5	2.2e-08		859.374	4	0		0	3434.47				-3.3	3.3	LVPVPITNATLDR	13	26	33		37.9559	6	5						1987.71	N-linked	Alpha-1-acid glycoprotein 2	P19652	2	1134	N-glycan	LVPVPITNATLDR	6	5	0	0	0	0	0	Hex6HexNAc5Fuc0NeuAc0NeuGc0
B		11886	42.633	EThcD	Protein Prospector	MS/MS	32.5	2.3e-10		913.64	4	0		0	3651.54				-2	2	LVPVPITNATLDR	13	26	33		37.9559	5	4		2				2204.77	N-linked	Alpha-1-acid glycoprotein 2	P19652	2	1135	N-glycan	LVPVPITNATLDR	5	4	0	2	0	0	0	Hex5HexNAc4Fuc0NeuAc2NeuGc0
B		11793	42.333	EThcD	Protein Prospector	MS/MS	22.4	5.6e-08		1001.18	4	1		1	4000.68				1.1	1.1	LVPVPITNATLDR	13	26	33		37.9559	5	5	1	2				2553.91	N-linked	Alpha-1-acid glycoprotein 2	P19652	2	1136	N-glycan	LVPVPITNATLDR	5	5	1	2	0	0	0	Hex5HexNAc5Fuc1NeuAc2NeuGc0
B		11611	41.833	EThcD	Protein Prospector	MS/MS	48.1	1.3e-11		1004.92	4	0		0	4016.66				-4.2	4.2	LVPVPITNATLDR	13	26	33		37.9559	6	5		2				2569.9	N-linked	Alpha-1-acid glycoprotein 2	P19652	2	1137	N-glycan	LVPVPITNATLDR	6	5	0	2	0	0	0	Hex6HexNAc5Fuc0NeuAc2NeuGc0
B		14606	50.883	EThcD	Protein Prospector	MS/MS	27.9	9.2e-12		1073.71	4	0		0	4291.8				1.4	1.4	LVPVPITNATLDR	13	26	33		21.9819	6	5		3				2861	N-linked	Alpha-1-acid glycoprotein 2	P19652	2	1138	N-glycan	LVPVPITNATLDR	6	5	0	3	0	0	0	Hex6HexNAc5Fuc0NeuAc3NeuGc0
B		11551	41.633	EThcD	Protein Prospector	MS/MS	21.8	5.3e-06		1096.46	4	1		1	4381.81				0.84	0.84	LVPVPITNATLDR	13	26	33		37.9559	7	6		2				2935.04	N-linked	Alpha-1-acid glycoprotein 2	P19652	2	1139	N-glycan	LVPVPITNATLDR	7	6	0	2	0	0	0	Hex7HexNAc6Fuc0NeuAc2NeuGc0
B		15553	53.783	EThcD	Protein Prospector	MS/MS	26.5	9.4e-07		1200.49	4	0		0	4798.94				0.45	0.45	CANLVPVPITNATLDR	16	23	33		37.9559	6	5	1	3				3007.06	N-linked	Alpha-1-acid glycoprotein 2	P19652	2	1140	N-glycan	CANLVPVPITNATLDR	6	5	1	3	0	0	0	Hex6HexNAc5Fuc1NeuAc3NeuGc0
B		14436	50.35	EThcD	Protein Prospector	MS/MS	20.5	1.2e-07		1114.71	4	0		0	4455.84				-1.6	1.6	LVPVPITNATLDR	13	26	33		37.9559	8	7		1				3009.07	N-linked	Alpha-1-acid glycoprotein 2	P19652	2	1141	N-glycan	LVPVPITNATLDR	8	7	0	1	0	0	0	Hex8HexNAc7Fuc0NeuAc1NeuGc0
B		14020	49.083	EThcD	Protein Prospector	MS/MS	15.1	0.00015		1169.23	4	1		1	4672.89				-1.1	1.1	LVPVPITNATLDR	13	26	33		37.9559	7	6		3				3226.13	N-linked	Alpha-1-acid glycoprotein 2	P19652	2	1142	N-glycan	LVPVPITNATLDR	7	6	0	3	0	0	0	Hex7HexNAc6Fuc0NeuAc3NeuGc0
[truncated: 27,483 more rows]
[truncated: 5 more columns]

## Sheet: Table 4
Supplementary Table 4: Overview of quantitative search outputs reported by teams
			File A						File B
			All		N-glycan		O-glycan		All		N-glycan		O-glycan			Comparison between reported N- and O-glycopeptides (T-test, p values)
[truncated: 208 more rows]

## Sheet: Table 5
Supplementary Table 5: N1 - the synthetic glycopeptide performance test. Reported glycopeptides for the 12 MS/MS scans corresponding to the synthetic glycopeptide (File A and B)
[truncated: 61 more rows]
[truncated: 2 more columns]

[truncated: 14 more sheets: Table 6, Table 7, Table 8, Table 9, Table 10, Table 11, Table 12, Table 13, Table 14, Table 15, Table 16, Table 17, Table 19, Table 18]
