# Supplementary material for: Glycopeptide database search and de novo sequencing with PEAKS GlycanFinder enable highly sensitive glycoproteomics
Source: Nat Commun. 2023 Jul 8;14:4046. doi: 10.1038/s41467-023-39699-5 (PMC10329677; doi:10.1038/s41467-023-39699-5)
Supplement: Supplementary file 10 — Supplementary Data 6 [file 41467_2023_39699_MOESM10_ESM.zip › supp_data_6/78 O-glycan search space for HGI_glycoCT.txt]

GLYCAN START
GLYCANID=60003
GLYCAN_CODE=
GLYCAN_COMPOSITION=(HexNAc)1
GLYCAN_MASS=203.07944
GLYCAN_TAXON=Others
RES
1b:a-dgal-HEX-1:5
2s:n-acetyl
LIN
1:1d(2+1)2n
GLYCAN END

GLYCAN START
GLYCANID=60006
GLYCAN_CODE=
GLYCAN_COMPOSITION=(HexNAc)1(Hex)1
GLYCAN_MASS=365.1319
GLYCAN_TAXON=Others
RES
1b:a-dgal-HEX-1:5
2s:n-acetyl
3b:b-dgal-HEX-1:5
LIN
1:1d(2+1)2n
2:1o(3+1)3d
GLYCAN END

GLYCAN START
GLYCANID=60007
GLYCAN_CODE=
GLYCAN_COMPOSITION=(HexNAc)2
GLYCAN_MASS=406.15887
GLYCAN_TAXON=Others
RES
1b:a-dgal-HEX-1:5
2s:n-acetyl
3b:b-dglc-HEX-1:5
4s:n-acetyl
LIN
1:1d(2+1)2n
2:1o(3+1)3d
3:3d(2+1)4n
GLYCAN END

GLYCAN START
GLYCANID=60010
GLYCAN_CODE=
GLYCAN_COMPOSITION=(HexNAc)1(Hex)1(Fuc)1
GLYCAN_MASS=511.1893
GLYCAN_TAXON=Others
RES
1b:a-dgal-HEX-1:5
2s:n-acetyl
3b:b-dgal-HEX-1:5
4b:a-lgal-HEX-1:5|6:d
LIN
1:1d(2+1)2n
2:1o(3+1)3d
3:3o(2+1)4d
GLYCAN END

GLYCAN START
GLYCANID=60013
GLYCAN_CODE=
GLYCAN_COMPOSITION=(HexNAc)2(Hex)1
GLYCAN_MASS=568.2113
GLYCAN_TAXON=Others
RES
1b:a-dgal-HEX-1:5
2s:n-acetyl
3b:b-dgal-HEX-1:5
4b:a-dgal-HEX-1:5
5s:n-acetyl
LIN
1:1d(2+1)2n
2:1o(3+1)3d
3:3o(3+1)4d
4:4d(2+1)5n
GLYCAN END

GLYCAN START
GLYCANID=60014
GLYCAN_CODE=
GLYCAN_COMPOSITION=(HexNAc)2(Hex)1
GLYCAN_MASS=568.2113
GLYCAN_TAXON=Others
RES
1b:a-dgal-HEX-1:5
2s:n-acetyl
3b:b-dgal-HEX-1:5
4b:b-dglc-HEX-1:5
5s:n-acetyl
LIN
1:1d(2+1)2n
2:1o(3+1)3d
3:1o(6+1)4d
4:4d(2+1)5n
GLYCAN END

GLYCAN START
GLYCANID=60015
GLYCAN_CODE=
GLYCAN_COMPOSITION=(HexNAc)2(Hex)1
GLYCAN_MASS=568.2113
GLYCAN_TAXON=Others
RES
1b:a-dgal-HEX-1:5
2s:n-acetyl
3b:b-dglc-HEX-1:5
4s:n-acetyl
5b:b-dgal-HEX-1:5
LIN
1:1d(2+1)2n
2:1o(3+1)3d
3:3d(2+1)4n
4:3o(4+1)5d
GLYCAN END

GLYCAN START
GLYCANID=60016
GLYCAN_CODE=
GLYCAN_COMPOSITION=(HexNAc)3
GLYCAN_MASS=609.2383
GLYCAN_TAXON=Others
RES
1b:a-dgal-HEX-1:5
2s:n-acetyl
3b:b-dglc-HEX-1:5
4s:n-acetyl
5b:b-dglc-HEX-1:5
6s:n-acetyl
LIN
1:1d(2+1)2n
2:1o(3+1)3d
3:3d(2+1)4n
4:1o(6+1)5d
5:5d(2+1)6n
GLYCAN END

GLYCAN START
GLYCANID=60020
GLYCAN_CODE=
GLYCAN_COMPOSITION=(HexNAc)1(Hex)1(NeuAc)1
GLYCAN_MASS=656.2273
GLYCAN_TAXON=Others
RES
1b:a-dgal-HEX-1:5
2s:n-acetyl
3b:b-dgal-HEX-1:5
4b:a-dgro-dgal-NON-2:6|1:a|2:keto|3:d
5s:n-acetyl
LIN
1:1d(2+1)2n
2:1o(3+1)3d
3:3o(3|6+2)4d
4:4d(5+1)5n
GLYCAN END

GLYCAN START
GLYCANID=60021
GLYCAN_CODE=
GLYCAN_COMPOSITION=(HexNAc)1(Hex)1(NeuAc)1
GLYCAN_MASS=656.2273
GLYCAN_TAXON=Others
RES
1b:a-dgal-HEX-1:5
2s:n-acetyl
3b:b-dgal-HEX-1:5
4b:a-dgro-dgal-NON-2:6|1:a|2:keto|3:d
5s:n-acetyl
LIN
1:1d(2+1)2n
2:1o(3+1)3d
3:1o(6+2)4d
4:4d(5+1)5n
GLYCAN END

GLYCAN START
GLYCANID=60022
GLYCAN_CODE=
GLYCAN_COMPOSITION=(HexNAc)1(Hex)1(NeuGc)1
GLYCAN_MASS=672.22217
GLYCAN_TAXON=Others
RES
1b:a-dgal-HEX-1:5
2s:n-acetyl
3b:b-dgal-HEX-1:5
4b:a-dgro-dgal-NON-2:6|1:a|2:keto|3:d
5s:n-glycolyl
LIN
1:1d(2+1)2n
2:1o(3+1)3d
3:1o(6+2)4d
4:4d(5+1)5n
GLYCAN END

GLYCAN START
GLYCANID=60023
GLYCAN_CODE=
GLYCAN_COMPOSITION=(HexNAc)1(Hex)2(Fuc)1
GLYCAN_MASS=673.2417
GLYCAN_TAXON=Others
RES
1b:a-dgal-HEX-1:5
2s:n-acetyl
3b:b-dgal-HEX-1:5
4b:a-lgal-HEX-1:5|6:d
5b:a-dgal-HEX-1:5
LIN
1:1d(2+1)2n
2:1o(3+1)3d
3:3o(2+1)4d
4:3o(4+1)5d
GLYCAN END

GLYCAN START
GLYCANID=60024
GLYCAN_CODE=
GLYCAN_COMPOSITION=(HexNAc)1(Hex)2(Fuc)1
GLYCAN_MASS=673.2417
GLYCAN_TAXON=Others
RES
1b:a-dgal-HEX-1:5
2s:n-acetyl
3b:b-dgal-HEX-1:5
4b:a-lgal-HEX-1:5|6:d
5b:b-dgal-HEX-1:5
LIN
1:1d(2+1)2n
2:1o(3+1)3d
3:3o(2+1)4d
4:1o(6+1)5d
GLYCAN END

GLYCAN START
GLYCANID=60025
GLYCAN_CODE=
GLYCAN_COMPOSITION=(HexNAc)1(Hex)2(Fuc)1
GLYCAN_MASS=673.24176
GLYCAN_TAXON=Others
RES
1b:b-dglc-HEX-1:5
2b:b-dgal-HEX-1:5
3b:a-lgal-HEX-1:5|6:d
4b:a-dgal-HEX-1:5
5s:n-acetyl
LIN
1:1o(4+1)2d
2:2o(2+1)3d
3:2o(3+1)4d
4:4d(2+1)5n
GLYCAN END

GLYCAN START
GLYCANID=60026
GLYCAN_CODE=
GLYCAN_COMPOSITION=(HexNAc)1(Hex)2(Fuc)1
GLYCAN_MASS=673.24176
GLYCAN_TAXON=Others
RES
1b:x-dglc-HEX-1:5
2b:b-dglc-HEX-1:5
3s:n-acetyl
4b:a-lgal-HEX-1:5|6:d
5b:b-dgal-HEX-1:5
LIN
1:1o(3+1)2d
2:2d(2+1)3n
3:2o(3+1)4d
4:2o(4+1)5d
GLYCAN END

GLYCAN START
GLYCANID=60028
GLYCAN_CODE=
GLYCAN_COMPOSITION=(HexNAc)2(Hex)1(Fuc)1
GLYCAN_MASS=714.26874
GLYCAN_TAXON=Others
RES
1b:a-dgal-HEX-1:5
2s:n-acetyl
3b:b-dgal-HEX-1:5
4b:a-lgal-HEX-1:5|6:d
5b:b-dglc-HEX-1:5
6s:n-acetyl
LIN
1:1d(2+1)2n
2:1o(3+1)3d
3:3o(2+1)4d
4:1o(6+1)5d
5:5d(2+1)6n
GLYCAN END

GLYCAN START
GLYCANID=60029
GLYCAN_CODE=
GLYCAN_COMPOSITION=(HexNAc)2(Hex)1(Fuc)1
GLYCAN_MASS=714.26874
GLYCAN_TAXON=Others
RES
1b:a-dgal-HEX-1:5
2s:n-acetyl
3b:b-dgal-HEX-1:5
4b:b-dglc-HEX-1:5
5s:n-acetyl
6b:a-lgal-HEX-1:5|6:d
LIN
1:1d(2+1)2n
2:1o(3+1)3d
3:1o(6+1)4d
4:4d(2+1)5n
5:4o(4+1)6d
GLYCAN END

GLYCAN START
GLYCANID=60030
GLYCAN_CODE=
GLYCAN_COMPOSITION=(HexNAc)2(Hex)1(Fuc)1
GLYCAN_MASS=714.26874
GLYCAN_TAXON=Others
RES
1b:a-dgal-HEX-1:5
2s:n-acetyl
3b:b-dglc-HEX-1:5
4s:n-acetyl
5b:b-dgal-HEX-1:5
6b:a-lgal-HEX-1:5|6:d
LIN
1:1d(2+1)2n
2:1o(6+1)3d
3:3d(2+1)4n
4:3o(4+1)5d
5:5o(2+1)6d
GLYCAN END

GLYCAN START
GLYCANID=60031
GLYCAN_CODE=
GLYCAN_COMPOSITION=(HexNAc)2(Hex)1(Fuc)1
GLYCAN_MASS=714.2688
GLYCAN_TAXON=Others
RES
1b:a-dgal-HEX-1:5
2s:n-acetyl
3b:b-dgal-HEX-1:5
4b:a-lgal-HEX-1:5|6:d
5b:a-dgal-HEX-1:5
6s:n-acetyl
LIN
1:1d(2+1)2n
2:1o(3+1)3d
3:3o(2+1)4d
4:3o(3+1)5d
5:5d(2+1)6n
GLYCAN END

GLYCAN START
GLYCANID=60032
GLYCAN_CODE=
GLYCAN_COMPOSITION=(HexNAc)2(Hex)1(Fuc)1
GLYCAN_MASS=714.2688
GLYCAN_TAXON=Others
RES
1b:b-dglc-HEX-1:5
2s:n-acetyl
3b:b-dglc-HEX-1:5
4s:n-acetyl
5b:b-dman-HEX-1:5
6b:a-lgal-HEX-1:5|6:d
LIN
1:1d(2+1)2n
2:1o(4+1)3d
3:3d(2+1)4n
4:3o(4+1)5d
5:1o(6+1)6d
GLYCAN END

GLYCAN START
GLYCANID=60033
GLYCAN_CODE=
GLYCAN_COMPOSITION=(HexNAc)2(Hex)2
GLYCAN_MASS=730.26373
GLYCAN_TAXON=Others
RES
1b:b-dglc-HEX-1:5
2b:b-dgal-HEX-1:5
3b:b-dglc-HEX-1:5
4s:n-acetyl
5b:b-dgal-HEX-1:5
6s:n-acetyl
LIN
1:1o(4+1)2d
2:2o(3+1)3d
3:3d(2+1)4n
4:2o(4+1)5d
5:5d(2+1)6n
GLYCAN END

GLYCAN START
GLYCANID=60034
GLYCAN_CODE=
GLYCAN_COMPOSITION=(HexNAc)2(Hex)2
GLYCAN_MASS=730.2638
GLYCAN_TAXON=Others
RES
1b:a-dgal-HEX-1:5
2s:n-acetyl
3b:b-dgal-HEX-1:5
4b:b-dglc-HEX-1:5
5s:n-acetyl
6b:b-dglc-HEX-1:5
LIN
1:1d(2+1)2n
2:1o(3+1)3d
3:3o(4+1)4d
4:4d(2+1)5n
5:4o(4+1)6d
GLYCAN END

GLYCAN START
GLYCANID=60035
GLYCAN_CODE=
GLYCAN_COMPOSITION=(HexNAc)2(Hex)2
GLYCAN_MASS=730.2638
GLYCAN_TAXON=Others
RES
1b:a-dgal-HEX-1:5
2s:n-acetyl
3b:b-dgal-HEX-1:5
4b:b-dglc-HEX-1:5
5s:n-acetyl
6b:b-dglc-HEX-1:5
LIN
1:1d(2+1)2n
2:1o(3+1)3d
3:3o(3+1)4d
4:4d(2+1)5n
5:1o(6+1)6d
GLYCAN END

GLYCAN START
GLYCANID=60036
GLYCAN_CODE=
GLYCAN_COMPOSITION=(HexNAc)2(Hex)2
GLYCAN_MASS=730.2638
GLYCAN_TAXON=Others
RES
1b:a-dgal-HEX-1:5
2s:n-acetyl
3b:b-dgal-HEX-1:5
4b:b-dglc-HEX-1:5
5s:n-acetyl
6b:b-dgal-HEX-1:5
LIN
1:1d(2+1)2n
2:1o(3+1)3d
3:1o(6+1)4d
4:4d(2+1)5n
5:4o(4+1)6d
GLYCAN END

GLYCAN START
GLYCANID=60037
GLYCAN_CODE=
GLYCAN_COMPOSITION=(HexNAc)2(Hex)2
GLYCAN_MASS=730.2638
GLYCAN_TAXON=Others
RES
1b:b-dglc-HEX-1:5
2s:n-acetyl
3b:b-dglc-HEX-1:5
4s:n-acetyl
5b:b-dman-HEX-1:5
6b:a-dman-HEX-1:5
LIN
1:1d(2+1)2n
2:1o(4+1)3d
3:3d(2+1)4n
4:3o(4+1)5d
5:5o(6+1)6d
GLYCAN END

GLYCAN START
GLYCANID=60038
GLYCAN_CODE=
GLYCAN_COMPOSITION=(HexNAc)3(Fuc)1
GLYCAN_MASS=755.2958
GLYCAN_TAXON=Others
RES
1b:a-dgal-HEX-1:5
2s:n-acetyl
3b:b-dglc-HEX-1:5
4s:n-acetyl
5b:a-lgal-HEX-1:5|6:d
6b:b-dgal-HEX-1:5
7s:n-acetyl
LIN
1:1d(2+1)2n
2:1o(3+1)3d
3:3d(2+1)4n
4:3o(3+1)5d
5:3o(4+1)6d
6:6d(2+1)7n
GLYCAN END

GLYCAN START
GLYCANID=60040
GLYCAN_CODE=
GLYCAN_COMPOSITION=(HexNAc)3(Hex)1
GLYCAN_MASS=771.2908
GLYCAN_TAXON=Others
RES
1b:a-dgal-HEX-1:5
2s:n-acetyl
3b:b-dgal-HEX-1:5
4b:b-dglc-HEX-1:5
5s:n-acetyl
6b:b-dglc-HEX-1:5
7s:n-acetyl
LIN
1:1d(2+1)2n
2:1o(3+1)3d
3:3o(3+1)4d
4:4d(2+1)5n
5:3o(6+1)6d
6:6d(2+1)7n
GLYCAN END

GLYCAN START
GLYCANID=60041
GLYCAN_CODE=
GLYCAN_COMPOSITION=(HexNAc)3(Hex)1
GLYCAN_MASS=771.2908
GLYCAN_TAXON=Others
RES
1b:a-dgal-HEX-1:5
2s:n-acetyl
3b:b-dglc-HEX-1:5
4s:n-acetyl
5b:b-dgal-HEX-1:5
6b:b-dglc-HEX-1:5
7s:n-acetyl
LIN
1:1d(2+1)2n
2:1o(3+1)3d
3:3d(2+1)4n
4:3o(4+1)5d
5:5o(3+1)6d
6:6d(2+1)7n
GLYCAN END

GLYCAN START
GLYCANID=60042
GLYCAN_CODE=
GLYCAN_COMPOSITION=(HexNAc)3(Hex)1
GLYCAN_MASS=771.2908
GLYCAN_TAXON=Others
RES
1b:a-dgal-HEX-1:5
2s:n-acetyl
3b:b-dglc-HEX-1:5
4s:n-acetyl
5b:b-dglc-HEX-1:5
6s:n-acetyl
7b:b-dgal-HEX-1:5
LIN
1:1d(2+1)2n
2:1o(3+1)3d
3:3d(2+1)4n
4:1o(6+1)5d
5:5d(2+1)6n
6:5o(4+1)7d
GLYCAN END

GLYCAN START
GLYCANID=60043
GLYCAN_CODE=
GLYCAN_COMPOSITION=(HexNAc)3(Hex)1
GLYCAN_MASS=771.2908
GLYCAN_TAXON=Others
RES
1b:a-dgal-HEX-1:5
2s:n-acetyl
3b:b-dgal-HEX-1:5
4b:x-dglc-HEX-1:5
5s:n-acetyl
6b:b-dglc-HEX-1:5
7s:n-acetyl
LIN
1:1d(2+1)2n
2:1o(3+1)3d
3:3o(-1+1)4d
4:4d(2+1)5n
5:1o(6+1)6d
6:6d(2+1)7n
GLYCAN END

GLYCAN START
GLYCANID=60044
GLYCAN_CODE=
GLYCAN_COMPOSITION=(HexNAc)3(Hex)1
GLYCAN_MASS=771.2908
GLYCAN_TAXON=Others
RES
1b:a-dgal-HEX-1:5
2s:n-acetyl
3b:b-dgal-HEX-1:5
4b:b-dglc-HEX-1:5
5s:n-acetyl
6b:b-dgal-HEX-1:5
7s:n-acetyl
LIN
1:1d(2+1)2n
2:1o(3+1)3d
3:1o(6+1)4d
4:4d(2+1)5n
5:4o(4+1)6d
6:6d(2+1)7n
GLYCAN END

GLYCAN START
GLYCANID=60045
GLYCAN_CODE=
GLYCAN_COMPOSITION=(HexNAc)1(Hex)1(Fuc)1(NeuAc)1
GLYCAN_MASS=802.2847
GLYCAN_TAXON=Others
RES
1b:a-lgal-HEX-1:5|6:d
2b:b-dglc-HEX-1:5
3s:n-acetyl
4b:b-dgal-HEX-1:5
5b:a-dgro-dgal-NON-2:6|1:a|2:keto|3:d
6s:n-acetyl
LIN
1:1o(3+1)2d
2:2d(2+1)3n
3:2o(4+1)4d
4:4o(6+2)5d
5:5d(5+1)6n
GLYCAN END

GLYCAN START
GLYCANID=60046
GLYCAN_CODE=
GLYCAN_COMPOSITION=(HexNAc)1(Hex)1(Fuc)1(NeuAc)1
GLYCAN_MASS=802.2848
GLYCAN_TAXON=Others
RES
1b:a-dgal-HEX-1:5
2s:n-acetyl
3b:b-dgal-HEX-1:5
4b:a-lgal-HEX-1:5|6:d
5b:a-dgro-dgal-NON-2:6|1:a|2:keto|3:d
6s:n-acetyl
LIN
1:1d(2+1)2n
2:1o(3+1)3d
3:3o(2+1)4d
4:1o(6+2)5d
5:5d(5+1)6n
GLYCAN END

GLYCAN START
GLYCANID=60047
GLYCAN_CODE=
GLYCAN_COMPOSITION=(HexNAc)1(Hex)1(Fuc)1(NeuAc)1
GLYCAN_MASS=802.2848
GLYCAN_TAXON=Others
RES
1b:b-dglc-HEX-1:5
2s:n-acetyl
3b:a-lgal-HEX-1:5|6:d
4b:b-dgal-HEX-1:5
5b:a-dgro-dgal-NON-2:6|1:a|2:keto|3:d
6s:n-acetyl
LIN
1:1d(2+1)2n
2:1o(3+1)3d
3:1o(4+1)4d
4:4o(3+2)5d
5:5d(5+1)6n
GLYCAN END

GLYCAN START
GLYCANID=60051
GLYCAN_CODE=
GLYCAN_COMPOSITION=(HexNAc)2(Hex)1(NeuAc)1
GLYCAN_MASS=859.30676
GLYCAN_TAXON=Others
RES
1b:a-dgal-HEX-1:5
2s:n-acetyl
3b:b-dgal-HEX-1:5
4b:a-dgro-dgal-NON-2:6|1:a|2:keto|3:d
5s:n-acetyl
6b:b-dglc-HEX-1:5
7s:n-acetyl
LIN
1:1d(2+1)2n
2:1o(3+1)3d
3:3o(3+2)4d
4:4d(5+1)5n
5:1o(4+1)6d
6:6d(2+1)7n
GLYCAN END

GLYCAN START
GLYCANID=60052
GLYCAN_CODE=
GLYCAN_COMPOSITION=(HexNAc)2(Hex)1(NeuAc)1
GLYCAN_MASS=859.30676
GLYCAN_TAXON=Others
RES
1b:a-dgal-HEX-1:5
2s:n-acetyl
3b:b-dgal-HEX-1:5
4b:b-dglc-HEX-1:5
5s:n-acetyl
6b:a-dgro-dgal-NON-2:6|1:a|2:keto|3:d
7s:n-acetyl
LIN
1:1d(2+1)2n
2:1o(3+1)3d
3:3o(3+1)4d
4:4d(2+1)5n
5:1o(6+2)6d
6:6d(5+1)7n
GLYCAN END

GLYCAN START
GLYCANID=60053
GLYCAN_CODE=
GLYCAN_COMPOSITION=(HexNAc)2(Hex)1(NeuAc)1
GLYCAN_MASS=859.30676
GLYCAN_TAXON=Others
RES
1b:a-dgal-HEX-1:5
2s:n-acetyl
3b:b-dgal-HEX-1:5
4b:a-dgro-dgal-NON-2:6|1:a|2:keto|3:d
5s:n-acetyl
6b:b-dgal-HEX-1:5
7s:n-acetyl
LIN
1:1d(2+1)2n
2:1o(3+1)3d
3:3o(3+2)4d
4:4d(5+1)5n
5:3o(4+1)6d
6:6d(2+1)7n
GLYCAN END

GLYCAN START
GLYCANID=60054
GLYCAN_CODE=
GLYCAN_COMPOSITION=(HexNAc)2(Hex)1(NeuAc)1
GLYCAN_MASS=859.30676
GLYCAN_TAXON=Others
RES
1b:a-dgal-HEX-1:5
2s:n-acetyl
3b:b-dglc-HEX-1:5
4s:n-acetyl
5b:b-dgal-HEX-1:5
6b:a-dgro-dgal-NON-2:6|1:a|2:keto|3:d
7s:n-acetyl
LIN
1:1d(2+1)2n
2:1o(3+1)3d
3:3d(2+1)4n
4:3o(3+1)5d
5:1o(6+2)6d
6:6d(5+1)7n
GLYCAN END

GLYCAN START
GLYCANID=60055
GLYCAN_CODE=
GLYCAN_COMPOSITION=(HexNAc)2(Hex)1(NeuAc)1
GLYCAN_MASS=859.30676
GLYCAN_TAXON=Others
RES
1b:a-dgal-HEX-1:5
2b:x-dgal-HEX-1:5
3b:x-dgal-HEX-1:5
4b:x-dgro-dgal-NON-2:6|1:a|2:keto|3:d
5s:n-acetyl
6s:n-acetyl
7s:n-acetyl
LIN
1:1o(-1+1)2d
2:2o(-1+1)3d
3:3o(-1+2)4d
4:4d(5+1)5n
5:2d(2+1)6n
6:1d(2+1)7n
GLYCAN END

GLYCAN START
GLYCANID=60056
GLYCAN_CODE=
GLYCAN_COMPOSITION=(HexNAc)2(Hex)1(Fuc)2
GLYCAN_MASS=860.3262
GLYCAN_TAXON=Others
RES
1b:a-dgal-HEX-1:5
2s:n-acetyl
3b:b-dglc-HEX-1:5
4s:n-acetyl
5b:a-lgal-HEX-1:5|6:d
6b:b-dgal-HEX-1:5
7b:a-lgal-HEX-1:5|6:d
LIN
1:1d(2+1)2n
2:1o(6+1)3d
3:3d(2+1)4n
4:3o(3+1)5d
5:3o(4+1)6d
6:6o(2+1)7d
GLYCAN END

GLYCAN START
GLYCANID=60057
GLYCAN_CODE=
GLYCAN_COMPOSITION=(HexNAc)2(Hex)1(Fuc)2
GLYCAN_MASS=860.3262
GLYCAN_TAXON=Others
RES
1b:b-dgal-HEX-1:5
2b:a-lgal-HEX-1:5|6:d
3b:a-dgal-HEX-1:5
4s:n-acetyl
5b:a-dglc-HEX-1:5
6s:n-acetyl
7b:a-lgal-HEX-1:5|6:d
LIN
1:1o(2+1)2d
2:1o(3+1)3d
3:3d(2+1)4n
4:3o(3+1)5d
5:5d(2+1)6n
6:5o(3+1)7d
GLYCAN END

GLYCAN START
GLYCANID=60058
GLYCAN_CODE=
GLYCAN_COMPOSITION=(HexNAc)2(Hex)1(Fuc)2
GLYCAN_MASS=860.3262
GLYCAN_TAXON=Others
RES
1b:b-dglc-HEX-1:5
2s:n-acetyl
3b:a-lgal-HEX-1:5|6:d
4b:b-dgal-HEX-1:5
5b:a-lgal-HEX-1:5|6:d
6b:a-dgal-HEX-1:5
7s:n-acetyl
LIN
1:1d(2+1)2n
2:1o(3+1)3d
3:1o(4+1)4d
4:4o(2+1)5d
5:4o(3+1)6d
6:6d(2+1)7n
GLYCAN END

GLYCAN START
GLYCANID=60059
GLYCAN_CODE=
GLYCAN_COMPOSITION=(HexNAc)2(Hex)1(Fuc)2
GLYCAN_MASS=860.3262
GLYCAN_TAXON=Others
RES
1b:a-dgal-HEX-1:5
2s:n-acetyl
3b:b-dgal-HEX-1:5
4b:a-lgal-HEX-1:5|6:d
5b:b-dglc-HEX-1:5
6s:n-acetyl
7b:a-lgal-HEX-1:5|6:d
LIN
1:1d(2+1)2n
2:1o(3+1)3d
3:3o(2+1)4d
4:1o(6+1)5d
5:5d(2+1)6n
6:5o(3+1)7d
GLYCAN END

GLYCAN START
GLYCANID=60060
GLYCAN_CODE=
GLYCAN_COMPOSITION=(HexNAc)2(Hex)1(NeuGc)1
GLYCAN_MASS=875.3015
GLYCAN_TAXON=Others
RES
1b:a-dgal-HEX-1:5
2s:n-acetyl
3b:x-dgal-HEX-1:5
4b:x-dgal-HEX-1:5
5s:n-acetyl
6b:x-dgro-dgal-NON-2:6|1:a|2:keto|3:d
7s:n-glycolyl
LIN
1:1d(2+1)2n
2:1o(3+1)3d
3:3o(-1+1)4d
4:4d(2+1)5n
5:3o(-1+2)6d
6:6d(5+1)7n
GLYCAN END

GLYCAN START
GLYCANID=60061
GLYCAN_CODE=
GLYCAN_COMPOSITION=(HexNAc)2(Hex)1(NeuGc)1
GLYCAN_MASS=875.30164
GLYCAN_TAXON=Others
RES
1b:a-dgal-HEX-1:5
2s:n-acetyl
3b:b-dgal-HEX-1:5
4b:b-dglc-HEX-1:5
5s:n-acetyl
6b:a-dgro-dgal-NON-2:6|1:a|2:keto|3:d
7s:n-glycolyl
LIN
1:1d(2+1)2n
2:1o(3+1)3d
3:3o(3+1)4d
4:4d(2+1)5n
5:1o(6+2)6d
6:6d(5+1)7n
GLYCAN END

GLYCAN START
GLYCANID=60062
GLYCAN_CODE=
GLYCAN_COMPOSITION=(HexNAc)2(Hex)1(NeuGc)1
GLYCAN_MASS=875.30164
GLYCAN_TAXON=Others
RES
1b:a-dgal-HEX-1:5
2s:n-acetyl
3b:b-dglc-HEX-1:5
4s:n-acetyl
5b:b-dgal-HEX-1:5
6b:a-dgro-dgal-NON-2:6|1:a|2:keto|3:d
7s:n-glycolyl
LIN
1:1d(2+1)2n
2:1o(3+1)3d
3:3d(2+1)4n
4:3o(4+1)5d
5:1o(6+2)6d
6:6d(5+1)7n
GLYCAN END

GLYCAN START
GLYCANID=60063
GLYCAN_CODE=
GLYCAN_COMPOSITION=(HexNAc)2(Hex)1(NeuGc)1
GLYCAN_MASS=875.30164
GLYCAN_TAXON=Others
RES
1b:a-dgal-HEX-1:5
2s:n-acetyl
3b:x-dgal-HEX-1:5
4b:x-dgro-dgal-NON-2:6|1:a|2:keto|3:d
5s:n-glycolyl
6b:x-dglc-HEX-1:5
7s:n-acetyl
LIN
1:1d(2+1)2n
2:1o(3+1)3d
3:3o(-1+2)4d
4:4d(5+1)5n
5:1o(6+1)6d
6:6d(2+1)7n
GLYCAN END

GLYCAN START
GLYCANID=60064
GLYCAN_CODE=
GLYCAN_COMPOSITION=(HexNAc)2(Hex)2(Fuc)1
GLYCAN_MASS=876.32117
GLYCAN_TAXON=Others
RES
1b:a-dgal-HEX-1:5
2s:n-acetyl
3b:b-dgal-HEX-1:5
4b:a-lgal-HEX-1:5|6:d
5b:b-dglc-HEX-1:5
6s:n-acetyl
7b:b-dglc-HEX-1:5
LIN
1:1d(2+1)2n
2:1o(3+1)3d
3:3o(2+1)4d
4:3o(4+1)5d
5:5d(2+1)6n
6:5o(4+1)7d
GLYCAN END

GLYCAN START
GLYCANID=60065
GLYCAN_CODE=
GLYCAN_COMPOSITION=(HexNAc)2(Hex)2(Fuc)1
GLYCAN_MASS=876.32117
GLYCAN_TAXON=Others
RES
1b:a-dgal-HEX-1:5
2s:n-acetyl
3b:b-dgal-HEX-1:5
4b:b-dgal-HEX-1:5
5b:b-dgal-HEX-1:5
6s:n-acetyl
7b:a-lgal-HEX-1:5|6:d
LIN
1:1d(2+1)2n
2:1o(3+1)3d
3:3o(4+1)4d
4:4o(3+1)5d
5:5d(2+1)6n
6:5o(3+1)7d
GLYCAN END

GLYCAN START
GLYCANID=60066
GLYCAN_CODE=
GLYCAN_COMPOSITION=(HexNAc)2(Hex)2(Fuc)1
GLYCAN_MASS=876.32117
GLYCAN_TAXON=Others
RES
1b:a-dgal-HEX-1:5
2s:n-acetyl
3b:b-dgal-HEX-1:5
4b:b-dglc-HEX-1:5
5s:n-acetyl
6b:b-dgal-HEX-1:5
7b:a-lgal-HEX-1:5|6:d
LIN
1:1d(2+1)2n
2:1o(3+1)3d
3:3o(3+1)4d
4:4d(2+1)5n
5:4o(3+1)6d
6:4o(4+1)7d
GLYCAN END

GLYCAN START
GLYCANID=60067
GLYCAN_CODE=
GLYCAN_COMPOSITION=(HexNAc)2(Hex)2(Fuc)1
GLYCAN_MASS=876.32117
GLYCAN_TAXON=Others
RES
1b:a-dgal-HEX-1:5
2s:n-acetyl
3b:b-dgal-HEX-1:5
4b:b-dglc-HEX-1:5
5s:n-acetyl
6b:b-dgal-HEX-1:5
7b:a-lgal-HEX-1:5|6:d
LIN
1:1d(2+1)2n
2:1o(3+1)3d
3:3o(3+1)4d
4:4d(2+1)5n
5:4o(4+1)6d
6:6o(2+1)7d
GLYCAN END

GLYCAN START
GLYCANID=60068
GLYCAN_CODE=
GLYCAN_COMPOSITION=(HexNAc)2(Hex)2(Fuc)1
GLYCAN_MASS=876.32117
GLYCAN_TAXON=Others
RES
1b:a-dgal-HEX-1:5
2s:n-acetyl
3b:b-dgal-HEX-1:5
4b:b-dglc-HEX-1:5
5s:n-acetyl
6b:b-dgal-HEX-1:5
7b:a-lgal-HEX-1:5|6:d
LIN
1:1d(2+1)2n
2:1o(3+1)3d
3:1o(6+1)4d
4:4d(2+1)5n
5:4o(4+1)6d
6:6o(2+1)7d
GLYCAN END

GLYCAN START
GLYCANID=60069
GLYCAN_CODE=
GLYCAN_COMPOSITION=(HexNAc)2(Hex)2(Fuc)1
GLYCAN_MASS=876.32117
GLYCAN_TAXON=Others
RES
1b:a-dgal-HEX-1:5
2s:n-acetyl
3b:b-dgal-HEX-1:5
4b:a-lgal-HEX-1:5|6:d
5b:b-dglc-HEX-1:5
6s:n-acetyl
7b:b-dgal-HEX-1:5
LIN
1:1d(2+1)2n
2:1o(3+1)3d
3:3o(2+1)4d
4:1o(6+1)5d
5:5d(2+1)6n
6:5o(4+1)7d
GLYCAN END

GLYCAN START
GLYCANID=60070
GLYCAN_CODE=
GLYCAN_COMPOSITION=(HexNAc)2(Hex)2(Fuc)1
GLYCAN_MASS=876.32117
GLYCAN_TAXON=Others
RES
1b:a-dgal-HEX-1:5
2s:n-acetyl
3b:b-dgal-HEX-1:5
4b:a-lgal-HEX-1:5|6:d
5b:a-dgal-HEX-1:5
6b:b-dglc-HEX-1:5
7s:n-acetyl
LIN
1:1d(2+1)2n
2:1o(3+1)3d
3:3o(2+1)4d
4:3o(4+1)5d
5:1o(6+1)6d
6:6d(2+1)7n
GLYCAN END

GLYCAN START
GLYCANID=60071
GLYCAN_CODE=
GLYCAN_COMPOSITION=(HexNAc)2(Hex)2(Fuc)1
GLYCAN_MASS=876.32117
GLYCAN_TAXON=Others
RES
1b:b-dglc-HEX-1:5
2s:n-acetyl
3b:b-dglc-HEX-1:5
4s:n-acetyl
5b:b-dman-HEX-1:5
6b:a-dman-HEX-1:5
7b:a-lgal-HEX-1:5|6:d
LIN
1:1d(2+1)2n
2:1o(4+1)3d
3:3d(2+1)4n
4:3o(4+1)5d
5:5o(6+1)6d
6:1o(6+1)7d
GLYCAN END

GLYCAN START
GLYCANID=60072
GLYCAN_CODE=
GLYCAN_COMPOSITION=(HexNAc)2(Hex)2(Fuc)1
GLYCAN_MASS=876.32117
GLYCAN_TAXON=Others
RES
1b:x-dgal-HEX-1:5
2s:n-acetyl
3b:b-dgal-HEX-1:5
4b:b-dglc-HEX-1:5
5s:n-acetyl
6b:a-lgal-HEX-1:5|6:d
7b:b-dgal-HEX-1:5
LIN
1:1d(2+1)2n
2:1o(3+1)3d
3:1o(6+1)4d
4:4d(2+1)5n
5:4o(3+1)6d
6:4o(4+1)7d
GLYCAN END

GLYCAN START
GLYCANID=60074
GLYCAN_CODE=
GLYCAN_COMPOSITION=(HexNAc)2(Hex)3
GLYCAN_MASS=892.31616
GLYCAN_TAXON=Others
RES
1b:a-dgal-HEX-1:5
2s:n-acetyl
3b:b-dgal-HEX-1:5
4b:b-dglc-HEX-1:5
5s:n-acetyl
6b:b-dgal-HEX-1:5
7b:b-dgal-HEX-1:5
LIN
1:1d(2+1)2n
2:1o(3+1)3d
3:3o(3+1)4d
4:4d(2+1)5n
5:4o(4+1)6d
6:6o(3+1)7d
GLYCAN END

GLYCAN START
GLYCANID=60075
GLYCAN_CODE=
GLYCAN_COMPOSITION=(HexNAc)2(Hex)3
GLYCAN_MASS=892.31616
GLYCAN_TAXON=Others
RES
1b:x-dglc-HEX-1:5
2b:b-dgal-HEX-1:5
3b:b-dglc-HEX-1:5
4s:n-acetyl
5b:b-dgal-HEX-1:5
6b:b-dglc-HEX-1:5
7s:n-acetyl
LIN
1:1o(4+1)2d
2:2o(3+1)3d
3:3d(2+1)4n
4:3o(4+1)5d
5:5o(3+1)6d
6:6d(2+1)7n
GLYCAN END

GLYCAN START
GLYCANID=60076
GLYCAN_CODE=
GLYCAN_COMPOSITION=(HexNAc)2(Hex)3
GLYCAN_MASS=892.31616
GLYCAN_TAXON=Others
RES
1b:b-dglc-HEX-1:5
2b:b-dgal-HEX-1:5
3b:a-dgal-HEX-1:5
4b:b-dgal-HEX-1:5
5s:n-acetyl
6b:a-dgal-HEX-1:5
7s:n-acetyl
LIN
1:1o(4+1)2d
2:2o(4+1)3d
3:3o(3+1)4d
4:4d(2+1)5n
5:4o(3+1)6d
6:6d(2+1)7n
GLYCAN END

GLYCAN START
GLYCANID=60077
GLYCAN_CODE=
GLYCAN_COMPOSITION=(HexNAc)2(Hex)3
GLYCAN_MASS=892.31616
GLYCAN_TAXON=Others
RES
1b:x-dglc-HEX-1:5
2s:n-acetyl
3b:b-dman-HEX-1:5
4b:a-dman-HEX-1:5
5b:b-dglc-HEX-1:5
6s:n-acetyl
7b:b-dgal-HEX-1:5
LIN
1:1d(2+1)2n
2:1o(4+1)3d
3:3o(3+1)4d
4:4o(2+1)5d
5:5d(2+1)6n
6:5o(4+1)7d
GLYCAN END

GLYCAN START
GLYCANID=60078
GLYCAN_CODE=
GLYCAN_COMPOSITION=(HexNAc)2(Hex)3
GLYCAN_MASS=892.3163
GLYCAN_TAXON=Others
RES
1b:a-dgal-HEX-1:5
2s:n-acetyl
3b:b-dgal-HEX-1:5
4b:b-dglc-HEX-1:5
5s:n-acetyl
6b:b-dgal-HEX-1:5
7b:a-dgal-HEX-1:5
LIN
1:1d(2+1)2n
2:1o(3+1)3d
3:1o(6+1)4d
4:4d(2+1)5n
5:4o(4+1)6d
6:6o(3+1)7d
GLYCAN END

GLYCAN START
GLYCANID=60079
GLYCAN_CODE=
GLYCAN_COMPOSITION=(HexNAc)2(Hex)3
GLYCAN_MASS=892.3163
GLYCAN_TAXON=Others
RES
1b:b-dglc-HEX-1:5
2s:n-acetyl
3b:b-dglc-HEX-1:5
4s:n-acetyl
5b:b-dman-HEX-1:5
6b:a-dman-HEX-1:5
7b:a-dman-HEX-1:5
LIN
1:1d(2+1)2n
2:1o(4+1)3d
3:3d(2+1)4n
4:3o(4+1)5d
5:5o(6+1)6d
6:6o(3+1)7d
GLYCAN END

GLYCAN START
GLYCANID=60083
GLYCAN_CODE=
GLYCAN_COMPOSITION=(HexNAc)3(Hex)1(Fuc)1
GLYCAN_MASS=917.34814
GLYCAN_TAXON=Others
RES
1b:a-dgal-HEX-1:5
2s:n-acetyl
3b:b-dgal-HEX-1:5
4b:a-lgal-HEX-1:5|6:d
5b:a-dgal-HEX-1:5
6s:n-acetyl
7b:a-dglc-HEX-1:5
8s:n-acetyl
LIN
1:1d(2+1)2n
2:1o(3+1)3d
3:3o(2+1)4d
4:3o(3+1)5d
5:5d(2+1)6n
6:5o(3+1)7d
7:7d(2+1)8n
GLYCAN END

GLYCAN START
GLYCANID=60084
GLYCAN_CODE=
GLYCAN_COMPOSITION=(HexNAc)3(Hex)1(Fuc)1
GLYCAN_MASS=917.34814
GLYCAN_TAXON=Others
RES
1b:a-dgal-HEX-1:5
2s:n-acetyl
3b:b-dgal-HEX-1:5
4b:b-dglc-HEX-1:5
5s:n-acetyl
6b:a-lgal-HEX-1:5|6:d
7b:b-dgal-HEX-1:5
8s:n-acetyl
LIN
1:1d(2+1)2n
2:1o(3+1)3d
3:1o(6+1)4d
4:4d(2+1)5n
5:4o(3+1)6d
6:4o(4+1)7d
7:7d(2+1)8n
GLYCAN END

GLYCAN START
GLYCANID=60085
GLYCAN_CODE=
GLYCAN_COMPOSITION=(HexNAc)3(Hex)1(Fuc)1
GLYCAN_MASS=917.34827
GLYCAN_TAXON=Others
RES
1b:a-dgal-HEX-1:5
2s:n-acetyl
3b:b-dgal-HEX-1:5
4b:a-lgal-HEX-1:5|6:d
5b:a-dgal-HEX-1:5
6s:n-acetyl
7b:b-dglc-HEX-1:5
8s:n-acetyl
LIN
1:1d(2+1)2n
2:1o(3+1)3d
3:3o(2+1)4d
4:3o(3+1)5d
5:5d(2+1)6n
6:1o(6+1)7d
7:7d(2+1)8n
GLYCAN END

GLYCAN START
GLYCANID=60086
GLYCAN_CODE=
GLYCAN_COMPOSITION=(HexNAc)3(Hex)1(Fuc)1
GLYCAN_MASS=917.34827
GLYCAN_TAXON=Others
RES
1b:a-dgal-HEX-1:5
2s:n-acetyl
3b:b-dgal-HEX-1:5
4b:b-dglc-HEX-1:5
5s:n-acetyl
6b:b-dglc-HEX-1:5
7s:n-acetyl
8b:a-lgal-HEX-1:5|6:d
LIN
1:1d(2+1)2n
2:1o(3+1)3d
3:3o(3+1)4d
4:4d(2+1)5n
5:1o(6+1)6d
6:6d(2+1)7n
7:6o(4+1)8d
GLYCAN END

GLYCAN START
GLYCANID=60087
GLYCAN_CODE=
GLYCAN_COMPOSITION=(HexNAc)3(Hex)1(Fuc)1
GLYCAN_MASS=917.34827
GLYCAN_TAXON=Others
RES
1b:a-dgal-HEX-1:5
2s:n-acetyl
3b:b-dglc-HEX-1:5
4s:n-acetyl
5b:b-dglc-HEX-1:5
6s:n-acetyl
7b:b-dgal-HEX-1:5
8b:a-lgal-HEX-1:5|6:d
LIN
1:1d(2+1)2n
2:1o(3+1)3d
3:3d(2+1)4n
4:1o(6+1)5d
5:5d(2+1)6n
6:5o(4+1)7d
7:7o(2+1)8d
GLYCAN END

GLYCAN START
GLYCANID=60088
GLYCAN_CODE=
GLYCAN_COMPOSITION=(HexNAc)3(Hex)1(Fuc)1
GLYCAN_MASS=917.34827
GLYCAN_TAXON=Others
RES
1b:a-dgal-HEX-1:5
2s:n-acetyl
3b:x-dglc-HEX-1:5
4s:n-acetyl
5b:x-dgal-HEX-1:5
6b:x-lgal-HEX-1:5|6:d
7b:x-dgal-HEX-1:5
8s:n-acetyl
LIN
1:1d(2+1)2n
2:1o(3+1)3d
3:3d(2+1)4n
4:3o(3+1)5d
5:5o(2+1)6d
6:5o(3+1)7d
7:7d(2+1)8n
GLYCAN END

GLYCAN START
GLYCANID=60089
GLYCAN_CODE=
GLYCAN_COMPOSITION=(HexNAc)3(Hex)2
GLYCAN_MASS=933.34314
GLYCAN_TAXON=Others
RES
1b:a-dgal-HEX-1:5
2s:n-acetyl
3b:b-dgal-HEX-1:5
4b:b-dgal-HEX-1:5
5b:b-dgal-HEX-1:5
6s:n-acetyl
7b:b-dgal-HEX-1:5
8s:n-acetyl
LIN
1:1d(2+1)2n
2:1o(3+1)3d
3:3o(4+1)4d
4:4o(3+1)5d
5:5d(2+1)6n
6:5o(4+1)7d
7:7d(2+1)8n
GLYCAN END

GLYCAN START
GLYCANID=60090
GLYCAN_CODE=
GLYCAN_COMPOSITION=(HexNAc)3(Hex)2
GLYCAN_MASS=933.34314
GLYCAN_TAXON=Others
RES
1b:a-dgal-HEX-1:5
2s:n-acetyl
3b:b-dgal-HEX-1:5
4b:b-dglc-HEX-1:5
5s:n-acetyl
6b:b-dgal-HEX-1:5
7b:b-dglc-HEX-1:5
8s:n-acetyl
LIN
1:1d(2+1)2n
2:1o(3+1)3d
3:3o(3+1)4d
4:4d(2+1)5n
5:4o(4+1)6d
6:6o(3+1)7d
7:7d(2+1)8n
GLYCAN END

GLYCAN START
GLYCANID=60091
GLYCAN_CODE=
GLYCAN_COMPOSITION=(HexNAc)3(Hex)2
GLYCAN_MASS=933.34314
GLYCAN_TAXON=Others
RES
1b:x-dgal-HEX-1:5
2s:n-acetyl
3b:b-dgal-HEX-1:5
4b:b-dglc-HEX-1:5
5s:n-acetyl
6b:b-dgal-HEX-1:5
7b:b-dglc-HEX-1:5
8s:n-acetyl
LIN
1:1d(2+1)2n
2:1o(3+1)3d
3:3o(3+1)4d
4:4d(2+1)5n
5:4o(3+1)6d
6:3o(6+1)7d
7:7d(2+1)8n
GLYCAN END

GLYCAN START
GLYCANID=60092
GLYCAN_CODE=
GLYCAN_COMPOSITION=(HexNAc)3(Hex)2
GLYCAN_MASS=933.34326
GLYCAN_TAXON=Others
RES
1b:a-dgal-HEX-1:5
2s:n-acetyl
3b:b-dgal-HEX-1:5
4b:b-dglc-HEX-1:5
5s:n-acetyl
6b:b-dglc-HEX-1:5
7s:n-acetyl
8b:b-dgal-HEX-1:5
LIN
1:1d(2+1)2n
2:1o(3+1)3d
3:3o(6+1)4d
4:4d(2+1)5n
5:1o(6+1)6d
6:6d(2+1)7n
7:6o(4+1)8d
GLYCAN END

GLYCAN START
GLYCANID=60093
GLYCAN_CODE=
GLYCAN_COMPOSITION=(HexNAc)3(Hex)2
GLYCAN_MASS=933.34326
GLYCAN_TAXON=Others
RES
1b:a-dgal-HEX-1:5
2s:n-acetyl
3b:b-dglc-HEX-1:5
4s:n-acetyl
5b:b-dgal-HEX-1:5
6b:b-dglc-HEX-1:5
7b:b-dgal-HEX-1:5
8s:n-acetyl
LIN
1:1d(2+1)2n
2:1o(3+1)3d
3:3d(2+1)4n
4:3o(3+1)5d
5:5o(3+1)6d
6:6o(3|4+1)7d
7:6d(2+1)8n
GLYCAN END

GLYCAN START
GLYCANID=60094
GLYCAN_CODE=
GLYCAN_COMPOSITION=(HexNAc)3(Hex)2
GLYCAN_MASS=933.34326
GLYCAN_TAXON=Others
RES
1b:a-dgal-HEX-1:5
2s:n-acetyl
3b:b-dglc-HEX-1:5
4b:b-dgal-HEX-1:5
5s:n-acetyl
6b:b-dglc-HEX-1:5
7s:n-acetyl
8b:b-dgal-HEX-1:5
LIN
1:1d(2+1)2n
2:1o(3+1)3d
3:3o(3|4+1)4d
4:3d(2+1)5n
5:1o(6+1)6d
6:6d(2+1)7n
7:6o(4+1)8d
GLYCAN END

GLYCAN START
GLYCANID=60095
GLYCAN_CODE=
GLYCAN_COMPOSITION=(HexNAc)3(Hex)2
GLYCAN_MASS=933.34326
GLYCAN_TAXON=Others
RES
1b:x-dgal-HEX-1:5
2s:n-acetyl
3b:b-dgal-HEX-1:5
4b:b-dglc-HEX-1:5
5s:n-acetyl
6b:b-dgal-HEX-1:5
7b:a-dglc-HEX-1:5
8s:n-acetyl
LIN
1:1d(2+1)2n
2:1o(3+1)3d
3:1o(6+1)4d
4:4d(2+1)5n
5:4o(4+1)6d
6:6o(4+1)7d
7:7d(2+1)8n
GLYCAN END

GLYCAN START
GLYCANID=60096
GLYCAN_CODE=
GLYCAN_COMPOSITION=(HexNAc)1(Hex)1(NeuAc)2
GLYCAN_MASS=947.32275
GLYCAN_TAXON=Others
RES
1b:a-dgal-HEX-1:5
2s:n-acetyl
3b:b-dgal-HEX-1:5
4b:a-dgro-dgal-NON-2:6|1:a|2:keto|3:d
5s:n-acetyl
6b:a-dgro-dgal-NON-2:6|1:a|2:keto|3:d
7s:n-acetyl
LIN
1:1d(2+1)2n
2:1o(3+1)3d
3:3o(3+2)4d
4:4d(5+1)5n
5:1o(6+2)6d
6:6d(5+1)7n
GLYCAN END

GLYCAN START
GLYCANID=60097
GLYCAN_CODE=
GLYCAN_COMPOSITION=(HexNAc)1(Hex)1(NeuAc)2
GLYCAN_MASS=947.32275
GLYCAN_TAXON=Others
RES
1b:a-dgal-HEX-1:5
2s:n-acetyl
3b:b-dgal-HEX-1:5
4b:a-dgro-dgal-NON-2:6|1:a|2:keto|3:d
5s:n-acetyl
6b:a-dgro-dgal-NON-2:6|1:a|2:keto|3:d
7s:n-acetyl
LIN
1:1d(2+1)2n
2:1o(3+1)3d
3:3o(3+2)4d
4:4d(5+1)5n
5:3o(6+2)6d
6:6d(5+1)7n
GLYCAN END

GLYCAN START
GLYCANID=60098
GLYCAN_CODE=
GLYCAN_COMPOSITION=(HexNAc)1(Hex)1(NeuAc)1(NeuGc)1
GLYCAN_MASS=963.3176
GLYCAN_TAXON=Others
RES
1b:a-dgal-HEX-1:5
2s:n-acetyl
3b:b-dgal-HEX-1:5
4b:a-dgro-dgal-NON-2:6|1:a|2:keto|3:d
5s:n-acetyl
6b:a-dgro-dgal-NON-2:6|1:a|2:keto|3:d
7s:n-glycolyl
LIN
1:1d(2+1)2n
2:1o(3+1)3d
3:3o(3+2)4d
4:4d(5+1)5n
5:1o(6+2)6d
6:6d(5+1)7n
GLYCAN END

GLYCAN START
GLYCANID=60099
GLYCAN_CODE=
GLYCAN_COMPOSITION=(HexNAc)1(Hex)1(NeuAc)1(NeuGc)1
GLYCAN_MASS=963.3176
GLYCAN_TAXON=Others
RES
1b:a-dgal-HEX-1:5
2s:n-acetyl
3b:b-dgal-HEX-1:5
4b:a-dgro-dgal-NON-2:6|1:a|2:keto|3:d
5s:n-glycolyl
6b:a-dgro-dgal-NON-2:6|1:a|2:keto|3:d
7s:n-acetyl
LIN
1:1d(2+1)2n
2:1o(3+1)3d
3:3o(3+2)4d
4:4d(5+1)5n
5:1o(6+2)6d
6:6d(5+1)7n
GLYCAN END

GLYCAN START
GLYCANID=60100
GLYCAN_CODE=
GLYCAN_COMPOSITION=(HexNAc)1(Hex)1(NeuAc)1(NeuGc)1
GLYCAN_MASS=963.3176
GLYCAN_TAXON=Others
RES
1b:a-dgal-HEX-1:5
2s:n-acetyl
3b:b-dgal-HEX-1:5
4b:a-dgro-dgal-NON-2:6|1:a|2:keto|3:d
5s:n-acetyl
6b:a-dgro-dgal-NON-2:6|1:a|2:keto|3:d
7s:n-glycolyl
LIN
1:1d(2+1)2n
2:1o(3+1)3d
3:1o(6+2)4d
4:4d(5+1)5n
5:4o(8+2)6d
6:6d(5+1)7n
GLYCAN END

GLYCAN START
GLYCANID=60101
GLYCAN_CODE=
GLYCAN_COMPOSITION=(HexNAc)4(Hex)1
GLYCAN_MASS=974.37024
GLYCAN_TAXON=Others
RES
1b:a-dgal-HEX-1:5
2s:n-acetyl
3b:b-dgal-HEX-1:5
4b:b-HEX-1:5
5s:n-acetyl
6b:b-dglc-HEX-1:5
7s:n-acetyl
8b:b-dgal-HEX-1:5
9s:n-acetyl
LIN
1:1d(2+1)2n
2:1o(3+1)3d
3:3o(3|4+1)4d
4:4d(2+1)5n
5:1o(6+1)6d
6:6d(2+1)7n
7:6o(4+1)8d
8:8d(2+1)9n
GLYCAN END

GLYCAN START
GLYCANID=60102
GLYCAN_CODE=
GLYCAN_COMPOSITION=(HexNAc)1(Hex)1(NeuGc)2
GLYCAN_MASS=979.3124
GLYCAN_TAXON=Others
RES
1b:a-dgal-HEX-1:5
2s:n-acetyl
3b:b-dgal-HEX-1:5
4b:a-dgro-dgal-NON-2:6|1:a|2:keto|3:d
5s:n-glycolyl
6b:a-dgro-dgal-NON-2:6|1:a|2:keto|3:d
7s:n-glycolyl
LIN
1:1d(2+1)2n
2:1o(3+1)3d
3:3o(3+2)4d
4:4d(5+1)5n
5:1o(6+2)6d
6:6d(5+1)7n
GLYCAN END

GLYCAN START
GLYCANID=60103
GLYCAN_CODE=
GLYCAN_COMPOSITION=(HexNAc)1(Hex)1(NeuGc)2
GLYCAN_MASS=979.3124
GLYCAN_TAXON=Others
RES
1b:a-dgal-HEX-1:5
2s:n-acetyl
3b:b-dgal-HEX-1:5
4b:a-dgro-dgal-NON-2:6|1:a|2:keto|3:d
5s:n-glycolyl
6b:a-dgro-dgal-NON-2:6|1:a|2:keto|3:d
7s:n-glycolyl
LIN
1:1d(2+1)2n
2:1o(3+1)3d
3:1o(6+2)4d
4:4d(5+1)5n
5:4o(8+2)6d
6:6d(5+1)7n
GLYCAN END

GLYCAN START
GLYCANID=60104
GLYCAN_CODE=
GLYCAN_COMPOSITION=(HexNAc)2(Hex)1(Fuc)1(NeuAc)1
GLYCAN_MASS=1005.36414
GLYCAN_TAXON=Others
RES
1b:a-dgal-HEX-1:5
2s:n-acetyl
3b:b-dglc-HEX-1:5
4s:n-acetyl
5b:b-dgal-HEX-1:5
6b:a-lgal-HEX-1:5|6:d
7b:a-dgro-dgal-NON-2:6|1:a|2:keto|3:d
8s:n-acetyl
LIN
1:1d(2+1)2n
2:1o(3+1)3d
3:3d(2+1)4n
4:3o(4+1)5d
5:5o(2+1)6d
6:1o(6+2)7d
7:7d(5+1)8n
GLYCAN END

GLYCAN START
GLYCANID=60105
GLYCAN_CODE=
GLYCAN_COMPOSITION=(HexNAc)2(Hex)1(Fuc)1(NeuAc)1
GLYCAN_MASS=1005.36414
GLYCAN_TAXON=Others
RES
1b:a-dgal-HEX-1:5
2s:n-acetyl
3b:b-dglc-HEX-1:5
4s:n-acetyl
5b:a-lgal-HEX-1:5|6:d
6b:b-dgal-HEX-1:5
7b:a-dgro-dgal-NON-2:6|1:a|2:keto|3:d
8s:n-acetyl
LIN
1:1d(2+1)2n
2:1o(3+1)3d
3:3d(2+1)4n
4:3o(3+1)5d
5:3o(4+1)6d
6:1o(6+2)7d
7:7d(5+1)8n
GLYCAN END

GLYCAN START
GLYCANID=60107
GLYCAN_CODE=
GLYCAN_COMPOSITION=(HexNAc)2(Hex)1(Fuc)1(NeuAc)1
GLYCAN_MASS=1005.36426
GLYCAN_TAXON=Others
RES
1b:a-dgal-HEX-1:5
2s:n-acetyl
3b:b-dgal-HEX-1:5
4b:a-lgal-HEX-1:5|6:d
5b:b-dglc-HEX-1:5
6s:n-acetyl
7b:a-dgro-dgal-NON-2:6|1:a|2:keto|3:d
8s:n-acetyl
LIN
1:1d(2+1)2n
2:1o(3+1)3d
3:3o(2+1)4d
4:3o(3+1)5d
5:5d(2+1)6n
6:1o(6+2)7d
7:7d(5+1)8n
GLYCAN END

GLYCAN START
GLYCANID=60108
GLYCAN_CODE=
GLYCAN_COMPOSITION=(HexNAc)2(Hex)1(Fuc)1(NeuAc)1
GLYCAN_MASS=1005.36426
GLYCAN_TAXON=Others
RES
1b:a-dgal-HEX-1:5
2s:n-acetyl
3b:b-dglc-HEX-1:5
4s:n-acetyl
5b:a-lgal-HEX-1:5|6:d
6b:b-dgal-HEX-1:5
7b:a-dgro-dgal-NON-2:6|1:a|2:keto|3:d
8s:n-acetyl
LIN
1:1d(2+1)2n
2:1o(3+1)3d
3:3d(2+1)4n
4:3o(3+1)5d
5:3o(4+1)6d
6:6o(3+2)7d
7:7d(5+1)8n
GLYCAN END

GLYCAN START
GLYCANID=60109
GLYCAN_CODE=
GLYCAN_COMPOSITION=(HexNAc)2(Hex)1(Fuc)1(NeuGc)1
GLYCAN_MASS=1021.359
GLYCAN_TAXON=Others
RES
1b:a-dgal-HEX-1:5
2s:n-acetyl
3b:b-dgal-HEX-1:5
4b:a-lgal-HEX-1:5|6:d
5b:a-dgal-HEX-1:5
6s:n-acetyl
7b:a-dgro-dgal-NON-2:6|1:a|2:keto|3:d
8s:n-glycolyl
LIN
1:1d(2+1)2n
2:1o(3+1)3d
3:3o(2+1)4d
4:3o(3+1)5d
5:5d(2+1)6n
6:1o(6+2)7d
7:7d(5+1)8n
GLYCAN END

GLYCAN START
GLYCANID=60110
GLYCAN_CODE=
GLYCAN_COMPOSITION=(HexNAc)2(Hex)1(Fuc)1(NeuGc)1
GLYCAN_MASS=1021.359
GLYCAN_TAXON=Others
RES
1b:a-dgal-HEX-1:5
2s:n-acetyl
3b:b-dglc-HEX-1:5
4s:n-acetyl
5b:b-dgal-HEX-1:5
6b:a-lgal-HEX-1:5|6:d
7b:a-dgro-dgal-NON-2:6|1:a|2:keto|3:d
8s:n-glycolyl
LIN
1:1d(2+1)2n
2:1o(3+1)3d
3:3d(2+1)4n
4:3o(4+1)5d
5:5o(2+1)6d
6:1o(6+2)7d
7:7d(5+1)8n
GLYCAN END

GLYCAN START
GLYCANID=60111
GLYCAN_CODE=
GLYCAN_COMPOSITION=(HexNAc)2(Hex)2(NeuAc)1
GLYCAN_MASS=1021.35913
GLYCAN_TAXON=Others
RES
1b:a-dgal-HEX-1:5
2s:n-acetyl
3b:b-dgal-HEX-1:5
4b:b-dglc-HEX-1:5
5s:n-acetyl
6b:b-dgal-HEX-1:5
7b:a-dgro-dgal-NON-2:6|1:a|2:keto|3:d
8s:n-acetyl
LIN
1:1d(2+1)2n
2:1o(3+1)3d
3:3o(3+1)4d
4:4d(2+1)5n
5:4o(4+1)6d
6:6o(6+2)7d
7:7d(5+1)8n
GLYCAN END

GLYCAN START
GLYCANID=60112
GLYCAN_CODE=
GLYCAN_COMPOSITION=(HexNAc)2(Hex)2(NeuAc)1
GLYCAN_MASS=1021.3592
GLYCAN_TAXON=Others
RES
1b:x-dgal-HEX-x:x
2b:b-dglc-HEX-1:5
3s:n-acetyl
4b:b-dgal-HEX-1:5
5b:a-dgro-dgal-NON-2:6|1:a|2:keto|3:d
6s:n-acetyl
7b:b-dgal-HEX-1:5
8s:n-acetyl
LIN
1:1o(3+1)2d
2:2d(2+1)3n
3:2o(4+1)4d
4:4o(3+2)5d
5:5d(5+1)6n
6:4o(4+1)7d
7:7d(2+1)8n
GLYCAN END

GLYCAN START
GLYCANID=60113
GLYCAN_CODE=
GLYCAN_COMPOSITION=(HexNAc)2(Hex)2(NeuAc)1
GLYCAN_MASS=1021.35925
GLYCAN_TAXON=Others
RES
1b:a-dgal-HEX-1:5
2s:n-acetyl
3b:b-dgal-HEX-1:5
4b:b-dgal-HEX-1:5
5b:b-dgal-HEX-1:5
6s:n-acetyl
7b:a-dgro-dgal-NON-2:6|1:a|2:keto|3:d
8s:n-acetyl
LIN
1:1d(2+1)2n
2:1o(3+1)3d
3:3o(4+1)4d
4:4o(3+1)5d
5:5d(2+1)6n
6:1o(6+2)7d
7:7d(5+1)8n
GLYCAN END

GLYCAN START
GLYCANID=60114
GLYCAN_CODE=
GLYCAN_COMPOSITION=(HexNAc)2(Hex)2(NeuAc)1
GLYCAN_MASS=1021.35925
GLYCAN_TAXON=Others
RES
1b:a-dgal-HEX-1:5
2s:n-acetyl
3b:b-dgal-HEX-1:5
4b:b-dglc-HEX-1:5
5s:n-acetyl
6b:b-dgal-HEX-1:5
7b:a-dgro-dgal-NON-2:6|1:a|2:keto|3:d
8s:n-acetyl
LIN
1:1d(2+1)2n
2:1o(3+1)3d
3:3o(3+1)4d
4:4d(2+1)5n
5:4o(4+1)6d
6:1o(6+2)7d
7:7d(5+1)8n
GLYCAN END

GLYCAN START
GLYCANID=60115
GLYCAN_CODE=
GLYCAN_COMPOSITION=(HexNAc)2(Hex)2(NeuAc)1
GLYCAN_MASS=1021.35925
GLYCAN_TAXON=Others
RES
1b:a-dgal-HEX-1:5
2s:n-acetyl
3b:b-dgal-HEX-1:5
4b:a-dgro-dgal-NON-2:6|1:a|2:keto|3:d
5s:n-acetyl
6b:b-dglc-HEX-1:5
7s:n-acetyl
8b:b-dgal-HEX-1:5
LIN
1:1d(2+1)2n
2:1o(3+1)3d
3:3o(3+2)4d
4:4d(5+1)5n
5:1o(6+1)6d
6:6d(2+1)7n
7:6o(4+1)8d
GLYCAN END

GLYCAN START
GLYCANID=60116
GLYCAN_CODE=
GLYCAN_COMPOSITION=(HexNAc)2(Hex)2(NeuAc)1
GLYCAN_MASS=1021.35925
GLYCAN_TAXON=Others
RES
1b:a-dgal-HEX-1:5
2s:n-acetyl
3b:b-dgal-HEX-1:5
4b:b-dglc-HEX-1:5
5s:n-acetyl
6b:b-dgal-HEX-1:5
7b:a-dgro-dgal-NON-2:6|1:a|2:keto|3:d
8s:n-acetyl
LIN
1:1d(2+1)2n
2:1o(3+1)3d
3:1o(6+1)4d
4:4d(2+1)5n
5:4o(4+1)6d
6:6o(3+2)7d
7:7d(5+1)8n
GLYCAN END

GLYCAN START
GLYCANID=60117
GLYCAN_CODE=
GLYCAN_COMPOSITION=(HexNAc)2(Hex)2(Fuc)2
GLYCAN_MASS=1022.37854
GLYCAN_TAXON=Others
RES
1b:a-dgal-HEX-1:5
2s:n-acetyl
3b:b-dgal-HEX-1:5
4b:b-dglc-HEX-1:5
5s:n-acetyl
6b:b-dgal-HEX-1:5
7b:a-lgal-HEX-1:5|6:d
8b:a-lgal-HEX-1:5|6:d
LIN
1:1d(2+1)2n
2:1o(3+1)3d
3:3o(3+1)4d
4:4d(2+1)5n
5:4o(3+1)6d
6:6o(2+1)7d
7:4o(4+1)8d
GLYCAN END

GLYCAN START
GLYCANID=60118
GLYCAN_CODE=
GLYCAN_COMPOSITION=(HexNAc)2(Hex)2(Fuc)2
GLYCAN_MASS=1022.37854
GLYCAN_TAXON=Others
RES
1b:b-dglc-HEX-1:5
2s:n-acetyl
3b:a-lgal-HEX-1:5|6:d
4b:b-dgal-HEX-1:5
5b:b-dglc-HEX-1:5
6s:n-acetyl
7b:b-dgal-HEX-1:5
8b:a-lgal-HEX-1:5|6:d
LIN
1:1d(2+1)2n
2:1o(3+1)3d
3:1o(4+1)4d
4:4o(3+1)5d
5:5d(2+1)6n
6:5o(3+1)7d
7:5o(4+1)8d
GLYCAN END

GLYCAN START
GLYCANID=60119
GLYCAN_CODE=
GLYCAN_COMPOSITION=(HexNAc)2(Hex)2(Fuc)2
GLYCAN_MASS=1022.37854
GLYCAN_TAXON=Others
RES
1b:b-dglc-HEX-1:5
2s:n-acetyl
3b:a-lgal-HEX-1:5|6:d
4b:b-dglc-HEX-1:5
5s:n-acetyl
6b:b-dman-HEX-1:5
7b:a-dman-HEX-1:5
8b:a-lgal-HEX-1:5|6:d
LIN
1:1d(2+1)2n
2:1o(3+1)3d
3:1o(4+1)4d
4:4d(2+1)5n
5:4o(4+1)6d
6:6o(-1+1)7d
7:1o(6+1)8d
GLYCAN END

GLYCAN START
GLYCANID=60121
GLYCAN_CODE=
GLYCAN_COMPOSITION=(HexNAc)2(Hex)2(Fuc)2
GLYCAN_MASS=1022.3786
GLYCAN_TAXON=Others
RES
1b:a-dgal-HEX-1:5
2b:b-dglc-HEX-1:5
3s:n-acetyl
4b:b-dgal-HEX-1:5
5b:a-lgal-HEX-1:5|6:d
6b:a-dgal-HEX-1:5
7s:n-acetyl
8b:a-lgal-HEX-1:5|6:d
LIN
1:1o(3+1)2d
2:2d(2+1)3n
3:2o(3+1)4d
4:4o(2+1)5d
5:4o(3+1)6d
6:6d(2+1)7n
7:2o(4+1)8d
GLYCAN END

GLYCAN START
GLYCANID=60122
GLYCAN_CODE=
GLYCAN_COMPOSITION=(HexNAc)2(Hex)2(Fuc)2
GLYCAN_MASS=1022.37866
GLYCAN_TAXON=Others
RES
1b:a-dgal-HEX-1:5
2s:n-acetyl
3b:b-dgal-HEX-1:5
4b:a-lgal-HEX-1:5|6:d
5b:b-dgal-HEX-1:5
6b:a-lgal-HEX-1:5|6:d
7b:b-dglc-HEX-1:5
8s:n-acetyl
LIN
1:1d(2+1)2n
2:1o(3+1)3d
3:3o(2+1)4d
4:3o(3+1)5d
5:5o(2+1)6d
6:1o(6+1)7d
7:7d(2+1)8n
GLYCAN END

GLYCAN START
GLYCANID=60123
GLYCAN_CODE=
GLYCAN_COMPOSITION=(HexNAc)2(Hex)2(Fuc)2
GLYCAN_MASS=1022.37866
GLYCAN_TAXON=Others
RES
1b:a-dgal-HEX-1:5
2s:n-acetyl
3b:b-dgal-HEX-1:5
4b:a-lgal-HEX-1:5|6:d
5b:b-dglc-HEX-1:5
6s:n-acetyl
7b:a-lgal-HEX-1:5|6:d
8b:b-dgal-HEX-1:5
LIN
1:1d(2+1)2n
2:1o(3+1)3d
3:3o(2+1)4d
4:1o(6+1)5d
5:5d(2+1)6n
6:5o(3+1)7d
7:5o(4+1)8d
GLYCAN END

GLYCAN START
GLYCANID=60124
GLYCAN_CODE=
GLYCAN_COMPOSITION=(HexNAc)2(Hex)2(Fuc)2
GLYCAN_MASS=1022.37866
GLYCAN_TAXON=Others
RES
1b:a-dgal-HEX-1:5
2s:n-acetyl
3b:b-dgal-HEX-1:5
4b:a-lgal-HEX-1:5|6:d
5b:b-dglc-HEX-1:5
6s:n-acetyl
7b:b-dgal-HEX-1:5
8b:a-lgal-HEX-1:5|6:d
LIN
1:1d(2+1)2n
2:1o(3+1)3d
3:3o(2+1)4d
4:1o(6+1)5d
5:5d(2+1)6n
6:5o(4+1)7d
7:7o(2+1)8d
GLYCAN END

GLYCAN START
GLYCANID=60125
GLYCAN_CODE=
GLYCAN_COMPOSITION=(HexNAc)2(Hex)2(Fuc)2
GLYCAN_MASS=1022.37866
GLYCAN_TAXON=Others
RES
1b:a-dgal-HEX-1:5
2s:n-acetyl
3b:b-dgal-HEX-1:5
4b:b-dglc-HEX-1:5
5s:n-acetyl
6b:b-dgal-HEX-1:5
7b:a-lgal-HEX-1:5|6:d
8b:a-lgal-HEX-1:5|6:d
LIN
1:1d(2+1)2n
2:1o(3+1)3d
3:1o(6+1)4d
4:4d(2+1)5n
5:4o(3+1)6d
6:6o(2+1)7d
7:4o(4+1)8d
GLYCAN END

GLYCAN START
GLYCANID=60129
GLYCAN_CODE=
GLYCAN_COMPOSITION=(HexNAc)2(Hex)3(Fuc)1
GLYCAN_MASS=1038.3735
GLYCAN_TAXON=Others
RES
1b:a-dgal-HEX-1:5
2s:n-acetyl
3b:b-dgal-HEX-1:5
4b:a-lgal-HEX-1:5|6:d
5b:b-dglc-HEX-1:5
6s:n-acetyl
7b:b-dglc-HEX-1:5
8b:a-dman-HEX-1:5
LIN
1:1d(2+1)2n
2:1o(3+1)3d
3:3o(2+1)4d
4:3o(4+1)5d
5:5d(2+1)6n
6:5o(4+1)7d
7:7o(6+1)8d
GLYCAN END

GLYCAN START
GLYCANID=60130
GLYCAN_CODE=
GLYCAN_COMPOSITION=(HexNAc)2(Hex)3(Fuc)1
GLYCAN_MASS=1038.3735
GLYCAN_TAXON=Others
RES
1b:x-dgal-HEX-1:5
2s:n-acetyl
3b:b-dgal-HEX-1:5
4b:b-dglc-HEX-1:5
5s:n-acetyl
6b:b-dgal-HEX-1:5
7b:a-lgal-HEX-1:5|6:d
8b:a-dgal-HEX-1:5
LIN
1:1d(2+1)2n
2:1o(3+1)3d
3:3o(3+1)4d
4:4d(2+1)5n
5:4o(3+1)6d
6:6o(2+1)7d
7:6o(3+1)8d
GLYCAN END

GLYCAN START
GLYCANID=60131
GLYCAN_CODE=
GLYCAN_COMPOSITION=(HexNAc)2(Hex)3(Fuc)1
GLYCAN_MASS=1038.3737
GLYCAN_TAXON=Others
RES
1b:a-dgal-HEX-1:5
2s:n-acetyl
3b:b-dgal-HEX-1:5
4b:b-dglc-HEX-1:5
5s:n-acetyl
6b:b-dgal-HEX-1:5
7b:a-lgal-HEX-1:5|6:d
8b:a-dgal-HEX-1:5
LIN
1:1d(2+1)2n
2:1o(3+1)3d
3:1o(6+1)4d
4:4d(2+1)5n
5:4o(4+1)6d
6:6o(2+1)7d
7:6o(3+1)8d
GLYCAN END

GLYCAN START
GLYCANID=60132
GLYCAN_CODE=
GLYCAN_COMPOSITION=(HexNAc)2(Hex)3(Fuc)1
GLYCAN_MASS=1038.3737
GLYCAN_TAXON=Others
RES
1b:x-dglc-HEX-1:5
2b:b-dgal-HEX-1:5
3b:b-dglc-HEX-1:5
4s:n-acetyl
5b:b-dgal-HEX-1:5
6b:a-lgal-HEX-1:5|6:d
7b:a-dgal-HEX-1:5
8s:n-acetyl
LIN
1:1o(4+1)2d
2:2o(3+1)3d
3:3d(2+1)4n
4:3o(3+1)5d
5:5o(2+1)6d
6:5o(3+1)7d
7:7d(2+1)8n
GLYCAN END

GLYCAN START
GLYCANID=60133
GLYCAN_CODE=
GLYCAN_COMPOSITION=(HexNAc)2(Hex)3(Fuc)1
GLYCAN_MASS=1038.3737
GLYCAN_TAXON=Others
RES
1b:x-dglc-HEX-1:5
2s:n-acetyl
3b:b-dglc-HEX-1:5
4s:n-acetyl
5b:b-dman-HEX-1:5
6b:a-dman-HEX-1:5
7b:a-dman-HEX-1:5
8b:a-lgal-HEX-1:5|6:d
LIN
1:1d(2+1)2n
2:1o(4+1)3d
3:3d(2+1)4n
4:3o(4+1)5d
5:5o(3+1)6d
6:6o(2+1)7d
7:1o(6+1)8d
GLYCAN END

GLYCAN START
GLYCANID=60134
GLYCAN_CODE=
GLYCAN_COMPOSITION=(HexNAc)2(Hex)3(Fuc)1
GLYCAN_MASS=1038.3737
GLYCAN_TAXON=Others
RES
1b:b-dgal-HEX-1:5
2b:b-dglc-HEX-1:5
3s:n-acetyl
4b:b-dgal-HEX-1:5
5b:b-dglc-HEX-1:5
6s:n-acetyl
7b:a-lgal-HEX-1:5|6:d
8b:b-dgal-HEX-1:5
LIN
1:1o(3+1)2d
2:2d(2+1)3n
3:2o(4+1)4d
4:4o(3+1)5d
5:5d(2+1)6n
6:5o(3+1)7d
7:5o(4+1)8d
GLYCAN END

GLYCAN START
GLYCANID=60135
GLYCAN_CODE=
GLYCAN_COMPOSITION=(HexNAc)2(Hex)3(Fuc)1
GLYCAN_MASS=1038.3737
GLYCAN_TAXON=Others
RES
1b:b-dglc-HEX-1:5
2b:b-dgal-HEX-1:5
3b:b-dglc-HEX-1:5
4s:n-acetyl
5b:b-dgal-HEX-1:5
6b:a-dgal-HEX-1:5
7s:n-acetyl
8b:a-lgal-HEX-1:5|6:d
LIN
1:1o(4+1)2d
2:2o(3+1)3d
3:3d(2+1)4n
4:3o(3+1)5d
5:5o(3+1)6d
6:6d(2+1)7n
7:3o(4+1)8d
GLYCAN END

GLYCAN START
GLYCANID=60136
GLYCAN_CODE=
GLYCAN_COMPOSITION=(HexNAc)2(Hex)3(Fuc)1
GLYCAN_MASS=1038.3737
GLYCAN_TAXON=Others
RES
1b:x-dglc-HEX-1:5
2s:n-acetyl
3b:b-dman-HEX-1:5
4b:a-dman-HEX-1:5
5b:b-dglc-HEX-1:5
6s:n-acetyl
7b:a-lgal-HEX-1:5|6:d
8b:b-dgal-HEX-1:5
LIN
1:1d(2+1)2n
2:1o(4+1)3d
3:3o(3+1)4d
4:4o(4+1)5d
5:5d(2+1)6n
6:5o(3+1)7d
7:5o(4+1)8d
GLYCAN END

GLYCAN START
GLYCANID=60137
GLYCAN_CODE=
GLYCAN_COMPOSITION=(HexNAc)3(Hex)1(NeuAc)1
GLYCAN_MASS=1062.3862
GLYCAN_TAXON=Others
RES
1b:a-dgal-HEX-1:5
2s:n-acetyl
3b:b-dglc-HEX-1:5
4s:n-acetyl
5b:b-dglc-HEX-1:5
6s:n-acetyl
7b:b-dgal-HEX-1:5
8b:a-dgro-dgal-NON-2:6|1:a|2:keto|3:d
9s:n-acetyl
LIN
1:1d(2+1)2n
2:1o(3+1)3d
3:3d(2+1)4n
4:1o(6+1)5d
5:5d(2+1)6n
6:5o(4+1)7d
7:7o(3+2)8d
8:8d(5+1)9n
GLYCAN END

GLYCAN START
GLYCANID=60138
GLYCAN_CODE=
GLYCAN_COMPOSITION=(HexNAc)3(Hex)1(NeuAc)1
GLYCAN_MASS=1062.3862
GLYCAN_TAXON=Others
RES
1b:a-dgal-HEX-1:5
2s:n-acetyl
3b:x-dgal-HEX-1:5
4b:x-dgal-HEX-1:5
5s:n-acetyl
6b:x-dgro-dgal-NON-2:6|1:a|2:keto|3:d
7s:n-acetyl
8b:x-dglc-HEX-1:5
9s:n-acetyl
LIN
1:1d(2+1)2n
2:1o(3+1)3d
3:3o(-1+1)4d
4:4d(2+1)5n
5:3o(-1+2)6d
6:6d(5+1)7n
7:1o(6+1)8d
8:8d(2+1)9n
GLYCAN END

GLYCAN START
GLYCANID=60139
GLYCAN_CODE=
GLYCAN_COMPOSITION=(HexNAc)3(Hex)1(NeuAc)1
GLYCAN_MASS=1062.3862
GLYCAN_TAXON=Others
RES
1b:a-dgal-HEX-1:5
2s:n-acetyl
3b:b-dglc-HEX-1:5
4s:n-acetyl
5b:b-dgal-HEX-1:5
6b:b-dglc-HEX-1:5
7s:n-acetyl
8b:a-dgro-dgal-NON-2:6|1:a|2:keto|3:d
9s:n-acetyl
LIN
1:1d(2+1)2n
2:1o(3+1)3d
3:3d(2+1)4n
4:3o(4+1)5d
5:5o(3+1)6d
6:6d(2+1)7n
7:1o(6+2)8d
8:8d(5+1)9n
GLYCAN END

GLYCAN START
GLYCANID=60140
GLYCAN_CODE=
GLYCAN_COMPOSITION=(HexNAc)3(Hex)1(NeuAc)1
GLYCAN_MASS=1062.3862
GLYCAN_TAXON=Others
RES
1b:a-dgal-HEX-1:5
2s:n-acetyl
3b:b-dglc-HEX-1:5
4s:n-acetyl
5b:b-dgal-HEX-1:5
6b:a-dgro-dgal-NON-2:6|1:a|2:keto|3:d
7s:n-acetyl
8b:b-dgal-HEX-1:5
9s:n-acetyl
LIN
1:1d(2+1)2n
2:1o(3+1)3d
3:3d(2+1)4n
4:3o(4+1)5d
5:5o(3+2)6d
6:6d(5+1)7n
7:5o(4+1)8d
8:8d(2+1)9n
GLYCAN END

GLYCAN START
GLYCANID=60142
GLYCAN_CODE=
GLYCAN_COMPOSITION=(HexNAc)3(Hex)1(Fuc)2
GLYCAN_MASS=1063.4056
GLYCAN_TAXON=Others
RES
1b:a-dgal-HEX-1:5
2s:n-acetyl
3b:b-dgal-HEX-1:5
4b:b-dglc-HEX-1:5
5s:n-acetyl
6b:a-lgal-HEX-1:5|6:d
7b:b-dglc-HEX-1:5
8s:n-acetyl
9b:a-lgal-HEX-1:5|6:d
LIN
1:1d(2+1)2n
2:1o(3+1)3d
3:3o(3+1)4d
4:4d(2+1)5n
5:4o(4+1)6d
6:1o(6+1)7d
7:7d(2+1)8n
8:7o(4+1)9d
GLYCAN END

GLYCAN START
GLYCANID=60143
GLYCAN_CODE=
GLYCAN_COMPOSITION=(HexNAc)3(Hex)1(Fuc)2
GLYCAN_MASS=1063.4056
GLYCAN_TAXON=Others
RES
1b:a-dgal-HEX-1:5
2s:n-acetyl
3b:b-dglc-HEX-1:5
4s:n-acetyl
5b:b-dglc-HEX-1:5
6s:n-acetyl
7b:a-lgal-HEX-1:5|6:d
8b:b-dgal-HEX-1:5
9b:a-lgal-HEX-1:5|6:d
LIN
1:1d(2+1)2n
2:1o(3+1)3d
3:3d(2+1)4n
4:1o(6+1)5d
5:5d(2+1)6n
6:5o(3+1)7d
7:5o(4+1)8d
8:8o(2+1)9d
GLYCAN END

GLYCAN START
GLYCANID=60144
GLYCAN_CODE=
GLYCAN_COMPOSITION=(HexNAc)3(Hex)1(Fuc)2
GLYCAN_MASS=1063.4056
GLYCAN_TAXON=Others
RES
1b:x-dgal-HEX-1:5
2s:n-acetyl
3b:x-dglc-HEX-1:5
4s:n-acetyl
5b:x-lgal-HEX-1:5|6:d
6b:x-dglc-HEX-1:5
7s:n-acetyl
8b:x-dgal-HEX-1:5
9b:x-lgal-HEX-1:5|6:d
LIN
1:1d(2+1)2n
2:1o(-1+1)3d
3:3d(2+1)4n
4:3o(-1+1)5d
5:3o(-1+1)6d
6:6d(2+1)7n
7:1o(-1+1)8d
8:8o(-1+1)9d
GLYCAN END

GLYCAN START
GLYCANID=60145
GLYCAN_CODE=
GLYCAN_COMPOSITION=(HexNAc)3(Hex)2(Fuc)1
GLYCAN_MASS=1079.4006
GLYCAN_TAXON=Others
RES
1b:a-dgal-HEX-1:5
2s:n-acetyl
3b:b-dgal-HEX-1:5
4b:b-dglc-HEX-1:5
5s:n-acetyl
6b:a-lgal-HEX-1:5|6:d
7b:b-dgal-HEX-1:5
8b:b-dglc-HEX-1:5
9s:n-acetyl
LIN
1:1d(2+1)2n
2:1o(3+1)3d
3:3o(3+1)4d
4:4d(2+1)5n
5:4o(3+1)6d
6:4o(4+1)7d
7:3o(6+1)8d
8:8d(2+1)9n
GLYCAN END

GLYCAN START
GLYCANID=60146
GLYCAN_CODE=
GLYCAN_COMPOSITION=(HexNAc)3(Hex)2(Fuc)1
GLYCAN_MASS=1079.4006
GLYCAN_TAXON=Others
RES
1b:a-dgal-HEX-1:5
2s:n-acetyl
3b:b-dgal-HEX-1:5
4b:b-dglc-HEX-1:5
5s:n-acetyl
6b:b-dgal-HEX-1:5
7b:a-lgal-HEX-1:5|6:d
8b:a-dgal-HEX-1:5
9s:n-acetyl
LIN
1:1d(2+1)2n
2:1o(3+1)3d
3:1o(6+1)4d
4:4d(2+1)5n
5:4o(4+1)6d
6:6o(2+1)7d
7:6o(3+1)8d
8:8d(2+1)9n
GLYCAN END

GLYCAN START
GLYCANID=60147
GLYCAN_CODE=
GLYCAN_COMPOSITION=(HexNAc)3(Hex)2(Fuc)1
GLYCAN_MASS=1079.4006
GLYCAN_TAXON=Others
RES
1b:a-dgal-HEX-1:5
2s:n-acetyl
3b:b-dgal-HEX-1:5
4b:a-lgal-HEX-1:5|6:d
5b:a-dgal-HEX-1:5
6s:n-acetyl
7b:b-dglc-HEX-1:5
8s:n-acetyl
9b:b-dgal-HEX-1:5
LIN
1:1d(2+1)2n
2:1o(3+1)3d
3:3o(2+1)4d
4:3o(3+1)5d
5:5d(2+1)6n
6:1o(6+1)7d
7:7d(2+1)8n
8:7o(4+1)9d
GLYCAN END

GLYCAN START
GLYCANID=60148
GLYCAN_CODE=
GLYCAN_COMPOSITION=(HexNAc)3(Hex)2(Fuc)1
GLYCAN_MASS=1079.4006
GLYCAN_TAXON=Others
RES
1b:a-dgal-HEX-1:5
2s:n-acetyl
3b:b-dgal-HEX-1:5
4b:b-dglc-HEX-1:5
5s:n-acetyl
6b:a-lgal-HEX-1:5|6:d
7b:b-dglc-HEX-1:5
8s:n-acetyl
9b:b-dgal-HEX-1:5
LIN
1:1d(2+1)2n
2:1o(3+1)3d
3:3o(3+1)4d
4:4d(2+1)5n
5:4o(4+1)6d
6:1o(6+1)7d
7:7d(2+1)8n
8:7o(4+1)9d
GLYCAN END

GLYCAN START
GLYCANID=60149
GLYCAN_CODE=
GLYCAN_COMPOSITION=(HexNAc)3(Hex)2(Fuc)1
GLYCAN_MASS=1079.4006
GLYCAN_TAXON=Others
RES
1b:a-dgal-HEX-1:5
2s:n-acetyl
3b:b-dgal-HEX-1:5
4b:b-dglc-HEX-1:5
5s:n-acetyl
6b:b-dglc-HEX-1:5
7s:n-acetyl
8b:b-dgal-HEX-1:5
9b:a-lgal-HEX-1:5|6:d
LIN
1:1d(2+1)2n
2:1o(3+1)3d
3:3o(3+1)4d
4:4d(2+1)5n
5:1o(6+1)6d
6:6d(2+1)7n
7:6o(4+1)8d
8:8o(2+1)9d
GLYCAN END

GLYCAN START
GLYCANID=60150
GLYCAN_CODE=
GLYCAN_COMPOSITION=(HexNAc)3(Hex)2(Fuc)1
GLYCAN_MASS=1079.4006
GLYCAN_TAXON=Others
RES
1b:a-dgal-HEX-1:5
2s:n-acetyl
3b:b-dglc-HEX-1:5
4s:n-acetyl
5b:b-dgal-HEX-1:5
6b:b-dglc-HEX-1:5
7s:n-acetyl
8b:a-lgal-HEX-1:5|6:d
9b:b-dgal-HEX-1:5
LIN
1:1d(2+1)2n
2:1o(3+1)3d
3:3d(2+1)4n
4:3o(3+1)5d
5:1o(6+1)6d
6:6d(2+1)7n
7:6o(3+1)8d
8:6o(4+1)9d
GLYCAN END

GLYCAN START
GLYCANID=60152
GLYCAN_CODE=
GLYCAN_COMPOSITION=(HexNAc)3(Hex)2(Fuc)1
GLYCAN_MASS=1079.4006
GLYCAN_TAXON=Others
RES
1b:a-dgal-HEX-1:5
2s:n-acetyl
3b:b-dglc-HEX-1:5
4s:n-acetyl
5b:b-dgal-HEX-1:5
6b:a-lgal-HEX-1:5|6:d
7b:b-dglc-HEX-1:5
8s:n-acetyl
9b:b-dgal-HEX-1:5
LIN
1:1d(2+1)2n
2:1o(3+1)3d
3:3d(2+1)4n
4:3o(3+1)5d
5:5o(2+1)6d
6:1o(6+1)7d
7:7d(2+1)8n
8:7o(4+1)9d
GLYCAN END

GLYCAN START
GLYCANID=60154
GLYCAN_CODE=
GLYCAN_COMPOSITION=(HexNAc)3(Hex)2(Fuc)1
GLYCAN_MASS=1079.4006
GLYCAN_TAXON=Others
RES
1b:b-dglc-HEX-1:5
2s:n-acetyl
3b:b-dglc-HEX-1:5
4s:n-acetyl
5b:b-dman-HEX-1:5
6b:a-dman-HEX-1:5
7b:b-dglc-HEX-1:5
8s:n-acetyl
9b:a-lgal-HEX-1:5|6:d
LIN
1:1d(2+1)2n
2:1o(4+1)3d
3:3d(2+1)4n
4:3o(4+1)5d
5:5o(6+1)6d
6:6o(2+1)7d
7:7d(2+1)8n
8:1o(6+1)9d
GLYCAN END

GLYCAN START
GLYCANID=60155
GLYCAN_CODE=
GLYCAN_COMPOSITION=(HexNAc)3(Hex)2(Fuc)1
GLYCAN_MASS=1079.4006
GLYCAN_TAXON=Others
RES
1b:a-dgal-HEX-1:5
2s:n-acetyl
3b:x-dgal-HEX-1:5
4b:x-dglc-HEX-1:5
5b:x-dgal-HEX-1:5
6b:x-lgal-HEX-1:5|6:d
7b:x-dgal-HEX-1:5
8s:n-acetyl
9s:n-acetyl
LIN
1:1d(2+1)2n
2:1o(3+1)3d
3:3o(-1+1)4d
4:4o(-1+1)5d
5:5o(2+1)6d
6:5o(3+1)7d
7:7d(2+1)8n
8:4d(2+1)9n
GLYCAN END

GLYCAN START
GLYCANID=60156
GLYCAN_CODE=
GLYCAN_COMPOSITION=(HexNAc)3(Hex)2(Fuc)1
GLYCAN_MASS=1079.4006
GLYCAN_TAXON=Others
RES
1b:a-dgal-HEX-1:5
2s:n-acetyl
3b:b-dgal-HEX-1:5
4b:a-lgal-HEX-1:5|6:d
5b:b-dglc-HEX-1:5
6s:n-acetyl
7b:b-dgal-HEX-1:5
8b:a-dglc-HEX-1:5
9s:n-acetyl
LIN
1:1d(2+1)2n
2:1o(3+1)3d
3:3o(2+1)4d
4:1o(6+1)5d
5:5d(2+1)6n
6:5o(4+1)7d
7:7o(4+1)8d
8:8d(2+1)9n
GLYCAN END

GLYCAN START
GLYCANID=60157
GLYCAN_CODE=
GLYCAN_COMPOSITION=(HexNAc)3(Hex)3
GLYCAN_MASS=1095.3956
GLYCAN_TAXON=Others
RES
1b:a-dgal-HEX-1:5
2s:n-acetyl
3b:b-dgal-HEX-1:5
4b:b-dglc-HEX-1:5
5s:n-acetyl
6b:b-dgal-HEX-1:5
7b:b-dglc-HEX-1:5
8s:n-acetyl
9b:b-dgal-HEX-1:5
LIN
1:1d(2+1)2n
2:1o(3+1)3d
3:3o(3+1)4d
4:4d(2+1)5n
5:4o(3+1)6d
6:3o(6+1)7d
7:7d(2+1)8n
8:7o(4+1)9d
GLYCAN END

GLYCAN START
GLYCANID=60158
GLYCAN_CODE=
GLYCAN_COMPOSITION=(HexNAc)3(Hex)3
GLYCAN_MASS=1095.3956
GLYCAN_TAXON=Others
RES
1b:a-dgal-HEX-1:5
2s:n-acetyl
3b:b-dgal-HEX-1:5
4b:b-dglc-HEX-1:5
5s:n-acetyl
6b:b-dgal-HEX-1:5
7b:b-dglc-HEX-1:5
8s:n-acetyl
9b:b-dgal-HEX-1:5
LIN
1:1d(2+1)2n
2:1o(3+1)3d
3:3o(3+1)4d
4:4d(2+1)5n
5:4o(4+1)6d
6:6o(3+1)7d
7:7d(2+1)8n
8:7o(4+1)9d
GLYCAN END

GLYCAN START
GLYCANID=60159
GLYCAN_CODE=
GLYCAN_COMPOSITION=(HexNAc)3(Hex)3
GLYCAN_MASS=1095.3956
GLYCAN_TAXON=Others
RES
1b:a-dgal-HEX-1:5
2s:n-acetyl
3b:b-dgal-HEX-1:5
4b:b-dglc-HEX-1:5
5s:n-acetyl
6b:b-dgal-HEX-1:5
7b:b-dglc-HEX-1:5
8s:n-acetyl
9b:b-dgal-HEX-1:5
LIN
1:1d(2+1)2n
2:1o(3+1)3d
3:3o(6+1)4d
4:4d(2+1)5n
5:4o(4+1)6d
6:1o(6+1)7d
7:7d(2+1)8n
8:7o(4+1)9d
GLYCAN END

GLYCAN START
GLYCANID=60160
GLYCAN_CODE=
GLYCAN_COMPOSITION=(HexNAc)3(Hex)3
GLYCAN_MASS=1095.3956
GLYCAN_TAXON=Others
RES
1b:a-dgal-HEX-1:5
2s:n-acetyl
3b:b-dgal-HEX-1:5
4b:b-dglc-HEX-1:5
5s:n-acetyl
6b:b-dgal-HEX-1:5
7b:b-dglc-HEX-1:5
8s:n-acetyl
9b:b-dgal-HEX-1:5
LIN
1:1d(2+1)2n
2:1o(3+1)3d
3:1o(6+1)4d
4:4d(2+1)5n
5:4o(4+1)6d
6:6o(3+1)7d
7:7d(2+1)8n
8:7o(4+1)9d
GLYCAN END

GLYCAN START
GLYCANID=60161
GLYCAN_CODE=
GLYCAN_COMPOSITION=(HexNAc)3(Hex)3
GLYCAN_MASS=1095.3956
GLYCAN_TAXON=Others
RES
1b:b-dglc-HEX-1:5
2s:n-acetyl
3b:b-dglc-HEX-1:5
4s:n-acetyl
5b:b-dman-HEX-1:5
6b:a-dman-HEX-1:5
7b:b-dglc-HEX-1:5
8b:b-dgal-HEX-1:5
9s:n-acetyl
LIN
1:1d(2+1)2n
2:1o(4+1)3d
3:3d(2+1)4n
4:3o(4+1)5d
5:5o(-1+1)6d
6:6o(-1+1)7d
7:7o(-1+1)8d
8:7d(2+1)9n
GLYCAN END

GLYCAN START
GLYCANID=60163
GLYCAN_CODE=
GLYCAN_COMPOSITION=(HexNAc)4(Hex)1(Fuc)1
GLYCAN_MASS=1120.4277
GLYCAN_TAXON=Others
RES
1b:a-dgal-HEX-1:5
2s:n-acetyl
3b:b-dglc-HEX-1:5
4s:n-acetyl
5b:b-dgal-HEX-1:5
6b:a-lgal-HEX-1:5|6:d
7b:a-dgal-HEX-1:5
8s:n-acetyl
9b:b-dglc-HEX-1:5
10s:n-acetyl
LIN
1:1d(2+1)2n
2:1o(3+1)3d
3:3d(2+1)4n
4:3o(4+1)5d
5:5o(2+1)6d
6:5o(3+1)7d
7:7d(2+1)8n
8:1o(6+1)9d
9:9d(2+1)10n
GLYCAN END

GLYCAN START
GLYCANID=60164
GLYCAN_CODE=
GLYCAN_COMPOSITION=(HexNAc)4(Hex)1(Fuc)1
GLYCAN_MASS=1120.4277
GLYCAN_TAXON=Others
RES
1b:a-dgal-HEX-1:5
2s:n-acetyl
3b:b-dgal-HEX-1:5
4b:a-lgal-HEX-1:5|6:d
5b:a-dgal-HEX-1:5
6s:n-acetyl
7b:b-dglc-HEX-1:5
8s:n-acetyl
9b:b-dglc-HEX-1:5
10s:n-acetyl
LIN
1:1d(2+1)2n
2:1o(3+1)3d
3:3o(2+1)4d
4:3o(3+1)5d
5:5d(2+1)6n
6:1o(6+1)7d
7:7d(2+1)8n
8:7o(3+1)9d
9:9d(2+1)10n
GLYCAN END

GLYCAN START
GLYCANID=60165
GLYCAN_CODE=
GLYCAN_COMPOSITION=(HexNAc)4(Hex)2
GLYCAN_MASS=1136.4226
GLYCAN_TAXON=Others
RES
1b:a-dgal-HEX-1:5
2s:n-acetyl
3b:b-dgal-HEX-1:5
4b:a-dglc-HEX-1:5
5s:n-acetyl
6b:b-dglc-HEX-1:5
7s:n-acetyl
8b:b-dgal-HEX-1:5
9b:a-dglc-HEX-1:5
10s:n-acetyl
LIN
1:1d(2+1)2n
2:1o(3+1)3d
3:3o(4+1)4d
4:4d(2+1)5n
5:1o(6+1)6d
6:6d(2+1)7n
7:6o(4+1)8d
8:8o(4+1)9d
9:9d(2+1)10n
GLYCAN END

GLYCAN START
GLYCANID=60166
GLYCAN_CODE=
GLYCAN_COMPOSITION=(HexNAc)4(Hex)2
GLYCAN_MASS=1136.4226
GLYCAN_TAXON=Others
RES
1b:x-dgal-HEX-1:5
2s:n-acetyl
3b:x-dglc-HEX-1:5
4s:n-acetyl
5b:x-dgal-HEX-1:5
6b:x-dglc-HEX-1:5
7s:n-acetyl
8b:x-dgal-HEX-1:5
9b:x-dglc-HEX-1:5
10s:n-acetyl
LIN
1:1d(2+1)2n
2:1o(-1+1)3d
3:3d(2+1)4n
4:3o(-1+1)5d
5:5o(-1+1)6d
6:6d(2+1)7n
7:6o(-1+1)8d
8:8o(-1+1)9d
9:9d(2+1)10n
GLYCAN END

GLYCAN START
GLYCANID=60167
GLYCAN_CODE=
GLYCAN_COMPOSITION=(HexNAc)4(Hex)2
GLYCAN_MASS=1136.4226
GLYCAN_TAXON=Others
RES
1b:x-dglc-HEX-1:5
2s:n-acetyl
3b:b-dglc-HEX-1:5
4s:n-acetyl
5b:b-dman-HEX-1:5
6b:a-dman-HEX-1:5
7b:b-dglc-HEX-1:5
8s:n-acetyl
9b:b-dgal-HEX-1:5
10s:n-acetyl
LIN
1:1d(2+1)2n
2:1o(4+1)3d
3:3d(2+1)4n
4:3o(4+1)5d
5:5o(3+1)6d
6:6o(2+1)7d
7:7d(2+1)8n
8:7o(4+1)9d
9:9d(2+1)10n
GLYCAN END

GLYCAN START
GLYCANID=60168
GLYCAN_CODE=
GLYCAN_COMPOSITION=(HexNAc)4(Hex)2
GLYCAN_MASS=1136.4226
GLYCAN_TAXON=Others
RES
1b:a-dgal-HEX-1:5
2s:n-acetyl
3b:b-dglc-HEX-1:5
4s:n-acetyl
5b:b-dgal-HEX-1:5
6b:b-dglc-HEX-1:5
7s:n-acetyl
8b:b-dgal-HEX-1:5
9b:b-dglc-HEX-1:5
10s:n-acetyl
LIN
1:1d(2+1)2n
2:1o(3+1)3d
3:3d(2+1)4n
4:3o(4+1)5d
5:5o(3+1)6d
6:6d(2+1)7n
7:6o(4+1)8d
8:5o(6+1)9d
9:9d(2+1)10n
GLYCAN END

GLYCAN START
GLYCANID=60169
GLYCAN_CODE=
GLYCAN_COMPOSITION=(HexNAc)4(Hex)2
GLYCAN_MASS=1136.4226
GLYCAN_TAXON=Others
RES
1b:a-dgal-HEX-1:5
2s:n-acetyl
3b:b-dgal-HEX-1:5
4b:b-dglc-HEX-1:5
5s:n-acetyl
6b:b-dglc-HEX-1:5
7s:n-acetyl
8b:b-dglc-HEX-1:5
9s:n-acetyl
10b:b-dgal-HEX-1:5
LIN
1:1d(2+1)2n
2:1o(3+1)3d
3:3o(3+1)4d
4:4d(2+1)5n
5:3o(6+1)6d
6:6d(2+1)7n
7:1o(6+1)8d
8:8d(2+1)9n
9:8o(4+1)10d
GLYCAN END

GLYCAN START
GLYCANID=60171
GLYCAN_CODE=
GLYCAN_COMPOSITION=(HexNAc)2(Hex)1(NeuAc)2
GLYCAN_MASS=1150.4022
GLYCAN_TAXON=Others
RES
1b:a-dgal-HEX-1:5
2s:n-acetyl
3b:b-dgal-HEX-1:5
4b:a-dgro-dgal-NON-2:6|1:a|2:keto|3:d
5s:n-acetyl
6b:b-dgal-HEX-1:5
7s:n-acetyl
8b:a-dgro-dgal-NON-2:6|1:a|2:keto|3:d
9s:n-acetyl
LIN
1:1d(2+1)2n
2:1o(3+1)3d
3:3o(3+2)4d
4:4d(5+1)5n
5:3o(4+1)6d
6:6d(2+1)7n
7:1o(6+2)8d
8:8d(5+1)9n
GLYCAN END

GLYCAN START
GLYCANID=60172
GLYCAN_CODE=
GLYCAN_COMPOSITION=(HexNAc)2(Hex)1(NeuAc)2
GLYCAN_MASS=1150.4022
GLYCAN_TAXON=Others
RES
1b:a-dgal-HEX-1:5
2s:n-acetyl
3b:b-dglc-HEX-1:5
4s:n-acetyl
5b:b-dgal-HEX-1:5
6b:a-dgro-dgal-NON-2:6|1:a|2:keto|3:d
7s:n-acetyl
8b:a-dgro-dgal-NON-2:6|1:a|2:keto|3:d
9s:n-acetyl
LIN
1:1d(2+1)2n
2:1o(3+1)3d
3:3d(2+1)4n
4:3o(4+1)5d
5:5o(3+2)6d
6:6d(5+1)7n
7:1o(6+2)8d
8:8d(5+1)9n
GLYCAN END

GLYCAN START
GLYCANID=60173
GLYCAN_CODE=
GLYCAN_COMPOSITION=(HexNAc)2(Hex)1(NeuAc)2
GLYCAN_MASS=1150.4022
GLYCAN_TAXON=Others
RES
1b:a-dgal-HEX-1:5
2s:n-acetyl
3b:b-dglc-HEX-1:5
4s:n-acetyl
5b:b-dgal-HEX-1:5
6b:a-dgro-dgal-NON-2:6|1:a|2:keto|3:d
7s:n-acetyl
8b:a-dgro-dgal-NON-2:6|1:a|2:keto|3:d
9s:n-acetyl
LIN
1:1d(2+1)2n
2:1o(3+1)3d
3:3d(2+1)4n
4:3o(4+1)5d
5:3o(6+2)6d
6:6d(5+1)7n
7:1o(6+2)8d
8:8d(5+1)9n
GLYCAN END

GLYCAN START
GLYCANID=60177
GLYCAN_CODE=
GLYCAN_COMPOSITION=(HexNAc)2(Hex)2(Fuc)1(NeuAc)1
GLYCAN_MASS=1167.4166
GLYCAN_TAXON=Others
RES
1b:a-dgal-HEX-1:5
2s:n-acetyl
3b:b-dgal-HEX-1:5
4b:b-dglc-HEX-1:5
5s:n-acetyl
6b:b-dgal-HEX-1:5
7b:a-dgro-dgal-NON-2:6|1:a|2:keto|3:d
8s:n-acetyl
9b:a-lgal-HEX-1:5|6:d
LIN
1:1d(2+1)2n
2:1o(3+1)3d
3:3o(3+1)4d
4:4d(2+1)5n
5:4o(3+1)6d
6:6o(3+2)7d
7:7d(5+1)8n
8:4o(4+1)9d
GLYCAN END

GLYCAN START
GLYCANID=60179
GLYCAN_CODE=
GLYCAN_COMPOSITION=(HexNAc)2(Hex)2(Fuc)1(NeuAc)1
GLYCAN_MASS=1167.4166
GLYCAN_TAXON=Others
RES
1b:a-dgal-HEX-1:5
2s:n-acetyl
3b:b-dgal-HEX-1:5
4b:b-dglc-HEX-1:5
5s:n-acetyl
6b:a-lgal-HEX-1:5|6:d
7b:b-dgal-HEX-1:5
8b:a-dgro-dgal-NON-2:6|1:a|2:keto|3:d
9s:n-acetyl
LIN
1:1d(2+1)2n
2:1o(3+1)3d
3:3o(3+1)4d
4:4d(2+1)5n
5:4o(3+1)6d
6:4o(4+1)7d
7:1o(6+2)8d
8:8d(5+1)9n
GLYCAN END

GLYCAN START
GLYCANID=60180
GLYCAN_CODE=
GLYCAN_COMPOSITION=(HexNAc)2(Hex)2(Fuc)1(NeuAc)1
GLYCAN_MASS=1167.4166
GLYCAN_TAXON=Others
RES
1b:a-dgal-HEX-1:5
2s:n-acetyl
3b:b-dgal-HEX-1:5
4b:b-dglc-HEX-1:5
5s:n-acetyl
6b:a-lgal-HEX-1:5|6:d
7b:b-dgal-HEX-1:5
8b:a-dgro-dgal-NON-2:6|1:a|2:keto|3:d
9s:n-acetyl
LIN
1:1d(2+1)2n
2:1o(3+1)3d
3:1o(6+1)4d
4:4d(2+1)5n
5:4o(3+1)6d
6:4o(4+1)7d
7:7o(3+2)8d
8:8d(5+1)9n
GLYCAN END

GLYCAN START
GLYCANID=60181
GLYCAN_CODE=
GLYCAN_COMPOSITION=(HexNAc)2(Hex)2(Fuc)1(NeuAc)1
GLYCAN_MASS=1167.4166
GLYCAN_TAXON=Others
RES
1b:a-dgal-HEX-1:5
2s:n-acetyl
3b:b-dgal-HEX-1:5
4b:a-dgro-dgal-NON-2:6|1:a|2:keto|3:d
5s:n-acetyl
6b:b-dglc-HEX-1:5
7s:n-acetyl
8b:a-lgal-HEX-1:5|6:d
9b:b-dgal-HEX-1:5
LIN
1:1d(2+1)2n
2:1o(3+1)3d
3:3o(3+2)4d
4:4d(5+1)5n
5:1o(6+1)6d
6:6d(2+1)7n
7:6o(3+1)8d
8:6o(4+1)9d
GLYCAN END

GLYCAN START
GLYCANID=60182
GLYCAN_CODE=
GLYCAN_COMPOSITION=(HexNAc)2(Hex)2(Fuc)1(NeuAc)1
GLYCAN_MASS=1167.4166
GLYCAN_TAXON=Others
RES
1b:a-dgal-HEX-1:5
2s:n-acetyl
3b:b-dgal-HEX-1:5
4b:a-dgro-dgal-NON-2:6|1:a|2:keto|3:d
5s:n-acetyl
6b:b-dglc-HEX-1:5
7s:n-acetyl
8b:b-dgal-HEX-1:5
9b:a-lgal-HEX-1:5|6:d
LIN
1:1d(2+1)2n
2:1o(3+1)3d
3:3o(3+2)4d
4:4d(5+1)5n
5:1o(6+1)6d
6:6d(2+1)7n
7:6o(4+1)8d
8:8o(2+1)9d
GLYCAN END

GLYCAN START
GLYCANID=60183
GLYCAN_CODE=
GLYCAN_COMPOSITION=(HexNAc)2(Hex)2(Fuc)1(NeuAc)1
GLYCAN_MASS=1167.4166
GLYCAN_TAXON=Others
RES
1b:a-dgal-HEX-1:5
2s:n-acetyl
3b:b-dgal-HEX-1:5
4b:a-lgal-HEX-1:5|6:d
5b:b-dglc-HEX-1:5
6s:n-acetyl
7b:b-dgal-HEX-1:5
8b:a-dgro-dgal-NON-2:6|1:a|2:keto|3:d
9s:n-acetyl
LIN
1:1d(2+1)2n
2:1o(3+1)3d
3:3o(2+1)4d
4:1o(6+1)5d
5:5d(2+1)6n
6:5o(4+1)7d
7:7o(3+2)8d
8:8d(5+1)9n
GLYCAN END

GLYCAN START
GLYCANID=60184
GLYCAN_CODE=
GLYCAN_COMPOSITION=(HexNAc)2(Hex)2(Fuc)1(NeuAc)1
GLYCAN_MASS=1167.4166
GLYCAN_TAXON=Others
RES
1b:x-dglc-HEX-1:5
2s:n-acetyl
3b:a-lgal-HEX-1:5|6:d
4b:b-dgal-HEX-1:5
5b:b-dglc-HEX-1:5
6s:n-acetyl
7b:b-dgal-HEX-1:5
8b:a-dgro-dgal-NON-2:6|1:a|2:keto|3:d
9s:n-acetyl
LIN
1:1d(2+1)2n
2:1o(3+1)3d
3:1o(4+1)4d
4:4o(3+1)5d
5:5d(2+1)6n
6:5o(4+1)7d
7:7o(6+2)8d
8:8d(5+1)9n
GLYCAN END

GLYCAN START
GLYCANID=60185
GLYCAN_CODE=
GLYCAN_COMPOSITION=(HexNAc)2(Hex)2(Fuc)1(NeuAc)1
GLYCAN_MASS=1167.4166
GLYCAN_TAXON=Others
RES
1b:x-dgal-HEX-x:x
2s:n-acetyl
3b:b-dgal-HEX-1:5
4b:b-dglc-HEX-1:5
5s:n-acetyl
6b:b-dgal-HEX-1:5
7b:a-lgal-HEX-1:5|6:d
8b:a-dgro-dgal-NON-2:6|1:a|2:keto|3:d
9s:n-acetyl
LIN
1:1d(2+1)2n
2:1o(3+1)3d
3:3o(3+1)4d
4:4d(2+1)5n
5:4o(4+1)6d
6:6o(2+1)7d
7:1o(6+2)8d
8:8d(5+1)9n
GLYCAN END

GLYCAN START
GLYCANID=60176
GLYCAN_CODE=
GLYCAN_COMPOSITION=(HexNAc)2(Hex)1(Fuc)2(NeuGc)1
GLYCAN_MASS=1167.4164
GLYCAN_TAXON=Others
RES
1b:a-dgal-HEX-1:5
2s:n-acetyl
3b:b-dglc-HEX-1:5
4s:n-acetyl
5b:a-lgal-HEX-1:5|6:d
6b:b-dgal-HEX-1:5
7b:a-lgal-HEX-1:5|6:d
8b:a-dgro-dgal-NON-2:6|1:a|2:keto|3:d
9s:n-glycolyl
LIN
1:1d(2+1)2n
2:1o(3+1)3d
3:3d(2+1)4n
4:3o(3+1)5d
5:3o(4+1)6d
6:6o(2+1)7d
7:1o(6+2)8d
8:8d(5+1)9n
GLYCAN END

GLYCAN START
GLYCANID=60186
GLYCAN_CODE=
GLYCAN_COMPOSITION=(HexNAc)2(Hex)2(Fuc)3
GLYCAN_MASS=1168.436
GLYCAN_TAXON=Others
RES
1b:a-dgal-HEX-1:5
2s:n-acetyl
3b:b-dgal-HEX-1:5
4b:a-lgal-HEX-1:5|6:d
5b:b-dglc-HEX-1:5
6s:n-acetyl
7b:a-lgal-HEX-1:5|6:d
8b:b-dgal-HEX-1:5
9b:a-lgal-HEX-1:5|6:d
LIN
1:1d(2+1)2n
2:1o(3+1)3d
3:3o(2+1)4d
4:1o(6+1)5d
5:5d(2+1)6n
6:5o(3+1)7d
7:5o(4+1)8d
8:8o(2+1)9d
GLYCAN END

GLYCAN START
GLYCANID=60187
GLYCAN_CODE=
GLYCAN_COMPOSITION=(HexNAc)2(Hex)2(Fuc)3
GLYCAN_MASS=1168.436
GLYCAN_TAXON=Others
RES
1b:x-dgal-HEX-x:x
2b:b-dglc-HEX-1:5
3s:n-acetyl
4b:b-dgal-HEX-1:5
5b:a-lgal-HEX-1:5|6:d
6b:a-dgal-HEX-1:5
7s:n-acetyl
8b:a-lgal-HEX-1:5|6:d
9b:a-lgal-HEX-1:5|6:d
LIN
1:1o(4+1)2d
2:2d(2+1)3n
3:2o(3+1)4d
4:4o(2+1)5d
5:4o(3+1)6d
6:6d(2+1)7n
7:2o(6+1)8d
8:1o(6+1)9d
GLYCAN END

GLYCAN START
GLYCANID=60188
GLYCAN_CODE=
GLYCAN_COMPOSITION=(HexNAc)2(Hex)2(Fuc)3
GLYCAN_MASS=1168.436
GLYCAN_TAXON=Others
RES
1b:b-dglc-HEX-1:5
2s:n-acetyl
3b:a-lgal-HEX-1:5|6:d
4b:b-dgal-HEX-1:5
5b:b-dglc-HEX-1:5
6s:n-acetyl
7b:a-lgal-HEX-1:5|6:d
8b:a-lgal-HEX-1:5|6:d
9b:b-dgal-HEX-1:5
LIN
1:1d(2+1)2n
2:1o(3+1)3d
3:1o(4+1)4d
4:4o(4+1)5d
5:5d(2+1)6n
6:5o(2+1)7d
7:5o(3+1)8d
8:5o(4+1)9d
GLYCAN END

GLYCAN START
GLYCANID=60189
GLYCAN_CODE=
GLYCAN_COMPOSITION=(HexNAc)2(Hex)2(Fuc)3
GLYCAN_MASS=1168.436
GLYCAN_TAXON=Others
RES
1b:b-dglc-HEX-1:5
2s:n-acetyl
3b:b-dgal-HEX-1:5
4b:b-dglc-HEX-1:5
5s:n-acetyl
6b:b-dgal-HEX-1:5
7b:a-lgal-HEX-1:5|6:d
8b:a-lgal-HEX-1:5|6:d
9b:a-lgal-HEX-1:5|6:d
LIN
1:1d(2+1)2n
2:1o(3+1)3d
3:3o(3+1)4d
4:4d(2+1)5n
5:4o(3+1)6d
6:6o(2+1)7d
7:4o(4+1)8d
8:1o(4+1)9d
GLYCAN END

GLYCAN START
GLYCANID=60192
GLYCAN_CODE=
GLYCAN_COMPOSITION=(HexNAc)2(Hex)3(NeuAc)1
GLYCAN_MASS=1183.4116
GLYCAN_TAXON=Others
RES
1b:a-dgal-HEX-1:5
2s:n-acetyl
3b:b-dgal-HEX-1:5
4b:a-dgro-dgal-NON-2:6|1:a|2:keto|3:d
5s:n-acetyl
6b:b-dglc-HEX-1:5
7s:n-acetyl
8b:b-dgal-HEX-1:5
9b:b-dgal-HEX-1:5
LIN
1:1d(2+1)2n
2:1o(3+1)3d
3:3o(3+2)4d
4:4d(5+1)5n
5:1o(6+1)6d
6:6d(2+1)7n
7:6o(4+1)8d
8:8o(3+1)9d
GLYCAN END

GLYCAN START
GLYCANID=60193
GLYCAN_CODE=
GLYCAN_COMPOSITION=(HexNAc)2(Hex)3(NeuAc)1
GLYCAN_MASS=1183.4116
GLYCAN_TAXON=Others
RES
1b:b-dglc-HEX-1:5
2b:b-dgal-HEX-1:5
3b:b-dglc-HEX-1:5
4s:n-acetyl
5b:b-dgal-HEX-1:5
6b:a-dgro-dgal-NON-2:6|1:a|2:keto|3:d
7s:n-acetyl
8b:b-dgal-HEX-1:5
9s:n-acetyl
LIN
1:1o(4+1)2d
2:2o(3+1)3d
3:3d(2+1)4n
4:3o(4+1)5d
5:5o(3+2)6d
6:6d(5+1)7n
7:2o(4+1)8d
8:8d(2+1)9n
GLYCAN END

GLYCAN START
GLYCANID=60194
GLYCAN_CODE=
GLYCAN_COMPOSITION=(HexNAc)2(Hex)3(NeuAc)1
GLYCAN_MASS=1183.4116
GLYCAN_TAXON=Others
RES
1b:x-dglc-HEX-1:5
2b:b-dgal-HEX-1:5
3b:a-dgal-HEX-1:5
4s:n-acetyl
5b:b-dglc-HEX-1:5
6s:n-acetyl
7b:b-dgal-HEX-1:5
8b:a-dgro-dgal-NON-2:6|1:a|2:keto|3:d
9s:n-acetyl
LIN
1:1o(4+1)2d
2:2o(3+1)3d
3:3d(2+1)4n
4:3o(6+1)5d
5:5d(2+1)6n
6:5o(4+1)7d
7:7o(3+2)8d
8:8d(5+1)9n
GLYCAN END

GLYCAN START
GLYCANID=60195
GLYCAN_CODE=
GLYCAN_COMPOSITION=(HexNAc)2(Hex)3(NeuAc)1
GLYCAN_MASS=1183.4116
GLYCAN_TAXON=Others
RES
1b:b-dglc-HEX-1:5
2b:b-dgal-HEX-1:5
3b:a-dgro-dgal-NON-2:6|1:a|2:keto|3:d
4s:n-acetyl
5b:b-dgal-HEX-1:5
6s:n-acetyl
7b:b-dgal-HEX-1:5
8b:b-dgal-HEX-1:5
9s:n-acetyl
LIN
1:1o(4+1)2d
2:2o(3+2)3d
3:3d(5+1)4n
4:2o(4+1)5d
5:5d(2+1)6n
6:5o(3+1)7d
7:7o(4+1)8d
8:8d(2+1)9n
GLYCAN END

GLYCAN START
GLYCANID=60196
GLYCAN_CODE=
GLYCAN_COMPOSITION=(HexNAc)2(Hex)3(NeuAc)1
GLYCAN_MASS=1183.4116
GLYCAN_TAXON=Others
RES
1b:b-dglc-HEX-1:5
2b:b-dgal-HEX-1:5
3b:b-dgal-HEX-1:5
4s:n-acetyl
5b:b-dgal-HEX-1:5
6b:a-dgro-dgal-NON-2:6|1:a|2:keto|3:d
7s:n-acetyl
8b:b-dgal-HEX-1:5
9s:n-acetyl
LIN
1:1o(4+1)2d
2:2o(4+1)3d
3:3d(2+1)4n
4:3o(3+1)5d
5:5o(3+2)6d
6:6d(5+1)7n
7:5o(4+1)8d
8:8d(2+1)9n
GLYCAN END

GLYCAN START
GLYCANID=60197
GLYCAN_CODE=
GLYCAN_COMPOSITION=(HexNAc)2(Hex)3(NeuAc)1
GLYCAN_MASS=1183.4116
GLYCAN_TAXON=Others
RES
1b:b-dman-HEX-1:5
2b:b-dglc-HEX-1:5
3s:n-acetyl
4b:b-dgal-HEX-1:5
5b:a-dgro-dgal-NON-2:6|1:a|2:keto|3:d
6s:n-acetyl
7b:b-dglc-HEX-1:5
8s:n-acetyl
9b:b-dgal-HEX-1:5
LIN
1:1o(2+1)2d
2:2d(2+1)3n
3:2o(4+1)4d
4:4o(3+2)5d
5:5d(5+1)6n
6:1o(6+1)7d
7:7d(2+1)8n
8:7o(4+1)9d
GLYCAN END

GLYCAN START
GLYCANID=60198
GLYCAN_CODE=
GLYCAN_COMPOSITION=(HexNAc)2(Hex)3(NeuAc)1
GLYCAN_MASS=1183.4116
GLYCAN_TAXON=Others
RES
1b:x-dglc-HEX-x:x
2s:n-acetyl
3b:b-dman-HEX-1:5
4b:a-dman-HEX-1:5
5b:b-dglc-HEX-1:5
6s:n-acetyl
7b:b-dgal-HEX-1:5
8b:a-dgro-dgal-NON-2:6|1:a|2:keto|3:d
9s:n-acetyl
LIN
1:1d(2+1)2n
2:1o(4+1)3d
3:3o(3+1)4d
4:4o(2+1)5d
5:5d(2+1)6n
6:5o(4+1)7d
7:7o(6+2)8d
8:8d(5+1)9n
GLYCAN END

GLYCAN START
GLYCANID=60199
GLYCAN_CODE=
GLYCAN_COMPOSITION=(HexNAc)2(Hex)3(NeuAc)1
GLYCAN_MASS=1183.4116
GLYCAN_TAXON=Others
RES
1b:x-dglc-HEX-1:5
2b:b-dgal-HEX-1:5
3b:b-dglc-HEX-1:5
4s:n-acetyl
5b:b-dgal-HEX-1:5
6b:b-dgal-HEX-1:5
7s:n-acetyl
8b:a-dgro-dgal-NON-2:6|1:a|2:keto|3:d
9s:n-acetyl
LIN
1:1o(4+1)2d
2:2o(3+1)3d
3:3d(2+1)4n
4:3o(4+1)5d
5:5o(3+1)6d
6:6d(2+1)7n
7:6o(3+2)8d
8:8d(5+1)9n
GLYCAN END

GLYCAN START
GLYCANID=60202
GLYCAN_CODE=
GLYCAN_COMPOSITION=(HexNAc)3(Hex)1(Fuc)1(NeuAc)1
GLYCAN_MASS=1208.4436
GLYCAN_TAXON=Others
RES
1b:a-dgal-HEX-1:5
2s:n-acetyl
3b:b-dglc-HEX-1:5
4s:n-acetyl
5b:b-dglc-HEX-1:5
6s:n-acetyl
7b:a-lgal-HEX-1:5|6:d
8b:b-dgal-HEX-1:5
9b:a-dgro-dgal-NON-2:6|1:a|2:keto|3:d
10s:n-acetyl
LIN
1:1d(2+1)2n
2:1o(3+1)3d
3:3d(2+1)4n
4:1o(6+1)5d
5:5d(2+1)6n
6:5o(3+1)7d
7:5o(4+1)8d
8:8o(3+2)9d
9:9d(5+1)10n
GLYCAN END

GLYCAN START
GLYCANID=60203
GLYCAN_CODE=
GLYCAN_COMPOSITION=(HexNAc)3(Hex)1(Fuc)1(NeuAc)1
GLYCAN_MASS=1208.4436
GLYCAN_TAXON=Others
RES
1b:a-dgal-HEX-1:5
2s:n-acetyl
3b:b-dgal-HEX-1:5
4b:a-dgro-dgal-NON-2:6|1:a|2:keto|3:d
5s:n-acetyl
6b:b-dglc-HEX-1:5
7s:n-acetyl
8b:b-dglc-HEX-1:5
9s:n-acetyl
10b:a-lgal-HEX-1:5|6:d
LIN
1:1d(2+1)2n
2:1o(3+1)3d
3:3o(3+2)4d
4:4d(5+1)5n
5:1o(6+1)6d
6:6d(2+1)7n
7:6o(3+1)8d
8:8d(2+1)9n
9:6o(4+1)10d
GLYCAN END

GLYCAN START
GLYCANID=60204
GLYCAN_CODE=
GLYCAN_COMPOSITION=(HexNAc)3(Hex)1(Fuc)1(NeuAc)1
GLYCAN_MASS=1208.4437
GLYCAN_TAXON=Others
RES
1b:a-dgal-HEX-1:5
2s:n-acetyl
3b:b-dglc-HEX-1:5
4s:n-acetyl
5b:b-dgal-HEX-1:5
6b:a-lgal-HEX-1:5|6:d
7b:a-dgal-HEX-1:5
8s:n-acetyl
9b:a-dgro-dgal-NON-2:6|1:a|2:keto|3:d
10s:n-acetyl
LIN
1:1d(2+1)2n
2:1o(3+1)3d
3:3d(2+1)4n
4:3o(4+1)5d
5:5o(2+1)6d
6:5o(3+1)7d
7:7d(2+1)8n
8:1o(6+2)9d
9:9d(5+1)10n
GLYCAN END

GLYCAN START
GLYCANID=60205
GLYCAN_CODE=
GLYCAN_COMPOSITION=(HexNAc)3(Hex)1(Fuc)1(NeuGc)1
GLYCAN_MASS=1224.4385
GLYCAN_TAXON=Others
RES
1b:a-dgal-HEX-1:5
2s:n-acetyl
3b:b-dglc-HEX-1:5
4s:n-acetyl
5b:b-dgal-HEX-1:5
6b:a-lgal-HEX-1:5|6:d
7b:a-dgal-HEX-1:5
8s:n-acetyl
9b:a-dgro-dgal-NON-2:6|1:a|2:keto|3:d
10s:n-glycolyl
LIN
1:1d(2+1)2n
2:1o(3+1)3d
3:3d(2+1)4n
4:3o(4+1)5d
5:5o(2+1)6d
6:5o(3+1)7d
7:7d(2+1)8n
8:1o(6+2)9d
9:9d(5+1)10n
GLYCAN END

GLYCAN START
GLYCANID=60206
GLYCAN_CODE=
GLYCAN_COMPOSITION=(HexNAc)3(Hex)2(NeuAc)1
GLYCAN_MASS=1224.4386
GLYCAN_TAXON=Others
RES
1b:a-dgal-HEX-1:5
2s:n-acetyl
3b:b-dgal-HEX-1:5
4b:a-dgal-HEX-1:5
5s:n-acetyl
6b:b-dglc-HEX-1:5
7s:n-acetyl
8b:b-dgal-HEX-1:5
9b:a-dgro-dgal-NON-2:6|1:a|2:keto|3:d
10s:n-acetyl
LIN
1:1d(2+1)2n
2:1o(3+1)3d
3:3o(3+1)4d
4:4d(2+1)5n
5:1o(6+1)6d
6:6d(2+1)7n
7:6o(4+1)8d
8:8o(3+2)9d
9:9d(5+1)10n
GLYCAN END

GLYCAN START
GLYCANID=60207
GLYCAN_CODE=
GLYCAN_COMPOSITION=(HexNAc)3(Hex)2(NeuAc)1
GLYCAN_MASS=1224.4386
GLYCAN_TAXON=Others
RES
1b:a-dgal-HEX-1:5
2s:n-acetyl
3b:b-dglc-HEX-1:5
4s:n-acetyl
5b:b-dgal-HEX-1:5
6b:a-dgro-dgal-NON-2:6|1:a|2:keto|3:d
7s:n-acetyl
8b:b-dglc-HEX-1:5
9s:n-acetyl
10b:b-dgal-HEX-1:5
LIN
1:1d(2+1)2n
2:1o(3+1)3d
3:3d(2+1)4n
4:3o(4+1)5d
5:5o(3+2)6d
6:6d(5+1)7n
7:1o(6+1)8d
8:8d(2+1)9n
9:8o(4+1)10d
GLYCAN END

GLYCAN START
GLYCANID=60209
GLYCAN_CODE=
GLYCAN_COMPOSITION=(HexNAc)3(Hex)2(NeuAc)1
GLYCAN_MASS=1224.4386
GLYCAN_TAXON=Others
RES
1b:a-dgal-HEX-1:5
2s:n-acetyl
3b:b-dgal-HEX-1:5
4b:b-dglc-HEX-1:5
5s:n-acetyl
6b:b-dgal-HEX-1:5
7b:a-dgro-dgal-NON-2:6|1:a|2:keto|3:d
8s:n-acetyl
9b:b-dgal-HEX-1:5
10s:n-acetyl
LIN
1:1d(2+1)2n
2:1o(3+1)3d
3:1o(6+1)4d
4:4d(2+1)5n
5:4o(4+1)6d
6:6o(3+2)7d
7:7d(5+1)8n
8:6o(4+1)9d
9:9d(2+1)10n
GLYCAN END

GLYCAN START
GLYCANID=60210
GLYCAN_CODE=
GLYCAN_COMPOSITION=(HexNAc)3(Hex)2(NeuAc)1
GLYCAN_MASS=1224.4386
GLYCAN_TAXON=Others
RES
1b:b-dglc-HEX-1:5
2s:n-acetyl
3b:b-dgal-HEX-1:5
4b:b-dgal-HEX-1:5
5b:b-dgal-HEX-1:5
6s:n-acetyl
7b:a-dgro-dgal-NON-2:6|1:a|2:keto|3:d
8s:n-acetyl
9b:b-dgal-HEX-1:5
10s:n-acetyl
LIN
1:1d(2+1)2n
2:1o(3+1)3d
3:3o(4+1)4d
4:4o(3+1)5d
5:5d(2+1)6n
6:5o(3+2)7d
7:7d(5+1)8n
8:5o(4+1)9d
9:9d(2+1)10n
GLYCAN END

GLYCAN START
GLYCANID=60211
GLYCAN_CODE=
GLYCAN_COMPOSITION=(HexNAc)3(Hex)2(NeuAc)1
GLYCAN_MASS=1224.4386
GLYCAN_TAXON=Others
RES
1b:a-dgal-HEX-1:5
2s:n-acetyl
3b:b-dgal-HEX-1:5
4b:a-dgro-dgal-NON-2:6|1:a|2:keto|3:d
5s:n-acetyl
6b:b-dglc-HEX-1:5
7b:b-dgal-HEX-1:5
8b:x-dglc-HEX-1:5
9s:n-acetyl
10s:n-acetyl
LIN
1:1d(2+1)2n
2:1o(3+1)3d
3:3o(3+2)4d
4:4d(5+1)5n
5:1o(6+1)6d
6:6o(-1+1)7d
7:7o(3+1)8d
8:8d(2+1)9n
9:6d(2+1)10n
GLYCAN END

GLYCAN START
GLYCANID=60212
GLYCAN_CODE=
GLYCAN_COMPOSITION=(HexNAc)3(Hex)2(NeuAc)1
GLYCAN_MASS=1224.4386
GLYCAN_TAXON=Others
RES
1b:b-dgal-HEX-1:5
2s:n-acetyl
3b:b-dglc-HEX-1:5
4s:n-acetyl
5b:b-dgal-HEX-1:5
6b:b-dglc-HEX-1:5
7s:n-acetyl
8b:b-dgal-HEX-1:5
9b:a-dgro-dgal-NON-2:6|1:a|2:keto|3:d
10s:n-acetyl
LIN
1:1d(2+1)2n
2:1o(3+1)3d
3:3d(2+1)4n
4:3o(4+1)5d
5:5o(3+1)6d
6:6d(2+1)7n
7:6o(4+1)8d
8:8o(3+2)9d
9:9d(5+1)10n
GLYCAN END

GLYCAN START
GLYCANID=60213
GLYCAN_CODE=
GLYCAN_COMPOSITION=(HexNAc)3(Hex)2(NeuAc)1
GLYCAN_MASS=1224.4387
GLYCAN_TAXON=Others
RES
1b:a-dgal-HEX-1:5
2s:n-acetyl
3b:a-dgal-HEX-1:5
4s:n-acetyl
5b:b-dgal-HEX-1:5
6b:a-dgro-dgal-NON-2:6|1:a|2:keto|3:d
7s:n-acetyl
8b:b-dglc-HEX-1:5
9s:n-acetyl
10b:b-dgal-HEX-1:5
LIN
1:1d(2+1)2n
2:1o(3+1)3d
3:3d(2+1)4n
4:3o(3+1)5d
5:5o(3+2)6d
6:6d(5+1)7n
7:3o(6+1)8d
8:8d(2+1)9n
9:8o(4+1)10d
GLYCAN END

GLYCAN START
GLYCANID=60214
GLYCAN_CODE=
GLYCAN_COMPOSITION=(HexNAc)3(Hex)2(NeuAc)1
GLYCAN_MASS=1224.4387
GLYCAN_TAXON=Others
RES
1b:a-dgal-HEX-1:5
2s:n-acetyl
3b:a-dgal-HEX-1:5
4s:n-acetyl
5b:b-dgal-HEX-1:5
6b:b-dglc-HEX-1:5
7s:n-acetyl
8b:b-dgal-HEX-1:5
9b:a-dgro-dgal-NON-2:6|1:a|2:keto|3:d
10s:n-acetyl
LIN
1:1d(2+1)2n
2:1o(3+1)3d
3:3d(2+1)4n
4:3o(3+1)5d
5:3o(6+1)6d
6:6d(2+1)7n
7:6o(4+1)8d
8:8o(3+2)9d
9:9d(5+1)10n
GLYCAN END

GLYCAN START
GLYCANID=60215
GLYCAN_CODE=
GLYCAN_COMPOSITION=(HexNAc)3(Hex)2(NeuAc)1
GLYCAN_MASS=1224.4387
GLYCAN_TAXON=Others
RES
1b:a-dgal-HEX-1:5
2s:n-acetyl
3b:b-dglc-HEX-1:5
4s:n-acetyl
5b:b-dgal-HEX-1:5
6b:b-dglc-HEX-1:5
7s:n-acetyl
8b:b-dgal-HEX-1:5
9b:a-dgro-dgal-NON-2:6|1:a|2:keto|3:d
10s:n-acetyl
LIN
1:1d(2+1)2n
2:1o(3+1)3d
3:3d(2+1)4n
4:3o(4+1)5d
5:5o(3+1)6d
6:6d(2+1)7n
7:6o(4+1)8d
8:1o(6+2)9d
9:9d(5+1)10n
GLYCAN END

GLYCAN START
GLYCANID=60216
GLYCAN_CODE=
GLYCAN_COMPOSITION=(HexNAc)3(Hex)2(Fuc)2
GLYCAN_MASS=1225.458
GLYCAN_TAXON=Others
RES
1b:a-dgal-HEX-1:5
2s:n-acetyl
3b:b-dglc-HEX-1:5
4s:n-acetyl
5b:b-dgal-HEX-1:5
6b:a-lgal-HEX-1:5|6:d
7b:b-dglc-HEX-1:5
8s:n-acetyl
9b:b-dgal-HEX-1:5
10b:a-lgal-HEX-1:5|6:d
LIN
1:1d(2+1)2n
2:1o(3+1)3d
3:3d(2+1)4n
4:3o(4+1)5d
5:5o(2+1)6d
6:1o(6+1)7d
7:7d(2+1)8n
8:7o(4+1)9d
9:9o(2+1)10d
GLYCAN END

GLYCAN START
GLYCANID=60217
GLYCAN_CODE=
GLYCAN_COMPOSITION=(HexNAc)3(Hex)2(Fuc)2
GLYCAN_MASS=1225.458
GLYCAN_TAXON=Others
RES
1b:b-dglc-HEX-1:5
2s:n-acetyl
3b:b-dglc-HEX-1:5
4s:n-acetyl
5b:b-dman-HEX-1:5
6b:a-dman-HEX-1:5
7b:b-dglc-HEX-1:5
8s:n-acetyl
9b:a-lgal-HEX-1:5|6:d
10b:a-lgal-HEX-1:5|6:d
LIN
1:1d(2+1)2n
2:1o(4+1)3d
3:3d(2+1)4n
4:3o(4+1)5d
5:5o(3+1)6d
6:6o(2+1)7d
7:7d(2+1)8n
8:7o(3+1)9d
9:1o(6+1)10d
GLYCAN END

GLYCAN START
GLYCANID=60218
GLYCAN_CODE=
GLYCAN_COMPOSITION=(HexNAc)3(Hex)2(Fuc)2
GLYCAN_MASS=1225.458
GLYCAN_TAXON=Others
RES
1b:a-dgal-HEX-1:5
2b:x-dgal-HEX-1:5
3b:x-lgal-HEX-1:5|6:d
4b:x-dglc-HEX-1:5
5b:x-dgal-HEX-1:5
6b:x-lgal-HEX-1:5|6:d
7b:x-dgal-HEX-1:5
8s:n-acetyl
9s:n-acetyl
10s:n-acetyl
LIN
1:1o(-1+1)2d
2:2o(2+1)3d
3:1o(-1+1)4d
4:4o(-1+1)5d
5:5o(2+1)6d
6:5o(3+1)7d
7:7d(2+1)8n
8:4d(2+1)9n
9:1d(2+1)10n
GLYCAN END

GLYCAN START
GLYCANID=60219
GLYCAN_CODE=
GLYCAN_COMPOSITION=(HexNAc)3(Hex)2(Fuc)2
GLYCAN_MASS=1225.458
GLYCAN_TAXON=Others
RES
1b:b-dglc-HEX-1:5
2s:n-acetyl
3b:b-dgal-HEX-1:5
4b:a-lgal-HEX-1:5|6:d
5b:a-dgal-HEX-1:5
6s:n-acetyl
7b:b-dgal-HEX-1:5
8b:a-lgal-HEX-1:5|6:d
9b:a-dgal-HEX-1:5
10s:n-acetyl
LIN
1:1d(2+1)2n
2:1o(4+1)3d
3:3o(2+1)4d
4:3o(3+1)5d
5:5d(2+1)6n
6:5o(3+1)7d
7:7o(2+1)8d
8:7o(3+1)9d
9:9d(2+1)10n
GLYCAN END

GLYCAN START
GLYCANID=60220
GLYCAN_CODE=
GLYCAN_COMPOSITION=(HexNAc)3(Hex)2(Fuc)2
GLYCAN_MASS=1225.458
GLYCAN_TAXON=Others
RES
1b:x-dgal-HEX-1:5
2s:n-acetyl
3b:x-dgal-HEX-1:5
4b:x-dglc-HEX-1:5
5s:n-acetyl
6b:x-dgal-HEX-1:5
7b:x-lgal-HEX-1:5|6:d
8b:x-lgal-HEX-1:5|6:d
9b:x-dglc-HEX-1:5
10s:n-acetyl
LIN
1:1d(2+1)2n
2:1o(-1+1)3d
3:3o(-1+1)4d
4:4d(2+1)5n
5:4o(-1+1)6d
6:6o(-1+1)7d
7:4o(-1+1)8d
8:1o(-1+1)9d
9:9d(2+1)10n
GLYCAN END

GLYCAN START
GLYCANID=60221
GLYCAN_CODE=
GLYCAN_COMPOSITION=(HexNAc)3(Hex)2(Fuc)2
GLYCAN_MASS=1225.4581
GLYCAN_TAXON=Others
RES
1b:a-dgal-HEX-1:5
2s:n-acetyl
3b:b-dglc-HEX-1:5
4s:n-acetyl
5b:b-dgal-HEX-1:5
6b:b-dglc-HEX-1:5
7s:n-acetyl
8b:a-lgal-HEX-1:5|6:d
9b:b-dgal-HEX-1:5
10b:a-lgal-HEX-1:5|6:d
LIN
1:1d(2+1)2n
2:1o(3+1)3d
3:3d(2+1)4n
4:3o(4+1)5d
5:1o(6+1)6d
6:6d(2+1)7n
7:6o(3+1)8d
8:6o(4+1)9d
9:9o(2+1)10d
GLYCAN END

GLYCAN START
GLYCANID=60222
GLYCAN_CODE=
GLYCAN_COMPOSITION=(HexNAc)3(Hex)2(Fuc)2
GLYCAN_MASS=1225.4581
GLYCAN_TAXON=Others
RES
1b:x-dgal-HEX-x:x
2s:n-acetyl
3b:b-dgal-HEX-1:5
4b:a-lgal-HEX-1:5|6:d
5b:a-dgal-HEX-1:5
6s:n-acetyl
7b:b-dglc-HEX-1:5
8s:n-acetyl
9b:b-dgal-HEX-1:5
10b:a-lgal-HEX-1:5|6:d
LIN
1:1d(2+1)2n
2:1o(3+1)3d
3:3o(2+1)4d
4:3o(3+1)5d
5:5d(2+1)6n
6:1o(6+1)7d
7:7d(2+1)8n
8:7o(4+1)9d
9:9o(2+1)10d
GLYCAN END

GLYCAN START
GLYCANID=60223
GLYCAN_CODE=
GLYCAN_COMPOSITION=(HexNAc)3(Hex)2(Fuc)2
GLYCAN_MASS=1225.4581
GLYCAN_TAXON=Others
RES
1b:x-dgal-HEX-1:5
2s:n-acetyl
3b:b-dgal-HEX-1:5
4b:a-lgal-HEX-1:5|6:d
5b:b-dgal-HEX-1:5
6b:a-lgal-HEX-1:5|6:d
7b:b-dglc-HEX-1:5
8s:n-acetyl
9b:b-dglc-HEX-1:5
10s:n-acetyl
LIN
1:1d(2+1)2n
2:1o(3+1)3d
3:3o(2+1)4d
4:3o(3+1)5d
5:5o(2+1)6d
6:1o(6+1)7d
7:7d(2+1)8n
8:7o(3+1)9d
9:9d(2+1)10n
GLYCAN END

GLYCAN START
GLYCANID=60225
GLYCAN_CODE=
GLYCAN_COMPOSITION=(HexNAc)1(Hex)1(NeuAc)3
GLYCAN_MASS=1238.4182
GLYCAN_TAXON=Others
RES
1b:a-dgal-HEX-1:5
2s:n-acetyl
3b:b-dgal-HEX-1:5
4b:a-dgro-dgal-NON-2:6|1:a|2:keto|3:d
5s:n-acetyl
6b:a-dgro-dgal-NON-2:6|1:a|2:keto|3:d
7s:n-acetyl
8b:a-dgro-dgal-NON-2:6|1:a|2:keto|3:d
9s:n-acetyl
LIN
1:1d(2+1)2n
2:1o(3+1)3d
3:3o(3+2)4d
4:4d(5+1)5n
5:1o(6+2)6d
6:6d(5+1)7n
7:6o(8+2)8d
8:8d(5+1)9n
GLYCAN END

GLYCAN START
GLYCANID=60226
GLYCAN_CODE=
GLYCAN_COMPOSITION=(HexNAc)1(Hex)1(NeuAc)3
GLYCAN_MASS=1238.4182
GLYCAN_TAXON=Others
RES
1b:a-dgal-HEX-1:5
2s:n-acetyl
3b:b-dgal-HEX-1:5
4b:a-dgro-dgal-NON-2:6|1:a|2:keto|3:d
5s:n-acetyl
6b:a-dgro-dgal-NON-2:6|1:a|2:keto|3:d
7s:n-acetyl
8b:a-dgro-dgal-NON-2:6|1:a|2:keto|3:d
9s:n-acetyl
LIN
1:1d(2+1)2n
2:1o(3+1)3d
3:3o(3+2)4d
4:4d(5+1)5n
5:4o(8+2)6d
6:6d(5+1)7n
7:1o(6+2)8d
8:8d(5+1)9n
GLYCAN END

GLYCAN START
GLYCANID=60227
GLYCAN_CODE=
GLYCAN_COMPOSITION=(HexNAc)1(Hex)1(NeuAc)3
GLYCAN_MASS=1238.4182
GLYCAN_TAXON=Others
RES
1b:a-dgal-HEX-1:5
2s:n-acetyl
3b:b-dgal-HEX-1:5
4b:a-dgro-dgal-NON-2:6|1:a|2:keto|3:d
5b:a-dgro-dgal-NON-2:6|1:a|2:keto|3:d
6b:a-dgro-dgal-NON-2:6|1:a|2:keto|3:d
7s:n-acetyl
8s:n-acetyl
9s:n-acetyl
LIN
1:1d(2+1)2n
2:1o(3+1)3d
3:3o(-1+2)4d
4:4o(-1+2)5d
5:5o(-1+2)6d
6:6d(5+1)7n
7:5d(5+1)8n
8:4d(5+1)9n
GLYCAN END

GLYCAN START
GLYCANID=60229
GLYCAN_CODE=
GLYCAN_COMPOSITION=(HexNAc)3(Hex)3(Fuc)1
GLYCAN_MASS=1241.453
GLYCAN_TAXON=Others
RES
1b:a-dgal-HEX-1:5
2s:n-acetyl
3b:b-dgal-HEX-1:5
4b:b-dglc-HEX-1:5
5s:n-acetyl
6b:a-lgal-HEX-1:5|6:d
7b:b-dgal-HEX-1:5
8b:b-dglc-HEX-1:5
9s:n-acetyl
10b:b-dgal-HEX-1:5
LIN
1:1d(2+1)2n
2:1o(3+1)3d
3:1o(6+1)4d
4:4d(2+1)5n
5:4o(3+1)6d
6:4o(4+1)7d
7:7o(3+1)8d
8:8d(2+1)9n
9:8o(3+1)10d
GLYCAN END

GLYCAN START
GLYCANID=60230
GLYCAN_CODE=
GLYCAN_COMPOSITION=(HexNAc)3(Hex)3(Fuc)1
GLYCAN_MASS=1241.453
GLYCAN_TAXON=Others
RES
1b:a-dgal-HEX-1:5
2s:n-acetyl
3b:b-dgal-HEX-1:5
4b:b-dglc-HEX-1:5
5s:n-acetyl
6b:b-dgal-HEX-1:5
7b:b-dglc-HEX-1:5
8s:n-acetyl
9b:b-dgal-HEX-1:5
10b:a-lgal-HEX-1:5|6:d
LIN
1:1d(2+1)2n
2:1o(3+1)3d
3:1o(6+1)4d
4:4d(2+1)5n
5:4o(4+1)6d
6:6o(3+1)7d
7:7d(2+1)8n
8:7o(3+1)9d
9:9o(2+1)10d
GLYCAN END

GLYCAN START
GLYCANID=60231
GLYCAN_CODE=
GLYCAN_COMPOSITION=(HexNAc)3(Hex)3(Fuc)1
GLYCAN_MASS=1241.453
GLYCAN_TAXON=Others
RES
1b:x-dglc-HEX-x:x
2s:n-acetyl
3b:b-dglc-HEX-1:5
4s:n-acetyl
5b:b-dman-HEX-1:5
6b:a-dman-HEX-1:5
7b:b-dglc-HEX-1:5
8s:n-acetyl
9b:b-dgal-HEX-1:5
10b:a-lgal-HEX-1:5|6:d
LIN
1:1d(2+1)2n
2:1o(4+1)3d
3:3d(2+1)4n
4:3o(4+1)5d
5:5o(3+1)6d
6:6o(4+1)7d
7:7d(2+1)8n
8:7o(4+1)9d
9:1o(6+1)10d
GLYCAN END

GLYCAN START
GLYCANID=60232
GLYCAN_CODE=
GLYCAN_COMPOSITION=(HexNAc)3(Hex)3(Fuc)1
GLYCAN_MASS=1241.4531
GLYCAN_TAXON=Others
RES
1b:a-dgal-HEX-1:5
2s:n-acetyl
3b:b-dgal-HEX-1:5
4b:b-dglc-HEX-1:5
5s:n-acetyl
6b:a-lgal-HEX-1:5|6:d
7b:b-dgal-HEX-1:5
8b:b-dglc-HEX-1:5
9s:n-acetyl
10b:b-dgal-HEX-1:5
LIN
1:1d(2+1)2n
2:1o(3+1)3d
3:3o(3+1)4d
4:4d(2+1)5n
5:4o(3+1)6d
6:4o(4+1)7d
7:1o(6+1)8d
8:8d(2+1)9n
9:8o(4+1)10d
GLYCAN END

GLYCAN START
GLYCANID=60233
GLYCAN_CODE=
GLYCAN_COMPOSITION=(HexNAc)3(Hex)3(Fuc)1
GLYCAN_MASS=1241.4531
GLYCAN_TAXON=Others
RES
1b:a-dgal-HEX-1:5
2s:n-acetyl
3b:b-dgal-HEX-1:5
4b:b-dglc-HEX-1:5
5s:n-acetyl
6b:b-dgal-HEX-1:5
7b:a-lgal-HEX-1:5|6:d
8b:b-dglc-HEX-1:5
9s:n-acetyl
10b:b-dgal-HEX-1:5
LIN
1:1d(2+1)2n
2:1o(3+1)3d
3:3o(3+1)4d
4:4d(2+1)5n
5:4o(3+1)6d
6:6o(2+1)7d
7:1o(6+1)8d
8:8d(2+1)9n
9:8o(4+1)10d
GLYCAN END

GLYCAN START
GLYCANID=60234
GLYCAN_CODE=
GLYCAN_COMPOSITION=(HexNAc)3(Hex)3(Fuc)1
GLYCAN_MASS=1241.4531
GLYCAN_TAXON=Others
RES
1b:x-dgal-HEX-x:x
2s:n-acetyl
3b:b-dgal-HEX-1:5
4b:b-dglc-HEX-1:5
5s:n-acetyl
6b:b-dgal-HEX-1:5
7b:b-dglc-HEX-1:5
8s:n-acetyl
9b:b-dgal-HEX-1:5
10b:a-lgal-HEX-1:5|6:d
LIN
1:1d(2+1)2n
2:1o(3+1)3d
3:3o(3+1)4d
4:4d(2+1)5n
5:4o(4+1)6d
6:6o(6+1)7d
7:7d(2+1)8n
8:7o(3+1)9d
9:9o(2+1)10d
GLYCAN END

GLYCAN START
GLYCANID=60235
GLYCAN_CODE=
GLYCAN_COMPOSITION=(HexNAc)3(Hex)3(Fuc)1
GLYCAN_MASS=1241.4531
GLYCAN_TAXON=Others
RES
1b:a-dgal-HEX-1:5
2s:n-acetyl
3b:b-dgal-HEX-1:5
4b:b-dglc-HEX-1:5
5s:n-acetyl
6b:b-dgal-HEX-1:5
7b:a-lgal-HEX-1:5|6:d
8b:b-dglc-HEX-1:5
9s:n-acetyl
10b:b-dgal-HEX-1:5
LIN
1:1d(2+1)2n
2:1o(3+1)3d
3:3o(3+1)4d
4:4d(2+1)5n
5:4o(3+1)6d
6:4o(4+1)7d
7:3o(6+1)8d
8:8d(2+1)9n
9:8o(4+1)10d
GLYCAN END

GLYCAN START
GLYCANID=60241
GLYCAN_CODE=
GLYCAN_COMPOSITION=(HexNAc)2(Hex)2(NeuAc)2
GLYCAN_MASS=1312.4546
GLYCAN_TAXON=Others
RES
1b:a-dgal-HEX-1:5
2s:n-acetyl
3b:b-dgal-HEX-1:5
4b:a-dglc-HEX-1:5
5s:n-acetyl
6b:b-dgal-HEX-1:5
7b:a-dgro-dgal-NON-2:6|1:a|2:keto|3:d
8s:n-acetyl
9b:a-dgro-dgal-NON-2:6|1:a|2:keto|3:d
10s:n-acetyl
LIN
1:1d(2+1)2n
2:1o(3+1)3d
3:3o(3+1)4d
4:4d(2+1)5n
5:4o(4+1)6d
6:6o(3+2)7d
7:7d(5+1)8n
8:1o(6+2)9d
9:9d(5+1)10n
GLYCAN END

GLYCAN START
GLYCANID=60242
GLYCAN_CODE=
GLYCAN_COMPOSITION=(HexNAc)2(Hex)2(NeuAc)2
GLYCAN_MASS=1312.4546
GLYCAN_TAXON=Others
RES
1b:a-dgal-HEX-1:5
2s:n-acetyl
3b:b-dgal-HEX-1:5
4b:a-dgro-dgal-NON-2:6|1:a|2:keto|3:d
5s:n-acetyl
6b:b-dglc-HEX-1:5
7s:n-acetyl
8b:b-dgal-HEX-1:5
9b:a-dgro-dgal-NON-2:6|1:a|2:keto|3:d
10s:n-acetyl
LIN
1:1d(2+1)2n
2:1o(3+1)3d
3:3o(3+2)4d
4:4d(5+1)5n
5:1o(6+1)6d
6:6d(2+1)7n
7:6o(4+1)8d
8:8o(6+2)9d
9:9d(5+1)10n
GLYCAN END

GLYCAN START
GLYCANID=60243
GLYCAN_CODE=
GLYCAN_COMPOSITION=(HexNAc)2(Hex)2(Fuc)2(NeuAc)1
GLYCAN_MASS=1313.474
GLYCAN_TAXON=Others
RES
1b:a-dgal-HEX-1:5
2s:n-acetyl
3b:b-dgal-HEX-1:5
4b:a-lgal-HEX-1:5|6:d
5b:b-dglc-HEX-1:5
6s:n-acetyl
7b:a-lgal-HEX-1:5|6:d
8b:b-dgal-HEX-1:5
9b:a-dgro-dgal-NON-2:6|1:a|2:keto|3:d
10s:n-acetyl
LIN
1:1d(2+1)2n
2:1o(3+1)3d
3:3o(2+1)4d
4:1o(6+1)5d
5:5d(2+1)6n
6:5o(3+1)7d
7:5o(4+1)8d
8:8o(3+2)9d
9:9d(5+1)10n
GLYCAN END

GLYCAN START
GLYCANID=60244
GLYCAN_CODE=
GLYCAN_COMPOSITION=(HexNAc)2(Hex)2(Fuc)2(NeuAc)1
GLYCAN_MASS=1313.474
GLYCAN_TAXON=Others
RES
1b:x-dgal-HEX-1:5
2s:n-acetyl
3b:b-dgal-HEX-1:5
4b:a-lgal-HEX-1:5|6:d
5b:b-dgal-HEX-1:5
6b:a-lgal-HEX-1:5|6:d
7b:b-dglc-HEX-1:5
8s:n-acetyl
9b:a-dgro-dgal-NON-2:6|1:a|2:keto|3:d
10s:n-acetyl
LIN
1:1d(2+1)2n
2:1o(3+1)3d
3:3o(2+1)4d
4:3o(3+1)5d
5:5o(2+1)6d
6:3o(6+1)7d
7:7d(2+1)8n
8:1o(6+2)9d
9:9d(5+1)10n
GLYCAN END

GLYCAN START
GLYCANID=60245
GLYCAN_CODE=
GLYCAN_COMPOSITION=(HexNAc)2(Hex)2(Fuc)2(NeuAc)1
GLYCAN_MASS=1313.4741
GLYCAN_TAXON=Others
RES
1b:a-dgal-HEX-1:5
2s:n-acetyl
3b:b-dgal-HEX-1:5
4b:a-dgro-dgal-NON-2:6|1:a|2:keto|3:d
5s:n-acetyl
6b:b-dglc-HEX-1:5
7s:n-acetyl
8b:a-lgal-HEX-1:5|6:d
9b:b-dgal-HEX-1:5
10b:a-lgal-HEX-1:5|6:d
LIN
1:1d(2+1)2n
2:1o(3+1)3d
3:3o(3+2)4d
4:4d(5+1)5n
5:1o(6+1)6d
6:6d(2+1)7n
7:6o(3+1)8d
8:6o(4+1)9d
9:9o(2+1)10d
GLYCAN END

GLYCAN START
GLYCANID=60246
GLYCAN_CODE=
GLYCAN_COMPOSITION=(HexNAc)2(Hex)2(Fuc)2(NeuAc)1
GLYCAN_MASS=1313.4741
GLYCAN_TAXON=Others
RES
1b:b-dglc-HEX-1:5
2s:n-acetyl
3b:a-lgal-HEX-1:5|6:d
4b:b-dgal-HEX-1:5
5b:b-dglc-HEX-1:5
6s:n-acetyl
7b:a-lgal-HEX-1:5|6:d
8b:b-dgal-HEX-1:5
9b:a-dgro-dgal-NON-2:6|1:a|2:keto|3:d
10s:n-acetyl
LIN
1:1d(2+1)2n
2:1o(3+1)3d
3:1o(4+1)4d
4:4o(3+1)5d
5:5d(2+1)6n
6:5o(3+1)7d
7:5o(4+1)8d
8:8o(3+2)9d
9:9d(5+1)10n
GLYCAN END

GLYCAN START
GLYCANID=60251
GLYCAN_CODE=
GLYCAN_COMPOSITION=(HexNAc)3(Hex)2(Fuc)1(NeuAc)1
GLYCAN_MASS=1370.4961
GLYCAN_TAXON=Others
RES
1b:a-dgal-HEX-1:5
2s:n-acetyl
3b:b-dgal-HEX-1:5
4b:a-lgal-HEX-1:5|6:d
5b:b-dglc-HEX-1:5
6s:n-acetyl
7b:b-dgal-HEX-1:5
8b:a-dgro-dgal-NON-2:6|1:a|2:keto|3:d
9s:n-acetyl
10b:b-dgal-HEX-1:5
11s:n-acetyl
LIN
1:1d(2+1)2n
2:1o(3+1)3d
3:3o(2+1)4d
4:1o(6+1)5d
5:5d(2+1)6n
6:5o(4+1)7d
7:7o(3+2)8d
8:8d(5+1)9n
9:7o(4+1)10d
10:10d(2+1)11n
GLYCAN END

GLYCAN START
GLYCANID=60252
GLYCAN_CODE=
GLYCAN_COMPOSITION=(HexNAc)3(Hex)2(Fuc)1(NeuAc)1
GLYCAN_MASS=1370.4961
GLYCAN_TAXON=Others
RES
1b:a-dgal-HEX-1:5
2s:n-acetyl
3b:b-dgal-HEX-1:5
4b:b-dglc-HEX-1:5
5s:n-acetyl
6b:a-dgro-dgal-NON-2:6|1:a|2:keto|3:d
7s:n-acetyl
8b:b-dglc-HEX-1:5
9s:n-acetyl
10b:b-dgal-HEX-1:5
11b:a-lgal-HEX-1:5|6:d
LIN
1:1d(2+1)2n
2:1o(3+1)3d
3:3o(3+1)4d
4:4d(2+1)5n
5:3o(6+2)6d
6:6d(5+1)7n
7:1o(6+1)8d
8:8d(2+1)9n
9:8o(4+1)10d
10:10o(2+1)11d
GLYCAN END

GLYCAN START
GLYCANID=60253
GLYCAN_CODE=
GLYCAN_COMPOSITION=(HexNAc)3(Hex)2(Fuc)1(NeuAc)1
GLYCAN_MASS=1370.4961
GLYCAN_TAXON=Others
RES
1b:a-dgal-HEX-1:5
2s:n-acetyl
3b:b-dglc-HEX-1:5
4s:n-acetyl
5b:b-dgal-HEX-1:5
6b:b-dglc-HEX-1:5
7s:n-acetyl
8b:a-lgal-HEX-1:5|6:d
9b:b-dgal-HEX-1:5
10b:a-dgro-dgal-NON-2:6|1:a|2:keto|3:d
11s:n-acetyl
LIN
1:1d(2+1)2n
2:1o(3+1)3d
3:3d(2+1)4n
4:3o(4+1)5d
5:1o(6+1)6d
6:6d(2+1)7n
7:6o(3+1)8d
8:6o(4+1)9d
9:9o(3+2)10d
10:10d(5+1)11n
GLYCAN END

GLYCAN START
GLYCANID=60254
GLYCAN_CODE=
GLYCAN_COMPOSITION=(HexNAc)3(Hex)2(Fuc)1(NeuAc)1
GLYCAN_MASS=1370.4961
GLYCAN_TAXON=Others
RES
1b:a-dgal-HEX-1:5
2s:n-acetyl
3b:b-dgal-HEX-1:5
4b:a-dgro-dgal-NON-2:6|1:a|2:keto|3:d
5s:n-acetyl
6b:b-dgal-HEX-1:5
7b:b-dglc-HEX-1:5
8s:n-acetyl
9b:b-dglc-HEX-1:5
10s:n-acetyl
11b:a-lgal-HEX-1:5|6:d
LIN
1:1d(2+1)2n
2:1o(3+1)3d
3:3o(3+2)4d
4:4d(5+1)5n
5:3o(4+1)6d
6:1o(6+1)7d
7:7d(2+1)8n
8:7o(3+1)9d
9:9d(2+1)10n
10:7o(4+1)11d
GLYCAN END

GLYCAN START
GLYCANID=60255
GLYCAN_CODE=
GLYCAN_COMPOSITION=(HexNAc)3(Hex)2(Fuc)1(NeuAc)1
GLYCAN_MASS=1370.4961
GLYCAN_TAXON=Others
RES
1b:x-dgal-HEX-1:5
2s:n-acetyl
3b:b-dglc-HEX-1:5
4s:n-acetyl
5b:b-dgal-HEX-1:5
6b:a-lgal-HEX-1:5|6:d
7b:b-dglc-HEX-1:5
8s:n-acetyl
9b:b-dgal-HEX-1:5
10b:a-dgro-dgal-NON-2:6|1:a|2:keto|3:d
11s:n-acetyl
LIN
1:1d(2+1)2n
2:1o(3+1)3d
3:3d(2+1)4n
4:3o(3+1)5d
5:5o(2+1)6d
6:1o(6+1)7d
7:7d(2+1)8n
8:7o(4+1)9d
9:9o(3+2)10d
10:10d(5+1)11n
GLYCAN END

GLYCAN START
GLYCANID=60256
GLYCAN_CODE=
GLYCAN_COMPOSITION=(HexNAc)3(Hex)2(Fuc)1(NeuAc)1
GLYCAN_MASS=1370.4961
GLYCAN_TAXON=Others
RES
1b:b-dgal-HEX-1:5
2s:n-acetyl
3b:b-dgal-HEX-1:5
4b:a-dgro-dgal-NON-2:6|1:a|2:keto|3:d
5s:n-acetyl
6b:b-dglc-HEX-1:5
7s:n-acetyl
8b:a-lgal-HEX-1:5|6:d
9b:b-dgal-HEX-1:5
10b:b-dglc-HEX-1:5
11s:n-acetyl
LIN
1:1d(2+1)2n
2:1o(3+1)3d
3:3o(3+2)4d
4:4d(5+1)5n
5:1o(6+1)6d
6:6d(2+1)7n
7:6o(3+1)8d
8:6o(4+1)9d
9:9o(3+1)10d
10:10d(2+1)11n
GLYCAN END

GLYCAN START
GLYCANID=60257
GLYCAN_CODE=
GLYCAN_COMPOSITION=(HexNAc)3(Hex)2(Fuc)3
GLYCAN_MASS=1371.5155
GLYCAN_TAXON=Others
RES
1b:a-dgal-HEX-1:5
2s:n-acetyl
3b:b-dglc-HEX-1:5
4s:n-acetyl
5b:a-lgal-HEX-1:5|6:d
6b:b-dgal-HEX-1:5
7b:a-lgal-HEX-1:5|6:d
8b:b-dglc-HEX-1:5
9s:n-acetyl
10b:b-dgal-HEX-1:5
11b:a-lgal-HEX-1:5|6:d
LIN
1:1d(2+1)2n
2:1o(3+1)3d
3:3d(2+1)4n
4:3o(3+1)5d
5:3o(4+1)6d
6:6o(2+1)7d
7:1o(6+1)8d
8:8d(2+1)9n
9:8o(4+1)10d
10:10o(2+1)11d
GLYCAN END

GLYCAN START
GLYCANID=60259
GLYCAN_CODE=
GLYCAN_COMPOSITION=(HexNAc)3(Hex)2(Fuc)3
GLYCAN_MASS=1371.5155
GLYCAN_TAXON=Others
RES
1b:a-dgal-HEX-1:5
2s:n-acetyl
3b:b-dgal-HEX-1:5
4b:a-lgal-HEX-1:5|6:d
5b:b-dgal-HEX-1:5
6b:a-lgal-HEX-1:5|6:d
7b:b-dglc-HEX-1:5
8s:n-acetyl
9b:b-dglc-HEX-1:5
10s:n-acetyl
11b:a-lgal-HEX-1:5|6:d
LIN
1:1d(2+1)2n
2:1o(3+1)3d
3:3o(2+1)4d
4:3o(3+1)5d
5:5o(2+1)6d
6:1o(6+1)7d
7:7d(2+1)8n
8:7o(3+1)9d
9:9d(2+1)10n
10:7o(4+1)11d
GLYCAN END

GLYCAN START
GLYCANID=60260
GLYCAN_CODE=
GLYCAN_COMPOSITION=(HexNAc)3(Hex)2(Fuc)3
GLYCAN_MASS=1371.5156
GLYCAN_TAXON=Others
RES
1b:a-dglc-HEX-1:5
2s:n-acetyl
3b:a-lgal-HEX-1:5|6:d
4b:b-dgal-HEX-1:5
5b:b-dglc-HEX-1:5
6s:n-acetyl
7b:b-dgal-HEX-1:5
8b:a-lgal-HEX-1:5|6:d
9b:a-dgal-HEX-1:5
10s:n-acetyl
11b:a-lgal-HEX-1:5|6:d
LIN
1:1d(2+1)2n
2:1o(3+1)3d
3:1o(4+1)4d
4:4o(3+1)5d
5:5d(2+1)6n
6:5o(3+1)7d
7:7o(2+1)8d
8:7o(3+1)9d
9:9d(2+1)10n
10:5o(4+1)11d
GLYCAN END

GLYCAN START
GLYCANID=60261
GLYCAN_CODE=
GLYCAN_COMPOSITION=(HexNAc)3(Hex)3(NeuAc)1
GLYCAN_MASS=1386.4911
GLYCAN_TAXON=Others
RES
1b:a-dgal-HEX-1:5
2s:n-acetyl
3b:b-dgal-HEX-1:5
4b:a-dgro-dgal-NON-2:6|1:a|2:keto|3:d
5s:n-acetyl
6b:b-dglc-HEX-1:5
7s:n-acetyl
8b:b-dgal-HEX-1:5
9b:b-dglc-HEX-1:5
10s:n-acetyl
11b:b-dgal-HEX-1:5
LIN
1:1d(2+1)2n
2:1o(3+1)3d
3:3o(3+2)4d
4:4d(5+1)5n
5:1o(6+1)6d
6:6d(2+1)7n
7:6o(4+1)8d
8:8o(3+1)9d
9:9d(2+1)10n
10:9o(3+1)11d
GLYCAN END

GLYCAN START
GLYCANID=60262
GLYCAN_CODE=
GLYCAN_COMPOSITION=(HexNAc)3(Hex)3(NeuAc)1
GLYCAN_MASS=1386.4911
GLYCAN_TAXON=Others
RES
1b:a-dgal-HEX-1:5
2s:n-acetyl
3b:b-dgal-HEX-1:5
4b:b-dglc-HEX-1:5
5s:n-acetyl
6b:b-dgal-HEX-1:5
7b:b-dglc-HEX-1:5
8s:n-acetyl
9b:b-dgal-HEX-1:5
10b:a-dgro-dgal-NON-2:6|1:a|2:keto|3:d
11s:n-acetyl
LIN
1:1d(2+1)2n
2:1o(3+1)3d
3:3o(3+1)4d
4:4d(2+1)5n
5:4o(3+1)6d
6:1o(6+1)7d
7:7d(2+1)8n
8:7o(4+1)9d
9:9o(3+2)10d
10:10d(5+1)11n
GLYCAN END

GLYCAN START
GLYCANID=60263
GLYCAN_CODE=
GLYCAN_COMPOSITION=(HexNAc)3(Hex)3(NeuAc)1
GLYCAN_MASS=1386.4911
GLYCAN_TAXON=Others
RES
1b:a-dgal-HEX-1:5
2s:n-acetyl
3b:a-dgal-HEX-1:5
4s:n-acetyl
5b:b-dgal-HEX-1:5
6b:a-dgro-dgal-NON-2:6|1:a|2:keto|3:d
7s:n-acetyl
8b:b-dglc-HEX-1:5
9s:n-acetyl
10b:b-dgal-HEX-1:5
11b:b-dgal-HEX-1:5
LIN
1:1d(2+1)2n
2:1o(3+1)3d
3:3d(2+1)4n
4:3o(3+1)5d
5:5o(3+2)6d
6:6d(5+1)7n
7:3o(6+1)8d
8:8d(2+1)9n
9:8o(4+1)10d
10:10o(4+1)11d
GLYCAN END

GLYCAN START
GLYCANID=60264
GLYCAN_CODE=
GLYCAN_COMPOSITION=(HexNAc)3(Hex)3(NeuAc)1
GLYCAN_MASS=1386.4911
GLYCAN_TAXON=Others
RES
1b:b-dglc-HEX-1:5
2s:n-acetyl
3b:b-dglc-HEX-1:5
4s:n-acetyl
5b:b-dman-HEX-1:5
6b:b-dman-HEX-1:5
7b:b-dglc-HEX-1:5
8s:n-acetyl
9b:b-dgal-HEX-1:5
10b:a-dgro-dgal-NON-2:6|1:a|2:keto|3:d
11s:n-acetyl
LIN
1:1d(2+1)2n
2:1o(4+1)3d
3:3d(2+1)4n
4:3o(4+1)5d
5:5o(6+1)6d
6:6o(2+1)7d
7:7d(2+1)8n
8:7o(4+1)9d
9:9o(6+2)10d
10:10d(5+1)11n
GLYCAN END

GLYCAN START
GLYCANID=60265
GLYCAN_CODE=
GLYCAN_COMPOSITION=(HexNAc)3(Hex)3(NeuAc)1
GLYCAN_MASS=1386.4911
GLYCAN_TAXON=Others
RES
1b:a-dgal-HEX-1:5
2b:b-dgal-HEX-1:5
3b:b-dgal-HEX-1:5
4b:b-dglc-HEX-1:5
5b:b-dglc-HEX-1:5
6s:n-acetyl
7b:x-dgal-HEX-1:5
8b:a-dgro-dgal-NON-2:6|1:a|2:keto|3:d
9s:n-acetyl
10s:n-acetyl
11s:n-acetyl
LIN
1:1o(-1+1)2d
2:2o(-1+1)3d
3:3o(-1+1)4d
4:4o(-1+1)5d
5:5d(2+1)6n
6:5o(6+1)7d
7:7o(3+2)8d
8:8d(5+1)9n
9:4d(2+1)10n
10:1d(2+1)11n
GLYCAN END

GLYCAN START
GLYCANID=60266
GLYCAN_CODE=
GLYCAN_COMPOSITION=(HexNAc)3(Hex)3(NeuAc)1
GLYCAN_MASS=1386.4911
GLYCAN_TAXON=Others
RES
1b:b-dglc-HEX-1:5
2s:n-acetyl
3b:b-dgal-HEX-1:5
4b:b-dglc-HEX-1:5
5s:n-acetyl
6b:b-dgal-HEX-1:5
7b:b-dglc-HEX-1:5
8s:n-acetyl
9b:b-dgal-HEX-1:5
10b:a-dgro-dgal-NON-2:6|1:a|2:keto|3:d
11s:n-acetyl
LIN
1:1d(2+1)2n
2:1o(4+1)3d
3:3o(3+1)4d
4:4d(2+1)5n
5:4o(4+1)6d
6:6o(3+1)7d
7:7d(2+1)8n
8:7o(4+1)9d
9:9o(6+2)10d
10:10d(5+1)11n
GLYCAN END

GLYCAN START
GLYCANID=60267
GLYCAN_CODE=
GLYCAN_COMPOSITION=(HexNAc)3(Hex)3(NeuAc)1
GLYCAN_MASS=1386.4911
GLYCAN_TAXON=Others
RES
1b:x-dgal-HEX-1:5
2s:n-acetyl
3b:b-dgal-HEX-1:5
4b:b-dgal-HEX-1:5
5s:n-acetyl
6b:b-dgal-HEX-1:5
7b:b-dglc-HEX-1:5
8s:n-acetyl
9b:b-dgal-HEX-1:5
10b:a-dgro-dgal-NON-2:6|1:a|2:keto|3:d
11s:n-acetyl
LIN
1:1d(2+1)2n
2:1o(3+1)3d
3:1o(6+1)4d
4:4d(2+1)5n
5:4o(4+1)6d
6:6o(3+1)7d
7:7d(2+1)8n
8:7o(4+1)9d
9:9o(3+2)10d
10:10d(5+1)11n
GLYCAN END

GLYCAN START
GLYCANID=60268
GLYCAN_CODE=
GLYCAN_COMPOSITION=(HexNAc)3(Hex)3(NeuAc)1
GLYCAN_MASS=1386.4911
GLYCAN_TAXON=Others
RES
1b:b-dglc-HEX-1:5
2b:b-dgal-HEX-1:5
3b:a-dgro-dgal-NON-2:6|1:a|2:keto|3:d
4s:n-acetyl
5b:b-dgal-HEX-1:5
6s:n-acetyl
7b:b-dgal-HEX-1:5
8b:b-dgal-HEX-1:5
9s:n-acetyl
10b:a-dgal-HEX-1:5
11s:n-acetyl
LIN
1:1o(4+1)2d
2:2o(3+2)3d
3:3d(5+1)4n
4:2o(4+1)5d
5:5d(2+1)6n
6:5o(3+1)7d
7:7o(3+1)8d
8:8d(2+1)9n
9:8o(3+1)10d
10:10d(2+1)11n
GLYCAN END

GLYCAN START
GLYCANID=60269
GLYCAN_CODE=
GLYCAN_COMPOSITION=(HexNAc)3(Hex)3(NeuAc)1
GLYCAN_MASS=1386.4912
GLYCAN_TAXON=Others
RES
1b:b-dglc-HEX-1:5
2b:b-dgal-HEX-1:5
3b:b-dglc-HEX-1:5
4s:n-acetyl
5b:b-dgal-HEX-1:5
6b:a-dgro-dgal-NON-2:6|1:a|2:keto|3:d
7s:n-acetyl
8b:b-dgal-HEX-1:5
9s:n-acetyl
10b:b-dgal-HEX-1:5
11s:n-acetyl
LIN
1:1o(4+1)2d
2:2o(3+1)3d
3:3d(2+1)4n
4:3o(3+1)5d
5:5o(3+2)6d
6:6d(5+1)7n
7:5o(4+1)8d
8:8d(2+1)9n
9:2o(4+1)10d
10:10d(2+1)11n
GLYCAN END

GLYCAN START
GLYCANID=60270
GLYCAN_CODE=
GLYCAN_COMPOSITION=(HexNAc)3(Hex)3(Fuc)2
GLYCAN_MASS=1387.5105
GLYCAN_TAXON=Others
RES
1b:a-dgal-HEX-1:5
2s:n-acetyl
3b:b-dgal-HEX-1:5
4b:b-dglc-HEX-1:5
5s:n-acetyl
6b:b-dgal-HEX-1:5
7b:a-lgal-HEX-1:5|6:d
8b:b-dglc-HEX-1:5
9s:n-acetyl
10b:b-dgal-HEX-1:5
11b:a-lgal-HEX-1:5|6:d
LIN
1:1d(2+1)2n
2:1o(3+1)3d
3:3o(3+1)4d
4:4d(2+1)5n
5:4o(4+1)6d
6:6o(2+1)7d
7:3o(6+1)8d
8:8d(2+1)9n
9:8o(4+1)10d
10:10o(2+1)11d
GLYCAN END

GLYCAN START
GLYCANID=60271
GLYCAN_CODE=
GLYCAN_COMPOSITION=(HexNAc)3(Hex)3(Fuc)2
GLYCAN_MASS=1387.5105
GLYCAN_TAXON=Others
RES
1b:a-dgal-HEX-1:5
2s:n-acetyl
3b:b-dgal-HEX-1:5
4b:b-dglc-HEX-1:5
5s:n-acetyl
6b:a-lgal-HEX-1:5|6:d
7b:b-dgal-HEX-1:5
8b:b-dglc-HEX-1:5
9s:n-acetyl
10b:a-lgal-HEX-1:5|6:d
11b:b-dgal-HEX-1:5
LIN
1:1d(2+1)2n
2:1o(3+1)3d
3:3o(3+1)4d
4:4d(2+1)5n
5:4o(3+1)6d
6:4o(4+1)7d
7:7o(3+1)8d
8:8d(2+1)9n
9:8o(3+1)10d
10:8o(4+1)11d
GLYCAN END

GLYCAN START
GLYCANID=60272
GLYCAN_CODE=
GLYCAN_COMPOSITION=(HexNAc)3(Hex)3(Fuc)2
GLYCAN_MASS=1387.5105
GLYCAN_TAXON=Others
RES
1b:a-dgal-HEX-1:5
2s:n-acetyl
3b:b-dgal-HEX-1:5
4b:b-dglc-HEX-1:5
5s:n-acetyl
6b:a-lgal-HEX-1:5|6:d
7b:b-dgal-HEX-1:5
8b:a-lgal-HEX-1:5|6:d
9b:b-dglc-HEX-1:5
10s:n-acetyl
11b:b-dgal-HEX-1:5
LIN
1:1d(2+1)2n
2:1o(3+1)3d
3:3o(3+1)4d
4:4d(2+1)5n
5:4o(3+1)6d
6:4o(4+1)7d
7:7o(2+1)8d
8:3o(6+1)9d
9:9d(2+1)10n
10:9o(4+1)11d
GLYCAN END

GLYCAN START
GLYCANID=60273
GLYCAN_CODE=
GLYCAN_COMPOSITION=(HexNAc)3(Hex)3(Fuc)2
GLYCAN_MASS=1387.5105
GLYCAN_TAXON=Others
RES
1b:a-dgal-HEX-1:5
2s:n-acetyl
3b:b-dgal-HEX-1:5
4b:b-dglc-HEX-1:5
5s:n-acetyl
6b:b-dgal-HEX-1:5
7b:a-lgal-HEX-1:5|6:d
8b:a-lgal-HEX-1:5|6:d
9b:b-dglc-HEX-1:5
10s:n-acetyl
11b:b-dgal-HEX-1:5
LIN
1:1d(2+1)2n
2:1o(3+1)3d
3:3o(3+1)4d
4:4d(2+1)5n
5:4o(3+1)6d
6:6o(2+1)7d
7:4o(4+1)8d
8:1o(6+1)9d
9:9d(2+1)10n
10:9o(4+1)11d
GLYCAN END

GLYCAN START
GLYCANID=60274
GLYCAN_CODE=
GLYCAN_COMPOSITION=(HexNAc)3(Hex)3(Fuc)2
GLYCAN_MASS=1387.5105
GLYCAN_TAXON=Others
RES
1b:a-dgal-HEX-1:5
2s:n-acetyl
3b:b-dgal-HEX-1:5
4b:b-dglc-HEX-1:5
5s:n-acetyl
6b:b-dgal-HEX-1:5
7b:a-lgal-HEX-1:5|6:d
8b:b-dglc-HEX-1:5
9s:n-acetyl
10b:b-dgal-HEX-1:5
11b:a-lgal-HEX-1:5|6:d
LIN
1:1d(2+1)2n
2:1o(3+1)3d
3:3o(3+1)4d
4:4d(2+1)5n
5:4o(4+1)6d
6:6o(2+1)7d
7:1o(6+1)8d
8:8d(2+1)9n
9:8o(4+1)10d
10:10o(2+1)11d
GLYCAN END

GLYCAN START
GLYCANID=60275
GLYCAN_CODE=
GLYCAN_COMPOSITION=(HexNAc)3(Hex)3(Fuc)2
GLYCAN_MASS=1387.5105
GLYCAN_TAXON=Others
RES
1b:a-dgal-HEX-1:5
2s:n-acetyl
3b:b-dgal-HEX-1:5
4b:b-dgal-HEX-1:5
5b:b-dglc-HEX-1:5
6s:n-acetyl
7b:a-lgal-HEX-1:5|6:d
8b:b-dglc-HEX-1:5
9s:n-acetyl
10b:a-lgal-HEX-1:5|6:d
11b:b-dgal-HEX-1:5
LIN
1:1d(2+1)2n
2:1o(3+1)3d
3:3o(3+1)4d
4:3o(6+1)5d
5:5d(2+1)6n
6:5o(3+1)7d
7:1o(6+1)8d
8:8d(2+1)9n
9:8o(3+1)10d
10:8o(4+1)11d
GLYCAN END

GLYCAN START
GLYCANID=60276
GLYCAN_CODE=
GLYCAN_COMPOSITION=(HexNAc)3(Hex)3(Fuc)2
GLYCAN_MASS=1387.5105
GLYCAN_TAXON=Others
RES
1b:x-dgal-HEX-x:x
2s:n-acetyl
3b:b-dgal-HEX-1:5
4b:b-dglc-HEX-1:5
5s:n-acetyl
6b:b-dgal-HEX-1:5
7b:a-lgal-HEX-1:5|6:d
8b:b-dglc-HEX-1:5
9s:n-acetyl
10b:a-lgal-HEX-1:5|6:d
11b:b-dgal-HEX-1:5
LIN
1:1d(2+1)2n
2:1o(3+1)3d
3:3o(3|6+1)4d
4:4d(2+1)5n
5:4o(4+1)6d
6:6o(2+1)7d
7:1o(6+1)8d
8:8d(2+1)9n
9:8o(3+1)10d
10:8o(4+1)11d
GLYCAN END

GLYCAN START
GLYCANID=60277
GLYCAN_CODE=
GLYCAN_COMPOSITION=(HexNAc)3(Hex)3(Fuc)2
GLYCAN_MASS=1387.5105
GLYCAN_TAXON=Others
RES
1b:a-dgal-HEX-1:5
2s:n-acetyl
3b:b-dgal-HEX-1:5
4b:b-dglc-HEX-1:5
5s:n-acetyl
6b:a-lgal-HEX-1:5|6:d
7b:b-dgal-HEX-1:5
8b:b-dglc-HEX-1:5
9s:n-acetyl
10b:b-dgal-HEX-1:5
11b:a-lgal-HEX-1:5|6:d
LIN
1:1d(2+1)2n
2:1o(3+1)3d
3:1o(6+1)4d
4:4d(2+1)5n
5:4o(3+1)6d
6:4o(4+1)7d
7:7o(3+1)8d
8:8d(2+1)9n
9:8o(3+1)10d
10:10o(2+1)11d
GLYCAN END

GLYCAN START
GLYCANID=60278
GLYCAN_CODE=
GLYCAN_COMPOSITION=(HexNAc)3(Hex)3(Fuc)2
GLYCAN_MASS=1387.5105
GLYCAN_TAXON=Others
RES
1b:x-dgal-HEX-1:5
2s:n-acetyl
3b:b-dgal-HEX-1:5
4b:b-dglc-HEX-1:5
5s:n-acetyl
6b:b-dgal-HEX-1:5
7b:b-dglc-HEX-1:5
8s:n-acetyl
9b:a-lgal-HEX-1:5|6:d
10b:b-dgal-HEX-1:5
11b:a-lgal-HEX-1:5|6:d
LIN
1:1d(2+1)2n
2:1o(3+1)3d
3:3o(3+1)4d
4:4d(2+1)5n
5:4o(4+1)6d
6:6o(6+1)7d
7:7d(2+1)8n
8:7o(3+1)9d
9:7o(4+1)10d
10:10o(2+1)11d
GLYCAN END

GLYCAN START
GLYCANID=60279
GLYCAN_CODE=
GLYCAN_COMPOSITION=(HexNAc)3(Hex)3(Fuc)2
GLYCAN_MASS=1387.5106
GLYCAN_TAXON=Others
RES
1b:b-dglc-HEX-1:5
2s:n-acetyl
3b:b-dglc-HEX-1:5
4s:n-acetyl
5b:b-dman-HEX-1:5
6b:a-dman-HEX-1:5
7b:b-dglc-HEX-1:5
8s:n-acetyl
9b:b-dgal-HEX-1:5
10b:a-lgal-HEX-1:5|6:d
11b:a-lgal-HEX-1:5|6:d
LIN
1:1d(2+1)2n
2:1o(4+1)3d
3:3d(2+1)4n
4:3o(4+1)5d
5:5o(6+1)6d
6:6o(6+1)7d
7:7d(2+1)8n
8:7o(4+1)9d
9:9o(2+1)10d
10:1o(6+1)11d
GLYCAN END

GLYCAN START
GLYCANID=60280
GLYCAN_CODE=
GLYCAN_COMPOSITION=(HexNAc)3(Hex)3(Fuc)2
GLYCAN_MASS=1387.5106
GLYCAN_TAXON=Others
RES
1b:b-dglc-HEX-1:5
2s:n-acetyl
3b:b-dglc-HEX-1:5
4s:n-acetyl
5b:b-dman-HEX-1:5
6b:a-dman-HEX-1:5
7b:b-dglc-HEX-1:5
8s:n-acetyl
9b:a-lgal-HEX-1:5|6:d
10b:b-dgal-HEX-1:5
11b:a-lgal-HEX-1:5|6:d
LIN
1:1d(2+1)2n
2:1o(4+1)3d
3:3d(2+1)4n
4:3o(4+1)5d
5:5o(6+1)6d
6:6o(2+1)7d
7:7d(2+1)8n
8:7o(3+1)9d
9:7o(4+1)10d
10:1o(6+1)11d
GLYCAN END

GLYCAN START
GLYCANID=60281
GLYCAN_CODE=
GLYCAN_COMPOSITION=(HexNAc)4(Hex)2(Fuc)2
GLYCAN_MASS=1428.5375
GLYCAN_TAXON=Others
RES
1b:a-dgal-HEX-1:5
2s:n-acetyl
3b:b-dgal-HEX-1:5
4b:a-lgal-HEX-1:5|6:d
5b:a-dgal-HEX-1:5
6s:n-acetyl
7b:b-dglc-HEX-1:5
8s:n-acetyl
9b:b-dgal-HEX-1:5
10b:a-lgal-HEX-1:5|6:d
11b:a-dgal-HEX-1:5
12s:n-acetyl
LIN
1:1d(2+1)2n
2:1o(3+1)3d
3:3o(2+1)4d
4:3o(3+1)5d
5:5d(2+1)6n
6:1o(6+1)7d
7:7d(2+1)8n
8:7o(4+1)9d
9:9o(2+1)10d
10:9o(3+1)11d
11:11d(2+1)12n
GLYCAN END

GLYCAN START
GLYCANID=60282
GLYCAN_CODE=
GLYCAN_COMPOSITION=(HexNAc)4(Hex)2(Fuc)2
GLYCAN_MASS=1428.5375
GLYCAN_TAXON=Others
RES
1b:a-dgal-HEX-1:5
2s:n-acetyl
3b:b-dglc-HEX-1:5
4s:n-acetyl
5b:b-dglc-HEX-1:5
6s:n-acetyl
7b:b-dgal-HEX-1:5
8b:a-lgal-HEX-1:5|6:d
9b:b-dglc-HEX-1:5
10s:n-acetyl
11b:a-lgal-HEX-1:5|6:d
12b:b-dgal-HEX-1:5
LIN
1:1d(2+1)2n
2:1o(3+1)3d
3:3d(2+1)4n
4:1o(6+1)5d
5:5d(2+1)6n
6:5o(4+1)7d
7:7o(2+1)8d
8:7o(3+1)9d
9:9d(2+1)10n
10:9o(3+1)11d
11:9o(4+1)12d
GLYCAN END

GLYCAN START
GLYCANID=60283
GLYCAN_CODE=
GLYCAN_COMPOSITION=(HexNAc)4(Hex)2(Fuc)2
GLYCAN_MASS=1428.5375
GLYCAN_TAXON=Others
RES
1b:a-dgal-HEX-1:5
2s:n-acetyl
3b:b-dglc-HEX-1:5
4s:n-acetyl
5b:b-dglc-HEX-1:5
6s:n-acetyl
7b:b-dgal-HEX-1:5
8b:b-dglc-HEX-1:5
9s:n-acetyl
10b:b-dgal-HEX-1:5
11b:a-lgal-HEX-1:5|6:d
12b:a-lgal-HEX-1:5|6:d
LIN
1:1d(2+1)2n
2:1o(3+1)3d
3:3d(2+1)4n
4:1o(6+1)5d
5:5d(2+1)6n
6:5o(4+1)7d
7:7o(3+1)8d
8:8d(2+1)9n
9:8o(3+1)10d
10:10o(2+1)11d
11:8o(4+1)12d
GLYCAN END

GLYCAN START
GLYCANID=60284
GLYCAN_CODE=
GLYCAN_COMPOSITION=(HexNAc)4(Hex)3(Fuc)1
GLYCAN_MASS=1444.5326
GLYCAN_TAXON=Others
RES
1b:a-dgal-HEX-1:5
2s:n-acetyl
3b:b-dgal-HEX-1:5
4b:b-dglc-HEX-1:5
5s:n-acetyl
6b:b-dgal-HEX-1:5
7b:a-lgal-HEX-1:5|6:d
8b:a-dgal-HEX-1:5
9s:n-acetyl
10b:b-dglc-HEX-1:5
11s:n-acetyl
12b:b-dgal-HEX-1:5
LIN
1:1d(2+1)2n
2:1o(3+1)3d
3:3o(3+1)4d
4:4d(2+1)5n
5:4o(3+1)6d
6:6o(2+1)7d
7:6o(3+1)8d
8:8d(2+1)9n
9:1o(6+1)10d
10:10d(2+1)11n
11:10o(4+1)12d
GLYCAN END

GLYCAN START
GLYCANID=60285
GLYCAN_CODE=
GLYCAN_COMPOSITION=(HexNAc)4(Hex)3(Fuc)1
GLYCAN_MASS=1444.5326
GLYCAN_TAXON=Others
RES
1b:a-dgal-HEX-1:5
2s:n-acetyl
3b:b-dgal-HEX-1:5
4b:b-dglc-HEX-1:5
5s:n-acetyl
6b:b-dgal-HEX-1:5
7b:b-dglc-HEX-1:5
8s:n-acetyl
9b:b-dglc-HEX-1:5
10s:n-acetyl
11b:b-dgal-HEX-1:5
12b:a-lgal-HEX-1:5|6:d
LIN
1:1d(2+1)2n
2:1o(3+1)3d
3:3o(3+1)4d
4:4d(2+1)5n
5:4o(4+1)6d
6:6o(3+1)7d
7:7d(2+1)8n
8:1o(6+1)9d
9:9d(2+1)10n
10:9o(4+1)11d
11:11o(2+1)12d
GLYCAN END

GLYCAN START
GLYCANID=60286
GLYCAN_CODE=
GLYCAN_COMPOSITION=(HexNAc)4(Hex)3(Fuc)1
GLYCAN_MASS=1444.5326
GLYCAN_TAXON=Others
RES
1b:x-dgal-HEX-1:5
2s:n-acetyl
3b:b-dglc-HEX-1:5
4s:n-acetyl
5b:b-dgal-HEX-1:5
6b:b-dglc-HEX-1:5
7s:n-acetyl
8b:b-dgal-HEX-1:5
9b:b-dglc-HEX-1:5
10s:n-acetyl
11b:b-dgal-HEX-1:5
12b:a-lgal-HEX-1:5|6:d
LIN
1:1d(2+1)2n
2:1o(3+1)3d
3:3d(2+1)4n
4:3o(4+1)5d
5:1o(6+1)6d
6:6d(2+1)7n
7:6o(4+1)8d
8:8o(3+1)9d
9:9d(2+1)10n
10:9o(3+1)11d
11:11o(2+1)12d
GLYCAN END

GLYCAN START
GLYCANID=60287
GLYCAN_CODE=
GLYCAN_COMPOSITION=(HexNAc)4(Hex)3(Fuc)1
GLYCAN_MASS=1444.5326
GLYCAN_TAXON=Others
RES
1b:a-dgal-HEX-1:5
2s:n-acetyl
3b:b-dglc-HEX-1:5
4s:n-acetyl
5b:b-dgal-HEX-1:5
6b:a-lgal-HEX-1:5|6:d
7b:b-dglc-HEX-1:5
8s:n-acetyl
9b:b-dgal-HEX-1:5
10b:b-dglc-HEX-1:5
11s:n-acetyl
12b:b-dgal-HEX-1:5
LIN
1:1d(2+1)2n
2:1o(3+1)3d
3:3d(2+1)4n
4:3o(3+1)5d
5:5o(2+1)6d
6:1o(6+1)7d
7:7d(2+1)8n
8:7o(4+1)9d
9:9o(3+1)10d
10:10d(2+1)11n
11:10o(4+1)12d
GLYCAN END

GLYCAN START
GLYCANID=60289
GLYCAN_CODE=
GLYCAN_COMPOSITION=(HexNAc)2(Hex)2(Fuc)1(NeuAc)2
GLYCAN_MASS=1458.5121
GLYCAN_TAXON=Others
RES
1b:x-dgal-HEX-1:5
2s:n-acetyl
3b:b-dgal-HEX-1:5
4b:b-dglc-HEX-1:5
5s:n-acetyl
6b:a-lgal-HEX-1:5|6:d
7b:b-dgal-HEX-1:5
8b:a-dgro-dgal-NON-2:6|1:a|2:keto|3:d
9s:n-acetyl
10b:a-dgro-dgal-NON-2:6|1:a|2:keto|3:d
11s:n-acetyl
LIN
1:1d(2+1)2n
2:1o(3+1)3d
3:3o(3+1)4d
4:4d(2+1)5n
5:4o(3+1)6d
6:4o(4+1)7d
7:7o(3+2)8d
8:8d(5+1)9n
9:1o(6+2)10d
10:10d(5+1)11n
GLYCAN END

GLYCAN START
GLYCANID=60290
GLYCAN_CODE=
GLYCAN_COMPOSITION=(HexNAc)2(Hex)2(Fuc)1(NeuAc)2
GLYCAN_MASS=1458.5122
GLYCAN_TAXON=Others
RES
1b:a-dgal-HEX-1:5
2s:n-acetyl
3b:b-dgal-HEX-1:5
4b:a-dgro-dgal-NON-2:6|1:a|2:keto|3:d
5s:n-acetyl
6b:b-dglc-HEX-1:5
7s:n-acetyl
8b:a-lgal-HEX-1:5|6:d
9b:b-dgal-HEX-1:5
10b:a-dgro-dgal-NON-2:6|1:a|2:keto|3:d
11s:n-acetyl
LIN
1:1d(2+1)2n
2:1o(3+1)3d
3:3o(3+2)4d
4:4d(5+1)5n
5:1o(6+1)6d
6:6d(2+1)7n
7:6o(3+1)8d
8:6o(4+1)9d
9:9o(3+2)10d
10:10d(5+1)11n
GLYCAN END

GLYCAN START
GLYCANID=60291
GLYCAN_CODE=
GLYCAN_COMPOSITION=(HexNAc)4(Hex)4
GLYCAN_MASS=1460.5276
GLYCAN_TAXON=Others
RES
1b:a-dgal-HEX-1:5
2s:n-acetyl
3b:b-dgal-HEX-1:5
4b:b-dglc-HEX-1:5
5s:n-acetyl
6b:b-dgal-HEX-1:5
7b:b-dglc-HEX-1:5
8s:n-acetyl
9b:b-dgal-HEX-1:5
10b:b-dglc-HEX-1:5
11s:n-acetyl
12b:b-dgal-HEX-1:5
LIN
1:1d(2+1)2n
2:1o(3+1)3d
3:3o(3+1)4d
4:4d(2+1)5n
5:4o(4+1)6d
6:6o(3+1)7d
7:7d(2+1)8n
8:7o(4+1)9d
9:6o(6+1)10d
10:10d(2+1)11n
11:10o(4+1)12d
GLYCAN END

GLYCAN START
GLYCANID=60292
GLYCAN_CODE=
GLYCAN_COMPOSITION=(HexNAc)4(Hex)4
GLYCAN_MASS=1460.5276
GLYCAN_TAXON=Others
RES
1b:a-dgal-HEX-1:5
2s:n-acetyl
3b:b-dgal-HEX-1:5
4b:b-dglc-HEX-1:5
5s:n-acetyl
6b:b-dgal-HEX-1:5
7b:b-dglc-HEX-1:5
8s:n-acetyl
9b:b-dgal-HEX-1:5
10b:b-dglc-HEX-1:5
11s:n-acetyl
12b:b-dgal-HEX-1:5
LIN
1:1d(2+1)2n
2:1o(3+1)3d
3:3o(3+1)4d
4:4d(2+1)5n
5:4o(4+1)6d
6:6o(3+1)7d
7:7d(2+1)8n
8:7o(4+1)9d
9:9o(3+1)10d
10:10d(2+1)11n
11:10o(4+1)12d
GLYCAN END

GLYCAN START
GLYCANID=60293
GLYCAN_CODE=
GLYCAN_COMPOSITION=(HexNAc)4(Hex)4
GLYCAN_MASS=1460.5276
GLYCAN_TAXON=Others
RES
1b:a-dgal-HEX-1:5
2s:n-acetyl
3b:b-dgal-HEX-1:5
4b:b-dglc-HEX-1:5
5s:n-acetyl
6b:b-dgal-HEX-1:5
7b:b-dglc-HEX-1:5
8s:n-acetyl
9b:b-dgal-HEX-1:5
10b:b-dglc-HEX-1:5
11s:n-acetyl
12b:b-dgal-HEX-1:5
LIN
1:1d(2+1)2n
2:1o(3+1)3d
3:3o(3+1)4d
4:4d(2+1)5n
5:4o(4+1)6d
6:3o(6+1)7d
7:7d(2+1)8n
8:7o(4+1)9d
9:1o(6+1)10d
10:10d(2+1)11n
11:10o(4+1)12d
GLYCAN END

GLYCAN START
GLYCANID=60294
GLYCAN_CODE=
GLYCAN_COMPOSITION=(HexNAc)4(Hex)4
GLYCAN_MASS=1460.5276
GLYCAN_TAXON=Others
RES
1b:a-dgal-HEX-1:5
2s:n-acetyl
3b:b-dgal-HEX-1:5
4b:b-dglc-HEX-1:5
5s:n-acetyl
6b:b-dgal-HEX-1:5
7b:b-dglc-HEX-1:5
8s:n-acetyl
9b:b-dgal-HEX-1:5
10b:b-dglc-HEX-1:5
11s:n-acetyl
12b:b-dgal-HEX-1:5
LIN
1:1d(2+1)2n
2:1o(3+1)3d
3:1o(6+1)4d
4:4d(2+1)5n
5:4o(4+1)6d
6:6o(3+1)7d
7:7d(2+1)8n
8:7o(4+1)9d
9:9o(3+1)10d
10:10d(2+1)11n
11:10o(4+1)12d
GLYCAN END

GLYCAN START
GLYCANID=60296
GLYCAN_CODE=
GLYCAN_COMPOSITION=(HexNAc)5(Hex)3
GLYCAN_MASS=1501.5546
GLYCAN_TAXON=Others
RES
1b:a-dgal-HEX-1:5
2s:n-acetyl
3b:b-dgal-HEX-1:5
4b:b-dglc-HEX-1:5
5s:n-acetyl
6b:b-dgal-HEX-1:5
7b:b-dglc-HEX-1:5
8s:n-acetyl
9b:b-dglc-HEX-1:5
10s:n-acetyl
11b:b-dglc-HEX-1:5
12s:n-acetyl
13b:b-dgal-HEX-1:5
LIN
1:1d(2+1)2n
2:1o(3+1)3d
3:3o(3+1)4d
4:4d(2+1)5n
5:4o(4+1)6d
6:6o(3+1)7d
7:7d(2+1)8n
8:7o(4+1)9d
9:9d(2+1)10n
10:6o(6+1)11d
11:11d(2+1)12n
12:11o(4+1)13d
GLYCAN END

GLYCAN START
GLYCANID=60297
GLYCAN_CODE=
GLYCAN_COMPOSITION=(HexNAc)5(Hex)3
GLYCAN_MASS=1501.5546
GLYCAN_TAXON=Others
RES
1b:a-dgal-HEX-1:5
2s:n-acetyl
3b:b-dglc-HEX-1:5
4s:n-acetyl
5b:b-dgal-HEX-1:5
6b:b-dglc-HEX-1:5
7s:n-acetyl
8b:b-dgal-HEX-1:5
9b:a-dgal-HEX-1:5
10s:n-acetyl
11b:b-dglc-HEX-1:5
12s:n-acetyl
13b:b-dgal-HEX-1:5
LIN
1:1d(2+1)2n
2:1o(3+1)3d
3:3d(2+1)4n
4:3o(4+1)5d
5:5o(3+1)6d
6:6d(2+1)7n
7:6o(3+1)8d
8:8o(6+1)9d
9:9d(2+1)10n
10:5o(6+1)11d
11:11d(2+1)12n
12:11o(4+1)13d
GLYCAN END

GLYCAN START
GLYCANID=60298
GLYCAN_CODE=
GLYCAN_COMPOSITION=(HexNAc)3(Hex)2(NeuAc)2
GLYCAN_MASS=1515.534
GLYCAN_TAXON=Others
RES
1b:a-dgal-HEX-1:5
2s:n-acetyl
3b:b-dgal-HEX-1:5
4b:b-dgal-HEX-1:5
5b:b-dgal-HEX-1:5
6s:n-acetyl
7b:a-dgro-dgal-NON-2:6|1:a|2:keto|3:d
8s:n-acetyl
9b:b-dgal-HEX-1:5
10s:n-acetyl
11b:a-dgro-dgal-NON-2:6|1:a|2:keto|3:d
12s:n-acetyl
LIN
1:1d(2+1)2n
2:1o(3+1)3d
3:3o(4+1)4d
4:4o(3+1)5d
5:5d(2+1)6n
6:5o(3+2)7d
7:7d(5+1)8n
8:5o(4+1)9d
9:9d(2+1)10n
10:1o(6+2)11d
11:11d(5+1)12n
GLYCAN END

GLYCAN START
GLYCANID=60299
GLYCAN_CODE=
GLYCAN_COMPOSITION=(HexNAc)3(Hex)2(NeuAc)2
GLYCAN_MASS=1515.534
GLYCAN_TAXON=Others
RES
1b:a-dgal-HEX-1:5
2s:n-acetyl
3b:b-dglc-HEX-1:5
4s:n-acetyl
5b:b-dgal-HEX-1:5
6b:b-dglc-HEX-1:5
7s:n-acetyl
8b:b-dgal-HEX-1:5
9b:a-dgro-dgal-NON-2:6|1:a|2:keto|3:d
10s:n-acetyl
11b:a-dgro-dgal-NON-2:6|1:a|2:keto|3:d
12s:n-acetyl
LIN
1:1d(2+1)2n
2:1o(3+1)3d
3:3d(2+1)4n
4:3o(4+1)5d
5:5o(3+1)6d
6:6d(2+1)7n
7:6o(4+1)8d
8:5o(6+2)9d
9:9d(5+1)10n
10:1o(6+2)11d
11:11d(5+1)12n
GLYCAN END

GLYCAN START
GLYCANID=60300
GLYCAN_CODE=
GLYCAN_COMPOSITION=(HexNAc)3(Hex)2(NeuAc)2
GLYCAN_MASS=1515.5342
GLYCAN_TAXON=Others
RES
1b:a-dgal-HEX-1:5
2s:n-acetyl
3b:b-dglc-HEX-1:5
4s:n-acetyl
5b:b-dgal-HEX-1:5
6b:a-dgro-dgal-NON-2:6|1:a|2:keto|3:d
7s:n-acetyl
8b:b-dglc-HEX-1:5
9s:n-acetyl
10b:b-dgal-HEX-1:5
11b:a-dgro-dgal-NON-2:6|1:a|2:keto|3:d
12s:n-acetyl
LIN
1:1d(2+1)2n
2:1o(3+1)3d
3:3d(2+1)4n
4:3o(4+1)5d
5:5o(3+2)6d
6:6d(5+1)7n
7:1o(6+1)8d
8:8d(2+1)9n
9:8o(4+1)10d
10:10o(3+2)11d
11:11d(5+1)12n
GLYCAN END

GLYCAN START
GLYCANID=60301
GLYCAN_CODE=
GLYCAN_COMPOSITION=(HexNAc)3(Hex)2(Fuc)2(NeuAc)1
GLYCAN_MASS=1516.5536
GLYCAN_TAXON=Others
RES
1b:a-dgal-HEX-1:5
2s:n-acetyl
3b:b-dglc-HEX-1:5
4s:n-acetyl
5b:a-lgal-HEX-1:5|6:d
6b:b-dgal-HEX-1:5
7b:b-dglc-HEX-1:5
8s:n-acetyl
9b:a-lgal-HEX-1:5|6:d
10b:b-dgal-HEX-1:5
11b:a-dgro-dgal-NON-2:6|1:a|2:keto|3:d
12s:n-acetyl
LIN
1:1d(2+1)2n
2:1o(3+1)3d
3:3d(2+1)4n
4:3o(3+1)5d
5:3o(4+1)6d
6:1o(6+1)7d
7:7d(2+1)8n
8:7o(3+1)9d
9:7o(4+1)10d
10:10o(3+2)11d
11:11d(5+1)12n
GLYCAN END

GLYCAN START
GLYCANID=60302
GLYCAN_CODE=
GLYCAN_COMPOSITION=(HexNAc)3(Hex)2(Fuc)2(NeuAc)1
GLYCAN_MASS=1516.5536
GLYCAN_TAXON=Others
RES
1b:a-dgal-HEX-1:5
2s:n-acetyl
3b:b-dglc-HEX-1:5
4s:n-acetyl
5b:b-dgal-HEX-1:5
6b:a-lgal-HEX-1:5|6:d
7b:b-dglc-HEX-1:5
8s:n-acetyl
9b:a-lgal-HEX-1:5|6:d
10b:b-dgal-HEX-1:5
11b:a-dgro-dgal-NON-2:6|1:a|2:keto|3:d
12s:n-acetyl
LIN
1:1d(2+1)2n
2:1o(3+1)3d
3:3d(2+1)4n
4:3o(3+1)5d
5:5o(2+1)6d
6:1o(6+1)7d
7:7d(2+1)8n
8:7o(3+1)9d
9:7o(4+1)10d
10:10o(3+2)11d
11:11d(5+1)12n
GLYCAN END

GLYCAN START
GLYCANID=60303
GLYCAN_CODE=
GLYCAN_COMPOSITION=(HexNAc)3(Hex)2(Fuc)2(NeuAc)1
GLYCAN_MASS=1516.5536
GLYCAN_TAXON=Others
RES
1b:a-dgal-HEX-1:5
2s:n-acetyl
3b:b-dglc-HEX-1:5
4s:n-acetyl
5b:a-lgal-HEX-1:5|6:d
6b:b-dgal-HEX-1:5
7b:a-lgal-HEX-1:5|6:d
8b:b-dglc-HEX-1:5
9s:n-acetyl
10b:b-dgal-HEX-1:5
11b:a-dgro-dgal-NON-2:6|1:a|2:keto|3:d
12s:n-acetyl
LIN
1:1d(2+1)2n
2:1o(3+1)3d
3:3d(2+1)4n
4:3o(3+1)5d
5:3o(4+1)6d
6:6o(2+1)7d
7:1o(6+1)8d
8:8d(2+1)9n
9:8o(4+1)10d
10:10o(3+2)11d
11:11d(5+1)12n
GLYCAN END

GLYCAN START
GLYCANID=60304
GLYCAN_CODE=
GLYCAN_COMPOSITION=(HexNAc)3(Hex)2(Fuc)4
GLYCAN_MASS=1517.573
GLYCAN_TAXON=Others
RES
1b:a-dgal-HEX-1:5
2s:n-acetyl
3b:b-dglc-HEX-1:5
4s:n-acetyl
5b:a-lgal-HEX-1:5|6:d
6b:b-dgal-HEX-1:5
7b:a-lgal-HEX-1:5|6:d
8b:b-dglc-HEX-1:5
9s:n-acetyl
10b:a-lgal-HEX-1:5|6:d
11b:b-dgal-HEX-1:5
12b:a-lgal-HEX-1:5|6:d
LIN
1:1d(2+1)2n
2:1o(3+1)3d
3:3d(2+1)4n
4:3o(3+1)5d
5:3o(4+1)6d
6:6o(2+1)7d
7:1o(6+1)8d
8:8d(2+1)9n
9:8o(3+1)10d
10:8o(4+1)11d
11:11o(2+1)12d
GLYCAN END

GLYCAN START
GLYCANID=60308
GLYCAN_CODE=
GLYCAN_COMPOSITION=(HexNAc)3(Hex)3(Fuc)1(NeuAc)1
GLYCAN_MASS=1532.5486
GLYCAN_TAXON=Others
RES
1b:a-dgal-HEX-1:5
2s:n-acetyl
3b:b-dgal-HEX-1:5
4b:b-dglc-HEX-1:5
5s:n-acetyl
6b:b-dgal-HEX-1:5
7b:b-dglc-HEX-1:5
8s:n-acetyl
9b:b-dgal-HEX-1:5
10b:a-dgro-dgal-NON-2:6|1:a|2:keto|3:d
11s:n-acetyl
12b:a-lgal-HEX-1:5|6:d
LIN
1:1d(2+1)2n
2:1o(3+1)3d
3:3o(3+1)4d
4:4d(2+1)5n
5:4o(4+1)6d
6:6o(3+1)7d
7:7d(2+1)8n
8:7o(3+1)9d
9:9o(3+2)10d
10:10d(5+1)11n
11:7o(4+1)12d
GLYCAN END

GLYCAN START
GLYCANID=60309
GLYCAN_CODE=
GLYCAN_COMPOSITION=(HexNAc)3(Hex)3(Fuc)1(NeuAc)1
GLYCAN_MASS=1532.5486
GLYCAN_TAXON=Others
RES
1b:a-dgal-HEX-1:5
2s:n-acetyl
3b:b-dgal-HEX-1:5
4b:a-dgro-dgal-NON-2:6|1:a|2:keto|3:d
5s:n-acetyl
6b:b-dglc-HEX-1:5
7s:n-acetyl
8b:b-dgal-HEX-1:5
9b:b-dglc-HEX-1:5
10s:n-acetyl
11b:b-dgal-HEX-1:5
12b:a-lgal-HEX-1:5|6:d
LIN
1:1d(2+1)2n
2:1o(3+1)3d
3:3o(3+2)4d
4:4d(5+1)5n
5:1o(6+1)6d
6:6d(2+1)7n
7:6o(4+1)8d
8:8o(3+1)9d
9:9d(2+1)10n
10:9o(3+1)11d
11:11o(2+1)12d
GLYCAN END

GLYCAN START
GLYCANID=60310
GLYCAN_CODE=
GLYCAN_COMPOSITION=(HexNAc)3(Hex)3(Fuc)1(NeuAc)1
GLYCAN_MASS=1532.5486
GLYCAN_TAXON=Others
RES
1b:a-dgal-HEX-1:5
2s:n-acetyl
3b:b-dgal-HEX-1:5
4b:a-dgro-dgal-NON-2:6|1:a|2:keto|3:d
5s:n-acetyl
6b:b-dglc-HEX-1:5
7s:n-acetyl
8b:a-lgal-HEX-1:5|6:d
9b:b-dgal-HEX-1:5
10b:b-dglc-HEX-1:5
11s:n-acetyl
12b:b-dgal-HEX-1:5
LIN
1:1d(2+1)2n
2:1o(3+1)3d
3:3o(3+2)4d
4:4d(5+1)5n
5:1o(6+1)6d
6:6d(2+1)7n
7:6o(3+1)8d
8:6o(4+1)9d
9:9o(3+1)10d
10:10d(2+1)11n
11:10o(3+1)12d
GLYCAN END

GLYCAN START
GLYCANID=60311
GLYCAN_CODE=
GLYCAN_COMPOSITION=(HexNAc)3(Hex)3(Fuc)1(NeuAc)1
GLYCAN_MASS=1532.5486
GLYCAN_TAXON=Others
RES
1b:x-dgal-HEX-x:x
2s:n-acetyl
3b:x-dglc-HEX-1:5
4s:n-acetyl
5b:x-dgal-HEX-1:5
6b:x-dglc-HEX-1:5
7s:n-acetyl
8b:x-lgal-HEX-1:5|6:d
9b:x-dgal-HEX-1:5
10b:x-dgal-HEX-1:5
11b:x-dgro-dgal-NON-2:6|1:a|2:keto|3:d
12s:n-acetyl
LIN
1:1d(2+1)2n
2:1o(-1+1)3d
3:3d(2+1)4n
4:3o(-1+1)5d
5:5o(-1+1)6d
6:6d(2+1)7n
7:6o(-1+1)8d
8:6o(-1+1)9d
9:1o(-1+1)10d
10:10o(-1+2)11d
11:11d(5+1)12n
GLYCAN END

GLYCAN START
GLYCANID=60312
GLYCAN_CODE=
GLYCAN_COMPOSITION=(HexNAc)3(Hex)3(Fuc)1(NeuAc)1
GLYCAN_MASS=1532.5486
GLYCAN_TAXON=Others
RES
1b:a-dgal-HEX-1:5
2s:n-acetyl
3b:b-dgal-HEX-1:5
4b:b-dglc-HEX-1:5
5s:n-acetyl
6b:b-dgal-HEX-1:5
7b:a-lgal-HEX-1:5|6:d
8b:b-dglc-HEX-1:5
9s:n-acetyl
10b:b-dgal-HEX-1:5
11b:a-dgro-dgal-NON-2:6|1:a|2:keto|3:d
12s:n-acetyl
LIN
1:1d(2+1)2n
2:1o(3+1)3d
3:3o(3+1)4d
4:4d(2+1)5n
5:4o(3+1)6d
6:6o(2+1)7d
7:3o(6+1)8d
8:8d(2+1)9n
9:8o(4+1)10d
10:10o(3+2)11d
11:11d(5+1)12n
GLYCAN END

GLYCAN START
GLYCANID=60313
GLYCAN_CODE=
GLYCAN_COMPOSITION=(HexNAc)3(Hex)3(Fuc)1(NeuAc)1
GLYCAN_MASS=1532.5486
GLYCAN_TAXON=Others
RES
1b:x-dgal-HEX-1:5
2b:x-dglc-HEX-1:5
3b:x-dgal-HEX-1:5
4b:x-dglc-HEX-1:5
5b:x-dgal-HEX-1:5
6b:x-dgro-dgal-NON-2:6|1:a|2:keto|3:d
7s:n-acetyl
8b:x-lgal-HEX-1:5|6:d
9s:n-acetyl
10s:n-acetyl
11b:x-dgal-HEX-1:5
12s:n-acetyl
LIN
1:1o(-1+1)2d
2:2o(-1+1)3d
3:3o(-1+1)4d
4:4o(-1+1)5d
5:5o(-1+2)6d
6:6d(5+1)7n
7:4o(-1+1)8d
8:4d(2+1)9n
9:2d(2+1)10n
10:1o(-1+1)11d
11:1d(2+1)12n
GLYCAN END

GLYCAN START
GLYCANID=60314
GLYCAN_CODE=
GLYCAN_COMPOSITION=(HexNAc)3(Hex)3(Fuc)3
GLYCAN_MASS=1533.568
GLYCAN_TAXON=Others
RES
1b:a-dgal-HEX-1:5
2s:n-acetyl
3b:b-dgal-HEX-1:5
4b:b-dglc-HEX-1:5
5s:n-acetyl
6b:a-lgal-HEX-1:5|6:d
7b:b-dgal-HEX-1:5
8b:a-lgal-HEX-1:5|6:d
9b:b-dglc-HEX-1:5
10s:n-acetyl
11b:b-dgal-HEX-1:5
12b:a-lgal-HEX-1:5|6:d
LIN
1:1d(2+1)2n
2:1o(3+1)3d
3:3o(3+1)4d
4:4d(2+1)5n
5:4o(3+1)6d
6:4o(4+1)7d
7:7o(2+1)8d
8:3o(6+1)9d
9:9d(2+1)10n
10:9o(4+1)11d
11:11o(2+1)12d
GLYCAN END

GLYCAN START
GLYCANID=60315
GLYCAN_CODE=
GLYCAN_COMPOSITION=(HexNAc)3(Hex)3(Fuc)3
GLYCAN_MASS=1533.568
GLYCAN_TAXON=Others
RES
1b:a-dgal-HEX-1:5
2s:n-acetyl
3b:b-dgal-HEX-1:5
4b:a-lgal-HEX-1:5|6:d
5b:b-dglc-HEX-1:5
6s:n-acetyl
7b:b-dgal-HEX-1:5
8b:a-lgal-HEX-1:5|6:d
9b:b-dglc-HEX-1:5
10s:n-acetyl
11b:b-dgal-HEX-1:5
12b:a-lgal-HEX-1:5|6:d
LIN
1:1d(2+1)2n
2:1o(3+1)3d
3:3o(2+1)4d
4:3o(3+1)5d
5:5d(2+1)6n
6:5o(3+1)7d
7:7o(2+1)8d
8:1o(6+1)9d
9:9d(2+1)10n
10:9o(4+1)11d
11:11o(2+1)12d
GLYCAN END

GLYCAN START
GLYCANID=60316
GLYCAN_CODE=
GLYCAN_COMPOSITION=(HexNAc)3(Hex)3(Fuc)3
GLYCAN_MASS=1533.568
GLYCAN_TAXON=Others
RES
1b:a-dgal-HEX-1:5
2s:n-acetyl
3b:b-dgal-HEX-1:5
4b:a-lgal-HEX-1:5|6:d
5b:b-dglc-HEX-1:5
6s:n-acetyl
7b:b-dgal-HEX-1:5
8b:b-dglc-HEX-1:5
9s:n-acetyl
10b:b-dgal-HEX-1:5
11b:a-lgal-HEX-1:5|6:d
12b:a-lgal-HEX-1:5|6:d
LIN
1:1d(2+1)2n
2:1o(3+1)3d
3:3o(2+1)4d
4:1o(6+1)5d
5:5d(2+1)6n
6:5o(4+1)7d
7:7o(3+1)8d
8:8d(2+1)9n
9:8o(3+1)10d
10:10o(2+1)11d
11:8o(4+1)12d
GLYCAN END

GLYCAN START
GLYCANID=60317
GLYCAN_CODE=
GLYCAN_COMPOSITION=(HexNAc)3(Hex)3(Fuc)3
GLYCAN_MASS=1533.568
GLYCAN_TAXON=Others
RES
1b:x-dgal-HEX-1:5
2s:n-acetyl
3b:x-dglc-HEX-1:5
4s:n-acetyl
5b:x-dgal-HEX-1:5
6b:x-dglc-HEX-1:5
7s:n-acetyl
8b:x-lgal-HEX-1:5|6:d
9b:x-dgal-HEX-1:5
10b:x-lgal-HEX-1:5|6:d
11b:x-dgal-HEX-1:5
12b:x-lgal-HEX-1:5|6:d
LIN
1:1d(2+1)2n
2:1o(-1+1)3d
3:3d(2+1)4n
4:3o(-1+1)5d
5:5o(-1+1)6d
6:6d(2+1)7n
7:6o(-1+1)8d
8:6o(-1+1)9d
9:3o(-1+1)10d
10:1o(-1+1)11d
11:11o(-1+1)12d
GLYCAN END

GLYCAN START
GLYCANID=60318
GLYCAN_CODE=
GLYCAN_COMPOSITION=(HexNAc)3(Hex)3(Fuc)3
GLYCAN_MASS=1533.568
GLYCAN_TAXON=Others
RES
1b:x-dgal-HEX-1:5
2s:n-acetyl
3b:x-dglc-HEX-1:5
4s:n-acetyl
5b:x-dgal-HEX-1:5
6b:x-dglc-HEX-1:5
7s:n-acetyl
8b:x-dgal-HEX-1:5
9b:x-dgal-HEX-1:5
10b:x-lgal-HEX-1:5|6:d
11b:x-lgal-HEX-1:5|6:d
12b:x-lgal-HEX-1:5|6:d
LIN
1:1d(2+1)2n
2:1o(-1+1)3d
3:3d(2+1)4n
4:3o(-1+1)5d
5:5o(-1+1)6d
6:6d(2+1)7n
7:6o(-1+1)8d
8:8o(-1+1)9d
9:9o(-1+1)10d
10:8o(-1+1)11d
11:6o(-1+1)12d
GLYCAN END

GLYCAN START
GLYCANID=60320
GLYCAN_CODE=
GLYCAN_COMPOSITION=(HexNAc)4(Hex)3(Fuc)2
GLYCAN_MASS=1590.59
GLYCAN_TAXON=Others
RES
1b:a-dgal-HEX-1:5
2s:n-acetyl
3b:b-dgal-HEX-1:5
4b:b-dglc-HEX-1:5
5s:n-acetyl
6b:b-dgal-HEX-1:5
7b:a-lgal-HEX-1:5|6:d
8b:b-dglc-HEX-1:5
9s:n-acetyl
10b:b-dgal-HEX-1:5
11b:a-lgal-HEX-1:5|6:d
12b:b-dglc-HEX-1:5
13s:n-acetyl
LIN
1:1d(2+1)2n
2:1o(3+1)3d
3:3o(3+1)4d
4:4d(2+1)5n
5:4o(3+1)6d
6:6o(2+1)7d
7:3o(6+1)8d
8:8d(2+1)9n
9:8o(4+1)10d
10:10o(2+1)11d
11:1o(6+1)12d
12:12d(2+1)13n
GLYCAN END

GLYCAN START
GLYCANID=60321
GLYCAN_CODE=
GLYCAN_COMPOSITION=(HexNAc)4(Hex)3(Fuc)2
GLYCAN_MASS=1590.59
GLYCAN_TAXON=Others
RES
1b:a-dgal-HEX-1:5
2s:n-acetyl
3b:b-dgal-HEX-1:5
4b:b-dglc-HEX-1:5
5s:n-acetyl
6b:b-dgal-HEX-1:5
7b:a-lgal-HEX-1:5|6:d
8b:b-dglc-HEX-1:5
9s:n-acetyl
10b:b-dglc-HEX-1:5
11s:n-acetyl
12b:b-dgal-HEX-1:5
13b:a-lgal-HEX-1:5|6:d
LIN
1:1d(2+1)2n
2:1o(3+1)3d
3:3o(3+1)4d
4:4d(2+1)5n
5:4o(4+1)6d
6:6o(2+1)7d
7:3o(6+1)8d
8:8d(2+1)9n
9:1o(6+1)10d
10:10d(2+1)11n
11:10o(4+1)12d
12:12o(2+1)13d
GLYCAN END

GLYCAN START
GLYCANID=60322
GLYCAN_CODE=
GLYCAN_COMPOSITION=(HexNAc)4(Hex)3(Fuc)2
GLYCAN_MASS=1590.59
GLYCAN_TAXON=Others
RES
1b:a-dgal-HEX-1:5
2s:n-acetyl
3b:b-dglc-HEX-1:5
4s:n-acetyl
5b:b-dgal-HEX-1:5
6b:a-lgal-HEX-1:5|6:d
7b:b-dglc-HEX-1:5
8s:n-acetyl
9b:b-dgal-HEX-1:5
10b:b-dglc-HEX-1:5
11s:n-acetyl
12b:a-lgal-HEX-1:5|6:d
13b:b-dgal-HEX-1:5
LIN
1:1d(2+1)2n
2:1o(3+1)3d
3:3d(2+1)4n
4:3o(3+1)5d
5:5o(2+1)6d
6:1o(6+1)7d
7:7d(2+1)8n
8:7o(4+1)9d
9:9o(3+1)10d
10:10d(2+1)11n
11:10o(3+1)12d
12:10o(4+1)13d
GLYCAN END

GLYCAN START
GLYCANID=60323
GLYCAN_CODE=
GLYCAN_COMPOSITION=(HexNAc)4(Hex)3(Fuc)2
GLYCAN_MASS=1590.59
GLYCAN_TAXON=Others
RES
1b:a-dgal-HEX-1:5
2s:n-acetyl
3b:b-dgal-HEX-1:5
4b:a-lgal-HEX-1:5|6:d
5b:b-dgal-HEX-1:5
6b:a-lgal-HEX-1:5|6:d
7b:a-dgal-HEX-1:5
8s:n-acetyl
9b:a-dgal-HEX-1:5
10b:b-dglc-HEX-1:5
11s:n-acetyl
12b:b-dglc-HEX-1:5
13s:n-acetyl
LIN
1:1d(2+1)2n
2:1o(3+1)3d
3:3o(2+1)4d
4:3o(3+1)5d
5:5o(2+1)6d
6:5o(3+1)7d
7:7d(2+1)8n
8:7o(3+1)9d
9:3o(6+1)10d
10:10d(2+1)11n
11:1o(6+1)12d
12:12d(2+1)13n
GLYCAN END

GLYCAN START
GLYCANID=60324
GLYCAN_CODE=
GLYCAN_COMPOSITION=(HexNAc)4(Hex)3(Fuc)2
GLYCAN_MASS=1590.5901
GLYCAN_TAXON=Others
RES
1b:a-dgal-HEX-1:5
2s:n-acetyl
3b:b-dglc-HEX-1:5
4s:n-acetyl
5b:b-dgal-HEX-1:5
6b:b-dglc-HEX-1:5
7s:n-acetyl
8b:b-dgal-HEX-1:5
9b:b-dglc-HEX-1:5
10s:n-acetyl
11b:b-dgal-HEX-1:5
12b:a-lgal-HEX-1:5|6:d
13b:a-lgal-HEX-1:5|6:d
LIN
1:1d(2+1)2n
2:1o(3+1)3d
3:3d(2+1)4n
4:3o(4+1)5d
5:1o(6+1)6d
6:6d(2+1)7n
7:6o(4+1)8d
8:8o(3+1)9d
9:9d(2+1)10n
10:9o(3+1)11d
11:11o(2+1)12d
12:9o(4+1)13d
GLYCAN END

GLYCAN START
GLYCANID=60325
GLYCAN_CODE=
GLYCAN_COMPOSITION=(HexNAc)4(Hex)3(Fuc)2
GLYCAN_MASS=1590.5901
GLYCAN_TAXON=Others
RES
1b:a-dgal-HEX-1:5
2s:n-acetyl
3b:b-dgal-HEX-1:5
4b:b-dglc-HEX-1:5
5s:n-acetyl
6b:b-dgal-HEX-1:5
7b:a-lgal-HEX-1:5|6:d
8b:b-dglc-HEX-1:5
9s:n-acetyl
10b:b-dgal-HEX-1:5
11b:a-lgal-HEX-1:5|6:d
12b:a-dgal-HEX-1:5
13s:n-acetyl
LIN
1:1d(2+1)2n
2:1o(3+1)3d
3:3o(3+1)4d
4:4d(2+1)5n
5:4o(3+1)6d
6:6o(2+1)7d
7:1o(6+1)8d
8:8d(2+1)9n
9:8o(4+1)10d
10:10o(2+1)11d
11:10o(3+1)12d
12:12d(2+1)13n
GLYCAN END

GLYCAN START
GLYCANID=60327
GLYCAN_CODE=
GLYCAN_COMPOSITION=(HexNAc)3(Hex)3(NeuAc)2
GLYCAN_MASS=1677.5865
GLYCAN_TAXON=Others
RES
1b:a-dgal-HEX-1:5
2s:n-acetyl
3b:b-dgal-HEX-1:5
4b:b-dglc-HEX-1:5
5s:n-acetyl
6b:b-dgal-HEX-1:5
7b:a-dgro-dgal-NON-2:6|1:a|2:keto|3:d
8s:n-acetyl
9b:b-dglc-HEX-1:5
10s:n-acetyl
11b:b-dgal-HEX-1:5
12b:a-dgro-dgal-NON-2:6|1:a|2:keto|3:d
13s:n-acetyl
LIN
1:1d(2+1)2n
2:1o(3+1)3d
3:3o(3+1)4d
4:4d(2+1)5n
5:4o(4+1)6d
6:6o(3+2)7d
7:7d(5+1)8n
8:1o(6+1)9d
9:9d(2+1)10n
10:9o(4+1)11d
11:11o(3+2)12d
12:12d(5+1)13n
GLYCAN END

GLYCAN START
GLYCANID=60328
GLYCAN_CODE=
GLYCAN_COMPOSITION=(HexNAc)3(Hex)3(NeuAc)2
GLYCAN_MASS=1677.5865
GLYCAN_TAXON=Others
RES
1b:a-dgal-HEX-1:5
2s:n-acetyl
3b:b-dgal-HEX-1:5
4b:a-dgro-dgal-NON-2:6|1:a|2:keto|3:d
5s:n-acetyl
6b:b-dglc-HEX-1:5
7s:n-acetyl
8b:b-dgal-HEX-1:5
9b:b-dglc-HEX-1:5
10s:n-acetyl
11b:b-dgal-HEX-1:5
12b:a-dgro-dgal-NON-2:6|1:a|2:keto|3:d
13s:n-acetyl
LIN
1:1d(2+1)2n
2:1o(3+1)3d
3:3o(3+2)4d
4:4d(5+1)5n
5:1o(6+1)6d
6:6d(2+1)7n
7:6o(4+1)8d
8:8o(3+1)9d
9:9d(2+1)10n
10:9o(4+1)11d
11:11o(6+2)12d
12:12d(5+1)13n
GLYCAN END

GLYCAN START
GLYCANID=60329
GLYCAN_CODE=
GLYCAN_COMPOSITION=(HexNAc)3(Hex)3(NeuAc)2
GLYCAN_MASS=1677.5867
GLYCAN_TAXON=Others
RES
1b:b-dglc-HEX-1:5
2s:n-acetyl
3b:b-dgal-HEX-1:5
4b:b-dglc-HEX-1:5
5s:n-acetyl
6b:b-dgal-HEX-1:5
7b:a-dgro-dgal-NON-2:6|1:a|2:keto|3:d
8s:n-acetyl
9b:b-dglc-HEX-1:5
10s:n-acetyl
11b:b-dgal-HEX-1:5
12b:a-dgro-dgal-NON-2:6|1:a|2:keto|3:d
13s:n-acetyl
LIN
1:1d(2+1)2n
2:1o(4+1)3d
3:3o(3+1)4d
4:4d(2+1)5n
5:4o(4+1)6d
6:6o(3+2)7d
7:7d(5+1)8n
8:3o(6+1)9d
9:9d(2+1)10n
10:9o(4+1)11d
11:11o(3+2)12d
12:12d(5+1)13n
GLYCAN END

GLYCAN START
GLYCANID=60338
GLYCAN_CODE=
GLYCAN_COMPOSITION=(HexNAc)3(Hex)3(Fuc)1(NeuAc)2
GLYCAN_MASS=1823.644
GLYCAN_TAXON=Others
RES
1b:a-dgal-HEX-1:5
2s:n-acetyl
3b:b-dgal-HEX-1:5
4b:a-dgro-dgal-NON-2:6|1:a|2:keto|3:d
5s:n-acetyl
6b:b-dglc-HEX-1:5
7s:n-acetyl
8b:b-dgal-HEX-1:5
9b:b-dglc-HEX-1:5
10s:n-acetyl
11b:b-dgal-HEX-1:5
12b:a-dgro-dgal-NON-2:6|1:a|2:keto|3:d
13s:n-acetyl
14b:a-lgal-HEX-1:5|6:d
LIN
1:1d(2+1)2n
2:1o(3+1)3d
3:3o(3+2)4d
4:4d(5+1)5n
5:1o(6+1)6d
6:6d(2+1)7n
7:6o(4+1)8d
8:8o(3+1)9d
9:9d(2+1)10n
10:9o(3+1)11d
11:11o(3+2)12d
12:12d(5+1)13n
13:9o(4+1)14d
GLYCAN END

GLYCAN START
GLYCANID=60339
GLYCAN_CODE=
GLYCAN_COMPOSITION=(HexNAc)3(Hex)3(Fuc)1(NeuAc)2
GLYCAN_MASS=1823.644
GLYCAN_TAXON=Others
RES
1b:x-dgal-HEX-1:5
2s:n-acetyl
3b:b-dgal-HEX-1:5
4b:b-dglc-HEX-1:5
5s:n-acetyl
6b:a-lgal-HEX-1:5|6:d
7b:b-dgal-HEX-1:5
8b:a-dgro-dgal-NON-2:6|1:a|2:keto|3:d
9s:n-acetyl
10b:b-dglc-HEX-1:5
11s:n-acetyl
12b:b-dgal-HEX-1:5
13b:a-dgro-dgal-NON-2:6|1:a|2:keto|3:d
14s:n-acetyl
LIN
1:1d(2+1)2n
2:1o(3+1)3d
3:3o(3+1)4d
4:4d(2+1)5n
5:4o(3+1)6d
6:4o(4+1)7d
7:7o(3+2)8d
8:8d(5+1)9n
9:1o(6+1)10d
10:10d(2+1)11n
11:10o(4+1)12d
12:12o(3+2)13d
13:13d(5+1)14n
GLYCAN END

GLYCAN START
GLYCANID=60340
GLYCAN_CODE=
GLYCAN_COMPOSITION=(HexNAc)3(Hex)3(Fuc)1(NeuAc)2
GLYCAN_MASS=1823.644
GLYCAN_TAXON=Others
RES
1b:a-dgal-HEX-1:5
2s:n-acetyl
3b:b-dgal-HEX-1:5
4b:b-dglc-HEX-1:5
5s:n-acetyl
6b:b-dgal-HEX-1:5
7b:a-dgro-dgal-NON-2:6|1:a|2:keto|3:d
8s:n-acetyl
9b:b-dglc-HEX-1:5
10s:n-acetyl
11b:a-lgal-HEX-1:5|6:d
12b:b-dgal-HEX-1:5
13b:a-dgro-dgal-NON-2:6|1:a|2:keto|3:d
14s:n-acetyl
LIN
1:1d(2+1)2n
2:1o(3+1)3d
3:3o(3+1)4d
4:4d(2+1)5n
5:4o(4+1)6d
6:6o(3+2)7d
7:7d(5+1)8n
8:1o(6+1)9d
9:9d(2+1)10n
10:9o(3+1)11d
11:9o(4+1)12d
12:12o(3+2)13d
13:13d(5+1)14n
GLYCAN END

GLYCAN START
GLYCANID=60341
GLYCAN_CODE=
GLYCAN_COMPOSITION=(HexNAc)3(Hex)3(Fuc)1(NeuAc)2
GLYCAN_MASS=1823.6442
GLYCAN_TAXON=Others
RES
1b:a-dgal-HEX-1:5
2s:n-acetyl
3b:b-dgal-HEX-1:5
4b:a-dgro-dgal-NON-2:6|1:a|2:keto|3:d
5s:n-acetyl
6b:b-dglc-HEX-1:5
7s:n-acetyl
8b:b-dgal-HEX-1:5
9b:b-dglc-HEX-1:5
10s:n-acetyl
11b:a-lgal-HEX-1:5|6:d
12b:b-dgal-HEX-1:5
13b:a-dgro-dgal-NON-2:6|1:a|2:keto|3:d
14s:n-acetyl
LIN
1:1d(2+1)2n
2:1o(3+1)3d
3:3o(3+2)4d
4:4d(5+1)5n
5:1o(6+1)6d
6:6d(2+1)7n
7:6o(4+1)8d
8:8o(3+1)9d
9:9d(2+1)10n
10:9o(3+1)11d
11:9o(4+1)12d
12:12o(3+2)13d
13:13d(5+1)14n
GLYCAN END

GLYCAN START
GLYCANID=60342
GLYCAN_CODE=
GLYCAN_COMPOSITION=(HexNAc)3(Hex)3(Fuc)1(NeuAc)2
GLYCAN_MASS=1823.6442
GLYCAN_TAXON=Others
RES
1b:x-dgal-HEX-1:5
2s:n-acetyl
3b:b-dgal-HEX-1:5
4b:b-dglc-HEX-1:5
5s:n-acetyl
6b:a-lgal-HEX-1:5|6:d
7b:b-dgal-HEX-1:5
8b:a-dgro-dgal-NON-2:6|1:a|2:keto|3:d
9s:n-acetyl
10b:b-dglc-HEX-1:5
11s:n-acetyl
12b:b-dgal-HEX-1:5
13b:a-dgro-dgal-NON-2:6|1:a|2:keto|3:d
14s:n-acetyl
LIN
1:1d(2+1)2n
2:1o(3+1)3d
3:3o(3+1)4d
4:4d(2+1)5n
5:4o(3+1)6d
6:4o(4+1)7d
7:7o(3+2)8d
8:8d(5+1)9n
9:3o(6+1)10d
10:10d(2+1)11n
11:10o(4+1)12d
12:12o(3+2)13d
13:13d(5+1)14n
GLYCAN END

GLYCAN START
GLYCANID=60343
GLYCAN_CODE=
GLYCAN_COMPOSITION=(HexNAc)5(Hex)5
GLYCAN_MASS=1825.6595
GLYCAN_TAXON=Others
RES
1b:a-dgal-HEX-1:5
2s:n-acetyl
3b:b-dgal-HEX-1:5
4b:b-dglc-HEX-1:5
5s:n-acetyl
6b:b-dgal-HEX-1:5
7b:b-dglc-HEX-1:5
8s:n-acetyl
9b:b-dgal-HEX-1:5
10b:b-dglc-HEX-1:5
11s:n-acetyl
12b:b-dgal-HEX-1:5
13b:b-dglc-HEX-1:5
14s:n-acetyl
15b:b-dgal-HEX-1:5
LIN
1:1d(2+1)2n
2:1o(3+1)3d
3:3o(3+1)4d
4:4d(2+1)5n
5:4o(4+1)6d
6:6o(3+1)7d
7:7d(2+1)8n
8:7o(4+1)9d
9:6o(6+1)10d
10:10d(2+1)11n
11:1o(6+1)12d
12:12o(3+1)13d
13:13d(2+1)14n
14:13o(4+1)15d
GLYCAN END

GLYCAN START
GLYCANID=60344
GLYCAN_CODE=
GLYCAN_COMPOSITION=(HexNAc)5(Hex)5
GLYCAN_MASS=1825.6595
GLYCAN_TAXON=Others
RES
1b:a-dgal-HEX-1:5
2s:n-acetyl
3b:b-dgal-HEX-1:5
4b:b-dglc-HEX-1:5
5s:n-acetyl
6b:b-dgal-HEX-1:5
7b:b-dglc-HEX-1:5
8s:n-acetyl
9b:b-dgal-HEX-1:5
10b:b-dglc-HEX-1:5
11s:n-acetyl
12b:b-dgal-HEX-1:5
13b:b-dglc-HEX-1:5
14s:n-acetyl
15b:b-dgal-HEX-1:5
LIN
1:1d(2+1)2n
2:1o(3+1)3d
3:3o(3+1)4d
4:4d(2+1)5n
5:4o(4+1)6d
6:6o(3+1)7d
7:7d(2+1)8n
8:7o(4+1)9d
9:6o(6+1)10d
10:10d(2+1)11n
11:10o(4+1)12d
12:1o(6+1)13d
13:13d(2+1)14n
14:13o(4+1)15d
GLYCAN END

GLYCAN START
GLYCANID=60345
GLYCAN_CODE=
GLYCAN_COMPOSITION=(HexNAc)5(Hex)5
GLYCAN_MASS=1825.6595
GLYCAN_TAXON=Others
RES
1b:a-dgal-HEX-1:5
2s:n-acetyl
3b:b-dgal-HEX-1:5
4b:b-dglc-HEX-1:5
5s:n-acetyl
6b:b-dgal-HEX-1:5
7b:b-dglc-HEX-1:5
8s:n-acetyl
9b:b-dgal-HEX-1:5
10b:b-dglc-HEX-1:5
11s:n-acetyl
12b:b-dgal-HEX-1:5
13b:b-dglc-HEX-1:5
14s:n-acetyl
15b:b-dgal-HEX-1:5
LIN
1:1d(2+1)2n
2:1o(3+1)3d
3:1o(6+1)4d
4:4d(2+1)5n
5:4o(4+1)6d
6:6o(3+1)7d
7:7d(2+1)8n
8:7o(4+1)9d
9:9o(3+1)10d
10:10d(2+1)11n
11:10o(4+1)12d
12:12o(3+1)13d
13:13d(2+1)14n
14:13o(4+1)15d
GLYCAN END

GLYCAN START
GLYCANID=60346
GLYCAN_CODE=
GLYCAN_COMPOSITION=(HexNAc)6(Hex)3(Fuc)1
GLYCAN_MASS=1850.6917
GLYCAN_TAXON=Others
RES
1b:a-dgal-HEX-1:5
2s:n-acetyl
3b:b-dglc-HEX-1:5
4s:n-acetyl
5b:b-dgal-HEX-1:5
6b:b-dglc-HEX-1:5
7s:n-acetyl
8b:b-dgal-HEX-1:5
9b:a-lgal-HEX-1:5|6:d
10b:a-dgal-HEX-1:5
11s:n-acetyl
12b:b-dglc-HEX-1:5
13s:n-acetyl
14b:b-dgal-HEX-1:5
15b:a-dgal-HEX-1:5
16s:n-acetyl
LIN
1:1d(2+1)2n
2:1o(3+1)3d
3:3d(2+1)4n
4:3o(4+1)5d
5:5o(3+1)6d
6:6d(2+1)7n
7:6o(4+1)8d
8:8o(2+1)9d
9:8o(3+1)10d
10:10d(2+1)11n
11:5o(6+1)12d
12:12d(2+1)13n
13:12o(4+1)14d
14:14o(3+1)15d
15:15d(2+1)16n
GLYCAN END

GLYCAN START
GLYCANID=60349
GLYCAN_CODE=
GLYCAN_COMPOSITION=(HexNAc)4(Hex)4(Fuc)3
GLYCAN_MASS=1898.7
GLYCAN_TAXON=Others
RES
1b:a-dgal-HEX-1:5
2s:n-acetyl
3b:b-dgal-HEX-1:5
4b:b-dglc-HEX-1:5
5s:n-acetyl
6b:b-dgal-HEX-1:5
7b:a-lgal-HEX-1:5|6:d
8b:b-dglc-HEX-1:5
9s:n-acetyl
10b:b-dgal-HEX-1:5
11b:a-lgal-HEX-1:5|6:d
12b:b-dglc-HEX-1:5
13s:n-acetyl
14b:b-dgal-HEX-1:5
15b:a-lgal-HEX-1:5|6:d
LIN
1:1d(2+1)2n
2:1o(3+1)3d
3:3o(3+1)4d
4:4d(2+1)5n
5:4o(4+1)6d
6:6o(2+1)7d
7:3o(6+1)8d
8:8d(2+1)9n
9:8o(4+1)10d
10:10o(2+1)11d
11:1o(6+1)12d
12:12d(2+1)13n
13:12o(4+1)14d
14:14o(2+1)15d
GLYCAN END

GLYCAN START
GLYCANID=60350
GLYCAN_CODE=
GLYCAN_COMPOSITION=(HexNAc)4(Hex)4(Fuc)3
GLYCAN_MASS=1898.7
GLYCAN_TAXON=Others
RES
1b:x-dgal-HEX-1:5
2s:n-acetyl
3b:b-dgal-HEX-1:5
4b:b-dglc-HEX-1:5
5s:n-acetyl
6b:b-dgal-HEX-1:5
7b:a-lgal-HEX-1:5|6:d
8b:a-lgal-HEX-1:5|6:d
9b:b-dglc-HEX-1:5
10s:n-acetyl
11b:b-dgal-HEX-1:5
12b:a-lgal-HEX-1:5|6:d
13b:b-dglc-HEX-1:5
14s:n-acetyl
15b:b-dgal-HEX-1:5
LIN
1:1d(2+1)2n
2:1o(3+1)3d
3:3o(3+1)4d
4:4d(2+1)5n
5:4o(3+1)6d
6:6o(2+1)7d
7:4o(4+1)8d
8:3o(6+1)9d
9:9d(2+1)10n
10:9o(3+1)11d
11:11o(2+1)12d
12:1o(6+1)13d
13:13d(2+1)14n
14:13o(4+1)15d
GLYCAN END

GLYCAN START
GLYCANID=60353
GLYCAN_CODE=
GLYCAN_COMPOSITION=(HexNAc)5(Hex)3(Fuc)1(NeuAc)1
GLYCAN_MASS=1938.7075
GLYCAN_TAXON=Others
RES
1b:a-dgal-HEX-1:5
2s:n-acetyl
3b:b-dglc-HEX-1:5
4s:n-acetyl
5b:b-dgal-HEX-1:5
6b:b-dglc-HEX-1:5
7s:n-acetyl
8b:b-dgal-HEX-1:5
9b:a-lgal-HEX-1:5|6:d
10b:a-dgal-HEX-1:5
11s:n-acetyl
12b:b-dglc-HEX-1:5
13s:n-acetyl
14b:b-dgal-HEX-1:5
15b:a-dgro-dgal-NON-2:6|1:a|2:keto|3:d
16s:n-acetyl
LIN
1:1d(2+1)2n
2:1o(3+1)3d
3:3d(2+1)4n
4:3o(4+1)5d
5:5o(3+1)6d
6:6d(2+1)7n
7:6o(4+1)8d
8:8o(2+1)9d
9:8o(3+1)10d
10:10d(2+1)11n
11:5o(6+1)12d
12:12d(2+1)13n
13:12o(4+1)14d
14:1o(6+2)15d
15:15d(5+1)16n
GLYCAN END

GLYCAN START
GLYCANID=60355
GLYCAN_CODE=
GLYCAN_COMPOSITION=(HexNAc)3(Hex)3(Fuc)2(NeuAc)2
GLYCAN_MASS=1969.7015
GLYCAN_TAXON=Others
RES
1b:a-dgal-HEX-1:5
2s:n-acetyl
3b:b-dgal-HEX-1:5
4b:a-dgro-dgal-NON-2:6|1:a|2:keto|3:d
5s:n-acetyl
6b:b-dglc-HEX-1:5
7s:n-acetyl
8b:a-lgal-HEX-1:5|6:d
9b:b-dgal-HEX-1:5
10b:b-dglc-HEX-1:5
11s:n-acetyl
12b:b-dgal-HEX-1:5
13b:a-dgro-dgal-NON-2:6|1:a|2:keto|3:d
14s:n-acetyl
15b:a-lgal-HEX-1:5|6:d
LIN
1:1d(2+1)2n
2:1o(3+1)3d
3:3o(3+2)4d
4:4d(5+1)5n
5:1o(6+1)6d
6:6d(2+1)7n
7:6o(3+1)8d
8:6o(4+1)9d
9:9o(3+1)10d
10:10d(2+1)11n
11:10o(3+1)12d
12:12o(3+2)13d
13:13d(5+1)14n
14:10o(4+1)15d
GLYCAN END

GLYCAN START
GLYCANID=60356
GLYCAN_CODE=
GLYCAN_COMPOSITION=(HexNAc)3(Hex)3(Fuc)2(NeuAc)2
GLYCAN_MASS=1969.7015
GLYCAN_TAXON=Others
RES
1b:a-dgal-HEX-1:5
2s:n-acetyl
3b:b-dgal-HEX-1:5
4b:b-dglc-HEX-1:5
5s:n-acetyl
6b:a-lgal-HEX-1:5|6:d
7b:b-dgal-HEX-1:5
8b:a-dgro-dgal-NON-2:6|1:a|2:keto|3:d
9s:n-acetyl
10b:b-dglc-HEX-1:5
11s:n-acetyl
12b:a-lgal-HEX-1:5|6:d
13b:b-dgal-HEX-1:5
14b:a-dgro-dgal-NON-2:6|1:a|2:keto|3:d
15s:n-acetyl
LIN
1:1d(2+1)2n
2:1o(3+1)3d
3:3o(3+1)4d
4:4d(2+1)5n
5:4o(3+1)6d
6:4o(4+1)7d
7:7o(3+2)8d
8:8d(5+1)9n
9:1o(6+1)10d
10:10d(2+1)11n
11:10o(3+1)12d
12:10o(4+1)13d
13:13o(3+2)14d
14:14d(5+1)15n
GLYCAN END

GLYCAN START
GLYCANID=60359
GLYCAN_CODE=
GLYCAN_COMPOSITION=(HexNAc)4(Hex)4(Fuc)2(NeuAc)1
GLYCAN_MASS=2043.738
GLYCAN_TAXON=Others
RES
1b:a-dgal-HEX-1:5
2s:n-acetyl
3b:b-dgal-HEX-1:5
4b:a-dgro-dgal-NON-2:6|1:a|2:keto|3:d
5s:n-acetyl
6b:b-dglc-HEX-1:5
7s:n-acetyl
8b:b-dgal-HEX-1:5
9b:b-dglc-HEX-1:5
10s:n-acetyl
11b:b-dgal-HEX-1:5
12b:b-dglc-HEX-1:5
13s:n-acetyl
14b:b-dgal-HEX-1:5
15b:a-lgal-HEX-1:5|6:d
16b:a-lgal-HEX-1:5|6:d
LIN
1:1d(2+1)2n
2:1o(3+1)3d
3:3o(3+2)4d
4:4d(5+1)5n
5:1o(6+1)6d
6:6d(2+1)7n
7:6o(4+1)8d
8:8o(3+1)9d
9:9d(2+1)10n
10:9o(4+1)11d
11:11o(3+1)12d
12:12d(2+1)13n
13:12o(3+1)14d
14:14o(2+1)15d
15:12o(4+1)16d
GLYCAN END

GLYCAN START
GLYCANID=60360
GLYCAN_CODE=
GLYCAN_COMPOSITION=(HexNAc)4(Hex)4(Fuc)2(NeuAc)1
GLYCAN_MASS=2043.738
GLYCAN_TAXON=Others
RES
1b:a-dgal-HEX-1:5
2s:n-acetyl
3b:b-dgal-HEX-1:5
4b:a-dgro-dgal-NON-2:6|1:a|2:keto|3:d
5s:n-acetyl
6b:b-dglc-HEX-1:5
7s:n-acetyl
8b:a-lgal-HEX-1:5|6:d
9b:b-dgal-HEX-1:5
10b:b-dglc-HEX-1:5
11s:n-acetyl
12b:b-dgal-HEX-1:5
13b:b-dglc-HEX-1:5
14s:n-acetyl
15b:b-dgal-HEX-1:5
16b:a-lgal-HEX-1:5|6:d
LIN
1:1d(2+1)2n
2:1o(3+1)3d
3:3o(3+2)4d
4:4d(5+1)5n
5:1o(6+1)6d
6:6d(2+1)7n
7:6o(3+1)8d
8:6o(4+1)9d
9:9o(3+1)10d
10:10d(2+1)11n
11:10o(4+1)12d
12:12o(3+1)13d
13:13d(2+1)14n
14:13o(3+1)15d
15:13o(4+1)16d
GLYCAN END

GLYCAN START
GLYCANID=60361
GLYCAN_CODE=
GLYCAN_COMPOSITION=(HexNAc)4(Hex)4(Fuc)2(NeuAc)1
GLYCAN_MASS=2043.738
GLYCAN_TAXON=Others
RES
1b:a-dgal-HEX-1:5
2s:n-acetyl
3b:b-dgal-HEX-1:5
4b:b-dglc-HEX-1:5
5s:n-acetyl
6b:b-dgal-HEX-1:5
7b:a-lgal-HEX-1:5|6:d
8b:b-dglc-HEX-1:5
9s:n-acetyl
10b:a-lgal-HEX-1:5|6:d
11b:b-dgal-HEX-1:5
12b:b-dglc-HEX-1:5
13s:n-acetyl
14b:b-dgal-HEX-1:5
15b:a-dgro-dgal-NON-2:6|1:a|2:keto|3:d
16s:n-acetyl
LIN
1:1d(2+1)2n
2:1o(3+1)3d
3:3o(3+1)4d
4:4d(2+1)5n
5:4o(4+1)6d
6:6o(2+1)7d
7:1o(6+1)8d
8:8d(2+1)9n
9:8o(3+1)10d
10:8o(4+1)11d
11:11o(3+1)12d
12:12d(2+1)13n
13:12o(4+1)14d
14:14o(3+2)15d
15:15d(5+1)16n
GLYCAN END

GLYCAN START
GLYCANID=60366
GLYCAN_CODE=
GLYCAN_COMPOSITION=(HexNAc)6(Hex)4(Fuc)2
GLYCAN_MASS=2158.8015
GLYCAN_TAXON=Others
RES
1b:a-dgal-HEX-1:5
2s:n-acetyl
3b:b-dgal-HEX-1:5
4b:b-dglc-HEX-1:5
5s:n-acetyl
6b:b-dgal-HEX-1:5
7b:b-dglc-HEX-1:5
8s:n-acetyl
9b:b-dgal-HEX-1:5
10b:a-lgal-HEX-1:5|6:d
11b:a-dgal-HEX-1:5
12s:n-acetyl
13b:b-dglc-HEX-1:5
14s:n-acetyl
15b:b-dglc-HEX-1:5
16s:n-acetyl
17b:b-dgal-HEX-1:5
18b:a-lgal-HEX-1:5|6:d
LIN
1:1d(2+1)2n
2:1o(3+1)3d
3:3o(3+1)4d
4:4d(2+1)5n
5:4o(4+1)6d
6:6o(3+1)7d
7:7d(2+1)8n
8:7o(4+1)9d
9:9o(2+1)10d
10:9o(3+1)11d
11:11d(2+1)12n
12:6o(6+1)13d
13:13d(2+1)14n
14:1o(6+1)15d
15:15d(2+1)16n
16:15o(4+1)17d
17:17o(2+1)18d
GLYCAN END

GLYCAN START
GLYCANID=60369
GLYCAN_CODE=
GLYCAN_COMPOSITION=(HexNAc)4(Hex)4(Fuc)3(NeuAc)1
GLYCAN_MASS=2189.7954
GLYCAN_TAXON=Others
RES
1b:a-dgal-HEX-1:5
2s:n-acetyl
3b:b-dgal-HEX-1:5
4b:a-dgro-dgal-NON-2:6|1:a|2:keto|3:d
5s:n-acetyl
6b:b-dglc-HEX-1:5
7s:n-acetyl
8b:b-dgal-HEX-1:5
9b:b-dglc-HEX-1:5
10s:n-acetyl
11b:b-dgal-HEX-1:5
12b:a-lgal-HEX-1:5|6:d
13b:a-lgal-HEX-1:5|6:d
14b:b-dglc-HEX-1:5
15s:n-acetyl
16b:a-lgal-HEX-1:5|6:d
17b:b-dgal-HEX-1:5
LIN
1:1d(2+1)2n
2:1o(3+1)3d
3:3o(3+2)4d
4:4d(5+1)5n
5:1o(6+1)6d
6:6d(2+1)7n
7:6o(4+1)8d
8:8o(3+1)9d
9:9d(2+1)10n
10:9o(3+1)11d
11:11o(2+1)12d
12:9o(4+1)13d
13:8o(6+1)14d
14:14d(2+1)15n
15:14o(3+1)16d
16:14o(4+1)17d
GLYCAN END

GLYCAN START
GLYCANID=60370
GLYCAN_CODE=
GLYCAN_COMPOSITION=(HexNAc)4(Hex)4(Fuc)3(NeuAc)1
GLYCAN_MASS=2189.7954
GLYCAN_TAXON=Others
RES
1b:a-dgal-HEX-1:5
2s:n-acetyl
3b:b-dgal-HEX-1:5
4b:a-dgro-dgal-NON-2:6|1:a|2:keto|3:d
5s:n-acetyl
6b:b-dglc-HEX-1:5
7s:n-acetyl
8b:a-lgal-HEX-1:5|6:d
9b:b-dgal-HEX-1:5
10b:b-dglc-HEX-1:5
11s:n-acetyl
12b:b-dgal-HEX-1:5
13b:a-lgal-HEX-1:5|6:d
14b:a-lgal-HEX-1:5|6:d
15b:b-dglc-HEX-1:5
16s:n-acetyl
17b:b-dgal-HEX-1:5
LIN
1:1d(2+1)2n
2:1o(3+1)3d
3:3o(3+2)4d
4:4d(5+1)5n
5:1o(6+1)6d
6:6d(2+1)7n
7:6o(3+1)8d
8:6o(4+1)9d
9:9o(3+1)10d
10:10d(2+1)11n
11:10o(3+1)12d
12:12o(2+1)13d
13:10o(4+1)14d
14:9o(6+1)15d
15:15d(2+1)16n
16:15o(4+1)17d
GLYCAN END

GLYCAN START
GLYCANID=60371
GLYCAN_CODE=
GLYCAN_COMPOSITION=(HexNAc)4(Hex)4(Fuc)3(NeuAc)1
GLYCAN_MASS=2189.7954
GLYCAN_TAXON=Others
RES
1b:a-dgal-HEX-1:5
2s:n-acetyl
3b:b-dgal-HEX-1:5
4b:a-dgro-dgal-NON-2:6|1:a|2:keto|3:d
5s:n-acetyl
6b:b-dglc-HEX-1:5
7s:n-acetyl
8b:a-lgal-HEX-1:5|6:d
9b:b-dgal-HEX-1:5
10b:b-dglc-HEX-1:5
11s:n-acetyl
12b:a-lgal-HEX-1:5|6:d
13b:b-dgal-HEX-1:5
14b:b-dglc-HEX-1:5
15s:n-acetyl
16b:a-lgal-HEX-1:5|6:d
17b:b-dgal-HEX-1:5
LIN
1:1d(2+1)2n
2:1o(3+1)3d
3:3o(3+2)4d
4:4d(5+1)5n
5:1o(6+1)6d
6:6d(2+1)7n
7:6o(3+1)8d
8:6o(4+1)9d
9:9o(3+1)10d
10:10d(2+1)11n
11:10o(3+1)12d
12:10o(4+1)13d
13:13o(3+1)14d
14:14d(2+1)15n
15:14o(3+1)16d
16:14o(4+1)17d
GLYCAN END

GLYCAN START
GLYCANID=60372
GLYCAN_CODE=
GLYCAN_COMPOSITION=(HexNAc)4(Hex)4(Fuc)3(NeuAc)1
GLYCAN_MASS=2189.7954
GLYCAN_TAXON=Others
RES
1b:a-dgal-HEX-1:5
2s:n-acetyl
3b:b-dgal-HEX-1:5
4b:b-dglc-HEX-1:5
5s:n-acetyl
6b:a-lgal-HEX-1:5|6:d
7b:b-dgal-HEX-1:5
8b:b-dglc-HEX-1:5
9s:n-acetyl
10b:a-lgal-HEX-1:5|6:d
11b:b-dgal-HEX-1:5
12b:b-dglc-HEX-1:5
13s:n-acetyl
14b:a-lgal-HEX-1:5|6:d
15b:b-dgal-HEX-1:5
16b:a-dgro-dgal-NON-2:6|1:a|2:keto|3:d
17s:n-acetyl
LIN
1:1d(2+1)2n
2:1o(3+1)3d
3:1o(6+1)4d
4:4d(2+1)5n
5:4o(3+1)6d
6:4o(4+1)7d
7:7o(3+1)8d
8:8d(2+1)9n
9:8o(3+1)10d
10:8o(4+1)11d
11:11o(3+1)12d
12:12d(2+1)13n
13:12o(3+1)14d
14:12o(4+1)15d
15:15o(3+2)16d
16:16d(5+1)17n
GLYCAN END

GLYCAN START
GLYCANID=60374
GLYCAN_CODE=
GLYCAN_COMPOSITION=(HexNAc)5(Hex)5(Fuc)3
GLYCAN_MASS=2263.8315
GLYCAN_TAXON=Others
RES
1b:a-dgal-HEX-1:5
2s:n-acetyl
3b:b-dgal-HEX-1:5
4b:b-dglc-HEX-1:5
5s:n-acetyl
6b:b-dgal-HEX-1:5
7b:b-dglc-HEX-1:5
8s:n-acetyl
9b:b-dgal-HEX-1:5
10b:a-lgal-HEX-1:5|6:d
11b:b-dglc-HEX-1:5
12s:n-acetyl
13b:b-dgal-HEX-1:5
14b:a-lgal-HEX-1:5|6:d
15b:b-dglc-HEX-1:5
16s:n-acetyl
17b:b-dgal-HEX-1:5
18b:a-lgal-HEX-1:5|6:d
LIN
1:1d(2+1)2n
2:1o(3+1)3d
3:3o(3+1)4d
4:4d(2+1)5n
5:4o(4+1)6d
6:6o(3+1)7d
7:7d(2+1)8n
8:7o(4+1)9d
9:9o(2+1)10d
10:6o(6+1)11d
11:11d(2+1)12n
12:11o(4+1)13d
13:13o(2+1)14d
14:1o(6+1)15d
15:15d(2+1)16n
16:15o(4+1)17d
17:17o(2+1)18d
GLYCAN END

GLYCAN START
GLYCANID=60375
GLYCAN_CODE=
GLYCAN_COMPOSITION=(HexNAc)5(Hex)5(Fuc)3
GLYCAN_MASS=2263.8318
GLYCAN_TAXON=Others
RES
1b:b-dgal-HEX-1:5
2s:n-acetyl
3b:b-dgal-HEX-1:5
4b:b-dglc-HEX-1:5
5b:b-dgal-HEX-1:5
6b:a-dglc-HEX-1:5
7b:b-dgal-HEX-1:5
8b:a-lgal-HEX-1:5|6:d
9b:a-dgal-HEX-1:5
10s:n-acetyl
11s:n-acetyl
12b:b-dglc-HEX-1:5
13b:a-lgal-HEX-1:5|6:d
14b:b-dgal-HEX-1:5
15b:a-lgal-HEX-1:5|6:d
16s:n-acetyl
17s:n-acetyl
18b:b-dgal-HEX-1:5
LIN
1:1d(2+1)2n
2:1o(3+1)3d
3:3o(3+1)4d
4:4o(-1+1)5d
5:5o(-1+1)6d
6:6o(-1+1)7d
7:7o(2+1)8d
8:7o(3+1)9d
9:9d(2+1)10n
10:6d(2+1)11n
11:5o(-1+1)12d
12:12o(-1+1)13d
13:12o(-1+1)14d
14:14o(2+1)15d
15:12d(2+1)16n
16:4d(2+1)17n
17:1o(6+1)18d
GLYCAN END

GLYCAN START
GLYCANID=60379
GLYCAN_CODE=
GLYCAN_COMPOSITION=(HexNAc)6(Hex)5(Fuc)3
GLYCAN_MASS=2466.911
GLYCAN_TAXON=Others
RES
1b:a-dgal-HEX-1:5
2s:n-acetyl
3b:b-dgal-HEX-1:5
4b:b-dglc-HEX-1:5
5b:b-dgal-HEX-1:5
6b:b-dglc-HEX-1:5
7b:b-dgal-HEX-1:5
8b:a-lgal-HEX-1:5|6:d
9s:n-acetyl
10b:b-dglc-HEX-1:5
11s:n-acetyl
12b:b-dgal-HEX-1:5
13b:a-lgal-HEX-1:5|6:d
14s:n-acetyl
15b:b-dglc-HEX-1:5
16s:n-acetyl
17b:b-dgal-HEX-1:5
18b:a-lgal-HEX-1:5|6:d
19b:a-dgal-HEX-1:5
20s:n-acetyl
LIN
1:1d(2+1)2n
2:1o(3+1)3d
3:3o(3+1)4d
4:4o(-1+1)5d
5:5o(3+1)6d
6:6o(-1+1)7d
7:7o(2+1)8d
8:6d(2+1)9n
9:5o(6+1)10d
10:10d(2+1)11n
11:10o(4+1)12d
12:12o(2+1)13d
13:4d(2+1)14n
14:1o(6+1)15d
15:15d(2+1)16n
16:15o(4+1)17d
17:17o(2+1)18d
18:17o(3+1)19d
19:19d(2+1)20n
GLYCAN END

GLYCAN START
GLYCANID=60380
GLYCAN_CODE=
GLYCAN_COMPOSITION=(HexNAc)6(Hex)5(Fuc)3
GLYCAN_MASS=2466.9111
GLYCAN_TAXON=Others
RES
1b:a-dgal-HEX-1:5
2s:n-acetyl
3b:b-dgal-HEX-1:5
4b:b-dglc-HEX-1:5
5s:n-acetyl
6b:b-dgal-HEX-1:5
7b:b-dglc-HEX-1:5
8s:n-acetyl
9b:b-dgal-HEX-1:5
10b:a-lgal-HEX-1:5|6:d
11b:a-dgal-HEX-1:5
12s:n-acetyl
13b:b-dglc-HEX-1:5
14s:n-acetyl
15b:b-dgal-HEX-1:5
16b:a-lgal-HEX-1:5|6:d
17b:b-dglc-HEX-1:5
18s:n-acetyl
19b:b-dgal-HEX-1:5
20b:a-lgal-HEX-1:5|6:d
LIN
1:1d(2+1)2n
2:1o(3+1)3d
3:3o(3+1)4d
4:4d(2+1)5n
5:4o(4+1)6d
6:6o(3+1)7d
7:7d(2+1)8n
8:7o(4+1)9d
9:9o(2+1)10d
10:9o(3+1)11d
11:11d(2+1)12n
12:6o(6+1)13d
13:13d(2+1)14n
14:13o(4+1)15d
15:15o(2+1)16d
16:1o(6+1)17d
17:17d(2+1)18n
18:17o(4+1)19d
19:19o(2+1)20d
GLYCAN END
