# Supplementary material for: Glycopeptide database search and de novo sequencing with PEAKS GlycanFinder enable highly sensitive glycoproteomics
Source: Nat Commun. 2023 Jul 8;14:4046. doi: 10.1038/s41467-023-39699-5 (PMC10329677; doi:10.1038/s41467-023-39699-5)
Supplement: Supplementary file 10 — Supplementary Data 6 [file 41467_2023_39699_MOESM10_ESM.zip › supp_data_6/collective_study.py]

import re
import sys
import xlsxwriter
import pandas as pd
from collections import OrderedDict
from scipy.stats import pearsonr
import openpyxl
import collections


def N1(pglyco3_df):
    annotated_scanA = ['5552', '5553', '5554']
    annotated_scanB = ['5425', '5429', '5430', '5888', '5890', '5891', '5919', '5922', '5923']
    annotated_scan = []
    scan_lst = pglyco3_df['Scan']

    for scan in scan_lst:
        if type(scan) != int:
            scan = int(scan.split('.')[-2])
        if str(scan) in annotated_scanB:
            annotated_scan.append(scan)
    print(annotated_scan)


def N2(N4_glycopeptide):
    library_df = pd.read_excel('41592_2021_1309_MOESM2_ESM.xlsx',
                               sheet_name='Table 6',
                               usecols=[0, 23, 45])
    library_df = library_df.rename(columns=library_df.iloc[2]).iloc[3:]
    gglycan = library_df['Glycan ID'].tolist()
    clerc = library_df['Clerc'].tolist()
    pglycan = [p.split('_')[1] for p in N4_glycopeptide]
    total_pglycan = len(pglycan)
    freq_glycan = OrderedDict([(g, 0) for g in gglycan])
    for g in pglycan:
        if g in freq_glycan.keys():
            freq_glycan[g] += 1
    freqs = [f / total_pglycan for f in freq_glycan.values()][:-1]
    # print(freqs)
    # TODO: write freqs to excel for pearson correlation
    corr, _ = pearsonr(clerc[:-1], freqs)
    print('Task N2:', corr)


def O1(O3_glycopeptide):
    library_df = pd.read_excel('41592_2021_1309_MOESM2_ESM.xlsx',
                               sheet_name='Table 11',
                               usecols=[0, 21, 41])
    library_df = library_df.rename(columns=library_df.iloc[2]).iloc[3:]
    score1 = library_df[1].tolist()
    gglycan = library_df['Glycan ID'].tolist()
    clerc = library_df['Yabo'].tolist()
    pglycan = [p.split('_')[1] for p in O3_glycopeptide]
    total_pglycan = len(pglycan)
    freq_glycan = OrderedDict([(g, 0) for g in gglycan])
    for g in pglycan:
        if g in freq_glycan.keys():
            freq_glycan[g] += 1
    freqs = [f / total_pglycan for f in freq_glycan.values()]
    corr1, _ = pearsonr(clerc[:-1], score1[:-1])
    corr, _ = pearsonr(clerc[:-1], freqs[:-1])
    print('Task O1:', corr)


def N3(pglyco3_df):
    library_df = pd.read_excel('41592_2021_1309_MOESM2_ESM.xlsx',
                               sheet_name='Table 7',
                               usecols=[0, 4, 26, 53, 55])

    library_df = library_df.rename(columns=library_df.iloc[0]).iloc[1:]
    # Team4 unique id
    t4_df = library_df[['Uniprot ID', 4]].iloc[1:321].dropna()
    Clerc_library = library_df['Clerc'].dropna().tolist()
    Sun_library = library_df['Sun'].dropna().tolist()
    unique_protein = library_df['Uniprot ID'].iloc[1:321].dropna().tolist()
    scores = library_df['Score'].iloc[1:321].dropna().tolist()
    score_dict = dict(zip(unique_protein, scores))
    set1 = set()
    set2 = set()
    for protein in score_dict.keys():
        if score_dict[protein] == 1:
            set1.add(protein)
        elif score_dict[protein] == 2:
            set2.add(protein)
    try:
        pglyco3_proteins = pglyco3_df['Accession'].dropna().tolist()
        pglyco3_pids = [protein.split('|')[0] for protein in pglyco3_proteins]
    except:
        pglyco3_proteins = pglyco3_df['Protein'].dropna().tolist()
        pglyco3_pids = [protein.split('|')[1] for protein in pglyco3_proteins]
    pglyco3_unique_pid = set(pglyco3_pids)
    # pglyco3_unique_pid = set(t4_df['Uniprot ID'].tolist())
    # print(pglyco3_unique_pid)
    # check why less proteins chosen in the supplementary table
    overlap_Clerc = pglyco3_unique_pid.intersection(set(Clerc_library))
    # score1 will be Sun - Clerc
    print('overlap_Clerc', len(overlap_Clerc))
    score1 = pglyco3_unique_pid.intersection(set1)
    print('score1', len(score1))

    overlap_Sun = pglyco3_unique_pid.intersection(set(Sun_library))
    print('overlap_Sun', len(overlap_Sun))
    # score2 should be the same as Clerc since Sun library already includes all Clerc proteins
    score2 = pglyco3_unique_pid.intersection(set2)
    print('score2', len(score2))
    overlap_Sun_Clerc = overlap_Clerc.intersection(overlap_Sun)
    score12 = score1.intersection(score2)
    unique_library = 134  # copied directly from supplementary table
    print('unidentified pid', pglyco3_unique_pid-set1-set2)
    sensitivity = (len(score1) + len(score2)) / unique_library
    summed_score = len(score1) + len(score2)*2
    # sensitivity = (len(overlap_Clerc) + len(overlap_Sun) - len(overlap_Sun_Clerc)) / unique_library
    # summed_score = len(overlap_Clerc) + len(overlap_Sun)
    print('pglyco3_unique_pid', len(pglyco3_unique_pid))
    total_score = len(pglyco3_unique_pid) * 2
    specificity = summed_score / total_score
    print('N3 sensitivity', sensitivity)
    print('N3 specificity', specificity)
    return sensitivity, specificity, pglyco3_pids


def O2(pglyco3_df, idx):
    library_df = pd.read_excel('41592_2021_1309_MOESM2_ESM.xlsx',
                               sheet_name='Table 12',
                               usecols=[0, 4, 25, 49, 52, 55])

    library_df = library_df.rename(columns=library_df.iloc[1]).iloc[2:]
    # Team4 unique id
    t4_df = library_df[['Protein', 4]].iloc[:231].dropna()
    Medzihradszky_library = library_df[' Medzihradszky '].dropna().tolist()
    Zhang_library = library_df['Zhang'].dropna().tolist()
    Sergey_library = library_df['Sergey'].dropna().tolist()
    unique_protein = library_df['Protein'].iloc[:231].dropna().tolist()
    scores = library_df['Score'].iloc[:231].dropna().tolist()
    score_dict = dict(zip(unique_protein, scores))
    set1 = set()
    set2 = set()
    set3 = set()
    for protein in score_dict.keys():
        if score_dict[protein] == 1:
            set1.add(protein)
        elif score_dict[protein] == 2:
            set2.add(protein)
        elif score_dict[protein] == 3:
            set3.add(protein)
    pglyco3_proteins = pglyco3_df['Accession'].dropna().tolist()
    pglyco3_pids = [protein.split('|')[idx] for protein in pglyco3_proteins]
    pglyco3_unique_pid = set(pglyco3_pids)
    # pglyco3_unique_pid = set(t4_df['Protein'].tolist())
    overlap_Medzihradszky = pglyco3_unique_pid.intersection(set(Medzihradszky_library))
    # score1 will be Sun - Clerc
    score1 = pglyco3_unique_pid.intersection(set1)
    overlap_Zhang = pglyco3_unique_pid.intersection(set(Zhang_library))
    # score2 should be the same as Clerc since Sun library already includes all Clerc proteins
    score2 = pglyco3_unique_pid.intersection(set2)
    overlap_Sergey = pglyco3_unique_pid.intersection(set(Sergey_library))
    score3 = pglyco3_unique_pid.intersection(set3)
    overlap_Medzihradszky_Zhang = overlap_Medzihradszky.intersection(overlap_Zhang)
    overlap_Medzihradszky_Sergey = overlap_Medzihradszky.intersection(overlap_Zhang)
    overlap_Sergey_Zhang = overlap_Sergey.intersection(overlap_Zhang)
    overlap_Medzihradszky_Sergey_Zhang = overlap_Sergey_Zhang.intersection(overlap_Medzihradszky)

    unique_library = 61  # copied directly from supplementary table
    num_overlap = len(overlap_Medzihradszky) + len(overlap_Sergey) + len(overlap_Zhang)
    num_overlap -= len(overlap_Medzihradszky_Zhang) + len(overlap_Medzihradszky_Sergey) + len(overlap_Sergey_Zhang)
    num_overlap += len(overlap_Medzihradszky_Sergey_Zhang)
    sensitivity = num_overlap / unique_library
    summed_score = len(overlap_Zhang) + len(overlap_Sergey) + len(overlap_Medzihradszky)
    # print('summed_score', summed_score)
    # print('pglyco3_unique_pid', len(pglyco3_unique_pid))
    total_score = len(pglyco3_unique_pid) * 3
    specificity = summed_score / total_score
    print('O2 sensitivity', sensitivity)
    print('O2 specificity', specificity)
    return sensitivity, specificity


def mm_converter(glycan):
    g2mm = {'H': 'Hex', 'N': 'HexNAc', 'F': 'Fuc', 'A': 'NeuAc', 'G': 'NeuGc'}
    mm2g = {y: x for x, y in g2mm.items()}
    converted_glycan = ''
    # AALAAFNAQNNGSNFQLEEISR_Hex5HexNAc4Fuc0NeuAc2NeuGc0
    order = ['Hex', 'HexNAc', 'Fuc', 'NeuAc', 'NeuGc']
    for g in order:
        if mm2g[g] in glycan:
            idx = glycan.find(mm2g[g])
            converted_glycan += g + glycan[idx + 2]
        else:
            converted_glycan += g + '0'
    return converted_glycan


def N4_pglyco3(pglyco3_df):
    # convert to normal databases
    peptides = pglyco3_df['Peptide'].to_list()
    glycans = pglyco3_df['GlycanComposition'].to_list()
    # glycans = pglyco3_df['Glycan'].to_list()
    '''
    H = Hex (162.0528 Da) 
    A = NeuAc (291.0954 Da) 
    F = Fuc (146.0579 Da) 
    N = HexNAc
    Hex2HexNAc2Fuc3NeuAc4NeuGc0
    '''
    glycans = [mm_converter(g) for g in glycans]
    glycopeptides = [peptides[i] + '_' + glycans[i] for i in range(len(glycans))]
    # print('glycopeptides', glycopeptides)
    return glycopeptides


def N4_MSFragger(MSFragger_df):
    peptides = MSFragger_df['Peptide'].to_list()
    for idx, peptide in enumerate(peptides):
        temp = ''
        for i in peptide:
            if i.isalpha():
                temp += i

        peptides[idx] = temp
    # print('len(peptides)', len(peptides))
    glycans = MSFragger_df['Glycan'].to_list()
    # glycopeptides = [peptides[i] + '_' + glycans[i] for i in range(len(glycans))]

    order = ['Hex', 'HexNAc', 'Fuc', 'NeuAc', 'NeuGc']
    for idx in range(len(glycans)):
        glycan = glycans[idx].split('%')[0].replace('(', ',').replace(')', ',').split(',')
        converted_glycan = ''
        for g in order:
            if g in glycan:
                i = glycan.index(g)
                converted_glycan += g + glycan[i + 1]
            else:
                converted_glycan += g + '0'
        glycans[idx] = converted_glycan
    glycopeptides = [peptides[i] + '_' + glycans[i] for i in range(len(glycans))]
    # print(len(set(peptides)))
    return glycopeptides


def N5(N4_glycopeptide):
    library_df = pd.read_excel('41592_2021_1309_MOESM2_ESM.xlsx',
                               sheet_name='Table 9',
                               usecols=[0, 25])
    library_df = library_df.rename(columns=library_df.iloc[1]).iloc[2:].dropna()
    peptide_glycan = library_df['Peptide_glycan'].to_list()
    N4_glycopeptide = [p.replace('J', 'N') for p in N4_glycopeptide]
    overlap = set(N4_glycopeptide).intersection(set(peptide_glycan))
    return overlap


def O4(O3_glycopeptide):
    library_df = pd.read_excel('41592_2021_1309_MOESM2_ESM.xlsx',
                               sheet_name='Table 14',
                               usecols=[0, 23])
    library_df = library_df.rename(columns=library_df.iloc[1]).iloc[2:].dropna()
    peptide_glycan = library_df['Peptide_glycan ID'].to_list()
    N4_glycopeptide = [p.replace('J', 'N') for p in O3_glycopeptide]
    overlap = set(N4_glycopeptide).intersection(set(peptide_glycan))
    return overlap


def N6(N4_glycopeptide, total_psm):
    glycan_result = [p.split('_')[1] for p in N4_glycopeptide]
    library_df = pd.read_excel('41592_2021_1309_MOESM2_ESM.xlsx',
                               sheet_name='Table 10',
                               usecols=[0, 28])
    library_df = library_df.rename(columns=library_df.iloc[2]).iloc[3:].dropna()
    classes = library_df['Class'].to_list()
    glycan_db = library_df['Glycan ID'].to_list()
    class_dict = dict(zip(glycan_db, classes))
    Fuc = 0
    NeuGc = 0
    not_listed = []
    for glycan in glycan_result:
        fuc = int(glycan.split('Fuc')[-1][0])
        neugc = int(glycan.split('NeuGc')[-1][0])
        if fuc > 2:
            Fuc += 1
        if neugc:
            NeuGc += 1
    freq_dict = OrderedDict()
    for glycan in glycan_result:
        if glycan in class_dict.keys():
            cla = class_dict[glycan]
            if cla not in freq_dict.keys():
                freq_dict[cla] = 1
            else:
                freq_dict[cla] += 1
    print('freq_dict', freq_dict)
    print('Fuc', Fuc/total_psm)
    print('NeuGc', NeuGc/total_psm)


def O5(O3_glycopeptide, total_psm):
    glycan_result = [p.split('_')[1] for p in O3_glycopeptide]
    library_df = pd.read_excel('41592_2021_1309_MOESM2_ESM.xlsx',
                               sheet_name='Table 15',
                               usecols=[0, 26])
    library_df = library_df.rename(columns=library_df.iloc[2]).iloc[3:].dropna()
    classes = library_df['Class'].to_list()
    glycan_db = library_df['Glycan ID'].to_list()
    class_dict = dict(zip(glycan_db, classes))
    Fuc = 0
    NeuGc = 0
    classes = ['Fuc≥2', 'NeuGc', 'Other']

    for glycan in glycan_result:
        fuc = int(glycan.split('Fuc')[-1][0])
        neugc = int(glycan.split('NeuGc')[-1][0])
        if fuc > 2:
            Fuc += 1
        if neugc:
            NeuGc += 1
    print('Fuc', Fuc/total_psm)
    print('NeuGc', NeuGc/total_psm)


if __name__ == '__main__':
    assert len(sys.argv) == 4, "python3 collective_study.py N/Olinked file_name sheet_name"
    mode, file_name, sheet_name = sys.argv[1:]
    if mode == 'Nlinked':
        glycan_finder_df = pd.read_excel(file_name, sheet_name=sheet_name)
        total_psm_N = len(glycan_finder_df)
        print('total_psm_N', total_psm_N)
        print('----------------N-linked----------------')
        N1(glycan_finder_df)
        N1(glycan_finder_df)
        N3sensitivity, N3specificity, pglyco3_pids = N3(glycan_finder_df)
        if 'Glycan' not in glycan_finder_df.keys() and 'GlycanComposition' in glycan_finder_df.keys():
            N4_glycopeptide = N4_pglyco3(glycan_finder_df)
        else:
            N4_glycopeptide = N4_MSFragger(glycan_finder_df)
        print('Task N4 count:', len(set(N4_glycopeptide)))
        overlap = N5(N4_glycopeptide)
        print('Task N5 score:', len(overlap))
        N2(N4_glycopeptide)
        N6(N4_glycopeptide, total_psm_N)
    elif mode == 'Olinked':
        pglyco3O_df = pd.read_excel(file_name, sheet_name=sheet_name)
        total_psm_O = len(pglyco3O_df)
        print('total_psm_O', total_psm_O)
        print('----------------O-linked----------------')

        # O3_glycopeptide = N4_MSFragger(pglyco3O_df)
        if 'Glycan' not in pglyco3O_df.keys() and 'GlycanComposition' in pglyco3O_df.keys():
            O2sensitivity, O2specificity = O2(pglyco3O_df, 1)
            O3_glycopeptide = N4_pglyco3(pglyco3O_df)
        else:
            O2sensitivity, O2specificity = O2(pglyco3O_df, 0)
            O3_glycopeptide = N4_MSFragger(pglyco3O_df)
        print('Task O3 count:', len(set(O3_glycopeptide)))
        overlap = O4(O3_glycopeptide)
        print('Task O4 score:', len(overlap))
        O1(O3_glycopeptide)
        O5(O3_glycopeptide, total_psm_O)
    else:
        raise Exception('Invalid mode: should choose either N-linked or O-linked')
