# Supplementary material for: Glycopeptide database search and de novo sequencing with PEAKS GlycanFinder enable highly sensitive glycoproteomics
Source: Nat Commun. 2023 Jul 8;14:4046. doi: 10.1038/s41467-023-39699-5 (PMC10329677; doi:10.1038/s41467-023-39699-5)
Supplement: Supplementary file 10 — Supplementary Data 6 [file 41467_2023_39699_MOESM10_ESM.zip › supp_data_6/GlycanFinder-nlink-selectedGlycoPsms.xlsx]

## Sheet: psm
Peptide	Glycan	Glycan ID	Glycan Type	Adduct	Adduct Mass	Isotopic Shift	-10LgP	Glycan Score	Peptide Score	Glycan Rank	S-Score (%)	Mass	Glycan Mass	Length	ppm	m/z	z	RT	Area	Scan	Source File	Accession	Glycosylation position	PTM	AScore
AALAAFNAQNN(+2204.77)GSNFQLEEISR	(HexNAc)4(Hex)5(NeuAc)2	13322	NLink		0	0	36.47	29.02	43.93	0	29.59	4568.92	2204.77	22	1.8	1143.24	4	45.0325	31400000	12674	glycopepnew_HCDEThcDiTCIDpeptide.raw	P02765|FETUA_HUMAN	11	(HexNAc)4(Hex)5(NeuAc)2_13322:0	N11:(HexNAc)4(Hex)5(NeuAc)2_13322:0:12.33
AALAAFNAQNN(+2204.77)GSNFQLEEISR	(HexNAc)4(Hex)5(NeuAc)2	13322	NLink		0	0	32.13	28.24	36.02	0	4.09	4568.92	2204.77	22	1.8	1143.24	4	45.0325	31400000	12671	glycopepnew_HCDEThcDiTCIDpeptide.raw	P02765|FETUA_HUMAN	11	(HexNAc)4(Hex)5(NeuAc)2_13322:0	N11:(HexNAc)4(Hex)5(NeuAc)2_13322:0:0.00
AALAAFNAQNN(+2861.00)GSNFQLEEISR	(HexNAc)5(Hex)6(NeuAc)3	13602	NLink		0	1	8.58	17.15	0	0	2.28	5225.14	2861	22	-2.2	1307.54	4	51.6698		14871	glycopepnew_HCDEThcDiTCIDpeptide.raw	P02765|FETUA_HUMAN	11	(HexNAc)5(Hex)6(NeuAc)3_13602:0	N11:(HexNAc)5(Hex)6(NeuAc)3_13602:0:5.31
AALAAFNAQNN(+2861.00)GSNFQLEEISR	(HexNAc)5(Hex)6(NeuAc)3	13602	NLink		0	2	8.57	17.14	0	0	2.29	5225.14	2861	22	0.2	1307.8	4	51.8525	1510000	14871	glycopepnew_HCDEThcDiTCIDpeptide.raw	P02765|FETUA_HUMAN	11	(HexNAc)5(Hex)6(NeuAc)3_13602:0	N11:(HexNAc)5(Hex)6(NeuAc)3_13602:0:5.31
ADTHDEILEGLN(+0.98)FN(+3663.28)LTEIPEAQIHEGFQELLR	(HexNAc)6(Hex)7(Fuc)1(NeuAc)4	16699	NLink		0	0	8.65	17.3	0	0	3.45	7355.08	3663.28	32	2.4	1226.86	6	69.0407	629000	20464	glycopepnew_HCDEThcDiTCIDpeptide.raw	P01009|A1AT_HUMAN	14	Deamidation (NQ);(HexNAc)6(Hex)7(Fuc)1(NeuAc)4_16699:0	N12:Deamidation (NQ):1000.00;N14:(HexNAc)6(Hex)7(Fuc)1(NeuAc)4_16699:0:0.00
ADTHDEILEGLNFN(+1460.53)LTEIPEAQIHEGFQELLR	(HexNAc)4(Hex)4	1030	NLink		0	-1	40.26	17.35	63.17	0	0.53	5151.34	1460.53	32	6.5	1288.6	4	60.1689	67100	17576	glycopepnew_HCDEThcDiTCIDpeptide.raw	P01009|A1AT_HUMAN	14	(HexNAc)4(Hex)4_1030:0	N14:(HexNAc)4(Hex)4_1030:0:1001.00
ADTHDEILEGLNFN(+2188.74)LTEIPEAQIHEGFQELLR	(HexNAc)2(Hex)11	694	NLink		0	-1	54.69	17.39	92	0	100	5879.55	2188.74	32	6.7	1176.72	5	53.3419		15414	glycopepnew_HCDEThcDiTCIDpeptide.raw	P01009|A1AT_HUMAN	14	(HexNAc)2(Hex)11_694:0	N14:(HexNAc)2(Hex)11_694:0:1001.00
ADTHDEILEGLNFN(+2188.74)LTEIPEAQIHEGFQELLR	(HexNAc)2(Hex)11	694	NLink		0	-2	52.31	17.39	87.22	0	100	5879.55	2188.74	32	7	1176.52	5	53.4267	2210000	15414	glycopepnew_HCDEThcDiTCIDpeptide.raw	P01009|A1AT_HUMAN	14	(HexNAc)2(Hex)11_694:0	N14:(HexNAc)2(Hex)11_694:0:1001.00
ADTHDEILEGLNFN(+2204.77)LTEIPEAQ	(HexNAc)4(Hex)5(NeuAc)2	13322	NLink		0	0	46.62	30.28	62.96	0	22.45	4672.94	2204.77	22	-3	1169.24	4	61.4218	1210000	17983	glycopepnew_HCDEThcDiTCIDpeptide.raw	P01009|A1AT_HUMAN	14	(HexNAc)4(Hex)5(NeuAc)2_13322:0	N14:(HexNAc)4(Hex)5(NeuAc)2_13322:0:1001.00
ADTHDEILEGLNFN(+2204.77)LTEIPE	(HexNAc)4(Hex)5(NeuAc)2	13322	NLink		0	0	19.93	39.85	0	0	8.86	4473.85	2204.77	20	2.5	1119.47	4	66.1074	5290000	19454	glycopepnew_HCDEThcDiTCIDpeptide.raw	P01009|A1AT_HUMAN	14	(HexNAc)4(Hex)5(NeuAc)2_13322:0	N14:(HexNAc)4(Hex)5(NeuAc)2_13322:0:1001.00
ADTHDEILEGLNFN(+2861.00)LTEIPEAQIHEGFQELLR	(HexNAc)5(Hex)6(NeuAc)3	13602	NLink		0	0	39.06	20.25	57.88	0	2.73	6551.81	2861	32	0.5	1092.98	6	62.2729		18275	glycopepnew_HCDEThcDiTCIDpeptide.raw	P01009|A1AT_HUMAN	14	(HexNAc)5(Hex)6(NeuAc)3_13602:0	N14:(HexNAc)5(Hex)6(NeuAc)3_13602:0:17.08
ADTHDEILEGLNFN(+2861.00)LTEIPEAQIHEGFQELLR	(HexNAc)5(Hex)6(NeuAc)3	13602	NLink		0	-1	8.55	17.11	0	0	1.7	6551.81	2861	32	1.1	1311.17	5	68.6451		20280	glycopepnew_HCDEThcDiTCIDpeptide.raw	P01009|A1AT_HUMAN	14	(HexNAc)5(Hex)6(NeuAc)3_13602:0	N14:(HexNAc)5(Hex)6(NeuAc)3_13602:0:0.00
ADTHDEILEGLNFN(+2861.00)LTEIPEAQIHEGFQELLR	(HexNAc)5(Hex)6(NeuAc)3	13602	NLink		0	0	9.48	18.96	0	0	2.14	6551.81	2861	32	1.8	1311.37	5	68.9817		20387	glycopepnew_HCDEThcDiTCIDpeptide.raw	P01009|A1AT_HUMAN	14	(HexNAc)5(Hex)6(NeuAc)3_13602:0	N14:(HexNAc)5(Hex)6(NeuAc)3_13602:0:0.00
ADTHDEILEGLNFN(+2861.00)LTEIPEAQIHEGFQELLR	(HexNAc)5(Hex)6(NeuAc)3	13602	NLink		0	0	8.7	17.39	0	0	1.9	6551.81	2861	32	0.5	1311.37	5	67.3278		19864	glycopepnew_HCDEThcDiTCIDpeptide.raw	P01009|A1AT_HUMAN	14	(HexNAc)5(Hex)6(NeuAc)3_13602:0	N14:(HexNAc)5(Hex)6(NeuAc)3_13602:0:0.00
ADTHDEILEGLNFN(+2861.00)LTEIPEAQIHEGFQELLR	(HexNAc)5(Hex)6(NeuAc)3	13602	NLink		0	0	8.61	17.22	0	0	1.65	6551.81	2861	32	0	1311.37	5	66.2114		19516	glycopepnew_HCDEThcDiTCIDpeptide.raw	P01009|A1AT_HUMAN	14	(HexNAc)5(Hex)6(NeuAc)3_13602:0	N14:(HexNAc)5(Hex)6(NeuAc)3_13602:0:5.14
ADTHDEILEGLNFN(+3007.06)LTEIPEAQIHEGFQELLR	(HexNAc)5(Hex)6(Fuc)1(NeuAc)3	10248	NLink		0	0	34.64	19.51	49.77	0	100	6697.87	3007.06	32	-2.1	1117.32	6	62.5061	5050000	18391	glycopepnew_HCDEThcDiTCIDpeptide.raw	P01009|A1AT_HUMAN	14	(HexNAc)5(Hex)6(Fuc)1(NeuAc)3_10248:0	N14:(HexNAc)5(Hex)6(Fuc)1(NeuAc)3_10248:0:7.97
ADTHDEILEGLNFN(+3007.06)LTEIPEAQIHEGFQELLR	(HexNAc)5(Hex)6(Fuc)1(NeuAc)3	10248	NLink		0	0	34.58	21.94	47.21	0	100	6697.87	3007.06	32	-1.3	1340.58	5	63.3273		18596	glycopepnew_HCDEThcDiTCIDpeptide.raw	P01009|A1AT_HUMAN	14	(HexNAc)5(Hex)6(Fuc)1(NeuAc)3_10248:0	N14:(HexNAc)5(Hex)6(Fuc)1(NeuAc)3_10248:0:0.00
ADTHDEILEGLNFN(+3007.06)LTEIPEAQIHEGFQELLR	(HexNAc)5(Hex)6(Fuc)1(NeuAc)3	10248	NLink		0	0	8.76	17.52	0	0	100	6697.87	3007.06	32	1.3	1340.58	5	63.7792	1840000	18988	glycopepnew_HCDEThcDiTCIDpeptide.raw	P01009|A1AT_HUMAN	14	(HexNAc)5(Hex)6(Fuc)1(NeuAc)3_10248:0	N14:(HexNAc)5(Hex)6(Fuc)1(NeuAc)3_10248:0:0.00
ADTHDEILEGLNFN(+3007.06)LTEIPEAQIHEGFQELLR	(HexNAc)5(Hex)6(Fuc)1(NeuAc)3	10248	NLink		0	0	9.24	18.47	0	0	100	6697.87	3007.06	32	1.3	1340.58	5	63.7792	1840000	19033	glycopepnew_HCDEThcDiTCIDpeptide.raw	P01009|A1AT_HUMAN	14	(HexNAc)5(Hex)6(Fuc)1(NeuAc)3_10248:0	N14:(HexNAc)5(Hex)6(Fuc)1(NeuAc)3_10248:0:0.00
ADTHDEILEGLNFN(+3226.13)LTEIPEAQIHEGFQELLR	(HexNAc)6(Hex)7(NeuAc)3	30440	NLink		0	0	8.67	17.34	0	0	100	6916.95	3226.13	32	2.5	1384.4	5	62.2595	5550000	18106	glycopepnew_HCDEThcDiTCIDpeptide.raw	P01009|A1AT_HUMAN	14	(HexNAc)6(Hex)7(NeuAc)3_30440:0	N14:(HexNAc)6(Hex)7(NeuAc)3_30440:0:4.12
ADTHDEILEGLNFN(+3226.13)LTEIPEAQIHEGFQELLR	(HexNAc)6(Hex)7(NeuAc)3	30440	NLink		0	-1	8.6	17.19	0	0	100	6916.95	3226.13	32	0.5	1384.2	5	61.8537		18132	glycopepnew_HCDEThcDiTCIDpeptide.raw	P01009|A1AT_HUMAN	14	(HexNAc)6(Hex)7(NeuAc)3_30440:0	N14:(HexNAc)6(Hex)7(NeuAc)3_30440:0:0.00
ADTHDEILEGLNFN(+3663.28)LTEIPEAQIHEGFQELLR	(HexNAc)6(Hex)7(Fuc)1(NeuAc)4	16699	NLink		0	1	8.53	17.06	0	0	3.92	7354.1	3663.28	32	-0.8	1226.86	6	69.0407	629000	20441	glycopepnew_HCDEThcDiTCIDpeptide.raw	P01009|A1AT_HUMAN	14	(HexNAc)6(Hex)7(Fuc)1(NeuAc)4_16699:0	N14:(HexNAc)6(Hex)7(Fuc)1(NeuAc)4_16699:0:0.00
AFITN(+2204.77)FSMIIDGMTYPGIIK	(HexNAc)4(Hex)5(NeuAc)2	13322	NLink		0	0	30.63	30.37	30.9	0	29.18	4435.91	2204.77	20	0.9	1109.99	4	66.1074	7330000	19494	glycopepnew_HCDEThcDiTCIDpeptide.raw	Q14624|ITIH4_HUMAN	5	(HexNAc)4(Hex)5(NeuAc)2_13322:0	N5:(HexNAc)4(Hex)5(NeuAc)2_13322:0:1000.00
AGLQAFFQVQEC(+57.02)N(+2204.77)K	(HexNAc)4(Hex)5(NeuAc)2	13322	NLink		0	0	33.13	28.61	37.65	0	29.71	3843.55	2204.77	14	1.2	961.897	4	46.5466	10800000	13280	glycopepnew_HCDEThcDiTCIDpeptide.raw	P00450|CERU_HUMAN	13	Carbamidomethylation;(HexNAc)4(Hex)5(NeuAc)2_13322:0	C12:Carbamidomethylation:1000.00;N13:(HexNAc)4(Hex)5(NeuAc)2_13322:0:1000.00
AGLQAFFQVQEC(+57.02)N(+2204.77)K	(HexNAc)4(Hex)5(NeuAc)2	13322	NLink		0	0	23.08	28.57	17.58	0	2.72	3843.55	2204.77	14	1.2	961.897	4	46.5466	10800000	13277	glycopepnew_HCDEThcDiTCIDpeptide.raw	P00450|CERU_HUMAN	13	Carbamidomethylation;(HexNAc)4(Hex)5(NeuAc)2_13322:0	C12:Carbamidomethylation:1000.00;N13:(HexNAc)4(Hex)5(NeuAc)2_13322:0:1001.00
AGLQAFFQVQEC(+57.02)N(+2204.77)K	(HexNAc)4(Hex)5(NeuAc)2	13322	NLink		0	0	11.33	22.66	0	0	31.11	3843.55	2204.77	14	-0.1	961.896	4	47.1586		13397	glycopepnew_HCDEThcDiTCIDpeptide.raw	P00450|CERU_HUMAN	13	Carbamidomethylation;(HexNAc)4(Hex)5(NeuAc)2_13322:0	C12:Carbamidomethylation:1000.00;N13:(HexNAc)4(Hex)5(NeuAc)2_13322:0:1000.00
AGLQAFFQVQEC(+57.02)N(+2205.79)K	(HexNAc)4(Hex)5(Fuc)2(NeuAc)1	13882	NLink		0	0	16.79	22.56	11.02	0	0.74	3844.57	2205.79	14	-2.9	962.148	4	47.1325		13394	glycopepnew_HCDEThcDiTCIDpeptide.raw	P00450|CERU_HUMAN	13	Carbamidomethylation;(HexNAc)4(Hex)5(Fuc)2(NeuAc)1_13882:0	C12:Carbamidomethylation:1000.00;N13:(HexNAc)4(Hex)5(Fuc)2(NeuAc)1_13882:0:1001.00
AGLQAFFQVQEC(+57.02)N(+2861.00)K	(HexNAc)5(Hex)6(NeuAc)3	13602	NLink		0	1	9.63	19.08	0.17	0	0.17	4499.78	2861	14	0.3	1126.2	4	55.7217	533000	16170	glycopepnew_HCDEThcDiTCIDpeptide.raw	P00450|CERU_HUMAN	13	Carbamidomethylation;(HexNAc)5(Hex)6(NeuAc)3_13602:0	C12:Carbamidomethylation:1000.00;N13:(HexNAc)5(Hex)6(NeuAc)3_13602:0:1001.00
AGLQAFFQVQEC(+57.02)N(+2861.00)K	(HexNAc)5(Hex)6(NeuAc)3	13602	NLink		0	1	8.5	17	0	0	2.26	4499.78	2861	14	0.3	1126.2	4	55.7217	533000	16173	glycopepnew_HCDEThcDiTCIDpeptide.raw	P00450|CERU_HUMAN	13	Carbamidomethylation;(HexNAc)5(Hex)6(NeuAc)3_13602:0	C12:Carbamidomethylation:1000.00;N13:(HexNAc)5(Hex)6(NeuAc)3_13602:0:1000.00
AGLQAFFQVQEC(+57.02)N(+2861.00)K	(HexNAc)5(Hex)6(NeuAc)3	13602	NLink		0	0	8.63	17.26	0	0	2.26	4499.78	2861	14	1.7	1125.95	4	55.7484		16173	glycopepnew_HCDEThcDiTCIDpeptide.raw	P00450|CERU_HUMAN	13	Carbamidomethylation;(HexNAc)5(Hex)6(NeuAc)3_13602:0	C12:Carbamidomethylation:1000.00;N13:(HexNAc)5(Hex)6(NeuAc)3_13602:0:1000.00
AIFYETQPSLWAESESLLKPLAN(+2204.77)VTLTC(+57.02)QAHLETPDFQLFK	(HexNAc)4(Hex)5(NeuAc)2	13322	NLink		0	0	36.12	23.54	48.71	0	29.42	6940.16	2204.77	41	2.2	1389.04	5	59.6207		17399	glycopepnew_HCDEThcDiTCIDpeptide.raw	P04217|A1BG_HUMAN	23	(HexNAc)4(Hex)5(NeuAc)2_13322:0;Carbamidomethylation	N23:(HexNAc)4(Hex)5(NeuAc)2_13322:0:1000.00;C28:Carbamidomethylation:1000.00
ALPQPQN(+1913.68)VTSLLGC(+57.02)TH	(HexNAc)4(Hex)5(NeuAc)1	12670	NLink		0	-1	39.59	28.97	50.21	0	1.97	3648.55	1913.68	16	2.3	912.894	4	40.4775		11148	glycopepnew_HCDEThcDiTCIDpeptide.raw	P02790|HEMO_HUMAN	7	(HexNAc)4(Hex)5(NeuAc)1_12670:0;Carbamidomethylation	N7:(HexNAc)4(Hex)5(NeuAc)1_12670:0:1001.00;C14:Carbamidomethylation:1000.00
ALPQPQN(+1913.68)VTSLLGC(+57.02)TH	(HexNAc)4(Hex)5(NeuAc)1	12670	NLink		0	0	35.02	42.77	27.27	0	4.99	3648.55	1913.68	16	1	1217.19	3	40.472	64300000	11080	glycopepnew_HCDEThcDiTCIDpeptide.raw	P02790|HEMO_HUMAN	7	(HexNAc)4(Hex)5(NeuAc)1_12670:0;Carbamidomethylation	N7:(HexNAc)4(Hex)5(NeuAc)1_12670:0:1000.00;C14:Carbamidomethylation:1000.00
ALPQPQN(+1913.68)VTSLLGC(+57.02)TH	(HexNAc)4(Hex)5(NeuAc)1	12670	NLink		0	0	27.34	31.64	23.05	0	38.61	3648.55	1913.68	16	1	1217.19	3	40.472	64300000	11085	glycopepnew_HCDEThcDiTCIDpeptide.raw	P02790|HEMO_HUMAN	7	(HexNAc)4(Hex)5(NeuAc)1_12670:0;Carbamidomethylation	N7:(HexNAc)4(Hex)5(NeuAc)1_12670:0:1000.00;C14:Carbamidomethylation:1000.00
ALPQPQN(+2204.77)VTSLLGC(+57.02)TH	(HexNAc)4(Hex)5(NeuAc)2	13322	NLink		0	0	68.81	41.68	95.94	0	6.91	3939.64	2204.77	16	0.5	985.919	4	46.9529	39900000	13342	glycopepnew_HCDEThcDiTCIDpeptide.raw	P02790|HEMO_HUMAN	7	(HexNAc)4(Hex)5(NeuAc)2_13322:0;Carbamidomethylation	N7:(HexNAc)4(Hex)5(NeuAc)2_13322:0:1001.00;C14:Carbamidomethylation:1000.00
AN(+2204.77)LSSQALQMSLDYGFVTPLTSMSIR	(HexNAc)4(Hex)5(NeuAc)2	13322	NLink		0	0	29.78	24.93	34.64	0	18.31	5034.18	2204.77	26	-0.5	1259.55	4	62.5061	1770000	18362	glycopepnew_HCDEThcDiTCIDpeptide.raw	P19827|ITIH1_HUMAN	2	(HexNAc)4(Hex)5(NeuAc)2_13322:0	N2:(HexNAc)4(Hex)5(NeuAc)2_13322:0:1000.00
AQLLQGLGFN(+2861.00)LTER	(HexNAc)5(Hex)6(NeuAc)3	13602	NLink		0	-1	13.92	20.3	7.54	0	0.16	4419.84	2861	14	3.8	1105.72	4	61.7755		18110	glycopepnew_HCDEThcDiTCIDpeptide.raw	P08185|CBG_HUMAN	10	(HexNAc)5(Hex)6(NeuAc)3_13602:0	N10:(HexNAc)5(Hex)6(NeuAc)3_13602:0:1001.00
AQLLQGLGFN(+2861.00)LTER	(HexNAc)5(Hex)6(NeuAc)3	13602	NLink		0	0	8.94	17.87	0	0	1.91	4419.84	2861	14	2	1105.97	4	61.7507	859000	18114	glycopepnew_HCDEThcDiTCIDpeptide.raw	P08185|CBG_HUMAN	10	(HexNAc)5(Hex)6(NeuAc)3_13602:0	N10:(HexNAc)5(Hex)6(NeuAc)3_13602:0:1000.00
AVLQLNEEGVDTAGSTGVTLN(+2204.77)LTSKPIILR	(HexNAc)4(Hex)5(NeuAc)2	13322	NLink		0	1	46.62	43.83	49.41	0	2.81	5313.47	2204.77	30	-4.2	1329.62	4	47.5924		13544	glycopepnew_HCDEThcDiTCIDpeptide.raw	P08185|CBG_HUMAN	21	(HexNAc)4(Hex)5(NeuAc)2_13322:0	N21:(HexNAc)4(Hex)5(NeuAc)2_13322:0:1001.00
AVLQLNEEGVDTAGSTGVTLN(+2204.77)LTSKPIILR	(HexNAc)4(Hex)5(NeuAc)2	13322	NLink		0	2	45.17	43.83	46.51	0	2.81	5313.47	2204.77	30	-2.1	1329.88	4	47.6366	1680000	13544	glycopepnew_HCDEThcDiTCIDpeptide.raw	P08185|CBG_HUMAN	21	(HexNAc)4(Hex)5(NeuAc)2_13322:0	N21:(HexNAc)4(Hex)5(NeuAc)2_13322:0:1001.00
AVLQLNEEGVDTAGSTGVTLN(+2204.77)LTSKPIILR	(HexNAc)4(Hex)5(NeuAc)2	13322	NLink		0	-1	9.14	18.28	0	0	29.83	5313.47	2204.77	30	3.7	1329.13	4	47.6153		13549	glycopepnew_HCDEThcDiTCIDpeptide.raw	P08185|CBG_HUMAN	21	(HexNAc)4(Hex)5(NeuAc)2_13322:0	N21:(HexNAc)4(Hex)5(NeuAc)2_13322:0:25.26
AVLQLNEEGVDTAGSTGVTLN(+2204.77)LTSKPIILR	(HexNAc)4(Hex)5(NeuAc)2	13322	NLink		0	2	9.14	18.28	0	0	29.83	5313.47	2204.77	30	-2.1	1329.88	4	47.6366	1680000	13549	glycopepnew_HCDEThcDiTCIDpeptide.raw	P08185|CBG_HUMAN	21	(HexNAc)4(Hex)5(NeuAc)2_13322:0	N21:(HexNAc)4(Hex)5(NeuAc)2_13322:0:25.26
AVLQLNEEGVDTAGSTGVTLN(+2204.77)LTSKPIILR	(HexNAc)4(Hex)5(NeuAc)2	13322	NLink		0	2	8.62	17.23	0	0	15.83	5313.47	2204.77	30	-2.1	1329.88	4	47.6366	1680000	13601	glycopepnew_HCDEThcDiTCIDpeptide.raw	P08185|CBG_HUMAN	21	(HexNAc)4(Hex)5(NeuAc)2_13322:0	N21:(HexNAc)4(Hex)5(NeuAc)2_13322:0:30.72
AVLQLNEEGVDTAGSTGVTLN(+2204.77)LTSKPIILR	(HexNAc)4(Hex)5(NeuAc)2	13322	NLink		0	3	8.8	17.6	0	0	20.4	5313.47	2204.77	30	-3.1	1330.13	4	47.7765		13601	glycopepnew_HCDEThcDiTCIDpeptide.raw	P08185|CBG_HUMAN	21	(HexNAc)4(Hex)5(NeuAc)2_13322:0	N21:(HexNAc)4(Hex)5(NeuAc)2_13322:0:30.72
C(+57.02)ANLVPVPITN(+2861.00)ATLDQITGK	(HexNAc)5(Hex)6(NeuAc)3	13602	NLink		0	0	29.83	30.2	29.46	0	3.27	4985.12	2861	20	1.1	1247.29	4	59.9776	7340000	17526	glycopepnew_HCDEThcDiTCIDpeptide.raw	P02763|A1AG1_HUMAN	11	Carbamidomethylation;(HexNAc)5(Hex)6(NeuAc)3_13602:0	C1:Carbamidomethylation:1000.00;N11:(HexNAc)5(Hex)6(NeuAc)3_13602:0:34.18
C(+57.02)ANLVPVPITN(+2861.00)ATLDQITGK	(HexNAc)5(Hex)6(NeuAc)3	13602	NLink		0	0	19.64	26.71	12.57	0	0.21	4985.12	2861	20	1.1	1247.29	4	59.9776	7340000	17521	glycopepnew_HCDEThcDiTCIDpeptide.raw	P02763|A1AG1_HUMAN	11	Carbamidomethylation;(HexNAc)5(Hex)6(NeuAc)3_13602:0	C1:Carbamidomethylation:1000.00;N11:(HexNAc)5(Hex)6(NeuAc)3_13602:0:1001.00
C(+57.02)ANLVPVPITN(+2861.00)ATLDR	(HexNAc)5(Hex)6(NeuAc)3	13602	NLink		0	0	29.06	30.37	27.76	0	3.2	4613.92	2861	16	1.3	1154.49	4	54.0956	10700000	15676	glycopepnew_HCDEThcDiTCIDpeptide.raw	P19652|A1AG2_HUMAN	11	Carbamidomethylation;(HexNAc)5(Hex)6(NeuAc)3_13602:0	C1:Carbamidomethylation:1000.00;N11:(HexNAc)5(Hex)6(NeuAc)3_13602:0:28.15
C(+57.02)ANLVPVPITN(+2861.00)ATLDR	(HexNAc)5(Hex)6(NeuAc)3	13602	NLink		0	0	24.84	32.59	17.09	0	0.2	4613.92	2861	16	1.3	1154.49	4	54.0956	10700000	15673	glycopepnew_HCDEThcDiTCIDpeptide.raw	P19652|A1AG2_HUMAN	11	Carbamidomethylation;(HexNAc)5(Hex)6(NeuAc)3_13602:0	C1:Carbamidomethylation:1000.00;N11:(HexNAc)5(Hex)6(NeuAc)3_13602:0:1001.00
C(+57.02)ANLVPVPITN(+3007.06)ATLDR	(HexNAc)5(Hex)6(Fuc)1(NeuAc)3	10248	NLink		0	3	8.94	17.89	0	0	100	4759.97	3007.06	16	-6.1	1191.75	4	53.6595		15507	glycopepnew_HCDEThcDiTCIDpeptide.raw	P19652|A1AG2_HUMAN	11	Carbamidomethylation;(HexNAc)5(Hex)6(Fuc)1(NeuAc)3_10248:0	C1:Carbamidomethylation:1000.00;N11:(HexNAc)5(Hex)6(Fuc)1(NeuAc)3_10248:0:10.87
C(+57.02)GLVPVLAENYN(+1913.68)K	(HexNAc)4(Hex)5(NeuAc)1	12670	NLink		0	0	30.81	19.75	41.87	0	41.97	3389.42	1913.68	13	0.9	848.363	4	36.402	7230000	9765	glycopepnew_HCDEThcDiTCIDpeptide.raw	P02787|TRFE_HUMAN	12	Carbamidomethylation;(HexNAc)4(Hex)5(NeuAc)1_12670:0	C1:Carbamidomethylation:1000.00;N12:(HexNAc)4(Hex)5(NeuAc)1_12670:0:22.09
C(+57.02)GLVPVLAENYN(+1913.68)K	(HexNAc)4(Hex)5(NeuAc)1	12670	NLink		0	-1	27.75	17.27	38.24	0	38.37	3389.42	1913.68	13	0.2	848.111	4	36.2647		9709	glycopepnew_HCDEThcDiTCIDpeptide.raw	P02787|TRFE_HUMAN	12	Carbamidomethylation;(HexNAc)4(Hex)5(NeuAc)1_12670:0	C1:Carbamidomethylation:1000.00;N12:(HexNAc)4(Hex)5(NeuAc)1_12670:0:22.09
C(+57.02)GLVPVLAENYN(+1913.68)K	(HexNAc)4(Hex)5(NeuAc)1	12670	NLink		0	0	28	27.02	28.98	0	1.58	3389.42	1913.68	13	0.9	848.363	4	36.402	7230000	9762	glycopepnew_HCDEThcDiTCIDpeptide.raw	P02787|TRFE_HUMAN	12	Carbamidomethylation;(HexNAc)4(Hex)5(NeuAc)1_12670:0	C1:Carbamidomethylation:1000.00;N12:(HexNAc)4(Hex)5(NeuAc)1_12670:0:1001.00
C(+57.02)GLVPVLAENYN(+1913.68)K	(HexNAc)4(Hex)5(NeuAc)1	12670	NLink		0	0	14.57	29.14	0	0	43.98	3389.42	1913.68	13	-4.2	1130.81	3	43.0928	6480000	12095	glycopepnew_HCDEThcDiTCIDpeptide.raw	P02787|TRFE_HUMAN	12	Carbamidomethylation;(HexNAc)4(Hex)5(NeuAc)1_12670:0	C1:Carbamidomethylation:1000.00;N12:(HexNAc)4(Hex)5(NeuAc)1_12670:0:34.81
C(+57.02)GLVPVLAENYN(+2204.77)K	(HexNAc)4(Hex)5(NeuAc)2	13322	NLink		0	0	31.21	21.6	40.82	0	32.39	3680.52	2204.77	13	1.8	921.138	4	43.0928	210000000	12041	glycopepnew_HCDEThcDiTCIDpeptide.raw	P02787|TRFE_HUMAN	12	Carbamidomethylation;(HexNAc)4(Hex)5(NeuAc)2_13322:0	C1:Carbamidomethylation:1000.00;N12:(HexNAc)4(Hex)5(NeuAc)2_13322:0:22.09
C(+57.02)GLVPVLAENYN(+2204.77)K	(HexNAc)4(Hex)5(NeuAc)2	13322	NLink		0	1	29.13	17.77	40.49	0	32.39	3680.52	2204.77	13	0.7	921.389	4	43.067		12041	glycopepnew_HCDEThcDiTCIDpeptide.raw	P02787|TRFE_HUMAN	12	Carbamidomethylation;(HexNAc)4(Hex)5(NeuAc)2_13322:0	C1:Carbamidomethylation:1000.00;N12:(HexNAc)4(Hex)5(NeuAc)2_13322:0:22.09
C(+57.02)GLVPVLAENYN(+2204.77)K	(HexNAc)4(Hex)5(NeuAc)2	13322	NLink		0	1	30.25	31.4	29.1	0	6.06	3680.52	2204.77	13	0.3	921.388	4	43.0495		12037	glycopepnew_HCDEThcDiTCIDpeptide.raw	P02787|TRFE_HUMAN	12	Carbamidomethylation;(HexNAc)4(Hex)5(NeuAc)2_13322:0	C1:Carbamidomethylation:1000.00;N12:(HexNAc)4(Hex)5(NeuAc)2_13322:0:1001.00
C(+57.02)GLVPVLAENYN(+2204.77)K	(HexNAc)4(Hex)5(NeuAc)2	13322	NLink		0	0	33.85	38.64	29.06	0	6.06	3680.52	2204.77	13	1.8	921.138	4	43.0928	210000000	12037	glycopepnew_HCDEThcDiTCIDpeptide.raw	P02787|TRFE_HUMAN	12	Carbamidomethylation;(HexNAc)4(Hex)5(NeuAc)2_13322:0	C1:Carbamidomethylation:1000.00;N12:(HexNAc)4(Hex)5(NeuAc)2_13322:0:1001.00
C(+57.02)GLVPVLAENYN(+2204.77)K	(HexNAc)4(Hex)5(NeuAc)2	13322	NLink		0	0	22.4	17.38	27.42	0	25.46	3680.52	2204.77	13	5.1	921.141	4	43.8995		12321	glycopepnew_HCDEThcDiTCIDpeptide.raw	P02787|TRFE_HUMAN	12	Carbamidomethylation;(HexNAc)4(Hex)5(NeuAc)2_13322:0	C1:Carbamidomethylation:1000.00;N12:(HexNAc)4(Hex)5(NeuAc)2_13322:0:9.45
C(+57.02)GLVPVLAENYN(+2204.77)K	(HexNAc)4(Hex)5(NeuAc)2	13322	NLink		0	0	14.22	17.26	11.19	0	2.32	3680.52	2204.77	13	5.3	921.141	4	44.1214		12398	glycopepnew_HCDEThcDiTCIDpeptide.raw	P02787|TRFE_HUMAN	12	Carbamidomethylation;(HexNAc)4(Hex)5(NeuAc)2_13322:0	C1:Carbamidomethylation:1000.00;N12:(HexNAc)4(Hex)5(NeuAc)2_13322:0:1001.00
C(+57.02)GLVPVLAENYN(+2204.77)K	(HexNAc)4(Hex)5(NeuAc)2	13322	NLink		0	0	17.02	22.98	11.07	0	3.79	3680.52	2204.77	13	0.4	1227.85	3	44.3906		12485	glycopepnew_HCDEThcDiTCIDpeptide.raw	P02787|TRFE_HUMAN	12	Carbamidomethylation;(HexNAc)4(Hex)5(NeuAc)2_13322:0	C1:Carbamidomethylation:1000.00;N12:(HexNAc)4(Hex)5(NeuAc)2_13322:0:1001.00
C(+57.02)GLVPVLAENYN(+2204.77)K	(HexNAc)4(Hex)5(NeuAc)2	13322	NLink		0	0	11.07	17.32	4.82	0	2.1	3680.52	2204.77	13	4.6	921.14	4	43.8924		12317	glycopepnew_HCDEThcDiTCIDpeptide.raw	P02787|TRFE_HUMAN	12	Carbamidomethylation;(HexNAc)4(Hex)5(NeuAc)2_13322:0	C1:Carbamidomethylation:1000.00;N12:(HexNAc)4(Hex)5(NeuAc)2_13322:0:1001.00
C(+57.02)GLVPVLAENYN(+2569.90)K	(HexNAc)5(Hex)6(NeuAc)2	10334	NLink		0	0	24.75	35.75	13.75	0	0.08	4045.65	2569.9	13	2	1012.42	4	42.9271	4300000	12027	glycopepnew_HCDEThcDiTCIDpeptide.raw	P02787|TRFE_HUMAN	12	Carbamidomethylation;(HexNAc)5(Hex)6(NeuAc)2_10334:0	C1:Carbamidomethylation:1000.00;N12:(HexNAc)5(Hex)6(NeuAc)2_10334:0:1001.00
C(+57.02)GLVPVLAENYN(+2569.90)K	(HexNAc)5(Hex)6(NeuAc)2	10334	NLink		0	0	19.88	31.46	8.3	0	0.15	4045.65	2569.9	13	-0.6	1012.42	4	42.5353		11857	glycopepnew_HCDEThcDiTCIDpeptide.raw	P02787|TRFE_HUMAN	12	Carbamidomethylation;(HexNAc)5(Hex)6(NeuAc)2_10334:0	C1:Carbamidomethylation:1000.00;N12:(HexNAc)5(Hex)6(NeuAc)2_10334:0:1001.00
C(+57.02)GLVPVLAENYN(+2569.90)K	(HexNAc)5(Hex)6(NeuAc)2	10334	NLink		0	2	16.64	25.66	7.62	0	0.15	4045.65	2569.9	13	0.9	1012.92	4	42.5625	509000	11857	glycopepnew_HCDEThcDiTCIDpeptide.raw	P02787|TRFE_HUMAN	12	Carbamidomethylation;(HexNAc)5(Hex)6(NeuAc)2_10334:0	C1:Carbamidomethylation:1000.00;N12:(HexNAc)5(Hex)6(NeuAc)2_10334:0:1001.00
C(+57.02)GLVPVLAENYN(+2569.90)K	(HexNAc)5(Hex)6(NeuAc)2	10334	NLink		0	0	8.64	17.29	0	0	2.51	4045.65	2569.9	13	2	1012.42	4	42.9271	4300000	12030	glycopepnew_HCDEThcDiTCIDpeptide.raw	P02787|TRFE_HUMAN	12	Carbamidomethylation;(HexNAc)5(Hex)6(NeuAc)2_10334:0	C1:Carbamidomethylation:1000.00;N12:(HexNAc)5(Hex)6(NeuAc)2_10334:0:22.09
C(+57.02)GLVPVLAENYN(+2569.90)K	(HexNAc)5(Hex)6(NeuAc)2	14064	NLink		0	-1	27.08	17.32	36.84	0	4.42	4045.65	2569.9	13	1.3	1012.17	4	42.5448		11861	glycopepnew_HCDEThcDiTCIDpeptide.raw	P02787|TRFE_HUMAN	12	Carbamidomethylation;(HexNAc)5(Hex)6(NeuAc)2_14064:0	C1:Carbamidomethylation:1000.00;N12:(HexNAc)5(Hex)6(NeuAc)2_14064:0:22.09
C(+57.02)SDGWSFDATTLDDN(+1913.68)GTMLFFK	(HexNAc)4(Hex)5(NeuAc)1	12670	NLink		0	0	32.15	27.19	37.11	0	38.1	4440.74	1913.68	22	2.5	1111.2	4	54.1884	665000	15719	glycopepnew_HCDEThcDiTCIDpeptide.raw	P02790|HEMO_HUMAN	15	Carbamidomethylation;(HexNAc)4(Hex)5(NeuAc)1_12670:0	C1:Carbamidomethylation:1000.00;N15:(HexNAc)4(Hex)5(NeuAc)1_12670:0:1000.00
C(+57.02)SDGWSFDATTLDDN(+1913.68)GTMLFFK	(HexNAc)4(Hex)5(NeuAc)1	12670	NLink		0	0	18.18	17.22	19.13	0	0.63	4440.74	1913.68	22	2.5	1111.2	4	54.1884	665000	15715	glycopepnew_HCDEThcDiTCIDpeptide.raw	P02790|HEMO_HUMAN	15	Carbamidomethylation;(HexNAc)4(Hex)5(NeuAc)1_12670:0	C1:Carbamidomethylation:1000.00;N15:(HexNAc)4(Hex)5(NeuAc)1_12670:0:1001.00
C(+57.02)SDGWSFDATTLDDN(+2204.77)GTM(+15.99)LFFK	(HexNAc)4(Hex)5(NeuAc)2	13322	NLink		0	0	10.9	21.79	0	0	26.77	4747.83	2204.77	22	1	1187.97	4	58.2613		16975	glycopepnew_HCDEThcDiTCIDpeptide.raw	P02790|HEMO_HUMAN	15	Carbamidomethylation;(HexNAc)4(Hex)5(NeuAc)2_13322:0;Oxidation (M)	C1:Carbamidomethylation:1000.00;N15:(HexNAc)4(Hex)5(NeuAc)2_13322:0:1000.00;M18:Oxidation (M):1000.00
C(+57.02)SDGWSFDATTLDDN(+2204.77)GTMLFFK	(HexNAc)4(Hex)5(NeuAc)2	13322	NLink		0	0	37.71	33.06	42.35	0	25.05	4731.84	2204.77	22	1	1183.97	4	61.8422	36300000	18143	glycopepnew_HCDEThcDiTCIDpeptide.raw	P02790|HEMO_HUMAN	15	Carbamidomethylation;(HexNAc)4(Hex)5(NeuAc)2_13322:0	C1:Carbamidomethylation:1000.00;N15:(HexNAc)4(Hex)5(NeuAc)2_13322:0:1000.00
C(+57.02)SDGWSFDATTLDDN(+2204.77)GTMLFFK	(HexNAc)4(Hex)5(NeuAc)2	13322	NLink		0	0	34.13	37.93	30.34	0	3.46	4731.84	2204.77	22	1	1183.97	4	61.8422	36300000	18138	glycopepnew_HCDEThcDiTCIDpeptide.raw	P02790|HEMO_HUMAN	15	Carbamidomethylation;(HexNAc)4(Hex)5(NeuAc)2_13322:0	C1:Carbamidomethylation:1000.00;N15:(HexNAc)4(Hex)5(NeuAc)2_13322:0:1001.00
C(+57.02)SDGWSFDATTLDDN(+2204.77)GTMLFFK	(HexNAc)4(Hex)5(NeuAc)2	13322	NLink		0	0	12.7	25.4	0	0	26.88	4731.84	2204.77	22	1	1183.97	4	62.7669		18426	glycopepnew_HCDEThcDiTCIDpeptide.raw	P02790|HEMO_HUMAN	15	Carbamidomethylation;(HexNAc)4(Hex)5(NeuAc)2_13322:0	C1:Carbamidomethylation:1000.00;N15:(HexNAc)4(Hex)5(NeuAc)2_13322:0:1000.00
C(+57.02)SDGWSFDATTLDDN(+2350.83)GTMLFFK	(HexNAc)4(Hex)5(Fuc)1(NeuAc)2	10674	NLink		0	0	16.8	33.6	0	0	43.95	4877.9	2350.83	22	-0.5	1220.48	4	61.6569	1600000	18121	glycopepnew_HCDEThcDiTCIDpeptide.raw	P02790|HEMO_HUMAN	15	Carbamidomethylation;(HexNAc)4(Hex)5(Fuc)1(NeuAc)2_10674:0	C1:Carbamidomethylation:1000.00;N15:(HexNAc)4(Hex)5(Fuc)1(NeuAc)2_10674:0:1000.00
C(+57.02)SDGWSFDATTLDDN(+2861.00)GTMLFFK	(HexNAc)5(Hex)6(NeuAc)3	13602	NLink		0	-1	9.83	19.66	0	0	2.03	5388.07	2861	22	3.2	1347.78	4	73.4367		21832	glycopepnew_HCDEThcDiTCIDpeptide.raw	P02790|HEMO_HUMAN	15	Carbamidomethylation;(HexNAc)5(Hex)6(NeuAc)3_13602:0	C1:Carbamidomethylation:1000.00;N15:(HexNAc)5(Hex)6(NeuAc)3_13602:0:1000.00
DEILEGLN(+0.98)FN(+3575.27)LTEIPEAQIHEGFQELLR	(HexNAc)7(Hex)7(Fuc)1(NeuAc)3	13886	NLink		0	1	28.57	23.03	34.11	0	100	6842.9	3575.27	28	-0.6	1369.79	5	62.7381		18417	glycopepnew_HCDEThcDiTCIDpeptide.raw	P01009|A1AT_HUMAN	10	Deamidation (NQ);(HexNAc)7(Hex)7(Fuc)1(NeuAc)3_13886:0	N8:Deamidation (NQ):1000.00;N10:(HexNAc)7(Hex)7(Fuc)1(NeuAc)3_13886:0:0.00
DEILEGLN(+0.98)FN(+3575.27)LTEIPEAQIHEGFQELLR	(HexNAc)7(Hex)7(Fuc)1(NeuAc)3	13886	NLink		0	2	27.23	23.03	31.43	0	100	6842.9	3575.27	28	4.1	1370	5	62.2595	5540000	18417	glycopepnew_HCDEThcDiTCIDpeptide.raw	P01009|A1AT_HUMAN	10	Deamidation (NQ);(HexNAc)7(Hex)7(Fuc)1(NeuAc)3_13886:0	N8:Deamidation (NQ):1000.00;N10:(HexNAc)7(Hex)7(Fuc)1(NeuAc)3_13886:0:0.00
DKIC(+57.02)DLLVANNHFAHFFAPQ(+0.98)N(+2204.77)LTNMNK	(HexNAc)4(Hex)5(NeuAc)2	13322	NLink		0	0	8.7	17.4	0	0	26.65	5377.29	2204.77	27	5.6	1076.47	5	44.645	552000	12574	glycopepnew_HCDEThcDiTCIDpeptide.raw	P19827|ITIH1_HUMAN	21	Carbamidomethylation;Deamidation (NQ);(HexNAc)4(Hex)5(NeuAc)2_13322:0	C4:Carbamidomethylation:1000.00;Q20:Deamidation (NQ):1000.00;N21:(HexNAc)4(Hex)5(NeuAc)2_13322:0:18.04
DKIC(+57.02)DLLVANNHFAHFFAPQN(+2204.77)LTNMNK	(HexNAc)4(Hex)5(NeuAc)2	13322	NLink		0	1	47.3	34.73	59.86	0	2.6	5376.31	2204.77	27	1.3	1076.47	5	44.645	552000	12571	glycopepnew_HCDEThcDiTCIDpeptide.raw	P19827|ITIH1_HUMAN	21	Carbamidomethylation;(HexNAc)4(Hex)5(NeuAc)2_13322:0	C4:Carbamidomethylation:1000.00;N21:(HexNAc)4(Hex)5(NeuAc)2_13322:0:1001.00
DKIC(+57.02)DLLVANNHFAHFFAPQN(+2204.77)LTNMNK	(HexNAc)4(Hex)5(NeuAc)2	13322	NLink		0	0	47.85	42.8	52.9	0	2.6	5376.31	2204.77	27	-0.5	1076.27	5	44.6481		12571	glycopepnew_HCDEThcDiTCIDpeptide.raw	P19827|ITIH1_HUMAN	21	Carbamidomethylation;(HexNAc)4(Hex)5(NeuAc)2_13322:0	C4:Carbamidomethylation:1000.00;N21:(HexNAc)4(Hex)5(NeuAc)2_13322:0:1001.00
DKIC(+57.02)DLLVANNHFAHFFAPQN(+2204.77)LTNMNK	(HexNAc)4(Hex)5(NeuAc)2	13322	NLink		0	0	8.7	17.4	0	0	26.65	5376.31	2204.77	27	-0.2	1076.27	5	44.6579		12574	glycopepnew_HCDEThcDiTCIDpeptide.raw	P19827|ITIH1_HUMAN	21	Carbamidomethylation;(HexNAc)4(Hex)5(NeuAc)2_13322:0	C4:Carbamidomethylation:1000.00;N21:(HexNAc)4(Hex)5(NeuAc)2_13322:0:22.83
EEQFN(+1444.53)STFR	(HexNAc)4(Hex)3(Fuc)1	13167	NLink		0	0	25.36	22.56	28.16	0	8.73	2601.05	1444.53	9	1.2	868.024	3	20.5989		4526	glycopepnew_HCDEThcDiTCIDpeptide.raw	P01859|IGHG2_HUMAN	5	(HexNAc)4(Hex)3(Fuc)1_13167:0	N5:(HexNAc)4(Hex)3(Fuc)1_13167:0:1000.00
EEQFN(+1444.53)STFR	(HexNAc)4(Hex)3(Fuc)1	13167	NLink		0	0	20.74	17.36	24.13	0	19.2	2601.05	1444.53	9	2.9	868.026	3	19.522		4144	glycopepnew_HCDEThcDiTCIDpeptide.raw	P01859|IGHG2_HUMAN	5	(HexNAc)4(Hex)3(Fuc)1_13167:0	N5:(HexNAc)4(Hex)3(Fuc)1_13167:0:1000.00
EEQFN(+1444.53)STFR	(HexNAc)4(Hex)3(Fuc)1	13167	NLink		0	2	19.29	17.17	21.4	0	19.2	2601.05	1444.53	9	-2	868.693	3	19.39	7070000	4144	glycopepnew_HCDEThcDiTCIDpeptide.raw	P01859|IGHG2_HUMAN	5	(HexNAc)4(Hex)3(Fuc)1_13167:0	N5:(HexNAc)4(Hex)3(Fuc)1_13167:0:1000.00
EEQFN(+1444.53)STFR	(HexNAc)4(Hex)3(Fuc)1	13167	NLink		0	0	15.27	23.19	7.34	0	3.28	2601.05	1444.53	9	0.9	868.024	3	20.5841		4523	glycopepnew_HCDEThcDiTCIDpeptide.raw	P01859|IGHG2_HUMAN	5	(HexNAc)4(Hex)3(Fuc)1_13167:0	N5:(HexNAc)4(Hex)3(Fuc)1_13167:0:1001.00
EEQFN(+1444.53)STFR	(HexNAc)4(Hex)3(Fuc)1	13167	NLink		0	2	10.54	21.09	0	0	3.05	2601.05	1444.53	9	-2	868.693	3	19.39	7070000	4139	glycopepnew_HCDEThcDiTCIDpeptide.raw	P01859|IGHG2_HUMAN	5	(HexNAc)4(Hex)3(Fuc)1_13167:0	N5:(HexNAc)4(Hex)3(Fuc)1_13167:0:1001.00
EEQFN(+1444.53)STFR	(HexNAc)4(Hex)3(Fuc)1	13167	NLink		0	0	12.87	25.74	0	0	3.05	2601.05	1444.53	9	1.5	868.024	3	19.4999		4139	glycopepnew_HCDEThcDiTCIDpeptide.raw	P01859|IGHG2_HUMAN	5	(HexNAc)4(Hex)3(Fuc)1_13167:0	N5:(HexNAc)4(Hex)3(Fuc)1_13167:0:1001.00
EEQFN(+1444.53)STYR	(HexNAc)4(Hex)3(Fuc)1	13167	NLink		0	0	28.94	17.19	40.69	0	3.36	2617.04	1444.53	9	1.1	873.356	3	16.8549	55900000	3289	glycopepnew_HCDEThcDiTCIDpeptide.raw	P01861|IGHG4_HUMAN	5	(HexNAc)4(Hex)3(Fuc)1_13167:0	N5:(HexNAc)4(Hex)3(Fuc)1_13167:0:1001.00
EEQFN(+1444.53)STYR	(HexNAc)4(Hex)3(Fuc)1	13167	NLink		0	0	22.65	20.61	24.69	0	6.34	2617.04	1444.53	9	1.1	873.356	3	16.8549	55900000	3293	glycopepnew_HCDEThcDiTCIDpeptide.raw	P01861|IGHG4_HUMAN	5	(HexNAc)4(Hex)3(Fuc)1_13167:0	N5:(HexNAc)4(Hex)3(Fuc)1_13167:0:1000.00
EEQFN(+1460.53)STFR	(HexNAc)4(Hex)4	1030	NLink		0	0	32.64	25.01	40.26	0	0.71	2617.04	1460.53	9	1.3	873.356	3	19.9844	3980000	4325	glycopepnew_HCDEThcDiTCIDpeptide.raw	P01859|IGHG2_HUMAN	5	(HexNAc)4(Hex)4_1030:0	N5:(HexNAc)4(Hex)4_1030:0:1001.00
EEQFN(+1606.59)STFR	(HexNAc)4(Hex)4(Fuc)1	1025	NLink		0	0	24.01	20.57	27.45	0	13.37	2763.1	1606.59	9	1.8	922.042	3	20.1077		4350	glycopepnew_HCDEThcDiTCIDpeptide.raw	P01859|IGHG2_HUMAN	5	(HexNAc)4(Hex)4(Fuc)1_1025:0	N5:(HexNAc)4(Hex)4(Fuc)1_1025:0:1000.00
EEQFN(+1606.59)STFR	(HexNAc)4(Hex)4(Fuc)1	1025	NLink		0	1	21.4	17.39	25.41	0	13.4	2763.1	1606.59	9	2.8	922.379	3	19.9082	535000000	4350	glycopepnew_HCDEThcDiTCIDpeptide.raw	P01859|IGHG2_HUMAN	5	(HexNAc)4(Hex)4(Fuc)1_1025:0	N5:(HexNAc)4(Hex)4(Fuc)1_1025:0:1000.00
EEQFN(+1606.59)STFR	(HexNAc)4(Hex)4(Fuc)1	1025	NLink		0	0	21.07	19.15	22.99	0	3.61	2763.1	1606.59	9	0.8	922.041	3	21.4773		4836	glycopepnew_HCDEThcDiTCIDpeptide.raw	P01859|IGHG2_HUMAN	5	(HexNAc)4(Hex)4(Fuc)1_1025:0	N5:(HexNAc)4(Hex)4(Fuc)1_1025:0:1000.00
EEQFN(+1606.59)STFR	(HexNAc)4(Hex)4(Fuc)1	1025	NLink		0	0	9.09	18.17	0	0	1.43	2763.1	1606.59	9	2.8	922.043	3	20.0934		4346	glycopepnew_HCDEThcDiTCIDpeptide.raw	P01859|IGHG2_HUMAN	5	(HexNAc)4(Hex)4(Fuc)1_1025:0	N5:(HexNAc)4(Hex)4(Fuc)1_1025:0:1001.00
EEQFN(+1606.59)STFR	(HexNAc)4(Hex)4(Fuc)1	1025	NLink		0	1	8.64	17.27	0	0	1.43	2763.1	1606.59	9	2.8	922.379	3	19.9082	535000000	4346	glycopepnew_HCDEThcDiTCIDpeptide.raw	P01859|IGHG2_HUMAN	5	(HexNAc)4(Hex)4(Fuc)1_1025:0	N5:(HexNAc)4(Hex)4(Fuc)1_1025:0:1001.00
EEQFN(+1606.59)STYR	(HexNAc)4(Hex)4(Fuc)1	1025	NLink		0	0	24.43	24.14	24.73	0	13.03	2779.09	1606.59	9	2.8	927.375	3	16.745	93600000	3327	glycopepnew_HCDEThcDiTCIDpeptide.raw	P01861|IGHG4_HUMAN	5	(HexNAc)4(Hex)4(Fuc)1_1025:0	N5:(HexNAc)4(Hex)4(Fuc)1_1025:0:1000.00
EEQFN(+1606.59)STYR	(HexNAc)4(Hex)4(Fuc)1	1025	NLink		0	0	21.06	17.4	24.73	0	2.91	2779.09	1606.59	9	2.8	927.375	3	16.745	93600000	3324	glycopepnew_HCDEThcDiTCIDpeptide.raw	P01861|IGHG4_HUMAN	5	(HexNAc)4(Hex)4(Fuc)1_1025:0	N5:(HexNAc)4(Hex)4(Fuc)1_1025:0:1001.00
EEQFN(+1647.61)STFR	(HexNAc)5(Hex)3(Fuc)1	1040	NLink		0	0	8.59	17.18	0	0	0.85	2804.13	1647.61	9	6.2	935.722	3	20.2417	70800000	4419	glycopepnew_HCDEThcDiTCIDpeptide.raw	P01859|IGHG2_HUMAN	5	(HexNAc)5(Hex)3(Fuc)1_1040:0	N5:(HexNAc)5(Hex)3(Fuc)1_1040:0:1001.00
EEQFN(+1768.64)STFR	(HexNAc)4(Hex)5(Fuc)1	13421	NLink		0	0	22.77	20.06	25.49	0	2.21	2925.15	1768.64	9	1.6	976.06	3	19.0846	272000000	4024	glycopepnew_HCDEThcDiTCIDpeptide.raw	P01859|IGHG2_HUMAN	5	(HexNAc)4(Hex)5(Fuc)1_13421:0	N5:(HexNAc)4(Hex)5(Fuc)1_13421:0:1000.00
EEQFN(+1768.64)STFR	(HexNAc)4(Hex)5(Fuc)1	13421	NLink		0	0	21.64	19.61	23.67	0	2.26	2925.15	1768.64	9	-0.4	976.058	3	20.175		4375	glycopepnew_HCDEThcDiTCIDpeptide.raw	P01859|IGHG2_HUMAN	5	(HexNAc)4(Hex)5(Fuc)1_13421:0	N5:(HexNAc)4(Hex)5(Fuc)1_13421:0:1000.00
EEQFN(+1768.64)STFR	(HexNAc)4(Hex)5(Fuc)1	13421	NLink		0	0	13.94	17.33	10.54	0	0.46	2925.15	1768.64	9	0.8	976.059	3	20.1597		4372	glycopepnew_HCDEThcDiTCIDpeptide.raw	P01859|IGHG2_HUMAN	5	(HexNAc)4(Hex)5(Fuc)1_13421:0	N5:(HexNAc)4(Hex)5(Fuc)1_13421:0:1001.00
EEQFN(+1809.66)STFR	(HexNAc)5(Hex)4(Fuc)1	1041	NLink		0	0	19.01	17.22	20.79	0	100	2966.18	1809.66	9	2.5	989.736	3	20.0588	149000000	4392	glycopepnew_HCDEThcDiTCIDpeptide.raw	P01859|IGHG2_HUMAN	5	(HexNAc)5(Hex)4(Fuc)1_1041:0	N5:(HexNAc)5(Hex)4(Fuc)1_1041:0:1000.00
EEQFN(+1897.68)STFR	(HexNAc)4(Hex)4(Fuc)1(NeuAc)1	14500	NLink		0	1	8.68	17.36	0	0	100	3054.2	1897.68	9	0.7	1019.41	3	17.195	44500	3345	glycopepnew_HCDEThcDiTCIDpeptide.raw	P01859|IGHG2_HUMAN	5	(HexNAc)4(Hex)4(Fuc)1(NeuAc)1_14500:0	N5:(HexNAc)4(Hex)4(Fuc)1(NeuAc)1_14500:0:1001.00
EEQFN(+2059.73)STFR	(HexNAc)4(Hex)5(Fuc)1(NeuAc)1	10673	NLink		0	0	23.71	25.25	22.18	0	5	3216.25	2059.73	9	3.2	1073.09	3	24.3301	481000000	5789	glycopepnew_HCDEThcDiTCIDpeptide.raw	P01859|IGHG2_HUMAN	5	(HexNAc)4(Hex)5(Fuc)1(NeuAc)1_10673:0	N5:(HexNAc)4(Hex)5(Fuc)1(NeuAc)1_10673:0:1000.00
EEQFN(+2059.73)STFR	(HexNAc)4(Hex)5(Fuc)1(NeuAc)1	10673	NLink		0	0	20.72	20.17	21.27	0	1.88	3216.25	2059.73	9	3.2	1073.09	3	24.3301	481000000	5784	glycopepnew_HCDEThcDiTCIDpeptide.raw	P01859|IGHG2_HUMAN	5	(HexNAc)4(Hex)5(Fuc)1(NeuAc)1_10673:0	N5:(HexNAc)4(Hex)5(Fuc)1(NeuAc)1_10673:0:1001.00
EEQFN(+2586.92)STYR	(HexNAc)5(Hex)7(Fuc)1(NeuAc)1	31834	NLink		0	1	11.28	21.85	0.71	0	0.93	3759.43	2586.92	9	-2.4	941.114	4	17.2779		3372	glycopepnew_HCDEThcDiTCIDpeptide.raw	P01861|IGHG4_HUMAN	5	(HexNAc)5(Hex)7(Fuc)1(NeuAc)1_31834:0	N5:(HexNAc)5(Hex)7(Fuc)1(NeuAc)1_31834:0:1001.00
EEQFN(+2586.92)STYR	(HexNAc)5(Hex)7(Fuc)1(NeuAc)1	31834	NLink		0	2	11.26	21.85	0.66	0	0.93	3759.43	2586.92	9	-8.7	941.36	4	17.2322	747000	3372	glycopepnew_HCDEThcDiTCIDpeptide.raw	P01861|IGHG4_HUMAN	5	(HexNAc)5(Hex)7(Fuc)1(NeuAc)1_31834:0	N5:(HexNAc)5(Hex)7(Fuc)1(NeuAc)1_31834:0:1001.00
EEQYN(+1298.48)STYR	(HexNAc)4(Hex)3	1017	NLink		0	-1	29.26	26.46	32.07	0	2.27	2486.98	1298.48	9	1.1	829.666	3	15.3853		2694	glycopepnew_HCDEThcDiTCIDpeptide.raw	P01857|IGHG1_HUMAN	5	(HexNAc)4(Hex)3_1017:0	N5:(HexNAc)4(Hex)3_1017:0:1001.00
EEQYN(+1298.48)STYR	(HexNAc)4(Hex)3	1017	NLink		0	0	23.06	17.32	28.8	0	9.89	2486.98	1298.48	9	-0.4	830	3	15.3438	2510000	2696	glycopepnew_HCDEThcDiTCIDpeptide.raw	P01857|IGHG1_HUMAN	5	(HexNAc)4(Hex)3_1017:0	N5:(HexNAc)4(Hex)3_1017:0:1000.00
EEQYN(+1444.53)STFR	(HexNAc)4(Hex)3(Fuc)1	1012	NLink		0	0	21.41	17.37	25.44	0	21.56	2617.04	1444.53	9	1.3	873.356	3	19.9844	3980000	4327	glycopepnew_HCDEThcDiTCIDpeptide.raw	P01860|IGHG3_HUMAN	5	(HexNAc)4(Hex)3(Fuc)1_1012:0	N5:(HexNAc)4(Hex)3(Fuc)1_1012:0:1000.00
EEQYN(+1444.53)STYR	(HexNAc)4(Hex)3(Fuc)1	13167	NLink		0	0	24.71	21.37	28.04	0	3.06	2633.04	1444.53	9	-0.1	878.686	3	15.3444	152000000	2686	glycopepnew_HCDEThcDiTCIDpeptide.raw	P01857|IGHG1_HUMAN	5	(HexNAc)4(Hex)3(Fuc)1_13167:0	N5:(HexNAc)4(Hex)3(Fuc)1_13167:0:1000.00
EEQYN(+1444.53)STYR	(HexNAc)4(Hex)3(Fuc)1	13167	NLink		0	0	22.14	21.14	23.14	0	19.74	2633.04	1444.53	9	-0.1	878.686	3	15.3444	152000000	2689	glycopepnew_HCDEThcDiTCIDpeptide.raw	P01857|IGHG1_HUMAN	5	(HexNAc)4(Hex)3(Fuc)1_13167:0	N5:(HexNAc)4(Hex)3(Fuc)1_13167:0:1000.00
EEQYN(+1444.53)STYR	(HexNAc)4(Hex)3(Fuc)1	13167	NLink		0	0	16.72	17.77	15.68	0	28.77	2633.04	1444.53	9	1.3	878.688	3	16.8117	88600000	2903	glycopepnew_HCDEThcDiTCIDpeptide.raw	P01857|IGHG1_HUMAN	5	(HexNAc)4(Hex)3(Fuc)1_13167:0	N5:(HexNAc)4(Hex)3(Fuc)1_13167:0:1000.00
EEQYN(+1460.53)STYR	(HexNAc)4(Hex)4	1030	NLink		0	0	21.94	17.18	26.69	0	5.82	2649.03	1460.53	9	1.2	884.019	3	15.2028	14200000	2641	glycopepnew_HCDEThcDiTCIDpeptide.raw	P01857|IGHG1_HUMAN	5	(HexNAc)4(Hex)4_1030:0	N5:(HexNAc)4(Hex)4_1030:0:1000.00
EEQYN(+1460.53)STYR	(HexNAc)4(Hex)4	1030	NLink		0	0	27.59	29.57	25.61	0	0.67	2649.03	1460.53	9	1.2	884.019	3	15.2028	14200000	2637	glycopepnew_HCDEThcDiTCIDpeptide.raw	P01857|IGHG1_HUMAN	5	(HexNAc)4(Hex)4_1030:0	N5:(HexNAc)4(Hex)4_1030:0:1000.00
EEQYN(+1606.59)STYR	(HexNAc)4(Hex)4(Fuc)1	1025	NLink		0	0	22.96	21.65	24.26	0	5.62	2795.09	1606.59	9	0.4	932.704	3	15.2028	209000000	2596	glycopepnew_HCDEThcDiTCIDpeptide.raw	P01857|IGHG1_HUMAN	5	(HexNAc)4(Hex)4(Fuc)1_1025:0	N5:(HexNAc)4(Hex)4(Fuc)1_1025:0:1000.00
EEQYN(+1768.64)STYR	(HexNAc)4(Hex)5(Fuc)1	13421	NLink		0	0	22.16	19.22	25.1	0	0.85	2957.14	1768.64	9	1.7	986.723	3	15.1447	302000000	2600	glycopepnew_HCDEThcDiTCIDpeptide.raw	P01857|IGHG1_HUMAN	5	(HexNAc)4(Hex)5(Fuc)1_13421:0	N5:(HexNAc)4(Hex)5(Fuc)1_13421:0:1000.00
EEQYN(+1809.66)STYR	(HexNAc)5(Hex)4(Fuc)1	1041	NLink		0	0	23.16	17.35	28.97	0	100	2998.17	1809.66	9	0.3	1000.4	3	15.4016	120000000	2706	glycopepnew_HCDEThcDiTCIDpeptide.raw	P01857|IGHG1_HUMAN	5	(HexNAc)5(Hex)4(Fuc)1_1041:0	N5:(HexNAc)5(Hex)4(Fuc)1_1041:0:1001.00
EEQYN(+2320.85)STYR	(HexNAc)6(Hex)5(Fuc)2	31821	NLink		0	2	22.25	19.53	24.98	0	20.82	3509.36	2320.85	9	-3.7	878.847	4	15.9993		2903	glycopepnew_HCDEThcDiTCIDpeptide.raw	P01857|IGHG1_HUMAN	5	(HexNAc)6(Hex)5(Fuc)2_31821:0	N5:(HexNAc)6(Hex)5(Fuc)2_31821:0:1000.00
EGDHEFLEVPEAQEDVEATFPVHQPGN(+2204.77)YSC(+57.02)SYR	(HexNAc)4(Hex)5(NeuAc)2	13322	NLink		0	0	10.55	21.1	0	0	22.97	6040.44	2204.77	33	0.7	1209.1	5	41.8149	76900000	11698	glycopepnew_HCDEThcDiTCIDpeptide.raw	P04217|A1BG_HUMAN	27	(HexNAc)4(Hex)5(NeuAc)2_13322:0;Carbamidomethylation	N27:(HexNAc)4(Hex)5(NeuAc)2_13322:0:1000.00;C30:Carbamidomethylation:1000.00
EGDHEFLEVPEAQEDVEATFPVHQPGN(+2204.77)YSC(+57.02)SYR	(HexNAc)4(Hex)5(NeuAc)2	13322	NLink		0	3	10.08	20.15	0	0	27.02	6040.44	2204.77	33	-0.3	1209.7	5	42.0896		11698	glycopepnew_HCDEThcDiTCIDpeptide.raw	P04217|A1BG_HUMAN	27	(HexNAc)4(Hex)5(NeuAc)2_13322:0;Carbamidomethylation	N27:(HexNAc)4(Hex)5(NeuAc)2_13322:0:1000.00;C30:Carbamidomethylation:1000.00
EHEGAIYPDN(+1913.68)TTDFQR	(HexNAc)4(Hex)5(NeuAc)1	12670	NLink		0	0	27.04	17.41	36.66	0	27.01	3805.51	1913.68	16	1.2	952.386	4	24.5299	497000	5836	glycopepnew_HCDEThcDiTCIDpeptide.raw	P00450|CERU_HUMAN	10	(HexNAc)4(Hex)5(NeuAc)1_12670:0	N10:(HexNAc)4(Hex)5(NeuAc)1_12670:0:1000.00
EHEGAIYPDN(+2861.00)TTDFQR	(HexNAc)5(Hex)6(NeuAc)3	13602	NLink		0	0	60.02	53.59	66.45	0	0.62	4752.83	2861	16	3.6	1189.22	4	33.5063		8782	glycopepnew_HCDEThcDiTCIDpeptide.raw	P00450|CERU_HUMAN	10	(HexNAc)5(Hex)6(NeuAc)3_13602:0	N10:(HexNAc)5(Hex)6(NeuAc)3_13602:0:1001.00
EHEGAIYPDN(+2861.00)TTDFQR	(HexNAc)5(Hex)6(NeuAc)3	13602	NLink		0	0	27.41	17.41	37.41	0	2.49	4752.83	2861	16	4.6	1189.22	4	33.53		8788	glycopepnew_HCDEThcDiTCIDpeptide.raw	P00450|CERU_HUMAN	10	(HexNAc)5(Hex)6(NeuAc)3_13602:0	N10:(HexNAc)5(Hex)6(NeuAc)3_13602:0:1000.00
ELHHLQEQN(+2204.77)VSNAFLDK	(HexNAc)4(Hex)5(NeuAc)2	13322	NLink		0	2	64.03	45.37	82.7	0	7.35	4225.77	2204.77	17	0.2	1057.95	4	28.2156	76200000	7064	glycopepnew_HCDEThcDiTCIDpeptide.raw	P00450|CERU_HUMAN	9	(HexNAc)4(Hex)5(NeuAc)2_13322:0	N9:(HexNAc)4(Hex)5(NeuAc)2_13322:0:1001.00
ELHHLQEQN(+2204.77)VSNAFLDK	(HexNAc)4(Hex)5(NeuAc)2	13322	NLink		0	0	69.34	56.09	82.59	0	7.35	4225.77	2204.77	17	2	1057.45	4	28.282		7064	glycopepnew_HCDEThcDiTCIDpeptide.raw	P00450|CERU_HUMAN	9	(HexNAc)4(Hex)5(NeuAc)2_13322:0	N9:(HexNAc)4(Hex)5(NeuAc)2_13322:0:1001.00
ELHHLQEQN(+2204.77)VSNAFLDK	(HexNAc)4(Hex)5(NeuAc)2	13322	NLink		0	2	29.19	17.35	41.03	0	22.5	4225.77	2204.77	17	0.2	1057.95	4	28.2156	76200000	7069	glycopepnew_HCDEThcDiTCIDpeptide.raw	P00450|CERU_HUMAN	9	(HexNAc)4(Hex)5(NeuAc)2_13322:0	N9:(HexNAc)4(Hex)5(NeuAc)2_13322:0:9.99
ELHHLQEQN(+2204.77)VSNAFLDK	(HexNAc)4(Hex)5(NeuAc)2	13322	NLink		0	0	29.87	19.59	40.14	0	22.5	4225.77	2204.77	17	8.4	1057.46	4	28.3028		7069	glycopepnew_HCDEThcDiTCIDpeptide.raw	P00450|CERU_HUMAN	9	(HexNAc)4(Hex)5(NeuAc)2_13322:0	N9:(HexNAc)4(Hex)5(NeuAc)2_13322:0:9.99
ELHHLQEQN(+2350.83)VSNAFLDK	(HexNAc)4(Hex)5(Fuc)1(NeuAc)2	10674	NLink		0	-1	73.28	68.99	77.57	0	11.74	4371.83	2350.83	17	1	1093.71	4	28.2832		7065	glycopepnew_HCDEThcDiTCIDpeptide.raw	P00450|CERU_HUMAN	9	(HexNAc)4(Hex)5(Fuc)1(NeuAc)2_10674:0	N9:(HexNAc)4(Hex)5(Fuc)1(NeuAc)2_10674:0:1001.00
ELHHLQEQN(+2350.83)VSNAFLDK	(HexNAc)4(Hex)5(Fuc)1(NeuAc)2	10674	NLink		0	0	38.55	30.97	46.13	0	28.08	4371.83	2350.83	17	1.7	1093.97	4	28.0043	45700000	7071	glycopepnew_HCDEThcDiTCIDpeptide.raw	P00450|CERU_HUMAN	9	(HexNAc)4(Hex)5(Fuc)1(NeuAc)2_10674:0	N9:(HexNAc)4(Hex)5(Fuc)1(NeuAc)2_10674:0:23.02
ELHHLQEQN(+2715.96)VSNAFLDK	(HexNAc)5(Hex)6(Fuc)1(NeuAc)2	13862	NLink		0	0	25.85	17.34	34.36	0	2.42	4736.96	2715.96	17	-1.4	1185.24	4	27.9231	9620000	6904	glycopepnew_HCDEThcDiTCIDpeptide.raw	P00450|CERU_HUMAN	9	(HexNAc)5(Hex)6(Fuc)1(NeuAc)2_13862:0	N9:(HexNAc)5(Hex)6(Fuc)1(NeuAc)2_13862:0:22.83
ELHHLQEQN(+2715.96)VSNAFLDK	(HexNAc)5(Hex)6(Fuc)1(NeuAc)2	13862	NLink		0	0	35.95	53.37	18.53	0	2.7	4736.96	2715.96	17	-1.4	1185.24	4	27.9231	9620000	6900	glycopepnew_HCDEThcDiTCIDpeptide.raw	P00450|CERU_HUMAN	9	(HexNAc)5(Hex)6(Fuc)1(NeuAc)2_13862:0	N9:(HexNAc)5(Hex)6(Fuc)1(NeuAc)2_13862:0:1001.00
EN(+2204.77)LTAPGSDSAVFFEQGTTR	(HexNAc)4(Hex)5(NeuAc)2	13322	NLink		0	1	45.38	20.8	69.96	0	4.82	4330.76	2204.77	20	0.1	1083.95	4	44.3504		12473	glycopepnew_HCDEThcDiTCIDpeptide.raw	P00450|CERU_HUMAN	2	(HexNAc)4(Hex)5(NeuAc)2_13322:0	N2:(HexNAc)4(Hex)5(NeuAc)2_13322:0:1001.00
EN(+2204.77)LTAPGSDSAVFFEQGTTR	(HexNAc)4(Hex)5(NeuAc)2	13322	NLink		0	0	46.31	28.73	63.89	0	4.45	4330.76	2204.77	20	1.1	1083.7	4	44.4508	23400000	12504	glycopepnew_HCDEThcDiTCIDpeptide.raw	P00450|CERU_HUMAN	2	(HexNAc)4(Hex)5(NeuAc)2_13322:0	N2:(HexNAc)4(Hex)5(NeuAc)2_13322:0:1001.00
EN(+2204.77)LTAPGSDSAVFFEQGTTR	(HexNAc)4(Hex)5(NeuAc)2	13322	NLink		0	0	34.46	18.44	50.48	0	2.67	4330.76	2204.77	20	1.1	1083.7	4	44.4508	23400000	12634	glycopepnew_HCDEThcDiTCIDpeptide.raw	P00450|CERU_HUMAN	2	(HexNAc)4(Hex)5(NeuAc)2_13322:0	N2:(HexNAc)4(Hex)5(NeuAc)2_13322:0:1001.00
EN(+2204.77)LTAPGSDSAVFFEQGTTR	(HexNAc)4(Hex)5(NeuAc)2	13322	NLink		0	0	33.3	22.21	44.39	0	31.26	4330.76	2204.77	20	1.1	1083.7	4	44.4508	23400000	12509	glycopepnew_HCDEThcDiTCIDpeptide.raw	P00450|CERU_HUMAN	2	(HexNAc)4(Hex)5(NeuAc)2_13322:0	N2:(HexNAc)4(Hex)5(NeuAc)2_13322:0:1000.00
EN(+2204.77)LTAPGSDSAVFFEQGTTR	(HexNAc)4(Hex)5(NeuAc)2	13322	NLink		0	0	33.7	24.34	43.06	0	25.45	4330.76	2204.77	20	1.1	1083.7	4	44.4508	23400000	12477	glycopepnew_HCDEThcDiTCIDpeptide.raw	P00450|CERU_HUMAN	2	(HexNAc)4(Hex)5(NeuAc)2_13322:0	N2:(HexNAc)4(Hex)5(NeuAc)2_13322:0:1000.00
EN(+2204.77)LTAPGSDSAVFFEQGTTR	(HexNAc)4(Hex)5(NeuAc)2	13322	NLink		0	0	25.2	18.82	31.58	0	24.87	4330.76	2204.77	20	1.1	1083.7	4	44.4508	23400000	12640	glycopepnew_HCDEThcDiTCIDpeptide.raw	P00450|CERU_HUMAN	2	(HexNAc)4(Hex)5(NeuAc)2_13322:0	N2:(HexNAc)4(Hex)5(NeuAc)2_13322:0:1000.00
EN(+2861.00)GTLSR	(HexNAc)5(Hex)6(NeuAc)3	13602	NLink		0	0	18.62	17.51	19.73	0	0	3636.38	2861	7	3.9	910.106	4	21.6871	609000	4871	glycopepnew_HCDEThcDiTCIDpeptide.raw	Q99653|CHP1_HUMAN;Q96EF0|MTMR8_HUMAN	2	(HexNAc)5(Hex)6(NeuAc)3_13602:0	N2:(HexNAc)5(Hex)6(NeuAc)3_13602:0:1000.00
EN(+2861.00)GTLSR	(HexNAc)5(Hex)6(NeuAc)3	13602	NLink		0	0	13.87	27.73	0	0	0	3636.38	2861	7	3.9	910.106	4	21.6871	609000	4868	glycopepnew_HCDEThcDiTCIDpeptide.raw	Q99653|CHP1_HUMAN;Q96EF0|MTMR8_HUMAN	2	(HexNAc)5(Hex)6(NeuAc)3_13602:0	N2:(HexNAc)5(Hex)6(NeuAc)3_13602:0:1001.00
EN(+3083.13)GTLSR	(HexNAc)6(Hex)7(Fuc)5	14303	NLink		0	-2	9.78	17.12	2.44	0	0	3858.51	3083.13	7	7.7	965.139	4	21.6909	195000	4910	glycopepnew_HCDEThcDiTCIDpeptide.raw	Q99653|CHP1_HUMAN;Q96EF0|MTMR8_HUMAN	2	(HexNAc)6(Hex)7(Fuc)5_14303:0	N2:(HexNAc)6(Hex)7(Fuc)5_14303:0:1001.00
EN(+3372.19)GTLSR	(HexNAc)6(Hex)7(Fuc)1(NeuAc)3	28770	NLink		0	0	25.65	29.43	21.87	0	0	4147.57	3372.19	7	2.1	1037.9	4	20.7181	538000	4563	glycopepnew_HCDEThcDiTCIDpeptide.raw	Q99653|CHP1_HUMAN;Q96EF0|MTMR8_HUMAN	2	(HexNAc)6(Hex)7(Fuc)1(NeuAc)3_28770:0	N2:(HexNAc)6(Hex)7(Fuc)1(NeuAc)3_28770:0:1000.00
EN(+3517.23)GTLSR	(HexNAc)6(Hex)7(NeuAc)4	10250	NLink		0	0	21.76	17.95	25.56	0	0	4292.61	3517.23	7	0.9	1074.16	4	30.5558		7779	glycopepnew_HCDEThcDiTCIDpeptide.raw	Q99653|CHP1_HUMAN;Q96EF0|MTMR8_HUMAN	2	(HexNAc)6(Hex)7(NeuAc)4_10250:0	N2:(HexNAc)6(Hex)7(NeuAc)4_10250:0:1000.00
EN(+3517.23)GTLSR	(HexNAc)6(Hex)7(NeuAc)4	10250	NLink		0	0	22.98	45.96	0	0	0	4292.61	3517.23	7	1	1074.16	4	30.5272		7772	glycopepnew_HCDEThcDiTCIDpeptide.raw	Q99653|CHP1_HUMAN;Q96EF0|MTMR8_HUMAN	2	(HexNAc)6(Hex)7(NeuAc)4_10250:0	N2:(HexNAc)6(Hex)7(NeuAc)4_10250:0:1001.00
EVFVHPN(+2204.77)YSK	(HexNAc)4(Hex)5(NeuAc)2	13322	NLink		0	0	22.72	22.7	22.73	0	11.73	3423.37	2204.77	10	1.9	856.852	4	24.6051	7490000	5890	glycopepnew_HCDEThcDiTCIDpeptide.raw	P04070|PROC_HUMAN	7	(HexNAc)4(Hex)5(NeuAc)2_13322:0	N7:(HexNAc)4(Hex)5(NeuAc)2_13322:0:1000.00
EVFVHPN(+2204.77)YSK	(HexNAc)4(Hex)5(NeuAc)2	13322	NLink		0	0	41.13	70.41	11.86	0	7.91	3423.37	2204.77	10	1.9	856.852	4	24.6051	7490000	5888	glycopepnew_HCDEThcDiTCIDpeptide.raw	P04070|PROC_HUMAN	7	(HexNAc)4(Hex)5(NeuAc)2_13322:0	N7:(HexNAc)4(Hex)5(NeuAc)2_13322:0:1001.00
EVFVHPN(+2204.77)YSK	(HexNAc)4(Hex)5(NeuAc)2	13322	NLink		0	0	20.3	40.38	0.22	0	6.5	3423.37	2204.77	10	1.6	1142.13	3	23.3901	2150000	5425	glycopepnew_HCDEThcDiTCIDpeptide.raw	P04070|PROC_HUMAN	7	(HexNAc)4(Hex)5(NeuAc)2_13322:0	N7:(HexNAc)4(Hex)5(NeuAc)2_13322:0:1001.00
GC(+57.02)VLLSYLN(+2059.73)ETVTVSASLESVR	(HexNAc)4(Hex)5(Fuc)1(NeuAc)1	10673	NLink		0	0	33.08	30.16	36.01	0	7.16	4455.96	2059.73	22	4.4	1115	4	54.519		15791	glycopepnew_HCDEThcDiTCIDpeptide.raw	P01023|A2MG_HUMAN	9	Carbamidomethylation;(HexNAc)4(Hex)5(Fuc)1(NeuAc)1_10673:0	C2:Carbamidomethylation:1000.00;N9:(HexNAc)4(Hex)5(Fuc)1(NeuAc)1_10673:0:1000.00
GC(+57.02)VLLSYLN(+2204.77)ETVTVSASLESVR	(HexNAc)4(Hex)5(NeuAc)2	13322	NLink		0	0	55.33	20.71	89.94	0	2.91	4601	2204.77	22	-1.5	1151.25	4	62.4651		18334	glycopepnew_HCDEThcDiTCIDpeptide.raw	P01023|A2MG_HUMAN	9	Carbamidomethylation;(HexNAc)4(Hex)5(NeuAc)2_13322:0	C2:Carbamidomethylation:1000.00;N9:(HexNAc)4(Hex)5(NeuAc)2_13322:0:1001.00
GC(+57.02)VLLSYLN(+2204.77)ETVTVSASLESVR	(HexNAc)4(Hex)5(NeuAc)2	13322	NLink		0	-1	52.09	25.17	79.01	0	2.64	4601	2204.77	22	1.1	1151.01	4	61.5135		18026	glycopepnew_HCDEThcDiTCIDpeptide.raw	P01023|A2MG_HUMAN	9	Carbamidomethylation;(HexNAc)4(Hex)5(NeuAc)2_13322:0	C2:Carbamidomethylation:1000.00;N9:(HexNAc)4(Hex)5(NeuAc)2_13322:0:1001.00
GC(+57.02)VLLSYLN(+2204.77)ETVTVSASLESVR	(HexNAc)4(Hex)5(NeuAc)2	13322	NLink		0	0	35.75	28.2	43.3	0	23.29	4601	2204.77	22	-0.6	1151.26	4	61.5324		18031	glycopepnew_HCDEThcDiTCIDpeptide.raw	P01023|A2MG_HUMAN	9	Carbamidomethylation;(HexNAc)4(Hex)5(NeuAc)2_13322:0	C2:Carbamidomethylation:1000.00;N9:(HexNAc)4(Hex)5(NeuAc)2_13322:0:1000.00
GC(+57.02)VLLSYLN(+2204.77)ETVTVSASLESVR	(HexNAc)4(Hex)5(NeuAc)2	13322	NLink		0	0	34.44	27.83	41.06	0	29.5	4601	2204.77	22	-0.6	1151.26	4	63.3545	10000000	18619	glycopepnew_HCDEThcDiTCIDpeptide.raw	P01023|A2MG_HUMAN	9	Carbamidomethylation;(HexNAc)4(Hex)5(NeuAc)2_13322:0	C2:Carbamidomethylation:1000.00;N9:(HexNAc)4(Hex)5(NeuAc)2_13322:0:1000.00
GC(+57.02)VLLSYLN(+2204.77)ETVTVSASLESVR	(HexNAc)4(Hex)5(NeuAc)2	13322	NLink		0	0	32.38	28.17	36.6	0	16.24	4601	2204.77	22	-0.3	1151.26	4	62.4801		18337	glycopepnew_HCDEThcDiTCIDpeptide.raw	P01023|A2MG_HUMAN	9	Carbamidomethylation;(HexNAc)4(Hex)5(NeuAc)2_13322:0	C2:Carbamidomethylation:1000.00;N9:(HexNAc)4(Hex)5(NeuAc)2_13322:0:1000.00
GC(+57.02)VLLSYLN(+2204.77)ETVTVSASLESVR	(HexNAc)4(Hex)5(NeuAc)2	13322	NLink		0	0	30.26	25.13	35.38	0	21.89	4601	2204.77	22	0.4	1151.26	4	67.0988		19791	glycopepnew_HCDEThcDiTCIDpeptide.raw	P01023|A2MG_HUMAN	9	Carbamidomethylation;(HexNAc)4(Hex)5(NeuAc)2_13322:0	C2:Carbamidomethylation:1000.00;N9:(HexNAc)4(Hex)5(NeuAc)2_13322:0:1000.00
GC(+57.02)VLLSYLN(+2204.77)ETVTVSASLESVR	(HexNAc)4(Hex)5(NeuAc)2	13322	NLink		0	0	30.9	26.48	35.32	0	15.2	4601	2204.77	22	-0.1	1151.26	4	68.5249	539000	20106	glycopepnew_HCDEThcDiTCIDpeptide.raw	P01023|A2MG_HUMAN	9	Carbamidomethylation;(HexNAc)4(Hex)5(NeuAc)2_13322:0	C2:Carbamidomethylation:1000.00;N9:(HexNAc)4(Hex)5(NeuAc)2_13322:0:1000.00
GC(+57.02)VLLSYLN(+2204.77)ETVTVSASLESVR	(HexNAc)4(Hex)5(NeuAc)2	13322	NLink		0	-1	26.77	19.25	34.28	0	3.31	4601	2204.77	22	0.5	1151.01	4	65.1868		19186	glycopepnew_HCDEThcDiTCIDpeptide.raw	P01023|A2MG_HUMAN	9	Carbamidomethylation;(HexNAc)4(Hex)5(NeuAc)2_13322:0	C2:Carbamidomethylation:1000.00;N9:(HexNAc)4(Hex)5(NeuAc)2_13322:0:1000.00
GC(+57.02)VLLSYLN(+2204.77)ETVTVSASLESVR	(HexNAc)4(Hex)5(NeuAc)2	13322	NLink		0	0	32.54	31.62	33.46	0	21.13	4601	2204.77	22	1.5	1151.26	4	69.25		20478	glycopepnew_HCDEThcDiTCIDpeptide.raw	P01023|A2MG_HUMAN	9	Carbamidomethylation;(HexNAc)4(Hex)5(NeuAc)2_13322:0	C2:Carbamidomethylation:1000.00;N9:(HexNAc)4(Hex)5(NeuAc)2_13322:0:1000.00
GC(+57.02)VLLSYLN(+2204.77)ETVTVSASLESVR	(HexNAc)4(Hex)5(NeuAc)2	13322	NLink		0	0	28.39	23.71	33.06	0	15.16	4601	2204.77	22	-0.4	1151.26	4	71.213		21117	glycopepnew_HCDEThcDiTCIDpeptide.raw	P01023|A2MG_HUMAN	9	Carbamidomethylation;(HexNAc)4(Hex)5(NeuAc)2_13322:0	C2:Carbamidomethylation:1000.00;N9:(HexNAc)4(Hex)5(NeuAc)2_13322:0:1000.00
GC(+57.02)VLLSYLN(+2204.77)ETVTVSASLESVR	(HexNAc)4(Hex)5(NeuAc)2	13322	NLink		0	0	28.82	25.09	32.55	0	3.68	4601	2204.77	22	0.4	1151.26	4	65.1811		19183	glycopepnew_HCDEThcDiTCIDpeptide.raw	P01023|A2MG_HUMAN	9	Carbamidomethylation;(HexNAc)4(Hex)5(NeuAc)2_13322:0	C2:Carbamidomethylation:1000.00;N9:(HexNAc)4(Hex)5(NeuAc)2_13322:0:1001.00
GC(+57.02)VLLSYLN(+2204.77)ETVTVSASLESVR	(HexNAc)4(Hex)5(NeuAc)2	13322	NLink		0	-1	22.64	17.31	27.97	0	4	4601	2204.77	22	1	1151.01	4	63.3885		18615	glycopepnew_HCDEThcDiTCIDpeptide.raw	P01023|A2MG_HUMAN	9	Carbamidomethylation;(HexNAc)4(Hex)5(NeuAc)2_13322:0	C2:Carbamidomethylation:1000.00;N9:(HexNAc)4(Hex)5(NeuAc)2_13322:0:1001.00
GC(+57.02)VLLSYLN(+2204.77)ETVTVSASLESVR	(HexNAc)4(Hex)5(NeuAc)2	13322	NLink		0	0	26.7	27.04	26.35	0	13.03	4601	2204.77	22	2.7	1151.26	4	75.9811		22650	glycopepnew_HCDEThcDiTCIDpeptide.raw	P01023|A2MG_HUMAN	9	Carbamidomethylation;(HexNAc)4(Hex)5(NeuAc)2_13322:0	C2:Carbamidomethylation:1000.00;N9:(HexNAc)4(Hex)5(NeuAc)2_13322:0:1000.00
GC(+57.02)VLLSYLN(+2204.77)ETVTVSASLESVR	(HexNAc)4(Hex)5(NeuAc)2	13322	NLink		0	-1	23.07	20.64	25.5	0	16.62	4601	2204.77	22	4	1151.01	4	70.1526		20768	glycopepnew_HCDEThcDiTCIDpeptide.raw	P01023|A2MG_HUMAN	9	Carbamidomethylation;(HexNAc)4(Hex)5(NeuAc)2_13322:0	C2:Carbamidomethylation:1000.00;N9:(HexNAc)4(Hex)5(NeuAc)2_13322:0:1000.00
GC(+57.02)VLLSYLN(+2204.77)ETVTVSASLESVR	(HexNAc)4(Hex)5(NeuAc)2	13322	NLink		0	-1	8.69	17.38	0	0	22	4601	2204.77	22	1.3	1151.01	4	74.8059		22274	glycopepnew_HCDEThcDiTCIDpeptide.raw	P01023|A2MG_HUMAN	9	Carbamidomethylation;(HexNAc)4(Hex)5(NeuAc)2_13322:0	C2:Carbamidomethylation:1000.00;N9:(HexNAc)4(Hex)5(NeuAc)2_13322:0:1000.00
GC(+57.02)VLLSYLN(+2204.77)ETVTVSASLESVR	(HexNAc)4(Hex)5(NeuAc)2	13322	NLink		0	-1	8.88	17.75	0	0	23.6	4601	2204.77	22	1.9	1151.01	4	71.8224		21306	glycopepnew_HCDEThcDiTCIDpeptide.raw	P01023|A2MG_HUMAN	9	Carbamidomethylation;(HexNAc)4(Hex)5(NeuAc)2_13322:0	C2:Carbamidomethylation:1000.00;N9:(HexNAc)4(Hex)5(NeuAc)2_13322:0:1000.00
GC(+57.02)VLLSYLN(+2204.77)ETVTVSASLESVR	(HexNAc)4(Hex)5(NeuAc)2	13322	NLink		0	0	11.44	22.89	0	0	22.44	4601	2204.77	22	3	1151.26	4	81.0692		24232	glycopepnew_HCDEThcDiTCIDpeptide.raw	P01023|A2MG_HUMAN	9	Carbamidomethylation;(HexNAc)4(Hex)5(NeuAc)2_13322:0	C2:Carbamidomethylation:1000.00;N9:(HexNAc)4(Hex)5(NeuAc)2_13322:0:1000.00
GC(+57.02)VLLSYLN(+2204.77)ETVTVSASLESVR	(HexNAc)4(Hex)5(NeuAc)2	13322	NLink		0	0	10.67	21.33	0	0	3.95	4601	2204.77	22	0.3	1151.26	4	76.4239		22793	glycopepnew_HCDEThcDiTCIDpeptide.raw	P01023|A2MG_HUMAN	9	Carbamidomethylation;(HexNAc)4(Hex)5(NeuAc)2_13322:0	C2:Carbamidomethylation:1000.00;N9:(HexNAc)4(Hex)5(NeuAc)2_13322:0:1000.00
GC(+57.02)VLLSYLN(+2204.77)ETVTVSASLESVR	(HexNAc)4(Hex)5(NeuAc)2	13322	NLink		0	-1	11.33	22.66	0	0	21.68	4601	2204.77	22	-1.1	1151	4	74.5634		22194	glycopepnew_HCDEThcDiTCIDpeptide.raw	P01023|A2MG_HUMAN	9	Carbamidomethylation;(HexNAc)4(Hex)5(NeuAc)2_13322:0	C2:Carbamidomethylation:1000.00;N9:(HexNAc)4(Hex)5(NeuAc)2_13322:0:1000.00
GC(+57.02)VLLSYLN(+2204.77)ETVTVSASLESVR	(HexNAc)4(Hex)5(NeuAc)2	29088	NLink		0	0	10.23	20.45	0	0	1.42	4601	2204.77	22	4.5	1151.26	4	80.7376		24126	glycopepnew_HCDEThcDiTCIDpeptide.raw	P01023|A2MG_HUMAN	9	Carbamidomethylation;(HexNAc)4(Hex)5(NeuAc)2_29088:0	C2:Carbamidomethylation:1000.00;N9:(HexNAc)4(Hex)5(NeuAc)2_29088:0:1000.00
GC(+57.02)VLLSYLN(+2350.83)ETVTVSASLESVR	(HexNAc)4(Hex)5(Fuc)1(NeuAc)2	10674	NLink		0	0	33.71	30.5	36.92	0	34.49	4747.05	2350.83	22	0.3	1187.77	4	64.0457		18819	glycopepnew_HCDEThcDiTCIDpeptide.raw	P01023|A2MG_HUMAN	9	Carbamidomethylation;(HexNAc)4(Hex)5(Fuc)1(NeuAc)2_10674:0	C2:Carbamidomethylation:1000.00;N9:(HexNAc)4(Hex)5(Fuc)1(NeuAc)2_10674:0:1000.00
GC(+57.02)VLLSYLN(+2350.83)ETVTVSASLESVR	(HexNAc)4(Hex)5(Fuc)1(NeuAc)2	10674	NLink		0	2	30.63	24.56	36.71	0	34.69	4747.05	2350.83	22	3.5	1188.28	4	64.2193	641000	18819	glycopepnew_HCDEThcDiTCIDpeptide.raw	P01023|A2MG_HUMAN	9	Carbamidomethylation;(HexNAc)4(Hex)5(Fuc)1(NeuAc)2_10674:0	C2:Carbamidomethylation:1000.00;N9:(HexNAc)4(Hex)5(Fuc)1(NeuAc)2_10674:0:1000.00
GC(+57.02)VLLSYLN(+2350.83)ETVTVSASLESVR	(HexNAc)4(Hex)5(Fuc)1(NeuAc)2	10674	NLink		0	0	19	17.42	20.58	0	31.58	4747.05	2350.83	22	-1.2	1187.77	4	61.7124		18089	glycopepnew_HCDEThcDiTCIDpeptide.raw	P01023|A2MG_HUMAN	9	Carbamidomethylation;(HexNAc)4(Hex)5(Fuc)1(NeuAc)2_10674:0	C2:Carbamidomethylation:1000.00;N9:(HexNAc)4(Hex)5(Fuc)1(NeuAc)2_10674:0:1000.00
GC(+57.02)VLLSYLN(+2350.83)ETVTVSASLESVR	(HexNAc)4(Hex)5(Fuc)1(NeuAc)2	10674	NLink		0	2	25	33.29	16.72	0	40.61	4747.05	2350.83	22	0.9	1188.28	4	65.771	974000	19594	glycopepnew_HCDEThcDiTCIDpeptide.raw	P01023|A2MG_HUMAN	9	Carbamidomethylation;(HexNAc)4(Hex)5(Fuc)1(NeuAc)2_10674:0	C2:Carbamidomethylation:1000.00;N9:(HexNAc)4(Hex)5(Fuc)1(NeuAc)2_10674:0:1000.00
GC(+57.02)VLLSYLN(+2350.83)ETVTVSASLESVR	(HexNAc)4(Hex)5(Fuc)1(NeuAc)2	10674	NLink		0	0	8.68	17.35	0	0	22.16	4747.05	2350.83	22	4.1	1187.78	4	71.1102	941000	20708	glycopepnew_HCDEThcDiTCIDpeptide.raw	P01023|A2MG_HUMAN	9	Carbamidomethylation;(HexNAc)4(Hex)5(Fuc)1(NeuAc)2_10674:0	C2:Carbamidomethylation:1000.00;N9:(HexNAc)4(Hex)5(Fuc)1(NeuAc)2_10674:0:1000.00
GC(+57.02)VLLSYLN(+2350.83)ETVTVSASLESVR	(HexNAc)4(Hex)5(Fuc)1(NeuAc)2	10674	NLink		0	0	8.64	17.28	0	0	28.6	4747.05	2350.83	22	4.1	1187.78	4	71.1102	941000	21073	glycopepnew_HCDEThcDiTCIDpeptide.raw	P01023|A2MG_HUMAN	9	Carbamidomethylation;(HexNAc)4(Hex)5(Fuc)1(NeuAc)2_10674:0	C2:Carbamidomethylation:1000.00;N9:(HexNAc)4(Hex)5(Fuc)1(NeuAc)2_10674:0:1000.00
GC(+57.02)VLLSYLN(+2350.83)ETVTVSASLESVR	(HexNAc)4(Hex)5(Fuc)1(NeuAc)2	10674	NLink		0	0	13.02	26.04	0	0	44.48	4747.05	2350.83	22	-2.6	1187.77	4	62.5465		18360	glycopepnew_HCDEThcDiTCIDpeptide.raw	P01023|A2MG_HUMAN	9	Carbamidomethylation;(HexNAc)4(Hex)5(Fuc)1(NeuAc)2_10674:0	C2:Carbamidomethylation:1000.00;N9:(HexNAc)4(Hex)5(Fuc)1(NeuAc)2_10674:0:1000.00
GC(+57.02)VLLSYLN(+2350.83)ETVTVSASLESVR	(HexNAc)4(Hex)5(Fuc)1(NeuAc)2	10674	NLink		0	0	10.06	20.12	0	0	32.29	4747.05	2350.83	22	1.1	1187.77	4	67.4726		19910	glycopepnew_HCDEThcDiTCIDpeptide.raw	P01023|A2MG_HUMAN	9	Carbamidomethylation;(HexNAc)4(Hex)5(Fuc)1(NeuAc)2_10674:0	C2:Carbamidomethylation:1000.00;N9:(HexNAc)4(Hex)5(Fuc)1(NeuAc)2_10674:0:1000.00
GC(+57.02)VLLSYLN(+2350.83)ETVTVSASLESVR	(HexNAc)4(Hex)5(Fuc)1(NeuAc)2	10674	NLink		0	0	16.52	33.05	0	0	38.06	4747.05	2350.83	22	3.1	1187.77	4	65.1034	431000	19172	glycopepnew_HCDEThcDiTCIDpeptide.raw	P01023|A2MG_HUMAN	9	Carbamidomethylation;(HexNAc)4(Hex)5(Fuc)1(NeuAc)2_10674:0	C2:Carbamidomethylation:1000.00;N9:(HexNAc)4(Hex)5(Fuc)1(NeuAc)2_10674:0:1000.00
GC(+57.02)VLLSYLN(+2350.83)ETVTVSASLESVR	(HexNAc)4(Hex)5(Fuc)1(NeuAc)2	10674	NLink		0	0	16.47	32.95	0	0	37.07	4747.05	2350.83	22	1.7	1187.77	4	64.1938		18868	glycopepnew_HCDEThcDiTCIDpeptide.raw	P01023|A2MG_HUMAN	9	Carbamidomethylation;(HexNAc)4(Hex)5(Fuc)1(NeuAc)2_10674:0	C2:Carbamidomethylation:1000.00;N9:(HexNAc)4(Hex)5(Fuc)1(NeuAc)2_10674:0:1000.00
GC(+57.02)VLLSYLN(+2350.83)ETVTVSASLESVR	(HexNAc)4(Hex)5(Fuc)1(NeuAc)2	10674	NLink		0	2	13.36	26.73	0	0	37.18	4747.05	2350.83	22	3.5	1188.28	4	64.2193	641000	18868	glycopepnew_HCDEThcDiTCIDpeptide.raw	P01023|A2MG_HUMAN	9	Carbamidomethylation;(HexNAc)4(Hex)5(Fuc)1(NeuAc)2_10674:0	C2:Carbamidomethylation:1000.00;N9:(HexNAc)4(Hex)5(Fuc)1(NeuAc)2_10674:0:1000.00
GFGVAIVGN(+2204.77)YTAALPTEAALR	(HexNAc)4(Hex)5(NeuAc)2	13322	NLink		0	0	41.29	26.96	55.63	0	2.96	4294.89	2204.77	21	4	1074.73	4	53.9521	5410000	15611	glycopepnew_HCDEThcDiTCIDpeptide.raw	Q96PD5|PGRP2_HUMAN	9	(HexNAc)4(Hex)5(NeuAc)2_13322:0	N9:(HexNAc)4(Hex)5(NeuAc)2_13322:0:1001.00
GFGVAIVGN(+2204.77)YTAALPTEAALR	(HexNAc)4(Hex)5(NeuAc)2	13322	NLink		0	0	34.3	29.6	38.99	0	23.65	4294.89	2204.77	21	4	1074.73	4	53.9521	5410000	15615	glycopepnew_HCDEThcDiTCIDpeptide.raw	Q96PD5|PGRP2_HUMAN	9	(HexNAc)4(Hex)5(NeuAc)2_13322:0	N9:(HexNAc)4(Hex)5(NeuAc)2_13322:0:1000.00
HGIQYFNN(+2204.77)NTQHSSLFMLNEVK	(HexNAc)4(Hex)5(NeuAc)2	13322	NLink		0	0	50.6	43.36	57.84	0	8.27	4825.02	2204.77	22	0.9	1207.26	4	36.402	12500000	9774	glycopepnew_HCDEThcDiTCIDpeptide.raw	P01042|KNG1_HUMAN	8	(HexNAc)4(Hex)5(NeuAc)2_13322:0	N8:(HexNAc)4(Hex)5(NeuAc)2_13322:0:1001.00
HGIQYFNN(+2204.77)NTQHSSLFMLNEVK	(HexNAc)4(Hex)5(NeuAc)2	13322	NLink		0	0	8.7	17.4	0	0	28.49	4825.02	2204.77	22	0.9	1207.26	4	36.402	12500000	9781	glycopepnew_HCDEThcDiTCIDpeptide.raw	P01042|KNG1_HUMAN	8	(HexNAc)4(Hex)5(NeuAc)2_13322:0	N8:(HexNAc)4(Hex)5(NeuAc)2_13322:0:0.00
HGIQYFNN(+2861.00)NTQHSSLFMLNEVK	(HexNAc)5(Hex)6(NeuAc)3	13602	NLink		0	0	36.6	61	12.2	0	0.41	5481.25	2861	22	1	1371.32	4	40.4095	6110000	11173	glycopepnew_HCDEThcDiTCIDpeptide.raw	P01042|KNG1_HUMAN	8	(HexNAc)5(Hex)6(NeuAc)3_13602:0	N8:(HexNAc)5(Hex)6(NeuAc)3_13602:0:1001.00
HGIQYFNN(+2861.00)NTQHSSLFMLNEVK	(HexNAc)5(Hex)6(NeuAc)3	13602	NLink		0	0	8.71	17.43	0	0	1.88	5481.25	2861	22	1	1371.32	4	40.4095	6110000	11178	glycopepnew_HCDEThcDiTCIDpeptide.raw	P01042|KNG1_HUMAN	8	(HexNAc)5(Hex)6(NeuAc)3_13602:0	N8:(HexNAc)5(Hex)6(NeuAc)3_13602:0:0.00
HLVIHN(+1548.54)ESTC(+57.02)EQLAK	(HexNAc)3(Hex)4(NeuAc)1	10513	NLink		0	-1	53.08	37.65	68.52	0	100	3326.42	1548.54	15	2	1109.48	3	19.1962		4037	glycopepnew_HCDEThcDiTCIDpeptide.raw	P01019|ANGT_HUMAN	6	(HexNAc)3(Hex)4(NeuAc)1_10513:0;Carbamidomethylation	N6:(HexNAc)3(Hex)4(NeuAc)1_10513:0:1001.00;C10:Carbamidomethylation:1000.00
HLVIHN(+1913.68)ESTC(+57.02)EQLAK	(HexNAc)4(Hex)5(NeuAc)1	12670	NLink		0	-1	40.94	45.7	36.17	0	4.33	3691.55	1913.68	15	1.2	923.645	4	17.0376		3288	glycopepnew_HCDEThcDiTCIDpeptide.raw	P01019|ANGT_HUMAN	6	(HexNAc)4(Hex)5(NeuAc)1_12670:0;Carbamidomethylation	N6:(HexNAc)4(Hex)5(NeuAc)1_12670:0:1001.00;C10:Carbamidomethylation:1000.00
HLVIHN(+1913.68)ESTC(+57.02)EQLAK	(HexNAc)4(Hex)5(NeuAc)1	12670	NLink		0	0	16.11	19.86	12.35	0	38.43	3691.55	1913.68	15	3.8	923.899	4	16.702	26300000	3291	glycopepnew_HCDEThcDiTCIDpeptide.raw	P01019|ANGT_HUMAN	6	(HexNAc)4(Hex)5(NeuAc)1_12670:0;Carbamidomethylation	N6:(HexNAc)4(Hex)5(NeuAc)1_12670:0:1000.00;C10:Carbamidomethylation:1000.00
HLVIHN(+1913.68)ESTC(+57.02)EQLAK	(HexNAc)4(Hex)5(NeuAc)1	12670	NLink		0	0	30.36	57.51	3.22	0	2.87	3691.55	1913.68	15	3.8	923.899	4	16.702	26300000	3318	glycopepnew_HCDEThcDiTCIDpeptide.raw	P01019|ANGT_HUMAN	6	(HexNAc)4(Hex)5(NeuAc)1_12670:0;Carbamidomethylation	N6:(HexNAc)4(Hex)5(NeuAc)1_12670:0:1001.00;C10:Carbamidomethylation:1000.00
HLVIHN(+2204.77)ESTC(+57.02)EQLAK	(HexNAc)4(Hex)5(NeuAc)2	13322	NLink		0	0	25.19	18.58	31.8	0	16.7	3982.65	2204.77	15	0.7	996.67	4	19.117	79300000	4050	glycopepnew_HCDEThcDiTCIDpeptide.raw	P01019|ANGT_HUMAN	6	(HexNAc)4(Hex)5(NeuAc)2_13322:0;Carbamidomethylation	N6:(HexNAc)4(Hex)5(NeuAc)2_13322:0:1000.00;C10:Carbamidomethylation:1000.00
HLVIHN(+2350.83)ESTC(+57.02)EQLAK	(HexNAc)4(Hex)5(Fuc)1(NeuAc)2	10674	NLink		0	-1	60.13	74.78	45.48	0	15.27	4128.71	2350.83	15	4.2	1032.94	4	19.1763		4031	glycopepnew_HCDEThcDiTCIDpeptide.raw	P01019|ANGT_HUMAN	6	(HexNAc)4(Hex)5(Fuc)1(NeuAc)2_10674:0;Carbamidomethylation	N6:(HexNAc)4(Hex)5(Fuc)1(NeuAc)2_10674:0:1001.00;C10:Carbamidomethylation:1000.00
HLVIHN(+2350.83)ESTC(+57.02)EQLAK	(HexNAc)4(Hex)5(Fuc)1(NeuAc)2	10674	NLink		0	-1	26.32	23.12	29.52	0	28.84	4128.71	2350.83	15	1.2	1032.93	4	19.1932		4034	glycopepnew_HCDEThcDiTCIDpeptide.raw	P01019|ANGT_HUMAN	6	(HexNAc)4(Hex)5(Fuc)1(NeuAc)2_10674:0;Carbamidomethylation	N6:(HexNAc)4(Hex)5(Fuc)1(NeuAc)2_10674:0:1000.00;C10:Carbamidomethylation:1000.00
HN(+2204.77)LTTGATLINEQWLLTTAK	(HexNAc)4(Hex)5(NeuAc)2	13322	NLink		0	0	32.32	23.16	41.47	0	0	4428.96	2204.77	20	0.6	1108.25	4	45.1691	13900000	12749	glycopepnew_HCDEThcDiTCIDpeptide.raw	P00738|HPT_HUMAN;P00739|HPTR_HUMAN	2	(HexNAc)4(Hex)5(NeuAc)2_13322:0	N2:(HexNAc)4(Hex)5(NeuAc)2_13322:0:78.74
HN(+2204.77)LTTGATLINEQWLLTTAK	(HexNAc)4(Hex)5(NeuAc)2	13322	NLink		0	-1	36.25	43.49	29.02	0	0	4428.96	2204.77	20	1.9	1108	4	45.1701		12746	glycopepnew_HCDEThcDiTCIDpeptide.raw	P00738|HPT_HUMAN;P00739|HPTR_HUMAN	2	(HexNAc)4(Hex)5(NeuAc)2_13322:0	N2:(HexNAc)4(Hex)5(NeuAc)2_13322:0:81.11
HN(+2715.96)LTTGATLINEQWLLTTAK	(HexNAc)5(Hex)6(Fuc)1(NeuAc)2	18272	NLink		0	0	24.74	17.28	32.21	0	0	4940.15	2715.96	20	7.7	1236.05	4	39.8568	13900000	11013	glycopepnew_HCDEThcDiTCIDpeptide.raw	P00738|HPT_HUMAN;P00739|HPTR_HUMAN	2	(HexNAc)5(Hex)6(Fuc)1(NeuAc)2_18272:0	N2:(HexNAc)5(Hex)6(Fuc)1(NeuAc)2_18272:0:40.02
HN(+2716.98)LTTGATLINEQWLLTTAK	(HexNAc)5(Hex)6(Fuc)3(NeuAc)1	32453	NLink		0	0	26.96	17.26	36.67	0	0	4941.16	2716.98	20	6.1	1236.31	4	40.0988		11013	glycopepnew_HCDEThcDiTCIDpeptide.raw	P00738|HPT_HUMAN;P00739|HPTR_HUMAN	2	(HexNAc)5(Hex)6(Fuc)3(NeuAc)1_32453:0	N2:(HexNAc)5(Hex)6(Fuc)3(NeuAc)1_32453:0:49.31
HPN(+2204.77)YSQVDIGLIK	(HexNAc)4(Hex)5(NeuAc)2	29088	NLink		0	0	8.58	17.16	0	0	1.98	3687.55	2204.77	13	-0.3	1230.19	3	46.65	169000	13234	glycopepnew_HCDEThcDiTCIDpeptide.raw	P00738|HPT_HUMAN	3	(HexNAc)4(Hex)5(NeuAc)2_29088:0	N3:(HexNAc)4(Hex)5(NeuAc)2_29088:0:1001.00
HQ(+0.98)SN(+2553.91)STNIFFSPVSIATAFAMLSLGTK	(HexNAc)5(Hex)5(Fuc)1(NeuAc)2	13577	NLink		0	0	24.14	17.39	30.88	0	100	5423.34	2553.91	27	1.4	1085.68	5	68.3545	29600000	20131	glycopepnew_HCDEThcDiTCIDpeptide.raw	P01009|A1AT_HUMAN	4	Deamidation (NQ);(HexNAc)5(Hex)5(Fuc)1(NeuAc)2_13577:0	Q2:Deamidation (NQ):1000.00;N4:(HexNAc)5(Hex)5(Fuc)1(NeuAc)2_13577:0:9.99
HQ(+0.98)SN(+2553.91)STNIFFSPVSIATAFAMLSLGTK	(HexNAc)5(Hex)5(Fuc)1(NeuAc)2	13577	NLink		0	0	23.85	17.33	30.37	0	100	5423.34	2553.91	27	1.4	1085.68	5	68.3545	29600000	20206	glycopepnew_HCDEThcDiTCIDpeptide.raw	P01009|A1AT_HUMAN	4	Deamidation (NQ);(HexNAc)5(Hex)5(Fuc)1(NeuAc)2_13577:0	Q2:Deamidation (NQ):1000.00;N4:(HexNAc)5(Hex)5(Fuc)1(NeuAc)2_13577:0:13.05
HRPALEDLLLGSEAN(+1501.55)LTC(+57.02)TLTGLR	(HexNAc)5(Hex)3	1032	NLink		0	1	15.52	26.94	4.1	0	0	4150.95	1501.55	24	1	1039	4	43.6548		12236	glycopepnew_HCDEThcDiTCIDpeptide.raw	P01876|IGHA1_HUMAN;P01877|IGHA2_HUMAN	15	(HexNAc)5(Hex)3_1032:0;Carbamidomethylation	N15:(HexNAc)5(Hex)3_1032:0:1001.00;C18:Carbamidomethylation:1000.00
HRPALEDLLLGSEAN(+1501.55)LTC(+57.02)TLTGLR	(HexNAc)5(Hex)3	1032	NLink		0	-1	16.7	30.51	2.89	0	0	4150.95	1501.55	24	1.9	1038.49	4	43.7192		12257	glycopepnew_HCDEThcDiTCIDpeptide.raw	P01876|IGHA1_HUMAN;P01877|IGHA2_HUMAN	15	(HexNAc)5(Hex)3_1032:0;Carbamidomethylation	N15:(HexNAc)5(Hex)3_1032:0:1001.00;C18:Carbamidomethylation:1000.00
HRPALEDLLLGSEAN(+1501.55)LTC(+57.02)TLTGLR	(HexNAc)5(Hex)3	1032	NLink		0	0	8.67	17.33	0	0	0	4150.95	1501.55	24	1	1038.74	4	43.7112	1560000	12260	glycopepnew_HCDEThcDiTCIDpeptide.raw	P01876|IGHA1_HUMAN;P01877|IGHA2_HUMAN	15	(HexNAc)5(Hex)3_1032:0;Carbamidomethylation	N15:(HexNAc)5(Hex)3_1032:0:1000.00;C18:Carbamidomethylation:1000.00
HRPALEDLLLGSEAN(+1710.60)LTC(+57.02)TLTGLR	(HexNAc)3(Hex)5(NeuAc)1	12024	NLink		0	0	27.04	32.59	21.49	0	0	4359.99	1710.6	24	1.3	1091.01	4	47.6765		13570	glycopepnew_HCDEThcDiTCIDpeptide.raw	P01876|IGHA1_HUMAN;P01877|IGHA2_HUMAN	15	(HexNAc)3(Hex)5(NeuAc)1_12024:0;Carbamidomethylation	N15:(HexNAc)3(Hex)5(NeuAc)1_12024:0:1001.00;C18:Carbamidomethylation:1000.00
HRPALEDLLLGSEAN(+1913.68)LTC(+57.02)TLTGLR	(HexNAc)4(Hex)5(NeuAc)1	12670	NLink		0	0	26.06	17.34	34.79	0	0	4563.07	1913.68	24	2.3	913.623	5	47.4568		13496	glycopepnew_HCDEThcDiTCIDpeptide.raw	P01876|IGHA1_HUMAN;P01877|IGHA2_HUMAN	15	(HexNAc)4(Hex)5(NeuAc)1_12670:0;Carbamidomethylation	N15:(HexNAc)4(Hex)5(NeuAc)1_12670:0:1000.00;C18:Carbamidomethylation:1000.00
HRPALEDLLLGSEAN(+1913.68)LTC(+57.02)TLTGLR	(HexNAc)4(Hex)5(NeuAc)1	12670	NLink		0	1	25.42	17.13	33.71	0	0	4563.07	1913.68	24	-1.8	913.82	5	47.3515	1030000	13496	glycopepnew_HCDEThcDiTCIDpeptide.raw	P01876|IGHA1_HUMAN;P01877|IGHA2_HUMAN	15	(HexNAc)4(Hex)5(NeuAc)1_12670:0;Carbamidomethylation	N15:(HexNAc)4(Hex)5(NeuAc)1_12670:0:1000.00;C18:Carbamidomethylation:1000.00
HRPALEDLLLGSEAN(+1913.68)LTC(+57.02)TLTGLR	(HexNAc)4(Hex)5(NeuAc)1	12670	NLink		0	0	32.29	43	21.58	0	0	4563.07	1913.68	24	1.5	1141.78	4	47.2863	41200000	13473	glycopepnew_HCDEThcDiTCIDpeptide.raw	P01876|IGHA1_HUMAN;P01877|IGHA2_HUMAN	15	(HexNAc)4(Hex)5(NeuAc)1_12670:0;Carbamidomethylation	N15:(HexNAc)4(Hex)5(NeuAc)1_12670:0:1001.00;C18:Carbamidomethylation:1000.00
HRPALEDLLLGSEAN(+1913.68)LTC(+57.02)TLTGLR	(HexNAc)4(Hex)5(NeuAc)1	12670	NLink		0	1	18.09	36.19	0	0	0	4563.07	1913.68	24	-1.8	913.82	5	47.3515	1030000	13493	glycopepnew_HCDEThcDiTCIDpeptide.raw	P01876|IGHA1_HUMAN;P01877|IGHA2_HUMAN	15	(HexNAc)4(Hex)5(NeuAc)1_12670:0;Carbamidomethylation	N15:(HexNAc)4(Hex)5(NeuAc)1_12670:0:1001.00;C18:Carbamidomethylation:1000.00
HRPALEDLLLGSEAN(+1913.68)LTC(+57.02)TLTGLR	(HexNAc)4(Hex)5(NeuAc)1	12670	NLink		0	0	22.31	44.62	0	0	0	4563.07	1913.68	24	0	913.621	5	47.4494		13493	glycopepnew_HCDEThcDiTCIDpeptide.raw	P01876|IGHA1_HUMAN;P01877|IGHA2_HUMAN	15	(HexNAc)4(Hex)5(NeuAc)1_12670:0;Carbamidomethylation	N15:(HexNAc)4(Hex)5(NeuAc)1_12670:0:1001.00;C18:Carbamidomethylation:1000.00
HRPALEDLLLGSEAN(+1954.70)LTC(+57.02)TLTGLR	(HexNAc)5(Hex)4(NeuAc)1	14351	NLink		0	0	49	59.95	38.05	0	0	4604.09	1954.7	24	-1.3	1152.03	4	47.6399	3960000	13579	glycopepnew_HCDEThcDiTCIDpeptide.raw	P01876|IGHA1_HUMAN;P01877|IGHA2_HUMAN	15	(HexNAc)5(Hex)4(NeuAc)1_14351:0;Carbamidomethylation	N15:(HexNAc)5(Hex)4(NeuAc)1_14351:0:1001.00;C18:Carbamidomethylation:1000.00
HRPALEDLLLGSEAN(+2204.77)LTC(+57.02)TLTGLR	(HexNAc)4(Hex)5(NeuAc)2	13322	NLink		0	0	31.83	48	15.66	0	0	4854.16	2204.77	24	0.8	1214.55	4	52.1736	3280000	15020	glycopepnew_HCDEThcDiTCIDpeptide.raw	P01876|IGHA1_HUMAN;P01877|IGHA2_HUMAN	15	(HexNAc)4(Hex)5(NeuAc)2_13322:0;Carbamidomethylation	N15:(HexNAc)4(Hex)5(NeuAc)2_13322:0:1001.00;C18:Carbamidomethylation:1000.00
HYTN(+2059.73)SSQDVTVPC(+57.02)R	(HexNAc)4(Hex)5(Fuc)1(NeuAc)1	10673	NLink		0	0	8.63	17.26	0	0	5.46	3722.47	2059.73	14	1.2	931.627	4	17.2348	4060000	3386	glycopepnew_HCDEThcDiTCIDpeptide.raw	P01877|IGHA2_HUMAN	4	(HexNAc)4(Hex)5(Fuc)1(NeuAc)1_10673:0;Carbamidomethylation	N4:(HexNAc)4(Hex)5(Fuc)1(NeuAc)1_10673:0:1000.00;C13:Carbamidomethylation:1000.00
HYTN(+2262.81)SSQDVTVPC(+57.02)R	(HexNAc)5(Hex)5(Fuc)1(NeuAc)1	28852	NLink		0	0	22.35	21.91	22.79	0	100	3925.55	2262.81	14	2	982.398	4	17.2977	11500000	3441	glycopepnew_HCDEThcDiTCIDpeptide.raw	P01877|IGHA2_HUMAN	4	(HexNAc)5(Hex)5(Fuc)1(NeuAc)1_28852:0;Carbamidomethylation	N4:(HexNAc)5(Hex)5(Fuc)1(NeuAc)1_28852:0:1000.00;C13:Carbamidomethylation:1000.00
HYTN(+2553.91)SSQDVTVPC(+57.02)R	(HexNAc)5(Hex)5(Fuc)1(NeuAc)2	13577	NLink		0	0	92.28	112.49	72.07	0	100	4216.65	2553.91	14	1.8	1055.17	4	20.1139	4520000	4378	glycopepnew_HCDEThcDiTCIDpeptide.raw	P01877|IGHA2_HUMAN	4	(HexNAc)5(Hex)5(Fuc)1(NeuAc)2_13577:0;Carbamidomethylation	N4:(HexNAc)5(Hex)5(Fuc)1(NeuAc)2_13577:0:1001.00;C13:Carbamidomethylation:1000.00
HYTN(+2553.91)SSQDVTVPC(+57.02)R	(HexNAc)5(Hex)5(Fuc)1(NeuAc)2	13577	NLink		0	0	40.84	49.71	31.97	0	100	4216.65	2553.91	14	1.8	1055.17	4	20.1139	4520000	4381	glycopepnew_HCDEThcDiTCIDpeptide.raw	P01877|IGHA2_HUMAN	4	(HexNAc)5(Hex)5(Fuc)1(NeuAc)2_13577:0;Carbamidomethylation	N4:(HexNAc)5(Hex)5(Fuc)1(NeuAc)2_13577:0:1000.00;C13:Carbamidomethylation:1000.00
IC(+57.02)DLLVANNHFAHFFAPQN(+2204.77)LTNMNK	(HexNAc)4(Hex)5(NeuAc)2	13322	NLink		0	0	9.54	19.08	0	0	15.39	5133.19	2204.77	25	0.9	1284.31	4	44.0558	23100000	12438	glycopepnew_HCDEThcDiTCIDpeptide.raw	P19827|ITIH1_HUMAN	19	Carbamidomethylation;(HexNAc)4(Hex)5(NeuAc)2_13322:0	C2:Carbamidomethylation:1000.00;N19:(HexNAc)4(Hex)5(NeuAc)2_13322:0:22.83
IFEPQGISFLETESTFMTNQLVDALTTWQN(+2204.77)K	(HexNAc)4(Hex)5(NeuAc)2	13322	NLink		0	0	35.96	19.51	52.42	0	2.63	5792.52	2204.77	31	-1.5	1159.51	5	77.3605	1610000	23096	glycopepnew_HCDEThcDiTCIDpeptide.raw	Q14624|ITIH4_HUMAN	30	(HexNAc)4(Hex)5(NeuAc)2_13322:0	N30:(HexNAc)4(Hex)5(NeuAc)2_13322:0:1001.00
IFEPQGISFLETESTFMTNQLVDALTTWQN(+2204.77)K	(HexNAc)4(Hex)5(NeuAc)2	13322	NLink		0	0	11.59	23.17	0	0	26.37	5792.52	2204.77	31	-1.5	1159.51	5	77.3605	1610000	23099	glycopepnew_HCDEThcDiTCIDpeptide.raw	Q14624|ITIH4_HUMAN	30	(HexNAc)4(Hex)5(NeuAc)2_13322:0	N30:(HexNAc)4(Hex)5(NeuAc)2_13322:0:20.42
IITILEEEMN(+2204.77)VSVC(+57.02)GLYTYGK	(HexNAc)4(Hex)5(NeuAc)2	13322	NLink		0	0	8.7	17.4	0	0	21.16	4635.97	2204.77	21	2.5	1160	4	68.6087	1470000	20500	glycopepnew_HCDEThcDiTCIDpeptide.raw	P01023|A2MG_HUMAN	10	(HexNAc)4(Hex)5(NeuAc)2_13322:0;Carbamidomethylation	N10:(HexNAc)4(Hex)5(NeuAc)2_13322:0:1000.00;C14:Carbamidomethylation:1000.00
IITILEEEMN(+2204.77)VSVC(+57.02)GLYTYGK	(HexNAc)4(Hex)5(NeuAc)2	13322	NLink		0	2	8.66	17.32	0	0	25.31	4635.97	2204.77	21	-3.6	1160.5	4	64.059	6940000	19040	glycopepnew_HCDEThcDiTCIDpeptide.raw	P01023|A2MG_HUMAN	10	(HexNAc)4(Hex)5(NeuAc)2_13322:0;Carbamidomethylation	N10:(HexNAc)4(Hex)5(NeuAc)2_13322:0:1000.00;C14:Carbamidomethylation:1000.00
IITILEEEMN(+2205.79)VSVC(+57.02)GLYTYGK	(HexNAc)4(Hex)5(Fuc)2(NeuAc)1	32348	NLink		0	0	9.13	18.26	0	0	3.07	4636.99	2205.79	21	-1.1	1160.25	4	69.3266		20500	glycopepnew_HCDEThcDiTCIDpeptide.raw	P01023|A2MG_HUMAN	10	(HexNAc)4(Hex)5(Fuc)2(NeuAc)1_32348:0;Carbamidomethylation	N10:(HexNAc)4(Hex)5(Fuc)2(NeuAc)1_32348:0:1000.00;C14:Carbamidomethylation:1000.00
IIVPLNNREN(+2350.83)ISDPTSPLR	(HexNAc)4(Hex)5(Fuc)1(NeuAc)2	10674	NLink		0	0	11.84	23.68	0	0	35.77	4498	2350.83	19	0.4	1125.51	4	37.604		10164	glycopepnew_HCDEThcDiTCIDpeptide.raw	P01591|IGJ_HUMAN	10	(HexNAc)4(Hex)5(Fuc)1(NeuAc)2_10674:0	N10:(HexNAc)4(Hex)5(Fuc)1(NeuAc)2_10674:0:14.78
ILEGLN(+0.98)FN(+4393.55)LTEIPEAQ(+0.98)IHEGFQELLR	(HexNAc)8(Hex)9(Fuc)1(NeuAc)4	28769	NLink		0	0	8.53	17.07	0	0	8.24	7418.09	4393.55	26	-8.1	1237.35	6	68.9686		20385	glycopepnew_HCDEThcDiTCIDpeptide.raw	P01009|A1AT_HUMAN	8	Deamidation (NQ);(HexNAc)8(Hex)9(Fuc)1(NeuAc)4_28769:0;Deamidation (NQ)	N6:Deamidation (NQ):1000.00;N8:(HexNAc)8(Hex)9(Fuc)1(NeuAc)4_28769:0:0.00;Q16:Deamidation (NQ):1000.00
ILEGLN(+0.98)FN(+4393.55)LTEIPEAQ(+0.98)IHEGFQELLR	(HexNAc)8(Hex)9(Fuc)1(NeuAc)4	31560	NLink		0	0	8.55	17.09	0	0	2.25	7418.09	4393.55	26	-7	1237.35	6	69.6146		20587	glycopepnew_HCDEThcDiTCIDpeptide.raw	P01009|A1AT_HUMAN	8	Deamidation (NQ);(HexNAc)8(Hex)9(Fuc)1(NeuAc)4_31560:0;Deamidation (NQ)	N6:Deamidation (NQ):1000.00;N8:(HexNAc)8(Hex)9(Fuc)1(NeuAc)4_31560:0:0.00;Q16:Deamidation (NQ):1000.00
KADTHDEILEGLNFN(+2861.00)LTEIPEAQIHEGFQELLR	(HexNAc)5(Hex)6(NeuAc)3	13602	NLink		0	0	25.34	17.19	33.5	0	1.75	6679.91	2861	33	-5	1336.98	5	57.2726	22600000	16749	glycopepnew_HCDEThcDiTCIDpeptide.raw	P01009|A1AT_HUMAN	15	(HexNAc)5(Hex)6(NeuAc)3_13602:0	N15:(HexNAc)5(Hex)6(NeuAc)3_13602:0:3.38
KC(+57.02)GLVPVLAENYN(+2204.77)K	(HexNAc)4(Hex)5(NeuAc)2	13322	NLink		0	0	44.72	55.12	34.33	0	7.55	3808.61	2204.77	14	2.6	953.162	4	33.3633	1590000	8740	glycopepnew_HCDEThcDiTCIDpeptide.raw	P02787|TRFE_HUMAN	13	Carbamidomethylation;(HexNAc)4(Hex)5(NeuAc)2_13322:0	C2:Carbamidomethylation:1000.00;N13:(HexNAc)4(Hex)5(NeuAc)2_13322:0:1001.00
KC(+57.02)GLVPVLAENYN(+2204.77)K	(HexNAc)4(Hex)5(NeuAc)2	13322	NLink		0	0	22.34	17.34	27.33	0	27	3808.61	2204.77	14	2.6	953.162	4	33.3633	1590000	8744	glycopepnew_HCDEThcDiTCIDpeptide.raw	P02787|TRFE_HUMAN	13	Carbamidomethylation;(HexNAc)4(Hex)5(NeuAc)2_13322:0	C2:Carbamidomethylation:1000.00;N13:(HexNAc)4(Hex)5(NeuAc)2_13322:0:22.09
KLHINHNN(+2350.83)LTESVGPLPK	(HexNAc)4(Hex)5(Fuc)1(NeuAc)2	10674	NLink		0	0	59.68	91.45	27.9	0	11.09	4360.93	2350.83	18	-0.3	1091.24	4	23.8744		5630	glycopepnew_HCDEThcDiTCIDpeptide.raw	P51884|LUM_HUMAN	8	(HexNAc)4(Hex)5(Fuc)1(NeuAc)2_10674:0	N8:(HexNAc)4(Hex)5(Fuc)1(NeuAc)2_10674:0:1001.00
KLHINHNN(+2350.83)LTESVGPLPK	(HexNAc)4(Hex)5(Fuc)1(NeuAc)2	10674	NLink		0	0	8.59	17.17	0	0	11.15	4360.93	2350.83	18	1.2	1091.24	4	23.892		5634	glycopepnew_HCDEThcDiTCIDpeptide.raw	P51884|LUM_HUMAN	8	(HexNAc)4(Hex)5(Fuc)1(NeuAc)2_10674:0	N8:(HexNAc)4(Hex)5(Fuc)1(NeuAc)2_10674:0:0.00
KLHINHNN(+2351.85)LTESVGPLPK	(HexNAc)4(Hex)5(Fuc)3(NeuAc)1	10896	NLink		0	0	57.86	87.82	27.89	0	100	4361.95	2351.85	18	-1.2	1091.49	4	23.8484	269000	5630	glycopepnew_HCDEThcDiTCIDpeptide.raw	P51884|LUM_HUMAN	8	(HexNAc)4(Hex)5(Fuc)3(NeuAc)1_10896:0	N8:(HexNAc)4(Hex)5(Fuc)3(NeuAc)1_10896:0:1001.00
KLHINHNN(+2351.85)LTESVGPLPK	(HexNAc)4(Hex)5(Fuc)3(NeuAc)1	10896	NLink		0	0	8.54	17.09	0	0	100	4361.95	2351.85	18	-1.2	1091.49	4	23.8484	269000	5634	glycopepnew_HCDEThcDiTCIDpeptide.raw	P51884|LUM_HUMAN	8	(HexNAc)4(Hex)5(Fuc)3(NeuAc)1_10896:0	N8:(HexNAc)4(Hex)5(Fuc)3(NeuAc)1_10896:0:0.00
KVVLHPN(+2204.77)YSQVDIGLIK	(HexNAc)4(Hex)5(NeuAc)2	13322	NLink		0	0	23.43	18.47	28.39	0	16.51	4126.87	2204.77	17	2	1032.73	4	33.6103	31200000	8836	glycopepnew_HCDEThcDiTCIDpeptide.raw	P00738|HPT_HUMAN	7	(HexNAc)4(Hex)5(NeuAc)2_13322:0	N7:(HexNAc)4(Hex)5(NeuAc)2_13322:0:1000.00
KVVLHPN(+2204.77)YSQVDIGLIK	(HexNAc)4(Hex)5(NeuAc)2	29088	NLink		0	0	27.29	53.83	0.75	0	4.71	4126.87	2204.77	17	2	1032.73	4	33.6103	31200000	8829	glycopepnew_HCDEThcDiTCIDpeptide.raw	P00738|HPT_HUMAN	7	(HexNAc)4(Hex)5(NeuAc)2_29088:0	N7:(HexNAc)4(Hex)5(NeuAc)2_29088:0:1001.00
KVVLHPN(+2569.90)YSQVDIGLIK	(HexNAc)5(Hex)6(NeuAc)2	10334	NLink		0	0	22.73	17.38	28.09	0	2.78	4492	2569.9	17	1	1124.01	4	33.4354	1270000	8786	glycopepnew_HCDEThcDiTCIDpeptide.raw	P00738|HPT_HUMAN	7	(HexNAc)5(Hex)6(NeuAc)2_10334:0	N7:(HexNAc)5(Hex)6(NeuAc)2_10334:0:1000.00
KVVLHPN(+2569.90)YSQVDIGLIK	(HexNAc)5(Hex)6(NeuAc)2	10334	NLink		0	0	30.83	47.6	14.06	0	0.53	4492	2569.9	17	1	1124.01	4	33.4354	1270000	8781	glycopepnew_HCDEThcDiTCIDpeptide.raw	P00738|HPT_HUMAN	7	(HexNAc)5(Hex)6(NeuAc)2_10334:0	N7:(HexNAc)5(Hex)6(NeuAc)2_10334:0:1001.00
KYLGN(+2204.77)ATAIFFLPDEGK	(HexNAc)4(Hex)5(NeuAc)2	13322	NLink		0	0	24.76	17.41	32.1	0	22.74	4087.75	2204.77	17	0.4	1022.95	4	44.9927		12685	glycopepnew_HCDEThcDiTCIDpeptide.raw	P01009|A1AT_HUMAN	5	(HexNAc)4(Hex)5(NeuAc)2_13322:0	N5:(HexNAc)4(Hex)5(NeuAc)2_13322:0:1000.00
KYLGN(+2205.79)ATAIFFLPDEGK	(HexNAc)4(Hex)5(Fuc)2(NeuAc)1	32348	NLink		0	0	23.28	17.29	29.26	0	4.71	4088.77	2205.79	17	-2.7	1023.2	4	44.9802	555000	12685	glycopepnew_HCDEThcDiTCIDpeptide.raw	P01009|A1AT_HUMAN	5	(HexNAc)4(Hex)5(Fuc)2(NeuAc)1_32348:0	N5:(HexNAc)4(Hex)5(Fuc)2(NeuAc)1_32348:0:1000.00
LAGKPTHVN(+1216.42)VSVVMAEVDGTC(+57.02)Y	(HexNAc)2(Hex)5	12477	NLink		0	0	41.96	19.36	64.56	0	100	3562.56	1216.42	22	2.1	1188.53	3	33.1083	35700000	8980	glycopepnew_HCDEThcDiTCIDpeptide.raw	P01876|IGHA1_HUMAN	9	(HexNAc)2(Hex)5_12477:0;Carbamidomethylation	N9:(HexNAc)2(Hex)5_12477:0:1001.00;C21:Carbamidomethylation:1000.00
LAGKPTHVN(+1913.68)VSVVMAEVDGTC(+57.02)Y	(HexNAc)4(Hex)5(NeuAc)1	12670	NLink		0	0	47.65	41.51	53.79	0	1.93	4259.81	1913.68	22	2.2	1065.96	4	36.6381	7720000	9857	glycopepnew_HCDEThcDiTCIDpeptide.raw	P01876|IGHA1_HUMAN	9	(HexNAc)4(Hex)5(NeuAc)1_12670:0;Carbamidomethylation	N9:(HexNAc)4(Hex)5(NeuAc)1_12670:0:1001.00;C21:Carbamidomethylation:1000.00
LAGKPTHVN(+1971.72)VSVVMAEVDGTC(+57.02)Y	(HexNAc)5(Hex)5(Fuc)1	13240	NLink		0	0	68.87	42.84	94.89	0	1	4317.85	1971.72	22	2.1	1080.47	4	32.9131	5640000	8592	glycopepnew_HCDEThcDiTCIDpeptide.raw	P01876|IGHA1_HUMAN	9	(HexNAc)5(Hex)5(Fuc)1_13240:0;Carbamidomethylation	N9:(HexNAc)5(Hex)5(Fuc)1_13240:0:1001.00;C21:Carbamidomethylation:1000.00
LAGKPTHVN(+2059.73)VSVVMAEVDGTC(+57.02)Y	(HexNAc)4(Hex)5(Fuc)1(NeuAc)1	10673	NLink		0	0	83.13	64.9	101.35	0	2.77	4405.87	2059.73	22	0.7	1102.47	4	36.6381	13700000	9839	glycopepnew_HCDEThcDiTCIDpeptide.raw	P01876|IGHA1_HUMAN	9	(HexNAc)4(Hex)5(Fuc)1(NeuAc)1_10673:0;Carbamidomethylation	N9:(HexNAc)4(Hex)5(Fuc)1(NeuAc)1_10673:0:1001.00;C21:Carbamidomethylation:1000.00
LAGKPTHVN(+2059.73)VSVVMAEVDGTC(+57.02)Y	(HexNAc)4(Hex)5(Fuc)1(NeuAc)1	10673	NLink		0	0	29.35	24.29	34.42	0	0.89	4405.87	2059.73	22	5.5	1102.48	4	34.3696	2700000	9127	glycopepnew_HCDEThcDiTCIDpeptide.raw	P01876|IGHA1_HUMAN	9	(HexNAc)4(Hex)5(Fuc)1(NeuAc)1_10673:0;Carbamidomethylation	N9:(HexNAc)4(Hex)5(Fuc)1(NeuAc)1_10673:0:1001.00;C21:Carbamidomethylation:1000.00
LAGKPTHVN(+2059.73)VSVVMAEVDGTC(+57.02)Y	(HexNAc)4(Hex)5(Fuc)1(NeuAc)1	10673	NLink		0	-1	26.05	19.92	32.18	0	0.89	4405.87	2059.73	22	1.5	1102.22	4	34.5357		9127	glycopepnew_HCDEThcDiTCIDpeptide.raw	P01876|IGHA1_HUMAN	9	(HexNAc)4(Hex)5(Fuc)1(NeuAc)1_10673:0;Carbamidomethylation	N9:(HexNAc)4(Hex)5(Fuc)1(NeuAc)1_10673:0:1001.00;C21:Carbamidomethylation:1000.00
LAGKPTHVN(+2059.73)VSVVMAEVDGTC(+57.02)Y	(HexNAc)4(Hex)5(Fuc)1(NeuAc)1	28817	NLink		0	0	30.86	26.46	35.26	0	4.91	4405.87	2059.73	22	0.7	1102.47	4	36.6381	13700000	9842	glycopepnew_HCDEThcDiTCIDpeptide.raw	P01876|IGHA1_HUMAN	9	(HexNAc)4(Hex)5(Fuc)1(NeuAc)1_28817:0;Carbamidomethylation	N9:(HexNAc)4(Hex)5(Fuc)1(NeuAc)1_28817:0:1000.00;C21:Carbamidomethylation:1000.00
LAGKPTHVN(+2059.73)VSVVMAEVDGTC(+57.02)	(HexNAc)4(Hex)5(Fuc)1(NeuAc)1	10673	NLink		0	0	70.49	62.13	78.85	0	3.04	4242.8	2059.73	21	2	1061.71	4	31.9922	16800000	8288	glycopepnew_HCDEThcDiTCIDpeptide.raw	P01876|IGHA1_HUMAN	9	(HexNAc)4(Hex)5(Fuc)1(NeuAc)1_10673:0;Carbamidomethylation	N9:(HexNAc)4(Hex)5(Fuc)1(NeuAc)1_10673:0:1001.00;C21:Carbamidomethylation:1000.00
LAGKPTHVN(+2059.73)VSVVMAEVDGTC(+57.02)	(HexNAc)4(Hex)5(Fuc)1(NeuAc)1	10673	NLink		0	0	65.08	54.94	75.21	0	1.16	4242.8	2059.73	21	2.2	1061.71	4	34.7792	49300000	9221	glycopepnew_HCDEThcDiTCIDpeptide.raw	P01876|IGHA1_HUMAN	9	(HexNAc)4(Hex)5(Fuc)1(NeuAc)1_10673:0;Carbamidomethylation	N9:(HexNAc)4(Hex)5(Fuc)1(NeuAc)1_10673:0:1001.00;C21:Carbamidomethylation:1000.00
LAGKPTHVN(+2059.73)VSVVMAEVDGTC(+57.02)	(HexNAc)4(Hex)5(Fuc)1(NeuAc)1	10673	NLink		0	0	62.22	61.94	62.5	0	2.26	4242.8	2059.73	21	2	1061.71	4	31.9922	16800000	8251	glycopepnew_HCDEThcDiTCIDpeptide.raw	P01876|IGHA1_HUMAN	9	(HexNAc)4(Hex)5(Fuc)1(NeuAc)1_10673:0;Carbamidomethylation	N9:(HexNAc)4(Hex)5(Fuc)1(NeuAc)1_10673:0:1001.00;C21:Carbamidomethylation:1000.00
LAGKPTHVN(+2059.73)VSVVMAEVDGTC(+57.02)	(HexNAc)4(Hex)5(Fuc)1(NeuAc)1	10673	NLink		0	0	27	23.2	30.81	0	10.75	4242.8	2059.73	21	2	1061.71	4	31.9922	16800000	8253	glycopepnew_HCDEThcDiTCIDpeptide.raw	P01876|IGHA1_HUMAN	9	(HexNAc)4(Hex)5(Fuc)1(NeuAc)1_10673:0;Carbamidomethylation	N9:(HexNAc)4(Hex)5(Fuc)1(NeuAc)1_10673:0:1000.00;C21:Carbamidomethylation:1000.00
LAGKPTHVN(+2059.73)VSVVMAEVDGTC(+57.02)	(HexNAc)4(Hex)5(Fuc)1(NeuAc)1	10673	NLink		0	1	16.96	18.42	15.5	0	9.24	4242.8	2059.73	21	1.2	1061.96	4	36.2354		9696	glycopepnew_HCDEThcDiTCIDpeptide.raw	P01876|IGHA1_HUMAN	9	(HexNAc)4(Hex)5(Fuc)1(NeuAc)1_10673:0;Carbamidomethylation	N9:(HexNAc)4(Hex)5(Fuc)1(NeuAc)1_10673:0:1000.00;C21:Carbamidomethylation:1000.00
LAGKPTHVN(+2059.73)VSVVMAEVDGTC(+57.02)	(HexNAc)4(Hex)5(Fuc)1(NeuAc)1	28817	NLink		0	0	25.07	22.61	27.53	0	2.18	4242.8	2059.73	21	2.2	1061.71	4	34.7792	49300000	9224	glycopepnew_HCDEThcDiTCIDpeptide.raw	P01876|IGHA1_HUMAN	9	(HexNAc)4(Hex)5(Fuc)1(NeuAc)1_28817:0;Carbamidomethylation	N9:(HexNAc)4(Hex)5(Fuc)1(NeuAc)1_28817:0:1000.00;C21:Carbamidomethylation:1000.00
LAGKPTHVN(+2059.73)VSVVMAEVDGTC(+57.02)	(HexNAc)4(Hex)5(Fuc)1(NeuAc)1	29074	NLink		0	0	27.53	21.89	33.18	0	0.33	4242.8	2059.73	21	2	1061.71	4	31.9922	16800000	8293	glycopepnew_HCDEThcDiTCIDpeptide.raw	P01876|IGHA1_HUMAN	9	(HexNAc)4(Hex)5(Fuc)1(NeuAc)1_29074:0;Carbamidomethylation	N9:(HexNAc)4(Hex)5(Fuc)1(NeuAc)1_29074:0:1000.00;C21:Carbamidomethylation:1000.00
LAGKPTHVN(+2100.76)VSVVMAEVDGTC(+57.02)Y	(HexNAc)5(Hex)4(Fuc)1(NeuAc)1	28780	NLink		0	0	31.85	22.94	40.76	0	0.49	4446.89	2100.76	22	-2.5	1112.73	4	36.6777	8780000	9840	glycopepnew_HCDEThcDiTCIDpeptide.raw	P01876|IGHA1_HUMAN	9	(HexNAc)5(Hex)4(Fuc)1(NeuAc)1_28780:0;Carbamidomethylation	N9:(HexNAc)5(Hex)4(Fuc)1(NeuAc)1_28780:0:1001.00;C21:Carbamidomethylation:1000.00
LAGKPTHVN(+2262.81)VSVVMAEVDGTC(+57.02)	(HexNAc)5(Hex)5(Fuc)1(NeuAc)1	28852	NLink		0	0	62.55	58.63	66.46	0	100	4445.88	2262.81	21	2.2	1112.48	4	34.723	62000000	9134	glycopepnew_HCDEThcDiTCIDpeptide.raw	P01876|IGHA1_HUMAN	9	(HexNAc)5(Hex)5(Fuc)1(NeuAc)1_28852:0;Carbamidomethylation	N9:(HexNAc)5(Hex)5(Fuc)1(NeuAc)1_28852:0:1001.00;C21:Carbamidomethylation:1000.00
LAGKPTHVN(+2262.81)VSVVMAEVDGTC(+57.02)	(HexNAc)5(Hex)5(Fuc)1(NeuAc)1	28852	NLink		0	3	23.64	21.86	25.42	0	100	4445.88	2262.81	21	-3.4	1113.23	4	36.2423		9698	glycopepnew_HCDEThcDiTCIDpeptide.raw	P01876|IGHA1_HUMAN	9	(HexNAc)5(Hex)5(Fuc)1(NeuAc)1_28852:0;Carbamidomethylation	N9:(HexNAc)5(Hex)5(Fuc)1(NeuAc)1_28852:0:1000.00;C21:Carbamidomethylation:1000.00
LAGKPTHVN(+2262.81)VSVVMAEVDGTC(+57.02)	(HexNAc)5(Hex)5(Fuc)1(NeuAc)1	28852	NLink		0	0	20.3	33.74	6.86	0	100	4445.88	2262.81	21	3.8	1112.48	4	38.0654		10322	glycopepnew_HCDEThcDiTCIDpeptide.raw	P01876|IGHA1_HUMAN	9	(HexNAc)5(Hex)5(Fuc)1(NeuAc)1_28852:0;Carbamidomethylation	N9:(HexNAc)5(Hex)5(Fuc)1(NeuAc)1_28852:0:1001.00;C21:Carbamidomethylation:1000.00
LAGKPTHVN(+2262.81)VSVVMAEVDGTC(+57.02)	(HexNAc)5(Hex)5(Fuc)1(NeuAc)1	28852	NLink		0	0	13.98	21.48	6.47	0	100	4445.88	2262.81	21	0	1112.48	4	32.8174		8543	glycopepnew_HCDEThcDiTCIDpeptide.raw	P01876|IGHA1_HUMAN	9	(HexNAc)5(Hex)5(Fuc)1(NeuAc)1_28852:0;Carbamidomethylation	N9:(HexNAc)5(Hex)5(Fuc)1(NeuAc)1_28852:0:1000.00;C21:Carbamidomethylation:1000.00
LAGKPTHVN(+2350.83)VSVVM(+15.99)AEVDGTC(+57.02)	(HexNAc)4(Hex)5(Fuc)1(NeuAc)2	10674	NLink		0	-1	62.03	51.86	72.2	0	5.41	4549.89	2350.83	21	0.5	1138.23	4	30.9672		7923	glycopepnew_HCDEThcDiTCIDpeptide.raw	P01876|IGHA1_HUMAN	9	(HexNAc)4(Hex)5(Fuc)1(NeuAc)2_10674:0;Oxidation (M);Carbamidomethylation	N9:(HexNAc)4(Hex)5(Fuc)1(NeuAc)2_10674:0:1001.00;M14:Oxidation (M):1001.00;C21:Carbamidomethylation:1000.00
LAGKPTHVN(+2350.83)VSVVM(+15.99)AEVDGTC(+57.02)	(HexNAc)4(Hex)5(Fuc)1(NeuAc)2	10674	NLink		0	0	30.79	29.25	32.33	0	4.87	4549.89	2350.83	21	2.4	1138.48	4	30.9641	4600000	7926	glycopepnew_HCDEThcDiTCIDpeptide.raw	P01876|IGHA1_HUMAN	9	(HexNAc)4(Hex)5(Fuc)1(NeuAc)2_10674:0;Oxidation (M);Carbamidomethylation	N9:(HexNAc)4(Hex)5(Fuc)1(NeuAc)2_10674:0:1000.00;M14:Oxidation (M):1000.00;C21:Carbamidomethylation:1000.00
LAGKPTHVN(+2350.83)VSVVM(+15.99)AEVDGTC(+57.02)	(HexNAc)4(Hex)5(Fuc)1(NeuAc)2	10674	NLink		0	0	24.46	48.08	0.85	0	3.42	4549.89	2350.83	21	2.5	1138.48	4	32.8194	28200000	8696	glycopepnew_HCDEThcDiTCIDpeptide.raw	P01876|IGHA1_HUMAN	9	(HexNAc)4(Hex)5(Fuc)1(NeuAc)2_10674:0;Oxidation (M);Carbamidomethylation	N9:(HexNAc)4(Hex)5(Fuc)1(NeuAc)2_10674:0:1001.00;M14:Oxidation (M):1001.00;C21:Carbamidomethylation:1000.00
LAGKPTHVN(+2350.83)VSVVM(+15.99)AEVDGTC(+57.02)	(HexNAc)4(Hex)5(Fuc)1(NeuAc)2	10674	NLink		0	0	24.46	48.08	0.83	0	3.42	4549.89	2350.83	21	1.6	1138.48	4	32.4466	27900000	8696	glycopepnew_HCDEThcDiTCIDpeptide.raw	P01876|IGHA1_HUMAN	9	(HexNAc)4(Hex)5(Fuc)1(NeuAc)2_10674:0;Oxidation (M);Carbamidomethylation	N9:(HexNAc)4(Hex)5(Fuc)1(NeuAc)2_10674:0:1001.00;M14:Oxidation (M):1001.00;C21:Carbamidomethylation:1000.00
LAGKPTHVN(+2350.83)VSVVMAEVDGTC(+57.02)Y	(HexNAc)4(Hex)5(Fuc)1(NeuAc)2	10674	NLink		0	-1	22.66	21.64	23.67	0	14.04	4696.96	2350.83	22	0.3	1175	4	41.2737		11422	glycopepnew_HCDEThcDiTCIDpeptide.raw	P01876|IGHA1_HUMAN	9	(HexNAc)4(Hex)5(Fuc)1(NeuAc)2_10674:0;Carbamidomethylation	N9:(HexNAc)4(Hex)5(Fuc)1(NeuAc)2_10674:0:1000.00;C21:Carbamidomethylation:1000.00
LAGKPTHVN(+2350.83)VSVVMAEVDGTC(+57.02)	(HexNAc)4(Hex)5(Fuc)1(NeuAc)2	10674	NLink		0	0	72.51	70.27	74.74	0	8.85	4533.9	2350.83	21	1.5	1134.48	4	39.0527	276000000	10683	glycopepnew_HCDEThcDiTCIDpeptide.raw	P01876|IGHA1_HUMAN	9	(HexNAc)4(Hex)5(Fuc)1(NeuAc)2_10674:0;Carbamidomethylation	N9:(HexNAc)4(Hex)5(Fuc)1(NeuAc)2_10674:0:1001.00;C21:Carbamidomethylation:1000.00
LAGKPTHVN(+2350.83)VSVVMAEVDGTC(+57.02)	(HexNAc)4(Hex)5(Fuc)1(NeuAc)2	10674	NLink		0	0	71.27	68.22	74.32	0	4.01	4533.9	2350.83	21	1.5	1134.48	4	39.0527	276000000	11041	glycopepnew_HCDEThcDiTCIDpeptide.raw	P01876|IGHA1_HUMAN	9	(HexNAc)4(Hex)5(Fuc)1(NeuAc)2_10674:0;Carbamidomethylation	N9:(HexNAc)4(Hex)5(Fuc)1(NeuAc)2_10674:0:1001.00;C21:Carbamidomethylation:1000.00
LAGKPTHVN(+2350.83)VSVVMAEVDGTC(+57.02)	(HexNAc)4(Hex)5(Fuc)1(NeuAc)2	10674	NLink		0	0	69.79	72.43	67.14	0	4.13	4533.9	2350.83	21	1.1	1134.48	4	36.3164	178000000	9747	glycopepnew_HCDEThcDiTCIDpeptide.raw	P01876|IGHA1_HUMAN	9	(HexNAc)4(Hex)5(Fuc)1(NeuAc)2_10674:0;Carbamidomethylation	N9:(HexNAc)4(Hex)5(Fuc)1(NeuAc)2_10674:0:1001.00;C21:Carbamidomethylation:1000.00
LAGKPTHVN(+2350.83)VSVVMAEVDGTC(+57.02)	(HexNAc)4(Hex)5(Fuc)1(NeuAc)2	10674	NLink		0	0	57.84	53.57	62.1	0	8.41	4533.9	2350.83	21	1.5	1134.48	4	46.0638	7260000	13072	glycopepnew_HCDEThcDiTCIDpeptide.raw	P01876|IGHA1_HUMAN	9	(HexNAc)4(Hex)5(Fuc)1(NeuAc)2_10674:0;Carbamidomethylation	N9:(HexNAc)4(Hex)5(Fuc)1(NeuAc)2_10674:0:1001.00;C21:Carbamidomethylation:1000.00
LAGKPTHVN(+2350.83)VSVVMAEVDGTC(+57.02)	(HexNAc)4(Hex)5(Fuc)1(NeuAc)2	10674	NLink		0	-2	62.21	64.78	59.65	0	10.29	4533.9	2350.83	21	1.3	1133.98	4	42.6145		11883	glycopepnew_HCDEThcDiTCIDpeptide.raw	P01876|IGHA1_HUMAN	9	(HexNAc)4(Hex)5(Fuc)1(NeuAc)2_10674:0;Carbamidomethylation	N9:(HexNAc)4(Hex)5(Fuc)1(NeuAc)2_10674:0:1001.00;C21:Carbamidomethylation:1000.00
LAGKPTHVN(+2350.83)VSVVMAEVDGTC(+57.02)	(HexNAc)4(Hex)5(Fuc)1(NeuAc)2	10674	NLink		0	0	67.57	77.23	57.91	0	9.19	4533.9	2350.83	21	1.5	1134.48	4	39.0527	276000000	11476	glycopepnew_HCDEThcDiTCIDpeptide.raw	P01876|IGHA1_HUMAN	9	(HexNAc)4(Hex)5(Fuc)1(NeuAc)2_10674:0;Carbamidomethylation	N9:(HexNAc)4(Hex)5(Fuc)1(NeuAc)2_10674:0:1001.00;C21:Carbamidomethylation:1000.00
LAGKPTHVN(+2350.83)VSVVMAEVDGTC(+57.02)	(HexNAc)4(Hex)5(Fuc)1(NeuAc)2	10674	NLink		0	0	56.55	63	50.09	0	2.69	4533.9	2350.83	21	1.4	1134.48	4	43.0761		12045	glycopepnew_HCDEThcDiTCIDpeptide.raw	P01876|IGHA1_HUMAN	9	(HexNAc)4(Hex)5(Fuc)1(NeuAc)2_10674:0;Carbamidomethylation	N9:(HexNAc)4(Hex)5(Fuc)1(NeuAc)2_10674:0:1001.00;C21:Carbamidomethylation:1000.00
LAGKPTHVN(+2350.83)VSVVMAEVDGTC(+57.02)	(HexNAc)4(Hex)5(Fuc)1(NeuAc)2	10674	NLink		0	-1	42.11	38.5	45.72	0	0.81	4533.9	2350.83	21	0.3	1134.23	4	38.3011		10401	glycopepnew_HCDEThcDiTCIDpeptide.raw	P01876|IGHA1_HUMAN	9	(HexNAc)4(Hex)5(Fuc)1(NeuAc)2_10674:0;Carbamidomethylation	N9:(HexNAc)4(Hex)5(Fuc)1(NeuAc)2_10674:0:1001.00;C21:Carbamidomethylation:1000.00
LAGKPTHVN(+2350.83)VSVVMAEVDGTC(+57.02)	(HexNAc)4(Hex)5(Fuc)1(NeuAc)2	10674	NLink		0	0	52.78	63.85	41.7	0	5.25	4533.9	2350.83	21	1.8	1134.48	4	52.6956		15197	glycopepnew_HCDEThcDiTCIDpeptide.raw	P01876|IGHA1_HUMAN	9	(HexNAc)4(Hex)5(Fuc)1(NeuAc)2_10674:0;Carbamidomethylation	N9:(HexNAc)4(Hex)5(Fuc)1(NeuAc)2_10674:0:1001.00;C21:Carbamidomethylation:1000.00
LAGKPTHVN(+2350.83)VSVVMAEVDGTC(+57.02)	(HexNAc)4(Hex)5(Fuc)1(NeuAc)2	10674	NLink		0	0	33.78	33.96	33.6	0	10.19	4533.9	2350.83	21	1.5	1134.48	4	39.0527	276000000	11045	glycopepnew_HCDEThcDiTCIDpeptide.raw	P01876|IGHA1_HUMAN	9	(HexNAc)4(Hex)5(Fuc)1(NeuAc)2_10674:0;Carbamidomethylation	N9:(HexNAc)4(Hex)5(Fuc)1(NeuAc)2_10674:0:1000.00;C21:Carbamidomethylation:1000.00
LAGKPTHVN(+2350.83)VSVVMAEVDGTC(+57.02)	(HexNAc)4(Hex)5(Fuc)1(NeuAc)2	10674	NLink		0	0	45.88	58.21	33.54	0	7.83	4533.9	2350.83	21	1.5	1134.48	4	43.9143	17300000	12356	glycopepnew_HCDEThcDiTCIDpeptide.raw	P01876|IGHA1_HUMAN	9	(HexNAc)4(Hex)5(Fuc)1(NeuAc)2_10674:0;Carbamidomethylation	N9:(HexNAc)4(Hex)5(Fuc)1(NeuAc)2_10674:0:1001.00;C21:Carbamidomethylation:1000.00
LAGKPTHVN(+2350.83)VSVVMAEVDGTC(+57.02)	(HexNAc)4(Hex)5(Fuc)1(NeuAc)2	10674	NLink		0	0	31.11	30.32	31.89	0	9.5	4533.9	2350.83	21	1.5	1134.48	4	39.0527	276000000	10688	glycopepnew_HCDEThcDiTCIDpeptide.raw	P01876|IGHA1_HUMAN	9	(HexNAc)4(Hex)5(Fuc)1(NeuAc)2_10674:0;Carbamidomethylation	N9:(HexNAc)4(Hex)5(Fuc)1(NeuAc)2_10674:0:1000.00;C21:Carbamidomethylation:1000.00
LAGKPTHVN(+2350.83)VSVVMAEVDGTC(+57.02)	(HexNAc)4(Hex)5(Fuc)1(NeuAc)2	10674	NLink		0	0	30.19	34.62	25.76	0	24.1	4533.9	2350.83	21	1.1	1134.48	4	36.3164	178000000	10180	glycopepnew_HCDEThcDiTCIDpeptide.raw	P01876|IGHA1_HUMAN	9	(HexNAc)4(Hex)5(Fuc)1(NeuAc)2_10674:0;Carbamidomethylation	N9:(HexNAc)4(Hex)5(Fuc)1(NeuAc)2_10674:0:1000.00;C21:Carbamidomethylation:1000.00
LAGKPTHVN(+2350.83)VSVVMAEVDGTC(+57.02)	(HexNAc)4(Hex)5(Fuc)1(NeuAc)2	10674	NLink		0	0	23.05	23.2	22.9	0	16.77	4533.9	2350.83	21	1.5	1134.48	4	43.9143	17300000	12361	glycopepnew_HCDEThcDiTCIDpeptide.raw	P01876|IGHA1_HUMAN	9	(HexNAc)4(Hex)5(Fuc)1(NeuAc)2_10674:0;Carbamidomethylation	N9:(HexNAc)4(Hex)5(Fuc)1(NeuAc)2_10674:0:1000.00;C21:Carbamidomethylation:1000.00
LAGKPTHVN(+2350.83)VSVVMAEVDGTC(+57.02)	(HexNAc)4(Hex)5(Fuc)1(NeuAc)2	10674	NLink		0	0	24.52	27.72	21.32	0	10.95	4533.9	2350.83	21	-0.5	1134.48	4	45.0044		12687	glycopepnew_HCDEThcDiTCIDpeptide.raw	P01876|IGHA1_HUMAN	9	(HexNAc)4(Hex)5(Fuc)1(NeuAc)2_10674:0;Carbamidomethylation	N9:(HexNAc)4(Hex)5(Fuc)1(NeuAc)2_10674:0:1000.00;C21:Carbamidomethylation:1000.00
LAGKPTHVN(+2350.83)VSVVMAEVDGTC(+57.02)	(HexNAc)4(Hex)5(Fuc)1(NeuAc)2	10674	NLink		0	-1	22.92	25.66	20.18	0	10.82	4533.9	2350.83	21	4.1	1134.24	4	42.6563		11888	glycopepnew_HCDEThcDiTCIDpeptide.raw	P01876|IGHA1_HUMAN	9	(HexNAc)4(Hex)5(Fuc)1(NeuAc)2_10674:0;Carbamidomethylation	N9:(HexNAc)4(Hex)5(Fuc)1(NeuAc)2_10674:0:1000.00;C21:Carbamidomethylation:1000.00
LAGKPTHVN(+2350.83)VSVVMAEVDGTC(+57.02)	(HexNAc)4(Hex)5(Fuc)1(NeuAc)2	10674	NLink		0	0	22.16	24.47	19.85	0	11.86	4533.9	2350.83	21	-1.1	1134.48	4	43.0797		12048	glycopepnew_HCDEThcDiTCIDpeptide.raw	P01876|IGHA1_HUMAN	9	(HexNAc)4(Hex)5(Fuc)1(NeuAc)2_10674:0;Carbamidomethylation	N9:(HexNAc)4(Hex)5(Fuc)1(NeuAc)2_10674:0:1000.00;C21:Carbamidomethylation:1000.00
LAGKPTHVN(+2350.83)VSVVMAEVDGTC(+57.02)	(HexNAc)4(Hex)5(Fuc)1(NeuAc)2	10674	NLink		0	0	25.09	30.66	19.52	0	13.33	4533.9	2350.83	21	1.5	1134.48	4	39.0527	276000000	11642	glycopepnew_HCDEThcDiTCIDpeptide.raw	P01876|IGHA1_HUMAN	9	(HexNAc)4(Hex)5(Fuc)1(NeuAc)2_10674:0;Carbamidomethylation	N9:(HexNAc)4(Hex)5(Fuc)1(NeuAc)2_10674:0:1000.00;C21:Carbamidomethylation:1000.00
LAGKPTHVN(+2350.83)VSVVMAEVDGTC(+57.02)	(HexNAc)4(Hex)5(Fuc)1(NeuAc)2	10674	NLink		0	-1	21.91	25.49	18.33	0	17.46	4533.9	2350.83	21	1.1	1134.23	4	46.1538		13077	glycopepnew_HCDEThcDiTCIDpeptide.raw	P01876|IGHA1_HUMAN	9	(HexNAc)4(Hex)5(Fuc)1(NeuAc)2_10674:0;Carbamidomethylation	N9:(HexNAc)4(Hex)5(Fuc)1(NeuAc)2_10674:0:1000.00;C21:Carbamidomethylation:1000.00
LAGKPTHVN(+2350.83)VSVVMAEVDGTC(+57.02)	(HexNAc)4(Hex)5(Fuc)1(NeuAc)2	10674	NLink		0	0	20.77	34.19	7.35	0	100	4533.9	2350.83	21	0.2	1134.48	4	51.4671		14803	glycopepnew_HCDEThcDiTCIDpeptide.raw	P01876|IGHA1_HUMAN	9	(HexNAc)4(Hex)5(Fuc)1(NeuAc)2_10674:0;Carbamidomethylation	N9:(HexNAc)4(Hex)5(Fuc)1(NeuAc)2_10674:0:1001.00;C21:Carbamidomethylation:1000.00
LAGKPTHVN(+2350.83)VSVVMAEVDGTC(+57.02)	(HexNAc)4(Hex)5(Fuc)1(NeuAc)2	29082	NLink		0	0	35.61	39.26	31.96	0	2.88	4533.9	2350.83	21	1.1	1134.48	4	36.3164	178000000	9750	glycopepnew_HCDEThcDiTCIDpeptide.raw	P01876|IGHA1_HUMAN	9	(HexNAc)4(Hex)5(Fuc)1(NeuAc)2_29082:0;Carbamidomethylation	N9:(HexNAc)4(Hex)5(Fuc)1(NeuAc)2_29082:0:1000.00;C21:Carbamidomethylation:1000.00
LAGKPTHVN(+2350.83)VSVVMAEVDGTC(+57.02)	(HexNAc)4(Hex)5(Fuc)1(NeuAc)2	29082	NLink		0	0	27.37	28.01	26.73	0	1.83	4533.9	2350.83	21	1.5	1134.48	4	39.0527	276000000	11481	glycopepnew_HCDEThcDiTCIDpeptide.raw	P01876|IGHA1_HUMAN	9	(HexNAc)4(Hex)5(Fuc)1(NeuAc)2_29082:0;Carbamidomethylation	N9:(HexNAc)4(Hex)5(Fuc)1(NeuAc)2_29082:0:1000.00;C21:Carbamidomethylation:1000.00
LAGKPTHVN(+2350.83)VSVVMAEVDGTC(+57.02)	(HexNAc)4(Hex)5(Fuc)1(NeuAc)2	29082	NLink		0	0	19.67	17.32	22.03	0	16.87	4533.9	2350.83	21	1.2	1134.48	4	33.9392	2580000	8972	glycopepnew_HCDEThcDiTCIDpeptide.raw	P01876|IGHA1_HUMAN	9	(HexNAc)4(Hex)5(Fuc)1(NeuAc)2_29082:0;Carbamidomethylation	N9:(HexNAc)4(Hex)5(Fuc)1(NeuAc)2_29082:0:1000.00;C21:Carbamidomethylation:1000.00
LAGKPTHVN(+2350.83)VSVV	(HexNAc)4(Hex)5(Fuc)1(NeuAc)2	10674	NLink		0	0	10.65	21.3	0	0	4.21	3670.58	2350.83	13	3.4	1224.54	3	25.9589	314000	6316	glycopepnew_HCDEThcDiTCIDpeptide.raw	P01876|IGHA1_HUMAN	9	(HexNAc)4(Hex)5(Fuc)1(NeuAc)2_10674:0	N9:(HexNAc)4(Hex)5(Fuc)1(NeuAc)2_10674:0:1001.00
LAGKPTHVN(+2351.85)VSVVMAEVDGTC(+57.02)	(HexNAc)4(Hex)5(Fuc)3(NeuAc)1	10896	NLink		0	0	52.15	62.02	42.28	0	100	4534.92	2351.85	21	-5.1	1134.73	4	53.5064	3820000	15197	glycopepnew_HCDEThcDiTCIDpeptide.raw	P01876|IGHA1_HUMAN	9	(HexNAc)4(Hex)5(Fuc)3(NeuAc)1_10896:0;Carbamidomethylation	N9:(HexNAc)4(Hex)5(Fuc)3(NeuAc)1_10896:0:1001.00;C21:Carbamidomethylation:1000.00
LAGKPTHVN(+2351.85)VSVVMAEVDGTC(+57.02)	(HexNAc)4(Hex)5(Fuc)3(NeuAc)1	10896	NLink		0	0	56.38	70.65	42.11	0	100	4534.92	2351.85	21	-3.4	1134.73	4	44.9871		12683	glycopepnew_HCDEThcDiTCIDpeptide.raw	P01876|IGHA1_HUMAN	9	(HexNAc)4(Hex)5(Fuc)3(NeuAc)1_10896:0;Carbamidomethylation	N9:(HexNAc)4(Hex)5(Fuc)3(NeuAc)1_10896:0:1001.00;C21:Carbamidomethylation:1000.00
LAGKPTHVN(+2424.86)VSVVMAEVDGTC(+57.02)	(HexNAc)5(Hex)6(Fuc)1(NeuAc)1	10657	NLink		0	0	49.85	47.72	51.98	0	0.21	4607.94	2424.86	21	1.9	1152.99	4	34.4941	13300000	9180	glycopepnew_HCDEThcDiTCIDpeptide.raw	P01876|IGHA1_HUMAN	9	(HexNAc)5(Hex)6(Fuc)1(NeuAc)1_10657:0;Carbamidomethylation	N9:(HexNAc)5(Hex)6(Fuc)1(NeuAc)1_10657:0:1001.00;C21:Carbamidomethylation:1000.00
LAGKPTHVN(+2553.91)VSVVMAEVDGTC(+57.02)Y	(HexNAc)5(Hex)5(Fuc)1(NeuAc)2	13577	NLink		0	0	77.38	75.01	79.76	0	100	4900.04	2553.91	22	0	1226.02	4	40.969	47700000	11356	glycopepnew_HCDEThcDiTCIDpeptide.raw	P01876|IGHA1_HUMAN	9	(HexNAc)5(Hex)5(Fuc)1(NeuAc)2_13577:0;Carbamidomethylation	N9:(HexNAc)5(Hex)5(Fuc)1(NeuAc)2_13577:0:1001.00;C21:Carbamidomethylation:1000.00
LAGKPTHVN(+2553.91)VSVVMAEVDGTC(+57.02)	(HexNAc)5(Hex)5(Fuc)1(NeuAc)2	13577	NLink		0	0	73.18	71.93	74.44	0	100	4736.98	2553.91	21	1.9	1185.25	4	36.3164	160000000	9773	glycopepnew_HCDEThcDiTCIDpeptide.raw	P01876|IGHA1_HUMAN	9	(HexNAc)5(Hex)5(Fuc)1(NeuAc)2_13577:0;Carbamidomethylation	N9:(HexNAc)5(Hex)5(Fuc)1(NeuAc)2_13577:0:1001.00;C21:Carbamidomethylation:1000.00
LAGKPTHVN(+2553.91)VSVVMAEVDGTC(+57.02)	(HexNAc)5(Hex)5(Fuc)1(NeuAc)2	13577	NLink		0	0	63.29	63.28	63.3	0	100	4736.98	2553.91	21	1.7	1185.25	4	38.1728		10354	glycopepnew_HCDEThcDiTCIDpeptide.raw	P01876|IGHA1_HUMAN	9	(HexNAc)5(Hex)5(Fuc)1(NeuAc)2_13577:0;Carbamidomethylation	N9:(HexNAc)5(Hex)5(Fuc)1(NeuAc)2_13577:0:1001.00;C21:Carbamidomethylation:1000.00
LAGKPTHVN(+2553.91)VSVVMAEVDGTC(+57.02)	(HexNAc)5(Hex)5(Fuc)1(NeuAc)2	13577	NLink		0	0	56.96	55.09	58.84	0	100	4736.98	2553.91	21	1	1185.25	4	38.3727		10426	glycopepnew_HCDEThcDiTCIDpeptide.raw	P01876|IGHA1_HUMAN	9	(HexNAc)5(Hex)5(Fuc)1(NeuAc)2_13577:0;Carbamidomethylation	N9:(HexNAc)5(Hex)5(Fuc)1(NeuAc)2_13577:0:1001.00;C21:Carbamidomethylation:1000.00
LAGKPTHVN(+2553.91)VSVVMAEVDGTC(+57.02)	(HexNAc)5(Hex)5(Fuc)1(NeuAc)2	13577	NLink		0	0	69.01	79.58	58.44	0	100	4736.98	2553.91	21	1.6	1185.25	4	39.0527	267000000	10806	glycopepnew_HCDEThcDiTCIDpeptide.raw	P01876|IGHA1_HUMAN	9	(HexNAc)5(Hex)5(Fuc)1(NeuAc)2_13577:0;Carbamidomethylation	N9:(HexNAc)5(Hex)5(Fuc)1(NeuAc)2_13577:0:1001.00;C21:Carbamidomethylation:1000.00
LAGKPTHVN(+2553.91)VSVVMAEVDGTC(+57.02)	(HexNAc)5(Hex)5(Fuc)1(NeuAc)2	13577	NLink		0	0	64.53	81.39	47.67	0	100	4736.98	2553.91	21	0.7	1185.25	4	44.0708	11500000	12156	glycopepnew_HCDEThcDiTCIDpeptide.raw	P01876|IGHA1_HUMAN	9	(HexNAc)5(Hex)5(Fuc)1(NeuAc)2_13577:0;Carbamidomethylation	N9:(HexNAc)5(Hex)5(Fuc)1(NeuAc)2_13577:0:1001.00;C21:Carbamidomethylation:1000.00
LAGKPTHVN(+2553.91)VSVVMAEVDGTC(+57.02)	(HexNAc)5(Hex)5(Fuc)1(NeuAc)2	13577	NLink		0	0	46.21	59.03	33.39	0	100	4736.98	2553.91	21	2	1185.25	4	47.7565		13596	glycopepnew_HCDEThcDiTCIDpeptide.raw	P01876|IGHA1_HUMAN	9	(HexNAc)5(Hex)5(Fuc)1(NeuAc)2_13577:0;Carbamidomethylation	N9:(HexNAc)5(Hex)5(Fuc)1(NeuAc)2_13577:0:1001.00;C21:Carbamidomethylation:1000.00
LAGKPTHVN(+2553.91)VSVVMAEVDGTC(+57.02)	(HexNAc)5(Hex)5(Fuc)1(NeuAc)2	13577	NLink		0	0	24.94	17.38	32.5	0	100	4736.98	2553.91	21	3.2	1185.26	4	34.0765	1970000	8974	glycopepnew_HCDEThcDiTCIDpeptide.raw	P01876|IGHA1_HUMAN	9	(HexNAc)5(Hex)5(Fuc)1(NeuAc)2_13577:0;Carbamidomethylation	N9:(HexNAc)5(Hex)5(Fuc)1(NeuAc)2_13577:0:1000.00;C21:Carbamidomethylation:1000.00
LAGKPTHVN(+2553.91)VSVVMAEVDGTC(+57.02)	(HexNAc)5(Hex)5(Fuc)1(NeuAc)2	13577	NLink		0	0	33.34	34.82	31.87	0	100	4736.98	2553.91	21	1.9	1185.25	4	36.3164	160000000	9779	glycopepnew_HCDEThcDiTCIDpeptide.raw	P01876|IGHA1_HUMAN	9	(HexNAc)5(Hex)5(Fuc)1(NeuAc)2_13577:0;Carbamidomethylation	N9:(HexNAc)5(Hex)5(Fuc)1(NeuAc)2_13577:0:1000.00;C21:Carbamidomethylation:1000.00
LAGKPTHVN(+2553.91)VSVVMAEVDGTC(+57.02)	(HexNAc)5(Hex)5(Fuc)1(NeuAc)2	13577	NLink		0	0	24.05	17.33	30.77	0	100	4736.98	2553.91	21	3.2	1185.26	4	34.0765	1970000	8951	glycopepnew_HCDEThcDiTCIDpeptide.raw	P01876|IGHA1_HUMAN	9	(HexNAc)5(Hex)5(Fuc)1(NeuAc)2_13577:0;Carbamidomethylation	N9:(HexNAc)5(Hex)5(Fuc)1(NeuAc)2_13577:0:1000.00;C21:Carbamidomethylation:1000.00
LAGKPTHVN(+2553.91)VSVVMAEVDGTC(+57.02)	(HexNAc)5(Hex)5(Fuc)1(NeuAc)2	13577	NLink		0	0	45.34	64.68	25.99	0	100	4736.98	2553.91	21	1.9	1185.25	4	46.1181	6070000	12897	glycopepnew_HCDEThcDiTCIDpeptide.raw	P01876|IGHA1_HUMAN	9	(HexNAc)5(Hex)5(Fuc)1(NeuAc)2_13577:0;Carbamidomethylation	N9:(HexNAc)5(Hex)5(Fuc)1(NeuAc)2_13577:0:1001.00;C21:Carbamidomethylation:1000.00
LAGKPTHVN(+2553.91)VSVVMAEVDGTC(+57.02)	(HexNAc)5(Hex)5(Fuc)1(NeuAc)2	13577	NLink		0	0	53.06	83.65	22.47	0	100	4736.98	2553.91	21	1.6	1185.25	4	39.0527	267000000	10935	glycopepnew_HCDEThcDiTCIDpeptide.raw	P01876|IGHA1_HUMAN	9	(HexNAc)5(Hex)5(Fuc)1(NeuAc)2_13577:0;Carbamidomethylation	N9:(HexNAc)5(Hex)5(Fuc)1(NeuAc)2_13577:0:1001.00;C21:Carbamidomethylation:1000.00
LAGKPTHVN(+2553.91)VSVVMAEVDGTC(+57.02)	(HexNAc)5(Hex)5(Fuc)1(NeuAc)2	13577	NLink		0	0	38.95	58.49	19.41	0	100	4736.98	2553.91	21	6.7	1185.26	4	48.5871	11300000	14175	glycopepnew_HCDEThcDiTCIDpeptide.raw	P01876|IGHA1_HUMAN	9	(HexNAc)5(Hex)5(Fuc)1(NeuAc)2_13577:0;Carbamidomethylation	N9:(HexNAc)5(Hex)5(Fuc)1(NeuAc)2_13577:0:1001.00;C21:Carbamidomethylation:1000.00
LAGKPTHVN(+2553.91)VSVVMAEVDGTC(+57.02)	(HexNAc)5(Hex)5(Fuc)1(NeuAc)2	13577	NLink		0	1	26.58	37.65	15.51	0	100	4736.98	2553.91	21	-0.4	1185.5	4	47.1611		13400	glycopepnew_HCDEThcDiTCIDpeptide.raw	P01876|IGHA1_HUMAN	9	(HexNAc)5(Hex)5(Fuc)1(NeuAc)2_13577:0;Carbamidomethylation	N9:(HexNAc)5(Hex)5(Fuc)1(NeuAc)2_13577:0:1001.00;C21:Carbamidomethylation:1000.00
LAGKPTHVN(+2553.91)VSVVMAEVDGTC(+57.02)	(HexNAc)5(Hex)5(Fuc)1(NeuAc)2	13577	NLink		0	-1	19.49	24.56	14.43	0	100	4736.98	2553.91	21	1	1185	4	40.435		11131	glycopepnew_HCDEThcDiTCIDpeptide.raw	P01876|IGHA1_HUMAN	9	(HexNAc)5(Hex)5(Fuc)1(NeuAc)2_13577:0;Carbamidomethylation	N9:(HexNAc)5(Hex)5(Fuc)1(NeuAc)2_13577:0:1000.00;C21:Carbamidomethylation:1000.00
LAGKPTHVN(+2553.91)VSVVMAEVDGTC(+57.02)	(HexNAc)5(Hex)5(Fuc)1(NeuAc)2	13577	NLink		0	0	23.97	41.73	6.21	0	100	4736.98	2553.91	21	-0.5	1185.25	4	54.5213		15793	glycopepnew_HCDEThcDiTCIDpeptide.raw	P01876|IGHA1_HUMAN	9	(HexNAc)5(Hex)5(Fuc)1(NeuAc)2_13577:0;Carbamidomethylation	N9:(HexNAc)5(Hex)5(Fuc)1(NeuAc)2_13577:0:1001.00;C21:Carbamidomethylation:1000.00
LAGKPTHVN(+2715.96)VSVVM(+15.99)AEVDGTC(+57.02)	(HexNAc)5(Hex)6(Fuc)1(NeuAc)2	13862	NLink		0	0	43.16	61.02	25.31	0	1.44	4915.03	2715.96	21	-1.6	1229.76	4	32.4196		8413	glycopepnew_HCDEThcDiTCIDpeptide.raw	P01876|IGHA1_HUMAN	9	(HexNAc)5(Hex)6(Fuc)1(NeuAc)2_13862:0;Oxidation (M);Carbamidomethylation	N9:(HexNAc)5(Hex)6(Fuc)1(NeuAc)2_13862:0:1001.00;M14:Oxidation (M):1001.00;C21:Carbamidomethylation:1000.00
LAGKPTHVN(+3048.08)VSVVMAEVDGTC(+57.02)Y	(HexNAc)6(Hex)5(Fuc)1(NeuAc)3	14080	NLink		0	1	39.07	37.06	41.08	0	100	5394.22	3048.08	22	6.3	1080.06	5	32.8205		8546	glycopepnew_HCDEThcDiTCIDpeptide.raw	P01876|IGHA1_HUMAN	9	(HexNAc)6(Hex)5(Fuc)1(NeuAc)3_14080:0;Carbamidomethylation	N9:(HexNAc)6(Hex)5(Fuc)1(NeuAc)3_14080:0:1001.00;C21:Carbamidomethylation:1000.00
LFGSN(+2204.77)VTDC(+57.02)SGNFC(+57.02)LFR	(HexNAc)4(Hex)5(NeuAc)2	13322	NLink		0	0	68.21	57.61	78.82	0	3.14	4197.65	2204.77	17	1.5	1050.42	4	51.6041	5280000	14856	glycopepnew_HCDEThcDiTCIDpeptide.raw	P02787|TRFE_HUMAN	5	(HexNAc)4(Hex)5(NeuAc)2_13322:0;Carbamidomethylation;Carbamidomethylation	N5:(HexNAc)4(Hex)5(NeuAc)2_13322:0:1001.00;C9:Carbamidomethylation:1000.00;C14:Carbamidomethylation:1000.00
LFGSN(+2204.77)VTDC(+57.02)SGNFC(+57.02)LFR	(HexNAc)4(Hex)5(NeuAc)2	13322	NLink		0	0	26.4	29.72	23.07	0	24.1	4197.65	2204.77	17	1.5	1050.42	4	51.6041	5280000	14860	glycopepnew_HCDEThcDiTCIDpeptide.raw	P02787|TRFE_HUMAN	5	(HexNAc)4(Hex)5(NeuAc)2_13322:0;Carbamidomethylation;Carbamidomethylation	N5:(HexNAc)4(Hex)5(NeuAc)2_13322:0:20.10;C9:Carbamidomethylation:1000.00;C14:Carbamidomethylation:1000.00
LGAC(+57.02)N(+2204.77)DTLQ(+0.98)QLMEVFK	(HexNAc)4(Hex)5(NeuAc)2	13322	NLink		0	-1	15.35	17.41	13.3	0	24.34	4071.66	2204.77	16	6.7	1018.68	4	59.9776	15300000	17559	glycopepnew_HCDEThcDiTCIDpeptide.raw	P01008|ANT3_HUMAN	5	Carbamidomethylation;(HexNAc)4(Hex)5(NeuAc)2_13322:0;Deamidation (NQ)	C4:Carbamidomethylation:1000.00;N5:(HexNAc)4(Hex)5(NeuAc)2_13322:0:1000.00;Q9:Deamidation (NQ):1000.00
LGAC(+57.02)N(+2204.77)DTLQQLMEVFK	(HexNAc)4(Hex)5(NeuAc)2	13322	NLink		0	0	66.36	39.6	93.12	0	3.49	4070.67	2204.77	16	1.5	1357.9	3	59.9889	134000000	17535	glycopepnew_HCDEThcDiTCIDpeptide.raw	P01008|ANT3_HUMAN	5	Carbamidomethylation;(HexNAc)4(Hex)5(NeuAc)2_13322:0	C4:Carbamidomethylation:1000.00;N5:(HexNAc)4(Hex)5(NeuAc)2_13322:0:1001.00
LGAC(+57.02)N(+2204.77)DTLQQLMEVFK	(HexNAc)4(Hex)5(NeuAc)2	13322	NLink		0	1	62.58	32.17	92.98	0	3.49	4070.67	2204.77	16	0.2	1358.23	3	60.5605	40100000	17535	glycopepnew_HCDEThcDiTCIDpeptide.raw	P01008|ANT3_HUMAN	5	Carbamidomethylation;(HexNAc)4(Hex)5(NeuAc)2_13322:0	C4:Carbamidomethylation:1000.00;N5:(HexNAc)4(Hex)5(NeuAc)2_13322:0:1001.00
LGAC(+57.02)N(+2204.77)DTLQQLMEVFK	(HexNAc)4(Hex)5(NeuAc)2	13322	NLink		0	1	24.24	22.29	26.19	0	10.2	4070.67	2204.77	16	0.2	1358.23	3	60.5605	40100000	17539	glycopepnew_HCDEThcDiTCIDpeptide.raw	P01008|ANT3_HUMAN	5	Carbamidomethylation;(HexNAc)4(Hex)5(NeuAc)2_13322:0	C4:Carbamidomethylation:1000.00;N5:(HexNAc)4(Hex)5(NeuAc)2_13322:0:1000.00
LGAC(+57.02)N(+2204.77)DTLQQLMEVFK	(HexNAc)4(Hex)5(NeuAc)2	13322	NLink		0	0	26.62	27.25	25.99	0	10.2	4070.67	2204.77	16	1.5	1357.9	3	59.9889	134000000	17539	glycopepnew_HCDEThcDiTCIDpeptide.raw	P01008|ANT3_HUMAN	5	Carbamidomethylation;(HexNAc)4(Hex)5(NeuAc)2_13322:0	C4:Carbamidomethylation:1000.00;N5:(HexNAc)4(Hex)5(NeuAc)2_13322:0:1000.00
LHINHNN(+1768.64)LTESVGPLPK	(HexNAc)4(Hex)5(Fuc)1	13421	NLink		0	0	39.89	34.46	45.33	0	3.81	3650.64	1768.64	17	1	913.669	4	21.4078		4811	glycopepnew_HCDEThcDiTCIDpeptide.raw	P51884|LUM_HUMAN	7	(HexNAc)4(Hex)5(Fuc)1_13421:0	N7:(HexNAc)4(Hex)5(Fuc)1_13421:0:1001.00
LHINHNN(+1768.64)LTESVGPLPK	(HexNAc)4(Hex)5(Fuc)1	14183	NLink		0	0	24.93	17.19	32.68	0	1.55	3650.64	1768.64	17	-0.8	913.667	4	21.4136		4814	glycopepnew_HCDEThcDiTCIDpeptide.raw	P51884|LUM_HUMAN	7	(HexNAc)4(Hex)5(Fuc)1_14183:0	N7:(HexNAc)4(Hex)5(Fuc)1_14183:0:12.33
LHINHNN(+2059.73)LTESVGPLPK	(HexNAc)4(Hex)5(Fuc)1(NeuAc)1	28817	NLink		0	0	26.28	46.76	5.81	0	19.13	3941.74	2059.73	17	1.5	986.443	4	24.12	5130000	5676	glycopepnew_HCDEThcDiTCIDpeptide.raw	P51884|LUM_HUMAN	7	(HexNAc)4(Hex)5(Fuc)1(NeuAc)1_28817:0	N7:(HexNAc)4(Hex)5(Fuc)1(NeuAc)1_28817:0:1001.00
LHINHNN(+2790.00)LTESVGPLPK	(HexNAc)6(Hex)7(Fuc)1(NeuAc)1	30412	NLink		0	0	41.77	78.47	5.07	0	100	4672	2790	17	1	1169.01	4	23.7123		5571	glycopepnew_HCDEThcDiTCIDpeptide.raw	P51884|LUM_HUMAN	7	(HexNAc)6(Hex)7(Fuc)1(NeuAc)1_30412:0	N7:(HexNAc)6(Hex)7(Fuc)1(NeuAc)1_30412:0:1001.00
LILSPLSVALALSHLALGAQ(+0.98)N(+2204.77)HTLQR	(HexNAc)4(Hex)5(NeuAc)2	13322	NLink		0	0	10.38	20.76	0	0	25.81	4941.34	2204.77	26	4.3	1236.35	4	60.4216	635000	17679	glycopepnew_HCDEThcDiTCIDpeptide.raw	P08697|A2AP_HUMAN	21	Deamidation (NQ);(HexNAc)4(Hex)5(NeuAc)2_13322:0	Q20:Deamidation (NQ):1000.00;N21:(HexNAc)4(Hex)5(NeuAc)2_13322:0:1000.00
LILSPLSVALALSHLALGAQN(+2204.77)HTLQR	(HexNAc)4(Hex)5(NeuAc)2	13322	NLink		0	1	35.4	42.25	28.56	0	7.35	4940.35	2204.77	26	-0.4	1236.35	4	60.4216	635000	17674	glycopepnew_HCDEThcDiTCIDpeptide.raw	P08697|A2AP_HUMAN	21	(HexNAc)4(Hex)5(NeuAc)2_13322:0	N21:(HexNAc)4(Hex)5(NeuAc)2_13322:0:1001.00
LILSPLSVALALSHLALGAQN(+2204.77)HTLQR	(HexNAc)4(Hex)5(NeuAc)2	13322	NLink		0	0	38.85	52.2	25.51	0	7.35	4940.35	2204.77	26	0.4	1236.1	4	60.4318		17674	glycopepnew_HCDEThcDiTCIDpeptide.raw	P08697|A2AP_HUMAN	21	(HexNAc)4(Hex)5(NeuAc)2_13322:0	N21:(HexNAc)4(Hex)5(NeuAc)2_13322:0:1001.00
LILSPLSVALALSHLALGAQN(+2204.77)HTLQR	(HexNAc)4(Hex)5(NeuAc)2	13322	NLink		0	0	10.38	20.76	0	0	25.81	4940.35	2204.77	26	4.2	1236.1	4	60.4547		17679	glycopepnew_HCDEThcDiTCIDpeptide.raw	P08697|A2AP_HUMAN	21	(HexNAc)4(Hex)5(NeuAc)2_13322:0	N21:(HexNAc)4(Hex)5(NeuAc)2_13322:0:1000.00
LQAPLN(+2204.77)YTEFQKPIC(+57.02)LPSK	(HexNAc)4(Hex)5(NeuAc)2	13322	NLink		0	0	52.07	53.9	50.24	0	5.55	4450.95	2204.77	19	-0.2	1113.74	4	42.2482	944000	11764	glycopepnew_HCDEThcDiTCIDpeptide.raw	P03952|KLKB1_HUMAN	6	(HexNAc)4(Hex)5(NeuAc)2_13322:0;Carbamidomethylation	N6:(HexNAc)4(Hex)5(NeuAc)2_13322:0:1001.00;C15:Carbamidomethylation:1000.00
LQAPLN(+2204.77)YTEFQKPIC(+57.02)LPSK	(HexNAc)4(Hex)5(NeuAc)2	13322	NLink		0	0	27	27.82	26.17	0	8.72	4450.95	2204.77	19	-0.2	1113.74	4	42.2482	944000	11769	glycopepnew_HCDEThcDiTCIDpeptide.raw	P03952|KLKB1_HUMAN	6	(HexNAc)4(Hex)5(NeuAc)2_13322:0;Carbamidomethylation	N6:(HexNAc)4(Hex)5(NeuAc)2_13322:0:1000.00;C15:Carbamidomethylation:1000.00
LSLHRPALEDLLLGSEAN(+1216.42)LTC(+57.02)TLTGLR	(HexNAc)2(Hex)5	12477	NLink		0	0	35.62	39.48	31.76	0	0	4179.01	1216.42	27	1.1	1045.76	4	44.523	49000000	12535	glycopepnew_HCDEThcDiTCIDpeptide.raw	P01876|IGHA1_HUMAN;P01877|IGHA2_HUMAN	18	(HexNAc)2(Hex)5_12477:0;Carbamidomethylation	N18:(HexNAc)2(Hex)5_12477:0:1001.00;C21:Carbamidomethylation:1000.00
LSLHRPALEDLLLGSEAN(+1216.42)LTC(+57.02)TLTGLR	(HexNAc)2(Hex)5	12477	NLink		0	0	8.63	17.26	0	0	0	4179.01	1216.42	27	1.1	1045.76	4	44.523	49000000	12538	glycopepnew_HCDEThcDiTCIDpeptide.raw	P01876|IGHA1_HUMAN;P01877|IGHA2_HUMAN	18	(HexNAc)2(Hex)5_12477:0;Carbamidomethylation	N18:(HexNAc)2(Hex)5_12477:0:1000.00;C21:Carbamidomethylation:1000.00
LSLHRPALEDLLLGSEAN(+1257.45)LTC(+57.02)TLTGLR	(HexNAc)3(Hex)4	10085	NLink		0	0	20.35	24.88	15.83	0	0	4220.04	1257.45	27	-0.8	1056.02	4	44.7274		12596	glycopepnew_HCDEThcDiTCIDpeptide.raw	P01876|IGHA1_HUMAN;P01877|IGHA2_HUMAN	18	(HexNAc)3(Hex)4_10085:0;Carbamidomethylation	N18:(HexNAc)3(Hex)4_10085:0:1001.00;C21:Carbamidomethylation:1000.00
LSLHRPALEDLLLGSEAN(+1460.53)LTC(+57.02)TLTGLR	(HexNAc)4(Hex)4	1030	NLink		0	0	59.55	35.51	83.59	0	0	4423.12	1460.53	27	1.5	1106.79	4	44.523	7720000	12537	glycopepnew_HCDEThcDiTCIDpeptide.raw	P01876|IGHA1_HUMAN;P01877|IGHA2_HUMAN	18	(HexNAc)4(Hex)4_1030:0;Carbamidomethylation	N18:(HexNAc)4(Hex)4_1030:0:1001.00;C21:Carbamidomethylation:1000.00
LSLHRPALEDLLLGSEAN(+1460.53)LTC(+57.02)TLTGLR	(HexNAc)4(Hex)4	1030	NLink		0	0	8.61	17.21	0	0	0	4423.12	1460.53	27	1.5	1106.79	4	44.523	7720000	12542	glycopepnew_HCDEThcDiTCIDpeptide.raw	P01876|IGHA1_HUMAN;P01877|IGHA2_HUMAN	18	(HexNAc)4(Hex)4_1030:0;Carbamidomethylation	N18:(HexNAc)4(Hex)4_1030:0:1000.00;C21:Carbamidomethylation:1000.00
LSLHRPALEDLLLGSEAN(+1501.55)LTC(+57.02)TLTGLR	(HexNAc)5(Hex)3	1032	NLink		0	0	43.54	27.23	59.85	0	0	4464.15	1501.55	27	0.9	893.837	5	44.5856	2560000	12594	glycopepnew_HCDEThcDiTCIDpeptide.raw	P01876|IGHA1_HUMAN;P01877|IGHA2_HUMAN	18	(HexNAc)5(Hex)3_1032:0;Carbamidomethylation	N18:(HexNAc)5(Hex)3_1032:0:1001.00;C21:Carbamidomethylation:1000.00
LSLHRPALEDLLLGSEAN(+1501.55)LTC(+57.02)TLTGLR	(HexNAc)5(Hex)3	1032	NLink		0	0	34.11	38.05	30.16	0	0	4464.15	1501.55	27	3.3	1117.05	4	44.5856	236000000	12550	glycopepnew_HCDEThcDiTCIDpeptide.raw	P01876|IGHA1_HUMAN;P01877|IGHA2_HUMAN	18	(HexNAc)5(Hex)3_1032:0;Carbamidomethylation	N18:(HexNAc)5(Hex)3_1032:0:1000.00;C21:Carbamidomethylation:1000.00
LSLHRPALEDLLLGSEAN(+1501.55)LTC(+57.02)TLTGLR	(HexNAc)5(Hex)3	1032	NLink		0	0	8.61	17.22	0	0	0	4464.15	1501.55	27	0.9	893.837	5	44.5856	2560000	12597	glycopepnew_HCDEThcDiTCIDpeptide.raw	P01876|IGHA1_HUMAN;P01877|IGHA2_HUMAN	18	(HexNAc)5(Hex)3_1032:0;Carbamidomethylation	N18:(HexNAc)5(Hex)3_1032:0:1000.00;C21:Carbamidomethylation:1000.00
LSLHRPALEDLLLGSEAN(+1501.55)LTC(+57.02)TLTGLR	(HexNAc)5(Hex)3	1032	NLink		0	0	8.55	17.1	0	0	0	4464.15	1501.55	27	3.3	1117.05	4	44.5856	236000000	12554	glycopepnew_HCDEThcDiTCIDpeptide.raw	P01876|IGHA1_HUMAN;P01877|IGHA2_HUMAN	18	(HexNAc)5(Hex)3_1032:0;Carbamidomethylation	N18:(HexNAc)5(Hex)3_1032:0:1000.00;C21:Carbamidomethylation:1000.00
LSLHRPALEDLLLGSEAN(+1581.55)LTC(+57.02)TLTGLR	(HexNAc)3(Hex)6	38342	NLink		0	1	11.28	22.56	0	0	0	4544.14	1581.55	27	5.5	1137.3	4	44.4442	536000	12515	glycopepnew_HCDEThcDiTCIDpeptide.raw	P01876|IGHA1_HUMAN;P01877|IGHA2_HUMAN	18	(HexNAc)3(Hex)6_38342:0;Carbamidomethylation	N18:(HexNAc)3(Hex)6_38342:0:1001.00;C21:Carbamidomethylation:1000.00
LSLHRPALEDLLLGSEAN(+1581.55)LTC(+57.02)TLTGLR	(HexNAc)3(Hex)6	38342	NLink		0	0	13.79	27.59	0	0	0	4544.14	1581.55	27	0.7	1137.04	4	44.5027		12515	glycopepnew_HCDEThcDiTCIDpeptide.raw	P01876|IGHA1_HUMAN;P01877|IGHA2_HUMAN	18	(HexNAc)3(Hex)6_38342:0;Carbamidomethylation	N18:(HexNAc)3(Hex)6_38342:0:1001.00;C21:Carbamidomethylation:1000.00
LSLHRPALEDLLLGSEAN(+1622.58)LTC(+57.02)TLTGLR	(HexNAc)4(Hex)5	38354	NLink		0	1	46.14	17.39	74.9	0	0	4585.17	1622.58	27	-0.1	918.243	5	44.4452		12496	glycopepnew_HCDEThcDiTCIDpeptide.raw	P01876|IGHA1_HUMAN;P01877|IGHA2_HUMAN	18	(HexNAc)4(Hex)5_38354:0;Carbamidomethylation	N18:(HexNAc)4(Hex)5_38354:0:1001.00;C21:Carbamidomethylation:1000.00
LSLHRPALEDLLLGSEAN(+1622.58)LTC(+57.02)TLTGLR	(HexNAc)4(Hex)5	38354	NLink		0	2	25.27	17.19	33.34	0	0	4585.17	1622.58	27	-0.9	918.444	5	44.4586		12499	glycopepnew_HCDEThcDiTCIDpeptide.raw	P01876|IGHA1_HUMAN;P01877|IGHA2_HUMAN	18	(HexNAc)4(Hex)5_38354:0;Carbamidomethylation	N18:(HexNAc)4(Hex)5_38354:0:1000.00;C21:Carbamidomethylation:1000.00
LSLHRPALEDLLLGSEAN(+1647.61)LTC(+57.02)TLTGLR	(HexNAc)5(Hex)3(Fuc)1	1040	NLink		0	-1	38.78	19.41	58.15	0	0	4610.2	1647.61	27	2.9	1153.31	4	44.6146		12558	glycopepnew_HCDEThcDiTCIDpeptide.raw	P01876|IGHA1_HUMAN;P01877|IGHA2_HUMAN	18	(HexNAc)5(Hex)3(Fuc)1_1040:0;Carbamidomethylation	N18:(HexNAc)5(Hex)3(Fuc)1_1040:0:1001.00;C21:Carbamidomethylation:1000.00
LSLHRPALEDLLLGSEAN(+1663.61)LTC(+57.02)TLTGLR	(HexNAc)5(Hex)4	1080	NLink		0	-1	32.01	21	43.01	0	0	4626.2	1663.61	27	-1.3	1157.3	4	48.3471		13779	glycopepnew_HCDEThcDiTCIDpeptide.raw	P01876|IGHA1_HUMAN;P01877|IGHA2_HUMAN	18	(HexNAc)5(Hex)4_1080:0;Carbamidomethylation	N18:(HexNAc)5(Hex)4_1080:0:1001.00;C21:Carbamidomethylation:1000.00
LSLHRPALEDLLLGSEAN(+1663.61)LTC(+57.02)TLTGLR	(HexNAc)5(Hex)4	1080	NLink		0	0	10.33	20.66	0	0	0	4626.2	1663.61	27	0.7	1157.56	4	44.523	104000000	12516	glycopepnew_HCDEThcDiTCIDpeptide.raw	P01876|IGHA1_HUMAN;P01877|IGHA2_HUMAN	18	(HexNAc)5(Hex)4_1080:0;Carbamidomethylation	N18:(HexNAc)5(Hex)4_1080:0:1001.00;C21:Carbamidomethylation:1000.00
LSLHRPALEDLLLGSEAN(+1751.62)LTC(+57.02)TLTGLR	(HexNAc)4(Hex)4(NeuAc)1	13312	NLink		0	0	16.45	32.89	0	0	0	4714.21	1751.62	27	2.5	1179.56	4	48.3313		13772	glycopepnew_HCDEThcDiTCIDpeptide.raw	P01876|IGHA1_HUMAN;P01877|IGHA2_HUMAN	18	(HexNAc)4(Hex)4(NeuAc)1_13312:0;Carbamidomethylation	N18:(HexNAc)4(Hex)4(NeuAc)1_13312:0:1001.00;C21:Carbamidomethylation:1000.00
LSLHRPALEDLLLGSEAN(+1751.62)LTC(+57.02)TLTGLR	(HexNAc)4(Hex)4(NeuAc)1	13312	NLink		0	0	8.7	17.4	0	0	0	4714.21	1751.62	27	0.6	1179.56	4	48.3338		13774	glycopepnew_HCDEThcDiTCIDpeptide.raw	P01876|IGHA1_HUMAN;P01877|IGHA2_HUMAN	18	(HexNAc)4(Hex)4(NeuAc)1_13312:0;Carbamidomethylation	N18:(HexNAc)4(Hex)4(NeuAc)1_13312:0:1000.00;C21:Carbamidomethylation:1000.00
LSLHRPALEDLLLGSEAN(+1913.68)LTC(+57.02)TLTGLR	(HexNAc)4(Hex)5(NeuAc)1	12670	NLink		0	0	39.86	25.44	54.27	0	0	4876.27	1913.68	27	2	976.263	5	47.9723		13666	glycopepnew_HCDEThcDiTCIDpeptide.raw	P01876|IGHA1_HUMAN;P01877|IGHA2_HUMAN	18	(HexNAc)4(Hex)5(NeuAc)1_12670:0;Carbamidomethylation	N18:(HexNAc)4(Hex)5(NeuAc)1_12670:0:1000.00;C21:Carbamidomethylation:1000.00
LSLHRPALEDLLLGSEAN(+1913.68)LTC(+57.02)TLTGLR	(HexNAc)4(Hex)5(NeuAc)1	12670	NLink		0	0	27.1	20.12	34.09	0	0	4876.27	1913.68	27	8.3	1220.08	4	48.3696		13784	glycopepnew_HCDEThcDiTCIDpeptide.raw	P01876|IGHA1_HUMAN;P01877|IGHA2_HUMAN	18	(HexNAc)4(Hex)5(NeuAc)1_12670:0;Carbamidomethylation	N18:(HexNAc)4(Hex)5(NeuAc)1_12670:0:1000.00;C21:Carbamidomethylation:1000.00
LSLHRPALEDLLLGSEAN(+1913.68)LTC(+57.02)TLTGLR	(HexNAc)4(Hex)5(NeuAc)1	12670	NLink		0	-1	29.04	28.82	29.25	0	0	4876.27	1913.68	27	0.2	976.059	5	47.955		13663	glycopepnew_HCDEThcDiTCIDpeptide.raw	P01876|IGHA1_HUMAN;P01877|IGHA2_HUMAN	18	(HexNAc)4(Hex)5(NeuAc)1_12670:0;Carbamidomethylation	N18:(HexNAc)4(Hex)5(NeuAc)1_12670:0:1000.00;C21:Carbamidomethylation:1000.00
LSLHRPALEDLLLGSEAN(+1913.68)LTC(+57.02)TLTGLR	(HexNAc)4(Hex)5(NeuAc)1	12670	NLink		0	0	29.57	35.95	23.2	0	0	4876.27	1913.68	27	6.6	1220.08	4	48.1371	478000000	13780	glycopepnew_HCDEThcDiTCIDpeptide.raw	P01876|IGHA1_HUMAN;P01877|IGHA2_HUMAN	18	(HexNAc)4(Hex)5(NeuAc)1_12670:0;Carbamidomethylation	N18:(HexNAc)4(Hex)5(NeuAc)1_12670:0:1000.00;C21:Carbamidomethylation:1000.00
LSLHRPALEDLLLGSEAN(+203.08)LTC(+57.02)TLTGLR	(HexNAc)1	8	NLink		0	0	8.56	17.12	0	0	0	3165.67	203.079	27	0.4	792.425	4	45.7259	140000	12946	glycopepnew_HCDEThcDiTCIDpeptide.raw	P01876|IGHA1_HUMAN;P01877|IGHA2_HUMAN	18	(HexNAc)1_8:0;Carbamidomethylation	N18:(HexNAc)1_8:0:1000.00;C21:Carbamidomethylation:1000.00
LSLHRPALEDLLLGSEAN(+2116.75)LTC(+57.02)TLTGLR	(HexNAc)5(Hex)5(NeuAc)1	38341	NLink		0	0	39.01	22.1	55.91	0	0	5079.35	2116.75	27	0	1016.88	5	48.0521	32800000	13689	glycopepnew_HCDEThcDiTCIDpeptide.raw	P01876|IGHA1_HUMAN;P01877|IGHA2_HUMAN	18	(HexNAc)5(Hex)5(NeuAc)1_38341:0;Carbamidomethylation	N18:(HexNAc)5(Hex)5(NeuAc)1_38341:0:1000.00;C21:Carbamidomethylation:1000.00
LSLHRPALEDLLLGSEAN(+2116.75)LTC(+57.02)TLTGLR	(HexNAc)5(Hex)5(NeuAc)1	38341	NLink		0	0	36.82	43.59	30.05	0	0	5079.35	2116.75	27	1	1270.84	4	48.0298		13683	glycopepnew_HCDEThcDiTCIDpeptide.raw	P01876|IGHA1_HUMAN;P01877|IGHA2_HUMAN	18	(HexNAc)5(Hex)5(NeuAc)1_38341:0;Carbamidomethylation	N18:(HexNAc)5(Hex)5(NeuAc)1_38341:0:1000.00;C21:Carbamidomethylation:1000.00
LSLHRPALEDLLLGSEAN(+2116.75)LTC(+57.02)TLTGLR	(HexNAc)5(Hex)5(NeuAc)1	38341	NLink		0	0	34.43	39.06	29.81	0	0	5079.35	2116.75	27	0	1016.88	5	48.0521	32800000	13687	glycopepnew_HCDEThcDiTCIDpeptide.raw	P01876|IGHA1_HUMAN;P01877|IGHA2_HUMAN	18	(HexNAc)5(Hex)5(NeuAc)1_38341:0;Carbamidomethylation	N18:(HexNAc)5(Hex)5(NeuAc)1_38341:0:1000.00;C21:Carbamidomethylation:1000.00
LSLHRPALEDLLLGSEAN(+2116.75)LTC(+57.02)TLTGLR	(HexNAc)5(Hex)5(NeuAc)1	38341	NLink		0	0	41.28	55.53	27.03	0	0	5079.35	2116.75	27	-0.8	1270.84	4	48.5758		13855	glycopepnew_HCDEThcDiTCIDpeptide.raw	P01876|IGHA1_HUMAN;P01877|IGHA2_HUMAN	18	(HexNAc)5(Hex)5(NeuAc)1_38341:0;Carbamidomethylation	N18:(HexNAc)5(Hex)5(NeuAc)1_38341:0:1001.00;C21:Carbamidomethylation:1000.00
LSLHRPALEDLLLGSEAN(+2204.77)LTC(+57.02)TLTGLR	(HexNAc)4(Hex)5(NeuAc)2	13322	NLink		0	0	60.41	35.24	85.58	0	0	5167.36	2204.77	27	2.8	1034.48	5	52.3719	20700000	15124	glycopepnew_HCDEThcDiTCIDpeptide.raw	P01876|IGHA1_HUMAN;P01877|IGHA2_HUMAN	18	(HexNAc)4(Hex)5(NeuAc)2_13322:0;Carbamidomethylation	N18:(HexNAc)4(Hex)5(NeuAc)2_13322:0:1001.00;C21:Carbamidomethylation:1000.00
LSLHRPALEDLLLGSEAN(+2204.77)LTC(+57.02)TLTGLR	(HexNAc)4(Hex)5(NeuAc)2	13322	NLink		0	0	36.23	24.38	48.08	0	0	5167.36	2204.77	27	2.8	1034.48	5	52.3719	20700000	15127	glycopepnew_HCDEThcDiTCIDpeptide.raw	P01876|IGHA1_HUMAN;P01877|IGHA2_HUMAN	18	(HexNAc)4(Hex)5(NeuAc)2_13322:0;Carbamidomethylation	N18:(HexNAc)4(Hex)5(NeuAc)2_13322:0:1000.00;C21:Carbamidomethylation:1000.00
LSLHRPALEDLLLGSEAN(+2278.81)LTC(+57.02)TLTGLR	(HexNAc)5(Hex)6(NeuAc)1	10333	NLink		0	0	39.29	55.42	23.16	0	0	5241.4	2278.81	27	0.6	1049.29	5	48.0576		13688	glycopepnew_HCDEThcDiTCIDpeptide.raw	P01876|IGHA1_HUMAN;P01877|IGHA2_HUMAN	18	(HexNAc)5(Hex)6(NeuAc)1_10333:0;Carbamidomethylation	N18:(HexNAc)5(Hex)6(NeuAc)1_10333:0:1001.00;C21:Carbamidomethylation:1000.00
LSLHRPALEDLLLGSEAN(+2278.81)LTC(+57.02)TLTGLR	(HexNAc)5(Hex)6(NeuAc)1	10333	NLink		0	2	8.6	17.2	0	0	0	5241.4	2278.81	27	-0.8	1049.69	5	48.0713		13691	glycopepnew_HCDEThcDiTCIDpeptide.raw	P01876|IGHA1_HUMAN;P01877|IGHA2_HUMAN	18	(HexNAc)5(Hex)6(NeuAc)1_10333:0;Carbamidomethylation	N18:(HexNAc)5(Hex)6(NeuAc)1_10333:0:1000.00;C21:Carbamidomethylation:1000.00
LSLHRPALEDLLLGSEAN(+2407.85)LTC(+57.02)TLTGLR	(HexNAc)5(Hex)5(NeuAc)2	12921	NLink		0	0	22.45	44.91	0	0	0	5370.44	2407.85	27	0.4	1343.62	4	52.3006	40200000	15116	glycopepnew_HCDEThcDiTCIDpeptide.raw	P01876|IGHA1_HUMAN;P01877|IGHA2_HUMAN	18	(HexNAc)5(Hex)5(NeuAc)2_12921:0;Carbamidomethylation	N18:(HexNAc)5(Hex)5(NeuAc)2_12921:0:1001.00;C21:Carbamidomethylation:1000.00
LVPVPITN(+1913.68)ATLDR	(HexNAc)4(Hex)5(NeuAc)1	12670	NLink		0	0	34.62	42.3	26.93	0	5.28	3321.48	1913.68	13	1.4	1108.17	3	36.1895	11200000	9668	glycopepnew_HCDEThcDiTCIDpeptide.raw	P19652|A1AG2_HUMAN	8	(HexNAc)4(Hex)5(NeuAc)1_12670:0	N8:(HexNAc)4(Hex)5(NeuAc)1_12670:0:1001.00
LVPVPITN(+1913.68)ATLDR	(HexNAc)4(Hex)5(NeuAc)1	12670	NLink		0	0	26.54	30.27	22.82	0	28.38	3321.48	1913.68	13	1.4	1108.17	3	36.1895	11200000	9672	glycopepnew_HCDEThcDiTCIDpeptide.raw	P19652|A1AG2_HUMAN	8	(HexNAc)4(Hex)5(NeuAc)1_12670:0	N8:(HexNAc)4(Hex)5(NeuAc)1_12670:0:1000.00
LVPVPITN(+2204.77)ATLDR	(HexNAc)4(Hex)5(NeuAc)2	13322	NLink		0	0	30.05	30.31	29.78	0	20.07	3612.58	2204.77	13	1.4	904.153	4	42.4979	4270000	11851	glycopepnew_HCDEThcDiTCIDpeptide.raw	P19652|A1AG2_HUMAN	8	(HexNAc)4(Hex)5(NeuAc)2_13322:0	N8:(HexNAc)4(Hex)5(NeuAc)2_13322:0:1000.00
LVPVPITN(+2278.81)ATLDQITGK	(HexNAc)5(Hex)6(NeuAc)1	10333	NLink		0	0	22.64	29.21	16.06	0	0.41	4057.82	2278.81	17	2.2	1015.46	4	42.8508	1320000	11994	glycopepnew_HCDEThcDiTCIDpeptide.raw	P02763|A1AG1_HUMAN	8	(HexNAc)5(Hex)6(NeuAc)1_10333:0	N8:(HexNAc)5(Hex)6(NeuAc)1_10333:0:1001.00
LVPVPITN(+2278.81)ATLDQITGK	(HexNAc)5(Hex)6(NeuAc)1	29363	NLink		0	0	25.46	20.71	30.2	0	9.44	4057.82	2278.81	17	1.6	1015.46	4	42.9507		11997	glycopepnew_HCDEThcDiTCIDpeptide.raw	P02763|A1AG1_HUMAN	8	(HexNAc)5(Hex)6(NeuAc)1_29363:0	N8:(HexNAc)5(Hex)6(NeuAc)1_29363:0:1000.00
LVPVPITN(+2569.90)ATLDQITGK	(HexNAc)5(Hex)6(NeuAc)2	10334	NLink		0	3	17.56	17.33	17.8	0	2.41	4348.92	2569.9	17	-2	1088.99	4	49.5204		14169	glycopepnew_HCDEThcDiTCIDpeptide.raw	P02763|A1AG1_HUMAN	8	(HexNAc)5(Hex)6(NeuAc)2_10334:0	N8:(HexNAc)5(Hex)6(NeuAc)2_10334:0:1000.00
LVPVPITN(+2569.90)ATLDQITGK	(HexNAc)5(Hex)6(NeuAc)2	10334	NLink		0	-1	10.45	20.89	0	0	3.19	4348.92	2569.9	17	-6.6	1087.98	4	57.0873		16602	glycopepnew_HCDEThcDiTCIDpeptide.raw	P02763|A1AG1_HUMAN	8	(HexNAc)5(Hex)6(NeuAc)2_10334:0	N8:(HexNAc)5(Hex)6(NeuAc)2_10334:0:1000.00
LVPVPITN(+2569.90)ATLDR	(HexNAc)5(Hex)6(NeuAc)2	10334	NLink		0	0	27.2	35.85	18.56	0	0.27	3977.71	2569.9	13	0.1	995.435	4	41.8735	7590000	11605	glycopepnew_HCDEThcDiTCIDpeptide.raw	P19652|A1AG2_HUMAN	8	(HexNAc)5(Hex)6(NeuAc)2_10334:0	N8:(HexNAc)5(Hex)6(NeuAc)2_10334:0:1001.00
LVPVPITN(+2569.90)ATLDR	(HexNAc)5(Hex)6(NeuAc)2	14064	NLink		0	0	28.01	24.94	31.09	0	4.25	3977.71	2569.9	13	0.1	995.435	4	41.8735	7590000	11609	glycopepnew_HCDEThcDiTCIDpeptide.raw	P19652|A1AG2_HUMAN	8	(HexNAc)5(Hex)6(NeuAc)2_14064:0	N8:(HexNAc)5(Hex)6(NeuAc)2_14064:0:1000.00
LVPVPITN(+2569.90)ATLDR	(HexNAc)5(Hex)6(NeuAc)2	14064	NLink		0	0	29.42	30.96	27.88	0	3.44	3977.71	2569.9	13	0.1	995.435	4	41.8735	7590000	11636	glycopepnew_HCDEThcDiTCIDpeptide.raw	P19652|A1AG2_HUMAN	8	(HexNAc)5(Hex)6(NeuAc)2_14064:0	N8:(HexNAc)5(Hex)6(NeuAc)2_14064:0:1000.00
LVPVPITN(+2715.96)ATLDR	(HexNAc)5(Hex)6(Fuc)1(NeuAc)2	13862	NLink		0	0	8.64	17.27	0	0	6.5	4123.77	2715.96	13	0.8	1031.95	4	42.0317		11683	glycopepnew_HCDEThcDiTCIDpeptide.raw	P19652|A1AG2_HUMAN	8	(HexNAc)5(Hex)6(Fuc)1(NeuAc)2_13862:0	N8:(HexNAc)5(Hex)6(Fuc)1(NeuAc)2_13862:0:1000.00
LVPVPITN(+2716.98)ATLDR	(HexNAc)5(Hex)6(Fuc)3(NeuAc)1	32453	NLink		0	0	8.6	17.19	0	0	4.73	4124.79	2716.98	13	-1.2	1032.2	4	41.9367	822000	11683	glycopepnew_HCDEThcDiTCIDpeptide.raw	P19652|A1AG2_HUMAN	8	(HexNAc)5(Hex)6(Fuc)3(NeuAc)1_32453:0	N8:(HexNAc)5(Hex)6(Fuc)3(NeuAc)1_32453:0:1000.00
LVPVPITN(+2861.00)ATLDQITGK	(HexNAc)5(Hex)6(NeuAc)3	13602	NLink		0	0	31.08	30.85	31.31	0	3.18	4640.01	2861	17	2.5	1161.01	4	57.6962	114000000	16895	glycopepnew_HCDEThcDiTCIDpeptide.raw	P02763|A1AG1_HUMAN	8	(HexNAc)5(Hex)6(NeuAc)3_13602:0	N8:(HexNAc)5(Hex)6(NeuAc)3_13602:0:1000.00
LVPVPITN(+2861.00)ATLDQITGK	(HexNAc)5(Hex)6(NeuAc)3	13602	NLink		0	0	31.04	30.85	31.22	0	3.18	4640.01	2861	17	3.7	1161.01	4	56.9538	112000000	16895	glycopepnew_HCDEThcDiTCIDpeptide.raw	P02763|A1AG1_HUMAN	8	(HexNAc)5(Hex)6(NeuAc)3_13602:0	N8:(HexNAc)5(Hex)6(NeuAc)3_13602:0:1000.00
LVPVPITN(+2861.00)ATLDQITGK	(HexNAc)5(Hex)6(NeuAc)3	13602	NLink		0	0	23.87	42.4	5.33	0	0.36	4640.01	2861	17	2.5	1161.01	4	57.6962	114000000	16891	glycopepnew_HCDEThcDiTCIDpeptide.raw	P02763|A1AG1_HUMAN	8	(HexNAc)5(Hex)6(NeuAc)3_13602:0	N8:(HexNAc)5(Hex)6(NeuAc)3_13602:0:1001.00
LVPVPITN(+2861.00)ATLDQITGK	(HexNAc)5(Hex)6(NeuAc)3	13602	NLink		0	-1	19.22	34.41	4.04	0	0.36	4640.01	2861	17	1.4	1160.76	4	58.0173		16891	glycopepnew_HCDEThcDiTCIDpeptide.raw	P02763|A1AG1_HUMAN	8	(HexNAc)5(Hex)6(NeuAc)3_13602:0	N8:(HexNAc)5(Hex)6(NeuAc)3_13602:0:1001.00
LVPVPITN(+2861.00)ATLDR	(HexNAc)5(Hex)6(NeuAc)3	13602	NLink		0	0	30.01	28.76	31.27	0	3.32	4268.81	2861	13	2.5	1068.21	4	50.0882	39700000	14321	glycopepnew_HCDEThcDiTCIDpeptide.raw	P19652|A1AG2_HUMAN	8	(HexNAc)5(Hex)6(NeuAc)3_13602:0	N8:(HexNAc)5(Hex)6(NeuAc)3_13602:0:1000.00
LVPVPITN(+2861.00)ATLDR	(HexNAc)5(Hex)6(NeuAc)3	13602	NLink		0	0	26.44	26.35	26.54	0	2.9	4268.81	2861	13	1.1	1068.21	4	51.6561		14864	glycopepnew_HCDEThcDiTCIDpeptide.raw	P19652|A1AG2_HUMAN	8	(HexNAc)5(Hex)6(NeuAc)3_13602:0	N8:(HexNAc)5(Hex)6(NeuAc)3_13602:0:1000.00
LVPVPITN(+2861.00)ATLDR	(HexNAc)5(Hex)6(NeuAc)3	13602	NLink		0	0	28.69	40.44	16.94	0	0.73	4268.81	2861	13	2.5	1068.21	4	50.0882	39700000	14318	glycopepnew_HCDEThcDiTCIDpeptide.raw	P19652|A1AG2_HUMAN	8	(HexNAc)5(Hex)6(NeuAc)3_13602:0	N8:(HexNAc)5(Hex)6(NeuAc)3_13602:0:1001.00
LVPVPITN(+2861.00)ATLDR	(HexNAc)5(Hex)6(NeuAc)3	13602	NLink		0	0	14.88	29.28	0.48	0	0.33	4268.81	2861	13	1	1068.21	4	51.635		14858	glycopepnew_HCDEThcDiTCIDpeptide.raw	P19652|A1AG2_HUMAN	8	(HexNAc)5(Hex)6(NeuAc)3_13602:0	N8:(HexNAc)5(Hex)6(NeuAc)3_13602:0:1001.00
LVPVPITN(+3007.06)ATLDR	(HexNAc)5(Hex)6(Fuc)1(NeuAc)3	10248	NLink		0	0	40.14	49.24	31.05	0	100	4414.86	3007.06	13	2.3	1104.73	4	50.3954	12100000	14409	glycopepnew_HCDEThcDiTCIDpeptide.raw	P19652|A1AG2_HUMAN	8	(HexNAc)5(Hex)6(Fuc)1(NeuAc)3_10248:0	N8:(HexNAc)5(Hex)6(Fuc)1(NeuAc)3_10248:0:1000.00
LVPVPITN(+3009.07)ATLDQITGK	(HexNAc)7(Hex)8(NeuAc)1	32383	NLink		0	-2	15.27	20.62	9.91	0	1.17	4788.09	3009.07	17	-0.2	1197.52	4	58.2842	2390000	16952	glycopepnew_HCDEThcDiTCIDpeptide.raw	P02763|A1AG1_HUMAN	8	(HexNAc)7(Hex)8(NeuAc)1_32383:0	N8:(HexNAc)7(Hex)8(NeuAc)1_32383:0:1001.00
LVPVPITN(+3226.13)ATLDQITGK	(HexNAc)6(Hex)7(NeuAc)3	30440	NLink		0	0	23.43	22.71	24.16	0	100	5005.14	3226.13	17	-1.6	1252.29	4	56.7232	5590000	16500	glycopepnew_HCDEThcDiTCIDpeptide.raw	P02763|A1AG1_HUMAN	8	(HexNAc)6(Hex)7(NeuAc)3_30440:0	N8:(HexNAc)6(Hex)7(NeuAc)3_30440:0:1000.00
M(+15.99)DPNAAYVN(+2204.77)MSN(+0.98)HHR	(HexNAc)4(Hex)5(NeuAc)2	13322	NLink		0	0	51.87	54.4	49.34	0	5.52	3977.51	2204.77	15	1.8	995.386	4	20.9567	2220000	4694	glycopepnew_HCDEThcDiTCIDpeptide.raw	P08185|CBG_HUMAN	9	Oxidation (M);(HexNAc)4(Hex)5(NeuAc)2_13322:0;Deamidation (NQ)	M1:Oxidation (M):1001.00;N9:(HexNAc)4(Hex)5(NeuAc)2_13322:0:1001.00;N12:Deamidation (NQ):1001.00
M(+15.99)DPNAAYVN(+2204.77)MSN(+0.98)HHR	(HexNAc)4(Hex)5(NeuAc)2	13322	NLink		0	0	37.86	55.44	20.27	0	7.41	3977.51	2204.77	15	1.3	995.385	4	19.4409	2520000	4122	glycopepnew_HCDEThcDiTCIDpeptide.raw	P08185|CBG_HUMAN	9	Oxidation (M);(HexNAc)4(Hex)5(NeuAc)2_13322:0;Deamidation (NQ)	M1:Oxidation (M):1001.00;N9:(HexNAc)4(Hex)5(NeuAc)2_13322:0:1001.00;N12:Deamidation (NQ):1001.00
M(+15.99)DPNAAYVN(+2204.77)MSN(+0.98)HHR	(HexNAc)4(Hex)5(NeuAc)2	13322	NLink		0	0	8.69	17.37	0	0	4.9	3977.51	2204.77	15	1.8	995.386	4	20.9567	2220000	4699	glycopepnew_HCDEThcDiTCIDpeptide.raw	P08185|CBG_HUMAN	9	Oxidation (M);(HexNAc)4(Hex)5(NeuAc)2_13322:0;Deamidation (NQ)	M1:Oxidation (M):1000.00;N9:(HexNAc)4(Hex)5(NeuAc)2_13322:0:9.99;N12:Deamidation (NQ):1000.00
M(+15.99)VSHHN(+1913.68)LTTGATLINEQWLLTTAK	(HexNAc)4(Hex)5(NeuAc)1	12670	NLink		0	0	19.81	39.63	0	0	0	4608.06	1913.68	24	1.7	1153.02	4	33.5285	4420000	8681	glycopepnew_HCDEThcDiTCIDpeptide.raw	P00738|HPT_HUMAN;P00739|HPTR_HUMAN	6	Oxidation (M);(HexNAc)4(Hex)5(NeuAc)1_12670:0	M1:Oxidation (M):1001.00;N6:(HexNAc)4(Hex)5(NeuAc)1_12670:0:1001.00
M(+15.99)VSHHN(+2204.77)LTTGATLIN(+0.98)EQWLLTTAK	(HexNAc)4(Hex)5(NeuAc)2	13322	NLink		0	-1	25.8	17.05	34.55	0	0	4900.13	2204.77	24	7.2	1225.8	4	40.3065		11087	glycopepnew_HCDEThcDiTCIDpeptide.raw	P00738|HPT_HUMAN;P00739|HPTR_HUMAN	6	Oxidation (M);(HexNAc)4(Hex)5(NeuAc)2_13322:0;Deamidation (NQ)	M1:Oxidation (M):1000.00;N6:(HexNAc)4(Hex)5(NeuAc)2_13322:0:6.57;N15:Deamidation (NQ):1000.00
M(+15.99)VSHHN(+2204.77)LTTGATLINEQWLLTTAK	(HexNAc)4(Hex)5(NeuAc)2	13322	NLink		0	0	72.96	47.07	98.84	0	0	4899.15	2204.77	24	2.7	1225.8	4	38.9813	118000000	10772	glycopepnew_HCDEThcDiTCIDpeptide.raw	P00738|HPT_HUMAN;P00739|HPTR_HUMAN	6	Oxidation (M);(HexNAc)4(Hex)5(NeuAc)2_13322:0	M1:Oxidation (M):1001.00;N6:(HexNAc)4(Hex)5(NeuAc)2_13322:0:1001.00
M(+15.99)VSHHN(+2204.77)LTTGATLINEQWLLTTAK	(HexNAc)4(Hex)5(NeuAc)2	13322	NLink		0	0	30.95	17.33	44.57	0	0	4899.15	2204.77	24	2.7	1225.8	4	38.9813	118000000	10775	glycopepnew_HCDEThcDiTCIDpeptide.raw	P00738|HPT_HUMAN;P00739|HPTR_HUMAN	6	Oxidation (M);(HexNAc)4(Hex)5(NeuAc)2_13322:0	M1:Oxidation (M):1000.00;N6:(HexNAc)4(Hex)5(NeuAc)2_13322:0:36.77
M(+15.99)VSHHN(+2204.77)LTTGATLINEQWLLTTAK	(HexNAc)4(Hex)5(NeuAc)2	13322	NLink		0	0	28.15	17.27	39.02	0	0	4899.15	2204.77	24	7.6	1225.8	4	39.9105	2710000	11060	glycopepnew_HCDEThcDiTCIDpeptide.raw	P00738|HPT_HUMAN;P00739|HPTR_HUMAN	6	Oxidation (M);(HexNAc)4(Hex)5(NeuAc)2_13322:0	M1:Oxidation (M):1000.00;N6:(HexNAc)4(Hex)5(NeuAc)2_13322:0:1.78
M(+15.99)VSHHN(+2569.90)LTTGATLINEQWLLTTAK	(HexNAc)5(Hex)6(NeuAc)2	10334	NLink		0	0	46.2	46.89	45.51	0	0	5264.28	2569.9	24	2.1	1317.08	4	38.73	5190000	10569	glycopepnew_HCDEThcDiTCIDpeptide.raw	P00738|HPT_HUMAN;P00739|HPTR_HUMAN	6	Oxidation (M);(HexNAc)5(Hex)6(NeuAc)2_10334:0	M1:Oxidation (M):1001.00;N6:(HexNAc)5(Hex)6(NeuAc)2_10334:0:1001.00
M(+15.99)VSHHN(+2569.90)LTTGATLINEQWLLTTAK	(HexNAc)5(Hex)6(NeuAc)2	10334	NLink		0	0	16.99	33.97	0	0	0	5264.28	2569.9	24	-1	1317.08	4	39.0275		10644	glycopepnew_HCDEThcDiTCIDpeptide.raw	P00738|HPT_HUMAN;P00739|HPTR_HUMAN	6	Oxidation (M);(HexNAc)5(Hex)6(NeuAc)2_10334:0	M1:Oxidation (M):1001.00;N6:(HexNAc)5(Hex)6(NeuAc)2_10334:0:1001.00
MDPN(+0.98)AAYVN(+2204.77)MSNHHR	(HexNAc)4(Hex)5(NeuAc)2	13322	NLink		0	0	23.2	20.88	25.53	0	7.57	3961.51	2204.77	15	1.6	991.387	4	24.0018	16000000	5551	glycopepnew_HCDEThcDiTCIDpeptide.raw	P08185|CBG_HUMAN	9	Deamidation (NQ);(HexNAc)4(Hex)5(NeuAc)2_13322:0	N4:Deamidation (NQ):1000.00;N9:(HexNAc)4(Hex)5(NeuAc)2_13322:0:9.99
MDPNAAYVN(+1606.59)M(+15.99)SNHHR	(HexNAc)4(Hex)4(Fuc)1	13656	NLink		0	0	20.37	17.06	23.68	0	2.45	3378.34	1606.59	15	0.1	845.592	4	16.702	115000	3156	glycopepnew_HCDEThcDiTCIDpeptide.raw	P08185|CBG_HUMAN	9	(HexNAc)4(Hex)4(Fuc)1_13656:0;Oxidation (M)	N9:(HexNAc)4(Hex)4(Fuc)1_13656:0:18.61;M10:Oxidation (M):1000.00
MDPNAAYVN(+2204.77)M(+15.99)SNHHR	(HexNAc)4(Hex)5(NeuAc)2	13322	NLink		0	1	42.43	45.73	39.14	0	7.12	3976.52	2204.77	15	-1.1	995.389	4	18.0459	488000	3616	glycopepnew_HCDEThcDiTCIDpeptide.raw	P08185|CBG_HUMAN	9	(HexNAc)4(Hex)5(NeuAc)2_13322:0;Oxidation (M)	N9:(HexNAc)4(Hex)5(NeuAc)2_13322:0:1001.00;M10:Oxidation (M):1001.00
MDPNAAYVN(+2204.77)M(+15.99)SNHHR	(HexNAc)4(Hex)5(NeuAc)2	13322	NLink		0	-1	40.89	43.25	38.52	0	9.14	3976.52	2204.77	15	1.2	1326.18	3	18.0201		3617	glycopepnew_HCDEThcDiTCIDpeptide.raw	P08185|CBG_HUMAN	9	(HexNAc)4(Hex)5(NeuAc)2_13322:0;Oxidation (M)	N9:(HexNAc)4(Hex)5(NeuAc)2_13322:0:1001.00;M10:Oxidation (M):1001.00
MDPNAAYVN(+2204.77)M(+15.99)SNHHR	(HexNAc)4(Hex)5(NeuAc)2	13322	NLink		0	2	23.07	17.6	28.53	0	24.79	3976.52	2204.77	15	-2.9	995.639	4	18.0244		3618	glycopepnew_HCDEThcDiTCIDpeptide.raw	P08185|CBG_HUMAN	9	(HexNAc)4(Hex)5(NeuAc)2_13322:0;Oxidation (M)	N9:(HexNAc)4(Hex)5(NeuAc)2_13322:0:18.61;M10:Oxidation (M):1000.00
MDPNAAYVN(+2204.77)MSN(+0.98)HHR	(HexNAc)4(Hex)5(NeuAc)2	13322	NLink		0	0	9.58	19.15	0	0	1.13	3961.51	2204.77	15	4.4	991.39	4	24.3524		5780	glycopepnew_HCDEThcDiTCIDpeptide.raw	P08185|CBG_HUMAN	9	(HexNAc)4(Hex)5(NeuAc)2_13322:0;Deamidation (NQ)	N9:(HexNAc)4(Hex)5(NeuAc)2_13322:0:0.00;N12:Deamidation (NQ):1000.00
MDPNAAYVN(+2204.77)MSNHHR	(HexNAc)4(Hex)5(NeuAc)2	13322	NLink		0	0	49.36	61.4	37.32	0	6.16	3960.53	2204.77	15	2.4	991.142	4	22.5227		5175	glycopepnew_HCDEThcDiTCIDpeptide.raw	P08185|CBG_HUMAN	9	(HexNAc)4(Hex)5(NeuAc)2_13322:0	N9:(HexNAc)4(Hex)5(NeuAc)2_13322:0:1001.00
MDPNAAYVN(+2204.77)MSNHHR	(HexNAc)4(Hex)5(NeuAc)2	13322	NLink		0	0	23.38	17.41	29.35	0	20.9	3960.53	2204.77	15	2.1	991.141	4	22.5257		5178	glycopepnew_HCDEThcDiTCIDpeptide.raw	P08185|CBG_HUMAN	9	(HexNAc)4(Hex)5(NeuAc)2_13322:0	N9:(HexNAc)4(Hex)5(NeuAc)2_13322:0:13.05
MPSQAPTGNFYPQPLLN(+2204.77)SSMC(+57.02)LEDSR	(HexNAc)4(Hex)5(NeuAc)2	13322	NLink		0	0	62.69	42.12	83.25	0	3.38	5144.1	2204.77	26	0.9	1287.03	4	49.1177	3510000	14042	glycopepnew_HCDEThcDiTCIDpeptide.raw	O75882|ATRN_HUMAN	17	(HexNAc)4(Hex)5(NeuAc)2_13322:0;Carbamidomethylation	N17:(HexNAc)4(Hex)5(NeuAc)2_13322:0:1001.00;C21:Carbamidomethylation:1000.00
MPSQAPTGNFYPQPLLN(+2204.77)SSMC(+57.02)LEDSR	(HexNAc)4(Hex)5(NeuAc)2	13322	NLink		0	0	15.52	17.25	13.8	0	3.77	5144.1	2204.77	26	0.9	1287.03	4	49.1177	3510000	14064	glycopepnew_HCDEThcDiTCIDpeptide.raw	O75882|ATRN_HUMAN	17	(HexNAc)4(Hex)5(NeuAc)2_13322:0;Carbamidomethylation	N17:(HexNAc)4(Hex)5(NeuAc)2_13322:0:1001.00;C21:Carbamidomethylation:1000.00
MPSQAPTGNFYPQPLLN(+2204.77)SSMC(+57.02)LEDSR	(HexNAc)4(Hex)5(NeuAc)2	13322	NLink		0	0	11.78	23.55	0	0	23.78	5144.1	2204.77	26	0.9	1287.03	4	49.1177	3510000	14049	glycopepnew_HCDEThcDiTCIDpeptide.raw	O75882|ATRN_HUMAN	17	(HexNAc)4(Hex)5(NeuAc)2_13322:0;Carbamidomethylation	N17:(HexNAc)4(Hex)5(NeuAc)2_13322:0:25.18;C21:Carbamidomethylation:1000.00
MVSHHN(+1622.58)LTTGATLINEQWLLTTAK	(HexNAc)4(Hex)5	38354	NLink		0	0	18.31	36.61	0	0	0	4300.96	1622.58	24	1.6	1076.25	4	32.52	38700000	8479	glycopepnew_HCDEThcDiTCIDpeptide.raw	P00738|HPT_HUMAN;P00739|HPTR_HUMAN	6	(HexNAc)4(Hex)5_38354:0	N6:(HexNAc)4(Hex)5_38354:0:1001.00
MVSHHN(+1913.68)LTTGATLIN(+0.98)EQWLLTTAK	(HexNAc)4(Hex)5(NeuAc)1	12670	NLink		0	0	23.02	17.04	29.01	0	0	4593.04	1913.68	24	6.7	1149.28	4	42.2472	950000	11755	glycopepnew_HCDEThcDiTCIDpeptide.raw	P00738|HPT_HUMAN;P00739|HPTR_HUMAN	6	(HexNAc)4(Hex)5(NeuAc)1_12670:0;Deamidation (NQ)	N6:(HexNAc)4(Hex)5(NeuAc)1_12670:0:5.32;N15:Deamidation (NQ):1000.00
MVSHHN(+1913.68)LTTGATLINEQWLLTTAK	(HexNAc)4(Hex)5(NeuAc)1	12670	NLink		0	0	62.9	48.9	76.89	0	0	4592.06	1913.68	24	1.7	1149.02	4	40.1519	6140000	10980	glycopepnew_HCDEThcDiTCIDpeptide.raw	P00738|HPT_HUMAN;P00739|HPTR_HUMAN	6	(HexNAc)4(Hex)5(NeuAc)1_12670:0	N6:(HexNAc)4(Hex)5(NeuAc)1_12670:0:1001.00
MVSHHN(+1913.68)LTTGATLINEQWLLTTAK	(HexNAc)4(Hex)5(NeuAc)1	12670	NLink		0	0	60.84	52.56	69.12	0	0	4592.06	1913.68	24	-2.2	1149.02	4	37.8666		10261	glycopepnew_HCDEThcDiTCIDpeptide.raw	P00738|HPT_HUMAN;P00739|HPTR_HUMAN	6	(HexNAc)4(Hex)5(NeuAc)1_12670:0	N6:(HexNAc)4(Hex)5(NeuAc)1_12670:0:1001.00
MVSHHN(+1913.68)LTTGATLINEQWLLTTAK	(HexNAc)4(Hex)5(NeuAc)1	12670	NLink		0	1	43.22	34.29	52.15	0	0	4592.06	1913.68	24	-0.7	1149.27	4	38.7657		10567	glycopepnew_HCDEThcDiTCIDpeptide.raw	P00738|HPT_HUMAN;P00739|HPTR_HUMAN	6	(HexNAc)4(Hex)5(NeuAc)1_12670:0	N6:(HexNAc)4(Hex)5(NeuAc)1_12670:0:1001.00
MVSHHN(+1913.68)LTTGATLINEQWLLTTAK	(HexNAc)4(Hex)5(NeuAc)1	12670	NLink		0	0	32.71	17.35	48.06	0	0	4592.06	1913.68	24	3.9	1149.03	4	35.7631	1250000000	9542	glycopepnew_HCDEThcDiTCIDpeptide.raw	P00738|HPT_HUMAN;P00739|HPTR_HUMAN	6	(HexNAc)4(Hex)5(NeuAc)1_12670:0	N6:(HexNAc)4(Hex)5(NeuAc)1_12670:0:47.67
MVSHHN(+1913.68)LTTGATLINEQWLLTTAK	(HexNAc)4(Hex)5(NeuAc)1	12670	NLink		0	1	32.05	17.13	46.96	0	0	4592.06	1913.68	24	2.3	1149.28	4	35.7548	1180000000	9542	glycopepnew_HCDEThcDiTCIDpeptide.raw	P00738|HPT_HUMAN;P00739|HPTR_HUMAN	6	(HexNAc)4(Hex)5(NeuAc)1_12670:0	N6:(HexNAc)4(Hex)5(NeuAc)1_12670:0:47.67
MVSHHN(+1913.68)LTTGATLINEQWLLTTAK	(HexNAc)4(Hex)5(NeuAc)1	12670	NLink		0	0	30.85	17.4	44.29	0	0	4592.06	1913.68	24	2.3	1149.03	4	36.9564		9946	glycopepnew_HCDEThcDiTCIDpeptide.raw	P00738|HPT_HUMAN;P00739|HPTR_HUMAN	6	(HexNAc)4(Hex)5(NeuAc)1_12670:0	N6:(HexNAc)4(Hex)5(NeuAc)1_12670:0:67.83
MVSHHN(+1913.68)LTTGATLINEQWLLTTAK	(HexNAc)4(Hex)5(NeuAc)1	12670	NLink		0	0	30.75	17.32	44.17	0	0	4592.06	1913.68	24	-0.9	1149.02	4	37.89		10266	glycopepnew_HCDEThcDiTCIDpeptide.raw	P00738|HPT_HUMAN;P00739|HPTR_HUMAN	6	(HexNAc)4(Hex)5(NeuAc)1_12670:0	N6:(HexNAc)4(Hex)5(NeuAc)1_12670:0:32.99
MVSHHN(+1913.68)LTTGATLINEQWLLTTAK	(HexNAc)4(Hex)5(NeuAc)1	12670	NLink		0	0	31.4	20.2	42.59	0	0	4592.06	1913.68	24	1.7	1149.02	4	40.1519	6140000	10985	glycopepnew_HCDEThcDiTCIDpeptide.raw	P00738|HPT_HUMAN;P00739|HPTR_HUMAN	6	(HexNAc)4(Hex)5(NeuAc)1_12670:0	N6:(HexNAc)4(Hex)5(NeuAc)1_12670:0:31.39
MVSHHN(+1913.68)LTTGATLINEQWLLTTAK	(HexNAc)4(Hex)5(NeuAc)1	12670	NLink		0	0	43.49	45.52	41.46	0	0	4592.06	1913.68	24	0	1149.02	4	41.2573		11417	glycopepnew_HCDEThcDiTCIDpeptide.raw	P00738|HPT_HUMAN;P00739|HPTR_HUMAN	6	(HexNAc)4(Hex)5(NeuAc)1_12670:0	N6:(HexNAc)4(Hex)5(NeuAc)1_12670:0:1001.00
MVSHHN(+1913.68)LTTGATLINEQWLLTTAK	(HexNAc)4(Hex)5(NeuAc)1	12670	NLink		0	0	46.18	51.01	41.35	0	0	4592.06	1913.68	24	0.7	1149.02	4	51.4351	5100000	14963	glycopepnew_HCDEThcDiTCIDpeptide.raw	P00738|HPT_HUMAN;P00739|HPTR_HUMAN	6	(HexNAc)4(Hex)5(NeuAc)1_12670:0	N6:(HexNAc)4(Hex)5(NeuAc)1_12670:0:1001.00
MVSHHN(+1913.68)LTTGATLINEQWLLTTAK	(HexNAc)4(Hex)5(NeuAc)1	12670	NLink		0	0	40.37	43.13	37.62	0	0	4592.06	1913.68	24	3.9	1149.03	4	35.7631	1250000000	9539	glycopepnew_HCDEThcDiTCIDpeptide.raw	P00738|HPT_HUMAN;P00739|HPTR_HUMAN	6	(HexNAc)4(Hex)5(NeuAc)1_12670:0	N6:(HexNAc)4(Hex)5(NeuAc)1_12670:0:47.67
MVSHHN(+1913.68)LTTGATLINEQWLLTTAK	(HexNAc)4(Hex)5(NeuAc)1	12670	NLink		0	1	36.11	34.99	37.22	0	0	4592.06	1913.68	24	2.3	1149.28	4	35.7548	1180000000	9539	glycopepnew_HCDEThcDiTCIDpeptide.raw	P00738|HPT_HUMAN;P00739|HPTR_HUMAN	6	(HexNAc)4(Hex)5(NeuAc)1_12670:0	N6:(HexNAc)4(Hex)5(NeuAc)1_12670:0:47.67
MVSHHN(+1913.68)LTTGATLINEQWLLTTAK	(HexNAc)4(Hex)5(NeuAc)1	12670	NLink		0	0	28.24	19.68	36.8	0	0	4592.06	1913.68	24	-0.3	1149.02	4	49.3372		14107	glycopepnew_HCDEThcDiTCIDpeptide.raw	P00738|HPT_HUMAN;P00739|HPTR_HUMAN	6	(HexNAc)4(Hex)5(NeuAc)1_12670:0	N6:(HexNAc)4(Hex)5(NeuAc)1_12670:0:16.40
MVSHHN(+1913.68)LTTGATLINEQWLLTTAK	(HexNAc)4(Hex)5(NeuAc)1	12670	NLink		0	1	26.87	17	36.74	0	0	4592.06	1913.68	24	0.6	1149.27	4	41.0699	4220000	11420	glycopepnew_HCDEThcDiTCIDpeptide.raw	P00738|HPT_HUMAN;P00739|HPTR_HUMAN	6	(HexNAc)4(Hex)5(NeuAc)1_12670:0	N6:(HexNAc)4(Hex)5(NeuAc)1_12670:0:23.48
MVSHHN(+1913.68)LTTGATLINEQWLLTTAK	(HexNAc)4(Hex)5(NeuAc)1	12670	NLink		0	-1	25.16	17.05	33.27	0	0	4592.06	1913.68	24	-2.2	1148.77	4	53.223		15372	glycopepnew_HCDEThcDiTCIDpeptide.raw	P00738|HPT_HUMAN;P00739|HPTR_HUMAN	6	(HexNAc)4(Hex)5(NeuAc)1_12670:0	N6:(HexNAc)4(Hex)5(NeuAc)1_12670:0:4.35
MVSHHN(+1913.68)LTTGATLINEQWLLTTAK	(HexNAc)4(Hex)5(NeuAc)1	12670	NLink		0	1	33.79	35.38	32.19	0	0	4592.06	1913.68	24	1.7	1149.28	4	42.2472	950000	11752	glycopepnew_HCDEThcDiTCIDpeptide.raw	P00738|HPT_HUMAN;P00739|HPTR_HUMAN	6	(HexNAc)4(Hex)5(NeuAc)1_12670:0	N6:(HexNAc)4(Hex)5(NeuAc)1_12670:0:1001.00
MVSHHN(+1913.68)LTTGATLINEQWLLTTAK	(HexNAc)4(Hex)5(NeuAc)1	12670	NLink		0	-1	24.23	17.29	31.17	0	0	4592.06	1913.68	24	0.6	1148.77	4	47.8363		13624	glycopepnew_HCDEThcDiTCIDpeptide.raw	P00738|HPT_HUMAN;P00739|HPTR_HUMAN	6	(HexNAc)4(Hex)5(NeuAc)1_12670:0	N6:(HexNAc)4(Hex)5(NeuAc)1_12670:0:10.28
MVSHHN(+1913.68)LTTGATLINEQWLLTTAK	(HexNAc)4(Hex)5(NeuAc)1	12670	NLink		0	1	35.21	42.47	27.94	0	0	4592.06	1913.68	24	-2.1	1149.27	4	60.7487		17772	glycopepnew_HCDEThcDiTCIDpeptide.raw	P00738|HPT_HUMAN;P00739|HPTR_HUMAN	6	(HexNAc)4(Hex)5(NeuAc)1_12670:0	N6:(HexNAc)4(Hex)5(NeuAc)1_12670:0:1001.00
MVSHHN(+1913.68)LTTGATLINEQWLLTTAK	(HexNAc)4(Hex)5(NeuAc)1	12670	NLink		0	0	32.59	48	17.18	0	0	4592.06	1913.68	24	0.7	1149.02	4	51.4351	5100000	14574	glycopepnew_HCDEThcDiTCIDpeptide.raw	P00738|HPT_HUMAN;P00739|HPTR_HUMAN	6	(HexNAc)4(Hex)5(NeuAc)1_12670:0	N6:(HexNAc)4(Hex)5(NeuAc)1_12670:0:1001.00
MVSHHN(+1913.68)LTTGATLINEQWLLTTAK	(HexNAc)4(Hex)5(NeuAc)1	12670	NLink		0	0	8.54	17.08	0	0	0	4592.06	1913.68	24	0.7	1149.02	4	51.4351	5100000	14578	glycopepnew_HCDEThcDiTCIDpeptide.raw	P00738|HPT_HUMAN;P00739|HPTR_HUMAN	6	(HexNAc)4(Hex)5(NeuAc)1_12670:0	N6:(HexNAc)4(Hex)5(NeuAc)1_12670:0:16.40
MVSHHN(+1913.68)LTTGATLINEQWLLTTAK	(HexNAc)4(Hex)5(NeuAc)1	12670	NLink		0	0	8.65	17.3	0	0	0	4592.06	1913.68	24	0.7	1149.02	4	51.4351	5100000	14967	glycopepnew_HCDEThcDiTCIDpeptide.raw	P00738|HPT_HUMAN;P00739|HPTR_HUMAN	6	(HexNAc)4(Hex)5(NeuAc)1_12670:0	N6:(HexNAc)4(Hex)5(NeuAc)1_12670:0:5.32
MVSHHN(+1913.68)LTTGATLINEQWLLTTAK	(HexNAc)4(Hex)5(NeuAc)1	12670	NLink		0	0	8.6	17.19	0	0	0	4592.06	1913.68	24	0.2	1149.02	4	60.4479		17677	glycopepnew_HCDEThcDiTCIDpeptide.raw	P00738|HPT_HUMAN;P00739|HPTR_HUMAN	6	(HexNAc)4(Hex)5(NeuAc)1_12670:0	N6:(HexNAc)4(Hex)5(NeuAc)1_12670:0:1.93
MVSHHN(+1913.68)LTTGATLINEQWLLTTAK	(HexNAc)4(Hex)5(NeuAc)1	12670	NLink		0	1	8.59	17.18	0	0	0	4592.06	1913.68	24	0.7	1149.28	4	56.932		16554	glycopepnew_HCDEThcDiTCIDpeptide.raw	P00738|HPT_HUMAN;P00739|HPTR_HUMAN	6	(HexNAc)4(Hex)5(NeuAc)1_12670:0	N6:(HexNAc)4(Hex)5(NeuAc)1_12670:0:1.93
MVSHHN(+1913.68)LTTGATLINEQWLLTTAK	(HexNAc)4(Hex)5(NeuAc)1	12670	NLink		0	0	8.61	17.22	0	0	0	4592.06	1913.68	24	0	1149.02	4	60.7552		17775	glycopepnew_HCDEThcDiTCIDpeptide.raw	P00738|HPT_HUMAN;P00739|HPTR_HUMAN	6	(HexNAc)4(Hex)5(NeuAc)1_12670:0	N6:(HexNAc)4(Hex)5(NeuAc)1_12670:0:6.57
MVSHHN(+1913.68)LTTGATLINEQWLLTTAK	(HexNAc)4(Hex)5(NeuAc)1	12670	NLink		0	1	8.54	17.08	0	0	0	4592.06	1913.68	24	-0.5	1149.27	4	42.0587		11690	glycopepnew_HCDEThcDiTCIDpeptide.raw	P00738|HPT_HUMAN;P00739|HPTR_HUMAN	6	(HexNAc)4(Hex)5(NeuAc)1_12670:0	N6:(HexNAc)4(Hex)5(NeuAc)1_12670:0:10.28
MVSHHN(+2059.73)LTTGATLINEQWLLTTAK	(HexNAc)4(Hex)5(Fuc)1(NeuAc)1	10673	NLink		0	0	42.42	45.36	39.48	0	0	4738.12	2059.73	24	2	1185.54	4	35.5648	22000000	9572	glycopepnew_HCDEThcDiTCIDpeptide.raw	P00738|HPT_HUMAN;P00739|HPTR_HUMAN	6	(HexNAc)4(Hex)5(Fuc)1(NeuAc)1_10673:0	N6:(HexNAc)4(Hex)5(Fuc)1(NeuAc)1_10673:0:1001.00
MVSHHN(+2059.73)LTTGATLINEQWLLTTAK	(HexNAc)4(Hex)5(Fuc)1(NeuAc)1	10673	NLink		0	-1	34.5	36.78	32.22	0	0	4738.12	2059.73	24	1.8	1185.29	4	35.8459		9572	glycopepnew_HCDEThcDiTCIDpeptide.raw	P00738|HPT_HUMAN;P00739|HPTR_HUMAN	6	(HexNAc)4(Hex)5(Fuc)1(NeuAc)1_10673:0	N6:(HexNAc)4(Hex)5(Fuc)1(NeuAc)1_10673:0:1001.00
MVSHHN(+2059.73)LTTGATLINEQWLLTTAK	(HexNAc)4(Hex)5(Fuc)1(NeuAc)1	10673	NLink		0	-1	8.68	17.36	0	0	0	4738.12	2059.73	24	-0.8	1185.28	4	35.8683		9577	glycopepnew_HCDEThcDiTCIDpeptide.raw	P00738|HPT_HUMAN;P00739|HPTR_HUMAN	6	(HexNAc)4(Hex)5(Fuc)1(NeuAc)1_10673:0	N6:(HexNAc)4(Hex)5(Fuc)1(NeuAc)1_10673:0:3.15
MVSHHN(+2188.74)LTTGATLINEQWLLTTAK	(HexNAc)2(Hex)11	694	NLink		0	-2	51.66	17.6	85.72	0	0	4867.12	2188.74	24	9.3	1217.3	4	35.8398	13800000	9557	glycopepnew_HCDEThcDiTCIDpeptide.raw	P00738|HPT_HUMAN;P00739|HPTR_HUMAN	6	(HexNAc)2(Hex)11_694:0	N6:(HexNAc)2(Hex)11_694:0:1001.00
MVSHHN(+2204.77)LTTGATLINEQWLLTTAK	(HexNAc)4(Hex)5(NeuAc)2	13322	NLink		0	0	76.99	50.43	103.55	0	0	4883.16	2204.77	24	-0.2	1221.8	4	42.5632		11867	glycopepnew_HCDEThcDiTCIDpeptide.raw	P00738|HPT_HUMAN;P00739|HPTR_HUMAN	6	(HexNAc)4(Hex)5(NeuAc)2_13322:0	N6:(HexNAc)4(Hex)5(NeuAc)2_13322:0:1001.00
MVSHHN(+2204.77)LTTGATLINEQWLLTTAK	(HexNAc)4(Hex)5(NeuAc)2	13322	NLink		0	0	76.45	50.64	102.27	0	0	4883.16	2204.77	24	-3.1	1221.79	4	49.3992	109000000	12615	glycopepnew_HCDEThcDiTCIDpeptide.raw	P00738|HPT_HUMAN;P00739|HPTR_HUMAN	6	(HexNAc)4(Hex)5(NeuAc)2_13322:0	N6:(HexNAc)4(Hex)5(NeuAc)2_13322:0:1001.00
MVSHHN(+2204.77)LTTGATLINEQWLLTTAK	(HexNAc)4(Hex)5(NeuAc)2	13322	NLink		0	0	75.72	51.04	100.4	0	0	4883.16	2204.77	24	2.4	1221.8	4	58.2636		16977	glycopepnew_HCDEThcDiTCIDpeptide.raw	P00738|HPT_HUMAN;P00739|HPTR_HUMAN	6	(HexNAc)4(Hex)5(NeuAc)2_13322:0	N6:(HexNAc)4(Hex)5(NeuAc)2_13322:0:1001.00
MVSHHN(+2204.77)LTTGATLINEQWLLTTAK	(HexNAc)4(Hex)5(NeuAc)2	13322	NLink		0	2	67.59	37.77	97.42	0	0	4883.16	2204.77	24	-0.7	1222.3	4	41.0257	140000000	11498	glycopepnew_HCDEThcDiTCIDpeptide.raw	P00738|HPT_HUMAN;P00739|HPTR_HUMAN	6	(HexNAc)4(Hex)5(NeuAc)2_13322:0	N6:(HexNAc)4(Hex)5(NeuAc)2_13322:0:1001.00
MVSHHN(+2204.77)LTTGATLINEQWLLTTAK	(HexNAc)4(Hex)5(NeuAc)2	13322	NLink		0	2	67.55	37.77	97.33	0	0	4883.16	2204.77	24	-4	1222.3	4	40.683	1420000000	11498	glycopepnew_HCDEThcDiTCIDpeptide.raw	P00738|HPT_HUMAN;P00739|HPTR_HUMAN	6	(HexNAc)4(Hex)5(NeuAc)2_13322:0	N6:(HexNAc)4(Hex)5(NeuAc)2_13322:0:1001.00
MVSHHN(+2204.77)LTTGATLINEQWLLTTAK	(HexNAc)4(Hex)5(NeuAc)2	13322	NLink		0	0	71.83	46.59	97.06	0	0	4883.16	2204.77	24	4.6	1221.8	4	39.6493	1950000000	11498	glycopepnew_HCDEThcDiTCIDpeptide.raw	P00738|HPT_HUMAN;P00739|HPTR_HUMAN	6	(HexNAc)4(Hex)5(NeuAc)2_13322:0	N6:(HexNAc)4(Hex)5(NeuAc)2_13322:0:1001.00
MVSHHN(+2204.77)LTTGATLINEQWLLTTAK	(HexNAc)4(Hex)5(NeuAc)2	13322	NLink		0	1	68.3	39.7	96.89	0	0	4883.16	2204.77	24	0.8	1222.05	4	39.1654		10695	glycopepnew_HCDEThcDiTCIDpeptide.raw	P00738|HPT_HUMAN;P00739|HPTR_HUMAN	6	(HexNAc)4(Hex)5(NeuAc)2_13322:0	N6:(HexNAc)4(Hex)5(NeuAc)2_13322:0:1001.00
MVSHHN(+2204.77)LTTGATLINEQWLLTTAK	(HexNAc)4(Hex)5(NeuAc)2	13322	NLink		0	0	73.93	53.27	94.59	0	0	4883.16	2204.77	24	-3.1	1221.79	4	49.3992	109000000	14942	glycopepnew_HCDEThcDiTCIDpeptide.raw	P00738|HPT_HUMAN;P00739|HPTR_HUMAN	6	(HexNAc)4(Hex)5(NeuAc)2_13322:0	N6:(HexNAc)4(Hex)5(NeuAc)2_13322:0:1001.00
MVSHHN(+2204.77)LTTGATLINEQWLLTTAK	(HexNAc)4(Hex)5(NeuAc)2	13322	NLink		0	0	69.58	48.13	91.03	0	0	4883.16	2204.77	24	0.8	1221.8	4	43.6924		12247	glycopepnew_HCDEThcDiTCIDpeptide.raw	P00738|HPT_HUMAN;P00739|HPTR_HUMAN	6	(HexNAc)4(Hex)5(NeuAc)2_13322:0	N6:(HexNAc)4(Hex)5(NeuAc)2_13322:0:1001.00
MVSHHN(+2204.77)LTTGATLINEQWLLTTAK	(HexNAc)4(Hex)5(NeuAc)2	13322	NLink		0	0	67.8	48.36	87.23	0	0	4883.16	2204.77	24	2.2	1221.8	4	39.3039		10744	glycopepnew_HCDEThcDiTCIDpeptide.raw	P00738|HPT_HUMAN;P00739|HPTR_HUMAN	6	(HexNAc)4(Hex)5(NeuAc)2_13322:0	N6:(HexNAc)4(Hex)5(NeuAc)2_13322:0:1001.00
MVSHHN(+2204.77)LTTGATLINEQWLLTTAK	(HexNAc)4(Hex)5(NeuAc)2	13322	NLink		0	0	67.95	54.42	81.49	0	0	4883.16	2204.77	24	0.8	1221.8	4	58.7534		17130	glycopepnew_HCDEThcDiTCIDpeptide.raw	P00738|HPT_HUMAN;P00739|HPTR_HUMAN	6	(HexNAc)4(Hex)5(NeuAc)2_13322:0	N6:(HexNAc)4(Hex)5(NeuAc)2_13322:0:1001.00
MVSHHN(+2204.77)LTTGATLINEQWLLTTAK	(HexNAc)4(Hex)5(NeuAc)2	13322	NLink		0	0	65.93	51.2	80.66	0	0	4883.16	2204.77	24	1	1221.8	4	54.5266		15796	glycopepnew_HCDEThcDiTCIDpeptide.raw	P00738|HPT_HUMAN;P00739|HPTR_HUMAN	6	(HexNAc)4(Hex)5(NeuAc)2_13322:0	N6:(HexNAc)4(Hex)5(NeuAc)2_13322:0:1001.00
MVSHHN(+2204.77)LTTGATLINEQWLLTTAK	(HexNAc)4(Hex)5(NeuAc)2	13322	NLink		0	0	63.7	49.84	77.56	0	0	4883.16	2204.77	24	1	1221.8	4	55.7232	22000000	16171	glycopepnew_HCDEThcDiTCIDpeptide.raw	P00738|HPT_HUMAN;P00739|HPTR_HUMAN	6	(HexNAc)4(Hex)5(NeuAc)2_13322:0	N6:(HexNAc)4(Hex)5(NeuAc)2_13322:0:1001.00
MVSHHN(+2204.77)LTTGATLINEQWLLTTAK	(HexNAc)4(Hex)5(NeuAc)2	13322	NLink		0	0	64.73	51.96	77.5	0	0	4883.16	2204.77	24	-3.1	1221.79	4	49.3992	109000000	12851	glycopepnew_HCDEThcDiTCIDpeptide.raw	P00738|HPT_HUMAN;P00739|HPTR_HUMAN	6	(HexNAc)4(Hex)5(NeuAc)2_13322:0	N6:(HexNAc)4(Hex)5(NeuAc)2_13322:0:1001.00
MVSHHN(+2204.77)LTTGATLINEQWLLTTAK	(HexNAc)4(Hex)5(NeuAc)2	13322	NLink		0	0	64.76	52.04	77.48	0	0	4883.16	2204.77	24	-3.1	1221.79	4	49.3992	109000000	15424	glycopepnew_HCDEThcDiTCIDpeptide.raw	P00738|HPT_HUMAN;P00739|HPTR_HUMAN	6	(HexNAc)4(Hex)5(NeuAc)2_13322:0	N6:(HexNAc)4(Hex)5(NeuAc)2_13322:0:1001.00
MVSHHN(+2204.77)LTTGATLINEQWLLTTAK	(HexNAc)4(Hex)5(NeuAc)2	13322	NLink		0	0	59.37	44.57	74.17	0	0	4883.16	2204.77	24	-3.1	1221.79	4	49.3992	109000000	14307	glycopepnew_HCDEThcDiTCIDpeptide.raw	P00738|HPT_HUMAN;P00739|HPTR_HUMAN	6	(HexNAc)4(Hex)5(NeuAc)2_13322:0	N6:(HexNAc)4(Hex)5(NeuAc)2_13322:0:1001.00
MVSHHN(+2204.77)LTTGATLINEQWLLTTAK	(HexNAc)4(Hex)5(NeuAc)2	13322	NLink		0	0	63.43	53.85	73.01	0	0	4883.16	2204.77	24	4.1	1221.8	4	70.9079	7980000	20892	glycopepnew_HCDEThcDiTCIDpeptide.raw	P00738|HPT_HUMAN;P00739|HPTR_HUMAN	6	(HexNAc)4(Hex)5(NeuAc)2_13322:0	N6:(HexNAc)4(Hex)5(NeuAc)2_13322:0:1001.00
MVSHHN(+2204.77)LTTGATLINEQWLLTTAK	(HexNAc)4(Hex)5(NeuAc)2	13322	NLink		0	0	63.34	54.31	72.37	0	0	4883.16	2204.77	24	2.6	1221.8	4	60.2454	9070000	17501	glycopepnew_HCDEThcDiTCIDpeptide.raw	P00738|HPT_HUMAN;P00739|HPTR_HUMAN	6	(HexNAc)4(Hex)5(NeuAc)2_13322:0	N6:(HexNAc)4(Hex)5(NeuAc)2_13322:0:1001.00
MVSHHN(+2204.77)LTTGATLINEQWLLTTAK	(HexNAc)4(Hex)5(NeuAc)2	13322	NLink		0	0	61.97	54.13	69.82	0	0	4883.16	2204.77	24	0.7	1221.8	4	65.9146		19420	glycopepnew_HCDEThcDiTCIDpeptide.raw	P00738|HPT_HUMAN;P00739|HPTR_HUMAN	6	(HexNAc)4(Hex)5(NeuAc)2_13322:0	N6:(HexNAc)4(Hex)5(NeuAc)2_13322:0:1001.00
MVSHHN(+2204.77)LTTGATLINEQWLLTTAK	(HexNAc)4(Hex)5(NeuAc)2	13322	NLink		0	0	62.85	56.56	69.14	0	0	4883.16	2204.77	24	-0.8	1221.8	4	74.5209		22181	glycopepnew_HCDEThcDiTCIDpeptide.raw	P00738|HPT_HUMAN;P00739|HPTR_HUMAN	6	(HexNAc)4(Hex)5(NeuAc)2_13322:0	N6:(HexNAc)4(Hex)5(NeuAc)2_13322:0:1001.00
MVSHHN(+2204.77)LTTGATLINEQWLLTTAK	(HexNAc)4(Hex)5(NeuAc)2	13322	NLink		0	0	33.31	18.33	48.3	0	0	4883.16	2204.77	24	4.6	1221.8	4	39.6493	1950000000	11502	glycopepnew_HCDEThcDiTCIDpeptide.raw	P00738|HPT_HUMAN;P00739|HPTR_HUMAN	6	(HexNAc)4(Hex)5(NeuAc)2_13322:0	N6:(HexNAc)4(Hex)5(NeuAc)2_13322:0:47.67
MVSHHN(+2204.77)LTTGATLINEQWLLTTAK	(HexNAc)4(Hex)5(NeuAc)2	13322	NLink		0	0	48.88	49.52	48.24	0	0	4883.16	2204.77	24	-0.7	1221.8	4	71.6765		21263	glycopepnew_HCDEThcDiTCIDpeptide.raw	P00738|HPT_HUMAN;P00739|HPTR_HUMAN	6	(HexNAc)4(Hex)5(NeuAc)2_13322:0	N6:(HexNAc)4(Hex)5(NeuAc)2_13322:0:1001.00
MVSHHN(+2204.77)LTTGATLINEQWLLTTAK	(HexNAc)4(Hex)5(NeuAc)2	13322	NLink		0	0	45.15	42.48	47.82	0	0	4883.16	2204.77	24	-3.1	1221.79	4	49.3992	109000000	15108	glycopepnew_HCDEThcDiTCIDpeptide.raw	P00738|HPT_HUMAN;P00739|HPTR_HUMAN	6	(HexNAc)4(Hex)5(NeuAc)2_13322:0	N6:(HexNAc)4(Hex)5(NeuAc)2_13322:0:1001.00
MVSHHN(+2204.77)LTTGATLINEQWLLTTAK	(HexNAc)4(Hex)5(NeuAc)2	13322	NLink		0	0	34.63	21.84	47.43	0	0	4883.16	2204.77	24	4.6	1221.8	4	39.6493	1950000000	11198	glycopepnew_HCDEThcDiTCIDpeptide.raw	P00738|HPT_HUMAN;P00739|HPTR_HUMAN	6	(HexNAc)4(Hex)5(NeuAc)2_13322:0	N6:(HexNAc)4(Hex)5(NeuAc)2_13322:0:36.77
MVSHHN(+2204.77)LTTGATLINEQWLLTTAK	(HexNAc)4(Hex)5(NeuAc)2	13322	NLink		0	2	32.22	17.28	47.17	0	0	4883.16	2204.77	24	-4	1222.3	4	40.683	1420000000	11502	glycopepnew_HCDEThcDiTCIDpeptide.raw	P00738|HPT_HUMAN;P00739|HPTR_HUMAN	6	(HexNAc)4(Hex)5(NeuAc)2_13322:0	N6:(HexNAc)4(Hex)5(NeuAc)2_13322:0:47.67
MVSHHN(+2204.77)LTTGATLINEQWLLTTAK	(HexNAc)4(Hex)5(NeuAc)2	13322	NLink		0	2	31.91	17.41	46.41	0	0	4883.16	2204.77	24	-0.7	1222.3	4	41.0257	140000000	11502	glycopepnew_HCDEThcDiTCIDpeptide.raw	P00738|HPT_HUMAN;P00739|HPTR_HUMAN	6	(HexNAc)4(Hex)5(NeuAc)2_13322:0	N6:(HexNAc)4(Hex)5(NeuAc)2_13322:0:47.67
MVSHHN(+2204.77)LTTGATLINEQWLLTTAK	(HexNAc)4(Hex)5(NeuAc)2	13322	NLink		0	2	32.17	17.97	46.38	0	0	4883.16	2204.77	24	-4	1222.3	4	40.683	1420000000	11198	glycopepnew_HCDEThcDiTCIDpeptide.raw	P00738|HPT_HUMAN;P00739|HPTR_HUMAN	6	(HexNAc)4(Hex)5(NeuAc)2_13322:0	N6:(HexNAc)4(Hex)5(NeuAc)2_13322:0:36.77
MVSHHN(+2204.77)LTTGATLINEQWLLTTAK	(HexNAc)4(Hex)5(NeuAc)2	13322	NLink		0	2	31.82	17.79	45.85	0	0	4883.16	2204.77	24	-0.7	1222.3	4	41.0257	140000000	11198	glycopepnew_HCDEThcDiTCIDpeptide.raw	P00738|HPT_HUMAN;P00739|HPTR_HUMAN	6	(HexNAc)4(Hex)5(NeuAc)2_13322:0	N6:(HexNAc)4(Hex)5(NeuAc)2_13322:0:36.77
MVSHHN(+2204.77)LTTGATLINEQWLLTTAK	(HexNAc)4(Hex)5(NeuAc)2	13322	NLink		0	0	31.76	18.27	45.24	0	0	4883.16	2204.77	24	4.6	1221.8	4	39.6493	1950000000	10829	glycopepnew_HCDEThcDiTCIDpeptide.raw	P00738|HPT_HUMAN;P00739|HPTR_HUMAN	6	(HexNAc)4(Hex)5(NeuAc)2_13322:0	N6:(HexNAc)4(Hex)5(NeuAc)2_13322:0:59.31
MVSHHN(+2204.77)LTTGATLINEQWLLTTAK	(HexNAc)4(Hex)5(NeuAc)2	13322	NLink		0	0	31.63	18.24	45.01	0	0	4883.16	2204.77	24	-3.1	1221.79	4	49.3992	109000000	12620	glycopepnew_HCDEThcDiTCIDpeptide.raw	P00738|HPT_HUMAN;P00739|HPTR_HUMAN	6	(HexNAc)4(Hex)5(NeuAc)2_13322:0	N6:(HexNAc)4(Hex)5(NeuAc)2_13322:0:47.67
MVSHHN(+2204.77)LTTGATLINEQWLLTTAK	(HexNAc)4(Hex)5(NeuAc)2	13322	NLink		0	0	33.63	22.93	44.32	0	0	4883.16	2204.77	24	-1.9	1221.79	4	43.6985		12250	glycopepnew_HCDEThcDiTCIDpeptide.raw	P00738|HPT_HUMAN;P00739|HPTR_HUMAN	6	(HexNAc)4(Hex)5(NeuAc)2_13322:0	N6:(HexNAc)4(Hex)5(NeuAc)2_13322:0:47.67
MVSHHN(+2204.77)LTTGATLINEQWLLTTAK	(HexNAc)4(Hex)5(NeuAc)2	13322	NLink		0	0	31.98	19.78	44.18	0	0	4883.16	2204.77	24	1	1221.8	4	55.7232	22000000	16175	glycopepnew_HCDEThcDiTCIDpeptide.raw	P00738|HPT_HUMAN;P00739|HPTR_HUMAN	6	(HexNAc)4(Hex)5(NeuAc)2_13322:0	N6:(HexNAc)4(Hex)5(NeuAc)2_13322:0:59.31
MVSHHN(+2204.77)LTTGATLINEQWLLTTAK	(HexNAc)4(Hex)5(NeuAc)2	13322	NLink		0	2	30.64	17.26	44.01	0	0	4883.16	2204.77	24	-4	1222.3	4	40.683	1420000000	10829	glycopepnew_HCDEThcDiTCIDpeptide.raw	P00738|HPT_HUMAN;P00739|HPTR_HUMAN	6	(HexNAc)4(Hex)5(NeuAc)2_13322:0	N6:(HexNAc)4(Hex)5(NeuAc)2_13322:0:59.31
MVSHHN(+2204.77)LTTGATLINEQWLLTTAK	(HexNAc)4(Hex)5(NeuAc)2	13322	NLink		0	0	31.26	19.31	43.21	0	0	4883.16	2204.77	24	1.7	1221.8	4	54.567		15803	glycopepnew_HCDEThcDiTCIDpeptide.raw	P00738|HPT_HUMAN;P00739|HPTR_HUMAN	6	(HexNAc)4(Hex)5(NeuAc)2_13322:0	N6:(HexNAc)4(Hex)5(NeuAc)2_13322:0:47.67
MVSHHN(+2204.77)LTTGATLINEQWLLTTAK	(HexNAc)4(Hex)5(NeuAc)2	13322	NLink		0	0	29.97	17.33	42.61	0	0	4883.16	2204.77	24	-1.5	1221.79	4	39.3257		10749	glycopepnew_HCDEThcDiTCIDpeptide.raw	P00738|HPT_HUMAN;P00739|HPTR_HUMAN	6	(HexNAc)4(Hex)5(NeuAc)2_13322:0	N6:(HexNAc)4(Hex)5(NeuAc)2_13322:0:47.67
MVSHHN(+2204.77)LTTGATLINEQWLLTTAK	(HexNAc)4(Hex)5(NeuAc)2	13322	NLink		0	0	29.4	17.22	41.58	0	0	4883.16	2204.77	24	2.6	1221.8	4	60.2454	9070000	17507	glycopepnew_HCDEThcDiTCIDpeptide.raw	P00738|HPT_HUMAN;P00739|HPTR_HUMAN	6	(HexNAc)4(Hex)5(NeuAc)2_13322:0	N6:(HexNAc)4(Hex)5(NeuAc)2_13322:0:47.67
MVSHHN(+2204.77)LTTGATLINEQWLLTTAK	(HexNAc)4(Hex)5(NeuAc)2	13322	NLink		0	0	31.79	22.13	41.46	0	0	4883.16	2204.77	24	-3.1	1221.79	4	49.3992	109000000	14311	glycopepnew_HCDEThcDiTCIDpeptide.raw	P00738|HPT_HUMAN;P00739|HPTR_HUMAN	6	(HexNAc)4(Hex)5(NeuAc)2_13322:0	N6:(HexNAc)4(Hex)5(NeuAc)2_13322:0:16.40
MVSHHN(+2204.77)LTTGATLINEQWLLTTAK	(HexNAc)4(Hex)5(NeuAc)2	13322	NLink		0	0	29.72	18.15	41.29	0	0	4883.16	2204.77	24	-3.1	1221.79	4	49.3992	109000000	15429	glycopepnew_HCDEThcDiTCIDpeptide.raw	P00738|HPT_HUMAN;P00739|HPTR_HUMAN	6	(HexNAc)4(Hex)5(NeuAc)2_13322:0	N6:(HexNAc)4(Hex)5(NeuAc)2_13322:0:36.77
MVSHHN(+2204.77)LTTGATLINEQWLLTTAK	(HexNAc)4(Hex)5(NeuAc)2	13322	NLink		0	0	29.02	17.23	40.8	0	0	4883.16	2204.77	24	-0.6	1221.8	4	58.7589		17133	glycopepnew_HCDEThcDiTCIDpeptide.raw	P00738|HPT_HUMAN;P00739|HPTR_HUMAN	6	(HexNAc)4(Hex)5(NeuAc)2_13322:0	N6:(HexNAc)4(Hex)5(NeuAc)2_13322:0:47.67
MVSHHN(+2204.77)LTTGATLINEQWLLTTAK	(HexNAc)4(Hex)5(NeuAc)2	13322	NLink		0	2	28.92	17.18	40.65	0	0	4883.16	2204.77	24	-2.2	1222.3	4	45.505		12853	glycopepnew_HCDEThcDiTCIDpeptide.raw	P00738|HPT_HUMAN;P00739|HPTR_HUMAN	6	(HexNAc)4(Hex)5(NeuAc)2_13322:0	N6:(HexNAc)4(Hex)5(NeuAc)2_13322:0:36.77
MVSHHN(+2204.77)LTTGATLINEQWLLTTAK	(HexNAc)4(Hex)5(NeuAc)2	13322	NLink		0	0	29.95	19.56	40.34	0	0	4883.16	2204.77	24	-3.1	1221.79	4	49.3992	109000000	14945	glycopepnew_HCDEThcDiTCIDpeptide.raw	P00738|HPT_HUMAN;P00739|HPTR_HUMAN	6	(HexNAc)4(Hex)5(NeuAc)2_13322:0	N6:(HexNAc)4(Hex)5(NeuAc)2_13322:0:26.73
MVSHHN(+2204.77)LTTGATLINEQWLLTTAK	(HexNAc)4(Hex)5(NeuAc)2	13322	NLink		0	-1	29.24	18.2	40.28	0	0	4883.16	2204.77	24	-8.3	1221.53	4	42.5689		11870	glycopepnew_HCDEThcDiTCIDpeptide.raw	P00738|HPT_HUMAN;P00739|HPTR_HUMAN	6	(HexNAc)4(Hex)5(NeuAc)2_13322:0	N6:(HexNAc)4(Hex)5(NeuAc)2_13322:0:47.67
MVSHHN(+2204.77)LTTGATLINEQWLLTTAK	(HexNAc)4(Hex)5(NeuAc)2	13322	NLink		0	0	38.44	37.49	39.4	0	0	4883.16	2204.77	24	-1.6	1221.79	4	77.2887		23063	glycopepnew_HCDEThcDiTCIDpeptide.raw	P00738|HPT_HUMAN;P00739|HPTR_HUMAN	6	(HexNAc)4(Hex)5(NeuAc)2_13322:0	N6:(HexNAc)4(Hex)5(NeuAc)2_13322:0:1001.00
MVSHHN(+2204.77)LTTGATLINEQWLLTTAK	(HexNAc)4(Hex)5(NeuAc)2	13322	NLink		0	-1	27.91	17.2	38.62	0	0	4883.16	2204.77	24	1.6	1221.55	4	58.2678		16980	glycopepnew_HCDEThcDiTCIDpeptide.raw	P00738|HPT_HUMAN;P00739|HPTR_HUMAN	6	(HexNAc)4(Hex)5(NeuAc)2_13322:0	N6:(HexNAc)4(Hex)5(NeuAc)2_13322:0:26.73
MVSHHN(+2204.77)LTTGATLINEQWLLTTAK	(HexNAc)4(Hex)5(NeuAc)2	13322	NLink		0	0	40.95	43.82	38.08	0	0	4883.16	2204.77	24	4.6	1221.8	4	39.6493	1950000000	10824	glycopepnew_HCDEThcDiTCIDpeptide.raw	P00738|HPT_HUMAN;P00739|HPTR_HUMAN	6	(HexNAc)4(Hex)5(NeuAc)2_13322:0	N6:(HexNAc)4(Hex)5(NeuAc)2_13322:0:59.31
MVSHHN(+2204.77)LTTGATLINEQWLLTTAK	(HexNAc)4(Hex)5(NeuAc)2	13322	NLink		0	2	36.45	35.55	37.34	0	0	4883.16	2204.77	24	-4	1222.3	4	40.683	1420000000	10824	glycopepnew_HCDEThcDiTCIDpeptide.raw	P00738|HPT_HUMAN;P00739|HPTR_HUMAN	6	(HexNAc)4(Hex)5(NeuAc)2_13322:0	N6:(HexNAc)4(Hex)5(NeuAc)2_13322:0:59.31
MVSHHN(+2204.77)LTTGATLINEQWLLTTAK	(HexNAc)4(Hex)5(NeuAc)2	13322	NLink		0	0	28.66	20.96	36.37	0	0	4883.16	2204.77	24	-1	1221.8	4	82.7884		24727	glycopepnew_HCDEThcDiTCIDpeptide.raw	P00738|HPT_HUMAN;P00739|HPTR_HUMAN	6	(HexNAc)4(Hex)5(NeuAc)2_13322:0	N6:(HexNAc)4(Hex)5(NeuAc)2_13322:0:10.28
MVSHHN(+2204.77)LTTGATLINEQWLLTTAK	(HexNAc)4(Hex)5(NeuAc)2	13322	NLink		0	0	48.88	63.23	34.53	0	0	4883.16	2204.77	24	-1.9	1221.79	4	67.1656		19815	glycopepnew_HCDEThcDiTCIDpeptide.raw	P00738|HPT_HUMAN;P00739|HPTR_HUMAN	6	(HexNAc)4(Hex)5(NeuAc)2_13322:0	N6:(HexNAc)4(Hex)5(NeuAc)2_13322:0:1001.00
MVSHHN(+2204.77)LTTGATLINEQWLLTTAK	(HexNAc)4(Hex)5(NeuAc)2	13322	NLink		0	-1	8.55	17.1	0	0	0	4883.16	2204.77	24	4.2	1221.55	4	81.8342		24453	glycopepnew_HCDEThcDiTCIDpeptide.raw	P00738|HPT_HUMAN;P00739|HPTR_HUMAN	6	(HexNAc)4(Hex)5(NeuAc)2_13322:0	N6:(HexNAc)4(Hex)5(NeuAc)2_13322:0:6.57
MVSHHN(+2204.77)LTTGATLINEQWLLTTAK	(HexNAc)4(Hex)5(NeuAc)2	13322	NLink		0	0	9.35	18.7	0	0	0	4883.16	2204.77	24	2.5	1221.8	4	72.5978		21561	glycopepnew_HCDEThcDiTCIDpeptide.raw	P00738|HPT_HUMAN;P00739|HPTR_HUMAN	6	(HexNAc)4(Hex)5(NeuAc)2_13322:0	N6:(HexNAc)4(Hex)5(NeuAc)2_13322:0:6.57
MVSHHN(+2204.77)LTTGATLINEQWLLTTAK	(HexNAc)4(Hex)5(NeuAc)2	13322	NLink		0	0	8.66	17.32	0	0	0	4883.16	2204.77	24	2.7	1221.8	4	81.9363		24478	glycopepnew_HCDEThcDiTCIDpeptide.raw	P00738|HPT_HUMAN;P00739|HPTR_HUMAN	6	(HexNAc)4(Hex)5(NeuAc)2_13322:0	N6:(HexNAc)4(Hex)5(NeuAc)2_13322:0:17.70
MVSHHN(+2204.77)LTTGATLINEQWLLTTAK	(HexNAc)4(Hex)5(NeuAc)2	13322	NLink		0	0	8.62	17.25	0	0	0	4883.16	2204.77	24	2.1	1221.8	4	71.7004		21267	glycopepnew_HCDEThcDiTCIDpeptide.raw	P00738|HPT_HUMAN;P00739|HPTR_HUMAN	6	(HexNAc)4(Hex)5(NeuAc)2_13322:0	N6:(HexNAc)4(Hex)5(NeuAc)2_13322:0:36.77
MVSHHN(+2204.77)LTTGATLINEQWLLTTAK	(HexNAc)4(Hex)5(NeuAc)2	13322	NLink		0	0	8.68	17.36	0	0	0	4883.16	2204.77	24	1	1221.8	4	77.3056		23067	glycopepnew_HCDEThcDiTCIDpeptide.raw	P00738|HPT_HUMAN;P00739|HPTR_HUMAN	6	(HexNAc)4(Hex)5(NeuAc)2_13322:0	N6:(HexNAc)4(Hex)5(NeuAc)2_13322:0:11.04
MVSHHN(+2204.77)LTTGATLINEQWLLTTAK	(HexNAc)4(Hex)5(NeuAc)2	13322	NLink		0	0	9.22	18.43	0	0	0	4883.16	2204.77	24	4.1	1221.8	4	70.9079	7980000	20896	glycopepnew_HCDEThcDiTCIDpeptide.raw	P00738|HPT_HUMAN;P00739|HPTR_HUMAN	6	(HexNAc)4(Hex)5(NeuAc)2_13322:0	N6:(HexNAc)4(Hex)5(NeuAc)2_13322:0:17.70
MVSHHN(+2204.77)LTTGATLINEQWLLTTAK	(HexNAc)4(Hex)5(NeuAc)2	13322	NLink		0	0	8.8	17.6	0	0	0	4883.16	2204.77	24	4.7	1221.8	4	74.5238		22184	glycopepnew_HCDEThcDiTCIDpeptide.raw	P00738|HPT_HUMAN;P00739|HPTR_HUMAN	6	(HexNAc)4(Hex)5(NeuAc)2_13322:0	N6:(HexNAc)4(Hex)5(NeuAc)2_13322:0:17.70
MVSHHN(+2204.77)LTTGATLINEQWLLTTAK	(HexNAc)4(Hex)5(NeuAc)2	13322	NLink		0	-1	22.31	44.63	0	0	0	4883.16	2204.77	24	-2.4	1221.54	4	79.1743		23657	glycopepnew_HCDEThcDiTCIDpeptide.raw	P00738|HPT_HUMAN;P00739|HPTR_HUMAN	6	(HexNAc)4(Hex)5(NeuAc)2_13322:0	N6:(HexNAc)4(Hex)5(NeuAc)2_13322:0:1001.00
MVSHHN(+2204.77)LTTGATLINEQWLLTTAK	(HexNAc)4(Hex)5(NeuAc)2	13322	NLink		0	0	8.65	17.3	0	0	0	4883.16	2204.77	24	0.4	1221.8	4	79.197		23662	glycopepnew_HCDEThcDiTCIDpeptide.raw	P00738|HPT_HUMAN;P00739|HPTR_HUMAN	6	(HexNAc)4(Hex)5(NeuAc)2_13322:0	N6:(HexNAc)4(Hex)5(NeuAc)2_13322:0:10.28
MVSHHN(+2204.77)LTTGATLINEQWLLTTAK	(HexNAc)4(Hex)5(NeuAc)2	13322	NLink		0	0	8.68	17.36	0	0	0	4883.16	2204.77	24	-1.1	1221.79	4	65.939		19425	glycopepnew_HCDEThcDiTCIDpeptide.raw	P00738|HPT_HUMAN;P00739|HPTR_HUMAN	6	(HexNAc)4(Hex)5(NeuAc)2_13322:0	N6:(HexNAc)4(Hex)5(NeuAc)2_13322:0:26.73
MVSHHN(+2204.77)LTTGATLINEQWLLTTAK	(HexNAc)4(Hex)5(NeuAc)2	13322	NLink		0	-1	8.56	17.12	0	0	0	4883.16	2204.77	24	-1.5	1221.54	4	67.1707		19818	glycopepnew_HCDEThcDiTCIDpeptide.raw	P00738|HPT_HUMAN;P00739|HPTR_HUMAN	6	(HexNAc)4(Hex)5(NeuAc)2_13322:0	N6:(HexNAc)4(Hex)5(NeuAc)2_13322:0:26.73
MVSHHN(+2569.90)LTTGATLINEQWLLTTAK	(HexNAc)5(Hex)6(NeuAc)2	10334	NLink		0	0	62.15	47.86	76.45	0	0	5248.29	2569.9	24	1.2	1313.08	4	39.1846	128000000	10891	glycopepnew_HCDEThcDiTCIDpeptide.raw	P00738|HPT_HUMAN;P00739|HPTR_HUMAN	6	(HexNAc)5(Hex)6(NeuAc)2_10334:0	N6:(HexNAc)5(Hex)6(NeuAc)2_10334:0:1001.00
MVSHHN(+2861.00)LTTGATLIN(+0.98)EQWLLTTAK	(HexNAc)5(Hex)6(NeuAc)3	13602	NLink		0	0	8.71	17.42	0	0	0	5540.37	2861	24	3.2	1386.1	4	45.9441	2000000	12907	glycopepnew_HCDEThcDiTCIDpeptide.raw	P00738|HPT_HUMAN;P00739|HPTR_HUMAN	6	(HexNAc)5(Hex)6(NeuAc)3_13602:0;Deamidation (NQ)	N6:(HexNAc)5(Hex)6(NeuAc)3_13602:0:23.48;N15:Deamidation (NQ):1000.00
MVSHHN(+2861.00)LTTGATLIN(+0.98)EQWLLTTAK	(HexNAc)5(Hex)6(NeuAc)3	13602	NLink		0	2	8.52	17.03	0	0	0	5540.37	2861	24	-2	1386.6	4	47.3403		13454	glycopepnew_HCDEThcDiTCIDpeptide.raw	P00738|HPT_HUMAN;P00739|HPTR_HUMAN	6	(HexNAc)5(Hex)6(NeuAc)3_13602:0;Deamidation (NQ)	N6:(HexNAc)5(Hex)6(NeuAc)3_13602:0:23.48;N15:Deamidation (NQ):1000.00
MVSHHN(+2861.00)LTTGATLINEQWLLTTAK	(HexNAc)5(Hex)6(NeuAc)3	13602	NLink		0	1	52.23	50.23	54.23	0	0	5539.38	2861	24	-1	1386.1	4	45.9441	2000000	12900	glycopepnew_HCDEThcDiTCIDpeptide.raw	P00738|HPT_HUMAN;P00739|HPTR_HUMAN	6	(HexNAc)5(Hex)6(NeuAc)3_13602:0	N6:(HexNAc)5(Hex)6(NeuAc)3_13602:0:1001.00
MVSHHN(+2861.00)LTTGATLINEQWLLTTAK	(HexNAc)5(Hex)6(NeuAc)3	13602	NLink		0	0	44.23	57.54	30.93	0	0	5539.38	2861	24	-4	1385.85	4	47.5498		13527	glycopepnew_HCDEThcDiTCIDpeptide.raw	P00738|HPT_HUMAN;P00739|HPTR_HUMAN	6	(HexNAc)5(Hex)6(NeuAc)3_13602:0	N6:(HexNAc)5(Hex)6(NeuAc)3_13602:0:1001.00
MVSHHN(+2861.00)LTTGATLINEQWLLTTAK	(HexNAc)5(Hex)6(NeuAc)3	13602	NLink		0	0	8.7	17.4	0	0	0	5539.38	2861	24	-1.9	1385.85	4	49.6384		14207	glycopepnew_HCDEThcDiTCIDpeptide.raw	P00738|HPT_HUMAN;P00739|HPTR_HUMAN	6	(HexNAc)5(Hex)6(NeuAc)3_13602:0	N6:(HexNAc)5(Hex)6(NeuAc)3_13602:0:11.04
MVSHHN(+2861.00)LTTGATLINEQWLLTTAK	(HexNAc)5(Hex)6(NeuAc)3	13602	NLink		0	0	8.56	17.12	0	0	0	5539.38	2861	24	0.1	1385.85	4	51.0823		14673	glycopepnew_HCDEThcDiTCIDpeptide.raw	P00738|HPT_HUMAN;P00739|HPTR_HUMAN	6	(HexNAc)5(Hex)6(NeuAc)3_13602:0	N6:(HexNAc)5(Hex)6(NeuAc)3_13602:0:9.92
MVSHHN(+2861.00)LTTGATLINEQWLLTTAK	(HexNAc)5(Hex)6(NeuAc)3	13602	NLink		0	0	8.65	17.3	0	0	0	5539.38	2861	24	-1.6	1385.85	4	49.8835		14280	glycopepnew_HCDEThcDiTCIDpeptide.raw	P00738|HPT_HUMAN;P00739|HPTR_HUMAN	6	(HexNAc)5(Hex)6(NeuAc)3_13602:0	N6:(HexNAc)5(Hex)6(NeuAc)3_13602:0:17.70
MVSHHN(+2861.00)LTTGATLINEQWLLTTAK	(HexNAc)5(Hex)6(NeuAc)3	13602	NLink		0	0	8.53	17.07	0	0	0	5539.38	2861	24	2.5	1385.86	4	54.4006		15750	glycopepnew_HCDEThcDiTCIDpeptide.raw	P00738|HPT_HUMAN;P00739|HPTR_HUMAN	6	(HexNAc)5(Hex)6(NeuAc)3_13602:0	N6:(HexNAc)5(Hex)6(NeuAc)3_13602:0:1.78
MVSHHN(+2861.00)LTTGATLINEQWLLTTAK	(HexNAc)5(Hex)6(NeuAc)3	13602	NLink		0	0	8.59	17.18	0	0	0	5539.38	2861	24	-0.4	1385.85	4	46.2325		13105	glycopepnew_HCDEThcDiTCIDpeptide.raw	P00738|HPT_HUMAN;P00739|HPTR_HUMAN	6	(HexNAc)5(Hex)6(NeuAc)3_13602:0	N6:(HexNAc)5(Hex)6(NeuAc)3_13602:0:17.70
MVSHHN(+2861.00)LTTGATLINEQWLLTTAK	(HexNAc)5(Hex)6(NeuAc)3	13602	NLink		0	0	21.82	43.64	0	0	0	5539.38	2861	24	-1.7	1385.85	4	56.4482		16403	glycopepnew_HCDEThcDiTCIDpeptide.raw	P00738|HPT_HUMAN;P00739|HPTR_HUMAN	6	(HexNAc)5(Hex)6(NeuAc)3_13602:0	N6:(HexNAc)5(Hex)6(NeuAc)3_13602:0:1001.00
MVSHHN(+2861.00)LTTGATLINEQWLLTTAK	(HexNAc)5(Hex)6(NeuAc)3	13602	NLink		0	3	8.58	17.16	0	0	0	5539.38	2861	24	-3	1386.6	4	60.4136		17668	glycopepnew_HCDEThcDiTCIDpeptide.raw	P00738|HPT_HUMAN;P00739|HPTR_HUMAN	6	(HexNAc)5(Hex)6(NeuAc)3_13602:0	N6:(HexNAc)5(Hex)6(NeuAc)3_13602:0:9.92
N(+2204.77)C(+57.02)C(+57.02)N(+0.98)TENPPGC(+57.02)YR	(HexNAc)4(Hex)5(NeuAc)2	13322	NLink		0	-1	22.18	20.69	23.66	0	30.75	3846.37	2204.77	13	8.1	962.355	4	21.1556	6080000	4706	glycopepnew_HCDEThcDiTCIDpeptide.raw	P43652|AFAM_HUMAN	1	(HexNAc)4(Hex)5(NeuAc)2_13322:0;Carbamidomethylation;Carbamidomethylation;Deamidation (NQ);Carbamidomethylation	N1:(HexNAc)4(Hex)5(NeuAc)2_13322:0:0.00;C2:Carbamidomethylation:1000.00;C3:Carbamidomethylation:1000.00;N4:Deamidation (NQ):1000.00;C11:Carbamidomethylation:1000.00
N(+2204.77)EC(+57.02)FLQHK	(HexNAc)4(Hex)5(NeuAc)2	13322	NLink		0	0	28.71	22.53	34.89	0	6.02	3279.26	2204.77	8	-0.1	1094.09	3	20.1139	6440000	4394	glycopepnew_HCDEThcDiTCIDpeptide.raw	P02768|ALBU_HUMAN	1	(HexNAc)4(Hex)5(NeuAc)2_13322:0;Carbamidomethylation	N1:(HexNAc)4(Hex)5(NeuAc)2_13322:0:1000.00;C3:Carbamidomethylation:1000.00
N(+2204.77)EC(+57.02)FLQHK	(HexNAc)4(Hex)5(NeuAc)2	13322	NLink		0	0	32.44	56.97	7.91	0	6.46	3279.26	2204.77	8	-0.1	1094.09	3	20.1139	6440000	4389	glycopepnew_HCDEThcDiTCIDpeptide.raw	P02768|ALBU_HUMAN	1	(HexNAc)4(Hex)5(NeuAc)2_13322:0;Carbamidomethylation	N1:(HexNAc)4(Hex)5(NeuAc)2_13322:0:1001.00;C3:Carbamidomethylation:1000.00
N(+2204.77)FTENDLLVR	(HexNAc)4(Hex)5(NeuAc)2	13322	NLink		0	0	27.17	17.4	36.93	0	17.97	3424.39	2204.77	10	1.2	1142.47	3	40.3199	74600000	11047	glycopepnew_HCDEThcDiTCIDpeptide.raw	P00734|THRB_HUMAN	1	(HexNAc)4(Hex)5(NeuAc)2_13322:0	N1:(HexNAc)4(Hex)5(NeuAc)2_13322:0:24.93
N(+2204.77)GSLFAFR	(HexNAc)4(Hex)5(NeuAc)2	13322	NLink		0	0	30.77	27.11	34.43	0	22.86	3115.24	2204.77	8	0.4	1039.42	3	42.3114	9190000	11817	glycopepnew_HCDEThcDiTCIDpeptide.raw	P04004|VTNC_HUMAN	1	(HexNAc)4(Hex)5(NeuAc)2_13322:0	N1:(HexNAc)4(Hex)5(NeuAc)2_13322:0:1000.00
N(+2204.77)GSLFAFR	(HexNAc)4(Hex)5(NeuAc)2	29088	NLink		0	0	27.24	43.46	11.03	0	2.7	3115.24	2204.77	8	0.4	1039.42	3	42.3114	9190000	11814	glycopepnew_HCDEThcDiTCIDpeptide.raw	P04004|VTNC_HUMAN	1	(HexNAc)4(Hex)5(NeuAc)2_29088:0	N1:(HexNAc)4(Hex)5(NeuAc)2_29088:0:1001.00
N(+2204.77)HSC(+57.02)SEGQISIFR	(HexNAc)4(Hex)5(NeuAc)2	13322	NLink		0	1	47.31	50.12	44.49	0	6.71	3738.47	2204.77	13	0.3	935.877	4	29.6786		7503	glycopepnew_HCDEThcDiTCIDpeptide.raw	O75882|ATRN_HUMAN	1	(HexNAc)4(Hex)5(NeuAc)2_13322:0;Carbamidomethylation	N1:(HexNAc)4(Hex)5(NeuAc)2_13322:0:1001.00;C4:Carbamidomethylation:1000.00
N(+2204.77)HSC(+57.02)SEGQISIFR	(HexNAc)4(Hex)5(NeuAc)2	13322	NLink		0	0	53.24	62.04	44.45	0	6.71	3738.47	2204.77	13	2.3	935.627	4	29.6433	1520000	7503	glycopepnew_HCDEThcDiTCIDpeptide.raw	O75882|ATRN_HUMAN	1	(HexNAc)4(Hex)5(NeuAc)2_13322:0;Carbamidomethylation	N1:(HexNAc)4(Hex)5(NeuAc)2_13322:0:1001.00;C4:Carbamidomethylation:1000.00
N(+2204.77)HSC(+57.02)SEGQISIFR	(HexNAc)4(Hex)5(NeuAc)2	13322	NLink		0	1	26.89	20.06	33.72	0	30.08	3738.47	2204.77	13	0.9	935.878	4	29.6979		7508	glycopepnew_HCDEThcDiTCIDpeptide.raw	O75882|ATRN_HUMAN	1	(HexNAc)4(Hex)5(NeuAc)2_13322:0;Carbamidomethylation	N1:(HexNAc)4(Hex)5(NeuAc)2_13322:0:1000.00;C4:Carbamidomethylation:1000.00
N(+2204.77)HSC(+57.02)SEGQISIFR	(HexNAc)4(Hex)5(NeuAc)2	13322	NLink		0	0	28.99	24.45	33.53	0	30.08	3738.47	2204.77	13	2.3	935.627	4	29.6433	1520000	7508	glycopepnew_HCDEThcDiTCIDpeptide.raw	O75882|ATRN_HUMAN	1	(HexNAc)4(Hex)5(NeuAc)2_13322:0;Carbamidomethylation	N1:(HexNAc)4(Hex)5(NeuAc)2_13322:0:1000.00;C4:Carbamidomethylation:1000.00
N(+2391.86)QTLSLFFTVLQDVPVR	(HexNAc)5(Hex)4(Fuc)1(NeuAc)2	14079	NLink		0	1	13.96	17.23	10.69	0	4.63	4367.93	2391.86	17	2.5	1093.24	4	68.8762	403000	20248	glycopepnew_HCDEThcDiTCIDpeptide.raw	P01023|A2MG_HUMAN	1	(HexNAc)5(Hex)4(Fuc)1(NeuAc)2_14079:0	N1:(HexNAc)5(Hex)4(Fuc)1(NeuAc)2_14079:0:1000.00
N(+2569.90)GTGHGN(+0.98)STHHGPEYMR	(HexNAc)5(Hex)6(NeuAc)2	10334	NLink		0	0	21.29	17.43	25.15	0	1.9	4421.67	2569.9	17	0.4	1106.43	4	14.8633	3480000	2499	glycopepnew_HCDEThcDiTCIDpeptide.raw	P02790|HEMO_HUMAN	1	(HexNAc)5(Hex)6(NeuAc)2_10334:0;Deamidation (NQ)	N1:(HexNAc)5(Hex)6(NeuAc)2_10334:0:0.00;N7:Deamidation (NQ):1000.00
N(+2715.96)ETYQDISELVYGAK	(HexNAc)5(Hex)6(Fuc)1(NeuAc)2	13862	NLink		0	0	20.26	20.87	19.65	0	15.25	4444.78	2715.96	15	-7.9	1112.19	4	60.4724	19400000	17630	glycopepnew_HCDEThcDiTCIDpeptide.raw	P01008|ANT3_HUMAN	1	(HexNAc)5(Hex)6(Fuc)1(NeuAc)2_13862:0	N1:(HexNAc)5(Hex)6(Fuc)1(NeuAc)2_13862:0:1000.00
N(+2715.96)LTETSEAEIHQSFQHLLR	(HexNAc)5(Hex)6(Fuc)1(NeuAc)2	10658	NLink		0	2	8.67	17.33	0	0	1.29	4968.08	2715.96	19	-1.6	1243.53	4	42.7231	1990000	11945	glycopepnew_HCDEThcDiTCIDpeptide.raw	P01011|AACT_HUMAN	1	(HexNAc)5(Hex)6(Fuc)1(NeuAc)2_10658:0	N1:(HexNAc)5(Hex)6(Fuc)1(NeuAc)2_10658:0:1000.00
N(+2715.96)LTETSEAEIHQSFQHLLR	(HexNAc)5(Hex)6(Fuc)1(NeuAc)2	10658	NLink		0	1	8.67	17.33	0	0	1.29	4968.08	2715.96	19	2.7	1243.28	4	42.8049		11945	glycopepnew_HCDEThcDiTCIDpeptide.raw	P01011|AACT_HUMAN	1	(HexNAc)5(Hex)6(Fuc)1(NeuAc)2_10658:0	N1:(HexNAc)5(Hex)6(Fuc)1(NeuAc)2_10658:0:1000.00
N(+2756.99)QTLSLFFTVLQDVPVR	(HexNAc)6(Hex)5(Fuc)1(NeuAc)2	101	NLink		0	-1	30.26	27.55	32.98	0	39.54	4733.06	2756.99	17	6.1	1184.03	4	66.8796	3050000	19764	glycopepnew_HCDEThcDiTCIDpeptide.raw	P01023|A2MG_HUMAN	1	(HexNAc)6(Hex)5(Fuc)1(NeuAc)2_101:0	N1:(HexNAc)6(Hex)5(Fuc)1(NeuAc)2_101:0:1000.00
NLFLN(+2204.77)HSENATAK	(HexNAc)4(Hex)5(NeuAc)2	13322	NLink		0	0	48.82	53.09	44.56	0	0	3662.5	2204.77	13	2.1	916.634	4	24.7819	2100000	5946	glycopepnew_HCDEThcDiTCIDpeptide.raw	P00738|HPT_HUMAN;P00739|HPTR_HUMAN	5	(HexNAc)4(Hex)5(NeuAc)2_13322:0	N5:(HexNAc)4(Hex)5(NeuAc)2_13322:0:1001.00
NLFLN(+2204.77)HSENATAK	(HexNAc)4(Hex)5(NeuAc)2	13322	NLink		0	0	27.19	21.75	32.63	0	0	3662.5	2204.77	13	2.5	1221.84	3	24.7819	27200000	6007	glycopepnew_HCDEThcDiTCIDpeptide.raw	P00738|HPT_HUMAN;P00739|HPTR_HUMAN	5	(HexNAc)4(Hex)5(NeuAc)2_13322:0	N5:(HexNAc)4(Hex)5(NeuAc)2_13322:0:17.27
NLFLN(+2204.77)HSENATAK	(HexNAc)4(Hex)5(NeuAc)2	13322	NLink		0	0	29.12	26.21	32.03	0	0	3662.5	2204.77	13	2.1	916.634	4	24.7819	2100000	5950	glycopepnew_HCDEThcDiTCIDpeptide.raw	P00738|HPT_HUMAN;P00739|HPTR_HUMAN	5	(HexNAc)4(Hex)5(NeuAc)2_13322:0	N5:(HexNAc)4(Hex)5(NeuAc)2_13322:0:29.09
NLFLN(+2204.77)HSENATAK	(HexNAc)4(Hex)5(NeuAc)2	13322	NLink		0	0	28.25	56.5	0	0	0	3662.5	2204.77	13	2.5	1221.84	3	24.7819	27200000	6006	glycopepnew_HCDEThcDiTCIDpeptide.raw	P00738|HPT_HUMAN;P00739|HPTR_HUMAN	5	(HexNAc)4(Hex)5(NeuAc)2_13322:0	N5:(HexNAc)4(Hex)5(NeuAc)2_13322:0:1001.00
NVIFSPLSISTALAFLSLGAHN(+2350.83)TTLTEILK	(HexNAc)4(Hex)5(Fuc)1(NeuAc)2	10674	NLink		0	0	45.33	23.73	66.93	0	1.51	5521.59	2350.83	30	-4.2	1381.4	4	69.3395	512000	20484	glycopepnew_HCDEThcDiTCIDpeptide.raw	P01011|AACT_HUMAN	22	(HexNAc)4(Hex)5(Fuc)1(NeuAc)2_10674:0	N22:(HexNAc)4(Hex)5(Fuc)1(NeuAc)2_10674:0:1001.00
NVIFSPLSISTALAFLSLGAHN(+2350.83)TTLTEILK	(HexNAc)4(Hex)5(Fuc)1(NeuAc)2	10674	NLink		0	4	39.85	19.48	60.22	0	1.51	5521.59	2350.83	30	1	1382.41	4	69.3395	241000	20484	glycopepnew_HCDEThcDiTCIDpeptide.raw	P01011|AACT_HUMAN	22	(HexNAc)4(Hex)5(Fuc)1(NeuAc)2_10674:0	N22:(HexNAc)4(Hex)5(Fuc)1(NeuAc)2_10674:0:1001.00
NVIFSPLSISTALAFLSLGAHN(+2350.83)TTLTEILK	(HexNAc)4(Hex)5(Fuc)1(NeuAc)2	10674	NLink		0	0	8.67	17.34	0	0	31.45	5521.59	2350.83	30	-4.2	1381.4	4	69.3395	512000	20485	glycopepnew_HCDEThcDiTCIDpeptide.raw	P01011|AACT_HUMAN	22	(HexNAc)4(Hex)5(Fuc)1(NeuAc)2_10674:0	N22:(HexNAc)4(Hex)5(Fuc)1(NeuAc)2_10674:0:20.02
NVIFSPLSISTALAFLSLGAHN(+3226.13)TTLTEILK	(HexNAc)6(Hex)7(NeuAc)3	30440	NLink		0	2	8.5	17.01	0	0	100	6396.89	3226.13	30	2.1	1280.79	5	76.6849	28900	22889	glycopepnew_HCDEThcDiTCIDpeptide.raw	P01011|AACT_HUMAN	22	(HexNAc)6(Hex)7(NeuAc)3_30440:0	N22:(HexNAc)6(Hex)7(NeuAc)3_30440:0:14.16
NVIFSPLSISTALAFLSLGAHN(+3226.13)TTLTEILK	(HexNAc)6(Hex)7(NeuAc)3	30440	NLink		0	0	8.63	17.27	0	0	100	6396.89	3226.13	30	3.3	1280.39	5	76.7364		22889	glycopepnew_HCDEThcDiTCIDpeptide.raw	P01011|AACT_HUMAN	22	(HexNAc)6(Hex)7(NeuAc)3_30440:0	N22:(HexNAc)6(Hex)7(NeuAc)3_30440:0:14.16
PALEDLLLGSEAN(+1216.42)LTC(+57.02)TLTGLR	(HexNAc)2(Hex)5	12477	NLink		0	0	58.42	21.17	95.68	0	0	3572.65	1216.42	22	2.2	894.172	4	52.3719	2920000	15130	glycopepnew_HCDEThcDiTCIDpeptide.raw	P01876|IGHA1_HUMAN;P01877|IGHA2_HUMAN	13	(HexNAc)2(Hex)5_12477:0;Carbamidomethylation	N13:(HexNAc)2(Hex)5_12477:0:1001.00;C16:Carbamidomethylation:1000.00
PALEDLLLGSEAN(+1216.42)LTC(+57.02)TLTGLR	(HexNAc)2(Hex)5	12477	NLink		0	0	27.12	24.4	29.84	0	0	3572.65	1216.42	22	2.2	894.172	4	52.3719	2920000	15133	glycopepnew_HCDEThcDiTCIDpeptide.raw	P01876|IGHA1_HUMAN;P01877|IGHA2_HUMAN	13	(HexNAc)2(Hex)5_12477:0;Carbamidomethylation	N13:(HexNAc)2(Hex)5_12477:0:1000.00;C16:Carbamidomethylation:1000.00
PALEDLLLGSEAN(+1257.45)LTC(+57.02)TLTGLR	(HexNAc)3(Hex)4	10085	NLink		0	0	36.36	24.36	48.36	0	0	3613.68	1257.45	22	0.7	1205.57	3	57.8918	1310000	16876	glycopepnew_HCDEThcDiTCIDpeptide.raw	P01876|IGHA1_HUMAN;P01877|IGHA2_HUMAN	13	(HexNAc)3(Hex)4_10085:0;Carbamidomethylation	N13:(HexNAc)3(Hex)4_10085:0:1000.00;C16:Carbamidomethylation:1000.00
PALEDLLLGSEAN(+1257.45)LTC(+57.02)TLTGLR	(HexNAc)3(Hex)4	10085	NLink		0	0	33.72	25.61	41.84	0	0	3613.68	1257.45	22	0.7	1205.57	3	57.8918	1310000	16873	glycopepnew_HCDEThcDiTCIDpeptide.raw	P01876|IGHA1_HUMAN;P01877|IGHA2_HUMAN	13	(HexNAc)3(Hex)4_10085:0;Carbamidomethylation	N13:(HexNAc)3(Hex)4_10085:0:1000.00;C16:Carbamidomethylation:1000.00
PALEDLLLGSEAN(+1298.48)LTC(+57.02)TLTGLR	(HexNAc)4(Hex)3	13529	NLink		0	0	29.85	20.31	39.4	0	0	3654.71	1298.48	22	1.6	1219.24	3	52.4496	3300000	15098	glycopepnew_HCDEThcDiTCIDpeptide.raw	P01876|IGHA1_HUMAN;P01877|IGHA2_HUMAN	13	(HexNAc)4(Hex)3_13529:0;Carbamidomethylation	N13:(HexNAc)4(Hex)3_13529:0:1000.00;C16:Carbamidomethylation:1000.00
PALEDLLLGSEAN(+1298.48)LTC(+57.02)TLTGLR	(HexNAc)4(Hex)3	13529	NLink		0	0	28.69	23.09	34.29	0	0	3654.71	1298.48	22	1.6	1219.24	3	52.4496	3300000	15102	glycopepnew_HCDEThcDiTCIDpeptide.raw	P01876|IGHA1_HUMAN;P01877|IGHA2_HUMAN	13	(HexNAc)4(Hex)3_13529:0;Carbamidomethylation	N13:(HexNAc)4(Hex)3_13529:0:1000.00;C16:Carbamidomethylation:1000.00
PALEDLLLGSEAN(+1378.47)LTC(+57.02)TLTGLR	(HexNAc)2(Hex)6	13764	NLink		0	1	66.25	24.36	108.15	0	0	3734.7	1378.47	22	-1.6	934.934	4	52.2251	1160000	15073	glycopepnew_HCDEThcDiTCIDpeptide.raw	P01876|IGHA1_HUMAN;P01877|IGHA2_HUMAN	13	(HexNAc)2(Hex)6_13764:0;Carbamidomethylation	N13:(HexNAc)2(Hex)6_13764:0:1001.00;C16:Carbamidomethylation:1000.00
PALEDLLLGSEAN(+1378.47)LTC(+57.02)TLTGLR	(HexNAc)2(Hex)6	13764	NLink		0	1	62.76	22.41	103.11	0	0	3734.7	1378.47	22	-1.6	934.934	4	52.2251	1160000	15076	glycopepnew_HCDEThcDiTCIDpeptide.raw	P01876|IGHA1_HUMAN;P01877|IGHA2_HUMAN	13	(HexNAc)2(Hex)6_13764:0;Carbamidomethylation	N13:(HexNAc)2(Hex)6_13764:0:1001.00;C16:Carbamidomethylation:1000.00
PALEDLLLGSEAN(+1460.53)LTC(+57.02)TLTGLR	(HexNAc)4(Hex)4	1030	NLink		0	2	57.71	17.3	98.13	0	0	3816.76	1460.53	22	2	1273.93	3	57.5975	622000	16764	glycopepnew_HCDEThcDiTCIDpeptide.raw	P01876|IGHA1_HUMAN;P01877|IGHA2_HUMAN	13	(HexNAc)4(Hex)4_1030:0;Carbamidomethylation	N13:(HexNAc)4(Hex)4_1030:0:1001.00;C16:Carbamidomethylation:1000.00
PALEDLLLGSEAN(+1460.53)LTC(+57.02)TLTGLR	(HexNAc)4(Hex)4	1030	NLink		0	0	58.4	18.67	98.13	0	0	3816.76	1460.53	22	-0.2	1273.26	3	57.6524	366000	16764	glycopepnew_HCDEThcDiTCIDpeptide.raw	P01876|IGHA1_HUMAN;P01877|IGHA2_HUMAN	13	(HexNAc)4(Hex)4_1030:0;Carbamidomethylation	N13:(HexNAc)4(Hex)4_1030:0:1001.00;C16:Carbamidomethylation:1000.00
PALEDLLLGSEAN(+1460.53)LTC(+57.02)TLTGLR	(HexNAc)4(Hex)4	1030	NLink		0	2	44.36	22.43	66.29	0	0	3816.76	1460.53	22	2	1273.93	3	57.5975	622000	16769	glycopepnew_HCDEThcDiTCIDpeptide.raw	P01876|IGHA1_HUMAN;P01877|IGHA2_HUMAN	13	(HexNAc)4(Hex)4_1030:0;Carbamidomethylation	N13:(HexNAc)4(Hex)4_1030:0:1001.00;C16:Carbamidomethylation:1000.00
PALEDLLLGSEAN(+1460.53)LTC(+57.02)TLTGLR	(HexNAc)4(Hex)4	1030	NLink		0	0	45.19	24.49	65.89	0	0	3816.76	1460.53	22	-0.2	1273.26	3	57.6524	366000	16769	glycopepnew_HCDEThcDiTCIDpeptide.raw	P01876|IGHA1_HUMAN;P01877|IGHA2_HUMAN	13	(HexNAc)4(Hex)4_1030:0;Carbamidomethylation	N13:(HexNAc)4(Hex)4_1030:0:1001.00;C16:Carbamidomethylation:1000.00
PALEDLLLGSEAN(+1460.53)LTC(+57.02)TLTGLR	(HexNAc)4(Hex)4	1030	NLink		0	0	33.58	20.77	46.39	0	0	3816.76	1460.53	22	0.4	955.197	4	52.3719	1440000	15053	glycopepnew_HCDEThcDiTCIDpeptide.raw	P01876|IGHA1_HUMAN;P01877|IGHA2_HUMAN	13	(HexNAc)4(Hex)4_1030:0;Carbamidomethylation	N13:(HexNAc)4(Hex)4_1030:0:1000.00;C16:Carbamidomethylation:1000.00
PALEDLLLGSEAN(+1460.53)LTC(+57.02)TLTGLR	(HexNAc)4(Hex)4	1030	NLink		0	0	34.02	24.23	43.81	0	0	3816.76	1460.53	22	0.4	955.197	4	52.3719	1440000	15104	glycopepnew_HCDEThcDiTCIDpeptide.raw	P01876|IGHA1_HUMAN;P01877|IGHA2_HUMAN	13	(HexNAc)4(Hex)4_1030:0;Carbamidomethylation	N13:(HexNAc)4(Hex)4_1030:0:1000.00;C16:Carbamidomethylation:1000.00
PALEDLLLGSEAN(+1460.53)LTC(+57.02)TLTGLR	(HexNAc)4(Hex)4	1030	NLink		0	1	31.18	19.87	42.5	0	0	3816.76	1460.53	22	1.5	955.45	4	52.4077		15104	glycopepnew_HCDEThcDiTCIDpeptide.raw	P01876|IGHA1_HUMAN;P01877|IGHA2_HUMAN	13	(HexNAc)4(Hex)4_1030:0;Carbamidomethylation	N13:(HexNAc)4(Hex)4_1030:0:1000.00;C16:Carbamidomethylation:1000.00
PALEDLLLGSEAN(+1460.53)LTC(+57.02)TLTGLR	(HexNAc)4(Hex)4	1030	NLink		0	0	35.96	30.25	41.67	0	0	3816.76	1460.53	22	0.4	955.197	4	52.3719	1440000	15049	glycopepnew_HCDEThcDiTCIDpeptide.raw	P01876|IGHA1_HUMAN;P01877|IGHA2_HUMAN	13	(HexNAc)4(Hex)4_1030:0;Carbamidomethylation	N13:(HexNAc)4(Hex)4_1030:0:1001.00;C16:Carbamidomethylation:1000.00
PALEDLLLGSEAN(+1460.53)LTC(+57.02)TLTGLR	(HexNAc)4(Hex)4	1030	NLink		0	0	34.94	29.44	40.44	0	0	3816.76	1460.53	22	0.4	955.197	4	52.3719	1440000	15099	glycopepnew_HCDEThcDiTCIDpeptide.raw	P01876|IGHA1_HUMAN;P01877|IGHA2_HUMAN	13	(HexNAc)4(Hex)4_1030:0;Carbamidomethylation	N13:(HexNAc)4(Hex)4_1030:0:1001.00;C16:Carbamidomethylation:1000.00
PALEDLLLGSEAN(+1460.53)LTC(+57.02)TLTGLR	(HexNAc)4(Hex)4	1030	NLink		0	1	31.78	24.04	39.51	0	0	3816.76	1460.53	22	1.8	955.45	4	52.3821		15099	glycopepnew_HCDEThcDiTCIDpeptide.raw	P01876|IGHA1_HUMAN;P01877|IGHA2_HUMAN	13	(HexNAc)4(Hex)4_1030:0;Carbamidomethylation	N13:(HexNAc)4(Hex)4_1030:0:1001.00;C16:Carbamidomethylation:1000.00
PALEDLLLGSEAN(+1460.53)LTC(+57.02)TLTGLR	(HexNAc)4(Hex)4	1030	NLink		0	0	20.56	22.25	18.88	0	0	3816.76	1460.53	22	1.3	1273.26	3	52.3006	7980000	15092	glycopepnew_HCDEThcDiTCIDpeptide.raw	P01876|IGHA1_HUMAN;P01877|IGHA2_HUMAN	13	(HexNAc)4(Hex)4_1030:0;Carbamidomethylation	N13:(HexNAc)4(Hex)4_1030:0:1000.00;C16:Carbamidomethylation:1000.00
PALEDLLLGSEAN(+1460.53)LTC(+57.02)TLTGLR	(HexNAc)4(Hex)4	1030	NLink		0	1	18.09	18.29	17.89	0	0	3816.76	1460.53	22	-1	1273.59	3	52.3596		15092	glycopepnew_HCDEThcDiTCIDpeptide.raw	P01876|IGHA1_HUMAN;P01877|IGHA2_HUMAN	13	(HexNAc)4(Hex)4_1030:0;Carbamidomethylation	N13:(HexNAc)4(Hex)4_1030:0:1000.00;C16:Carbamidomethylation:1000.00
PALEDLLLGSEAN(+1501.55)LTC(+57.02)TLTGLR	(HexNAc)5(Hex)3	1032	NLink		0	0	34.03	23.49	44.58	0	0	3857.79	1501.55	22	3.9	965.457	4	52.4469	44500000	15109	glycopepnew_HCDEThcDiTCIDpeptide.raw	P01876|IGHA1_HUMAN;P01877|IGHA2_HUMAN	13	(HexNAc)5(Hex)3_1032:0;Carbamidomethylation	N13:(HexNAc)5(Hex)3_1032:0:1000.00;C16:Carbamidomethylation:1000.00
PALEDLLLGSEAN(+1501.55)LTC(+57.02)TLTGLR	(HexNAc)5(Hex)3	1032	NLink		0	0	29.19	17.37	41.01	0	0	3857.79	1501.55	22	3.9	965.457	4	52.4469	44500000	15140	glycopepnew_HCDEThcDiTCIDpeptide.raw	P01876|IGHA1_HUMAN;P01877|IGHA2_HUMAN	13	(HexNAc)5(Hex)3_1032:0;Carbamidomethylation	N13:(HexNAc)5(Hex)3_1032:0:1000.00;C16:Carbamidomethylation:1000.00
PALEDLLLGSEAN(+1501.55)LTC(+57.02)TLTGLR	(HexNAc)5(Hex)3	1032	NLink		0	0	26.76	22.82	30.71	0	0	3857.79	1501.55	22	3.9	965.457	4	52.4469	44500000	15106	glycopepnew_HCDEThcDiTCIDpeptide.raw	P01876|IGHA1_HUMAN;P01877|IGHA2_HUMAN	13	(HexNAc)5(Hex)3_1032:0;Carbamidomethylation	N13:(HexNAc)5(Hex)3_1032:0:1000.00;C16:Carbamidomethylation:1000.00
PALEDLLLGSEAN(+1501.55)LTC(+57.02)TLTGLR	(HexNAc)5(Hex)3	1032	NLink		0	0	31.15	32.9	29.41	0	0	3857.79	1501.55	22	3.9	965.457	4	52.4469	44500000	15137	glycopepnew_HCDEThcDiTCIDpeptide.raw	P01876|IGHA1_HUMAN;P01877|IGHA2_HUMAN	13	(HexNAc)5(Hex)3_1032:0;Carbamidomethylation	N13:(HexNAc)5(Hex)3_1032:0:1000.00;C16:Carbamidomethylation:1000.00
PALEDLLLGSEAN(+1548.54)LTC(+57.02)TLTGLR	(HexNAc)3(Hex)4(NeuAc)1	10513	NLink		0	0	59.23	40.94	77.51	0	0	3904.77	1548.54	22	0.4	977.201	4	58.4723	5560000	17116	glycopepnew_HCDEThcDiTCIDpeptide.raw	P01876|IGHA1_HUMAN;P01877|IGHA2_HUMAN	13	(HexNAc)3(Hex)4(NeuAc)1_10513:0;Carbamidomethylation	N13:(HexNAc)3(Hex)4(NeuAc)1_10513:0:1001.00;C16:Carbamidomethylation:1000.00
PALEDLLLGSEAN(+1548.54)LTC(+57.02)TLTGLR	(HexNAc)3(Hex)4(NeuAc)1	10513	NLink		0	0	35.12	25.94	44.3	0	0	3904.77	1548.54	22	0.4	977.201	4	58.4723	5560000	17050	glycopepnew_HCDEThcDiTCIDpeptide.raw	P01876|IGHA1_HUMAN;P01877|IGHA2_HUMAN	13	(HexNAc)3(Hex)4(NeuAc)1_10513:0;Carbamidomethylation	N13:(HexNAc)3(Hex)4(NeuAc)1_10513:0:1000.00;C16:Carbamidomethylation:1000.00
PALEDLLLGSEAN(+1548.54)LTC(+57.02)TLTGLR	(HexNAc)3(Hex)4(NeuAc)1	10513	NLink		0	0	41.92	48.96	34.88	0	0	3904.77	1548.54	22	0.4	977.201	4	58.4723	5560000	17047	glycopepnew_HCDEThcDiTCIDpeptide.raw	P01876|IGHA1_HUMAN;P01877|IGHA2_HUMAN	13	(HexNAc)3(Hex)4(NeuAc)1_10513:0;Carbamidomethylation	N13:(HexNAc)3(Hex)4(NeuAc)1_10513:0:1001.00;C16:Carbamidomethylation:1000.00
PALEDLLLGSEAN(+1622.58)LTC(+57.02)TLTGLR	(HexNAc)4(Hex)5	28715	NLink		0	1	57.22	17.35	97.08	0	0	3978.81	1622.58	22	3.4	1327.62	3	58.1325		16931	glycopepnew_HCDEThcDiTCIDpeptide.raw	P01876|IGHA1_HUMAN;P01877|IGHA2_HUMAN	13	(HexNAc)4(Hex)5_28715:0;Carbamidomethylation	N13:(HexNAc)4(Hex)5_28715:0:1001.00;C16:Carbamidomethylation:1000.00
PALEDLLLGSEAN(+1622.58)LTC(+57.02)TLTGLR	(HexNAc)4(Hex)5	28715	NLink		0	0	56.06	18.08	94.04	0	0	3978.81	1622.58	22	1.8	995.712	4	51.9454	6470000	14986	glycopepnew_HCDEThcDiTCIDpeptide.raw	P01876|IGHA1_HUMAN;P01877|IGHA2_HUMAN	13	(HexNAc)4(Hex)5_28715:0;Carbamidomethylation	N13:(HexNAc)4(Hex)5_28715:0:1001.00;C16:Carbamidomethylation:1000.00
PALEDLLLGSEAN(+1622.58)LTC(+57.02)TLTGLR	(HexNAc)4(Hex)5	28715	NLink		0	0	34.3	22.51	46.09	0	0	3978.81	1622.58	22	1.8	995.712	4	51.9454	6470000	14989	glycopepnew_HCDEThcDiTCIDpeptide.raw	P01876|IGHA1_HUMAN;P01877|IGHA2_HUMAN	13	(HexNAc)4(Hex)5_28715:0;Carbamidomethylation	N13:(HexNAc)4(Hex)5_28715:0:1000.00;C16:Carbamidomethylation:1000.00
PALEDLLLGSEAN(+1663.61)LTC(+57.02)TLTGLR	(HexNAc)5(Hex)4	28809	NLink		0	0	28.94	17.38	40.51	0	0	4019.84	1663.61	22	1.9	1005.97	4	52.1736	40800000	15031	glycopepnew_HCDEThcDiTCIDpeptide.raw	P01876|IGHA1_HUMAN;P01877|IGHA2_HUMAN	13	(HexNAc)5(Hex)4_28809:0;Carbamidomethylation	N13:(HexNAc)5(Hex)4_28809:0:1000.00;C16:Carbamidomethylation:1000.00
PALEDLLLGSEAN(+1710.60)LTC(+57.02)TLTGLR	(HexNAc)3(Hex)5(NeuAc)1	12024	NLink		0	0	36.76	33.86	39.65	0	0	4066.83	1710.6	22	2.8	1017.72	4	58.2011	24100000	17000	glycopepnew_HCDEThcDiTCIDpeptide.raw	P01876|IGHA1_HUMAN;P01877|IGHA2_HUMAN	13	(HexNAc)3(Hex)5(NeuAc)1_12024:0;Carbamidomethylation	N13:(HexNAc)3(Hex)5(NeuAc)1_12024:0:1000.00;C16:Carbamidomethylation:1000.00
PALEDLLLGSEAN(+1751.62)LTC(+57.02)TLTGLR	(HexNAc)4(Hex)4(NeuAc)1	13312	NLink		0	0	34.28	28.86	39.7	0	0	4107.85	1751.62	22	4.5	1027.98	4	58.2011	36000000	16961	glycopepnew_HCDEThcDiTCIDpeptide.raw	P01876|IGHA1_HUMAN;P01877|IGHA2_HUMAN	13	(HexNAc)4(Hex)4(NeuAc)1_13312:0;Carbamidomethylation	N13:(HexNAc)4(Hex)4(NeuAc)1_13312:0:1000.00;C16:Carbamidomethylation:1000.00
PALEDLLLGSEAN(+1751.62)LTC(+57.02)TLTGLR	(HexNAc)4(Hex)4(NeuAc)1	13312	NLink		0	0	35.86	36.8	34.91	0	0	4107.85	1751.62	22	4.5	1027.98	4	58.2011	36000000	16957	glycopepnew_HCDEThcDiTCIDpeptide.raw	P01876|IGHA1_HUMAN;P01877|IGHA2_HUMAN	13	(HexNAc)4(Hex)4(NeuAc)1_13312:0;Carbamidomethylation	N13:(HexNAc)4(Hex)4(NeuAc)1_13312:0:1000.00;C16:Carbamidomethylation:1000.00
PALEDLLLGSEAN(+1784.63)LTC(+57.02)TLTGLR	(HexNAc)4(Hex)6	13417	NLink		0	0	8.62	17.25	0	0	0	4140.86	1784.63	22	-2	1036.22	4	52.1945		15033	glycopepnew_HCDEThcDiTCIDpeptide.raw	P01876|IGHA1_HUMAN;P01877|IGHA2_HUMAN	13	(HexNAc)4(Hex)6_13417:0;Carbamidomethylation	N13:(HexNAc)4(Hex)6_13417:0:1000.00;C16:Carbamidomethylation:1000.00
PALEDLLLGSEAN(+1809.66)LTC(+57.02)TLTGLR	(HexNAc)5(Hex)4(Fuc)1	1041	NLink		0	0	28.09	35.57	20.62	0	0	4165.9	1809.66	22	-0.9	1389.64	3	52.1073	2170000	15002	glycopepnew_HCDEThcDiTCIDpeptide.raw	P01876|IGHA1_HUMAN;P01877|IGHA2_HUMAN	13	(HexNAc)5(Hex)4(Fuc)1_1041:0;Carbamidomethylation	N13:(HexNAc)5(Hex)4(Fuc)1_1041:0:1000.00;C16:Carbamidomethylation:1000.00
PALEDLLLGSEAN(+1825.66)LTC(+57.02)TLTGLR	(HexNAc)5(Hex)5	1035	NLink		0	0	34.42	22.99	45.86	0	0	4181.89	1825.66	22	1.5	1046.48	4	51.9454	8610000	14961	glycopepnew_HCDEThcDiTCIDpeptide.raw	P01876|IGHA1_HUMAN;P01877|IGHA2_HUMAN	13	(HexNAc)5(Hex)5_1035:0;Carbamidomethylation	N13:(HexNAc)5(Hex)5_1035:0:1000.00;C16:Carbamidomethylation:1000.00
PALEDLLLGSEAN(+1825.66)LTC(+57.02)TLTGLR	(HexNAc)5(Hex)5	1035	NLink		0	0	39.21	42.13	36.29	0	0	4181.89	1825.66	22	1.5	1046.48	4	51.9454	8610000	14956	glycopepnew_HCDEThcDiTCIDpeptide.raw	P01876|IGHA1_HUMAN;P01877|IGHA2_HUMAN	13	(HexNAc)5(Hex)5_1035:0;Carbamidomethylation	N13:(HexNAc)5(Hex)5_1035:0:1000.00;C16:Carbamidomethylation:1000.00
PALEDLLLGSEAN(+1872.65)LTC(+57.02)TLTGLR	(HexNAc)3(Hex)6(NeuAc)1	38056	NLink		0	0	68.03	29.92	106.15	0	0	4228.88	1872.65	22	2.4	1058.23	4	58.0151	7880000	16958	glycopepnew_HCDEThcDiTCIDpeptide.raw	P01876|IGHA1_HUMAN;P01877|IGHA2_HUMAN	13	(HexNAc)3(Hex)6(NeuAc)1_38056:0;Carbamidomethylation	N13:(HexNAc)3(Hex)6(NeuAc)1_38056:0:1001.00;C16:Carbamidomethylation:1000.00
PALEDLLLGSEAN(+1872.65)LTC(+57.02)TLTGLR	(HexNAc)3(Hex)6(NeuAc)1	38056	NLink		0	-1	8.68	17.37	0	0	0	4228.88	1872.65	22	1.9	1057.98	4	58.2311		16963	glycopepnew_HCDEThcDiTCIDpeptide.raw	P01876|IGHA1_HUMAN;P01877|IGHA2_HUMAN	13	(HexNAc)3(Hex)6(NeuAc)1_38056:0;Carbamidomethylation	N13:(HexNAc)3(Hex)6(NeuAc)1_38056:0:1000.00;C16:Carbamidomethylation:1000.00
PALEDLLLGSEAN(+1913.68)LTC(+57.02)TLTGLR	(HexNAc)4(Hex)5(NeuAc)1	12670	NLink		0	0	76.63	51.59	101.67	0	0	4269.91	1913.68	22	2.1	1068.49	4	58.6444		17095	glycopepnew_HCDEThcDiTCIDpeptide.raw	P01876|IGHA1_HUMAN;P01877|IGHA2_HUMAN	13	(HexNAc)4(Hex)5(NeuAc)1_12670:0;Carbamidomethylation	N13:(HexNAc)4(Hex)5(NeuAc)1_12670:0:1001.00;C16:Carbamidomethylation:1000.00
PALEDLLLGSEAN(+1913.68)LTC(+57.02)TLTGLR	(HexNAc)4(Hex)5(NeuAc)1	12670	NLink		0	4	71.59	41.77	101.41	0	0	4269.91	1913.68	22	-6.7	1069.48	4	57.9067	91600000	17095	glycopepnew_HCDEThcDiTCIDpeptide.raw	P01876|IGHA1_HUMAN;P01877|IGHA2_HUMAN	13	(HexNAc)4(Hex)5(NeuAc)1_12670:0;Carbamidomethylation	N13:(HexNAc)4(Hex)5(NeuAc)1_12670:0:1001.00;C16:Carbamidomethylation:1000.00
PALEDLLLGSEAN(+1913.68)LTC(+57.02)TLTGLR	(HexNAc)4(Hex)5(NeuAc)1	12670	NLink		0	0	74.08	48.23	99.93	0	0	4269.91	1913.68	22	2	1068.49	4	59.6316		17405	glycopepnew_HCDEThcDiTCIDpeptide.raw	P01876|IGHA1_HUMAN;P01877|IGHA2_HUMAN	13	(HexNAc)4(Hex)5(NeuAc)1_12670:0;Carbamidomethylation	N13:(HexNAc)4(Hex)5(NeuAc)1_12670:0:1001.00;C16:Carbamidomethylation:1000.00
PALEDLLLGSEAN(+1913.68)LTC(+57.02)TLTGLR	(HexNAc)4(Hex)5(NeuAc)1	12670	NLink		0	1	62.74	31.21	94.27	0	0	4269.91	1913.68	22	-1.2	1068.73	4	60.5114		17701	glycopepnew_HCDEThcDiTCIDpeptide.raw	P01876|IGHA1_HUMAN;P01877|IGHA2_HUMAN	13	(HexNAc)4(Hex)5(NeuAc)1_12670:0;Carbamidomethylation	N13:(HexNAc)4(Hex)5(NeuAc)1_12670:0:1001.00;C16:Carbamidomethylation:1000.00
PALEDLLLGSEAN(+1913.68)LTC(+57.02)TLTGLR	(HexNAc)4(Hex)5(NeuAc)1	12670	NLink		0	1	48.23	23.52	72.95	0	0	4269.91	1913.68	22	-0.3	1068.74	4	64.566		18990	glycopepnew_HCDEThcDiTCIDpeptide.raw	P01876|IGHA1_HUMAN;P01877|IGHA2_HUMAN	13	(HexNAc)4(Hex)5(NeuAc)1_12670:0;Carbamidomethylation	N13:(HexNAc)4(Hex)5(NeuAc)1_12670:0:1001.00;C16:Carbamidomethylation:1000.00
PALEDLLLGSEAN(+1913.68)LTC(+57.02)TLTGLR	(HexNAc)4(Hex)5(NeuAc)1	12670	NLink		0	0	51.67	37.07	66.26	0	0	4269.91	1913.68	22	5.3	1068.49	4	66.531		19618	glycopepnew_HCDEThcDiTCIDpeptide.raw	P01876|IGHA1_HUMAN;P01877|IGHA2_HUMAN	13	(HexNAc)4(Hex)5(NeuAc)1_12670:0;Carbamidomethylation	N13:(HexNAc)4(Hex)5(NeuAc)1_12670:0:1001.00;C16:Carbamidomethylation:1000.00
PALEDLLLGSEAN(+1913.68)LTC(+57.02)TLTGLR	(HexNAc)4(Hex)5(NeuAc)1	12670	NLink		0	-1	47.59	33.69	61.48	0	0	4269.91	1913.68	22	3.1	1068.24	4	68.7339		20308	glycopepnew_HCDEThcDiTCIDpeptide.raw	P01876|IGHA1_HUMAN;P01877|IGHA2_HUMAN	13	(HexNAc)4(Hex)5(NeuAc)1_12670:0;Carbamidomethylation	N13:(HexNAc)4(Hex)5(NeuAc)1_12670:0:1001.00;C16:Carbamidomethylation:1000.00
PALEDLLLGSEAN(+1913.68)LTC(+57.02)TLTGLR	(HexNAc)4(Hex)5(NeuAc)1	12670	NLink		0	0	50.78	43.29	58.26	0	0	4269.91	1913.68	22	3.6	1068.49	4	62.8872		18464	glycopepnew_HCDEThcDiTCIDpeptide.raw	P01876|IGHA1_HUMAN;P01877|IGHA2_HUMAN	13	(HexNAc)4(Hex)5(NeuAc)1_12670:0;Carbamidomethylation	N13:(HexNAc)4(Hex)5(NeuAc)1_12670:0:1001.00;C16:Carbamidomethylation:1000.00
PALEDLLLGSEAN(+1913.68)LTC(+57.02)TLTGLR	(HexNAc)4(Hex)5(NeuAc)1	12670	NLink		0	0	36.42	29.95	42.89	0	0	4269.91	1913.68	22	5.4	1068.49	4	57.8918	299000000	16825	glycopepnew_HCDEThcDiTCIDpeptide.raw	P01876|IGHA1_HUMAN;P01877|IGHA2_HUMAN	13	(HexNAc)4(Hex)5(NeuAc)1_12670:0;Carbamidomethylation	N13:(HexNAc)4(Hex)5(NeuAc)1_12670:0:1000.00;C16:Carbamidomethylation:1000.00
PALEDLLLGSEAN(+1913.68)LTC(+57.02)TLTGLR	(HexNAc)4(Hex)5(NeuAc)1	12670	NLink		0	0	35.3	31.38	39.22	0	0	4269.91	1913.68	22	2.5	1068.49	4	59.6562		17410	glycopepnew_HCDEThcDiTCIDpeptide.raw	P01876|IGHA1_HUMAN;P01877|IGHA2_HUMAN	13	(HexNAc)4(Hex)5(NeuAc)1_12670:0;Carbamidomethylation	N13:(HexNAc)4(Hex)5(NeuAc)1_12670:0:1000.00;C16:Carbamidomethylation:1000.00
PALEDLLLGSEAN(+1913.68)LTC(+57.02)TLTGLR	(HexNAc)4(Hex)5(NeuAc)1	12670	NLink		0	0	35.4	31.71	39.09	0	0	4269.91	1913.68	22	1.3	1068.49	4	58.6508		17098	glycopepnew_HCDEThcDiTCIDpeptide.raw	P01876|IGHA1_HUMAN;P01877|IGHA2_HUMAN	13	(HexNAc)4(Hex)5(NeuAc)1_12670:0;Carbamidomethylation	N13:(HexNAc)4(Hex)5(NeuAc)1_12670:0:1000.00;C16:Carbamidomethylation:1000.00
PALEDLLLGSEAN(+1913.68)LTC(+57.02)TLTGLR	(HexNAc)4(Hex)5(NeuAc)1	12670	NLink		0	0	39.01	41.35	36.67	0	0	4269.91	1913.68	22	5.4	1068.49	4	57.8918	299000000	16821	glycopepnew_HCDEThcDiTCIDpeptide.raw	P01876|IGHA1_HUMAN;P01877|IGHA2_HUMAN	13	(HexNAc)4(Hex)5(NeuAc)1_12670:0;Carbamidomethylation	N13:(HexNAc)4(Hex)5(NeuAc)1_12670:0:1000.00;C16:Carbamidomethylation:1000.00
PALEDLLLGSEAN(+1913.68)LTC(+57.02)TLTGLR	(HexNAc)4(Hex)5(NeuAc)1	12670	NLink		0	-1	20.9	25.11	16.7	0	0	4269.91	1913.68	22	-0.7	1068.23	4	75.3227		22437	glycopepnew_HCDEThcDiTCIDpeptide.raw	P01876|IGHA1_HUMAN;P01877|IGHA2_HUMAN	13	(HexNAc)4(Hex)5(NeuAc)1_12670:0;Carbamidomethylation	N13:(HexNAc)4(Hex)5(NeuAc)1_12670:0:1001.00;C16:Carbamidomethylation:1000.00
PALEDLLLGSEAN(+1913.68)LTC(+57.02)TLTGLR	(HexNAc)4(Hex)5(NeuAc)1	12670	NLink		0	1	11.02	22.04	0	0	0	4269.91	1913.68	22	-1.3	1068.73	4	60.5188		17704	glycopepnew_HCDEThcDiTCIDpeptide.raw	P01876|IGHA1_HUMAN;P01877|IGHA2_HUMAN	13	(HexNAc)4(Hex)5(NeuAc)1_12670:0;Carbamidomethylation	N13:(HexNAc)4(Hex)5(NeuAc)1_12670:0:1000.00;C16:Carbamidomethylation:1000.00
PALEDLLLGSEAN(+1913.68)LTC(+57.02)TLTGLR	(HexNAc)4(Hex)5(NeuAc)1	12670	NLink		0	0	9.92	19.84	0	0	0	4269.91	1913.68	22	1.9	1068.49	4	67.7717		20002	glycopepnew_HCDEThcDiTCIDpeptide.raw	P01876|IGHA1_HUMAN;P01877|IGHA2_HUMAN	13	(HexNAc)4(Hex)5(NeuAc)1_12670:0;Carbamidomethylation	N13:(HexNAc)4(Hex)5(NeuAc)1_12670:0:1000.00;C16:Carbamidomethylation:1000.00
PALEDLLLGSEAN(+1913.68)LTC(+57.02)TLTGLR	(HexNAc)4(Hex)5(NeuAc)1	12670	NLink		0	1	8.71	17.41	0	0	0	4269.91	1913.68	22	-2.4	1068.73	4	64.5705		18993	glycopepnew_HCDEThcDiTCIDpeptide.raw	P01876|IGHA1_HUMAN;P01877|IGHA2_HUMAN	13	(HexNAc)4(Hex)5(NeuAc)1_12670:0;Carbamidomethylation	N13:(HexNAc)4(Hex)5(NeuAc)1_12670:0:1000.00;C16:Carbamidomethylation:1000.00
PALEDLLLGSEAN(+1913.68)LTC(+57.02)TLTGLR	(HexNAc)4(Hex)5(NeuAc)1	12670	NLink		0	0	11.08	22.17	0	0	0	4269.91	1913.68	22	3.2	1068.49	4	62.928		18469	glycopepnew_HCDEThcDiTCIDpeptide.raw	P01876|IGHA1_HUMAN;P01877|IGHA2_HUMAN	13	(HexNAc)4(Hex)5(NeuAc)1_12670:0;Carbamidomethylation	N13:(HexNAc)4(Hex)5(NeuAc)1_12670:0:1000.00;C16:Carbamidomethylation:1000.00
PALEDLLLGSEAN(+1913.68)LTC(+57.02)TLTGLR	(HexNAc)4(Hex)5(NeuAc)1	12670	NLink		0	0	10.34	20.67	0	0	0	4269.91	1913.68	22	0.1	1068.48	4	66.5404		19621	glycopepnew_HCDEThcDiTCIDpeptide.raw	P01876|IGHA1_HUMAN;P01877|IGHA2_HUMAN	13	(HexNAc)4(Hex)5(NeuAc)1_12670:0;Carbamidomethylation	N13:(HexNAc)4(Hex)5(NeuAc)1_12670:0:1000.00;C16:Carbamidomethylation:1000.00
PALEDLLLGSEAN(+1913.68)LTC(+57.02)TLTGLR	(HexNAc)4(Hex)5(NeuAc)1	12670	NLink		0	1	8.65	17.31	0	0	0	4269.91	1913.68	22	-3.4	1068.73	4	61.8883		18141	glycopepnew_HCDEThcDiTCIDpeptide.raw	P01876|IGHA1_HUMAN;P01877|IGHA2_HUMAN	13	(HexNAc)4(Hex)5(NeuAc)1_12670:0;Carbamidomethylation	N13:(HexNAc)4(Hex)5(NeuAc)1_12670:0:1000.00;C16:Carbamidomethylation:1000.00
PALEDLLLGSEAN(+1913.68)LTC(+57.02)	(HexNAc)4(Hex)5(NeuAc)1	12670	NLink		0	0	40.16	27.01	53.31	0	0	3628.52	1913.68	16	0.1	908.137	4	59.1882		17274	glycopepnew_HCDEThcDiTCIDpeptide.raw	P01876|IGHA1_HUMAN;P01877|IGHA2_HUMAN	13	(HexNAc)4(Hex)5(NeuAc)1_12670:0;Carbamidomethylation	N13:(HexNAc)4(Hex)5(NeuAc)1_12670:0:1001.00;C16:Carbamidomethylation:1000.00
PALEDLLLGSEAN(+1913.68)LTC(+57.02)	(HexNAc)4(Hex)5(NeuAc)1	12670	NLink		0	1	37.18	22.1	52.27	0	0	3628.52	1913.68	16	-0.5	908.389	4	59.1872	235000	17274	glycopepnew_HCDEThcDiTCIDpeptide.raw	P01876|IGHA1_HUMAN;P01877|IGHA2_HUMAN	13	(HexNAc)4(Hex)5(NeuAc)1_12670:0;Carbamidomethylation	N13:(HexNAc)4(Hex)5(NeuAc)1_12670:0:1001.00;C16:Carbamidomethylation:1000.00
PALEDLLLGSEAN(+1913.68)LTC(+57.02)	(HexNAc)4(Hex)5(NeuAc)1	12670	NLink		0	0	33.87	31.64	36.1	0	0	3628.52	1913.68	16	0.6	908.138	4	59.1971		17277	glycopepnew_HCDEThcDiTCIDpeptide.raw	P01876|IGHA1_HUMAN;P01877|IGHA2_HUMAN	13	(HexNAc)4(Hex)5(NeuAc)1_12670:0;Carbamidomethylation	N13:(HexNAc)4(Hex)5(NeuAc)1_12670:0:1000.00;C16:Carbamidomethylation:1000.00
PALEDLLLGSEAN(+1913.68)LTC(+57.02)	(HexNAc)4(Hex)5(NeuAc)1	12670	NLink		0	1	29.69	25.63	33.76	0	0	3628.52	1913.68	16	-0.5	908.389	4	59.1872	235000	17277	glycopepnew_HCDEThcDiTCIDpeptide.raw	P01876|IGHA1_HUMAN;P01877|IGHA2_HUMAN	13	(HexNAc)4(Hex)5(NeuAc)1_12670:0;Carbamidomethylation	N13:(HexNAc)4(Hex)5(NeuAc)1_12670:0:1000.00;C16:Carbamidomethylation:1000.00
PALEDLLLGSEAN(+1954.70)LTC(+57.02)TLTGLR	(HexNAc)5(Hex)4(NeuAc)1	14351	NLink		0	0	56.39	19.72	93.07	0	0	4310.93	1954.7	22	4.6	1078.75	4	58.1443	149000000	17032	glycopepnew_HCDEThcDiTCIDpeptide.raw	P01876|IGHA1_HUMAN;P01877|IGHA2_HUMAN	13	(HexNAc)5(Hex)4(NeuAc)1_14351:0;Carbamidomethylation	N13:(HexNAc)5(Hex)4(NeuAc)1_14351:0:1001.00;C16:Carbamidomethylation:1000.00
PALEDLLLGSEAN(+1954.70)LTC(+57.02)TLTGLR	(HexNAc)5(Hex)4(NeuAc)1	14351	NLink		0	0	9.81	19.62	0	0	0	4310.93	1954.7	22	4.6	1078.75	4	58.1443	149000000	17037	glycopepnew_HCDEThcDiTCIDpeptide.raw	P01876|IGHA1_HUMAN;P01877|IGHA2_HUMAN	13	(HexNAc)5(Hex)4(NeuAc)1_14351:0;Carbamidomethylation	N13:(HexNAc)5(Hex)4(NeuAc)1_14351:0:1000.00;C16:Carbamidomethylation:1000.00
PALEDLLLGSEAN(+2116.75)LTC(+57.02)TLTGLR	(HexNAc)5(Hex)5(NeuAc)1	38341	NLink		0	1	70.08	27.68	112.49	0	0	4472.99	2116.75	22	-2	1119.5	4	65.4721		19273	glycopepnew_HCDEThcDiTCIDpeptide.raw	P01876|IGHA1_HUMAN;P01877|IGHA2_HUMAN	13	(HexNAc)5(Hex)5(NeuAc)1_38341:0;Carbamidomethylation	N13:(HexNAc)5(Hex)5(NeuAc)1_38341:0:1001.00;C16:Carbamidomethylation:1000.00
PALEDLLLGSEAN(+2116.75)LTC(+57.02)TLTGLR	(HexNAc)5(Hex)5(NeuAc)1	38341	NLink		0	2	66.33	27.68	104.98	0	0	4472.99	2116.75	22	2.3	1119.76	4	65.4628	193000	19273	glycopepnew_HCDEThcDiTCIDpeptide.raw	P01876|IGHA1_HUMAN;P01877|IGHA2_HUMAN	13	(HexNAc)5(Hex)5(NeuAc)1_38341:0;Carbamidomethylation	N13:(HexNAc)5(Hex)5(NeuAc)1_38341:0:1001.00;C16:Carbamidomethylation:1000.00
PALEDLLLGSEAN(+2116.75)LTC(+57.02)TLTGLR	(HexNAc)5(Hex)5(NeuAc)1	38341	NLink		0	0	55.58	21.64	89.52	0	0	4472.99	2116.75	22	0.2	1119.25	4	59.798		17458	glycopepnew_HCDEThcDiTCIDpeptide.raw	P01876|IGHA1_HUMAN;P01877|IGHA2_HUMAN	13	(HexNAc)5(Hex)5(NeuAc)1_38341:0;Carbamidomethylation	N13:(HexNAc)5(Hex)5(NeuAc)1_38341:0:1001.00;C16:Carbamidomethylation:1000.00
PALEDLLLGSEAN(+2116.75)LTC(+57.02)TLTGLR	(HexNAc)5(Hex)5(NeuAc)1	38341	NLink		0	-1	50.49	18.31	82.67	0	0	4472.99	2116.75	22	1.1	1119	4	60.1113		17566	glycopepnew_HCDEThcDiTCIDpeptide.raw	P01876|IGHA1_HUMAN;P01877|IGHA2_HUMAN	13	(HexNAc)5(Hex)5(NeuAc)1_38341:0;Carbamidomethylation	N13:(HexNAc)5(Hex)5(NeuAc)1_38341:0:1001.00;C16:Carbamidomethylation:1000.00
PALEDLLLGSEAN(+2116.75)LTC(+57.02)TLTGLR	(HexNAc)5(Hex)5(NeuAc)1	38341	NLink		0	0	37.76	32.76	42.77	0	0	4472.99	2116.75	22	5.8	1119.26	4	57.6962	218000000	16893	glycopepnew_HCDEThcDiTCIDpeptide.raw	P01876|IGHA1_HUMAN;P01877|IGHA2_HUMAN	13	(HexNAc)5(Hex)5(NeuAc)1_38341:0;Carbamidomethylation	N13:(HexNAc)5(Hex)5(NeuAc)1_38341:0:1000.00;C16:Carbamidomethylation:1000.00
PALEDLLLGSEAN(+2116.75)LTC(+57.02)TLTGLR	(HexNAc)5(Hex)5(NeuAc)1	38341	NLink		0	0	40.83	45.47	36.18	0	0	4472.99	2116.75	22	5.8	1119.26	4	57.6962	218000000	16890	glycopepnew_HCDEThcDiTCIDpeptide.raw	P01876|IGHA1_HUMAN;P01877|IGHA2_HUMAN	13	(HexNAc)5(Hex)5(NeuAc)1_38341:0;Carbamidomethylation	N13:(HexNAc)5(Hex)5(NeuAc)1_38341:0:1001.00;C16:Carbamidomethylation:1000.00
PALEDLLLGSEAN(+2116.75)LTC(+57.02)TLTGLR	(HexNAc)5(Hex)5(NeuAc)1	38341	NLink		0	0	11.55	23.1	0	0	0	4472.99	2116.75	22	-1.1	1119.25	4	59.8027		17460	glycopepnew_HCDEThcDiTCIDpeptide.raw	P01876|IGHA1_HUMAN;P01877|IGHA2_HUMAN	13	(HexNAc)5(Hex)5(NeuAc)1_38341:0;Carbamidomethylation	N13:(HexNAc)5(Hex)5(NeuAc)1_38341:0:1000.00;C16:Carbamidomethylation:1000.00
PALEDLLLGSEAN(+2116.75)LTC(+57.02)TLTGLR	(HexNAc)5(Hex)5(NeuAc)1	38341	NLink		0	0	10.01	20.03	0	0	0	4472.99	2116.75	22	0.2	1119.25	4	60.1281		17570	glycopepnew_HCDEThcDiTCIDpeptide.raw	P01876|IGHA1_HUMAN;P01877|IGHA2_HUMAN	13	(HexNAc)5(Hex)5(NeuAc)1_38341:0;Carbamidomethylation	N13:(HexNAc)5(Hex)5(NeuAc)1_38341:0:1000.00;C16:Carbamidomethylation:1000.00
PALEDLLLGSEAN(+2116.75)LTC(+57.02)TLTGLR	(HexNAc)5(Hex)5(NeuAc)1	38341	NLink		0	-1	8.55	17.09	0	0	0	4472.99	2116.75	22	1.7	1119	4	62.0453		18196	glycopepnew_HCDEThcDiTCIDpeptide.raw	P01876|IGHA1_HUMAN;P01877|IGHA2_HUMAN	13	(HexNAc)5(Hex)5(NeuAc)1_38341:0;Carbamidomethylation	N13:(HexNAc)5(Hex)5(NeuAc)1_38341:0:1000.00;C16:Carbamidomethylation:1000.00
PALEDLLLGSEAN(+2116.75)LTC(+57.02)TLTGLR	(HexNAc)5(Hex)5(NeuAc)1	38341	NLink		0	1	8.63	17.27	0	0	0	4472.99	2116.75	22	-2.2	1119.5	4	60.9616		17835	glycopepnew_HCDEThcDiTCIDpeptide.raw	P01876|IGHA1_HUMAN;P01877|IGHA2_HUMAN	13	(HexNAc)5(Hex)5(NeuAc)1_38341:0;Carbamidomethylation	N13:(HexNAc)5(Hex)5(NeuAc)1_38341:0:1000.00;C16:Carbamidomethylation:1000.00
PALEDLLLGSEAN(+2116.75)LTC(+57.02)TLTGLR	(HexNAc)5(Hex)5(NeuAc)1	38341	NLink		0	2	10.93	21.86	0	0	0	4472.99	2116.75	22	2.3	1119.76	4	65.4628	193000	19278	glycopepnew_HCDEThcDiTCIDpeptide.raw	P01876|IGHA1_HUMAN;P01877|IGHA2_HUMAN	13	(HexNAc)5(Hex)5(NeuAc)1_38341:0;Carbamidomethylation	N13:(HexNAc)5(Hex)5(NeuAc)1_38341:0:1000.00;C16:Carbamidomethylation:1000.00
PALEDLLLGSEAN(+2204.77)LTC(+57.02)TLTGLR	(HexNAc)4(Hex)5(NeuAc)2	13322	NLink		0	0	80.12	58.24	102.01	0	0	4561	2204.77	22	2.3	1141.26	4	65.4628	158000000	19436	glycopepnew_HCDEThcDiTCIDpeptide.raw	P01876|IGHA1_HUMAN;P01877|IGHA2_HUMAN	13	(HexNAc)4(Hex)5(NeuAc)2_13322:0;Carbamidomethylation	N13:(HexNAc)4(Hex)5(NeuAc)2_13322:0:1001.00;C16:Carbamidomethylation:1000.00
PALEDLLLGSEAN(+2204.77)LTC(+57.02)TLTGLR	(HexNAc)4(Hex)5(NeuAc)2	13322	NLink		0	0	74.46	54.75	94.16	0	0	4561	2204.77	22	-0.6	1141.26	4	66.9722		19751	glycopepnew_HCDEThcDiTCIDpeptide.raw	P01876|IGHA1_HUMAN;P01877|IGHA2_HUMAN	13	(HexNAc)4(Hex)5(NeuAc)2_13322:0;Carbamidomethylation	N13:(HexNAc)4(Hex)5(NeuAc)2_13322:0:1001.00;C16:Carbamidomethylation:1000.00
PALEDLLLGSEAN(+2204.77)LTC(+57.02)TLTGLR	(HexNAc)4(Hex)5(NeuAc)2	13322	NLink		0	0	69.26	47.52	91.01	0	0	4561	2204.77	22	1.5	1141.26	4	67.839		20027	glycopepnew_HCDEThcDiTCIDpeptide.raw	P01876|IGHA1_HUMAN;P01877|IGHA2_HUMAN	13	(HexNAc)4(Hex)5(NeuAc)2_13322:0;Carbamidomethylation	N13:(HexNAc)4(Hex)5(NeuAc)2_13322:0:1001.00;C16:Carbamidomethylation:1000.00
PALEDLLLGSEAN(+2204.77)LTC(+57.02)TLTGLR	(HexNAc)4(Hex)5(NeuAc)2	13322	NLink		0	1	55.88	28.35	83.41	0	0	4561	2204.77	22	-3.3	1141.51	4	68.2604		20153	glycopepnew_HCDEThcDiTCIDpeptide.raw	P01876|IGHA1_HUMAN;P01877|IGHA2_HUMAN	13	(HexNAc)4(Hex)5(NeuAc)2_13322:0;Carbamidomethylation	N13:(HexNAc)4(Hex)5(NeuAc)2_13322:0:1001.00;C16:Carbamidomethylation:1000.00
PALEDLLLGSEAN(+2204.77)LTC(+57.02)TLTGLR	(HexNAc)4(Hex)5(NeuAc)2	13322	NLink		0	0	56.4	42.71	70.08	0	0	4561	2204.77	22	2.4	1141.26	4	69.3474		20509	glycopepnew_HCDEThcDiTCIDpeptide.raw	P01876|IGHA1_HUMAN;P01877|IGHA2_HUMAN	13	(HexNAc)4(Hex)5(NeuAc)2_13322:0;Carbamidomethylation	N13:(HexNAc)4(Hex)5(NeuAc)2_13322:0:1001.00;C16:Carbamidomethylation:1000.00
PALEDLLLGSEAN(+2204.77)LTC(+57.02)TLTGLR	(HexNAc)4(Hex)5(NeuAc)2	13322	NLink		0	0	35.84	31.69	39.99	0	0	4561	2204.77	22	2.3	1141.26	4	65.4628	158000000	19439	glycopepnew_HCDEThcDiTCIDpeptide.raw	P01876|IGHA1_HUMAN;P01877|IGHA2_HUMAN	13	(HexNAc)4(Hex)5(NeuAc)2_13322:0;Carbamidomethylation	N13:(HexNAc)4(Hex)5(NeuAc)2_13322:0:1000.00;C16:Carbamidomethylation:1000.00
PALEDLLLGSEAN(+2204.77)LTC(+57.02)TLTGLR	(HexNAc)4(Hex)5(NeuAc)2	13322	NLink		0	1	10.92	21.84	0	0	0	4561	2204.77	22	2	1141.51	4	69.1348	522000	20423	glycopepnew_HCDEThcDiTCIDpeptide.raw	P01876|IGHA1_HUMAN;P01877|IGHA2_HUMAN	13	(HexNAc)4(Hex)5(NeuAc)2_13322:0;Carbamidomethylation	N13:(HexNAc)4(Hex)5(NeuAc)2_13322:0:1000.00;C16:Carbamidomethylation:1000.00
PALEDLLLGSEAN(+2204.77)LTC(+57.02)TLTGLR	(HexNAc)4(Hex)5(NeuAc)2	13322	NLink		0	-1	8.66	17.33	0	0	0	4561	2204.77	22	3	1141.01	4	68.2689		20156	glycopepnew_HCDEThcDiTCIDpeptide.raw	P01876|IGHA1_HUMAN;P01877|IGHA2_HUMAN	13	(HexNAc)4(Hex)5(NeuAc)2_13322:0;Carbamidomethylation	N13:(HexNAc)4(Hex)5(NeuAc)2_13322:0:1000.00;C16:Carbamidomethylation:1000.00
PALEDLLLGSEAN(+2204.77)LTC(+57.02)TLTGLR	(HexNAc)4(Hex)5(NeuAc)2	13322	NLink		0	0	11.83	23.67	0	0	0	4561	2204.77	22	-0.3	1141.26	4	69.3699		20514	glycopepnew_HCDEThcDiTCIDpeptide.raw	P01876|IGHA1_HUMAN;P01877|IGHA2_HUMAN	13	(HexNAc)4(Hex)5(NeuAc)2_13322:0;Carbamidomethylation	N13:(HexNAc)4(Hex)5(NeuAc)2_13322:0:1000.00;C16:Carbamidomethylation:1000.00
PALEDLLLGSEAN(+2204.77)LTC(+57.02)TLTGLR	(HexNAc)4(Hex)5(NeuAc)2	13322	NLink		0	1	8.62	17.24	0	0	0	4561	2204.77	22	-1.2	1141.51	4	67.8545		20030	glycopepnew_HCDEThcDiTCIDpeptide.raw	P01876|IGHA1_HUMAN;P01877|IGHA2_HUMAN	13	(HexNAc)4(Hex)5(NeuAc)2_13322:0;Carbamidomethylation	N13:(HexNAc)4(Hex)5(NeuAc)2_13322:0:1000.00;C16:Carbamidomethylation:1000.00
PALEDLLLGSEAN(+2204.77)LTC(+57.02)TLTGLR	(HexNAc)4(Hex)5(NeuAc)2	13322	NLink		0	-1	10.13	20.25	0	0	0	4561	2204.77	22	0.4	1141.01	4	66.9949		19756	glycopepnew_HCDEThcDiTCIDpeptide.raw	P01876|IGHA1_HUMAN;P01877|IGHA2_HUMAN	13	(HexNAc)4(Hex)5(NeuAc)2_13322:0;Carbamidomethylation	N13:(HexNAc)4(Hex)5(NeuAc)2_13322:0:1000.00;C16:Carbamidomethylation:1000.00
PALEDLLLGSEAN(+2204.77)LTC(+57.02)TLTGLR	(HexNAc)4(Hex)5(NeuAc)2	13322	NLink		0	0	8.73	17.46	0	0	0	4561	2204.77	22	0.5	1141.26	4	67.4514		19903	glycopepnew_HCDEThcDiTCIDpeptide.raw	P01876|IGHA1_HUMAN;P01877|IGHA2_HUMAN	13	(HexNAc)4(Hex)5(NeuAc)2_13322:0;Carbamidomethylation	N13:(HexNAc)4(Hex)5(NeuAc)2_13322:0:1000.00;C16:Carbamidomethylation:1000.00
PALEDLLLGSEAN(+2204.77)LTC(+57.02)	(HexNAc)4(Hex)5(NeuAc)2	13322	NLink		0	1	8.6	17.2	0	0	0	3919.62	2204.77	16	-2.2	981.161	4	72.9206	39200	21667	glycopepnew_HCDEThcDiTCIDpeptide.raw	P01876|IGHA1_HUMAN;P01877|IGHA2_HUMAN	13	(HexNAc)4(Hex)5(NeuAc)2_13322:0;Carbamidomethylation	N13:(HexNAc)4(Hex)5(NeuAc)2_13322:0:1001.00;C16:Carbamidomethylation:1000.00
PALEDLLLGSEAN(+2262.81)LTC(+57.02)TLTGLR	(HexNAc)5(Hex)5(Fuc)1(NeuAc)1	28852	NLink		0	0	9.07	18.13	0	0	0	4619.04	2262.81	22	2.6	1155.77	4	57.6056	9020000	16806	glycopepnew_HCDEThcDiTCIDpeptide.raw	P01876|IGHA1_HUMAN;P01877|IGHA2_HUMAN	13	(HexNAc)5(Hex)5(Fuc)1(NeuAc)1_28852:0;Carbamidomethylation	N13:(HexNAc)5(Hex)5(Fuc)1(NeuAc)1_28852:0:1000.00;C16:Carbamidomethylation:1000.00
PALEDLLLGSEAN(+2350.83)LTC(+57.02)TLTGLR	(HexNAc)4(Hex)5(Fuc)1(NeuAc)2	10674	NLink		0	0	23.68	47.37	0	0	0	4707.06	2350.83	22	0.8	1177.77	4	65.3822	4570000	19259	glycopepnew_HCDEThcDiTCIDpeptide.raw	P01876|IGHA1_HUMAN;P01877|IGHA2_HUMAN	13	(HexNAc)4(Hex)5(Fuc)1(NeuAc)2_10674:0;Carbamidomethylation	N13:(HexNAc)4(Hex)5(Fuc)1(NeuAc)2_10674:0:1000.00;C16:Carbamidomethylation:1000.00
PALEDLLLGSEAN(+2407.85)LTC(+57.02)TLTGLR	(HexNAc)5(Hex)5(NeuAc)2	10897	NLink		0	0	76.59	49.88	103.31	0	0	4764.08	2407.85	22	2.1	1192.03	4	65.3807	37500000	19311	glycopepnew_HCDEThcDiTCIDpeptide.raw	P01876|IGHA1_HUMAN;P01877|IGHA2_HUMAN	13	(HexNAc)5(Hex)5(NeuAc)2_10897:0;Carbamidomethylation	N13:(HexNAc)5(Hex)5(NeuAc)2_10897:0:1001.00;C16:Carbamidomethylation:1000.00
PALEDLLLGSEAN(+2407.85)LTC(+57.02)TLTGLR	(HexNAc)5(Hex)5(NeuAc)2	10897	NLink		0	0	65.95	34.77	97.12	0	0	4764.08	2407.85	22	1.4	953.825	5	65.3865	625000	19271	glycopepnew_HCDEThcDiTCIDpeptide.raw	P01876|IGHA1_HUMAN;P01877|IGHA2_HUMAN	13	(HexNAc)5(Hex)5(NeuAc)2_10897:0;Carbamidomethylation	N13:(HexNAc)5(Hex)5(NeuAc)2_10897:0:1001.00;C16:Carbamidomethylation:1000.00
PALEDLLLGSEAN(+2407.85)LTC(+57.02)TLTGLR	(HexNAc)5(Hex)5(NeuAc)2	10897	NLink		0	0	24.49	17.43	31.55	0	0	4764.08	2407.85	22	1.4	953.825	5	65.3865	625000	19274	glycopepnew_HCDEThcDiTCIDpeptide.raw	P01876|IGHA1_HUMAN;P01877|IGHA2_HUMAN	13	(HexNAc)5(Hex)5(NeuAc)2_10897:0;Carbamidomethylation	N13:(HexNAc)5(Hex)5(NeuAc)2_10897:0:1000.00;C16:Carbamidomethylation:1000.00
PALEDLLLGSEAN(+2407.85)LTC(+57.02)TLTGLR	(HexNAc)5(Hex)5(NeuAc)2	10897	NLink		0	0	15.99	31.98	0	0	0	4764.08	2407.85	22	2.1	1192.03	4	65.3807	37500000	19316	glycopepnew_HCDEThcDiTCIDpeptide.raw	P01876|IGHA1_HUMAN;P01877|IGHA2_HUMAN	13	(HexNAc)5(Hex)5(NeuAc)2_10897:0;Carbamidomethylation	N13:(HexNAc)5(Hex)5(NeuAc)2_10897:0:1000.00;C16:Carbamidomethylation:1000.00
PALEDLLLGSEAN(+2407.85)LTC(+57.02)TLTGLR	(HexNAc)5(Hex)5(NeuAc)2	10897	NLink		0	0	8.65	17.3	0	0	0	4764.08	2407.85	22	2.1	1192.03	4	65.3807	37500000	19529	glycopepnew_HCDEThcDiTCIDpeptide.raw	P01876|IGHA1_HUMAN;P01877|IGHA2_HUMAN	13	(HexNAc)5(Hex)5(NeuAc)2_10897:0;Carbamidomethylation	N13:(HexNAc)5(Hex)5(NeuAc)2_10897:0:1000.00;C16:Carbamidomethylation:1000.00
PALEDLLLGSEAN(+2553.91)LTC(+57.02)TLTGLR	(HexNAc)5(Hex)5(Fuc)1(NeuAc)2	13577	NLink		0	2	8.62	17.24	0	0	0	4910.14	2553.91	22	-2	1229.04	4	65.5279		19290	glycopepnew_HCDEThcDiTCIDpeptide.raw	P01876|IGHA1_HUMAN;P01877|IGHA2_HUMAN	13	(HexNAc)5(Hex)5(Fuc)1(NeuAc)2_13577:0;Carbamidomethylation	N13:(HexNAc)5(Hex)5(Fuc)1(NeuAc)2_13577:0:1000.00;C16:Carbamidomethylation:1000.00
PALEDLLLGSEAN(+2555.92)LTC(+57.02)TLTGLR	(HexNAc)7(Hex)7	14057	NLink		0	-2	41.7	17.14	66.25	0	0	4912.15	2555.92	22	0.9	1228.54	4	65.5017		19283	glycopepnew_HCDEThcDiTCIDpeptide.raw	P01876|IGHA1_HUMAN;P01877|IGHA2_HUMAN	13	(HexNAc)7(Hex)7_14057:0;Carbamidomethylation	N13:(HexNAc)7(Hex)7_14057:0:1001.00;C16:Carbamidomethylation:1000.00
PN(+2715.96)YSQVDIGLIK	(HexNAc)5(Hex)6(Fuc)1(NeuAc)2	13862	NLink		0	3	19.83	17.19	22.47	0	32.72	4061.68	2715.96	12	-5.9	1017.18	4	40.2239		11058	glycopepnew_HCDEThcDiTCIDpeptide.raw	P00738|HPT_HUMAN	2	(HexNAc)5(Hex)6(Fuc)1(NeuAc)2_13862:0	N2:(HexNAc)5(Hex)6(Fuc)1(NeuAc)2_13862:0:1000.00
PN(+3372.19)YSQVDIGLIK	(HexNAc)6(Hex)7(Fuc)1(NeuAc)3	28770	NLink		0	0	24.75	20.42	29.08	0	100	4717.91	3372.19	12	2.5	944.592	5	44.9028	13700000	12628	glycopepnew_HCDEThcDiTCIDpeptide.raw	P00738|HPT_HUMAN	2	(HexNAc)6(Hex)7(Fuc)1(NeuAc)3_28770:0	N2:(HexNAc)6(Hex)7(Fuc)1(NeuAc)3_28770:0:1000.00
PN(+3372.19)YSQVDIGLIK	(HexNAc)6(Hex)7(Fuc)1(NeuAc)3	28770	NLink		0	-1	22.57	17.39	27.75	0	100	4717.91	3372.19	12	3.3	944.391	5	44.9048	14000000	12628	glycopepnew_HCDEThcDiTCIDpeptide.raw	P00738|HPT_HUMAN	2	(HexNAc)6(Hex)7(Fuc)1(NeuAc)3_28770:0	N2:(HexNAc)6(Hex)7(Fuc)1(NeuAc)3_28770:0:1000.00
PTHVN(+2553.91)VSVVMAEVDGTC(+57.02)	(HexNAc)5(Hex)5(Fuc)1(NeuAc)2	13577	NLink		0	2	13.54	18.08	9	0	100	4367.74	2553.91	17	-2.6	1093.44	4	47.596		13545	glycopepnew_HCDEThcDiTCIDpeptide.raw	P01876|IGHA1_HUMAN	5	(HexNAc)5(Hex)5(Fuc)1(NeuAc)2_13577:0;Carbamidomethylation	N5:(HexNAc)5(Hex)5(Fuc)1(NeuAc)2_13577:0:1000.00;C17:Carbamidomethylation:1000.00
PTHVN(+3737.32)VSVVMAEVDGTC(+57.02)	(HexNAc)7(Hex)8(Fuc)1(NeuAc)3	28805	NLink		0	1	30.09	21.9	38.27	0	0.23	5551.15	3737.32	17	-5.4	1389.04	4	47.0022	4280000	13287	glycopepnew_HCDEThcDiTCIDpeptide.raw	P01876|IGHA1_HUMAN	5	(HexNAc)7(Hex)8(Fuc)1(NeuAc)3_28805:0;Carbamidomethylation	N5:(HexNAc)7(Hex)8(Fuc)1(NeuAc)3_28805:0:1001.00;C17:Carbamidomethylation:1000.00
QDQC(+57.02)IYN(+2569.90)TTYLNVQR	(HexNAc)5(Hex)6(NeuAc)2	10334	NLink		0	0	25.16	22.53	27.79	0	2.9	4484.79	2569.9	15	1	1122.21	4	38.4312		10448	glycopepnew_HCDEThcDiTCIDpeptide.raw	P02763|A1AG1_HUMAN	7	Carbamidomethylation;(HexNAc)5(Hex)6(NeuAc)2_10334:0	C4:Carbamidomethylation:1000.00;N7:(HexNAc)5(Hex)6(NeuAc)2_10334:0:27.33
QDQC(+57.02)IYN(+2569.90)TTYLNVQR	(HexNAc)5(Hex)6(NeuAc)2	10334	NLink		0	1	22.7	18.52	26.87	0	2.9	4484.79	2569.9	15	0.5	1122.46	4	38.3471	710000	10448	glycopepnew_HCDEThcDiTCIDpeptide.raw	P02763|A1AG1_HUMAN	7	Carbamidomethylation;(HexNAc)5(Hex)6(NeuAc)2_10334:0	C4:Carbamidomethylation:1000.00;N7:(HexNAc)5(Hex)6(NeuAc)2_10334:0:27.33
QDQC(+57.02)IYN(+2861.00)TTYLNVQR	(HexNAc)5(Hex)6(NeuAc)3	13602	NLink		0	0	23.45	20.71	26.19	0	3	4775.89	2861	15	3	1194.98	4	46.3842		13144	glycopepnew_HCDEThcDiTCIDpeptide.raw	P02763|A1AG1_HUMAN	7	Carbamidomethylation;(HexNAc)5(Hex)6(NeuAc)3_13602:0	C4:Carbamidomethylation:1000.00;N7:(HexNAc)5(Hex)6(NeuAc)3_13602:0:27.33
QDQC(+57.02)IYN(+2935.03)TTYLNVQR	(HexNAc)6(Hex)7(NeuAc)2	38347	NLink		0	0	55.18	18.87	91.49	0	0.34	4849.92	2935.03	15	3.8	1213.49	4	37.8678		10262	glycopepnew_HCDEThcDiTCIDpeptide.raw	P02763|A1AG1_HUMAN	7	Carbamidomethylation;(HexNAc)6(Hex)7(NeuAc)2_38347:0	C4:Carbamidomethylation:1000.00;N7:(HexNAc)6(Hex)7(NeuAc)2_38347:0:1001.00
QDQC(+57.02)IYN(+2935.03)TTYLNVQR	(HexNAc)6(Hex)7(NeuAc)2	38347	NLink		0	2	32.91	23.15	42.66	0	0.68	4849.92	2935.03	15	2.2	1213.99	4	37.8963		10268	glycopepnew_HCDEThcDiTCIDpeptide.raw	P02763|A1AG1_HUMAN	7	Carbamidomethylation;(HexNAc)6(Hex)7(NeuAc)2_38347:0	C4:Carbamidomethylation:1000.00;N7:(HexNAc)6(Hex)7(NeuAc)2_38347:0:35.22
QDQC(+57.02)IYN(+2935.03)TTYLNVQR	(HexNAc)6(Hex)7(NeuAc)2	38347	NLink		0	0	33.57	29.65	37.49	0	0.58	4849.92	2935.03	15	0.9	1213.49	4	38.1902	14700000	10268	glycopepnew_HCDEThcDiTCIDpeptide.raw	P02763|A1AG1_HUMAN	7	Carbamidomethylation;(HexNAc)6(Hex)7(NeuAc)2_38347:0	C4:Carbamidomethylation:1000.00;N7:(HexNAc)6(Hex)7(NeuAc)2_38347:0:35.22
QDQC(+57.02)IYN(+3226.13)TTYLNVQR	(HexNAc)6(Hex)7(NeuAc)3	30440	NLink		0	0	34.09	32.36	35.82	0	100	5141.02	3226.13	15	-3.8	1286.26	4	45.4067		12818	glycopepnew_HCDEThcDiTCIDpeptide.raw	P02763|A1AG1_HUMAN	7	Carbamidomethylation;(HexNAc)6(Hex)7(NeuAc)3_30440:0	C4:Carbamidomethylation:1000.00;N7:(HexNAc)6(Hex)7(NeuAc)3_30440:0:1001.00
QDQC(+57.02)IYN(+3226.13)TTYLNVQR	(HexNAc)6(Hex)7(NeuAc)3	30440	NLink		0	0	30.84	26.53	35.14	0	100	5141.02	3226.13	15	2.5	1286.27	4	45.8991	24000000	12994	glycopepnew_HCDEThcDiTCIDpeptide.raw	P02763|A1AG1_HUMAN	7	Carbamidomethylation;(HexNAc)6(Hex)7(NeuAc)3_30440:0	C4:Carbamidomethylation:1000.00;N7:(HexNAc)6(Hex)7(NeuAc)3_30440:0:36.33
QDQC(+57.02)IYN(+3226.13)TTYLNVQR	(HexNAc)6(Hex)7(NeuAc)3	30440	NLink		0	0	30.07	30.97	29.18	0	100	5141.02	3226.13	15	2.5	1286.27	4	45.8991	24000000	12990	glycopepnew_HCDEThcDiTCIDpeptide.raw	P02763|A1AG1_HUMAN	7	Carbamidomethylation;(HexNAc)6(Hex)7(NeuAc)3_30440:0	C4:Carbamidomethylation:1000.00;N7:(HexNAc)6(Hex)7(NeuAc)3_30440:0:1001.00
QDQC(+57.02)IYN(+3226.13)TTYLNVQR	(HexNAc)6(Hex)7(NeuAc)3	30440	NLink		0	0	10.64	21.28	0	0	100	5141.02	3226.13	15	-0.5	1286.26	4	45.4117		12822	glycopepnew_HCDEThcDiTCIDpeptide.raw	P02763|A1AG1_HUMAN	7	Carbamidomethylation;(HexNAc)6(Hex)7(NeuAc)3_30440:0	C4:Carbamidomethylation:1000.00;N7:(HexNAc)6(Hex)7(NeuAc)3_30440:0:25.39
QDQC(+57.02)IYN(+3372.19)TTYLNVQR	(HexNAc)6(Hex)7(Fuc)1(NeuAc)3	28770	NLink		0	1	8.51	17.02	0	0	22.45	5287.08	3372.19	15	0.1	1323.03	4	45.6887	3910000	12996	glycopepnew_HCDEThcDiTCIDpeptide.raw	P02763|A1AG1_HUMAN	7	Carbamidomethylation;(HexNAc)6(Hex)7(Fuc)1(NeuAc)3_28770:0	C4:Carbamidomethylation:1000.00;N7:(HexNAc)6(Hex)7(Fuc)1(NeuAc)3_28770:0:36.33
QDQC(+57.02)IYN(+3372.19)TTYLNVQR	(HexNAc)6(Hex)7(Fuc)1(NeuAc)3	28770	NLink		0	-1	8.51	17.02	0	0	22.45	5287.08	3372.19	15	2.6	1322.53	4	45.934		12996	glycopepnew_HCDEThcDiTCIDpeptide.raw	P02763|A1AG1_HUMAN	7	Carbamidomethylation;(HexNAc)6(Hex)7(Fuc)1(NeuAc)3_28770:0	C4:Carbamidomethylation:1000.00;N7:(HexNAc)6(Hex)7(Fuc)1(NeuAc)3_28770:0:36.33
QDQC(+57.02)IYN(+3517.23)TTYLNVQR	(HexNAc)6(Hex)7(NeuAc)4	10250	NLink		0	0	53.01	30.76	75.26	0	100	5432.12	3517.23	15	0.1	1359.04	4	58.7884	21100000	17266	glycopepnew_HCDEThcDiTCIDpeptide.raw	P02763|A1AG1_HUMAN	7	Carbamidomethylation;(HexNAc)6(Hex)7(NeuAc)4_10250:0	C4:Carbamidomethylation:1000.00;N7:(HexNAc)6(Hex)7(NeuAc)4_10250:0:1001.00
QDQC(+57.02)IYN(+3517.23)TTYLNVQR	(HexNAc)6(Hex)7(NeuAc)4	10250	NLink		0	1	43.93	23.89	63.96	0	100	5432.12	3517.23	15	0.4	1359.29	4	56.8547	3420000	16755	glycopepnew_HCDEThcDiTCIDpeptide.raw	P02763|A1AG1_HUMAN	7	Carbamidomethylation;(HexNAc)6(Hex)7(NeuAc)4_10250:0	C4:Carbamidomethylation:1000.00;N7:(HexNAc)6(Hex)7(NeuAc)4_10250:0:1001.00
QDQC(+57.02)IYN(+3517.23)TTYLNVQR	(HexNAc)6(Hex)7(NeuAc)4	10250	NLink		0	1	43.86	23.89	63.83	0	100	5432.12	3517.23	15	2.3	1359.29	4	57.4199	3300000	16755	glycopepnew_HCDEThcDiTCIDpeptide.raw	P02763|A1AG1_HUMAN	7	Carbamidomethylation;(HexNAc)6(Hex)7(NeuAc)4_10250:0	C4:Carbamidomethylation:1000.00;N7:(HexNAc)6(Hex)7(NeuAc)4_10250:0:1001.00
QDQC(+57.02)IYN(+3517.23)TTYLNVQR	(HexNAc)6(Hex)7(NeuAc)4	10250	NLink		0	0	46.52	29.25	63.78	0	100	5432.12	3517.23	15	2.1	1359.04	4	57.5929		16755	glycopepnew_HCDEThcDiTCIDpeptide.raw	P02763|A1AG1_HUMAN	7	Carbamidomethylation;(HexNAc)6(Hex)7(NeuAc)4_10250:0	C4:Carbamidomethylation:1000.00;N7:(HexNAc)6(Hex)7(NeuAc)4_10250:0:1001.00
QDQC(+57.02)IYN(+3517.23)TTYLNVQR	(HexNAc)6(Hex)7(NeuAc)4	10250	NLink		0	0	26	18.17	33.84	0	100	5432.12	3517.23	15	0.1	1359.04	4	58.7884	21100000	17271	glycopepnew_HCDEThcDiTCIDpeptide.raw	P02763|A1AG1_HUMAN	7	Carbamidomethylation;(HexNAc)6(Hex)7(NeuAc)4_10250:0	C4:Carbamidomethylation:1000.00;N7:(HexNAc)6(Hex)7(NeuAc)4_10250:0:35.22
QDQC(+57.02)IYN(+3517.23)TTYLNVQR	(HexNAc)6(Hex)7(NeuAc)4	10250	NLink		0	0	26.49	26.37	26.61	0	100	5432.12	3517.23	15	-0.6	1359.04	4	60.5605	10200000	17737	glycopepnew_HCDEThcDiTCIDpeptide.raw	P02763|A1AG1_HUMAN	7	Carbamidomethylation;(HexNAc)6(Hex)7(NeuAc)4_10250:0	C4:Carbamidomethylation:1000.00;N7:(HexNAc)6(Hex)7(NeuAc)4_10250:0:31.80
QDQC(+57.02)IYN(+3517.23)TTYLNVQR	(HexNAc)6(Hex)7(NeuAc)4	10250	NLink		0	1	8.6	17.21	0	0	100	5432.12	3517.23	15	2.3	1359.29	4	57.4199	3300000	16758	glycopepnew_HCDEThcDiTCIDpeptide.raw	P02763|A1AG1_HUMAN	7	Carbamidomethylation;(HexNAc)6(Hex)7(NeuAc)4_10250:0	C4:Carbamidomethylation:1000.00;N7:(HexNAc)6(Hex)7(NeuAc)4_10250:0:27.33
QDQC(+57.02)IYN(+3517.23)TTYLNVQR	(HexNAc)6(Hex)7(NeuAc)4	10250	NLink		0	0	8.7	17.4	0	0	100	5432.12	3517.23	15	0.3	1359.04	4	57.596		16758	glycopepnew_HCDEThcDiTCIDpeptide.raw	P02763|A1AG1_HUMAN	7	Carbamidomethylation;(HexNAc)6(Hex)7(NeuAc)4_10250:0	C4:Carbamidomethylation:1000.00;N7:(HexNAc)6(Hex)7(NeuAc)4_10250:0:27.33
QDQC(+57.02)IYN(+3517.23)TTYLNVQR	(HexNAc)6(Hex)7(NeuAc)4	10250	NLink		0	1	8.6	17.21	0	0	100	5432.12	3517.23	15	0.4	1359.29	4	56.8547	3420000	16758	glycopepnew_HCDEThcDiTCIDpeptide.raw	P02763|A1AG1_HUMAN	7	Carbamidomethylation;(HexNAc)6(Hex)7(NeuAc)4_10250:0	C4:Carbamidomethylation:1000.00;N7:(HexNAc)6(Hex)7(NeuAc)4_10250:0:27.33
QDQC(+57.02)IYN(+3663.28)TTYLNVQR	(HexNAc)6(Hex)7(Fuc)1(NeuAc)4	16699	NLink		0	0	13.56	27.12	0	0	8.69	5578.17	3663.28	15	1.8	1395.55	4	60.1376	3530000	17516	glycopepnew_HCDEThcDiTCIDpeptide.raw	P02763|A1AG1_HUMAN	7	Carbamidomethylation;(HexNAc)6(Hex)7(Fuc)1(NeuAc)4_16699:0	C4:Carbamidomethylation:1000.00;N7:(HexNAc)6(Hex)7(Fuc)1(NeuAc)4_16699:0:25.10
QEPERN(+2204.77)EC(+57.02)FLQHK	(HexNAc)4(Hex)5(NeuAc)2	13322	NLink		0	0	25.53	20.31	30.74	0	10.74	3918.56	2204.77	13	2	980.649	4	18.1322	33900000	3708	glycopepnew_HCDEThcDiTCIDpeptide.raw	P02768|ALBU_HUMAN	6	(HexNAc)4(Hex)5(NeuAc)2_13322:0;Carbamidomethylation	N6:(HexNAc)4(Hex)5(NeuAc)2_13322:0:1000.00;C8:Carbamidomethylation:1000.00
QLAHQSN(+1897.68)STNIFFSPVSIATAFAMLSLGTK	(HexNAc)4(Hex)4(Fuc)1(NeuAc)1	14500	NLink		0	-1	20.68	17.22	24.15	0	100	5078.31	1897.68	30	-2.8	1270.33	4	70.8664	4100000	20973	glycopepnew_HCDEThcDiTCIDpeptide.raw	P01009|A1AT_HUMAN	7	(HexNAc)4(Hex)4(Fuc)1(NeuAc)1_14500:0	N7:(HexNAc)4(Hex)4(Fuc)1(NeuAc)1_14500:0:0.00
QLAHQSN(+1913.68)STNIFFSPVSIATAFAMLSLGTK	(HexNAc)4(Hex)5(NeuAc)1	12670	NLink		0	0	54.51	24.95	84.07	0	2.33	5094.3	1913.68	30	1.2	1274.58	4	61.5746	8120000	18119	glycopepnew_HCDEThcDiTCIDpeptide.raw	P01009|A1AT_HUMAN	7	(HexNAc)4(Hex)5(NeuAc)1_12670:0	N7:(HexNAc)4(Hex)5(NeuAc)1_12670:0:1001.00
QLAHQSN(+2204.77)STNIFFSPVSIATAFAMLSLGTK	(HexNAc)4(Hex)5(NeuAc)2	13322	NLink		0	0	58.47	26.23	90.71	0	4.14	5385.4	2204.77	30	-0.9	1347.36	4	67.8571		20033	glycopepnew_HCDEThcDiTCIDpeptide.raw	P01009|A1AT_HUMAN	7	(HexNAc)4(Hex)5(NeuAc)2_13322:0	N7:(HexNAc)4(Hex)5(NeuAc)2_13322:0:1001.00
QLAHQSN(+2204.77)STNIFFSPVSIATAFAMLSLGTK	(HexNAc)4(Hex)5(NeuAc)2	13322	NLink		0	0	43.47	20.62	66.32	0	4.34	5385.4	2204.77	30	0.5	1078.09	5	68.3504	8570000	20182	glycopepnew_HCDEThcDiTCIDpeptide.raw	P01009|A1AT_HUMAN	7	(HexNAc)4(Hex)5(NeuAc)2_13322:0	N7:(HexNAc)4(Hex)5(NeuAc)2_13322:0:1001.00
QLAHQSN(+2204.77)STNIFFSPVSIATAFAMLSLGTK	(HexNAc)4(Hex)5(NeuAc)2	13322	NLink		0	0	50	34.09	65.91	0	3.06	5385.4	2204.77	30	-0.9	1347.36	4	69.2473		20477	glycopepnew_HCDEThcDiTCIDpeptide.raw	P01009|A1AT_HUMAN	7	(HexNAc)4(Hex)5(NeuAc)2_13322:0	N7:(HexNAc)4(Hex)5(NeuAc)2_13322:0:1001.00
QLAHQSN(+2204.77)STNIFFSPVSIATAFAMLSLGTK	(HexNAc)4(Hex)5(NeuAc)2	13322	NLink		0	0	35.06	17.41	52.71	0	21.75	5385.4	2204.77	30	0.5	1078.09	5	68.3504	8570000	20185	glycopepnew_HCDEThcDiTCIDpeptide.raw	P01009|A1AT_HUMAN	7	(HexNAc)4(Hex)5(NeuAc)2_13322:0	N7:(HexNAc)4(Hex)5(NeuAc)2_13322:0:18.61
QLAHQSN(+2204.77)STNIFFSPVSIATAFAMLSLGTK	(HexNAc)4(Hex)5(NeuAc)2	13322	NLink		0	0	8.6	17.2	0	0	19.43	5385.4	2204.77	30	1.1	1347.36	4	67.8749		20037	glycopepnew_HCDEThcDiTCIDpeptide.raw	P01009|A1AT_HUMAN	7	(HexNAc)4(Hex)5(NeuAc)2_13322:0	N7:(HexNAc)4(Hex)5(NeuAc)2_13322:0:0.00
QLAHQSN(+2350.83)STNIFFSPVSIATAF	(HexNAc)4(Hex)5(Fuc)1(NeuAc)2	10674	NLink		0	0	43.6	51.78	35.43	0	40.23	4730.01	2350.83	22	1.7	1183.51	4	60.714	4590000	17795	glycopepnew_HCDEThcDiTCIDpeptide.raw	P01009|A1AT_HUMAN	7	(HexNAc)4(Hex)5(Fuc)1(NeuAc)2_10674:0	N7:(HexNAc)4(Hex)5(Fuc)1(NeuAc)2_10674:0:3.75
QLAHQSN(+2351.85)STNIFFSPVSIATAF	(HexNAc)4(Hex)5(Fuc)3(NeuAc)1	10896	NLink		0	-1	29.95	17.32	42.58	0	100	4731.03	2351.85	22	-0.9	1183.51	4	60.714	4590000	17792	glycopepnew_HCDEThcDiTCIDpeptide.raw	P01009|A1AT_HUMAN	7	(HexNAc)4(Hex)5(Fuc)3(NeuAc)1_10896:0	N7:(HexNAc)4(Hex)5(Fuc)3(NeuAc)1_10896:0:1001.00
QLAHQSN(+3007.06)STNIFFSPVSIATAFAMLSLGTK	(HexNAc)5(Hex)6(Fuc)1(NeuAc)3	10248	NLink		0	0	28.15	27.51	28.8	0	100	6187.68	3007.06	30	-1.9	1238.54	5	76.3313	364000	22750	glycopepnew_HCDEThcDiTCIDpeptide.raw	P01009|A1AT_HUMAN	7	(HexNAc)5(Hex)6(Fuc)1(NeuAc)3_10248:0	N7:(HexNAc)5(Hex)6(Fuc)1(NeuAc)3_10248:0:9.99
QLAHQSN(+3007.06)STNIFFSPVSIATAFAMLSLGTK	(HexNAc)5(Hex)6(Fuc)1(NeuAc)3	10248	NLink		0	0	25.03	22.86	27.19	0	100	6187.68	3007.06	30	-1.9	1238.54	5	76.3313	364000	22771	glycopepnew_HCDEThcDiTCIDpeptide.raw	P01009|A1AT_HUMAN	7	(HexNAc)5(Hex)6(Fuc)1(NeuAc)3_10248:0	N7:(HexNAc)5(Hex)6(Fuc)1(NeuAc)3_10248:0:0.00
QNQC(+57.02)FYN(+3517.23)SSYLNVQR	(HexNAc)6(Hex)7(NeuAc)4	10250	NLink		0	0	12.92	25.84	0	0	100	5437.08	3517.23	15	0.9	1360.28	4	55.7232	6130000	16318	glycopepnew_HCDEThcDiTCIDpeptide.raw	P19652|A1AG2_HUMAN	7	Carbamidomethylation;(HexNAc)6(Hex)7(NeuAc)4_10250:0	C4:Carbamidomethylation:1000.00;N7:(HexNAc)6(Hex)7(NeuAc)4_10250:0:1001.00
QNQC(+57.02)FYN(+3517.23)SSYLNVQR	(HexNAc)6(Hex)7(NeuAc)4	10250	NLink		0	0	8.65	17.31	0	0	100	5437.08	3517.23	15	0.9	1360.28	4	55.7232	6130000	16322	glycopepnew_HCDEThcDiTCIDpeptide.raw	P19652|A1AG2_HUMAN	7	Carbamidomethylation;(HexNAc)6(Hex)7(NeuAc)4_10250:0	C4:Carbamidomethylation:1000.00;N7:(HexNAc)6(Hex)7(NeuAc)4_10250:0:19.24
QNQC(+57.02)FYN(+3663.28)SSYLNVQR	(HexNAc)6(Hex)7(Fuc)1(NeuAc)4	16699	NLink		0	-1	10.13	20.25	0	0	7.23	5583.14	3663.28	15	0.2	1396.54	4	56.7193		16484	glycopepnew_HCDEThcDiTCIDpeptide.raw	P19652|A1AG2_HUMAN	7	Carbamidomethylation;(HexNAc)6(Hex)7(Fuc)1(NeuAc)4_16699:0	C4:Carbamidomethylation:1000.00;N7:(HexNAc)6(Hex)7(Fuc)1(NeuAc)4_16699:0:25.39
QQQ(+0.98)HLFGSN(+1913.68)VTDC(+57.02)SGNFC(+57.02)LFR	(HexNAc)4(Hex)5(NeuAc)1	12670	NLink		0	0	25	25.05	24.95	0	45.31	4428.78	1913.68	21	5.3	1108.21	4	37.9291		10279	glycopepnew_HCDEThcDiTCIDpeptide.raw	P02787|TRFE_HUMAN	9	Deamidation (NQ);(HexNAc)4(Hex)5(NeuAc)1_12670:0;Carbamidomethylation;Carbamidomethylation	Q3:Deamidation (NQ):1000.00;N9:(HexNAc)4(Hex)5(NeuAc)1_12670:0:14.35;C13:Carbamidomethylation:1000.00;C18:Carbamidomethylation:1000.00
QQQ(+0.98)HLFGSN(+2204.77)VTDC(+57.02)SGNFC(+57.02)LFR	(HexNAc)4(Hex)5(NeuAc)2	13322	NLink		0	0	38.24	41.09	35.4	0	8.36	4719.87	2204.77	21	2.8	1180.98	4	43.8926		12318	glycopepnew_HCDEThcDiTCIDpeptide.raw	P02787|TRFE_HUMAN	9	Deamidation (NQ);(HexNAc)4(Hex)5(NeuAc)2_13322:0;Carbamidomethylation;Carbamidomethylation	Q3:Deamidation (NQ):1001.00;N9:(HexNAc)4(Hex)5(NeuAc)2_13322:0:1001.00;C13:Carbamidomethylation:1000.00;C18:Carbamidomethylation:1000.00
QQQ(+0.98)HLFGSN(+2204.77)VTDC(+57.02)SGNFC(+57.02)LFR	(HexNAc)4(Hex)5(NeuAc)2	13322	NLink		0	0	23.75	21.88	25.62	0	23.99	4719.87	2204.77	21	3.2	1180.98	4	43.912		12323	glycopepnew_HCDEThcDiTCIDpeptide.raw	P02787|TRFE_HUMAN	9	Deamidation (NQ);(HexNAc)4(Hex)5(NeuAc)2_13322:0;Carbamidomethylation;Carbamidomethylation	Q3:Deamidation (NQ):1000.00;N9:(HexNAc)4(Hex)5(NeuAc)2_13322:0:12.88;C13:Carbamidomethylation:1000.00;C18:Carbamidomethylation:1000.00
QQQHLFGSN(+1913.68)VTDC(+57.02)SGNFC(+57.02)LFR	(HexNAc)4(Hex)5(NeuAc)1	12670	NLink		0	0	58.57	18.79	98.34	0	4.42	4427.79	1913.68	21	0.4	1107.96	4	37.606	69100000	10230	glycopepnew_HCDEThcDiTCIDpeptide.raw	P02787|TRFE_HUMAN	9	(HexNAc)4(Hex)5(NeuAc)1_12670:0;Carbamidomethylation;Carbamidomethylation	N9:(HexNAc)4(Hex)5(NeuAc)1_12670:0:1001.00;C13:Carbamidomethylation:1000.00;C18:Carbamidomethylation:1000.00
QQQHLFGSN(+1913.68)VTDC(+57.02)SGNFC(+57.02)LFR	(HexNAc)4(Hex)5(NeuAc)1	12670	NLink		0	2	56.08	19.41	92.75	0	3.71	4427.79	1913.68	21	-2.3	1108.46	4	37.913		10276	glycopepnew_HCDEThcDiTCIDpeptide.raw	P02787|TRFE_HUMAN	9	(HexNAc)4(Hex)5(NeuAc)1_12670:0;Carbamidomethylation;Carbamidomethylation	N9:(HexNAc)4(Hex)5(NeuAc)1_12670:0:1001.00;C13:Carbamidomethylation:1000.00;C18:Carbamidomethylation:1000.00
QQQHLFGSN(+1971.72)VTDC(+57.02)SGNFC(+57.02)LFR	(HexNAc)5(Hex)5(Fuc)1	13240	NLink		0	1	47.58	19.88	75.28	0	1.57	4485.83	1971.72	21	1.3	1122.72	4	33.3591	405000	8732	glycopepnew_HCDEThcDiTCIDpeptide.raw	P02787|TRFE_HUMAN	9	(HexNAc)5(Hex)5(Fuc)1_13240:0;Carbamidomethylation;Carbamidomethylation	N9:(HexNAc)5(Hex)5(Fuc)1_13240:0:1001.00;C13:Carbamidomethylation:1000.00;C18:Carbamidomethylation:1000.00
QQQHLFGSN(+1971.72)VTDC(+57.02)SGNFC(+57.02)LFR	(HexNAc)5(Hex)5(Fuc)1	28845	NLink		0	1	27.49	17.3	37.68	0	15.76	4485.83	1971.72	21	1.3	1122.72	4	33.3591	405000	8736	glycopepnew_HCDEThcDiTCIDpeptide.raw	P02787|TRFE_HUMAN	9	(HexNAc)5(Hex)5(Fuc)1_28845:0;Carbamidomethylation;Carbamidomethylation	N9:(HexNAc)5(Hex)5(Fuc)1_28845:0:20.10;C13:Carbamidomethylation:1000.00;C18:Carbamidomethylation:1000.00
QQQHLFGSN(+2204.77)VTDC(+57.02)SGNFC(+57.02)LFR	(HexNAc)4(Hex)5(NeuAc)2	13322	NLink		0	0	59.09	24.39	93.8	0	10.26	4718.89	2204.77	21	4.5	1180.73	4	42.4979	573000000	11808	glycopepnew_HCDEThcDiTCIDpeptide.raw	P02787|TRFE_HUMAN	9	(HexNAc)4(Hex)5(NeuAc)2_13322:0;Carbamidomethylation;Carbamidomethylation	N9:(HexNAc)4(Hex)5(NeuAc)2_13322:0:1001.00;C13:Carbamidomethylation:1000.00;C18:Carbamidomethylation:1000.00
QQQHLFGSN(+2204.77)VTDC(+57.02)SGNFC(+57.02)LFR	(HexNAc)4(Hex)5(NeuAc)2	13322	NLink		0	0	43.98	24.14	63.81	0	6.82	4718.89	2204.77	21	3.3	1180.73	4	36.3808		9749	glycopepnew_HCDEThcDiTCIDpeptide.raw	P02787|TRFE_HUMAN	9	(HexNAc)4(Hex)5(NeuAc)2_13322:0;Carbamidomethylation;Carbamidomethylation	N9:(HexNAc)4(Hex)5(NeuAc)2_13322:0:1001.00;C13:Carbamidomethylation:1000.00;C18:Carbamidomethylation:1000.00
QQQHLFGSN(+2204.77)VTDC(+57.02)SGNFC(+57.02)LFR	(HexNAc)4(Hex)5(NeuAc)2	13322	NLink		0	0	35.22	23.23	47.22	0	17.78	4718.89	2204.77	21	4.5	1180.73	4	42.4979	573000000	11811	glycopepnew_HCDEThcDiTCIDpeptide.raw	P02787|TRFE_HUMAN	9	(HexNAc)4(Hex)5(NeuAc)2_13322:0;Carbamidomethylation;Carbamidomethylation	N9:(HexNAc)4(Hex)5(NeuAc)2_13322:0:17.54;C13:Carbamidomethylation:1000.00;C18:Carbamidomethylation:1000.00
QQQHLFGSN(+2204.77)VTDC(+57.02)SGNFC(+57.02)LFR	(HexNAc)4(Hex)5(NeuAc)2	13322	NLink		0	1	8.62	17.24	0	0	18.11	4718.89	2204.77	21	0.8	1180.98	4	36.3164	1590000	9754	glycopepnew_HCDEThcDiTCIDpeptide.raw	P02787|TRFE_HUMAN	9	(HexNAc)4(Hex)5(NeuAc)2_13322:0;Carbamidomethylation;Carbamidomethylation	N9:(HexNAc)4(Hex)5(NeuAc)2_13322:0:8.82;C13:Carbamidomethylation:1000.00;C18:Carbamidomethylation:1000.00
QQQHLFGSN(+2204.77)VTDC(+57.02)SGNFC(+57.02)LFR	(HexNAc)4(Hex)5(NeuAc)2	13322	NLink		0	0	8.77	17.54	0	0	18.11	4718.89	2204.77	21	1.8	1180.73	4	36.4		9754	glycopepnew_HCDEThcDiTCIDpeptide.raw	P02787|TRFE_HUMAN	9	(HexNAc)4(Hex)5(NeuAc)2_13322:0;Carbamidomethylation;Carbamidomethylation	N9:(HexNAc)4(Hex)5(NeuAc)2_13322:0:8.82;C13:Carbamidomethylation:1000.00;C18:Carbamidomethylation:1000.00
QQQHLFGSN(+2204.77)VTDC(+57.02)SGNFC(+57.02)LFR	(HexNAc)4(Hex)5(NeuAc)2	13322	NLink		0	0	8.68	17.37	0	0	15.67	4718.89	2204.77	21	3	1180.73	4	36.4636		9777	glycopepnew_HCDEThcDiTCIDpeptide.raw	P02787|TRFE_HUMAN	9	(HexNAc)4(Hex)5(NeuAc)2_13322:0;Carbamidomethylation;Carbamidomethylation	N9:(HexNAc)4(Hex)5(NeuAc)2_13322:0:6.28;C13:Carbamidomethylation:1000.00;C18:Carbamidomethylation:1000.00
QQQHLFGSN(+2205.79)VTDC(+57.02)SGNFC(+57.02)LFR	(HexNAc)4(Hex)5(Fuc)2(NeuAc)1	29098	NLink		0	0	46.33	28.88	63.79	0	0.22	4719.91	2205.79	21	-1.7	1180.98	4	36.3164	1590000	9749	glycopepnew_HCDEThcDiTCIDpeptide.raw	P02787|TRFE_HUMAN	9	(HexNAc)4(Hex)5(Fuc)2(NeuAc)1_29098:0;Carbamidomethylation;Carbamidomethylation	N9:(HexNAc)4(Hex)5(Fuc)2(NeuAc)1_29098:0:1001.00;C13:Carbamidomethylation:1000.00;C18:Carbamidomethylation:1000.00
QQQHLFGSN(+2262.81)VTDC(+57.02)SGNFC(+57.02)LFR	(HexNAc)5(Hex)5(Fuc)1(NeuAc)1	28852	NLink		0	0	28.44	17.28	39.61	0	100	4776.93	2262.81	21	-1.1	1195.24	4	42.3697	4120000	11795	glycopepnew_HCDEThcDiTCIDpeptide.raw	P02787|TRFE_HUMAN	9	(HexNAc)5(Hex)5(Fuc)1(NeuAc)1_28852:0;Carbamidomethylation;Carbamidomethylation	N9:(HexNAc)5(Hex)5(Fuc)1(NeuAc)1_28852:0:6.88;C13:Carbamidomethylation:1000.00;C18:Carbamidomethylation:1000.00
QQQHLFGSN(+2278.81)VTDC(+57.02)SGNFC(+57.02)LFR	(HexNAc)5(Hex)6(NeuAc)1	10333	NLink		0	1	8.65	17.29	0	0	5.59	4792.92	2278.81	21	-0.7	1199.49	4	37.1711	1720000	10077	glycopepnew_HCDEThcDiTCIDpeptide.raw	P02787|TRFE_HUMAN	9	(HexNAc)5(Hex)6(NeuAc)1_10333:0;Carbamidomethylation;Carbamidomethylation	N9:(HexNAc)5(Hex)6(NeuAc)1_10333:0:6.88;C13:Carbamidomethylation:1000.00;C18:Carbamidomethylation:1000.00
QQQHLFGSN(+2278.81)VTDC(+57.02)SGNFC(+57.02)LFR	(HexNAc)5(Hex)6(NeuAc)1	10333	NLink		0	2	8.64	17.27	0	0	5.61	4792.92	2278.81	21	-2.5	1199.74	4	37.3592		10077	glycopepnew_HCDEThcDiTCIDpeptide.raw	P02787|TRFE_HUMAN	9	(HexNAc)5(Hex)6(NeuAc)1_10333:0;Carbamidomethylation;Carbamidomethylation	N9:(HexNAc)5(Hex)6(NeuAc)1_10333:0:6.88;C13:Carbamidomethylation:1000.00;C18:Carbamidomethylation:1000.00
QQQHLFGSN(+2350.83)VTDC(+57.02)SGNFC(+57.02)LFR	(HexNAc)4(Hex)5(Fuc)1(NeuAc)2	10674	NLink		0	0	64.57	45.71	83.43	0	15.67	4864.95	2350.83	21	1.1	1217.24	4	41.9959	71200000	11791	glycopepnew_HCDEThcDiTCIDpeptide.raw	P02787|TRFE_HUMAN	9	(HexNAc)4(Hex)5(Fuc)1(NeuAc)2_10674:0;Carbamidomethylation;Carbamidomethylation	N9:(HexNAc)4(Hex)5(Fuc)1(NeuAc)2_10674:0:1001.00;C13:Carbamidomethylation:1000.00;C18:Carbamidomethylation:1000.00
QQQHLFGSN(+2350.83)VTDC(+57.02)SGNFC(+57.02)LFR	(HexNAc)4(Hex)5(Fuc)1(NeuAc)2	10674	NLink		0	0	40.23	35.36	45.09	0	32.69	4864.95	2350.83	21	1.1	1217.24	4	41.9959	71200000	11720	glycopepnew_HCDEThcDiTCIDpeptide.raw	P02787|TRFE_HUMAN	9	(HexNAc)4(Hex)5(Fuc)1(NeuAc)2_10674:0;Carbamidomethylation;Carbamidomethylation	N9:(HexNAc)4(Hex)5(Fuc)1(NeuAc)2_10674:0:12.88;C13:Carbamidomethylation:1000.00;C18:Carbamidomethylation:1000.00
QQQHLFGSN(+2350.83)VTDC(+57.02)SGNFC(+57.02)LFR	(HexNAc)4(Hex)5(Fuc)1(NeuAc)2	10674	NLink		0	-1	33.99	28.63	39.34	0	22.81	4864.95	2350.83	21	-0.7	1216.99	4	42.3559		11797	glycopepnew_HCDEThcDiTCIDpeptide.raw	P02787|TRFE_HUMAN	9	(HexNAc)4(Hex)5(Fuc)1(NeuAc)2_10674:0;Carbamidomethylation;Carbamidomethylation	N9:(HexNAc)4(Hex)5(Fuc)1(NeuAc)2_10674:0:37.42;C13:Carbamidomethylation:1000.00;C18:Carbamidomethylation:1000.00
QQQHLFGSN(+2350.83)VTDC(+57.02)SGNFC(+57.02)LFR	(HexNAc)4(Hex)5(Fuc)1(NeuAc)2	10674	NLink		0	1	8.69	17.39	0	0	15.7	4864.95	2350.83	21	0	1217.5	4	42.9723		12005	glycopepnew_HCDEThcDiTCIDpeptide.raw	P02787|TRFE_HUMAN	9	(HexNAc)4(Hex)5(Fuc)1(NeuAc)2_10674:0;Carbamidomethylation;Carbamidomethylation	N9:(HexNAc)4(Hex)5(Fuc)1(NeuAc)2_10674:0:14.35;C13:Carbamidomethylation:1000.00;C18:Carbamidomethylation:1000.00
QQQHLFGSN(+2350.83)VTDC(+57.02)SGNFC(+57.02)LFR	(HexNAc)4(Hex)5(Fuc)1(NeuAc)2	10674	NLink		0	0	16.84	33.68	0	0	4.84	4864.95	2350.83	21	1.1	1217.24	4	41.9959	71200000	11718	glycopepnew_HCDEThcDiTCIDpeptide.raw	P02787|TRFE_HUMAN	9	(HexNAc)4(Hex)5(Fuc)1(NeuAc)2_10674:0;Carbamidomethylation;Carbamidomethylation	N9:(HexNAc)4(Hex)5(Fuc)1(NeuAc)2_10674:0:1001.00;C13:Carbamidomethylation:1000.00;C18:Carbamidomethylation:1000.00
QQQHLFGSN(+2351.85)VTDC(+57.02)SGNFC(+57.02)LFR	(HexNAc)4(Hex)5(Fuc)3(NeuAc)1	10896	NLink		0	0	20.15	17.24	23.05	0	100	4865.96	2351.85	21	-3.4	1217.49	4	42.9531		12000	glycopepnew_HCDEThcDiTCIDpeptide.raw	P02787|TRFE_HUMAN	9	(HexNAc)4(Hex)5(Fuc)3(NeuAc)1_10896:0;Carbamidomethylation;Carbamidomethylation	N9:(HexNAc)4(Hex)5(Fuc)3(NeuAc)1_10896:0:1001.00;C13:Carbamidomethylation:1000.00;C18:Carbamidomethylation:1000.00
QQQHLFGSN(+3007.06)VTDC(+57.02)SGNFC(+57.02)LFR	(HexNAc)5(Hex)6(Fuc)1(NeuAc)3	10248	NLink		0	-1	60.42	48.78	72.06	0	100	5521.17	3007.06	21	-0.7	1381.05	4	47.6178		13552	glycopepnew_HCDEThcDiTCIDpeptide.raw	P02787|TRFE_HUMAN	9	(HexNAc)5(Hex)6(Fuc)1(NeuAc)3_10248:0;Carbamidomethylation;Carbamidomethylation	N9:(HexNAc)5(Hex)6(Fuc)1(NeuAc)3_10248:0:1001.00;C13:Carbamidomethylation:1000.00;C18:Carbamidomethylation:1000.00
QQQHLFGSN(+3007.06)VTDC(+57.02)SGNFC(+57.02)LFR	(HexNAc)5(Hex)6(Fuc)1(NeuAc)3	10248	NLink		0	-1	37.44	37.41	37.47	0	100	5521.17	3007.06	21	-0.9	1381.05	4	47.6381		13557	glycopepnew_HCDEThcDiTCIDpeptide.raw	P02787|TRFE_HUMAN	9	(HexNAc)5(Hex)6(Fuc)1(NeuAc)3_10248:0;Carbamidomethylation;Carbamidomethylation	N9:(HexNAc)5(Hex)6(Fuc)1(NeuAc)3_10248:0:36.26;C13:Carbamidomethylation:1000.00;C18:Carbamidomethylation:1000.00
QQQHLFGSN(+3007.06)VTDC(+57.02)SGNFC(+57.02)LFR	(HexNAc)5(Hex)6(Fuc)1(NeuAc)3	10248	NLink		0	0	15.12	30.25	0	0	100	5521.17	3007.06	21	0.7	1381.3	4	47.7225	39200000	13525	glycopepnew_HCDEThcDiTCIDpeptide.raw	P02787|TRFE_HUMAN	9	(HexNAc)5(Hex)6(Fuc)1(NeuAc)3_10248:0;Carbamidomethylation;Carbamidomethylation	N9:(HexNAc)5(Hex)6(Fuc)1(NeuAc)3_10248:0:4.63;C13:Carbamidomethylation:1000.00;C18:Carbamidomethylation:1000.00
QQQHLFGSN(+3446.22)V	(HexNAc)7(Hex)8(Fuc)1(NeuAc)2	30719	NLink		0	0	20.85	17.06	24.63	0	100	4602.79	3446.22	10	8.6	1151.71	4	40.0269		10989	glycopepnew_HCDEThcDiTCIDpeptide.raw	P02787|TRFE_HUMAN	9	(HexNAc)7(Hex)8(Fuc)1(NeuAc)2_30719:0	N9:(HexNAc)7(Hex)8(Fuc)1(NeuAc)2_30719:0:1000.00
QSN(+2204.77)STNIFFSPVSIATAFAMLSLGTK	(HexNAc)4(Hex)5(NeuAc)2	13322	NLink		0	0	58.09	35.66	80.52	0	4.07	4936.16	2204.77	26	1.6	1235.05	4	79.7388	9230000	23790	glycopepnew_HCDEThcDiTCIDpeptide.raw	P01009|A1AT_HUMAN	3	(HexNAc)4(Hex)5(NeuAc)2_13322:0	N3:(HexNAc)4(Hex)5(NeuAc)2_13322:0:1001.00
QSN(+2204.77)STNIFFSPVSIATAFAMLSLGTK	(HexNAc)4(Hex)5(NeuAc)2	13322	NLink		0	0	51.01	36.38	65.63	0	4.03	4936.16	2204.77	26	1.6	1235.05	4	79.7388	9230000	23810	glycopepnew_HCDEThcDiTCIDpeptide.raw	P01009|A1AT_HUMAN	3	(HexNAc)4(Hex)5(NeuAc)2_13322:0	N3:(HexNAc)4(Hex)5(NeuAc)2_13322:0:1001.00
QSN(+2204.77)STNIFFSPVSIATAFAMLSLGTK	(HexNAc)4(Hex)5(NeuAc)2	13322	NLink		0	0	26	28.28	23.72	0	22.94	4936.16	2204.77	26	1.6	1235.05	4	79.7388	9230000	23814	glycopepnew_HCDEThcDiTCIDpeptide.raw	P01009|A1AT_HUMAN	3	(HexNAc)4(Hex)5(NeuAc)2_13322:0	N3:(HexNAc)4(Hex)5(NeuAc)2_13322:0:13.05
QSN(+2204.77)STNIFFSPVSIATAFAMLSLGTK	(HexNAc)4(Hex)5(NeuAc)2	13322	NLink		0	0	24.28	30.01	18.55	0	15.6	4936.16	2204.77	26	1.6	1235.05	4	79.7388	9230000	23795	glycopepnew_HCDEThcDiTCIDpeptide.raw	P01009|A1AT_HUMAN	3	(HexNAc)4(Hex)5(NeuAc)2_13322:0	N3:(HexNAc)4(Hex)5(NeuAc)2_13322:0:13.05
REGDHEFLEVPEAQEDVEATFPVHQPGN(+1913.68)YSC(+57.02)SYR	(HexNAc)4(Hex)5(NeuAc)1	12670	NLink		0	2	74.24	53.01	95.47	0	3.63	5905.45	1913.68	34	0.5	1182.5	5	35.5648	4560000	9477	glycopepnew_HCDEThcDiTCIDpeptide.raw	P04217|A1BG_HUMAN	28	(HexNAc)4(Hex)5(NeuAc)1_12670:0;Carbamidomethylation	N28:(HexNAc)4(Hex)5(NeuAc)1_12670:0:1001.00;C31:Carbamidomethylation:1000.00
REGDHEFLEVPEAQEDVEATFPVHQPGN(+1913.68)YSC(+57.02)SYR	(HexNAc)4(Hex)5(NeuAc)1	12670	NLink		0	1	70.45	53.01	87.89	0	3.63	5905.45	1913.68	34	-0.6	1182.3	5	35.5702		9477	glycopepnew_HCDEThcDiTCIDpeptide.raw	P04217|A1BG_HUMAN	28	(HexNAc)4(Hex)5(NeuAc)1_12670:0;Carbamidomethylation	N28:(HexNAc)4(Hex)5(NeuAc)1_12670:0:1001.00;C31:Carbamidomethylation:1000.00
REGDHEFLEVPEAQEDVEATFPVHQPGN(+1913.68)YSC(+57.02)SYR	(HexNAc)4(Hex)5(NeuAc)1	12670	NLink		0	0	39.4	24.83	53.97	0	40.12	5905.45	1913.68	34	1.9	1182.1	5	35.5912		9481	glycopepnew_HCDEThcDiTCIDpeptide.raw	P04217|A1BG_HUMAN	28	(HexNAc)4(Hex)5(NeuAc)1_12670:0;Carbamidomethylation	N28:(HexNAc)4(Hex)5(NeuAc)1_12670:0:1000.00;C31:Carbamidomethylation:1000.00
REGDHEFLEVPEAQEDVEATFPVHQPGN(+1913.68)YSC(+57.02)SYR	(HexNAc)4(Hex)5(NeuAc)1	12670	NLink		0	2	34.46	19.93	48.99	0	39.93	5905.45	1913.68	34	0.5	1182.5	5	35.5648	4560000	9481	glycopepnew_HCDEThcDiTCIDpeptide.raw	P04217|A1BG_HUMAN	28	(HexNAc)4(Hex)5(NeuAc)1_12670:0;Carbamidomethylation	N28:(HexNAc)4(Hex)5(NeuAc)1_12670:0:1000.00;C31:Carbamidomethylation:1000.00
REGDHEFLEVPEAQEDVEATFPVHQPGN(+2204.77)YSC(+57.02)SYR	(HexNAc)4(Hex)5(NeuAc)2	13322	NLink		0	2	8.64	17.27	0	0	22.32	6196.54	2204.77	34	-0.2	1034.1	6	38.2931	949000	10422	glycopepnew_HCDEThcDiTCIDpeptide.raw	P04217|A1BG_HUMAN	28	(HexNAc)4(Hex)5(NeuAc)2_13322:0;Carbamidomethylation	N28:(HexNAc)4(Hex)5(NeuAc)2_13322:0:1000.00;C31:Carbamidomethylation:1000.00
REGDHEFLEVPEAQEDVEATFPVHQPGN(+2204.77)YSC(+57.02)SYR	(HexNAc)4(Hex)5(NeuAc)2	13322	NLink		0	1	8.64	17.29	0	0	22.27	6196.54	2204.77	34	-0.4	1033.93	6	38.3691		10422	glycopepnew_HCDEThcDiTCIDpeptide.raw	P04217|A1BG_HUMAN	28	(HexNAc)4(Hex)5(NeuAc)2_13322:0;Carbamidomethylation	N28:(HexNAc)4(Hex)5(NeuAc)2_13322:0:1000.00;C31:Carbamidomethylation:1000.00
SIPAC(+57.02)VPWSPYLFQPN(+2204.77)DTC(+57.02)IVSGWGR	(HexNAc)4(Hex)5(NeuAc)2	13322	NLink		0	0	53.72	26.72	80.71	0	4.4	5211.19	2204.77	26	1	1303.81	4	61.4218	7380000	17986	glycopepnew_HCDEThcDiTCIDpeptide.raw	P05156|CFAI_HUMAN	16	Carbamidomethylation;(HexNAc)4(Hex)5(NeuAc)2_13322:0;Carbamidomethylation	C5:Carbamidomethylation:1000.00;N16:(HexNAc)4(Hex)5(NeuAc)2_13322:0:1001.00;C19:Carbamidomethylation:1000.00
SIPAC(+57.02)VPWSPYLFQPN(+2204.77)DTC(+57.02)IVSGWGR	(HexNAc)4(Hex)5(NeuAc)2	13322	NLink		0	0	38.85	32.65	45.04	0	18.29	5211.19	2204.77	26	1	1303.81	4	61.4218	7380000	17990	glycopepnew_HCDEThcDiTCIDpeptide.raw	P05156|CFAI_HUMAN	16	Carbamidomethylation;(HexNAc)4(Hex)5(NeuAc)2_13322:0;Carbamidomethylation	C5:Carbamidomethylation:1000.00;N16:(HexNAc)4(Hex)5(NeuAc)2_13322:0:1000.00;C19:Carbamidomethylation:1000.00
SLDSTPQDGNVVVAC(+57.02)LVQGFFPQEPLSVTWSESGQN(+2262.81)VTAR	(HexNAc)5(Hex)5(Fuc)1(NeuAc)1	28852	NLink		0	-1	31.92	29.28	34.56	0	100	6581.89	2262.81	40	0.8	1317.19	5	61.0093		17853	glycopepnew_HCDEThcDiTCIDpeptide.raw	P01877|IGHA2_HUMAN	36	Carbamidomethylation;(HexNAc)5(Hex)5(Fuc)1(NeuAc)1_28852:0	C15:Carbamidomethylation:1000.00;N36:(HexNAc)5(Hex)5(Fuc)1(NeuAc)1_28852:0:63.93
SVLLADVEDLIQQQISN(+2204.77)DTVSPR	(HexNAc)4(Hex)5(NeuAc)2	13322	NLink		0	0	26.27	25.13	27.41	0	21.68	4744.08	2204.77	23	-0.9	1187.03	4	64.6235	842000	19004	glycopepnew_HCDEThcDiTCIDpeptide.raw	Q96IY4|CBPB2_HUMAN	17	(HexNAc)4(Hex)5(NeuAc)2_13322:0	N17:(HexNAc)4(Hex)5(NeuAc)2_13322:0:1000.00
SVLLADVEDLIQQQISN(+2204.77)DTVSPR	(HexNAc)4(Hex)5(NeuAc)2	13322	NLink		0	3	25.03	22.89	27.17	0	25.7	4744.08	2204.77	23	-2.5	1187.78	4	64.6133		19004	glycopepnew_HCDEThcDiTCIDpeptide.raw	Q96IY4|CBPB2_HUMAN	17	(HexNAc)4(Hex)5(NeuAc)2_13322:0	N17:(HexNAc)4(Hex)5(NeuAc)2_13322:0:1000.00
SVQEIQATFFYFTPN(+2204.77)K	(HexNAc)4(Hex)5(NeuAc)2	13322	NLink		0	0	44.22	18.3	70.14	0	0	4123.72	2204.77	16	0.9	1031.94	4	53.6874	6310000	15520	glycopepnew_HCDEThcDiTCIDpeptide.raw	P02763|A1AG1_HUMAN;P19652|A1AG2_HUMAN	15	(HexNAc)4(Hex)5(NeuAc)2_13322:0	N15:(HexNAc)4(Hex)5(NeuAc)2_13322:0:1001.00
SVQEIQATFFYFTPN(+2204.77)K	(HexNAc)4(Hex)5(NeuAc)2	13322	NLink		0	0	35.13	28.49	41.77	0	0	4123.72	2204.77	16	0.9	1031.94	4	53.6874	6310000	15523	glycopepnew_HCDEThcDiTCIDpeptide.raw	P02763|A1AG1_HUMAN;P19652|A1AG2_HUMAN	15	(HexNAc)4(Hex)5(NeuAc)2_13322:0	N15:(HexNAc)4(Hex)5(NeuAc)2_13322:0:1000.00
SVQEIQATFFYFTPN(+2205.79)K	(HexNAc)4(Hex)5(Fuc)2(NeuAc)1	32348	NLink		0	0	8.68	17.37	0	0	0	4124.74	2205.79	16	-0.1	1032.19	4	54.7043		15843	glycopepnew_HCDEThcDiTCIDpeptide.raw	P02763|A1AG1_HUMAN;P19652|A1AG2_HUMAN	15	(HexNAc)4(Hex)5(Fuc)2(NeuAc)1_32348:0	N15:(HexNAc)4(Hex)5(Fuc)2(NeuAc)1_32348:0:1000.00
SVQEIQATFFYFTPN(+2569.90)KTEDTIFLR	(HexNAc)5(Hex)6(NeuAc)2	10334	NLink		0	0	8.7	17.41	0	0	0	5464.35	2569.9	24	2.7	1367.1	4	53.4153		15437	glycopepnew_HCDEThcDiTCIDpeptide.raw	P02763|A1AG1_HUMAN;P19652|A1AG2_HUMAN	15	(HexNAc)5(Hex)6(NeuAc)2_10334:0	N15:(HexNAc)5(Hex)6(NeuAc)2_10334:0:1000.00
SVQEIQATFFYFTPN(+2861.00)K	(HexNAc)5(Hex)6(NeuAc)3	13602	NLink		0	0	31.24	24.56	37.92	0	0	4779.94	2861	16	0.1	1195.99	4	63.3152	53000000	18821	glycopepnew_HCDEThcDiTCIDpeptide.raw	P02763|A1AG1_HUMAN;P19652|A1AG2_HUMAN	15	(HexNAc)5(Hex)6(NeuAc)3_13602:0	N15:(HexNAc)5(Hex)6(NeuAc)3_13602:0:1000.00
SVQEIQATFFYFTPN(+2861.00)K	(HexNAc)5(Hex)6(NeuAc)3	13602	NLink		0	0	30.2	25.99	34.4	0	0	4779.94	2861	16	-0.7	1195.99	4	62.2308		18261	glycopepnew_HCDEThcDiTCIDpeptide.raw	P02763|A1AG1_HUMAN;P19652|A1AG2_HUMAN	15	(HexNAc)5(Hex)6(NeuAc)3_13602:0	N15:(HexNAc)5(Hex)6(NeuAc)3_13602:0:1000.00
SVQEIQATFFYFTPN(+2861.00)K	(HexNAc)5(Hex)6(NeuAc)3	13602	NLink		0	0	25.65	17.34	33.95	0	0	4779.94	2861	16	0.2	1195.99	4	62.2137		18257	glycopepnew_HCDEThcDiTCIDpeptide.raw	P02763|A1AG1_HUMAN;P19652|A1AG2_HUMAN	15	(HexNAc)5(Hex)6(NeuAc)3_13602:0	N15:(HexNAc)5(Hex)6(NeuAc)3_13602:0:1001.00
SVQEIQATFFYFTPN(+2935.03)K	(HexNAc)6(Hex)7(NeuAc)2	38348	NLink		0	0	20.54	19.29	21.79	0	0	4853.98	2935.03	16	1.6	1214.5	4	52.6108	25600000	15309	glycopepnew_HCDEThcDiTCIDpeptide.raw	P02763|A1AG1_HUMAN;P19652|A1AG2_HUMAN	15	(HexNAc)6(Hex)7(NeuAc)2_38348:0	N15:(HexNAc)6(Hex)7(NeuAc)2_38348:0:1001.00
SVQEIQATFFYFTPN(+2935.03)K	(HexNAc)6(Hex)7(NeuAc)2	38348	NLink		0	0	12.08	24.15	0	0	0	4853.98	2935.03	16	1.6	1214.5	4	52.6108	25600000	15313	glycopepnew_HCDEThcDiTCIDpeptide.raw	P02763|A1AG1_HUMAN;P19652|A1AG2_HUMAN	15	(HexNAc)6(Hex)7(NeuAc)2_38348:0	N15:(HexNAc)6(Hex)7(NeuAc)2_38348:0:1000.00
SVQEIQATFFYFTPN(+2935.03)K	(HexNAc)6(Hex)7(NeuAc)2	38348	NLink		0	-1	8.53	17.06	0	0	0	4853.98	2935.03	16	3.7	1214.26	4	54.1863		15680	glycopepnew_HCDEThcDiTCIDpeptide.raw	P02763|A1AG1_HUMAN;P19652|A1AG2_HUMAN	15	(HexNAc)6(Hex)7(NeuAc)2_38348:0	N15:(HexNAc)6(Hex)7(NeuAc)2_38348:0:1000.00
SVQEIQATFFYFTPN(+3007.06)K	(HexNAc)5(Hex)6(Fuc)1(NeuAc)3	10248	NLink		0	0	10.58	21.17	0	0	0	4926	3007.06	16	-2	1232.51	4	63.2215	8200000	18870	glycopepnew_HCDEThcDiTCIDpeptide.raw	P02763|A1AG1_HUMAN;P19652|A1AG2_HUMAN	15	(HexNAc)5(Hex)6(Fuc)1(NeuAc)3_10248:0	N15:(HexNAc)5(Hex)6(Fuc)1(NeuAc)3_10248:0:1000.00
SVQEIQATFFYFTPN(+3007.06)K	(HexNAc)5(Hex)6(Fuc)1(NeuAc)3	10248	NLink		0	0	10.38	20.77	0	0	0	4926	3007.06	16	-2	1232.51	4	63.2215	8200000	18949	glycopepnew_HCDEThcDiTCIDpeptide.raw	P02763|A1AG1_HUMAN;P19652|A1AG2_HUMAN	15	(HexNAc)5(Hex)6(Fuc)1(NeuAc)3_10248:0	N15:(HexNAc)5(Hex)6(Fuc)1(NeuAc)3_10248:0:1000.00
SVQEIQATFFYFTPN(+3226.13)K	(HexNAc)6(Hex)7(NeuAc)3	30440	NLink		0	0	37.3	20.43	54.16	0	0	5145.08	3226.13	16	-0.1	1287.28	4	61.9515		18165	glycopepnew_HCDEThcDiTCIDpeptide.raw	P02763|A1AG1_HUMAN;P19652|A1AG2_HUMAN	15	(HexNAc)6(Hex)7(NeuAc)3_30440:0	N15:(HexNAc)6(Hex)7(NeuAc)3_30440:0:1001.00
SVQEIQATFFYFTPN(+3226.13)K	(HexNAc)6(Hex)7(NeuAc)3	30440	NLink		0	0	26.31	22.35	30.28	0	0	5145.08	3226.13	16	0.6	1287.28	4	61.9808		18172	glycopepnew_HCDEThcDiTCIDpeptide.raw	P02763|A1AG1_HUMAN;P19652|A1AG2_HUMAN	15	(HexNAc)6(Hex)7(NeuAc)3_30440:0	N15:(HexNAc)6(Hex)7(NeuAc)3_30440:0:1000.00
SVQEIQATFFYFTPN(+3226.13)K	(HexNAc)6(Hex)7(NeuAc)3	30440	NLink		0	0	8.7	17.41	0	0	0	5145.08	3226.13	16	-1.4	1287.27	4	61.0559		17866	glycopepnew_HCDEThcDiTCIDpeptide.raw	P02763|A1AG1_HUMAN;P19652|A1AG2_HUMAN	15	(HexNAc)6(Hex)7(NeuAc)3_30440:0	N15:(HexNAc)6(Hex)7(NeuAc)3_30440:0:1000.00
SVQEIQATFFYFTPN(+3226.13)K	(HexNAc)6(Hex)7(NeuAc)3	30440	NLink		0	0	8.69	17.38	0	0	0	5145.08	3226.13	16	1.7	1287.28	4	64.7621		19051	glycopepnew_HCDEThcDiTCIDpeptide.raw	P02763|A1AG1_HUMAN;P19652|A1AG2_HUMAN	15	(HexNAc)6(Hex)7(NeuAc)3_30440:0	N15:(HexNAc)6(Hex)7(NeuAc)3_30440:0:1000.00
SVQEIQATFFYFTPN(+3226.13)K	(HexNAc)6(Hex)7(NeuAc)3	30440	NLink		0	0	9.9	19.8	0	0	0	5145.08	3226.13	16	0.8	1287.28	4	64.7987		19062	glycopepnew_HCDEThcDiTCIDpeptide.raw	P02763|A1AG1_HUMAN;P19652|A1AG2_HUMAN	15	(HexNAc)6(Hex)7(NeuAc)3_30440:0	N15:(HexNAc)6(Hex)7(NeuAc)3_30440:0:1000.00
SVQEIQATFFYFTPN(+3226.13)K	(HexNAc)6(Hex)7(NeuAc)3	30440	NLink		0	0	8.56	17.13	0	0	0	5145.08	3226.13	16	1.7	1030.02	5	63.0046		18492	glycopepnew_HCDEThcDiTCIDpeptide.raw	P02763|A1AG1_HUMAN;P19652|A1AG2_HUMAN	15	(HexNAc)6(Hex)7(NeuAc)3_30440:0	N15:(HexNAc)6(Hex)7(NeuAc)3_30440:0:1000.00
SVQEIQATFFYFTPN(+3372.19)K	(HexNAc)6(Hex)7(Fuc)1(NeuAc)3	28770	NLink		0	0	9.27	18.54	0	0	0	5291.13	3372.19	16	-2.3	1323.79	4	61.4808		18011	glycopepnew_HCDEThcDiTCIDpeptide.raw	P02763|A1AG1_HUMAN;P19652|A1AG2_HUMAN	15	(HexNAc)6(Hex)7(Fuc)1(NeuAc)3_28770:0	N15:(HexNAc)6(Hex)7(Fuc)1(NeuAc)3_28770:0:1000.00
SVQEIQATFFYFTPN(+3517.23)K	(HexNAc)6(Hex)7(NeuAc)4	10250	NLink		0	0	9.47	18.95	0	0	0	5436.17	3517.23	16	1.1	1360.05	4	82.0335	10400000	24133	glycopepnew_HCDEThcDiTCIDpeptide.raw	P02763|A1AG1_HUMAN;P19652|A1AG2_HUMAN	15	(HexNAc)6(Hex)7(NeuAc)4_10250:0	N15:(HexNAc)6(Hex)7(NeuAc)4_10250:0:1000.00
SVQEIQATFFYFTPN(+3517.23)K	(HexNAc)6(Hex)7(NeuAc)4	10250	NLink		0	0	9.95	19.9	0	0	0	5436.17	3517.23	16	1.1	1360.05	4	82.0335	10400000	24395	glycopepnew_HCDEThcDiTCIDpeptide.raw	P02763|A1AG1_HUMAN;P19652|A1AG2_HUMAN	15	(HexNAc)6(Hex)7(NeuAc)4_10250:0	N15:(HexNAc)6(Hex)7(NeuAc)4_10250:0:1000.00
SVQEIQATFFYFTPN(+3517.23)K	(HexNAc)6(Hex)7(NeuAc)4	10250	NLink		0	0	9.99	19.99	0	0	0	5436.17	3517.23	16	1.1	1360.05	4	82.0335	10400000	24778	glycopepnew_HCDEThcDiTCIDpeptide.raw	P02763|A1AG1_HUMAN;P19652|A1AG2_HUMAN	15	(HexNAc)6(Hex)7(NeuAc)4_10250:0	N15:(HexNAc)6(Hex)7(NeuAc)4_10250:0:1000.00
SVQEIQATFFYFTPN(+3517.23)K	(HexNAc)6(Hex)7(NeuAc)4	10250	NLink		0	0	9.22	18.44	0	0	0	5436.17	3517.23	16	-0.9	1360.05	4	84.1289		25062	glycopepnew_HCDEThcDiTCIDpeptide.raw	P02763|A1AG1_HUMAN;P19652|A1AG2_HUMAN	15	(HexNAc)6(Hex)7(NeuAc)4_10250:0	N15:(HexNAc)6(Hex)7(NeuAc)4_10250:0:1000.00
SVQEIQATFFYFTPN(+3517.23)K	(HexNAc)6(Hex)7(NeuAc)4	10250	NLink		0	1	8.61	17.21	0	0	0	5436.17	3517.23	16	-0.3	1360.3	4	84.4917	1450000	25062	glycopepnew_HCDEThcDiTCIDpeptide.raw	P02763|A1AG1_HUMAN;P19652|A1AG2_HUMAN	15	(HexNAc)6(Hex)7(NeuAc)4_10250:0	N15:(HexNAc)6(Hex)7(NeuAc)4_10250:0:1000.00
TLN(+2204.77)QSSDELQLSMGNAMFVK	(HexNAc)4(Hex)5(NeuAc)2	13322	NLink		0	-1	42.81	17.2	68.41	0	3.07	4416.82	2204.77	20	-0.3	1104.96	4	50.2782		14408	glycopepnew_HCDEThcDiTCIDpeptide.raw	P01011|AACT_HUMAN	3	(HexNAc)4(Hex)5(NeuAc)2_13322:0	N3:(HexNAc)4(Hex)5(NeuAc)2_13322:0:1001.00
TLN(+2204.77)QSSDELQLSMGNAMFVK	(HexNAc)4(Hex)5(NeuAc)2	13322	NLink		0	0	38.08	17.4	58.76	0	3.19	4416.82	2204.77	20	1.8	1105.21	4	50.8933		14604	glycopepnew_HCDEThcDiTCIDpeptide.raw	P01011|AACT_HUMAN	3	(HexNAc)4(Hex)5(NeuAc)2_13322:0	N3:(HexNAc)4(Hex)5(NeuAc)2_13322:0:1001.00
TLN(+2861.00)Q(+0.98)SSDELQLSMGNAMFVK	(HexNAc)5(Hex)6(NeuAc)3	13602	NLink		0	0	26.97	26.18	27.75	0	2.94	5074.03	2861	20	8.2	1269.53	4	57.7711		16815	glycopepnew_HCDEThcDiTCIDpeptide.raw	P01011|AACT_HUMAN	3	(HexNAc)5(Hex)6(NeuAc)3_13602:0;Deamidation (NQ)	N3:(HexNAc)5(Hex)6(NeuAc)3_13602:0:61.69;Q4:Deamidation (NQ):1000.00
TLN(+2861.00)QSSDELQLSMGNAMFVK	(HexNAc)5(Hex)6(NeuAc)3	13602	NLink		0	0	50.03	25.52	74.54	0	0.16	5073.05	2861	20	4.9	1269.28	4	57.4391	1840000	16812	glycopepnew_HCDEThcDiTCIDpeptide.raw	P01011|AACT_HUMAN	3	(HexNAc)5(Hex)6(NeuAc)3_13602:0	N3:(HexNAc)5(Hex)6(NeuAc)3_13602:0:1001.00
TLN(+2861.00)QSSDELQLSMGNAMFVK	(HexNAc)5(Hex)6(NeuAc)3	13602	NLink		0	2	24.87	21.33	28.41	0	0.16	5073.05	2861	20	-1.6	1269.77	4	61.0317		17860	glycopepnew_HCDEThcDiTCIDpeptide.raw	P01011|AACT_HUMAN	3	(HexNAc)5(Hex)6(NeuAc)3_13602:0	N3:(HexNAc)5(Hex)6(NeuAc)3_13602:0:1001.00
TLN(+2861.00)QSSDELQLSMGNAMFVK	(HexNAc)5(Hex)6(NeuAc)3	13602	NLink		0	-1	22.08	17.77	26.39	0	2.57	5073.05	2861	20	0.4	1269.02	4	59.7318		17434	glycopepnew_HCDEThcDiTCIDpeptide.raw	P01011|AACT_HUMAN	3	(HexNAc)5(Hex)6(NeuAc)3_13602:0	N3:(HexNAc)5(Hex)6(NeuAc)3_13602:0:28.47
TLN(+2861.00)QSSDELQLSMGNAMFVK	(HexNAc)5(Hex)6(NeuAc)3	13602	NLink		0	0	10.08	20.17	0	0	2.48	5073.05	2861	20	0.4	1269.27	4	60.0092		17531	glycopepnew_HCDEThcDiTCIDpeptide.raw	P01011|AACT_HUMAN	3	(HexNAc)5(Hex)6(NeuAc)3_13602:0	N3:(HexNAc)5(Hex)6(NeuAc)3_13602:0:32.18
TLN(+2861.00)QSSDELQLSMGNAMFVK	(HexNAc)5(Hex)6(NeuAc)3	13602	NLink		0	0	10.52	21.03	0	0	2.55	5073.05	2861	20	2.1	1269.27	4	61.049		17864	glycopepnew_HCDEThcDiTCIDpeptide.raw	P01011|AACT_HUMAN	3	(HexNAc)5(Hex)6(NeuAc)3_13602:0	N3:(HexNAc)5(Hex)6(NeuAc)3_13602:0:40.08
TLYETEVFSTDFSN(+2204.77)ISAAK	(HexNAc)4(Hex)5(NeuAc)2	13322	NLink		0	0	35.5	32.07	38.94	0	23.04	4326.78	2204.77	19	2.8	1082.71	4	49.3848		14126	glycopepnew_HCDEThcDiTCIDpeptide.raw	P05543|THBG_HUMAN	14	(HexNAc)4(Hex)5(NeuAc)2_13322:0	N14:(HexNAc)4(Hex)5(NeuAc)2_13322:0:1000.00
TLYETEVFSTDFSN(+2205.79)ISAAK	(HexNAc)4(Hex)5(Fuc)2(NeuAc)1	32348	NLink		0	0	34.37	31.92	36.81	0	4.02	4327.8	2205.79	19	-3.9	1082.95	4	49.3706	567000	14126	glycopepnew_HCDEThcDiTCIDpeptide.raw	P05543|THBG_HUMAN	14	(HexNAc)4(Hex)5(Fuc)2(NeuAc)1_32348:0	N14:(HexNAc)4(Hex)5(Fuc)2(NeuAc)1_32348:0:1000.00
TVLTPATNHM(+15.99)GN(+1378.47)VTFTIPANR	(HexNAc)2(Hex)6	13764	NLink		0	1	53.69	31.11	76.27	0	100	3648.62	1378.47	21	-4.3	1217.54	3	28.4042	18200000	6919	glycopepnew_HCDEThcDiTCIDpeptide.raw	P01024|CO3_HUMAN	12	Oxidation (M);(HexNAc)2(Hex)6_13764:0	M10:Oxidation (M):1001.00;N12:(HexNAc)2(Hex)6_13764:0:1001.00
TVLTPATNHM(+15.99)GN(+1378.47)VTFTIPANR	(HexNAc)2(Hex)6	13764	NLink		0	0	54	38.27	69.73	0	100	3648.62	1378.47	21	1.4	1217.22	3	28.0043	33200000	6919	glycopepnew_HCDEThcDiTCIDpeptide.raw	P01024|CO3_HUMAN	12	Oxidation (M);(HexNAc)2(Hex)6_13764:0	M10:Oxidation (M):1001.00;N12:(HexNAc)2(Hex)6_13764:0:1001.00
TVLTPATNHMGN(+1054.37)VTFTIPANR	(HexNAc)2(Hex)4	13211	NLink		0	0	55.16	23.44	86.89	0	100	3308.52	1054.37	21	0.2	1103.85	3	31.1863	2660000	8059	glycopepnew_HCDEThcDiTCIDpeptide.raw	P01024|CO3_HUMAN	12	(HexNAc)2(Hex)4_13211:0	N12:(HexNAc)2(Hex)4_13211:0:1001.00
TVLTPATNHMGN(+1054.37)VTFTIPANR	(HexNAc)2(Hex)4	13211	NLink		0	-1	44.96	18.92	71	0	100	3308.52	1054.37	21	2.3	1103.51	3	31.2399		8032	glycopepnew_HCDEThcDiTCIDpeptide.raw	P01024|CO3_HUMAN	12	(HexNAc)2(Hex)4_13211:0	N12:(HexNAc)2(Hex)4_13211:0:1001.00
TVLTPATNHMGN(+1216.42)VTFTIPANR	(HexNAc)2(Hex)5	12477	NLink		0	1	52.41	19.61	85.22	0	100	3470.57	1216.42	21	0.6	868.903	4	30.9994	4660000	7945	glycopepnew_HCDEThcDiTCIDpeptide.raw	P01024|CO3_HUMAN	12	(HexNAc)2(Hex)5_12477:0	N12:(HexNAc)2(Hex)5_12477:0:1001.00
TVLTPATNHMGN(+1216.42)VTFTIPANR	(HexNAc)2(Hex)5	12477	NLink		0	0	54.55	23.9	85.21	0	100	3470.57	1216.42	21	1.9	868.652	4	31.0129		7945	glycopepnew_HCDEThcDiTCIDpeptide.raw	P01024|CO3_HUMAN	12	(HexNAc)2(Hex)5_12477:0	N12:(HexNAc)2(Hex)5_12477:0:1001.00
TVLTPATNHMGN(+1216.42)VTFTIPANR	(HexNAc)2(Hex)5	12477	NLink		0	0	24.59	17.18	32	0	100	3470.57	1216.42	21	2.1	868.653	4	31.0206		7948	glycopepnew_HCDEThcDiTCIDpeptide.raw	P01024|CO3_HUMAN	12	(HexNAc)2(Hex)5_12477:0	N12:(HexNAc)2(Hex)5_12477:0:27.62
TVLTPATNHMGN(+1378.47)VTFTIPANR	(HexNAc)2(Hex)6	13764	NLink		0	0	56.6	27.12	86.09	0	100	3632.63	1378.47	21	1.2	909.165	4	30.8874	80300000	7908	glycopepnew_HCDEThcDiTCIDpeptide.raw	P01024|CO3_HUMAN	12	(HexNAc)2(Hex)6_13764:0	N12:(HexNAc)2(Hex)6_13764:0:1001.00
TVLTPATNHMGN(+1378.47)VTFTIPANR	(HexNAc)2(Hex)6	13764	NLink		0	0	31.74	34.64	28.85	0	100	3632.63	1378.47	21	0.3	1211.88	3	31.2423		8034	glycopepnew_HCDEThcDiTCIDpeptide.raw	P01024|CO3_HUMAN	12	(HexNAc)2(Hex)6_13764:0	N12:(HexNAc)2(Hex)6_13764:0:40.43
TVLTPATNHMGN(+1540.53)VTFTIPAN(+0.98)R	(HexNAc)2(Hex)7	13112	NLink		0	0	26.45	17.31	35.58	0	100	3795.66	1540.53	21	2.6	949.925	4	32.0192		8291	glycopepnew_HCDEThcDiTCIDpeptide.raw	P01024|CO3_HUMAN	12	(HexNAc)2(Hex)7_13112:0;Deamidation (NQ)	N12:(HexNAc)2(Hex)7_13112:0:16.22;N20:Deamidation (NQ):1000.00
TVLTPATNHMGN(+1540.53)VTFTIPAN(+0.98)R	(HexNAc)2(Hex)7	13112	NLink		0	1	25.17	17.09	33.25	0	100	3795.66	1540.53	21	0.1	950.175	4	31.9283	303000	8291	glycopepnew_HCDEThcDiTCIDpeptide.raw	P01024|CO3_HUMAN	12	(HexNAc)2(Hex)7_13112:0;Deamidation (NQ)	N12:(HexNAc)2(Hex)7_13112:0:16.22;N20:Deamidation (NQ):1000.00
TVLTPATNHMGN(+1872.65)VTFTIPANR	(HexNAc)3(Hex)6(NeuAc)1	38056	NLink		0	0	36.24	30.66	41.81	0	0.29	4126.8	1872.65	21	1.7	1032.71	4	34.3696	1780000	9100	glycopepnew_HCDEThcDiTCIDpeptide.raw	P01024|CO3_HUMAN	12	(HexNAc)3(Hex)6(NeuAc)1_38056:0	N12:(HexNAc)3(Hex)6(NeuAc)1_38056:0:1001.00
TVLTPATNHMGN(+1872.65)VTFTIPANR	(HexNAc)3(Hex)6(NeuAc)1	38056	NLink		0	0	8.66	17.31	0	0	1.15	4126.8	1872.65	21	1.7	1032.71	4	34.3696	1780000	9104	glycopepnew_HCDEThcDiTCIDpeptide.raw	P01024|CO3_HUMAN	12	(HexNAc)3(Hex)6(NeuAc)1_38056:0	N12:(HexNAc)3(Hex)6(NeuAc)1_38056:0:10.83
VFHIHN(+1378.47)ESWVLLTPK	(HexNAc)2(Hex)6	13764	NLink		0	0	18.75	17.31	20.2	0	100	3197.45	1378.47	15	1.8	800.372	4	28.6996		7194	glycopepnew_HCDEThcDiTCIDpeptide.raw	O75882|ATRN_HUMAN	6	(HexNAc)2(Hex)6_13764:0	N6:(HexNAc)2(Hex)6_13764:0:1001.00
VFHIHN(+1581.55)ESWVLLTPK	(HexNAc)3(Hex)6	28810	NLink		0	0	25.44	17.32	33.56	0	13.2	3400.53	1581.55	15	1.3	851.141	4	28.6038		7167	glycopepnew_HCDEThcDiTCIDpeptide.raw	O75882|ATRN_HUMAN	6	(HexNAc)3(Hex)6_28810:0	N6:(HexNAc)3(Hex)6_28810:0:1000.00
VFHIHN(+1581.55)ESWVLLTPK	(HexNAc)3(Hex)6	38342	NLink		0	0	60.38	49.63	71.13	0	1.83	3400.53	1581.55	15	2.3	851.142	4	28.595		7164	glycopepnew_HCDEThcDiTCIDpeptide.raw	O75882|ATRN_HUMAN	6	(HexNAc)3(Hex)6_38342:0	N6:(HexNAc)3(Hex)6_38342:0:1001.00
VLSN(+2204.77)NSDANLELINTWVAK	(HexNAc)4(Hex)5(NeuAc)2	13322	NLink		0	0	41.09	25.54	56.64	0	3.01	4304.86	2204.77	19	1	1077.22	4	51.3588	1870000	14771	glycopepnew_HCDEThcDiTCIDpeptide.raw	P05155|IC1_HUMAN	4	(HexNAc)4(Hex)5(NeuAc)2_13322:0	N4:(HexNAc)4(Hex)5(NeuAc)2_13322:0:1001.00
VLSN(+2204.77)NSDANLELINTWVAK	(HexNAc)4(Hex)5(NeuAc)2	13322	NLink		0	0	28.52	23.26	33.78	0	25.85	4304.86	2204.77	19	1	1077.22	4	51.3588	1870000	14776	glycopepnew_HCDEThcDiTCIDpeptide.raw	P05155|IC1_HUMAN	4	(HexNAc)4(Hex)5(NeuAc)2_13322:0	N4:(HexNAc)4(Hex)5(NeuAc)2_13322:0:9.42
VSN(+1913.68)QTLSLFFTVLQDVPVR	(HexNAc)4(Hex)5(NeuAc)1	12670	NLink		0	0	26.84	18.45	35.23	0	27.63	4075.85	1913.68	19	1	1019.97	4	59.4428	7300000	17377	glycopepnew_HCDEThcDiTCIDpeptide.raw	P01023|A2MG_HUMAN	3	(HexNAc)4(Hex)5(NeuAc)1_12670:0	N3:(HexNAc)4(Hex)5(NeuAc)1_12670:0:1000.00
VSN(+1913.68)QTLSLFFTVLQDVPVR	(HexNAc)4(Hex)5(NeuAc)1	12670	NLink		0	0	25.68	24.84	26.53	0	2.48	4075.85	1913.68	19	1	1019.97	4	59.4428	7300000	17374	glycopepnew_HCDEThcDiTCIDpeptide.raw	P01023|A2MG_HUMAN	3	(HexNAc)4(Hex)5(NeuAc)1_12670:0	N3:(HexNAc)4(Hex)5(NeuAc)1_12670:0:1001.00
VSN(+2043.74)QTLSLFFTVLQDVPVR	(HexNAc)4(Hex)4(Fuc)2(NeuAc)1	32347	NLink		0	-1	25.07	17.43	32.71	0	3.94	4205.91	2043.74	19	1.2	1052.23	4	53.4173	744000	15450	glycopepnew_HCDEThcDiTCIDpeptide.raw	P01023|A2MG_HUMAN	3	(HexNAc)4(Hex)4(Fuc)2(NeuAc)1_32347:0	N3:(HexNAc)4(Hex)4(Fuc)2(NeuAc)1_32347:0:1000.00
VSN(+2059.73)QTLSLFFTVLQDVPVR	(HexNAc)4(Hex)5(Fuc)1(NeuAc)1	10673	NLink		0	0	29.14	22.82	35.45	0	8.92	4221.91	2059.73	19	2	1056.49	4	59.3434	18500000	17340	glycopepnew_HCDEThcDiTCIDpeptide.raw	P01023|A2MG_HUMAN	3	(HexNAc)4(Hex)5(Fuc)1(NeuAc)1_10673:0	N3:(HexNAc)4(Hex)5(Fuc)1(NeuAc)1_10673:0:1000.00
VSN(+2204.77)QTLSLFFTVLQDVPVR	(HexNAc)4(Hex)5(NeuAc)2	13322	NLink		0	0	27.77	24.89	30.64	0	19.39	4366.94	2204.77	19	0.8	1092.74	4	67.9967		20075	glycopepnew_HCDEThcDiTCIDpeptide.raw	P01023|A2MG_HUMAN	3	(HexNAc)4(Hex)5(NeuAc)2_13322:0	N3:(HexNAc)4(Hex)5(NeuAc)2_13322:0:1000.00
VSN(+2204.77)QTLSLFFTVLQDVPVR	(HexNAc)4(Hex)5(NeuAc)2	13322	NLink		0	1	8.66	17.32	0	0	19.68	4366.94	2204.77	19	-2.6	1092.99	4	69.0645		20414	glycopepnew_HCDEThcDiTCIDpeptide.raw	P01023|A2MG_HUMAN	3	(HexNAc)4(Hex)5(NeuAc)2_13322:0	N3:(HexNAc)4(Hex)5(NeuAc)2_13322:0:1000.00
VSN(+2204.77)QTLSLFFTVLQDVPVR	(HexNAc)4(Hex)5(NeuAc)2	13322	NLink		0	2	8.66	17.31	0	0	19.7	4366.94	2204.77	19	-2.9	1093.24	4	68.8762	403000	20414	glycopepnew_HCDEThcDiTCIDpeptide.raw	P01023|A2MG_HUMAN	3	(HexNAc)4(Hex)5(NeuAc)2_13322:0	N3:(HexNAc)4(Hex)5(NeuAc)2_13322:0:1000.00
VSN(+2350.83)QTLSLFFTVLQDVPVR	(HexNAc)4(Hex)5(Fuc)1(NeuAc)2	10674	NLink		0	0	17.98	35.95	0	0	40.06	4513	2350.83	19	2.5	1129.26	4	68.6912	3520000	20348	glycopepnew_HCDEThcDiTCIDpeptide.raw	P01023|A2MG_HUMAN	3	(HexNAc)4(Hex)5(Fuc)1(NeuAc)2_10674:0	N3:(HexNAc)4(Hex)5(Fuc)1(NeuAc)2_10674:0:1000.00
VSN(+2569.90)QTLSLFFTVLQDVPVR	(HexNAc)5(Hex)6(NeuAc)2	10334	NLink		0	0	25.27	18.61	31.94	0	2.12	4732.08	2569.9	19	0.6	1184.03	4	67.5075		19920	glycopepnew_HCDEThcDiTCIDpeptide.raw	P01023|A2MG_HUMAN	3	(HexNAc)5(Hex)6(NeuAc)2_10334:0	N3:(HexNAc)5(Hex)6(NeuAc)2_10334:0:1000.00
VSN(+2861.00)QTLSLFFTVLQDVPVR	(HexNAc)5(Hex)6(NeuAc)3	13602	NLink		0	0	12.34	24.68	0	0	3.07	5023.17	2861	19	1.7	1256.8	4	78.5365	7390000	23402	glycopepnew_HCDEThcDiTCIDpeptide.raw	P01023|A2MG_HUMAN	3	(HexNAc)5(Hex)6(NeuAc)3_13602:0	N3:(HexNAc)5(Hex)6(NeuAc)3_13602:0:1000.00
VTAC(+57.02)HSSQPN(+2204.77)ATLYK	(HexNAc)4(Hex)5(NeuAc)2	13322	NLink		0	0	27.9	23.43	32.38	0	18.36	3880.57	2204.77	15	3.7	971.153	4	19.8603	2990000	4264	glycopepnew_HCDEThcDiTCIDpeptide.raw	P05543|THBG_HUMAN	10	Carbamidomethylation;(HexNAc)4(Hex)5(NeuAc)2_13322:0	C4:Carbamidomethylation:1000.00;N10:(HexNAc)4(Hex)5(NeuAc)2_13322:0:1000.00
VVLHPN(+1548.54)YSQVDIGLIK	(HexNAc)3(Hex)4(NeuAc)1	10513	NLink		0	0	30.89	23.28	38.51	0	100	3342.55	1548.54	16	1.9	1115.19	3	39.8186	15400000	10877	glycopepnew_HCDEThcDiTCIDpeptide.raw	P00738|HPT_HUMAN	6	(HexNAc)3(Hex)4(NeuAc)1_10513:0	N6:(HexNAc)3(Hex)4(NeuAc)1_10513:0:1000.00
VVLHPN(+1548.54)YSQVDIGLIK	(HexNAc)3(Hex)4(NeuAc)1	10513	NLink		0	0	45.17	57.25	33.09	0	100	3342.55	1548.54	16	1.9	1115.19	3	39.8186	15400000	10875	glycopepnew_HCDEThcDiTCIDpeptide.raw	P00738|HPT_HUMAN	6	(HexNAc)3(Hex)4(NeuAc)1_10513:0	N6:(HexNAc)3(Hex)4(NeuAc)1_10513:0:1000.00
VVLHPN(+1622.58)YSQVDIGLIK	(HexNAc)4(Hex)5	38354	NLink		0	0	31.93	26.96	36.89	0	1.55	3416.58	1622.58	16	1.4	855.154	4	31.2992		8051	glycopepnew_HCDEThcDiTCIDpeptide.raw	P00738|HPT_HUMAN	6	(HexNAc)4(Hex)5_38354:0	N6:(HexNAc)4(Hex)5_38354:0:1001.00
VVLHPN(+1622.58)YSQVDIGLIK	(HexNAc)4(Hex)5	38354	NLink		0	0	25.4	17.05	33.74	0	6.51	3416.58	1622.58	16	1.4	855.154	4	31.3039		8055	glycopepnew_HCDEThcDiTCIDpeptide.raw	P00738|HPT_HUMAN	6	(HexNAc)4(Hex)5_38354:0	N6:(HexNAc)4(Hex)5_38354:0:1000.00
VVLHPN(+1913.68)YSQVDIGLIK	(HexNAc)4(Hex)5(NeuAc)1	12670	NLink		0	0	62.34	50.14	74.54	0	4.34	3707.68	1913.68	16	1.4	927.928	4	35.1106	72000000	9332	glycopepnew_HCDEThcDiTCIDpeptide.raw	P00738|HPT_HUMAN	6	(HexNAc)4(Hex)5(NeuAc)1_12670:0	N6:(HexNAc)4(Hex)5(NeuAc)1_12670:0:1001.00
VVLHPN(+1913.68)YSQVDIGLIK	(HexNAc)4(Hex)5(NeuAc)1	12670	NLink		0	0	65.39	62.29	68.49	0	3.51	3707.68	1913.68	16	1.9	1236.9	3	35.1106	457000000	9447	glycopepnew_HCDEThcDiTCIDpeptide.raw	P00738|HPT_HUMAN	6	(HexNAc)4(Hex)5(NeuAc)1_12670:0	N6:(HexNAc)4(Hex)5(NeuAc)1_12670:0:1001.00
VVLHPN(+1913.68)YSQVDIGLIK	(HexNAc)4(Hex)5(NeuAc)1	12670	NLink		0	0	28.45	20.95	35.95	0	29.47	3707.68	1913.68	16	1.9	1236.9	3	35.1106	457000000	9453	glycopepnew_HCDEThcDiTCIDpeptide.raw	P00738|HPT_HUMAN	6	(HexNAc)4(Hex)5(NeuAc)1_12670:0	N6:(HexNAc)4(Hex)5(NeuAc)1_12670:0:1000.00
VVLHPN(+1913.68)YSQVDIGLIK	(HexNAc)4(Hex)5(NeuAc)1	12670	NLink		0	0	28.49	21.4	35.59	0	40.32	3707.68	1913.68	16	1.4	927.928	4	35.1106	72000000	9336	glycopepnew_HCDEThcDiTCIDpeptide.raw	P00738|HPT_HUMAN	6	(HexNAc)4(Hex)5(NeuAc)1_12670:0	N6:(HexNAc)4(Hex)5(NeuAc)1_12670:0:1000.00
VVLHPN(+1913.68)YSQVDIGLIK	(HexNAc)4(Hex)5(NeuAc)1	12670	NLink		0	2	25.65	17.31	33.99	0	43.01	3707.68	1913.68	16	-0.9	928.43	4	35.4242		9424	glycopepnew_HCDEThcDiTCIDpeptide.raw	P00738|HPT_HUMAN	6	(HexNAc)4(Hex)5(NeuAc)1_12670:0	N6:(HexNAc)4(Hex)5(NeuAc)1_12670:0:1000.00
VVLHPN(+2204.77)YSQ(+0.98)VDIGLIK	(HexNAc)4(Hex)5(NeuAc)2	13322	NLink		0	0	30.22	22.41	38.02	0	32.3	3999.76	2204.77	16	3.7	1000.95	4	40.6748	6020000	11209	glycopepnew_HCDEThcDiTCIDpeptide.raw	P00738|HPT_HUMAN	6	(HexNAc)4(Hex)5(NeuAc)2_13322:0;Deamidation (NQ)	N6:(HexNAc)4(Hex)5(NeuAc)2_13322:0:1000.00;Q9:Deamidation (NQ):1000.00
VVLHPN(+2204.77)YSQVDIGLIK	(HexNAc)4(Hex)5(NeuAc)2	13322	NLink		0	0	31.43	20.58	42.27	0	20.5	3998.77	2204.77	16	2.7	1000.7	4	39.7864	820000000	10846	glycopepnew_HCDEThcDiTCIDpeptide.raw	P00738|HPT_HUMAN	6	(HexNAc)4(Hex)5(NeuAc)2_13322:0	N6:(HexNAc)4(Hex)5(NeuAc)2_13322:0:1000.00
VVLHPN(+2204.77)YSQVDIGLIK	(HexNAc)4(Hex)5(NeuAc)2	13322	NLink		0	0	30.05	20.48	39.62	0	30.38	3998.77	2204.77	16	0	1000.7	4	41.1995		11392	glycopepnew_HCDEThcDiTCIDpeptide.raw	P00738|HPT_HUMAN	6	(HexNAc)4(Hex)5(NeuAc)2_13322:0	N6:(HexNAc)4(Hex)5(NeuAc)2_13322:0:1000.00
VVLHPN(+2204.77)YSQVDIGLIK	(HexNAc)4(Hex)5(NeuAc)2	13322	NLink		0	0	28.08	20.62	35.54	0	31.95	3998.77	2204.77	16	-0.7	1000.7	4	40.2323	566000000	11302	glycopepnew_HCDEThcDiTCIDpeptide.raw	P00738|HPT_HUMAN	6	(HexNAc)4(Hex)5(NeuAc)2_13322:0	N6:(HexNAc)4(Hex)5(NeuAc)2_13322:0:1000.00
VVLHPN(+2204.77)YSQVDIGLIK	(HexNAc)4(Hex)5(NeuAc)2	13322	NLink		0	0	27.31	22.41	32.2	0	32.3	3998.77	2204.77	16	-0.7	1000.7	4	40.2323	566000000	11209	glycopepnew_HCDEThcDiTCIDpeptide.raw	P00738|HPT_HUMAN	6	(HexNAc)4(Hex)5(NeuAc)2_13322:0	N6:(HexNAc)4(Hex)5(NeuAc)2_13322:0:1000.00
VVLHPN(+2204.77)YSQVDIGLIK	(HexNAc)4(Hex)5(NeuAc)2	13322	NLink		0	2	35.1	47.16	23.04	0	5.14	3998.77	2204.77	16	-5.5	1334.6	3	40.683	1420000000	10876	glycopepnew_HCDEThcDiTCIDpeptide.raw	P00738|HPT_HUMAN	6	(HexNAc)4(Hex)5(NeuAc)2_13322:0	N6:(HexNAc)4(Hex)5(NeuAc)2_13322:0:1000.00
VVLHPN(+2204.77)YSQVDIGLIK	(HexNAc)4(Hex)5(NeuAc)2	13322	NLink		0	0	27.21	37.54	16.88	0	5.95	3998.77	2204.77	16	3.8	1333.94	3	39.7864	2510000000	10876	glycopepnew_HCDEThcDiTCIDpeptide.raw	P00738|HPT_HUMAN	6	(HexNAc)4(Hex)5(NeuAc)2_13322:0	N6:(HexNAc)4(Hex)5(NeuAc)2_13322:0:1000.00
VVLHPN(+2569.90)YSQVDIGLIK	(HexNAc)5(Hex)6(NeuAc)2	10334	NLink		0	0	50.67	77.33	24.02	0	0.44	4363.91	2569.9	16	-0.7	1091.98	4	39.756		10903	glycopepnew_HCDEThcDiTCIDpeptide.raw	P00738|HPT_HUMAN	6	(HexNAc)5(Hex)6(NeuAc)2_10334:0	N6:(HexNAc)5(Hex)6(NeuAc)2_10334:0:1001.00
VVLHPN(+2569.90)YSQVDIGLIK	(HexNAc)5(Hex)6(NeuAc)2	14064	NLink		0	0	32.77	22.11	43.44	0	4.6	4363.91	2569.9	16	1	1091.98	4	39.2578	155000000	10736	glycopepnew_HCDEThcDiTCIDpeptide.raw	P00738|HPT_HUMAN	6	(HexNAc)5(Hex)6(NeuAc)2_14064:0	N6:(HexNAc)5(Hex)6(NeuAc)2_14064:0:1000.00
VVLHPN(+2569.90)YSQVDIGLIK	(HexNAc)5(Hex)6(NeuAc)2	14064	NLink		0	0	29.4	23.33	35.47	0	4.47	4363.91	2569.9	16	2	1091.99	4	39.7777		10907	glycopepnew_HCDEThcDiTCIDpeptide.raw	P00738|HPT_HUMAN	6	(HexNAc)5(Hex)6(NeuAc)2_14064:0	N6:(HexNAc)5(Hex)6(NeuAc)2_14064:0:1000.00
VVLHPN(+2569.90)YSQVDIGLIK	(HexNAc)5(Hex)6(NeuAc)2	29373	NLink		0	0	69.51	65.77	73.25	0	0.77	4363.91	2569.9	16	1	1091.98	4	39.2578	155000000	10733	glycopepnew_HCDEThcDiTCIDpeptide.raw	P00738|HPT_HUMAN	6	(HexNAc)5(Hex)6(NeuAc)2_29373:0	N6:(HexNAc)5(Hex)6(NeuAc)2_29373:0:1001.00
VVLHPN(+2861.00)YSQ(+0.98)VDIGLIK	(HexNAc)5(Hex)6(NeuAc)3	13602	NLink		0	0	21.63	17.41	25.85	0	2.49	4655.99	2861	16	6.5	1165.01	4	45.6889	636000	12948	glycopepnew_HCDEThcDiTCIDpeptide.raw	P00738|HPT_HUMAN	6	(HexNAc)5(Hex)6(NeuAc)3_13602:0;Deamidation (NQ)	N6:(HexNAc)5(Hex)6(NeuAc)3_13602:0:1000.00;Q9:Deamidation (NQ):1000.00
VVLHPN(+2861.00)YSQVDIGLIK	(HexNAc)5(Hex)6(NeuAc)3	13602	NLink		0	1	57.37	59.51	55.23	0	0.57	4655	2861	16	-1.3	1165.01	4	45.2515		12775	glycopepnew_HCDEThcDiTCIDpeptide.raw	P00738|HPT_HUMAN	6	(HexNAc)5(Hex)6(NeuAc)3_13602:0	N6:(HexNAc)5(Hex)6(NeuAc)3_13602:0:1001.00
VVLHPN(+2861.00)YSQVDIGLIK	(HexNAc)5(Hex)6(NeuAc)3	13602	NLink		0	0	33.74	22.4	45.09	0	3.06	4655	2861	16	1.8	1164.76	4	44.9153	246000000	12611	glycopepnew_HCDEThcDiTCIDpeptide.raw	P00738|HPT_HUMAN	6	(HexNAc)5(Hex)6(NeuAc)3_13602:0	N6:(HexNAc)5(Hex)6(NeuAc)3_13602:0:1000.00
VVLHPN(+2861.00)YSQVDIGLIK	(HexNAc)5(Hex)6(NeuAc)3	13602	NLink		0	0	36.61	29.83	43.38	0	3.17	4655	2861	16	1.8	1164.76	4	44.9153	246000000	12780	glycopepnew_HCDEThcDiTCIDpeptide.raw	P00738|HPT_HUMAN	6	(HexNAc)5(Hex)6(NeuAc)3_13602:0	N6:(HexNAc)5(Hex)6(NeuAc)3_13602:0:1000.00
VVLHPN(+2861.00)YSQVDIGLIK	(HexNAc)5(Hex)6(NeuAc)3	13602	NLink		0	0	23.88	17.41	30.34	0	2.49	4655	2861	16	-2.1	1164.76	4	45.794		12948	glycopepnew_HCDEThcDiTCIDpeptide.raw	P00738|HPT_HUMAN	6	(HexNAc)5(Hex)6(NeuAc)3_13602:0	N6:(HexNAc)5(Hex)6(NeuAc)3_13602:0:1000.00
VVLHPN(+3007.06)YSQVDIGLIK	(HexNAc)5(Hex)6(Fuc)1(NeuAc)3	10248	NLink		0	0	38.93	38	39.85	0	100	4801.06	3007.06	16	2.1	1201.27	4	44.7176	26800000	12591	glycopepnew_HCDEThcDiTCIDpeptide.raw	P00738|HPT_HUMAN	6	(HexNAc)5(Hex)6(Fuc)1(NeuAc)3_10248:0	N6:(HexNAc)5(Hex)6(Fuc)1(NeuAc)3_10248:0:1000.00
VVLHPN(+3007.06)YSQVDIGLIK	(HexNAc)5(Hex)6(Fuc)1(NeuAc)3	10248	NLink		0	0	38.69	39.24	38.14	0	100	4801.06	3007.06	16	2.1	1201.27	4	44.7176	26800000	12714	glycopepnew_HCDEThcDiTCIDpeptide.raw	P00738|HPT_HUMAN	6	(HexNAc)5(Hex)6(Fuc)1(NeuAc)3_10248:0	N6:(HexNAc)5(Hex)6(Fuc)1(NeuAc)3_10248:0:1000.00
VVLHPN(+3007.06)YSQVDIGLIK	(HexNAc)5(Hex)6(Fuc)1(NeuAc)3	10248	NLink		0	-1	59.61	98.23	20.99	0	100	4801.06	3007.06	16	-1.3	1201.02	4	44.7072		12589	glycopepnew_HCDEThcDiTCIDpeptide.raw	P00738|HPT_HUMAN	6	(HexNAc)5(Hex)6(Fuc)1(NeuAc)3_10248:0	N6:(HexNAc)5(Hex)6(Fuc)1(NeuAc)3_10248:0:1001.00
VVLHPN(+3226.13)YSQVDIGLIK	(HexNAc)6(Hex)7(NeuAc)3	30440	NLink		0	0	54.25	51.14	57.36	0	100	5020.13	3226.13	16	0.7	1256.04	4	44.5856	30500000	12559	glycopepnew_HCDEThcDiTCIDpeptide.raw	P00738|HPT_HUMAN	6	(HexNAc)6(Hex)7(NeuAc)3_30440:0	N6:(HexNAc)6(Hex)7(NeuAc)3_30440:0:1001.00
VVLHPN(+3226.13)YSQVDIGLIK	(HexNAc)6(Hex)7(NeuAc)3	30440	NLink		0	0	35.14	27.72	42.56	0	100	5020.13	3226.13	16	0.7	1256.04	4	44.5856	30500000	12564	glycopepnew_HCDEThcDiTCIDpeptide.raw	P00738|HPT_HUMAN	6	(HexNAc)6(Hex)7(NeuAc)3_30440:0	N6:(HexNAc)6(Hex)7(NeuAc)3_30440:0:1000.00
VVLHPN(+3226.13)YSQVDIGLIK	(HexNAc)6(Hex)7(NeuAc)3	30440	NLink		0	0	29.21	19.07	39.35	0	100	5020.13	3226.13	16	0.7	1256.04	4	44.5856	30500000	12388	glycopepnew_HCDEThcDiTCIDpeptide.raw	P00738|HPT_HUMAN	6	(HexNAc)6(Hex)7(NeuAc)3_30440:0	N6:(HexNAc)6(Hex)7(NeuAc)3_30440:0:1000.00
VVLHPN(+3226.13)YSQVDIGLIK	(HexNAc)6(Hex)7(NeuAc)3	30440	NLink		0	-1	24.17	33.07	15.26	0	100	5020.13	3226.13	16	3.4	1255.79	4	44.0873		12384	glycopepnew_HCDEThcDiTCIDpeptide.raw	P00738|HPT_HUMAN	6	(HexNAc)6(Hex)7(NeuAc)3_30440:0	N6:(HexNAc)6(Hex)7(NeuAc)3_30440:0:1001.00
VVLHPN(+3517.23)YSQVDIGLIK	(HexNAc)6(Hex)7(NeuAc)4	10250	NLink		0	0	25.93	17.29	34.56	0	100	5311.23	3517.23	16	1.9	1328.82	4	51.9399	9500000	15000	glycopepnew_HCDEThcDiTCIDpeptide.raw	P00738|HPT_HUMAN	6	(HexNAc)6(Hex)7(NeuAc)4_10250:0	N6:(HexNAc)6(Hex)7(NeuAc)4_10250:0:1000.00
VYIHPFHLVIHN(+1913.68)ESTC(+57.02)EQ(+0.98)LAK	(HexNAc)4(Hex)5(NeuAc)1	12670	NLink		0	0	21.32	18.57	24.07	0	42.01	4448.93	1913.68	21	9.4	890.802	5	26.8348		6594	glycopepnew_HCDEThcDiTCIDpeptide.raw	P01019|ANGT_HUMAN	12	(HexNAc)4(Hex)5(NeuAc)1_12670:0;Carbamidomethylation;Deamidation (NQ)	N12:(HexNAc)4(Hex)5(NeuAc)1_12670:0:1000.00;C16:Carbamidomethylation:1000.00;Q18:Deamidation (NQ):1000.00
VYIHPFHLVIHN(+1913.68)ESTC(+57.02)EQLAK	(HexNAc)4(Hex)5(NeuAc)1	12670	NLink		0	0	9.02	18.05	0	0	38.33	4447.95	1913.68	21	2.6	1113	4	26.7151	1420000	6584	glycopepnew_HCDEThcDiTCIDpeptide.raw	P01019|ANGT_HUMAN	12	(HexNAc)4(Hex)5(NeuAc)1_12670:0;Carbamidomethylation	N12:(HexNAc)4(Hex)5(NeuAc)1_12670:0:1000.00;C16:Carbamidomethylation:1000.00
VYIHPFHLVIHN(+2204.77)ESTC(+57.02)EQLAK	(HexNAc)4(Hex)5(NeuAc)2	13322	NLink		0	0	32.59	24.69	40.48	0	31.56	4739.04	2204.77	21	1.3	948.817	5	29.6433	6700000	7554	glycopepnew_HCDEThcDiTCIDpeptide.raw	P01019|ANGT_HUMAN	12	(HexNAc)4(Hex)5(NeuAc)2_13322:0;Carbamidomethylation	N12:(HexNAc)4(Hex)5(NeuAc)2_13322:0:1000.00;C16:Carbamidomethylation:1000.00
VYIHPFHLVIHN(+2204.77)ESTC(+57.02)EQLAK	(HexNAc)4(Hex)5(NeuAc)2	13322	NLink		0	-1	25.58	36.23	14.93	0	3.92	4739.04	2204.77	21	2.1	948.617	5	29.8192		7549	glycopepnew_HCDEThcDiTCIDpeptide.raw	P01019|ANGT_HUMAN	12	(HexNAc)4(Hex)5(NeuAc)2_13322:0;Carbamidomethylation	N12:(HexNAc)4(Hex)5(NeuAc)2_13322:0:1001.00;C16:Carbamidomethylation:1000.00
WNVNAPPTFHSEMMYDN(+2204.77)FTLVPVWGK	(HexNAc)4(Hex)5(NeuAc)2	13322	NLink		0	1	32.6	28.6	36.6	0	4.35	5284.21	2204.77	26	2	1322.31	4	53.8271	805000	15558	glycopepnew_HCDEThcDiTCIDpeptide.raw	P43251|BTD_HUMAN	17	(HexNAc)4(Hex)5(NeuAc)2_13322:0	N17:(HexNAc)4(Hex)5(NeuAc)2_13322:0:1001.00
WNVNAPPTFHSEMMYDN(+2204.77)FTLVPVWGK	(HexNAc)4(Hex)5(NeuAc)2	13322	NLink		0	3	29.06	28.6	29.52	0	4.35	5284.21	2204.77	26	6.3	1322.82	4	53.8065		15558	glycopepnew_HCDEThcDiTCIDpeptide.raw	P43251|BTD_HUMAN	17	(HexNAc)4(Hex)5(NeuAc)2_13322:0	N17:(HexNAc)4(Hex)5(NeuAc)2_13322:0:1001.00
WNVNAPPTFHSEMMYDN(+2205.79)FTLVPVWGK	(HexNAc)4(Hex)5(Fuc)2(NeuAc)1	13882	NLink		0	3	20.4	19.26	21.54	0	11.04	5285.23	2205.79	26	3.3	1323.07	4	53.8251		15562	glycopepnew_HCDEThcDiTCIDpeptide.raw	P43251|BTD_HUMAN	17	(HexNAc)4(Hex)5(Fuc)2(NeuAc)1_13882:0	N17:(HexNAc)4(Hex)5(Fuc)2(NeuAc)1_13882:0:6.84
WNVNAPPTFHSEMMYDN(+2205.79)FTLVPVWGK	(HexNAc)4(Hex)5(Fuc)2(NeuAc)1	13882	NLink		0	0	19.35	20.96	17.73	0	10	5285.23	2205.79	26	-0.3	1322.31	4	53.8271	805000	15562	glycopepnew_HCDEThcDiTCIDpeptide.raw	P43251|BTD_HUMAN	17	(HexNAc)4(Hex)5(Fuc)2(NeuAc)1_13882:0	N17:(HexNAc)4(Hex)5(Fuc)2(NeuAc)1_13882:0:6.84
YAEDKFN(+2861.00)ETTEK	(HexNAc)5(Hex)6(NeuAc)3	13602	NLink		0	0	22.64	17.37	27.91	0	2.15	4334.66	2861	12	1.2	1084.67	4	23.9244	556000	5682	glycopepnew_HCDEThcDiTCIDpeptide.raw	P43652|AFAM_HUMAN	7	(HexNAc)5(Hex)6(NeuAc)3_13602:0	N7:(HexNAc)5(Hex)6(NeuAc)3_13602:0:1000.00
YAEDKFN(+2861.00)ETTEK	(HexNAc)5(Hex)6(NeuAc)3	13602	NLink		0	0	35.69	71.39	0	0	0.51	4334.66	2861	12	1.2	1084.67	4	23.9244	556000	5677	glycopepnew_HCDEThcDiTCIDpeptide.raw	P43652|AFAM_HUMAN	7	(HexNAc)5(Hex)6(NeuAc)3_13602:0	N7:(HexNAc)5(Hex)6(NeuAc)3_13602:0:1001.00
YLGN(+1548.54)ATAIFFLPDEGK	(HexNAc)3(Hex)4(NeuAc)1	10513	NLink		0	0	50.48	35.37	65.6	0	100	3303.43	1548.54	16	0.2	1102.15	3	55.2854	1850000	16034	glycopepnew_HCDEThcDiTCIDpeptide.raw	P01009|A1AT_HUMAN	4	(HexNAc)3(Hex)4(NeuAc)1_10513:0	N4:(HexNAc)3(Hex)4(NeuAc)1_10513:0:1001.00
YLGN(+1548.54)ATAIFFLPDEGK	(HexNAc)3(Hex)4(NeuAc)1	10513	NLink		0	0	40.43	33.1	47.77	0	100	3303.43	1548.54	16	0.2	1102.15	3	55.2854	1850000	16051	glycopepnew_HCDEThcDiTCIDpeptide.raw	P01009|A1AT_HUMAN	4	(HexNAc)3(Hex)4(NeuAc)1_10513:0	N4:(HexNAc)3(Hex)4(NeuAc)1_10513:0:1001.00
YLGN(+1548.54)ATAIFFLPDEGK	(HexNAc)3(Hex)4(NeuAc)1	10513	NLink		0	0	33.91	27.28	40.54	0	100	3303.43	1548.54	16	0.2	1102.15	3	55.2854	1850000	16036	glycopepnew_HCDEThcDiTCIDpeptide.raw	P01009|A1AT_HUMAN	4	(HexNAc)3(Hex)4(NeuAc)1_10513:0	N4:(HexNAc)3(Hex)4(NeuAc)1_10513:0:1000.00
YLGN(+1548.54)ATAIFFLPDEGK	(HexNAc)3(Hex)4(NeuAc)1	10513	NLink		0	0	33.62	26.73	40.5	0	100	3303.43	1548.54	16	0.2	1102.15	3	55.2854	1850000	16054	glycopepnew_HCDEThcDiTCIDpeptide.raw	P01009|A1AT_HUMAN	4	(HexNAc)3(Hex)4(NeuAc)1_10513:0	N4:(HexNAc)3(Hex)4(NeuAc)1_10513:0:1000.00
YLGN(+1913.68)ATAIFFLPDEGK	(HexNAc)4(Hex)5(NeuAc)1	12670	NLink		0	-1	52.35	17.26	87.44	0	1.06	3668.56	1913.68	16	-3	1223.52	3	55.5723		16115	glycopepnew_HCDEThcDiTCIDpeptide.raw	P01009|A1AT_HUMAN	4	(HexNAc)4(Hex)5(NeuAc)1_12670:0	N4:(HexNAc)4(Hex)5(NeuAc)1_12670:0:1001.00
YLGN(+1913.68)ATAIFFLPDEGK	(HexNAc)4(Hex)5(NeuAc)1	12670	NLink		0	-1	37.83	26.4	49.26	0	1.57	3668.56	1913.68	16	-1.3	917.895	4	47.6499		13562	glycopepnew_HCDEThcDiTCIDpeptide.raw	P01009|A1AT_HUMAN	4	(HexNAc)4(Hex)5(NeuAc)1_12670:0	N4:(HexNAc)4(Hex)5(NeuAc)1_12670:0:1001.00
YLGN(+1913.68)ATAIFFLPDEGK	(HexNAc)4(Hex)5(NeuAc)1	12670	NLink		0	0	26.49	23.24	29.74	0	38.65	3668.56	1913.68	16	1.8	918.15	4	47.6403	2030000	13565	glycopepnew_HCDEThcDiTCIDpeptide.raw	P01009|A1AT_HUMAN	4	(HexNAc)4(Hex)5(NeuAc)1_12670:0	N4:(HexNAc)4(Hex)5(NeuAc)1_12670:0:1000.00
YLGN(+2204.77)ATAIFFLPDEGK	(HexNAc)4(Hex)5(NeuAc)2	13322	NLink		0	0	50.87	33.42	68.31	0	3.24	3959.66	2204.77	16	1.8	990.924	4	55.2854	115000000	16041	glycopepnew_HCDEThcDiTCIDpeptide.raw	P01009|A1AT_HUMAN	4	(HexNAc)4(Hex)5(NeuAc)2_13322:0	N4:(HexNAc)4(Hex)5(NeuAc)2_13322:0:1001.00
YLGN(+2204.77)ATAIFFLPDEGK	(HexNAc)4(Hex)5(NeuAc)2	13322	NLink		0	0	45.68	36.99	54.36	0	3.5	3959.66	2204.77	16	-0.3	1320.89	3	57.7687		16814	glycopepnew_HCDEThcDiTCIDpeptide.raw	P01009|A1AT_HUMAN	4	(HexNAc)4(Hex)5(NeuAc)2_13322:0	N4:(HexNAc)4(Hex)5(NeuAc)2_13322:0:1001.00
YLGN(+2204.77)ATAIFFLPDEGK	(HexNAc)4(Hex)5(NeuAc)2	13322	NLink		0	0	29.98	23.56	36.4	0	25.78	3959.66	2204.77	16	1.8	990.924	4	55.2854	115000000	16044	glycopepnew_HCDEThcDiTCIDpeptide.raw	P01009|A1AT_HUMAN	4	(HexNAc)4(Hex)5(NeuAc)2_13322:0	N4:(HexNAc)4(Hex)5(NeuAc)2_13322:0:1000.00
YLGN(+2204.77)ATAIFFLPDEGK	(HexNAc)4(Hex)5(NeuAc)2	13322	NLink		0	0	36.16	41.16	31.15	0	2.8	3959.66	2204.77	16	1.9	990.924	4	56.8496	1290000	16535	glycopepnew_HCDEThcDiTCIDpeptide.raw	P01009|A1AT_HUMAN	4	(HexNAc)4(Hex)5(NeuAc)2_13322:0	N4:(HexNAc)4(Hex)5(NeuAc)2_13322:0:1001.00
YLGN(+2204.77)ATAIFFLPDEGK	(HexNAc)4(Hex)5(NeuAc)2	13322	NLink		0	0	29.31	27.96	30.66	0	24.6	3959.66	2204.77	16	1.9	990.924	4	56.8496	1290000	16540	glycopepnew_HCDEThcDiTCIDpeptide.raw	P01009|A1AT_HUMAN	4	(HexNAc)4(Hex)5(NeuAc)2_13322:0	N4:(HexNAc)4(Hex)5(NeuAc)2_13322:0:1000.00
YLGN(+2204.77)ATAIFFLPDEGK	(HexNAc)4(Hex)5(NeuAc)2	13322	NLink		0	0	28.91	27.16	30.66	0	7.82	3959.66	2204.77	16	0.9	1320.89	3	57.7856		16817	glycopepnew_HCDEThcDiTCIDpeptide.raw	P01009|A1AT_HUMAN	4	(HexNAc)4(Hex)5(NeuAc)2_13322:0	N4:(HexNAc)4(Hex)5(NeuAc)2_13322:0:1000.00
YLGN(+2351.85)ATAIFFLPDEGK	(HexNAc)4(Hex)5(Fuc)3(NeuAc)1	10896	NLink		0	-1	38.4	29.31	47.5	0	100	4106.74	2351.85	16	0	1027.44	4	55.6896		16154	glycopepnew_HCDEThcDiTCIDpeptide.raw	P01009|A1AT_HUMAN	4	(HexNAc)4(Hex)5(Fuc)3(NeuAc)1_10896:0	N4:(HexNAc)4(Hex)5(Fuc)3(NeuAc)1_10896:0:1001.00
YN(+4307.55)TTYLNVQR	(HexNAc)11(Hex)11(NeuAc)1	34280	NLink		0	-1	14.34	17.03	11.65	0	100	5578.18	4307.55	10	0.8	1395.3	4	59.9602		17512	glycopepnew_HCDEThcDiTCIDpeptide.raw	P02763|A1AG1_HUMAN	2	(HexNAc)11(Hex)11(NeuAc)1_34280:0	N2:(HexNAc)11(Hex)11(NeuAc)1_34280:0:19.24
YPHKPEIN(+1913.68)STTHPGADLQENFC(+57.02)R	(HexNAc)4(Hex)5(NeuAc)1	12670	NLink		0	0	55.74	48.75	62.73	0	4.42	4623.93	1913.68	23	1.8	925.795	5	22.5772	22800000	5197	glycopepnew_HCDEThcDiTCIDpeptide.raw	P00734|THRB_HUMAN	8	(HexNAc)4(Hex)5(NeuAc)1_12670:0;Carbamidomethylation	N8:(HexNAc)4(Hex)5(NeuAc)1_12670:0:1001.00;C22:Carbamidomethylation:1000.00
YPHKPEIN(+1913.68)STTHPGADLQENFC(+57.02)R	(HexNAc)4(Hex)5(NeuAc)1	12670	NLink		0	0	29.1	18.08	40.11	0	38.01	4623.93	1913.68	23	1.8	925.795	5	22.5772	22800000	5201	glycopepnew_HCDEThcDiTCIDpeptide.raw	P00734|THRB_HUMAN	8	(HexNAc)4(Hex)5(NeuAc)1_12670:0;Carbamidomethylation	N8:(HexNAc)4(Hex)5(NeuAc)1_12670:0:85.16;C22:Carbamidomethylation:1000.00
YPHKPEIN(+2059.73)STTHPGADLQENFC(+57.02)R	(HexNAc)4(Hex)5(Fuc)1(NeuAc)1	28817	NLink		0	0	24.32	17.23	31.4	0	100	4769.99	2059.73	23	2.4	955.007	5	22.4158	574000	5147	glycopepnew_HCDEThcDiTCIDpeptide.raw	P00734|THRB_HUMAN	8	(HexNAc)4(Hex)5(Fuc)1(NeuAc)1_28817:0;Carbamidomethylation	N8:(HexNAc)4(Hex)5(Fuc)1(NeuAc)1_28817:0:61.69;C22:Carbamidomethylation:1000.00
YPHKPEIN(+2060.75)STTHPGADLQENFC(+57.02)R	(HexNAc)4(Hex)5(Fuc)3	14475	NLink		0	-1	31.98	23.9	40.06	0	1.64	4771.01	2060.75	23	-0.1	955.007	5	22.4158	574000	5143	glycopepnew_HCDEThcDiTCIDpeptide.raw	P00734|THRB_HUMAN	8	(HexNAc)4(Hex)5(Fuc)3_14475:0;Carbamidomethylation	N8:(HexNAc)4(Hex)5(Fuc)3_14475:0:1001.00;C22:Carbamidomethylation:1000.00
YPHKPEIN(+2350.83)STTHPGADLQENFC(+57.02)R	(HexNAc)4(Hex)5(Fuc)1(NeuAc)2	10674	NLink		0	0	24.66	17.25	32.07	0	33.03	5061.08	2350.83	23	1	1013.23	5	24.8544	5470000	5992	glycopepnew_HCDEThcDiTCIDpeptide.raw	P00734|THRB_HUMAN	8	(HexNAc)4(Hex)5(Fuc)1(NeuAc)2_10674:0;Carbamidomethylation	N8:(HexNAc)4(Hex)5(Fuc)1(NeuAc)2_10674:0:28.45;C22:Carbamidomethylation:1000.00
YTGN(+3517.23)ASALFILPDQDK	(HexNAc)6(Hex)7(NeuAc)4	10250	NLink		0	0	9.46	18.93	0	0	100	5269.1	3517.23	16	-0.9	1318.28	4	78.8603	5270000	23447	glycopepnew_HCDEThcDiTCIDpeptide.raw	P01011|AACT_HUMAN	4	(HexNAc)6(Hex)7(NeuAc)4_10250:0	N4:(HexNAc)6(Hex)7(NeuAc)4_10250:0:1000.00
