# Supplementary material for: Glycopeptide database search and de novo sequencing with PEAKS GlycanFinder enable highly sensitive glycoproteomics
Source: Nat Commun. 2023 Jul 8;14:4046. doi: 10.1038/s41467-023-39699-5 (PMC10329677; doi:10.1038/s41467-023-39699-5)
Supplement: Supplementary file 10 — Supplementary Data 6 [file 41467_2023_39699_MOESM10_ESM.zip › supp_data_6/GlycanFinder-olink-selectedGlycoPsms.xlsx]

## Sheet: olink-selectedGlycoPsms-pep18-g
Peptide	Glycan	Glycan ID	Glycan Type	Adduct	Adduct Mass	Isotopic Shift	-10LgP	Glycan Score	Peptide Score	S-Score (%)	Mass	Glycan Mass	Length	ppm	m/z	z	RT	Area	Scan	Source File	Accession	Glycosylation position	Feature id	PTM	AScore	FoundBy
AC(+57.02)LVQGFFPQEPLS(+1386.49)VTWSESGQGVTAR	(HexNAc)3(Hex)3(NeuAc)1	60261	OLink		0	0	31.59	15.94	47.25	0	4336.92	1386.49	27	7.6	1085.25	4	61.3705		17976	glycopepnew_HCDEThcDiTCIDpeptide.raw	P01876|IGHA1_HUMAN	14	0	Carbamidomethylation;(HexNAc)3(Hex)3(NeuAc)1_60261:1	C2:Carbamidomethylation:1000.00;S14:(HexNAc)3(Hex)3(NeuAc)1_60261:1:14.04	Peptide Based Search
ADGT(+1428.54)DFPQ(+0.98)LC(+57.02)Q(+0.98)LC(+57.02)PGC(+57.02)GC(+57.02)STLNQYFGYSGAFK	(HexNAc)4(Hex)2(Fuc)2	60281	OLink		0	0	15.59	8.62	22.56	0	5049.04	1428.54	32	-8.3	1010.81	5	53.4361		15443	glycopepnew_HCDEThcDiTCIDpeptide.raw	P02787|TRFE_HUMAN	4	0	(HexNAc)4(Hex)2(Fuc)2_60281:1;Deamidation (NQ);Carbamidomethylation;Deamidation (NQ);Carbamidomethylation; more	T4:(HexNAc)4(Hex)2(Fuc)2_60281:1:5.85;Q8:Deamidation (NQ):1000.00;C10:Carbamidomethylation:1000.00;Q11:Deamidation (NQ):1000.00;C13:Carbamidomethylation:1000.00;C16:Carbamidomethylation:1000.00;C18:Carbamidomethylation:1000.00	Peptide Based Search
ADGT(+1428.54)DFPQ(+0.98)LC(+57.02)QLC(+57.02)PGC(+57.02)GC(+57.02)STLNQYFGYSGAFK	(HexNAc)4(Hex)2(Fuc)2	60281	OLink		0	0	23.52	8.04	39	0	5048.05	1428.54	32	-5.9	1010.61	5	52.3006	9140000	15262	glycopepnew_HCDEThcDiTCIDpeptide.raw	P02787|TRFE_HUMAN	4	21732	(HexNAc)4(Hex)2(Fuc)2_60281:1;Deamidation (NQ);Carbamidomethylation;Carbamidomethylation;Carbamidomethylation; more	T4:(HexNAc)4(Hex)2(Fuc)2_60281:1:5.85;Q8:Deamidation (NQ):1000.00;C10:Carbamidomethylation:1000.00;C13:Carbamidomethylation:1000.00;C16:Carbamidomethylation:1000.00;C18:Carbamidomethylation:1000.00	Peptide Based Search
ADGT(+1428.54)DFPQ(+0.98)LC(+57.02)QLC(+57.02)PGC(+57.02)GC(+57.02)STLNQYFGYSGAFK	(HexNAc)4(Hex)2(Fuc)2	60281	OLink		0	0	16.19	8.62	23.77	0	5048.05	1428.54	32	-7.9	1010.61	5	53.0067	7220000	15443	glycopepnew_HCDEThcDiTCIDpeptide.raw	P02787|TRFE_HUMAN	4	21731	(HexNAc)4(Hex)2(Fuc)2_60281:1;Deamidation (NQ);Carbamidomethylation;Carbamidomethylation;Carbamidomethylation; more	T4:(HexNAc)4(Hex)2(Fuc)2_60281:1:5.85;Q8:Deamidation (NQ):1000.00;C10:Carbamidomethylation:1000.00;C13:Carbamidomethylation:1000.00;C16:Carbamidomethylation:1000.00;C18:Carbamidomethylation:1000.00	Peptide Based Search
ADGT(+1428.54)DFPQLC(+57.02)Q(+0.98)LC(+57.02)PGC(+57.02)GC(+57.02)STLNQYFGYSGAFK	(HexNAc)4(Hex)2(Fuc)2	60281	OLink		0	0	24.71	10.07	39.34	5.39	5048.05	1428.54	32	-7.9	1010.61	5	53.0067	7220000	15492	glycopepnew_HCDEThcDiTCIDpeptide.raw	P02787|TRFE_HUMAN	4	21731	(HexNAc)4(Hex)2(Fuc)2_60281:1;Carbamidomethylation;Deamidation (NQ);Carbamidomethylation;Carbamidomethylation; more	T4:(HexNAc)4(Hex)2(Fuc)2_60281:1:3.42;C10:Carbamidomethylation:1000.00;Q11:Deamidation (NQ):1000.00;C13:Carbamidomethylation:1000.00;C16:Carbamidomethylation:1000.00;C18:Carbamidomethylation:1000.00	Peptide Based Search
ADLAKYIC(+57.02)ENQDS(+860.33)ISSK	(HexNAc)2(Hex)1(Fuc)2	60056	OLink		0	0	30.29	7.29	53.29	0	2801.24	860.326	17	1.8	701.319	4	28.0695	12900000	7063	glycopepnew_HCDEThcDiTCIDpeptide.raw	P02768|ALBU_HUMAN	13	9144	Carbamidomethylation;(HexNAc)2(Hex)1(Fuc)2_60056:1	C8:Carbamidomethylation:1000.00;S13:(HexNAc)2(Hex)1(Fuc)2_60056:1:17.01	Peptide Based Search
ADTHDEILEGLNFNLT(+203.08)EIPEAQIHEGFQELLR	(HexNAc)1	60003	OLink		0	0	52.7	30.81	74.58	100	3893.9	203.079	32	1.8	974.483	4	51.0396	1980000	14687	glycopepnew_HCDEThcDiTCIDpeptide.raw	P01009|A1AT_HUMAN	16	20048	(HexNAc)1_60003:1	T16:(HexNAc)1_60003:1:92.80	Peptide Based Search
ADTHDEILEGLNFNLTEIPEAQIHEGFQELLRT(+2466.91)LN(+0.98)Q(+0.98)PD	(HexNAc)6(Hex)5(Fuc)3	60379	OLink		0	0	21.93	19.05	24.8	0	6828.01	2466.91	38	-6.5	1366.6	5	57.046	1480000	16667	glycopepnew_HCDEThcDiTCIDpeptide.raw	P01009|A1AT_HUMAN	33	38406	(HexNAc)6(Hex)5(Fuc)3_60379:1;Deamidation (NQ);Deamidation (NQ)	T33:(HexNAc)6(Hex)5(Fuc)3_60379:1:3.04;N35:Deamidation (NQ):1000.00;Q36:Deamidation (NQ):1000.00	Peptide Based Search
AEVENDEM(+15.99)PADLPS(+1183.41)LAADFVESK	(HexNAc)2(Hex)3(NeuAc)1	60192	OLink		0	0	19.1	8.44	29.76	10.46	3675.54	1183.41	23	5.4	919.897	4	42.0916		11700	glycopepnew_HCDEThcDiTCIDpeptide.raw	P02768|ALBU_HUMAN	14	0	Oxidation (M);(HexNAc)2(Hex)3(NeuAc)1_60192:1	M8:Oxidation (M):1000.00;S14:(HexNAc)2(Hex)3(NeuAc)1_60192:1:24.34	Peptide Based Search
AHQ(+0.98)S(+2466.91)NSTN(+0.98)IFFSPVSIATAFAMLSLGTK	(HexNAc)6(Hex)5(Fuc)3	60379	OLink		0	0	24.22	9.92	38.53	0	5408.36	2466.91	28	3.6	1082.68	5	68.4061		20200	glycopepnew_HCDEThcDiTCIDpeptide.raw	P01009|A1AT_HUMAN	4	0	Deamidation (NQ);(HexNAc)6(Hex)5(Fuc)3_60379:1;Deamidation (NQ)	Q3:Deamidation (NQ):1000.00;S4:(HexNAc)6(Hex)5(Fuc)3_60379:1:9.40;N8:Deamidation (NQ):1000.00	Peptide Based Search
AHQ(+0.98)S(+2466.91)NSTNIFFSPVSIATAFAMLSLGTK	(HexNAc)6(Hex)5(Fuc)3	60379	OLink		0	0	23.72	9.92	37.53	0	5407.38	2466.91	28	-2.4	1082.48	5	68.3486	1190000	20200	glycopepnew_HCDEThcDiTCIDpeptide.raw	P01009|A1AT_HUMAN	4	25054	Deamidation (NQ);(HexNAc)6(Hex)5(Fuc)3_60379:1	Q3:Deamidation (NQ):1000.00;S4:(HexNAc)6(Hex)5(Fuc)3_60379:1:9.40	Peptide Based Search
AIAANEADAVT(+1136.42)LDAGLVYDAYLAPN(+0.98)N(+0.98)L	(HexNAc)4(Hex)2	60166	OLink		0	0	21.31	10.92	31.7	0	3885.76	1136.42	27	3.6	972.45	4	52.9012		15267	glycopepnew_HCDEThcDiTCIDpeptide.raw	P02787|TRFE_HUMAN	11	0	(HexNAc)4(Hex)2_60166:1;Deamidation (NQ);Deamidation (NQ)	T11:(HexNAc)4(Hex)2_60166:1:1000.00;N25:Deamidation (NQ):1000.00;N26:Deamidation (NQ):1000.00	Peptide Based Search
ALEDLLLGS(+1313.47)EANLTC(+57.02)TLTGLR	(HexNAc)2(Hex)2(Fuc)2(NeuAc)1	60244	OLink		0	0	14.33	8.9	19.77	0	3572.65	1313.47	21	2.1	894.172	4	52.3719	2920000	15130	glycopepnew_HCDEThcDiTCIDpeptide.raw	P01876|IGHA1_HUMAN;P01877|IGHA2_HUMAN	9	16525	(HexNAc)2(Hex)2(Fuc)2(NeuAc)1_60244:1;Carbamidomethylation	S9:(HexNAc)2(Hex)2(Fuc)2(NeuAc)1_60244:1:39.44;C15:Carbamidomethylation:1000.00	Peptide Based Search
ALEDLLLGS(+1969.70)EANLTC(+57.02)TLTGLR	(HexNAc)3(Hex)3(Fuc)2(NeuAc)2	60356	OLink		0	0	21.97	19.2	24.74	0	4228.88	1969.7	21	2.3	1058.23	4	58.0151	7880000	16958	glycopepnew_HCDEThcDiTCIDpeptide.raw	P01876|IGHA1_HUMAN;P01877|IGHA2_HUMAN	9	23792	(HexNAc)3(Hex)3(Fuc)2(NeuAc)2_60356:1;Carbamidomethylation	S9:(HexNAc)3(Hex)3(Fuc)2(NeuAc)2_60356:1:11.50;C15:Carbamidomethylation:1000.00	Peptide Based Search
APADLRGVAHNN(+0.98)LMAMAQET(+656.23)GDNLYWGSVTGSQSNAVSPTPAPR	(HexNAc)1(Hex)1(NeuAc)1	60020	OLink		0	0	29.39	21.39	37.39	0	5208.38	656.227	44	5.8	1303.11	4	50.4965	779000	14471	glycopepnew_HCDEThcDiTCIDpeptide.raw	P0C0L5|CO4B_HUMAN	20	35989	Deamidation (NQ);(HexNAc)1(Hex)1(NeuAc)1_60020:1	N12:Deamidation (NQ):1000.00;T20:(HexNAc)1(Hex)1(NeuAc)1_60020:1:1.08	Peptide Based Search
APC(+57.02)ADGT(+1062.39)DFPQ(+0.98)LC(+57.02)Q(+0.98)LC(+57.02)PGC(+57.02)GC(+57.02)STLNQYFGYSGAFK	(HexNAc)3(Hex)1(NeuAc)1	60137	OLink		0	0	24.91	20.65	29.18	0	5011.01	1062.39	35	8.6	1253.77	4	58.915		17183	glycopepnew_HCDEThcDiTCIDpeptide.raw	P02787|TRFE_HUMAN	7	0	Carbamidomethylation;(HexNAc)3(Hex)1(NeuAc)1_60137:1;Deamidation (NQ);Carbamidomethylation;Deamidation (NQ); more	C3:Carbamidomethylation:1000.00;T7:(HexNAc)3(Hex)1(NeuAc)1_60137:1:5.85;Q11:Deamidation (NQ):1000.00;C13:Carbamidomethylation:1000.00;Q14:Deamidation (NQ):1000.00;C16:Carbamidomethylation:1000.00;C19:Carbamidomethylation:1000.00;C21:Carbamidomethylation:1000.00	Peptide Based Search
APC(+57.02)ADGT(+1062.39)DFPQ(+0.98)LC(+57.02)QLC(+57.02)PGC(+57.02)GC(+57.02)STLNQYFGYSGAFK	(HexNAc)3(Hex)1(NeuAc)1	60137	OLink		0	0	19.92	16.54	23.31	0	5010.02	1062.39	35	8	1253.52	4	66.1348		19490	glycopepnew_HCDEThcDiTCIDpeptide.raw	P02787|TRFE_HUMAN	7	0	Carbamidomethylation;(HexNAc)3(Hex)1(NeuAc)1_60137:1;Deamidation (NQ);Carbamidomethylation;Carbamidomethylation; more	C3:Carbamidomethylation:1000.00;T7:(HexNAc)3(Hex)1(NeuAc)1_60137:1:9.19;Q11:Deamidation (NQ):1000.00;C13:Carbamidomethylation:1000.00;C16:Carbamidomethylation:1000.00;C19:Carbamidomethylation:1000.00;C21:Carbamidomethylation:1000.00	Peptide Based Search
APC(+57.02)ADGT(+1062.39)DFPQLC(+57.02)QLC(+57.02)PGC(+57.02)GC(+57.02)STLNQYFGYSGAFK	(HexNAc)3(Hex)1(NeuAc)1	60137	OLink		0	0	29.64	21.03	38.24	0	5009.04	1062.39	35	6.4	1253.27	4	65.1823		19184	glycopepnew_HCDEThcDiTCIDpeptide.raw	P02787|TRFE_HUMAN	7	0	Carbamidomethylation;(HexNAc)3(Hex)1(NeuAc)1_60137:1;Carbamidomethylation;Carbamidomethylation;Carbamidomethylation; more	C3:Carbamidomethylation:1000.00;T7:(HexNAc)3(Hex)1(NeuAc)1_60137:1:5.85;C13:Carbamidomethylation:1000.00;C16:Carbamidomethylation:1000.00;C19:Carbamidomethylation:1000.00;C21:Carbamidomethylation:1000.00	Peptide Based Search
APC(+57.02)ADGT(+1062.39)DFPQLC(+57.02)QLC(+57.02)PGC(+57.02)GC(+57.02)STLNQYFGYSGAFK	(HexNAc)3(Hex)1(NeuAc)1	60137	OLink		0	0	21.91	16.54	27.29	0	5009.04	1062.39	35	4.1	1253.27	4	69.4554		20546	glycopepnew_HCDEThcDiTCIDpeptide.raw	P02787|TRFE_HUMAN	7	0	Carbamidomethylation;(HexNAc)3(Hex)1(NeuAc)1_60137:1;Carbamidomethylation;Carbamidomethylation;Carbamidomethylation; more	C3:Carbamidomethylation:1000.00;T7:(HexNAc)3(Hex)1(NeuAc)1_60137:1:5.85;C13:Carbamidomethylation:1000.00;C16:Carbamidomethylation:1000.00;C19:Carbamidomethylation:1000.00;C21:Carbamidomethylation:1000.00	Peptide Based Search
APC(+57.02)ADGT(+1062.39)DFPQLC(+57.02)QLC(+57.02)PGC(+57.02)GC(+57.02)STLNQYFGYSGAFK	(HexNAc)3(Hex)1(NeuAc)1	60137	OLink		0	0	36.58	19.95	53.21	0	5009.04	1062.39	35	10	1253.28	4	60.3843		17658	glycopepnew_HCDEThcDiTCIDpeptide.raw	P02787|TRFE_HUMAN	7	0	Carbamidomethylation;(HexNAc)3(Hex)1(NeuAc)1_60137:1;Carbamidomethylation;Carbamidomethylation;Carbamidomethylation; more	C3:Carbamidomethylation:1000.00;T7:(HexNAc)3(Hex)1(NeuAc)1_60137:1:9.19;C13:Carbamidomethylation:1000.00;C16:Carbamidomethylation:1000.00;C19:Carbamidomethylation:1000.00;C21:Carbamidomethylation:1000.00	Peptide Based Search
APC(+57.02)ADGT(+1062.39)DFPQLC(+57.02)QLC(+57.02)PGC(+57.02)GC(+57.02)STLNQYFGYSGAFK	(HexNAc)3(Hex)1(NeuAc)1	60137	OLink		0	0	36.86	19.75	53.98	0	5009.04	1062.39	35	7.5	1253.28	4	58.8173		17152	glycopepnew_HCDEThcDiTCIDpeptide.raw	P02787|TRFE_HUMAN	7	0	Carbamidomethylation;(HexNAc)3(Hex)1(NeuAc)1_60137:1;Carbamidomethylation;Carbamidomethylation;Carbamidomethylation; more	C3:Carbamidomethylation:1000.00;T7:(HexNAc)3(Hex)1(NeuAc)1_60137:1:5.85;C13:Carbamidomethylation:1000.00;C16:Carbamidomethylation:1000.00;C19:Carbamidomethylation:1000.00;C21:Carbamidomethylation:1000.00	Peptide Based Search
APC(+57.02)ADGT(+1062.39)DFPQLC(+57.02)QLC(+57.02)PGC(+57.02)GC(+57.02)STLNQYFGYSGAFK	(HexNAc)3(Hex)1(NeuAc)1	60137	OLink		0	0	36.12	16.46	55.78	0	5009.04	1062.39	35	7	1253.28	4	53.1827		15360	glycopepnew_HCDEThcDiTCIDpeptide.raw	P02787|TRFE_HUMAN	7	0	Carbamidomethylation;(HexNAc)3(Hex)1(NeuAc)1_60137:1;Carbamidomethylation;Carbamidomethylation;Carbamidomethylation; more	C3:Carbamidomethylation:1000.00;T7:(HexNAc)3(Hex)1(NeuAc)1_60137:1:24.79;C13:Carbamidomethylation:1000.00;C16:Carbamidomethylation:1000.00;C19:Carbamidomethylation:1000.00;C21:Carbamidomethylation:1000.00	Peptide Based Search
APC(+57.02)ADGT(+1062.39)DFPQLC(+57.02)QLC(+57.02)PGC(+57.02)GC(+57.02)STLNQYFGYSGAFK	(HexNAc)3(Hex)1(NeuAc)1	60137	OLink		0	0	30.87	21.39	40.35	0	5009.04	1062.39	35	6.8	1253.28	4	59.7144		17429	glycopepnew_HCDEThcDiTCIDpeptide.raw	P02787|TRFE_HUMAN	7	0	Carbamidomethylation;(HexNAc)3(Hex)1(NeuAc)1_60137:1;Carbamidomethylation;Carbamidomethylation;Carbamidomethylation; more	C3:Carbamidomethylation:1000.00;T7:(HexNAc)3(Hex)1(NeuAc)1_60137:1:9.19;C13:Carbamidomethylation:1000.00;C16:Carbamidomethylation:1000.00;C19:Carbamidomethylation:1000.00;C21:Carbamidomethylation:1000.00	Peptide Based Search
APC(+57.02)ADGT(+1063.41)DFPQLC(+57.02)Q(+0.98)LC(+57.02)PGC(+57.02)GC(+57.02)STLNQYFGYSGAFK	(HexNAc)3(Hex)1(Fuc)2	60142	OLink		0	0	18.05	9.1	27	0	5011.04	1063.41	35	9.4	1253.78	4	66.0474		19463	glycopepnew_HCDEThcDiTCIDpeptide.raw	P02787|TRFE_HUMAN	7	0	Carbamidomethylation;(HexNAc)3(Hex)1(Fuc)2_60142:1;Carbamidomethylation;Deamidation (NQ);Carbamidomethylation; more	C3:Carbamidomethylation:1000.00;T7:(HexNAc)3(Hex)1(Fuc)2_60142:1:9.19;C13:Carbamidomethylation:1000.00;Q14:Deamidation (NQ):1000.00;C16:Carbamidomethylation:1000.00;C19:Carbamidomethylation:1000.00;C21:Carbamidomethylation:1000.00	Peptide Based Search
APC(+57.02)ADGT(+1063.41)DFPQLC(+57.02)Q(+0.98)LC(+57.02)PGC(+57.02)GC(+57.02)STLNQYFGYSGAFK	(HexNAc)3(Hex)1(Fuc)2	60144	OLink		0	0	36.26	16.9	55.63	0	5011.04	1063.41	35	7	1253.78	4	53.1982	57800000	15068	glycopepnew_HCDEThcDiTCIDpeptide.raw	P02787|TRFE_HUMAN	7	33934	Carbamidomethylation;(HexNAc)3(Hex)1(Fuc)2_60144:1;Carbamidomethylation;Deamidation (NQ);Carbamidomethylation; more	C3:Carbamidomethylation:1000.00;T7:(HexNAc)3(Hex)1(Fuc)2_60144:1:24.79;C13:Carbamidomethylation:1000.00;Q14:Deamidation (NQ):1000.00;C16:Carbamidomethylation:1000.00;C19:Carbamidomethylation:1000.00;C21:Carbamidomethylation:1000.00	Peptide Based Search
APC(+57.02)ADGT(+1063.41)DFPQLC(+57.02)Q(+0.98)LC(+57.02)PGC(+57.02)GC(+57.02)STLNQYFGYSGAFK	(HexNAc)3(Hex)1(Fuc)2	60144	OLink		0	0	35.24	17.15	53.33	38.07	5011.04	1063.41	35	7	1253.78	4	53.1982	57800000	15360	glycopepnew_HCDEThcDiTCIDpeptide.raw	P02787|TRFE_HUMAN	7	33934	Carbamidomethylation;(HexNAc)3(Hex)1(Fuc)2_60144:1;Carbamidomethylation;Deamidation (NQ);Carbamidomethylation; more	C3:Carbamidomethylation:1000.00;T7:(HexNAc)3(Hex)1(Fuc)2_60144:1:24.79;C13:Carbamidomethylation:1000.00;Q14:Deamidation (NQ):1000.00;C16:Carbamidomethylation:1000.00;C19:Carbamidomethylation:1000.00;C21:Carbamidomethylation:1000.00	Peptide Based Search
APC(+57.02)ADGT(+1063.41)DFPQLC(+57.02)QLC(+57.02)PGC(+57.02)GC(+57.02)STLNQYFGYSGAFK	(HexNAc)3(Hex)1(Fuc)2	60142	OLink		0	0	26.42	15.29	37.56	0	5010.06	1063.41	35	4.5	1253.53	4	61.5147		18027	glycopepnew_HCDEThcDiTCIDpeptide.raw	P02787|TRFE_HUMAN	7	0	Carbamidomethylation;(HexNAc)3(Hex)1(Fuc)2_60142:1;Carbamidomethylation;Carbamidomethylation;Carbamidomethylation; more	C3:Carbamidomethylation:1000.00;T7:(HexNAc)3(Hex)1(Fuc)2_60142:1:5.85;C13:Carbamidomethylation:1000.00;C16:Carbamidomethylation:1000.00;C19:Carbamidomethylation:1000.00;C21:Carbamidomethylation:1000.00	Peptide Based Search
APC(+57.02)ADGT(+1063.41)DFPQLC(+57.02)QLC(+57.02)PGC(+57.02)GC(+57.02)STLNQYFGYSGAFK	(HexNAc)3(Hex)1(Fuc)2	60144	OLink		0	0	34.05	17.15	50.94	38.07	5010.06	1063.41	35	5.8	1253.53	4	52.3056	72600000	15360	glycopepnew_HCDEThcDiTCIDpeptide.raw	P02787|TRFE_HUMAN	7	33919	Carbamidomethylation;(HexNAc)3(Hex)1(Fuc)2_60144:1;Carbamidomethylation;Carbamidomethylation;Carbamidomethylation; more	C3:Carbamidomethylation:1000.00;T7:(HexNAc)3(Hex)1(Fuc)2_60144:1:24.79;C13:Carbamidomethylation:1000.00;C16:Carbamidomethylation:1000.00;C19:Carbamidomethylation:1000.00;C21:Carbamidomethylation:1000.00	Peptide Based Search
APC(+57.02)ADGT(+1063.41)DFPQLC(+57.02)QLC(+57.02)PGC(+57.02)GC(+57.02)STLNQYFGYSGAFK	(HexNAc)3(Hex)1(Fuc)2	60144	OLink		0	0	35.04	16.9	53.18	0	5010.06	1063.41	35	5.8	1253.53	4	52.3056	72600000	15068	glycopepnew_HCDEThcDiTCIDpeptide.raw	P02787|TRFE_HUMAN	7	33919	Carbamidomethylation;(HexNAc)3(Hex)1(Fuc)2_60144:1;Carbamidomethylation;Carbamidomethylation;Carbamidomethylation; more	C3:Carbamidomethylation:1000.00;T7:(HexNAc)3(Hex)1(Fuc)2_60144:1:24.79;C13:Carbamidomethylation:1000.00;C16:Carbamidomethylation:1000.00;C19:Carbamidomethylation:1000.00;C21:Carbamidomethylation:1000.00	Peptide Based Search
APC(+57.02)ADGT(+1079.40)DFPQ(+0.98)LC(+57.02)Q(+0.98)LC(+57.02)PGC(+57.02)GC(+57.02)STLNQYFGYSGAFK	(HexNAc)3(Hex)2(Fuc)1	60154	OLink		0	0	20.08	8.65	31.51	4.72	5028.02	1079.4	35	6	1258.02	4	75.736	1390000	22614	glycopepnew_HCDEThcDiTCIDpeptide.raw	P02787|TRFE_HUMAN	7	34116	Carbamidomethylation;(HexNAc)3(Hex)2(Fuc)1_60154:1;Deamidation (NQ);Carbamidomethylation;Deamidation (NQ); more	C3:Carbamidomethylation:1000.00;T7:(HexNAc)3(Hex)2(Fuc)1_60154:1:5.85;Q11:Deamidation (NQ):1000.00;C13:Carbamidomethylation:1000.00;Q14:Deamidation (NQ):1000.00;C16:Carbamidomethylation:1000.00;C19:Carbamidomethylation:1000.00;C21:Carbamidomethylation:1000.00	Peptide Based Search
APC(+57.02)ADGT(+1079.40)DFPQ(+0.98)LC(+57.02)QLC(+57.02)PGC(+57.02)GC(+57.02)STLNQYFGYSGAFK	(HexNAc)3(Hex)2(Fuc)1	60145	OLink		0	0	25.71	11.23	40.19	4.94	5027.04	1079.4	35	2.5	1006.42	5	52.2251	14900000	15331	glycopepnew_HCDEThcDiTCIDpeptide.raw	P02787|TRFE_HUMAN	7	21545	Carbamidomethylation;(HexNAc)3(Hex)2(Fuc)1_60145:1;Deamidation (NQ);Carbamidomethylation;Carbamidomethylation; more	C3:Carbamidomethylation:1000.00;T7:(HexNAc)3(Hex)2(Fuc)1_60145:1:16.63;Q11:Deamidation (NQ):1000.00;C13:Carbamidomethylation:1000.00;C16:Carbamidomethylation:1000.00;C19:Carbamidomethylation:1000.00;C21:Carbamidomethylation:1000.00	Peptide Based Search
APC(+57.02)ADGT(+1079.40)DFPQLC(+57.02)Q(+0.98)LC(+57.02)PGC(+57.02)GC(+57.02)STLNQYFGYSGAFK	(HexNAc)3(Hex)2(Fuc)1	60145	OLink		0	0	26.7	12.88	40.52	0	5027.04	1079.4	35	2.5	1006.42	5	52.2251	14900000	15148	glycopepnew_HCDEThcDiTCIDpeptide.raw	P02787|TRFE_HUMAN	7	21545	Carbamidomethylation;(HexNAc)3(Hex)2(Fuc)1_60145:1;Carbamidomethylation;Deamidation (NQ);Carbamidomethylation; more	C3:Carbamidomethylation:1000.00;T7:(HexNAc)3(Hex)2(Fuc)1_60145:1:9.19;C13:Carbamidomethylation:1000.00;Q14:Deamidation (NQ):1000.00;C16:Carbamidomethylation:1000.00;C19:Carbamidomethylation:1000.00;C21:Carbamidomethylation:1000.00	Peptide Based Search
APC(+57.02)ADGT(+1079.40)DFPQLC(+57.02)QLC(+57.02)PGC(+57.02)GC(+57.02)STLNQYFGYSGAFK	(HexNAc)3(Hex)2(Fuc)1	60154	OLink		0	0	15.54	8.65	22.43	4.72	5026.05	1079.4	35	-1.5	1257.52	4	75.8678		22614	glycopepnew_HCDEThcDiTCIDpeptide.raw	P02787|TRFE_HUMAN	7	0	Carbamidomethylation;(HexNAc)3(Hex)2(Fuc)1_60154:1;Carbamidomethylation;Carbamidomethylation;Carbamidomethylation; more	C3:Carbamidomethylation:1000.00;T7:(HexNAc)3(Hex)2(Fuc)1_60154:1:5.85;C13:Carbamidomethylation:1000.00;C16:Carbamidomethylation:1000.00;C19:Carbamidomethylation:1000.00;C21:Carbamidomethylation:1000.00	Peptide Based Search
APEFLGGPS(+963.32)VFLFPPKPK	(HexNAc)1(Hex)1(NeuAc)1(NeuGc)1	60098	OLink		0	0	21.64	10.96	32.32	0	2890.38	963.318	18	-3.2	964.464	3	46.819	4420000	13311	glycopepnew_HCDEThcDiTCIDpeptide.raw	P01861|IGHG4_HUMAN	9	19484	(HexNAc)1(Hex)1(NeuAc)1(NeuGc)1_60098:1	S9:(HexNAc)1(Hex)1(NeuAc)1(NeuGc)1_60098:1:1000.00	Peptide Based Search
APVDLLGVAHNNLMAMAQET(+1005.36)GDNLYWGSVTGSQSNAVSPTPAPR	(HexNAc)2(Hex)1(Fuc)1(NeuAc)1	60108	OLink		0	0	30.22	13.42	47.01	29.57	5541.54	1005.36	44	2.2	1386.4	4	46.6516	632000	13241	glycopepnew_HCDEThcDiTCIDpeptide.raw	P0C0L4|CO4A_HUMAN	20	38932	(HexNAc)2(Hex)1(Fuc)1(NeuAc)1_60108:1	T20:(HexNAc)2(Hex)1(Fuc)1(NeuAc)1_60108:1:29.57	Peptide Based Search
APVDLLGVAHNNLMAMAQET(+1238.42)GDNLYWGSVTGSQSN(+0.98)AVSPTPA	(HexNAc)1(Hex)1(NeuAc)3	60226	OLink		0	0	34.06	21.46	46.66	14.32	5522.43	1238.42	42	0.2	1381.61	4	59.2916		17308	glycopepnew_HCDEThcDiTCIDpeptide.raw	P0C0L4|CO4A_HUMAN	20	0	(HexNAc)1(Hex)1(NeuAc)3_60226:1;Deamidation (NQ)	T20:(HexNAc)1(Hex)1(NeuAc)3_60226:1:0.00;N35:Deamidation (NQ):1000.00	Peptide Based Search
APVDLLGVAHNNLMAMAQET(+656.23)GDNLYWGSVTGSQSNAVSPTPAPR	(HexNAc)1(Hex)1(NeuAc)1	60021	OLink		0	0	46.56	21.51	71.62	1.37	5192.41	656.227	44	0.8	1299.11	4	54.1884	10300000	15700	glycopepnew_HCDEThcDiTCIDpeptide.raw	P0C0L4|CO4A_HUMAN	20	35880	(HexNAc)1(Hex)1(NeuAc)1_60021:1	T20:(HexNAc)1(Hex)1(NeuAc)1_60021:1:0.00	Peptide Based Search
APVDLLGVAHNNLMAMAQET(+672.22)GDNLYWGSVTGSQSNAVSPTPAPR	(HexNAc)1(Hex)1(NeuGc)1	60022	OLink		0	0	36.97	16.32	57.63	100	5208.4	672.222	44	0.8	1303.11	4	48.6017		13865	glycopepnew_HCDEThcDiTCIDpeptide.raw	P0C0L4|CO4A_HUMAN	20	0	(HexNAc)1(Hex)1(NeuGc)1_60022:1	T20:(HexNAc)1(Hex)1(NeuGc)1_60022:1:12.77	Peptide Based Search
APVDLLGVAHNNLMAMAQET(+673.24)GDN(+0.98)LYWGSVTGSQSNAVSPTPAPR	(HexNAc)1(Hex)2(Fuc)1	60023	OLink		0	0	38.85	8.76	68.94	0	5210.41	673.242	44	2.6	1303.61	4	48.5866	264000	13865	glycopepnew_HCDEThcDiTCIDpeptide.raw	P0C0L4|CO4A_HUMAN	20	36017	(HexNAc)1(Hex)2(Fuc)1_60023:1;Deamidation (NQ)	T20:(HexNAc)1(Hex)2(Fuc)1_60023:1:30.66;N23:Deamidation (NQ):1000.00	Peptide Based Search
APVDLLGVAHNNLMAMAQET(+947.32)GDN(+0.98)LYWGSVTGSQSNAVSPTPAPR	(HexNAc)1(Hex)1(NeuAc)2	60096	OLink		0	0	45.37	20.81	69.94	0	5484.49	947.323	44	4.1	1372.13	4	58.265		16979	glycopepnew_HCDEThcDiTCIDpeptide.raw	P0C0L4|CO4A_HUMAN	20	0	(HexNAc)1(Hex)1(NeuAc)2_60096:1;Deamidation (NQ)	T20:(HexNAc)1(Hex)1(NeuAc)2_60096:1:11.15;N23:Deamidation (NQ):1000.00	Peptide Based Search
APVDLLGVAHNNLMAMAQETGDNLYWGS(+1241.45)VTGSQ(+0.98)SN(+0.98)AVSP	(HexNAc)3(Hex)3(Fuc)1	60232	OLink		0	0	24.65	11.97	37.33	15.27	5257.31	1241.45	39	4.7	1052.47	5	54.1878	554000	15684	glycopepnew_HCDEThcDiTCIDpeptide.raw	P0C0L4|CO4A_HUMAN	28	23581	(HexNAc)3(Hex)3(Fuc)1_60232:1;Deamidation (NQ);Deamidation (NQ)	S28:(HexNAc)3(Hex)3(Fuc)1_60232:1:0.00;Q33:Deamidation (NQ):1000.00;N35:Deamidation (NQ):1000.00	Peptide Based Search
APVDLLGVAHNNLMAMAQETGDNLYWGS(+1515.53)VTGSQSN(+0.98)AVSP	(HexNAc)3(Hex)2(NeuAc)2	60299	OLink		0	0	28.52	15.94	41.11	0	5530.41	1515.53	39	1.6	1107.09	5	53.757		15542	glycopepnew_HCDEThcDiTCIDpeptide.raw	P0C0L4|CO4A_HUMAN	28	0	(HexNAc)3(Hex)2(NeuAc)2_60299:1;Deamidation (NQ)	S28:(HexNAc)3(Hex)2(NeuAc)2_60299:1:0.00;N35:Deamidation (NQ):1000.00	Peptide Based Search
APVDLLGVAHNNLMAMAQETGDNLYWGS(+947.32)VTGSQSN(+0.98)AVSPTPAPR	(HexNAc)1(Hex)1(NeuAc)2	60097	OLink		0	0	43.84	9.93	77.74	9.3	5484.49	947.323	44	2.8	1372.13	4	58.5454		17062	glycopepnew_HCDEThcDiTCIDpeptide.raw	P0C0L4|CO4A_HUMAN	28	0	(HexNAc)1(Hex)1(NeuAc)2_60097:1;Deamidation (NQ)	S28:(HexNAc)1(Hex)1(NeuAc)2_60097:1:22.85;N35:Deamidation (NQ):1000.00	Peptide Based Search
APVDLLGVAHNNLMAMAQETGDNLYWGS(+947.32)VTGSQSNAVSPTPAPR	(HexNAc)1(Hex)1(NeuAc)2	60096	OLink		0	0	44.25	19.58	68.93	54.41	5483.5	947.323	44	0.8	1097.71	5	58.2011	14200000	17068	glycopepnew_HCDEThcDiTCIDpeptide.raw	P0C0L4|CO4A_HUMAN	28	25852	(HexNAc)1(Hex)1(NeuAc)2_60096:1	S28:(HexNAc)1(Hex)1(NeuAc)2_60096:1:5.03	Peptide Based Search
APVDLLGVAHNNLMAMAQETGDNLYWGSVTGS(+1241.45)QSNAVSP	(HexNAc)3(Hex)3(Fuc)1	60232	OLink		0	0	26.56	11.97	41.16	15.27	5255.34	1241.45	39	-0.2	1052.08	5	54.1939		15684	glycopepnew_HCDEThcDiTCIDpeptide.raw	P0C0L4|CO4A_HUMAN	32	0	(HexNAc)3(Hex)3(Fuc)1_60232:1	S32:(HexNAc)3(Hex)3(Fuc)1_60232:1:0.00	Peptide Based Search
APVELILS(+1313.47)DETLPAPEFSPEPESGR	(HexNAc)2(Hex)2(Fuc)2(NeuAc)1	60243	OLink		0	0	24.12	21.22	27.02	0	3992.8	1313.47	25	6.9	1331.95	3	53.0067	117000	15290	glycopepnew_HCDEThcDiTCIDpeptide.raw	P04217|A1BG_HUMAN	8	37042	(HexNAc)2(Hex)2(Fuc)2(NeuAc)1_60243:1	S8:(HexNAc)2(Hex)2(Fuc)2(NeuAc)1_60243:1:6.63	Peptide Based Search
AQ(+0.98)YDC(+57.02)LGC(+57.02)VHPIST(+1063.41)QSPDLEPILR	(HexNAc)3(Hex)1(Fuc)2	60144	OLink		0	0	29.11	21.39	36.83	56.62	3832.72	1063.41	24	8.5	959.194	4	44.147	5220000	12313	glycopepnew_HCDEThcDiTCIDpeptide.raw	P01042|KNG1_HUMAN	14	19188	Deamidation (NQ);Carbamidomethylation;Carbamidomethylation;(HexNAc)3(Hex)1(Fuc)2_60144:1	Q2:Deamidation (NQ):1000.00;C5:Carbamidomethylation:1000.00;C8:Carbamidomethylation:1000.00;T14:(HexNAc)3(Hex)1(Fuc)2_60144:1:0.00	Peptide Based Search
AS(+365.13)DC(+57.02)HGEDSQAFC(+57.02)EK	(HexNAc)1(Hex)1	60006	OLink		0	0	46.2	38.95	53.45	100	2104.78	365.132	15	1.1	702.603	3	16.745	74700000	3215	glycopepnew_HCDEThcDiTCIDpeptide.raw	P01023|A2MG_HUMAN	2	9215	(HexNAc)1(Hex)1_60006:1;Carbamidomethylation;Carbamidomethylation	S2:(HexNAc)1(Hex)1_60006:1:71.72;C4:Carbamidomethylation:1000.00;C13:Carbamidomethylation:1000.00	Peptide Based Search
AS(+365.13)DC(+57.02)HGEDSQAFC(+57.02)EK	(HexNAc)1(Hex)1	60006	OLink		0	0	35.91	21.48	50.34	100	2104.78	365.132	15	-5.6	702.598	3	20.5201	486000	4511	glycopepnew_HCDEThcDiTCIDpeptide.raw	P01023|A2MG_HUMAN	2	9211	(HexNAc)1(Hex)1_60006:1;Carbamidomethylation;Carbamidomethylation	S2:(HexNAc)1(Hex)1_60006:1:67.12;C4:Carbamidomethylation:1000.00;C13:Carbamidomethylation:1000.00	Peptide Based Search
AS(+365.13)DC(+57.02)HGEDSQAFC(+57.02)EK	(HexNAc)1(Hex)1	60006	OLink		0	0	32.2	21.56	42.84	100	2104.78	365.132	15	-5.8	702.598	3	18.0394	3880000	3862	glycopepnew_HCDEThcDiTCIDpeptide.raw	P01023|A2MG_HUMAN	2	9210	(HexNAc)1(Hex)1_60006:1;Carbamidomethylation;Carbamidomethylation	S2:(HexNAc)1(Hex)1_60006:1:38.64;C4:Carbamidomethylation:1000.00;C13:Carbamidomethylation:1000.00	Peptide Based Search
ASVSGSPGQS(+730.26)ITISC(+57.02)TGTSSDVGGYNYVSWYQQHPGK	(HexNAc)2(Hex)2	60033	OLink		0	0	13.34	6.84	19.83	0	4592.02	730.264	37	8.3	1149.02	4	43.6264	5010000	12299	glycopepnew_HCDEThcDiTCIDpeptide.raw	P01704|LV214_HUMAN	10	28627	(HexNAc)2(Hex)2_60033:1;Carbamidomethylation	S10:(HexNAc)2(Hex)2_60033:1:0.00;C15:Carbamidomethylation:1000.00	Peptide Based Search
ASVSGSPGQS(+730.26)ITISC(+57.02)TGTSSDVGGYNYVSWYQQHPGK	(HexNAc)2(Hex)2	60034	OLink		0	0	17.71	14.25	21.17	0	4592.02	730.264	37	9.3	1149.02	4	41.2573		11417	glycopepnew_HCDEThcDiTCIDpeptide.raw	P01704|LV214_HUMAN	10	0	(HexNAc)2(Hex)2_60034:1;Carbamidomethylation	S10:(HexNAc)2(Hex)2_60034:1:0.00;C15:Carbamidomethylation:1000.00	Peptide Based Search
AT(+1387.51)PLPPTSAHGNVAEGETKPDPDVTER	(HexNAc)3(Hex)3(Fuc)2	60270	OLink		0	0	13.7	8.64	18.77	0	4172.86	1387.51	27	-9.3	1044.21	4	23.1414		5376	glycopepnew_HCDEThcDiTCIDpeptide.raw	P02790|HEMO_HUMAN	2	0	(HexNAc)3(Hex)3(Fuc)2_60270:1	T2:(HexNAc)3(Hex)3(Fuc)2_60270:1:14.62	Peptide Based Search
AT(+1532.55)PLPPTSAHGNVAEGETKPDPDVTER	(HexNAc)3(Hex)3(Fuc)1(NeuAc)1	60308	OLink		0	0	25.53	15.65	35.42	0	4317.9	1532.55	27	-6.9	1080.47	4	25.2557		6079	glycopepnew_HCDEThcDiTCIDpeptide.raw	P02790|HEMO_HUMAN	2	0	(HexNAc)3(Hex)3(Fuc)1(NeuAc)1_60308:1	T2:(HexNAc)3(Hex)3(Fuc)1(NeuAc)1_60308:1:29.24	Peptide Based Search
AT(+859.31)PLPPTSAHGNVAEGETKPDPDVTER	(HexNAc)2(Hex)1(NeuAc)1	60053	OLink		0	0	13.61	7.19	20.03	26.39	3644.66	859.307	27	-9.6	912.163	4	22.7548	215000	5251	glycopepnew_HCDEThcDiTCIDpeptide.raw	P02790|HEMO_HUMAN	2	17096	(HexNAc)2(Hex)1(NeuAc)1_60053:1	T2:(HexNAc)2(Hex)1(NeuAc)1_60053:1:12.35	Peptide Based Search
AVANFFSGSC(+57.02)APC(+57.02)ADGT(+1136.42)DFPQLC(+57.02)Q(+0.98)LC(+57.02)PGC(+57.02)GC(+57.02)	(HexNAc)4(Hex)2	60167	OLink		0	0	22.77	16.14	29.39	4.83	4560.76	1136.42	31	-2	1141.2	4	59.4304		17351	glycopepnew_HCDEThcDiTCIDpeptide.raw	P02787|TRFE_HUMAN	17	0	Carbamidomethylation;Carbamidomethylation;(HexNAc)4(Hex)2_60167:1;Carbamidomethylation;Deamidation (NQ); more	C10:Carbamidomethylation:1000.00;C13:Carbamidomethylation:1000.00;T17:(HexNAc)4(Hex)2_60167:1:10.87;C23:Carbamidomethylation:1000.00;Q24:Deamidation (NQ):1000.00;C26:Carbamidomethylation:1000.00;C29:Carbamidomethylation:1000.00;C31:Carbamidomethylation:1000.00	Peptide Based Search
AVANFFSGSC(+57.02)APC(+57.02)ADGT(+656.23)DFPQLC(+57.02)Q(+0.98)LC(+57.02)PGC(+57.02)GC(+57.02)S	(HexNAc)1(Hex)1(NeuAc)1	60020	OLink		0	0	17.06	7.6	26.52	0	4167.6	656.227	32	8.9	1390.22	3	52.8157	13600000	15205	glycopepnew_HCDEThcDiTCIDpeptide.raw	P02787|TRFE_HUMAN	17	39053	Carbamidomethylation;Carbamidomethylation;(HexNAc)1(Hex)1(NeuAc)1_60020:1;Carbamidomethylation;Deamidation (NQ); more	C10:Carbamidomethylation:1000.00;C13:Carbamidomethylation:1000.00;T17:(HexNAc)1(Hex)1(NeuAc)1_60020:1:0.00;C23:Carbamidomethylation:1000.00;Q24:Deamidation (NQ):1000.00;C26:Carbamidomethylation:1000.00;C29:Carbamidomethylation:1000.00;C31:Carbamidomethylation:1000.00	Peptide Based Search
AVANFFSGSC(+57.02)APC(+57.02)ADGTDFPQLC(+57.02)Q(+0.98)LC(+57.02)PGC(+57.02)GC(+57.02)S(+656.23)	(HexNAc)1(Hex)1(NeuAc)1	60020	OLink		0	0	21.68	16.24	27.13	0	4167.6	656.227	32	9.3	1042.92	4	52.8157	6230000	15239	glycopepnew_HCDEThcDiTCIDpeptide.raw	P02787|TRFE_HUMAN	32	23117	Carbamidomethylation;Carbamidomethylation;Carbamidomethylation;Deamidation (NQ);Carbamidomethylation; more	C10:Carbamidomethylation:1000.00;C13:Carbamidomethylation:1000.00;C23:Carbamidomethylation:1000.00;Q24:Deamidation (NQ):1000.00;C26:Carbamidomethylation:1000.00;C29:Carbamidomethylation:1000.00;C31:Carbamidomethylation:1000.00;S32:(HexNAc)1(Hex)1(NeuAc)1_60020:1:0.00	Peptide Based Search
AVEWESNGQPENNYKTT(+979.31)PPVLDSDGSFFLYSK	(HexNAc)1(Hex)1(NeuGc)2	60102	OLink		0	0	17.27	8	26.54	0	4597.99	979.312	32	9	920.614	5	48.5277		13840	glycopepnew_HCDEThcDiTCIDpeptide.raw	P01857|IGHG1_HUMAN	17	0	(HexNAc)1(Hex)1(NeuGc)2_60102:1	T17:(HexNAc)1(Hex)1(NeuGc)2_60102:1:0.00	Peptide Based Search
AVLDVFEEGTEASAATAVKIT(+1095.40)LLSALV	(HexNAc)3(Hex)3	60157	OLink		0	0	14.42	7.47	21.36	0	3812.87	1095.4	27	8.2	954.232	4	46.2512		13113	glycopepnew_HCDEThcDiTCIDpeptide.raw	P01011|AACT_HUMAN	21	0	(HexNAc)3(Hex)3_60157:1	T21:(HexNAc)3(Hex)3_60157:1:0.00	Peptide Based Search
AVT(+656.23)SGHYPYWFQQKPGQAPR	(HexNAc)1(Hex)1(NeuAc)1	60020	OLink		0	0	21.73	8.17	35.29	0	2973.37	656.227	20	-6.8	992.123	3	41.3384	725000	11462	glycopepnew_HCDEThcDiTCIDpeptide.raw	A0A075B6I9|LV746_HUMAN	3	20830	(HexNAc)1(Hex)1(NeuAc)1_60020:1	T3:(HexNAc)1(Hex)1(NeuAc)1_60020:1:12.28	Peptide Based Search
C(+57.02)ADGT(+1225.46)DFPQLC(+57.02)QLC(+57.02)PGC(+57.02)GC(+57.02)STLNQYFGYSGAFK	(HexNAc)3(Hex)2(Fuc)2	60216	OLink		0	0	31.86	9.54	54.17	0	5004.02	1225.46	33	9.7	1252.02	4	61.3983		17985	glycopepnew_HCDEThcDiTCIDpeptide.raw	P02787|TRFE_HUMAN	5	0	Carbamidomethylation;(HexNAc)3(Hex)2(Fuc)2_60216:1;Carbamidomethylation;Carbamidomethylation;Carbamidomethylation; more	C1:Carbamidomethylation:1000.00;T5:(HexNAc)3(Hex)2(Fuc)2_60216:1:24.79;C11:Carbamidomethylation:1000.00;C14:Carbamidomethylation:1000.00;C17:Carbamidomethylation:1000.00;C19:Carbamidomethylation:1000.00	Peptide Based Search
C(+57.02)ADGT(+771.29)DFPQ(+0.98)LC(+57.02)QLC(+57.02)PGC(+57.02)GC(+57.02)STLNQ(+0.98)YFGYSGAFK	(HexNAc)3(Hex)1	60040	OLink		0	0	22.55	9.97	35.13	0	4551.82	771.291	33	-9.4	1138.95	4	53.6964		15522	glycopepnew_HCDEThcDiTCIDpeptide.raw	P02787|TRFE_HUMAN	5	0	Carbamidomethylation;(HexNAc)3(Hex)1_60040:1;Deamidation (NQ);Carbamidomethylation;Carbamidomethylation; more	C1:Carbamidomethylation:1000.00;T5:(HexNAc)3(Hex)1_60040:1:9.19;Q9:Deamidation (NQ):1000.00;C11:Carbamidomethylation:1000.00;C14:Carbamidomethylation:1000.00;C17:Carbamidomethylation:1000.00;C19:Carbamidomethylation:1000.00;Q24:Deamidation (NQ):1000.00	Peptide Based Search
C(+57.02)APC(+57.02)ADGT(+917.35)DFPQ(+0.98)LC(+57.02)QLC(+57.02)PGC(+57.02)GC(+57.02)STLNQYFGYSGAFK	(HexNAc)3(Hex)1(Fuc)1	60083	OLink		0	0	29.47	15.2	43.73	0	5025.01	917.348	36	7	1257.27	4	55.7919	13600000	16502	glycopepnew_HCDEThcDiTCIDpeptide.raw	P02787|TRFE_HUMAN	8	34067	Carbamidomethylation;Carbamidomethylation;(HexNAc)3(Hex)1(Fuc)1_60083:1;Deamidation (NQ);Carbamidomethylation; more	C1:Carbamidomethylation:1000.00;C4:Carbamidomethylation:1000.00;T8:(HexNAc)3(Hex)1(Fuc)1_60083:1:14.42;Q12:Deamidation (NQ):1000.00;C14:Carbamidomethylation:1000.00;C17:Carbamidomethylation:1000.00;C20:Carbamidomethylation:1000.00;C22:Carbamidomethylation:1000.00	Peptide Based Search
C(+57.02)APC(+57.02)ADGT(+917.35)DFPQ(+0.98)LC(+57.02)QLC(+57.02)PGC(+57.02)GC(+57.02)STLNQYFGYSGAFK	(HexNAc)3(Hex)1(Fuc)1	60083	OLink		0	0	25.49	9.91	41.07	0	5025.01	917.348	36	5.4	1257.27	4	55.177		15999	glycopepnew_HCDEThcDiTCIDpeptide.raw	P02787|TRFE_HUMAN	8	0	Carbamidomethylation;Carbamidomethylation;(HexNAc)3(Hex)1(Fuc)1_60083:1;Deamidation (NQ);Carbamidomethylation; more	C1:Carbamidomethylation:1000.00;C4:Carbamidomethylation:1000.00;T8:(HexNAc)3(Hex)1(Fuc)1_60083:1:9.19;Q12:Deamidation (NQ):1000.00;C14:Carbamidomethylation:1000.00;C17:Carbamidomethylation:1000.00;C20:Carbamidomethylation:1000.00;C22:Carbamidomethylation:1000.00	Peptide Based Search
C(+57.02)APC(+57.02)ADGT(+917.35)DFPQ(+0.98)LC(+57.02)QLC(+57.02)PGC(+57.02)GC(+57.02)STLNQYFGYSGAFK	(HexNAc)3(Hex)1(Fuc)1	60083	OLink		0	0	18.27	8.17	28.36	0	5025.01	917.348	36	7.8	1257.27	4	73.1114		21728	glycopepnew_HCDEThcDiTCIDpeptide.raw	P02787|TRFE_HUMAN	8	0	Carbamidomethylation;Carbamidomethylation;(HexNAc)3(Hex)1(Fuc)1_60083:1;Deamidation (NQ);Carbamidomethylation; more	C1:Carbamidomethylation:1000.00;C4:Carbamidomethylation:1000.00;T8:(HexNAc)3(Hex)1(Fuc)1_60083:1:5.85;Q12:Deamidation (NQ):1000.00;C14:Carbamidomethylation:1000.00;C17:Carbamidomethylation:1000.00;C20:Carbamidomethylation:1000.00;C22:Carbamidomethylation:1000.00	Peptide Based Search
C(+57.02)APC(+57.02)ADGT(+917.35)DFPQ(+0.98)LC(+57.02)QLC(+57.02)PGC(+57.02)GC(+57.02)STLNQYFGYSGAFK	(HexNAc)3(Hex)1(Fuc)1	60083	OLink		0	0	16.13	8.17	24.09	0	5025.01	917.348	36	8.7	1257.27	4	76.3885	117000	22614	glycopepnew_HCDEThcDiTCIDpeptide.raw	P02787|TRFE_HUMAN	8	34069	Carbamidomethylation;Carbamidomethylation;(HexNAc)3(Hex)1(Fuc)1_60083:1;Deamidation (NQ);Carbamidomethylation; more	C1:Carbamidomethylation:1000.00;C4:Carbamidomethylation:1000.00;T8:(HexNAc)3(Hex)1(Fuc)1_60083:1:5.85;Q12:Deamidation (NQ):1000.00;C14:Carbamidomethylation:1000.00;C17:Carbamidomethylation:1000.00;C20:Carbamidomethylation:1000.00;C22:Carbamidomethylation:1000.00	Peptide Based Search
C(+57.02)APC(+57.02)ADGT(+917.35)DFPQ(+0.98)LC(+57.02)QLC(+57.02)PGC(+57.02)GC(+57.02)STLNQYFGYSGAFK	(HexNAc)3(Hex)1(Fuc)1	60083	OLink		0	0	27.38	15.29	39.47	0	5025.01	917.348	36	0.2	1257.26	4	61.7149		18092	glycopepnew_HCDEThcDiTCIDpeptide.raw	P02787|TRFE_HUMAN	8	0	Carbamidomethylation;Carbamidomethylation;(HexNAc)3(Hex)1(Fuc)1_60083:1;Deamidation (NQ);Carbamidomethylation; more	C1:Carbamidomethylation:1000.00;C4:Carbamidomethylation:1000.00;T8:(HexNAc)3(Hex)1(Fuc)1_60083:1:5.85;Q12:Deamidation (NQ):1000.00;C14:Carbamidomethylation:1000.00;C17:Carbamidomethylation:1000.00;C20:Carbamidomethylation:1000.00;C22:Carbamidomethylation:1000.00	Peptide Based Search
C(+57.02)APC(+57.02)ADGT(+917.35)DFPQ(+0.98)LC(+57.02)QLC(+57.02)PGC(+57.02)GC(+57.02)STLNQYFGYSGAFK	(HexNAc)3(Hex)1(Fuc)1	60086	OLink		0	0	22.23	9	35.46	7.12	5025.01	917.348	36	5.9	1257.27	4	58.6125	1020000	16998	glycopepnew_HCDEThcDiTCIDpeptide.raw	P02787|TRFE_HUMAN	8	34066	Carbamidomethylation;Carbamidomethylation;(HexNAc)3(Hex)1(Fuc)1_60086:1;Deamidation (NQ);Carbamidomethylation; more	C1:Carbamidomethylation:1000.00;C4:Carbamidomethylation:1000.00;T8:(HexNAc)3(Hex)1(Fuc)1_60086:1:5.85;Q12:Deamidation (NQ):1000.00;C14:Carbamidomethylation:1000.00;C17:Carbamidomethylation:1000.00;C20:Carbamidomethylation:1000.00;C22:Carbamidomethylation:1000.00	Peptide Based Search
C(+57.02)APC(+57.02)ADGT(+917.35)DFPQLC(+57.02)Q(+0.98)LC(+57.02)PGC(+57.02)GC(+57.02)STLNQYFGYSGAFK	(HexNAc)3(Hex)1(Fuc)1	60083	OLink		0	0	16	8.17	23.83	0	5025.01	917.348	36	3.3	1257.27	4	71.1257	1710000	20721	glycopepnew_HCDEThcDiTCIDpeptide.raw	P02787|TRFE_HUMAN	8	34063	Carbamidomethylation;Carbamidomethylation;(HexNAc)3(Hex)1(Fuc)1_60083:1;Carbamidomethylation;Deamidation (NQ); more	C1:Carbamidomethylation:1000.00;C4:Carbamidomethylation:1000.00;T8:(HexNAc)3(Hex)1(Fuc)1_60083:1:5.85;C14:Carbamidomethylation:1000.00;Q15:Deamidation (NQ):1000.00;C17:Carbamidomethylation:1000.00;C20:Carbamidomethylation:1000.00;C22:Carbamidomethylation:1000.00	Peptide Based Search
C(+57.02)APC(+57.02)ADGT(+917.35)DFPQLC(+57.02)Q(+0.98)LC(+57.02)PGC(+57.02)GC(+57.02)STLNQYFGYSGAFK	(HexNAc)3(Hex)1(Fuc)1	60083	OLink		0	0	20.89	8.44	33.33	0	5025.01	917.348	36	2.3	1257.26	4	66.9382		19741	glycopepnew_HCDEThcDiTCIDpeptide.raw	P02787|TRFE_HUMAN	8	0	Carbamidomethylation;Carbamidomethylation;(HexNAc)3(Hex)1(Fuc)1_60083:1;Carbamidomethylation;Deamidation (NQ); more	C1:Carbamidomethylation:1000.00;C4:Carbamidomethylation:1000.00;T8:(HexNAc)3(Hex)1(Fuc)1_60083:1:5.85;C14:Carbamidomethylation:1000.00;Q15:Deamidation (NQ):1000.00;C17:Carbamidomethylation:1000.00;C20:Carbamidomethylation:1000.00;C22:Carbamidomethylation:1000.00	Peptide Based Search
C(+57.02)APC(+57.02)ADGT(+917.35)DFPQLC(+57.02)Q(+0.98)LC(+57.02)PGC(+57.02)GC(+57.02)STLNQYFGYSGAFK	(HexNAc)3(Hex)1(Fuc)1	60083	OLink		0	0	23.66	8.04	39.29	0	5025.01	917.348	36	1.5	1257.26	4	64.2644		18892	glycopepnew_HCDEThcDiTCIDpeptide.raw	P02787|TRFE_HUMAN	8	0	Carbamidomethylation;Carbamidomethylation;(HexNAc)3(Hex)1(Fuc)1_60083:1;Carbamidomethylation;Deamidation (NQ); more	C1:Carbamidomethylation:1000.00;C4:Carbamidomethylation:1000.00;T8:(HexNAc)3(Hex)1(Fuc)1_60083:1:4.70;C14:Carbamidomethylation:1000.00;Q15:Deamidation (NQ):1000.00;C17:Carbamidomethylation:1000.00;C20:Carbamidomethylation:1000.00;C22:Carbamidomethylation:1000.00	Peptide Based Search
C(+57.02)APC(+57.02)ADGT(+917.35)DFPQLC(+57.02)Q(+0.98)LC(+57.02)PGC(+57.02)GC(+57.02)STLNQYFGYSGAFK	(HexNAc)3(Hex)1(Fuc)1	60083	OLink		0	0	24.57	9.92	39.22	0	5025.01	917.348	36	4.2	1257.27	4	60.7489		17773	glycopepnew_HCDEThcDiTCIDpeptide.raw	P02787|TRFE_HUMAN	8	0	Carbamidomethylation;Carbamidomethylation;(HexNAc)3(Hex)1(Fuc)1_60083:1;Carbamidomethylation;Deamidation (NQ); more	C1:Carbamidomethylation:1000.00;C4:Carbamidomethylation:1000.00;T8:(HexNAc)3(Hex)1(Fuc)1_60083:1:14.42;C14:Carbamidomethylation:1000.00;Q15:Deamidation (NQ):1000.00;C17:Carbamidomethylation:1000.00;C20:Carbamidomethylation:1000.00;C22:Carbamidomethylation:1000.00	Peptide Based Search
C(+57.02)APC(+57.02)ADGT(+917.35)DFPQLC(+57.02)Q(+0.98)LC(+57.02)PGC(+57.02)GC(+57.02)STLNQYFGYSGAFK	(HexNAc)3(Hex)1(Fuc)1	60083	OLink		0	0	22.35	9.92	34.79	0	5025.01	917.348	36	3	1257.26	4	63.0178		18499	glycopepnew_HCDEThcDiTCIDpeptide.raw	P02787|TRFE_HUMAN	8	0	Carbamidomethylation;Carbamidomethylation;(HexNAc)3(Hex)1(Fuc)1_60083:1;Carbamidomethylation;Deamidation (NQ); more	C1:Carbamidomethylation:1000.00;C4:Carbamidomethylation:1000.00;T8:(HexNAc)3(Hex)1(Fuc)1_60083:1:5.85;C14:Carbamidomethylation:1000.00;Q15:Deamidation (NQ):1000.00;C17:Carbamidomethylation:1000.00;C20:Carbamidomethylation:1000.00;C22:Carbamidomethylation:1000.00	Peptide Based Search
C(+57.02)APC(+57.02)ADGT(+917.35)DFPQLC(+57.02)Q(+0.98)LC(+57.02)PGC(+57.02)GC(+57.02)STLNQYFGYSGAFK	(HexNAc)3(Hex)1(Fuc)1	60083	OLink		0	0	28.53	15.29	41.76	0	5025.01	917.348	36	4.9	1257.27	4	62.2149		18258	glycopepnew_HCDEThcDiTCIDpeptide.raw	P02787|TRFE_HUMAN	8	0	Carbamidomethylation;Carbamidomethylation;(HexNAc)3(Hex)1(Fuc)1_60083:1;Carbamidomethylation;Deamidation (NQ); more	C1:Carbamidomethylation:1000.00;C4:Carbamidomethylation:1000.00;T8:(HexNAc)3(Hex)1(Fuc)1_60083:1:14.42;C14:Carbamidomethylation:1000.00;Q15:Deamidation (NQ):1000.00;C17:Carbamidomethylation:1000.00;C20:Carbamidomethylation:1000.00;C22:Carbamidomethylation:1000.00	Peptide Based Search
C(+57.02)APC(+57.02)ADGT(+917.35)DFPQLC(+57.02)Q(+0.98)LC(+57.02)PGC(+57.02)GC(+57.02)STLNQYFGYSGAFK	(HexNAc)3(Hex)1(Fuc)1	60084	OLink		0	0	29.44	17.28	41.61	17.99	5025.01	917.348	36	2.7	1257.26	4	53.1982	172000000	15401	glycopepnew_HCDEThcDiTCIDpeptide.raw	P02787|TRFE_HUMAN	8	34061	Carbamidomethylation;Carbamidomethylation;(HexNAc)3(Hex)1(Fuc)1_60084:1;Carbamidomethylation;Deamidation (NQ); more	C1:Carbamidomethylation:1000.00;C4:Carbamidomethylation:1000.00;T8:(HexNAc)3(Hex)1(Fuc)1_60084:1:36.52;C14:Carbamidomethylation:1000.00;Q15:Deamidation (NQ):1000.00;C17:Carbamidomethylation:1000.00;C20:Carbamidomethylation:1000.00;C22:Carbamidomethylation:1000.00	Peptide Based Search
C(+57.02)APC(+57.02)ADGT(+917.35)DFPQLC(+57.02)Q(+0.98)LC(+57.02)PGC(+57.02)GC(+57.02)STLNQYFGYSGAFK	(HexNAc)3(Hex)1(Fuc)1	60084	OLink		0	0	24.82	21.36	28.28	52	5025.01	917.348	36	2.7	1257.26	4	53.1982	172000000	15115	glycopepnew_HCDEThcDiTCIDpeptide.raw	P02787|TRFE_HUMAN	8	34061	Carbamidomethylation;Carbamidomethylation;(HexNAc)3(Hex)1(Fuc)1_60084:1;Carbamidomethylation;Deamidation (NQ); more	C1:Carbamidomethylation:1000.00;C4:Carbamidomethylation:1000.00;T8:(HexNAc)3(Hex)1(Fuc)1_60084:1:5.85;C14:Carbamidomethylation:1000.00;Q15:Deamidation (NQ):1000.00;C17:Carbamidomethylation:1000.00;C20:Carbamidomethylation:1000.00;C22:Carbamidomethylation:1000.00	Peptide Based Search
C(+57.02)APC(+57.02)ADGT(+917.35)DFPQLC(+57.02)Q(+0.98)LC(+57.02)PGC(+57.02)GC(+57.02)STLNQYFGYSGAFK	(HexNAc)3(Hex)1(Fuc)1	60086	OLink		0	0	27.43	12.88	41.98	25.36	5025.01	917.348	36	6.7	1006.02	5	53.1982	13000000	15148	glycopepnew_HCDEThcDiTCIDpeptide.raw	P02787|TRFE_HUMAN	8	21501	Carbamidomethylation;Carbamidomethylation;(HexNAc)3(Hex)1(Fuc)1_60086:1;Carbamidomethylation;Deamidation (NQ); more	C1:Carbamidomethylation:1000.00;C4:Carbamidomethylation:1000.00;T8:(HexNAc)3(Hex)1(Fuc)1_60086:1:9.19;C14:Carbamidomethylation:1000.00;Q15:Deamidation (NQ):1000.00;C17:Carbamidomethylation:1000.00;C20:Carbamidomethylation:1000.00;C22:Carbamidomethylation:1000.00	Peptide Based Search
C(+57.02)APC(+57.02)ADGT(+933.34)DFPQLC(+57.02)Q(+0.98)LC(+57.02)PGC(+57.02)GC(+57.02)STLNQYFGYSGAFK	(HexNAc)3(Hex)2	60089	OLink		0	0	25.88	6.99	44.77	0	5041.01	933.343	36	5	1261.27	4	51.9435	19200000	14896	glycopepnew_HCDEThcDiTCIDpeptide.raw	P02787|TRFE_HUMAN	8	34277	Carbamidomethylation;Carbamidomethylation;(HexNAc)3(Hex)2_60089:1;Carbamidomethylation;Deamidation (NQ); more	C1:Carbamidomethylation:1000.00;C4:Carbamidomethylation:1000.00;T8:(HexNAc)3(Hex)2_60089:1:5.85;C14:Carbamidomethylation:1000.00;Q15:Deamidation (NQ):1000.00;C17:Carbamidomethylation:1000.00;C20:Carbamidomethylation:1000.00;C22:Carbamidomethylation:1000.00	Peptide Based Search
C(+57.02)DPTEVELDNQIVTAT(+1590.59)QSNIC(+57.02)D	(HexNAc)4(Hex)3(Fuc)2	60320	OLink		0	0	31.62	15.76	47.47	0	4111.68	1590.59	22	3.1	1371.57	3	42.4476		11833	glycopepnew_HCDEThcDiTCIDpeptide.raw	P01591|IGJ_HUMAN	16	0	Carbamidomethylation;(HexNAc)4(Hex)3(Fuc)2_60320:1;Carbamidomethylation	C1:Carbamidomethylation:1000.00;T16:(HexNAc)4(Hex)3(Fuc)2_60320:1:0.00;C21:Carbamidomethylation:1000.00	Peptide Based Search
C(+57.02)DS(+1850.69)EIDAELK	(HexNAc)6(Hex)3(Fuc)1	60346	OLink		0	0	26.77	21.42	32.13	100	3029.2	1850.69	10	0.9	758.309	4	39.7864	8270000	10917	glycopepnew_HCDEThcDiTCIDpeptide.raw	P02774|VTDB_HUMAN	3	11439	Carbamidomethylation;(HexNAc)6(Hex)3(Fuc)1_60346:1	C1:Carbamidomethylation:1000.00;S3:(HexNAc)6(Hex)3(Fuc)1_60346:1:1000.00	Peptide Based Search
C(+57.02)GLVPVLAEN(+0.98)YNKS(+1590.59)DN(+0.98)C(+57.02)EDTPEAGYFAI	(HexNAc)4(Hex)3(Fuc)2	60320	OLink		0	0	14.39	8.29	20.49	0	4737.96	1590.59	28	8.1	1185.51	4	43.0995		12057	glycopepnew_HCDEThcDiTCIDpeptide.raw	P02787|TRFE_HUMAN	14	0	Carbamidomethylation;Deamidation (NQ);(HexNAc)4(Hex)3(Fuc)2_60320:1;Deamidation (NQ);Carbamidomethylation	C1:Carbamidomethylation:1000.00;N10:Deamidation (NQ):1000.00;S14:(HexNAc)4(Hex)3(Fuc)2_60320:1:0.00;N16:Deamidation (NQ):1000.00;C17:Carbamidomethylation:1000.00	Peptide Based Search
C(+57.02)GLVPVLAENYKSQQS(+1183.41)SDPD	(HexNAc)2(Hex)3(NeuAc)1	60192	OLink		0	0	18.28	8.49	28.06	0	3389.43	1183.41	20	-3	848.363	4	36.402	7230000	9762	glycopepnew_HCDEThcDiTCIDpeptide.raw	P02788|TRFL_HUMAN	16	14782	Carbamidomethylation;(HexNAc)2(Hex)3(NeuAc)1_60192:1	C1:Carbamidomethylation:1000.00;S16:(HexNAc)2(Hex)3(NeuAc)1_60192:1:0.00	Peptide Based Search
C(+57.02)HVKHYT(+1063.41)N(+0.98)PSQ(+0.98)DVTVPC(+57.02)PVPSTPPTPSPSTPPTPSPSC(+57.02)C(+57.02)HPR	(HexNAc)3(Hex)1(Fuc)2	60142	OLink		0	0	17.87	15.21	20.53	0	5725.51	1063.41	42	-9.2	1146.1	5	27.7419	46800000	6977	glycopepnew_HCDEThcDiTCIDpeptide.raw	P01876|IGHA1_HUMAN	7	28486	Carbamidomethylation;(HexNAc)3(Hex)1(Fuc)2_60142:1;Deamidation (NQ);Deamidation (NQ);Carbamidomethylation; more	C1:Carbamidomethylation:1000.00;T7:(HexNAc)3(Hex)1(Fuc)2_60142:1:0.00;N8:Deamidation (NQ):1000.00;Q11:Deamidation (NQ):1000.00;C17:Carbamidomethylation:1000.00;C38:Carbamidomethylation:1000.00;C39:Carbamidomethylation:1000.00	Peptide Based Search
C(+57.02)HVKHYTN(+0.98)PS(+1225.46)Q(+0.98)DVTVPC(+57.02)PVPSTPPTPSPSTPPTPSPSC(+57.02)C(+57.02)HPR	(HexNAc)3(Hex)2(Fuc)2	60216	OLink		0	0	18.85	18.8	18.89	0	5887.56	1225.46	42	-6.8	1178.51	5	27.1233	84400000	6685	glycopepnew_HCDEThcDiTCIDpeptide.raw	P01876|IGHA1_HUMAN	10	30059	Carbamidomethylation;Deamidation (NQ);(HexNAc)3(Hex)2(Fuc)2_60216:1;Deamidation (NQ);Carbamidomethylation; more	C1:Carbamidomethylation:1000.00;N8:Deamidation (NQ):1000.00;S10:(HexNAc)3(Hex)2(Fuc)2_60216:1:0.00;Q11:Deamidation (NQ):1000.00;C17:Carbamidomethylation:1000.00;C38:Carbamidomethylation:1000.00;C39:Carbamidomethylation:1000.00	Peptide Based Search
C(+57.02)HVKHYTNPSQ(+0.98)DVT(+1428.54)VPC(+57.02)PVPSTPPTPSPSTPPTPSPSC(+57.02)C(+57.02)HPR	(HexNAc)4(Hex)2(Fuc)2	60281	OLink		0	0	13.92	7.2	20.64	0	6089.66	1428.54	42	-9.5	1015.94	6	26.8749		6610	glycopepnew_HCDEThcDiTCIDpeptide.raw	P01876|IGHA1_HUMAN	14	0	Carbamidomethylation;Deamidation (NQ);(HexNAc)4(Hex)2(Fuc)2_60281:1;Carbamidomethylation;Carbamidomethylation; more	C1:Carbamidomethylation:1000.00;Q11:Deamidation (NQ):1000.00;T14:(HexNAc)4(Hex)2(Fuc)2_60281:1:6.08;C17:Carbamidomethylation:1000.00;C38:Carbamidomethylation:1000.00;C39:Carbamidomethylation:1000.00	Peptide Based Search
C(+57.02)IAKIM(+15.99)NGEADAMS(+1677.59)LDGGFVYIAGK	(HexNAc)3(Hex)3(NeuAc)2	60327	OLink		0	0	20.83	16.84	24.81	0	4323.84	1677.59	25	-0.6	1081.97	4	45.2484		12773	glycopepnew_HCDEThcDiTCIDpeptide.raw	P02787|TRFE_HUMAN	14	0	Carbamidomethylation;Oxidation (M);(HexNAc)3(Hex)3(NeuAc)2_60327:1	C1:Carbamidomethylation:1000.00;M6:Oxidation (M):1000.00;S14:(HexNAc)3(Hex)3(NeuAc)2_60327:1:1000.00	Peptide Based Search
C(+57.02)QITPAEGPVVT(+771.29)AQ(+0.98)YDC(+57.02)LGC(+57.02)VHPISTQSPDLEPILR	(HexNAc)3(Hex)1	60040	OLink		0	0	26.77	16.2	37.34	0	4793.21	771.291	36	7.2	959.657	5	43.8797		12313	glycopepnew_HCDEThcDiTCIDpeptide.raw	P01042|KNG1_HUMAN	12	0	Carbamidomethylation;(HexNAc)3(Hex)1_60040:1;Deamidation (NQ);Carbamidomethylation;Carbamidomethylation	C1:Carbamidomethylation:1000.00;T12:(HexNAc)3(Hex)1_60040:1:4.14;Q14:Deamidation (NQ):1000.00;C17:Carbamidomethylation:1000.00;C20:Carbamidomethylation:1000.00	Peptide Based Search
C(+57.02)RAS(+2466.91)Q(+0.98)SVSSSYLAWYQQK	(HexNAc)6(Hex)5(Fuc)3	60379	OLink		0	0	14.62	9.92	19.32	0	4615.9	2466.91	18	-8.2	924.18	5	34.4666	114000	9116	glycopepnew_HCDEThcDiTCIDpeptide.raw	P01619|KV320_HUMAN	4	17540	Carbamidomethylation;(HexNAc)6(Hex)5(Fuc)3_60379:1;Deamidation (NQ)	C1:Carbamidomethylation:1000.00;S4:(HexNAc)6(Hex)5(Fuc)3_60379:1:0.00;Q5:Deamidation (NQ):1000.00	Peptide Based Search
C(+57.02)S(+1386.49)TQPDGNVVIAC(+57.02)LVQGFFPQEPLSVTWSESGQGVTAR	(HexNAc)3(Hex)3(NeuAc)1	60261	OLink		0	0	33.06	21.4	44.72	0	5507.45	1386.49	38	2.5	1102.5	5	59.4829		17365	glycopepnew_HCDEThcDiTCIDpeptide.raw	P01876|IGHA1_HUMAN	2	0	Carbamidomethylation;(HexNAc)3(Hex)3(NeuAc)1_60261:1;Carbamidomethylation	C1:Carbamidomethylation:1000.00;S2:(HexNAc)3(Hex)3(NeuAc)1_60261:1:0.00;C13:Carbamidomethylation:1000.00	Peptide Based Search
C(+57.02)S(+802.28)IN(+0.98)SPPLYC(+57.02)DSEIDAELK	(HexNAc)1(Hex)1(Fuc)1(NeuAc)1	60045	OLink		0	0	19.97	8.45	31.49	0	3013.26	802.285	19	-3.8	1005.42	3	39.7864	2900000	11103	glycopepnew_HCDEThcDiTCIDpeptide.raw	P02774|VTDB_HUMAN	2	21472	Carbamidomethylation;(HexNAc)1(Hex)1(Fuc)1(NeuAc)1_60045:1;Deamidation (NQ);Carbamidomethylation	C1:Carbamidomethylation:1000.00;S2:(HexNAc)1(Hex)1(Fuc)1(NeuAc)1_60045:1:9.42;N4:Deamidation (NQ):1000.00;C10:Carbamidomethylation:1000.00	Peptide Based Search
C(+57.02)TGS(+1387.51)SSN(+0.98)IGAGYDVHWYQQLPGTAPK	(HexNAc)3(Hex)3(Fuc)2	60274	OLink		0	0	19.07	15.95	22.19	11.94	4181.78	1387.51	26	2	1046.45	4	39.9371		10957	glycopepnew_HCDEThcDiTCIDpeptide.raw	P01703|LV140_HUMAN	4	0	Carbamidomethylation;(HexNAc)3(Hex)3(Fuc)2_60274:1;Deamidation (NQ)	C1:Carbamidomethylation:1000.00;S4:(HexNAc)3(Hex)3(Fuc)2_60274:1:0.00;N7:Deamidation (NQ):1000.00	Peptide Based Search
C(+57.02)VLLS(+2263.83)YLNETVTVSASLESVR	(HexNAc)5(Hex)5(Fuc)3	60374	OLink		0	0	13.99	8.04	19.94	0	4603.04	2263.83	21	-7.1	1151.76	4	78.9725		23593	glycopepnew_HCDEThcDiTCIDpeptide.raw	P01023|A2MG_HUMAN	5	0	Carbamidomethylation;(HexNAc)5(Hex)5(Fuc)3_60374:1	C1:Carbamidomethylation:1000.00;S5:(HexNAc)5(Hex)5(Fuc)3_60374:1:0.00	Peptide Based Search
DFPQ(+0.98)LC(+57.02)Q(+0.98)LC(+57.02)PGC(+57.02)GC(+57.02)S(+1062.39)TLNQYFGYSGAFK	(HexNAc)3(Hex)1(NeuAc)1	60137	OLink		0	0	29.52	14.55	44.5	0	4338.75	1062.39	28	7.5	1085.7	4	48.416		13801	glycopepnew_HCDEThcDiTCIDpeptide.raw	P02787|TRFE_HUMAN	15	0	Deamidation (NQ);Carbamidomethylation;Deamidation (NQ);Carbamidomethylation;Carbamidomethylation; more	Q4:Deamidation (NQ):1000.00;C6:Carbamidomethylation:1000.00;Q7:Deamidation (NQ):1000.00;C9:Carbamidomethylation:1000.00;C12:Carbamidomethylation:1000.00;C14:Carbamidomethylation:1000.00;S15:(HexNAc)3(Hex)1(NeuAc)1_60137:1:17.01	Peptide Based Search
DFPQ(+0.98)LC(+57.02)QLC(+57.02)PGC(+57.02)GC(+57.02)S(+1062.39)TLNQYFGYSGAFK	(HexNAc)3(Hex)1(NeuAc)1	60137	OLink		0	0	29.35	13.59	45.11	0	4337.77	1062.39	28	-1.8	1085.45	4	49.379		14124	glycopepnew_HCDEThcDiTCIDpeptide.raw	P02787|TRFE_HUMAN	15	0	Deamidation (NQ);Carbamidomethylation;Carbamidomethylation;Carbamidomethylation;Carbamidomethylation; more	Q4:Deamidation (NQ):1000.00;C6:Carbamidomethylation:1000.00;C9:Carbamidomethylation:1000.00;C12:Carbamidomethylation:1000.00;C14:Carbamidomethylation:1000.00;S15:(HexNAc)3(Hex)1(NeuAc)1_60137:1:17.01	Peptide Based Search
DFPQ(+0.98)LC(+57.02)QLC(+57.02)PGC(+57.02)GC(+57.02)S(+1062.39)TLNQYFGYSGAFK	(HexNAc)3(Hex)1(NeuAc)1	60137	OLink		0	0	29.7	21.39	38.01	0	4337.77	1062.39	28	-9.1	1085.44	4	51.7216		14887	glycopepnew_HCDEThcDiTCIDpeptide.raw	P02787|TRFE_HUMAN	15	0	Deamidation (NQ);Carbamidomethylation;Carbamidomethylation;Carbamidomethylation;Carbamidomethylation; more	Q4:Deamidation (NQ):1000.00;C6:Carbamidomethylation:1000.00;C9:Carbamidomethylation:1000.00;C12:Carbamidomethylation:1000.00;C14:Carbamidomethylation:1000.00;S15:(HexNAc)3(Hex)1(NeuAc)1_60137:1:9.34	Peptide Based Search
DFPQLC(+57.02)Q(+0.98)LC(+57.02)PGC(+57.02)GC(+57.02)S(+1062.39)TLNQYFGYSGAFK	(HexNAc)3(Hex)1(NeuAc)1	60137	OLink		0	0	31.57	7.08	56.05	0	4337.77	1062.39	28	1.3	1085.45	4	48.2958		13762	glycopepnew_HCDEThcDiTCIDpeptide.raw	P02787|TRFE_HUMAN	15	0	Carbamidomethylation;Deamidation (NQ);Carbamidomethylation;Carbamidomethylation;Carbamidomethylation; more	C6:Carbamidomethylation:1000.00;Q7:Deamidation (NQ):1000.00;C9:Carbamidomethylation:1000.00;C12:Carbamidomethylation:1000.00;C14:Carbamidomethylation:1000.00;S15:(HexNAc)3(Hex)1(NeuAc)1_60137:1:17.01	Peptide Based Search
DFPQLC(+57.02)Q(+0.98)LC(+57.02)PGC(+57.02)GC(+57.02)S(+1062.39)TLNQYFGYSGAFK	(HexNAc)3(Hex)1(NeuAc)1	60137	OLink		0	0	35.53	14.55	56.51	0	4337.77	1062.39	28	0.3	1085.45	4	48.6457	4550000	13801	glycopepnew_HCDEThcDiTCIDpeptide.raw	P02787|TRFE_HUMAN	15	25202	Carbamidomethylation;Deamidation (NQ);Carbamidomethylation;Carbamidomethylation;Carbamidomethylation; more	C6:Carbamidomethylation:1000.00;Q7:Deamidation (NQ):1000.00;C9:Carbamidomethylation:1000.00;C12:Carbamidomethylation:1000.00;C14:Carbamidomethylation:1000.00;S15:(HexNAc)3(Hex)1(NeuAc)1_60137:1:17.01	Peptide Based Search
DFPQLC(+57.02)QLC(+57.02)PGC(+57.02)GC(+57.02)S(+1062.39)TLNQYFGYSGAFK	(HexNAc)3(Hex)1(NeuAc)1	60137	OLink		0	0	31.57	21.39	41.75	0	4336.78	1062.39	28	-9.2	1085.19	4	52.015	5830000	14887	glycopepnew_HCDEThcDiTCIDpeptide.raw	P02787|TRFE_HUMAN	15	25195	Carbamidomethylation;Carbamidomethylation;Carbamidomethylation;Carbamidomethylation;(HexNAc)3(Hex)1(NeuAc)1_60137:1	C6:Carbamidomethylation:1000.00;C9:Carbamidomethylation:1000.00;C12:Carbamidomethylation:1000.00;C14:Carbamidomethylation:1000.00;S15:(HexNAc)3(Hex)1(NeuAc)1_60137:1:9.34	Peptide Based Search
DFPQLC(+57.02)QLC(+57.02)PGC(+57.02)GC(+57.02)S(+1063.41)TLNQYFGYSGAFK	(HexNAc)3(Hex)1(Fuc)2	60144	OLink		0	0	38.91	16.9	60.92	35.62	4337.8	1063.41	28	-7	1085.45	4	47.9897		13673	glycopepnew_HCDEThcDiTCIDpeptide.raw	P02787|TRFE_HUMAN	15	0	Carbamidomethylation;Carbamidomethylation;Carbamidomethylation;Carbamidomethylation;(HexNAc)3(Hex)1(Fuc)2_60144:1	C6:Carbamidomethylation:1000.00;C9:Carbamidomethylation:1000.00;C12:Carbamidomethylation:1000.00;C14:Carbamidomethylation:1000.00;S15:(HexNAc)3(Hex)1(Fuc)2_60144:1:17.01	Peptide Based Search
DGT(+1501.55)DFPQ(+0.98)LC(+57.02)QLC(+57.02)PGC(+57.02)GC(+57.02)STLNQYFGYSGAFK	(HexNAc)5(Hex)3	60297	OLink		0	0	29.47	12.87	46.07	79.49	5050.03	1501.55	31	-5.2	1011.01	5	53.5839		15492	glycopepnew_HCDEThcDiTCIDpeptide.raw	P02787|TRFE_HUMAN	3	0	(HexNAc)5(Hex)3_60297:1;Deamidation (NQ);Carbamidomethylation;Carbamidomethylation;Carbamidomethylation; more	T3:(HexNAc)5(Hex)3_60297:1:5.85;Q7:Deamidation (NQ):1000.00;C9:Carbamidomethylation:1000.00;C12:Carbamidomethylation:1000.00;C15:Carbamidomethylation:1000.00;C17:Carbamidomethylation:1000.00	Peptide Based Search
DIAVEWES(+714.27)NGQPEN(+0.98)NYKTTPPVLDSDGSFFLYSK	(HexNAc)2(Hex)1(Fuc)1	60028	OLink		0	0	28.18	11.68	44.68	0	4562.04	714.269	34	4.5	1141.52	4	50.589		14514	glycopepnew_HCDEThcDiTCIDpeptide.raw	P01857|IGHG1_HUMAN	8	0	(HexNAc)2(Hex)1(Fuc)1_60028:1;Deamidation (NQ)	S8:(HexNAc)2(Hex)1(Fuc)1_60028:1:0.00;N14:Deamidation (NQ):1000.00	Peptide Based Search
DIAVEWESNGQPEN(+0.98)NYKT(+714.27)TPPVLDSDGSFFLYSK	(HexNAc)2(Hex)1(Fuc)1	60028	OLink		0	0	32.27	14.44	50.11	0	4562.04	714.269	34	8.2	1141.53	4	50.3187	2020000	14387	glycopepnew_HCDEThcDiTCIDpeptide.raw	P01857|IGHG1_HUMAN	18	28225	Deamidation (NQ);(HexNAc)2(Hex)1(Fuc)1_60028:1	N14:Deamidation (NQ):1000.00;T18:(HexNAc)2(Hex)1(Fuc)1_60028:1:0.00	Peptide Based Search
DLGC(+57.02)GPGGGDS(+979.31)ALQVFQAAGLAFSDGDQWTLSR	(HexNAc)1(Hex)1(NeuGc)2	60102	OLink		0	0	15.73	10.81	20.64	0	4331.85	979.312	33	8.5	1083.98	4	59.9831		17520	glycopepnew_HCDEThcDiTCIDpeptide.raw	P0C0L5|CO4B_HUMAN;P0C0L4|CO4A_HUMAN	11	0	Carbamidomethylation;(HexNAc)1(Hex)1(NeuGc)2_60102:1	C4:Carbamidomethylation:1000.00;S11:(HexNAc)1(Hex)1(NeuGc)2_60102:1:10.76	Peptide Based Search
EADAVT(+1428.54)LDAGLVYDAYLAPNNLKPVVAEFYGSK	(HexNAc)4(Hex)2(Fuc)2	60282	OLink		0	0	30.59	11.83	49.35	0	4941.31	1428.54	33	8.6	989.278	5	60.5677		17719	glycopepnew_HCDEThcDiTCIDpeptide.raw	P02787|TRFE_HUMAN	6	0	(HexNAc)4(Hex)2(Fuc)2_60282:1	T6:(HexNAc)4(Hex)2(Fuc)2_60282:1:99.63	Peptide Based Search
EDC(+57.02)IAKIM(+15.99)NGEADAMS(+1458.51)LDGGFVYIAGK	(HexNAc)2(Hex)2(Fuc)1(NeuAc)2	60289	OLink		0	0	35.56	18.88	52.24	44.11	4348.83	1458.51	27	7.3	1088.22	4	55.65	335000	16124	glycopepnew_HCDEThcDiTCIDpeptide.raw	P02787|TRFE_HUMAN	16	25376	Carbamidomethylation;Oxidation (M);(HexNAc)2(Hex)2(Fuc)1(NeuAc)2_60289:1	C3:Carbamidomethylation:1000.00;M8:Oxidation (M):1000.00;S16:(HexNAc)2(Hex)2(Fuc)1(NeuAc)2_60289:1:1000.00	Peptide Based Search
EFNAETFTFHADIC(+57.02)TLS(+1387.51)	(HexNAc)3(Hex)3(Fuc)2	60274	OLink		0	0	32.11	17.73	46.49	8.38	3389.39	1387.51	17	5	1130.81	3	43.0928	6480000	12090	glycopepnew_HCDEThcDiTCIDpeptide.raw	P02768|ALBU_HUMAN	17	27636	Carbamidomethylation;(HexNAc)3(Hex)3(Fuc)2_60274:1	C14:Carbamidomethylation:1000.00;S17:(HexNAc)3(Hex)3(Fuc)2_60274:1:17.01	Peptide Based Search
EFNAETFTFHADIC(+57.02)TLS(+1969.70)EKER	(HexNAc)3(Hex)3(Fuc)2(NeuAc)2	60355	OLink		0	0	35.72	15.6	55.85	0	4513.86	1969.7	21	-1.3	1129.47	4	58.1691	3410000	16951	glycopepnew_HCDEThcDiTCIDpeptide.raw	P02768|ALBU_HUMAN	17	27568	Carbamidomethylation;(HexNAc)3(Hex)3(Fuc)2(NeuAc)2_60355:1	C14:Carbamidomethylation:1000.00;S17:(HexNAc)3(Hex)3(Fuc)2(NeuAc)2_60355:1:6.59	Peptide Based Search
EN(+0.98)DEMPADLPS(+859.31)LAADFVESK	(HexNAc)2(Hex)1(NeuAc)1	60051	OLink		0	0	28.13	6.98	49.28	0	3037.27	859.307	20	-7.3	1013.42	3	45.4448		12833	glycopepnew_HCDEThcDiTCIDpeptide.raw	P02768|ALBU_HUMAN	11	0	Deamidation (NQ);(HexNAc)2(Hex)1(NeuAc)1_60051:1	N2:Deamidation (NQ):1000.00;S11:(HexNAc)2(Hex)1(NeuAc)1_60051:1:64.00	Peptide Based Search
EVENDEM(+15.99)PADLPS(+609.24)LAADFVESK	(HexNAc)3	60016	OLink		0	0	33.12	21.38	44.87	100	3030.33	609.238	22	9.8	1011.13	3	46.8766	7350000	13312	glycopepnew_HCDEThcDiTCIDpeptide.raw	P02768|ALBU_HUMAN	13	21752	Oxidation (M);(HexNAc)3_60016:1	M7:Oxidation (M):1000.00;S13:(HexNAc)3_60016:1:58.11	Peptide Based Search
EVENDEMPADLPS(+568.21)LAADFVESKDVC(+57.02)K	(HexNAc)2(Hex)1	60013	OLink		0	0	34.51	6.98	62.04	0	3475.53	568.211	26	9.7	869.897	4	42.3114	10600000	11785	glycopepnew_HCDEThcDiTCIDpeptide.raw	P02768|ALBU_HUMAN	13	15691	(HexNAc)2(Hex)1_60013:1;Carbamidomethylation	S13:(HexNAc)2(Hex)1_60013:1:66.10;C25:Carbamidomethylation:1000.00	Peptide Based Search
EWESNGQ(+0.98)PENNYKT(+1079.40)TPPMLDSDGSFFLYSK	(HexNAc)3(Hex)2(Fuc)1	60154	OLink		0	0	19.09	19.27	18.9	46.88	4560.93	1079.4	30	-0.5	1141.24	4	50.2181		14387	glycopepnew_HCDEThcDiTCIDpeptide.raw	P01859|IGHG2_HUMAN	14	0	Deamidation (NQ);(HexNAc)3(Hex)2(Fuc)1_60154:1	Q7:Deamidation (NQ):1000.00;T14:(HexNAc)3(Hex)2(Fuc)1_60154:1:0.00	Peptide Based Search
EWESNGQPENNYKTT(+1150.40)PPVLDSDGSFFLYSK	(HexNAc)2(Hex)1(NeuAc)2	60171	OLink		0	0	17.72	12.07	23.37	0	4598.98	1150.4	30	9.6	920.811	5	48.4689	383000	13840	glycopepnew_HCDEThcDiTCIDpeptide.raw	P01857|IGHG1_HUMAN	15	17376	(HexNAc)2(Hex)1(NeuAc)2_60171:1	T15:(HexNAc)2(Hex)1(NeuAc)2_60171:1:0.00	Peptide Based Search
FAM(+15.99)T(+1677.59)KLGAC(+57.02)NDTLQQLMEVFK	(HexNAc)3(Hex)3(NeuAc)2	60327	OLink		0	0	26.8	19.95	33.66	0	4137.77	1677.59	21	-0.8	1035.45	4	59.7696		17448	glycopepnew_HCDEThcDiTCIDpeptide.raw	P01008|ANT3_HUMAN	4	0	Oxidation (M);(HexNAc)3(Hex)3(NeuAc)2_60327:1;Carbamidomethylation	M3:Oxidation (M):1000.00;T4:(HexNAc)3(Hex)3(NeuAc)2_60327:1:19.61;C9:Carbamidomethylation:1000.00	Peptide Based Search
FAVHDLEEDT(+2466.91)WYATGILSFDK	(HexNAc)6(Hex)5(Fuc)3	60379	OLink		0	0	18.96	8.17	29.75	0	4923.06	2466.91	21	8.9	985.629	5	60.1369	362000	17499	glycopepnew_HCDEThcDiTCIDpeptide.raw	P00738|HPT_HUMAN	10	20507	(HexNAc)6(Hex)5(Fuc)3_60379:1	T10:(HexNAc)6(Hex)5(Fuc)3_60379:1:42.68	Peptide Based Search
FAVHDLEEDT(+2466.91)WYATGILSFDK	(HexNAc)6(Hex)5(Fuc)3	60379	OLink		0	0	15.52	8.04	23	0	4923.06	2466.91	21	8	985.628	5	56.8385	248000	16561	glycopepnew_HCDEThcDiTCIDpeptide.raw	P00738|HPT_HUMAN	10	20506	(HexNAc)6(Hex)5(Fuc)3_60379:1	T10:(HexNAc)6(Hex)5(Fuc)3_60379:1:42.68	Peptide Based Search
FPQLC(+57.02)Q(+0.98)LC(+57.02)PGC(+57.02)GC(+57.02)S(+1850.69)TLNQYFGYSGAFK	(HexNAc)6(Hex)3(Fuc)1	60346	OLink		0	0	21.05	8.17	33.93	100	5011.05	1850.69	27	9.9	1253.78	4	70.4656	89500	20931	glycopepnew_HCDEThcDiTCIDpeptide.raw	P02787|TRFE_HUMAN	14	33941	Carbamidomethylation;Deamidation (NQ);Carbamidomethylation;Carbamidomethylation;Carbamidomethylation; more	C5:Carbamidomethylation:1000.00;Q6:Deamidation (NQ):1000.00;C8:Carbamidomethylation:1000.00;C11:Carbamidomethylation:1000.00;C13:Carbamidomethylation:1000.00;S14:(HexNAc)6(Hex)3(Fuc)1_60346:1:0.00	Peptide Based Search
FPQLC(+57.02)QLC(+57.02)PGC(+57.02)GC(+57.02)S(+1850.69)TLNQYFGYSGAFK	(HexNAc)6(Hex)3(Fuc)1	60346	OLink		0	0	16.88	8.04	25.72	100	5010.06	1850.69	27	3	1253.53	4	70.0335	146000	20644	glycopepnew_HCDEThcDiTCIDpeptide.raw	P02787|TRFE_HUMAN	14	33911	Carbamidomethylation;Carbamidomethylation;Carbamidomethylation;Carbamidomethylation;(HexNAc)6(Hex)3(Fuc)1_60346:1	C5:Carbamidomethylation:1000.00;C8:Carbamidomethylation:1000.00;C11:Carbamidomethylation:1000.00;C13:Carbamidomethylation:1000.00;S14:(HexNAc)6(Hex)3(Fuc)1_60346:1:0.00	Peptide Based Search
FS(+1386.49)LKLSSVTAADTAVYYC(+57.02)AR	(HexNAc)3(Hex)3(NeuAc)1	60261	OLink		0	0	17.55	8.75	26.36	0	3608.6	1386.49	20	2.8	903.159	4	30.5229		7770	glycopepnew_HCDEThcDiTCIDpeptide.raw	P01824|HV439_HUMAN;A0A0C4DH41|HV461_HUMAN;A0A087WSY4|HV432_HUMAN;P0DP06|HVD34_HUMAN;P0DP07|HV431_HUMAN;P0DP08|HVD82_HUMAN;P06331|HV434_HUMAN;P01825|HV459_HUMAN;A0A075B6R2|HV404_HUMAN	2	0	(HexNAc)3(Hex)3(NeuAc)1_60261:1;Carbamidomethylation	S2:(HexNAc)3(Hex)3(NeuAc)1_60261:1:0.00;C18:Carbamidomethylation:1000.00	Peptide Based Search
FSGSGS(+875.30)GTDFTLKISR	(HexNAc)2(Hex)1(NeuGc)1	60060	OLink		0	0	13.32	7.47	19.16	0	2534.13	875.302	16	-3.6	845.713	3	35.305		9387	glycopepnew_HCDEThcDiTCIDpeptide.raw	A0A0A0MRZ7|KVD26_HUMAN;A0A075B6S2|KVD29_HUMAN;P06310|KV230_HUMAN;P01615|KVD28_HUMAN;A0A075B6S6|KVD30_HUMAN;A0A087WW87|KV240_HUMAN;P01614|KVD40_HUMAN;A2NJV5|KV229_HUMAN;A0A075B6P5|KV228_HUMAN	6	0	(HexNAc)2(Hex)1(NeuGc)1_60060:1	S6:(HexNAc)2(Hex)1(NeuGc)1_60060:1:0.00	Peptide Based Search
FSGSGSGTDFTLTISS(+1517.57)LQAEDVAVYYC(+57.02)Q(+0.98)QYYSTP	(HexNAc)3(Hex)2(Fuc)4	60304	OLink		0	0	18.82	15.98	21.66	100	5260.22	1517.57	34	-8.2	1053.04	5	46.9529	9230000	13269	glycopepnew_HCDEThcDiTCIDpeptide.raw	P06312|KV401_HUMAN	16	23600	(HexNAc)3(Hex)2(Fuc)4_60304:1;Carbamidomethylation;Deamidation (NQ)	S16:(HexNAc)3(Hex)2(Fuc)4_60304:1:8.14;C27:Carbamidomethylation:1000.00;Q28:Deamidation (NQ):1000.00	Peptide Based Search
FSGSGSGTDFTLTISS(+802.28)LQPEDFAVYYC(+57.02)QQDYNLP	(HexNAc)1(Hex)1(Fuc)1(NeuAc)1	60045	OLink		0	0	21.9	15.82	27.99	0	4608.98	802.285	34	1.8	1153.25	4	59.0496		17229	glycopepnew_HCDEThcDiTCIDpeptide.raw	A0A0C4DH55|KVD07_HUMAN	16	0	(HexNAc)1(Hex)1(Fuc)1(NeuAc)1_60045:1;Carbamidomethylation	S16:(HexNAc)1(Hex)1(Fuc)1(NeuAc)1_60045:1:0.00;C27:Carbamidomethylation:1000.00	Peptide Based Search
FSGSGSGTDFTLTISSLQPEDFAT(+2043.74)YYC(+57.02)Q(+0.98)Q	(HexNAc)4(Hex)4(Fuc)2(NeuAc)1	60360	OLink		0	0	22.82	21.42	24.22	0	5251.12	2043.74	29	-4.3	1313.78	4	56.9538	3430000	16476	glycopepnew_HCDEThcDiTCIDpeptide.raw	P0DP09|KV113_HUMAN;A0A0B4J2D9|KVD13_HUMAN;P01601|KVD16_HUMAN;P04430|KV116_HUMAN;P01611|KVD12_HUMAN;A0A0C4DH73|KV112_HUMAN;P01597|KV139_HUMAN;P04432|KVD39_HUMAN	24	36315	(HexNAc)4(Hex)4(Fuc)2(NeuAc)1_60360:1;Carbamidomethylation;Deamidation (NQ)	T24:(HexNAc)4(Hex)4(Fuc)2(NeuAc)1_60360:1:5.59;C27:Carbamidomethylation:1000.00;Q28:Deamidation (NQ):1000.00	Peptide Based Search
FSVATQTC(+57.02)QIT(+365.13)PAEGPVVTAQYDC(+57.02)LGC(+57.02)VHPISTQSPDLEPILR	(HexNAc)1(Hex)1	60006	OLink		0	0	25.5	9.39	41.61	100	5120.43	365.132	43	1	1281.12	4	42.3335		11792	glycopepnew_HCDEThcDiTCIDpeptide.raw	P01042|KNG1_HUMAN	11	0	Carbamidomethylation;(HexNAc)1(Hex)1_60006:1;Carbamidomethylation;Carbamidomethylation	C8:Carbamidomethylation:1000.00;T11:(HexNAc)1(Hex)1_60006:1:0.00;C24:Carbamidomethylation:1000.00;C27:Carbamidomethylation:1000.00	Peptide Based Search
GDAGSAFAVHDLEEDT(+1005.36)WYAAGILSFDK	(HexNAc)2(Hex)1(Fuc)1(NeuAc)1	60104	OLink		0	0	16.26	9.22	23.29	0	3889.68	1005.36	27	-5.8	1297.56	3	48.2233	2330000	13733	glycopepnew_HCDEThcDiTCIDpeptide.raw	P00739|HPTR_HUMAN	16	35837	(HexNAc)2(Hex)1(Fuc)1(NeuAc)1_60104:1	T16:(HexNAc)2(Hex)1(Fuc)1(NeuAc)1_60104:1:8.46	Peptide Based Search
GDAGSAFAVHDLEEDT(+963.32)WYATGILSFDK	(HexNAc)1(Hex)1(NeuAc)1(NeuGc)1	60098	OLink		0	0	23.52	7.37	39.67	0	3877.65	963.318	27	4.6	970.424	4	51.4351	4140000	14822	glycopepnew_HCDEThcDiTCIDpeptide.raw	P00738|HPT_HUMAN	16	19830	(HexNAc)1(Hex)1(NeuAc)1(NeuGc)1_60098:1	T16:(HexNAc)1(Hex)1(NeuAc)1(NeuGc)1_60098:1:7.03	Peptide Based Search
GLEWVSLIS(+2263.83)WDGGSTYYADSVK	(HexNAc)5(Hex)5(Fuc)3	60374	OLink		0	0	20	7.97	32.02	0	4695.98	2263.83	22	-7.7	1174.99	4	40.0667		11002	glycopepnew_HCDEThcDiTCIDpeptide.raw	P0DP04|HV43D_HUMAN;A0A0B4J1X8|HV343_HUMAN	9	0	(HexNAc)5(Hex)5(Fuc)3_60374:1	S9:(HexNAc)5(Hex)5(Fuc)3_60374:1:0.00	Peptide Based Search
GLTFQQNAS(+2263.83)SM(+15.99)C(+57.02)VPDQDTAIR	(HexNAc)5(Hex)5(Fuc)3	60375	OLink		0	0	22.43	22.33	22.53	14.74	4617.9	2263.83	21	-3	1155.48	4	31.2125	3970000	8026	glycopepnew_HCDEThcDiTCIDpeptide.raw	P01871|IGHM_HUMAN	9	28939	(HexNAc)5(Hex)5(Fuc)3_60375:1;Oxidation (M);Carbamidomethylation	S9:(HexNAc)5(Hex)5(Fuc)3_60375:1:1001.00;M11:Oxidation (M):1001.00;C12:Carbamidomethylation:1000.00	Peptide Based Search
GNVVIAC(+57.02)LVQGFFPQEPLS(+672.22)VTWSESGQGVTAR	(HexNAc)1(Hex)1(NeuGc)1	60022	OLink		0	0	25.63	7.46	43.79	100	4104.94	672.222	32	3.6	1369.32	3	68.797	294000	20304	glycopepnew_HCDEThcDiTCIDpeptide.raw	P01876|IGHA1_HUMAN	19	38468	Carbamidomethylation;(HexNAc)1(Hex)1(NeuGc)1_60022:1	C7:Carbamidomethylation:1000.00;S19:(HexNAc)1(Hex)1(NeuGc)1_60022:1:5.03	Peptide Based Search
GNVVIAC(+57.02)LVQGFFPQEPLS(+672.22)VTWSESGQGVTAR	(HexNAc)1(Hex)1(NeuGc)1	60022	OLink		0	0	33.84	12.12	55.56	100	4104.94	672.222	32	3.6	1369.32	3	68.797	294000	20299	glycopepnew_HCDEThcDiTCIDpeptide.raw	P01876|IGHA1_HUMAN	19	38468	Carbamidomethylation;(HexNAc)1(Hex)1(NeuGc)1_60022:1	C7:Carbamidomethylation:1000.00;S19:(HexNAc)1(Hex)1(NeuGc)1_60022:1:32.28	Peptide Based Search
GPC(+57.02)MGMTSRYFYN(+0.98)GTSMAC(+57.02)ET(+1225.46)FQYGGC(+57.02)MGN(+0.98)GNNFVTEK	(HexNAc)3(Hex)2(Fuc)2	60216	OLink		0	0	19.41	10.27	28.54	0	5551.16	1225.46	38	-5.5	1388.79	4	51.0766		14670	glycopepnew_HCDEThcDiTCIDpeptide.raw	P02760|AMBP_HUMAN	21	0	Carbamidomethylation;Deamidation (NQ);Carbamidomethylation;(HexNAc)3(Hex)2(Fuc)2_60216:1;Carbamidomethylation; more	C3:Carbamidomethylation:1000.00;N13:Deamidation (NQ):1000.00;C19:Carbamidomethylation:1000.00;T21:(HexNAc)3(Hex)2(Fuc)2_60216:1:0.00;C27:Carbamidomethylation:1000.00;N30:Deamidation (NQ):1000.00	Peptide Based Search
GT(+1458.51)DFPQLC(+57.02)Q(+0.98)LC(+57.02)PGC(+57.02)GC(+57.02)STLNQYFGYSGAFK	(HexNAc)2(Hex)2(Fuc)1(NeuAc)2	60289	OLink		0	0	24.11	7.82	40.4	5.01	4891.96	1458.51	30	-5.2	1223.99	4	52.6108	8160000	15310	glycopepnew_HCDEThcDiTCIDpeptide.raw	P02787|TRFE_HUMAN	2	32545	(HexNAc)2(Hex)2(Fuc)1(NeuAc)2_60289:1;Carbamidomethylation;Deamidation (NQ);Carbamidomethylation;Carbamidomethylation; more	T2:(HexNAc)2(Hex)2(Fuc)1(NeuAc)2_60289:1:49.37;C8:Carbamidomethylation:1000.00;Q9:Deamidation (NQ):1000.00;C11:Carbamidomethylation:1000.00;C14:Carbamidomethylation:1000.00;C16:Carbamidomethylation:1000.00	Peptide Based Search
GT(+1501.55)DFPQ(+0.98)LC(+57.02)QLC(+57.02)PGC(+57.02)GC(+57.02)STLNQYFGYSGAFK	(HexNAc)5(Hex)3	60296	OLink		0	0	29.95	21.37	38.53	0	4935.01	1501.55	30	7.6	1234.77	4	53.6336		15502	glycopepnew_HCDEThcDiTCIDpeptide.raw	P02787|TRFE_HUMAN	2	0	(HexNAc)5(Hex)3_60296:1;Deamidation (NQ);Carbamidomethylation;Carbamidomethylation;Carbamidomethylation; more	T2:(HexNAc)5(Hex)3_60296:1:6.44;Q6:Deamidation (NQ):1000.00;C8:Carbamidomethylation:1000.00;C11:Carbamidomethylation:1000.00;C14:Carbamidomethylation:1000.00;C16:Carbamidomethylation:1000.00	Peptide Based Search
GT(+1590.59)DFPQ(+0.98)LC(+57.02)Q(+0.98)LC(+57.02)PGC(+57.02)GC(+57.02)STLNQYFGYSGAFK	(HexNAc)4(Hex)3(Fuc)2	60320	OLink		0	0	18.1	8.83	27.37	0	5025.03	1590.59	30	1	1257.26	4	72.86		21644	glycopepnew_HCDEThcDiTCIDpeptide.raw	P02787|TRFE_HUMAN	2	0	(HexNAc)4(Hex)3(Fuc)2_60320:1;Deamidation (NQ);Carbamidomethylation;Deamidation (NQ);Carbamidomethylation; more	T2:(HexNAc)4(Hex)3(Fuc)2_60320:1:5.85;Q6:Deamidation (NQ):1000.00;C8:Carbamidomethylation:1000.00;Q9:Deamidation (NQ):1000.00;C11:Carbamidomethylation:1000.00;C14:Carbamidomethylation:1000.00;C16:Carbamidomethylation:1000.00	Peptide Based Search
GT(+1590.59)DFPQ(+0.98)LC(+57.02)Q(+0.98)LC(+57.02)PGC(+57.02)GC(+57.02)STLNQYFGYSGAFK	(HexNAc)4(Hex)3(Fuc)2	60320	OLink		0	0	18.88	8.17	29.59	0	5025.03	1590.59	30	5.3	1257.27	4	72.0279		21372	glycopepnew_HCDEThcDiTCIDpeptide.raw	P02787|TRFE_HUMAN	2	0	(HexNAc)4(Hex)3(Fuc)2_60320:1;Deamidation (NQ);Carbamidomethylation;Deamidation (NQ);Carbamidomethylation; more	T2:(HexNAc)4(Hex)3(Fuc)2_60320:1:5.85;Q6:Deamidation (NQ):1000.00;C8:Carbamidomethylation:1000.00;Q9:Deamidation (NQ):1000.00;C11:Carbamidomethylation:1000.00;C14:Carbamidomethylation:1000.00;C16:Carbamidomethylation:1000.00	Peptide Based Search
GT(+1590.59)DFPQ(+0.98)LC(+57.02)Q(+0.98)LC(+57.02)PGC(+57.02)GC(+57.02)STLNQYFGYSGAFK	(HexNAc)4(Hex)3(Fuc)2	60320	OLink		0	0	21.54	8.04	35.05	0	5025.03	1590.59	30	2.9	1257.27	4	65.2536		19207	glycopepnew_HCDEThcDiTCIDpeptide.raw	P02787|TRFE_HUMAN	2	0	(HexNAc)4(Hex)3(Fuc)2_60320:1;Deamidation (NQ);Carbamidomethylation;Deamidation (NQ);Carbamidomethylation; more	T2:(HexNAc)4(Hex)3(Fuc)2_60320:1:5.85;Q6:Deamidation (NQ):1000.00;C8:Carbamidomethylation:1000.00;Q9:Deamidation (NQ):1000.00;C11:Carbamidomethylation:1000.00;C14:Carbamidomethylation:1000.00;C16:Carbamidomethylation:1000.00	Peptide Based Search
GT(+1590.59)DFPQ(+0.98)LC(+57.02)Q(+0.98)LC(+57.02)PGC(+57.02)GC(+57.02)STLNQYFGYSGAFK	(HexNAc)4(Hex)3(Fuc)2	60320	OLink		0	0	17.01	8.17	25.86	0	5025.03	1590.59	30	4.3	1257.27	4	73.6114		21889	glycopepnew_HCDEThcDiTCIDpeptide.raw	P02787|TRFE_HUMAN	2	0	(HexNAc)4(Hex)3(Fuc)2_60320:1;Deamidation (NQ);Carbamidomethylation;Deamidation (NQ);Carbamidomethylation; more	T2:(HexNAc)4(Hex)3(Fuc)2_60320:1:14.42;Q6:Deamidation (NQ):1000.00;C8:Carbamidomethylation:1000.00;Q9:Deamidation (NQ):1000.00;C11:Carbamidomethylation:1000.00;C14:Carbamidomethylation:1000.00;C16:Carbamidomethylation:1000.00	Peptide Based Search
GT(+1590.59)DFPQ(+0.98)LC(+57.02)QLC(+57.02)PGC(+57.02)GC(+57.02)STLNQYFGYSGAFK	(HexNAc)4(Hex)3(Fuc)2	60322	OLink		0	0	25.35	7.98	42.72	0	5024.04	1590.59	30	1.9	1005.82	5	53.0959		15331	glycopepnew_HCDEThcDiTCIDpeptide.raw	P02787|TRFE_HUMAN	2	0	(HexNAc)4(Hex)3(Fuc)2_60322:1;Deamidation (NQ);Carbamidomethylation;Carbamidomethylation;Carbamidomethylation; more	T2:(HexNAc)4(Hex)3(Fuc)2_60322:1:16.63;Q6:Deamidation (NQ):1000.00;C8:Carbamidomethylation:1000.00;C11:Carbamidomethylation:1000.00;C14:Carbamidomethylation:1000.00;C16:Carbamidomethylation:1000.00	Peptide Based Search
GT(+1590.59)DFPQLC(+57.02)QLC(+57.02)PGC(+57.02)GC(+57.02)STLNQYFGYSGAFK	(HexNAc)4(Hex)3(Fuc)2	60320	OLink		0	0	25.36	9.92	40.81	0	5023.06	1590.59	30	9.7	1256.78	4	60.8035	151000	17773	glycopepnew_HCDEThcDiTCIDpeptide.raw	P02787|TRFE_HUMAN	2	34044	(HexNAc)4(Hex)3(Fuc)2_60320:1;Carbamidomethylation;Carbamidomethylation;Carbamidomethylation;Carbamidomethylation	T2:(HexNAc)4(Hex)3(Fuc)2_60320:1:14.42;C8:Carbamidomethylation:1000.00;C11:Carbamidomethylation:1000.00;C14:Carbamidomethylation:1000.00;C16:Carbamidomethylation:1000.00	Peptide Based Search
GTEAAGAMFLEAIPMS(+568.21)I	(HexNAc)2(Hex)1	60013	OLink		0	0	20.8	21.38	20.21	0	2276.03	568.211	17	-8.2	759.679	3	47.5132	637000	13514	glycopepnew_HCDEThcDiTCIDpeptide.raw	P01009|A1AT_HUMAN	16	11508	(HexNAc)2(Hex)1_60013:1	S16:(HexNAc)2(Hex)1_60013:1:25.23	Peptide Based Search
GVAHNNLMAMAQETGDNLYWGSVTGSQSNAVS(+947.32)PTPAPR	(HexNAc)1(Hex)1(NeuAc)2	60097	OLink		0	0	55.75	29.39	82.11	0	4875.15	947.323	38	1.5	1219.8	4	46.3135		13124	glycopepnew_HCDEThcDiTCIDpeptide.raw	P0C0L5|CO4B_HUMAN;P0C0L4|CO4A_HUMAN	32	0	(HexNAc)1(Hex)1(NeuAc)2_60097:1	S32:(HexNAc)1(Hex)1(NeuAc)2_60097:1:0.00	Peptide Based Search
HQ(+0.98)S(+1938.71)N(+0.98)STNIFFSPVSIATAFAMLSLGTK	(HexNAc)5(Hex)3(Fuc)1(NeuAc)1	60353	OLink		0	0	37.04	14.31	59.78	100	4809.12	1938.71	27	-4.9	1203.28	4	80.0505	250000	23929	glycopepnew_HCDEThcDiTCIDpeptide.raw	P01009|A1AT_HUMAN	3	31472	Deamidation (NQ);(HexNAc)5(Hex)3(Fuc)1(NeuAc)1_60353:1;Deamidation (NQ)	Q2:Deamidation (NQ):1000.00;S3:(HexNAc)5(Hex)3(Fuc)1(NeuAc)1_60353:1:0.00;N4:Deamidation (NQ):1000.00	Peptide Based Search
HQS(+1938.71)NSTN(+0.98)IFFSPVSIATAFAMLSLGTK	(HexNAc)5(Hex)3(Fuc)1(NeuAc)1	60353	OLink		0	0	34.84	14.31	55.38	100	4808.14	1938.71	27	-7.2	1203.03	4	80.0548		23929	glycopepnew_HCDEThcDiTCIDpeptide.raw	P01009|A1AT_HUMAN	3	0	(HexNAc)5(Hex)3(Fuc)1(NeuAc)1_60353:1;Deamidation (NQ)	S3:(HexNAc)5(Hex)3(Fuc)1(NeuAc)1_60353:1:0.00;N7:Deamidation (NQ):1000.00	Peptide Based Search
HRGLT(+1969.70)FQQ(+0.98)NASSM(+15.99)C(+57.02)VPDQDTAIR	(HexNAc)3(Hex)3(Fuc)2(NeuAc)2	60355	OLink		0	0	16.21	7.69	24.73	0	4617.91	1969.7	23	-6	1155.48	4	31.2125	3970000	8022	glycopepnew_HCDEThcDiTCIDpeptide.raw	P01871|IGHM_HUMAN	5	28939	(HexNAc)3(Hex)3(Fuc)2(NeuAc)2_60355:1;Deamidation (NQ);Oxidation (M);Carbamidomethylation	T5:(HexNAc)3(Hex)3(Fuc)2(NeuAc)2_60355:1:27.42;Q8:Deamidation (NQ):1000.00;M13:Oxidation (M):1000.00;C14:Carbamidomethylation:1000.00	Peptide Based Search
HRGLT(+1969.70)FQQNASSM(+15.99)C(+57.02)VPDQDTAIR	(HexNAc)3(Hex)3(Fuc)2(NeuAc)2	60355	OLink		0	0	28.84	7.69	50	0	4616.92	1969.7	23	-9.1	1155.23	4	31.218		8022	glycopepnew_HCDEThcDiTCIDpeptide.raw	P01871|IGHM_HUMAN	5	0	(HexNAc)3(Hex)3(Fuc)2(NeuAc)2_60355:1;Oxidation (M);Carbamidomethylation	T5:(HexNAc)3(Hex)3(Fuc)2(NeuAc)2_60355:1:18.01;M13:Oxidation (M):1000.00;C14:Carbamidomethylation:1000.00	Peptide Based Search
HRPALEDLLLGSEANLT(+1823.64)C(+57.02)TLTGLR	(HexNAc)3(Hex)3(Fuc)1(NeuAc)2	60338	OLink		0	0	21.43	20.81	22.05	0	4473.03	1823.64	24	-5.2	1119.26	4	57.6962	218000000	16890	glycopepnew_HCDEThcDiTCIDpeptide.raw	P01876|IGHA1_HUMAN;P01877|IGHA2_HUMAN	17	26968	(HexNAc)3(Hex)3(Fuc)1(NeuAc)2_60338:1;Carbamidomethylation	T17:(HexNAc)3(Hex)3(Fuc)1(NeuAc)2_60338:1:10.96;C18:Carbamidomethylation:1000.00	Peptide Based Search
HT(+1370.50)ETTEKGC(+57.02)VLLSYLNETVTVSASLESVR	(HexNAc)3(Hex)2(Fuc)1(NeuAc)1	60251	OLink		0	0	30.02	18.63	41.41	0	4593.1	1370.5	29	-9.1	1149.27	4	67.196	182000	19787	glycopepnew_HCDEThcDiTCIDpeptide.raw	P01023|A2MG_HUMAN	2	28657	(HexNAc)3(Hex)2(Fuc)1(NeuAc)1_60251:1;Carbamidomethylation	T2:(HexNAc)3(Hex)2(Fuc)1(NeuAc)1_60251:1:0.00;C9:Carbamidomethylation:1000.00	Peptide Based Search
HTETTEKGC(+57.02)VLLS(+1370.50)YLN(+0.98)ETVTVSASLESVR	(HexNAc)3(Hex)2(Fuc)1(NeuAc)1	60252	OLink		0	0	30.89	19.13	42.65	0	4594.09	1370.5	29	-7.2	1149.52	4	62.1857	392000	18026	glycopepnew_HCDEThcDiTCIDpeptide.raw	P01023|A2MG_HUMAN	13	28679	Carbamidomethylation;(HexNAc)3(Hex)2(Fuc)1(NeuAc)1_60252:1;Deamidation (NQ)	C9:Carbamidomethylation:1000.00;S13:(HexNAc)3(Hex)2(Fuc)1(NeuAc)1_60252:1:0.00;N16:Deamidation (NQ):1000.00	Peptide Based Search
HVKHYTN(+0.98)PSQ(+0.98)DVT(+1386.49)VPC(+57.02)PVPSTPPTPSPSTPPTPSPSC(+57.02)C(+57.02)HPR	(HexNAc)3(Hex)3(NeuAc)1	60262	OLink		0	0	16.16	9.4	22.92	12.53	5888.56	1386.49	41	-6.2	982.429	6	27.1233	2780000	6712	glycopepnew_HCDEThcDiTCIDpeptide.raw	P01876|IGHA1_HUMAN	13	20366	Deamidation (NQ);Deamidation (NQ);(HexNAc)3(Hex)3(NeuAc)1_60262:1;Carbamidomethylation;Carbamidomethylation; more	N7:Deamidation (NQ):1000.00;Q10:Deamidation (NQ):1000.00;T13:(HexNAc)3(Hex)3(NeuAc)1_60262:1:1.61;C16:Carbamidomethylation:1000.00;C37:Carbamidomethylation:1000.00;C38:Carbamidomethylation:1000.00	Peptide Based Search
HVKHYTNPSQ(+0.98)DVTVPC(+57.02)PVPSTPPT(+1515.53)PSPSTPPTPSPSC(+57.02)C(+57.02)HPR	(HexNAc)3(Hex)2(NeuAc)2	60299	OLink		0	0	20.68	21.41	19.94	0	6016.62	1515.53	41	-9.6	1204.32	5	30.0492	61200000	7575	glycopepnew_HCDEThcDiTCIDpeptide.raw	P01876|IGHA1_HUMAN	24	31535	Deamidation (NQ);Carbamidomethylation;(HexNAc)3(Hex)2(NeuAc)2_60299:1;Carbamidomethylation;Carbamidomethylation	Q10:Deamidation (NQ):1000.00;C16:Carbamidomethylation:1000.00;T24:(HexNAc)3(Hex)2(NeuAc)2_60299:1:0.00;C37:Carbamidomethylation:1000.00;C38:Carbamidomethylation:1000.00	Peptide Based Search
HYTN(+0.98)PS(+2189.80)Q(+0.98)DVTVPC(+57.02)PVPSTPPTPSPSTPPTPSPSC(+57.02)C(+57.02)HPR	(HexNAc)4(Hex)4(Fuc)3(NeuAc)1	60372	OLink		0	0	22.26	16.96	27.55	18.92	6327.65	2189.8	38	-9.5	1055.6	6	30.3451		7721	glycopepnew_HCDEThcDiTCIDpeptide.raw	P01876|IGHA1_HUMAN	6	0	Deamidation (NQ);(HexNAc)4(Hex)4(Fuc)3(NeuAc)1_60372:1;Deamidation (NQ);Carbamidomethylation;Carbamidomethylation; more	N4:Deamidation (NQ):1000.00;S6:(HexNAc)4(Hex)4(Fuc)3(NeuAc)1_60372:1:0.00;Q7:Deamidation (NQ):1000.00;C13:Carbamidomethylation:1000.00;C34:Carbamidomethylation:1000.00;C35:Carbamidomethylation:1000.00	Peptide Based Search
HYTN(+0.98)PSQ(+0.98)DVTVPC(+57.02)PVPS(+2189.80)TPPTPSPSTPPTPSPSC(+57.02)C(+57.02)HPR	(HexNAc)4(Hex)4(Fuc)3(NeuAc)1	60371	OLink		0	0	29.88	21.34	38.41	0	6327.65	2189.8	38	-9.2	1055.61	6	30.4799		7761	glycopepnew_HCDEThcDiTCIDpeptide.raw	P01876|IGHA1_HUMAN	17	0	Deamidation (NQ);Deamidation (NQ);Carbamidomethylation;(HexNAc)4(Hex)4(Fuc)3(NeuAc)1_60371:1;Carbamidomethylation; more	N4:Deamidation (NQ):1000.00;Q7:Deamidation (NQ):1000.00;C13:Carbamidomethylation:1000.00;S17:(HexNAc)4(Hex)4(Fuc)3(NeuAc)1_60371:1:0.00;C34:Carbamidomethylation:1000.00;C35:Carbamidomethylation:1000.00	Peptide Based Search
HYTN(+0.98)PSQ(+0.98)DVTVPC(+57.02)PVPSTPPT(+1501.55)PSPSTPPTPSPSC(+57.02)C(+57.02)HPR	(HexNAc)5(Hex)3	60297	OLink		0	0	21.79	9.3	34.28	10.76	5639.41	1501.55	38	7.6	1128.9	5	25.5928		6192	glycopepnew_HCDEThcDiTCIDpeptide.raw	P01876|IGHA1_HUMAN	21	0	Deamidation (NQ);Deamidation (NQ);Carbamidomethylation;(HexNAc)5(Hex)3_60297:1;Carbamidomethylation; more	N4:Deamidation (NQ):1000.00;Q7:Deamidation (NQ):1000.00;C13:Carbamidomethylation:1000.00;T21:(HexNAc)5(Hex)3_60297:1:11.12;C34:Carbamidomethylation:1000.00;C35:Carbamidomethylation:1000.00	Peptide Based Search
HYTNPSQ(+0.98)DVT(+2043.74)VPC(+57.02)PVPSTPPTPSPSTPPTPSPSC(+57.02)C(+57.02)HPR	(HexNAc)4(Hex)4(Fuc)2(NeuAc)1	60360	OLink		0	0	26.68	7.04	46.32	0	6180.6	2043.74	38	3.9	883.954	7	29.4466	278000	7439	glycopepnew_HCDEThcDiTCIDpeptide.raw	P01876|IGHA1_HUMAN	10	16203	Deamidation (NQ);(HexNAc)4(Hex)4(Fuc)2(NeuAc)1_60360:1;Carbamidomethylation;Carbamidomethylation;Carbamidomethylation	Q7:Deamidation (NQ):1000.00;T10:(HexNAc)4(Hex)4(Fuc)2(NeuAc)1_60360:1:4.73;C13:Carbamidomethylation:1000.00;C34:Carbamidomethylation:1000.00;C35:Carbamidomethylation:1000.00	Peptide Based Search
HYTNPSQ(+0.98)DVT(+859.31)VPC(+57.02)PVPSTPPTPSPSTPPTPSPSC(+57.02)C(+57.02)HPR	(HexNAc)2(Hex)1(NeuAc)1	60051	OLink		0	0	32.68	16.38	48.99	0	4996.17	859.307	38	4.7	1000.25	5	29.1395	211000	7366	glycopepnew_HCDEThcDiTCIDpeptide.raw	P01876|IGHA1_HUMAN	10	21244	Deamidation (NQ);(HexNAc)2(Hex)1(NeuAc)1_60051:1;Carbamidomethylation;Carbamidomethylation;Carbamidomethylation	Q7:Deamidation (NQ):1000.00;T10:(HexNAc)2(Hex)1(NeuAc)1_60051:1:8.26;C13:Carbamidomethylation:1000.00;C34:Carbamidomethylation:1000.00;C35:Carbamidomethylation:1000.00	Peptide Based Search
HYTNPSQ(+0.98)DVTVPC(+57.02)PVPSTPPT(+1460.53)PSPSTPPTPSPSC(+57.02)C(+57.02)HPR	(HexNAc)4(Hex)4	60291	OLink		0	0	23.12	15.37	30.88	0	5597.39	1460.53	38	4.4	1120.49	5	23.3335		5443	glycopepnew_HCDEThcDiTCIDpeptide.raw	P01876|IGHA1_HUMAN	21	0	Deamidation (NQ);Carbamidomethylation;(HexNAc)4(Hex)4_60291:1;Carbamidomethylation;Carbamidomethylation	Q7:Deamidation (NQ):1000.00;C13:Carbamidomethylation:1000.00;T21:(HexNAc)4(Hex)4_60291:1:0.00;C34:Carbamidomethylation:1000.00;C35:Carbamidomethylation:1000.00	Peptide Based Search
HYTNPSQ(+0.98)DVTVPC(+57.02)PVPSTPPTPSPST(+1371.52)PPTPSPSC(+57.02)C(+57.02)HPR	(HexNAc)3(Hex)2(Fuc)3	60257	OLink		0	0	22.38	8.16	36.6	0	5508.38	1371.52	38	0.1	1102.68	5	25.7323	434000	6222	glycopepnew_HCDEThcDiTCIDpeptide.raw	P01876|IGHA1_HUMAN	26	26098	Deamidation (NQ);Carbamidomethylation;(HexNAc)3(Hex)2(Fuc)3_60257:1;Carbamidomethylation;Carbamidomethylation	Q7:Deamidation (NQ):1000.00;C13:Carbamidomethylation:1000.00;T26:(HexNAc)3(Hex)2(Fuc)3_60257:1:7.38;C34:Carbamidomethylation:1000.00;C35:Carbamidomethylation:1000.00	Peptide Based Search
HYTNPSQ(+0.98)DVTVPC(+57.02)PVPSTPPTPSPST(+1517.57)PPTPSPSC(+57.02)C(+57.02)HPR	(HexNAc)3(Hex)2(Fuc)4	60304	OLink		0	0	21.25	12.22	30.28	100	5654.44	1517.57	38	4.3	1131.9	5	25.1309		6038	glycopepnew_HCDEThcDiTCIDpeptide.raw	P01876|IGHA1_HUMAN	26	0	Deamidation (NQ);Carbamidomethylation;(HexNAc)3(Hex)2(Fuc)4_60304:1;Carbamidomethylation;Carbamidomethylation	Q7:Deamidation (NQ):1000.00;C13:Carbamidomethylation:1000.00;T26:(HexNAc)3(Hex)2(Fuc)4_60304:1:0.00;C34:Carbamidomethylation:1000.00;C35:Carbamidomethylation:1000.00	Peptide Based Search
HYTNPSQDVT(+1444.53)VPC(+57.02)PVPSTPPTPSPSTPPTPSPSC(+57.02)C(+57.02)HPR	(HexNAc)4(Hex)3(Fuc)1	60284	OLink		0	0	27.96	9.07	46.85	0	5580.41	1444.53	38	-6.8	1117.08	5	25.5881		6191	glycopepnew_HCDEThcDiTCIDpeptide.raw	P01876|IGHA1_HUMAN	10	0	(HexNAc)4(Hex)3(Fuc)1_60284:1;Carbamidomethylation;Carbamidomethylation;Carbamidomethylation	T10:(HexNAc)4(Hex)3(Fuc)1_60284:1:15.08;C13:Carbamidomethylation:1000.00;C34:Carbamidomethylation:1000.00;C35:Carbamidomethylation:1000.00	Peptide Based Search
HYTNPSQDVT(+656.23)VPC(+57.02)PV	(HexNAc)1(Hex)1(NeuAc)1	60020	OLink		0	0	23.68	16.88	30.48	0	2369.01	656.227	15	-7.2	1185.5	2	31.7699	245000	8206	glycopepnew_HCDEThcDiTCIDpeptide.raw	P01876|IGHA1_HUMAN	10	30462	(HexNAc)1(Hex)1(NeuAc)1_60020:1;Carbamidomethylation	T10:(HexNAc)1(Hex)1(NeuAc)1_60020:1:38.03;C13:Carbamidomethylation:1000.00	Peptide Based Search
HYTNPSQDVT(+892.32)VP	(HexNAc)2(Hex)3	60075	OLink		0	0	26.89	16.64	37.15	38.75	2248.95	892.316	12	-3.5	1125.48	2	28.2156	433000	7019	glycopepnew_HCDEThcDiTCIDpeptide.raw	P01876|IGHA1_HUMAN	10	27353	(HexNAc)2(Hex)3_60075:1	T10:(HexNAc)2(Hex)3_60075:1:61.69	Peptide Based Search
HYTNPSQDVTVPC(+57.02)PVPS(+1095.40)TPPTPSPSTPPTPSPSC(+57.02)C(+57.02)HPR	(HexNAc)3(Hex)3	60158	OLink		0	0	48.44	21.56	75.33	0	5231.28	1095.4	38	0.2	1047.26	5	25.5814	5160000	6165	glycopepnew_HCDEThcDiTCIDpeptide.raw	P01876|IGHA1_HUMAN	17	23329	Carbamidomethylation;(HexNAc)3(Hex)3_60158:1;Carbamidomethylation;Carbamidomethylation	C13:Carbamidomethylation:1000.00;S17:(HexNAc)3(Hex)3_60158:1:17.01;C34:Carbamidomethylation:1000.00;C35:Carbamidomethylation:1000.00	Peptide Based Search
HYTNPSQDVTVPC(+57.02)PVPS(+1460.53)TPPTPSPSTPPTPSPSC(+57.02)C(+57.02)HPR	(HexNAc)4(Hex)4	60291	OLink		0	0	39.45	20.12	58.77	0	5596.41	1460.53	38	2.3	1120.29	5	25.2841	33100000	6126	glycopepnew_HCDEThcDiTCIDpeptide.raw	P01876|IGHA1_HUMAN	17	27035	Carbamidomethylation;(HexNAc)4(Hex)4_60291:1;Carbamidomethylation;Carbamidomethylation	C13:Carbamidomethylation:1000.00;S17:(HexNAc)4(Hex)4_60291:1:0.00;C34:Carbamidomethylation:1000.00;C35:Carbamidomethylation:1000.00	Peptide Based Search
HYTNPSQDVTVPC(+57.02)PVPS(+1677.59)TPPTPSPSTPPTPSPSC(+57.02)C(+57.02)HPR	(HexNAc)3(Hex)3(NeuAc)2	60327	OLink		0	0	41.89	9.2	74.59	0	5813.47	1677.59	38	2.3	1163.7	5	30.1203	24700000	7646	glycopepnew_HCDEThcDiTCIDpeptide.raw	P01876|IGHA1_HUMAN	17	29375	Carbamidomethylation;(HexNAc)3(Hex)3(NeuAc)2_60327:1;Carbamidomethylation;Carbamidomethylation	C13:Carbamidomethylation:1000.00;S17:(HexNAc)3(Hex)3(NeuAc)2_60327:1:12.28;C34:Carbamidomethylation:1000.00;C35:Carbamidomethylation:1000.00	Peptide Based Search
HYTNPSQDVTVPC(+57.02)PVPS(+2263.83)TPPTPSPSTPPTPSPSC(+57.02)C(+57.02)HP	(HexNAc)5(Hex)5(Fuc)3	60374	OLink		0	0	22.94	8.14	37.74	0	6243.61	2263.83	37	-6.5	1041.6	6	27.5537	703000	6793	glycopepnew_HCDEThcDiTCIDpeptide.raw	P01876|IGHA1_HUMAN	17	23058	Carbamidomethylation;(HexNAc)5(Hex)5(Fuc)3_60374:1;Carbamidomethylation;Carbamidomethylation	C13:Carbamidomethylation:1000.00;S17:(HexNAc)5(Hex)5(Fuc)3_60374:1:0.00;C34:Carbamidomethylation:1000.00;C35:Carbamidomethylation:1000.00	Peptide Based Search
HYTNPSQDVTVPC(+57.02)PVPS(+771.29)TPPTPSPSTPPTPSPSC(+57.02)C(+57.02)HPR	(HexNAc)3(Hex)1	60040	OLink		0	0	39.71	6.66	72.75	10.86	4907.17	771.291	38	0	982.442	5	26.6526		6537	glycopepnew_HCDEThcDiTCIDpeptide.raw	P01876|IGHA1_HUMAN	17	0	Carbamidomethylation;(HexNAc)3(Hex)1_60040:1;Carbamidomethylation;Carbamidomethylation	C13:Carbamidomethylation:1000.00;S17:(HexNAc)3(Hex)1_60040:1:0.00;C34:Carbamidomethylation:1000.00;C35:Carbamidomethylation:1000.00	Peptide Based Search
HYTNPSQDVTVPC(+57.02)PVPS(+859.31)TPPTPSPSTPPTPSPSC(+57.02)C(+57.02)HPR	(HexNAc)2(Hex)1(NeuAc)1	60051	OLink		0	0	44.29	16.38	72.2	0	4995.19	859.307	38	1.8	1000.05	5	29.2345		7366	glycopepnew_HCDEThcDiTCIDpeptide.raw	P01876|IGHA1_HUMAN	17	0	Carbamidomethylation;(HexNAc)2(Hex)1(NeuAc)1_60051:1;Carbamidomethylation;Carbamidomethylation	C13:Carbamidomethylation:1000.00;S17:(HexNAc)2(Hex)1(NeuAc)1_60051:1:0.00;C34:Carbamidomethylation:1000.00;C35:Carbamidomethylation:1000.00	Peptide Based Search
HYTNPSQDVTVPC(+57.02)PVPST(+1677.59)PPTPSPSTPPTPSPSC(+57.02)C(+57.02)HPR	(HexNAc)3(Hex)3(NeuAc)2	60327	OLink		0	0	40.05	16.37	63.72	0	5813.47	1677.59	38	2.3	1163.7	5	30.1203	24700000	7762	glycopepnew_HCDEThcDiTCIDpeptide.raw	P01876|IGHA1_HUMAN	18	29375	Carbamidomethylation;(HexNAc)3(Hex)3(NeuAc)2_60327:1;Carbamidomethylation;Carbamidomethylation	C13:Carbamidomethylation:1000.00;T18:(HexNAc)3(Hex)3(NeuAc)2_60327:1:0.00;C34:Carbamidomethylation:1000.00;C35:Carbamidomethylation:1000.00	Peptide Based Search
HYTNPSQDVTVPC(+57.02)PVPSTPPT(+1062.39)PSPSTPPTPSPSC(+57.02)C(+57.02)HPR	(HexNAc)3(Hex)1(NeuAc)1	60140	OLink		0	0	43.95	21.54	66.36	64.39	5198.27	1062.39	38	1.5	1300.58	4	28.7011		7196	glycopepnew_HCDEThcDiTCIDpeptide.raw	P01876|IGHA1_HUMAN	21	0	Carbamidomethylation;(HexNAc)3(Hex)1(NeuAc)1_60140:1;Carbamidomethylation;Carbamidomethylation	C13:Carbamidomethylation:1000.00;T21:(HexNAc)3(Hex)1(NeuAc)1_60140:1:0.00;C34:Carbamidomethylation:1000.00;C35:Carbamidomethylation:1000.00	Peptide Based Search
HYTNPSQDVTVPC(+57.02)PVPSTPPT(+1095.40)PSPSTPPTPSPSC(+57.02)C(+57.02)HPR	(HexNAc)3(Hex)3	60157	OLink		0	0	46.03	21.45	70.61	0	5231.28	1095.4	38	1.3	1308.83	4	25.5814	28800000	6181	glycopepnew_HCDEThcDiTCIDpeptide.raw	P01876|IGHA1_HUMAN	21	36167	Carbamidomethylation;(HexNAc)3(Hex)3_60157:1;Carbamidomethylation;Carbamidomethylation	C13:Carbamidomethylation:1000.00;T21:(HexNAc)3(Hex)3_60157:1:0.00;C34:Carbamidomethylation:1000.00;C35:Carbamidomethylation:1000.00	Peptide Based Search
HYTNPSQDVTVPC(+57.02)PVPSTPPT(+1136.42)PSPSTPPTPSPSC(+57.02)C(+57.02)HPR	(HexNAc)4(Hex)2	60165	OLink		0	0	74.45	80.73	68.17	1.62	5272.31	1136.42	38	1.4	1319.09	4	26.285	27600000	6423	glycopepnew_HCDEThcDiTCIDpeptide.raw	P01876|IGHA1_HUMAN	21	36498	Carbamidomethylation;(HexNAc)4(Hex)2_60165:1;Carbamidomethylation;Carbamidomethylation	C13:Carbamidomethylation:1000.00;T21:(HexNAc)4(Hex)2_60165:1:0.00;C34:Carbamidomethylation:1000.00;C35:Carbamidomethylation:1000.00	Peptide Based Search
HYTNPSQDVTVPC(+57.02)PVPSTPPT(+1224.44)PSPSTPPTPSPSC(+57.02)C(+57.02)HPR	(HexNAc)3(Hex)2(NeuAc)1	60210	OLink		0	0	45.18	21.96	68.4	9.1	5360.32	1224.44	38	1.5	1341.09	4	28.7025		7197	glycopepnew_HCDEThcDiTCIDpeptide.raw	P01876|IGHA1_HUMAN	21	0	Carbamidomethylation;(HexNAc)3(Hex)2(NeuAc)1_60210:1;Carbamidomethylation;Carbamidomethylation	C13:Carbamidomethylation:1000.00;T21:(HexNAc)3(Hex)2(NeuAc)1_60210:1:11.59;C34:Carbamidomethylation:1000.00;C35:Carbamidomethylation:1000.00	Peptide Based Search
HYTNPSQDVTVPC(+57.02)PVPSTPPT(+1224.44)PSPSTPPTPSPSC(+57.02)C(+57.02)H	(HexNAc)3(Hex)2(NeuAc)1	60206	OLink		0	0	27.8	17.3	38.29	0	5107.17	1224.44	36	0.4	1277.8	4	26.2579		6406	glycopepnew_HCDEThcDiTCIDpeptide.raw	P01876|IGHA1_HUMAN	21	0	Carbamidomethylation;(HexNAc)3(Hex)2(NeuAc)1_60206:1;Carbamidomethylation;Carbamidomethylation	C13:Carbamidomethylation:1000.00;T21:(HexNAc)3(Hex)2(NeuAc)1_60206:1:0.00;C34:Carbamidomethylation:1000.00;C35:Carbamidomethylation:1000.00	Peptide Based Search
HYTNPSQDVTVPC(+57.02)PVPSTPPT(+1386.49)PSPSTPPTPSPSC(+57.02)C(+57.02)HPR	(HexNAc)3(Hex)3(NeuAc)1	60264	OLink		0	0	43.83	21.94	65.71	0	5522.37	1386.49	38	0.1	1381.6	4	27.6633	44500000	6901	glycopepnew_HCDEThcDiTCIDpeptide.raw	P01876|IGHA1_HUMAN	21	38815	Carbamidomethylation;(HexNAc)3(Hex)3(NeuAc)1_60264:1;Carbamidomethylation;Carbamidomethylation	C13:Carbamidomethylation:1000.00;T21:(HexNAc)3(Hex)3(NeuAc)1_60264:1:0.00;C34:Carbamidomethylation:1000.00;C35:Carbamidomethylation:1000.00	Peptide Based Search
HYTNPSQDVTVPC(+57.02)PVPSTPPT(+2043.74)PSPSTPPTPSPSC(+57.02)C(+57.02)HPR	(HexNAc)4(Hex)4(Fuc)2(NeuAc)1	60360	OLink		0	0	40.63	19.65	61.62	0	6179.62	2043.74	38	-1.1	1236.93	5	27.5492	407000	6849	glycopepnew_HCDEThcDiTCIDpeptide.raw	P01876|IGHA1_HUMAN	21	33210	Carbamidomethylation;(HexNAc)4(Hex)4(Fuc)2(NeuAc)1_60360:1;Carbamidomethylation;Carbamidomethylation	C13:Carbamidomethylation:1000.00;T21:(HexNAc)4(Hex)4(Fuc)2(NeuAc)1_60360:1:0.00;C34:Carbamidomethylation:1000.00;C35:Carbamidomethylation:1000.00	Peptide Based Search
HYTNPSQDVTVPC(+57.02)PVPSTPPT(+2158.80)PSPSTPPTPSPSC(+57.02)C(+57.02)	(HexNAc)6(Hex)4(Fuc)2	60366	OLink		0	0	28.83	8.43	49.23	100	5904.47	2158.8	35	5.6	1181.91	5	26.9672		6633	glycopepnew_HCDEThcDiTCIDpeptide.raw	P01876|IGHA1_HUMAN	21	0	Carbamidomethylation;(HexNAc)6(Hex)4(Fuc)2_60366:1;Carbamidomethylation;Carbamidomethylation	C13:Carbamidomethylation:1000.00;T21:(HexNAc)6(Hex)4(Fuc)2_60366:1:0.00;C34:Carbamidomethylation:1000.00;C35:Carbamidomethylation:1000.00	Peptide Based Search
HYTNPSQDVTVPC(+57.02)PVPSTPPT(+2189.80)PSPSTPPTPSPSC(+57.02)C(+57.02)HP	(HexNAc)4(Hex)4(Fuc)3(NeuAc)1	60372	OLink		0	0	25.47	8.1	42.84	20.65	6169.58	2189.8	37	-7	1234.91	5	26.8122	3270000	6520	glycopepnew_HCDEThcDiTCIDpeptide.raw	P01876|IGHA1_HUMAN	21	33111	Carbamidomethylation;(HexNAc)4(Hex)4(Fuc)3(NeuAc)1_60372:1;Carbamidomethylation;Carbamidomethylation	C13:Carbamidomethylation:1000.00;T21:(HexNAc)4(Hex)4(Fuc)3(NeuAc)1_60372:1:0.00;C34:Carbamidomethylation:1000.00;C35:Carbamidomethylation:1000.00	Peptide Based Search
HYTNPSQDVTVPC(+57.02)PVPSTPPT(+2466.91)PSPSTPPTPS	(HexNAc)6(Hex)5(Fuc)3	60379	OLink		0	0	19.15	11.72	26.58	0	5708.43	2466.91	31	3.1	1142.7	5	23.0909		5359	glycopepnew_HCDEThcDiTCIDpeptide.raw	P01876|IGHA1_HUMAN	21	0	Carbamidomethylation;(HexNAc)6(Hex)5(Fuc)3_60379:1	C13:Carbamidomethylation:1000.00;T21:(HexNAc)6(Hex)5(Fuc)3_60379:1:0.00	Peptide Based Search
HYTNPSQDVTVPC(+57.02)PVPSTPPT(+933.34)PSPSTPPTPSPSC(+57.02)C(+57.02)HPR	(HexNAc)3(Hex)2	60089	OLink		0	0	47.11	21.49	72.74	0	5069.23	933.343	38	0.3	1268.31	4	26.1367	9370000	6380	glycopepnew_HCDEThcDiTCIDpeptide.raw	P01876|IGHA1_HUMAN	21	34709	Carbamidomethylation;(HexNAc)3(Hex)2_60089:1;Carbamidomethylation;Carbamidomethylation	C13:Carbamidomethylation:1000.00;T21:(HexNAc)3(Hex)2_60089:1:13.96;C34:Carbamidomethylation:1000.00;C35:Carbamidomethylation:1000.00	Peptide Based Search
HYTNPSQDVTVPC(+57.02)PVPSTPPT(+974.37)PSPSTPPTPSPSC(+57.02)C(+57.02)HPR	(HexNAc)4(Hex)1	60101	OLink		0	0	44.24	21.45	67.02	100	5110.25	974.37	38	0.7	1278.57	4	26.6413	4380000	6450	glycopepnew_HCDEThcDiTCIDpeptide.raw	P01876|IGHA1_HUMAN	21	35146	Carbamidomethylation;(HexNAc)4(Hex)1_60101:1;Carbamidomethylation;Carbamidomethylation	C13:Carbamidomethylation:1000.00;T21:(HexNAc)4(Hex)1_60101:1:0.00;C34:Carbamidomethylation:1000.00;C35:Carbamidomethylation:1000.00	Peptide Based Search
HYTNPSQDVTVPC(+57.02)PVPSTPPTPS(+1313.47)PSTPPTPSPS	(HexNAc)2(Hex)2(Fuc)2(NeuAc)1	60246	OLink		0	0	29.15	16.15	42.14	83.11	4739.08	1313.47	33	-7.7	1185.77	4	29.9481		7590	glycopepnew_HCDEThcDiTCIDpeptide.raw	P01876|IGHA1_HUMAN	23	0	Carbamidomethylation;(HexNAc)2(Hex)2(Fuc)2(NeuAc)1_60246:1	C13:Carbamidomethylation:1000.00;S23:(HexNAc)2(Hex)2(Fuc)2(NeuAc)1_60246:1:0.00	Peptide Based Search
HYTNPSQDVTVPC(+57.02)PVPSTPPTPS(+1458.51)PSTPPTPSPSC(+57.02)C(+57.02)HPRL	(HexNAc)2(Hex)2(Fuc)1(NeuAc)2	60289	OLink		0	0	23.3	9.07	37.54	37.49	5707.48	1458.51	39	-5	1142.5	5	25.9052		6297	glycopepnew_HCDEThcDiTCIDpeptide.raw	P01876|IGHA1_HUMAN	23	0	Carbamidomethylation;(HexNAc)2(Hex)2(Fuc)1(NeuAc)2_60289:1;Carbamidomethylation;Carbamidomethylation	C13:Carbamidomethylation:1000.00;S23:(HexNAc)2(Hex)2(Fuc)1(NeuAc)2_60289:1:0.00;C34:Carbamidomethylation:1000.00;C35:Carbamidomethylation:1000.00	Peptide Based Search
HYTNPSQDVTVPC(+57.02)PVPSTPPTPS(+1532.55)PSTPP	(HexNAc)3(Hex)3(Fuc)1(NeuAc)1	60308	OLink		0	0	23.01	21.41	24.6	0	4488.94	1532.55	28	-9.9	1123.23	4	30.6739		7821	glycopepnew_HCDEThcDiTCIDpeptide.raw	P01876|IGHA1_HUMAN	23	0	Carbamidomethylation;(HexNAc)3(Hex)3(Fuc)1(NeuAc)1_60308:1	C13:Carbamidomethylation:1000.00;S23:(HexNAc)3(Hex)3(Fuc)1(NeuAc)1_60308:1:0.00	Peptide Based Search
HYTNPSQDVTVPC(+57.02)PVPSTPPTPS(+1823.64)PSTPPTPSPSC(+57.02)C(+57.02)HPRL	(HexNAc)3(Hex)3(Fuc)1(NeuAc)2	60339	OLink		0	0	25.6	16.65	34.54	0	6072.61	1823.64	39	-5.4	1215.52	5	25.1254	11500000	6068	glycopepnew_HCDEThcDiTCIDpeptide.raw	P01876|IGHA1_HUMAN	23	32114	Carbamidomethylation;(HexNAc)3(Hex)3(Fuc)1(NeuAc)2_60339:1;Carbamidomethylation;Carbamidomethylation	C13:Carbamidomethylation:1000.00;S23:(HexNAc)3(Hex)3(Fuc)1(NeuAc)2_60339:1:0.00;C34:Carbamidomethylation:1000.00;C35:Carbamidomethylation:1000.00	Peptide Based Search
HYTNPSQDVTVPC(+57.02)PVPSTPPTPS(+1825.66)PSTPPTPSPSC(+57.02)C(+57.02)HPR	(HexNAc)5(Hex)5	60343	OLink		0	0	36.97	13.88	60.05	0	5961.54	1825.66	38	2.3	1193.32	5	24.6051	16800000	5935	glycopepnew_HCDEThcDiTCIDpeptide.raw	P01876|IGHA1_HUMAN	23	30911	Carbamidomethylation;(HexNAc)5(Hex)5_60343:1;Carbamidomethylation;Carbamidomethylation	C13:Carbamidomethylation:1000.00;S23:(HexNAc)5(Hex)5_60343:1:0.00;C34:Carbamidomethylation:1000.00;C35:Carbamidomethylation:1000.00	Peptide Based Search
HYTNPSQDVTVPC(+57.02)PVPSTPPTPS(+2158.80)PSTPPTPSPSC(+57.02)C(+57.02)	(HexNAc)6(Hex)4(Fuc)2	60366	OLink		0	0	18.95	8.49	29.42	100	5904.47	2158.8	35	-4	1181.9	5	24.9468	608000	5969	glycopepnew_HCDEThcDiTCIDpeptide.raw	P01876|IGHA1_HUMAN	23	30247	Carbamidomethylation;(HexNAc)6(Hex)4(Fuc)2_60366:1;Carbamidomethylation;Carbamidomethylation	C13:Carbamidomethylation:1000.00;S23:(HexNAc)6(Hex)4(Fuc)2_60366:1:0.00;C34:Carbamidomethylation:1000.00;C35:Carbamidomethylation:1000.00	Peptide Based Search
HYTNPSQDVTVPC(+57.02)PVPSTPPTPS(+2189.80)PSTPPTPSPSC(+57.02)C(+57.02)	(HexNAc)4(Hex)4(Fuc)3(NeuAc)1	60369	OLink		0	0	31.11	21.41	40.81	0	5935.47	2189.8	35	-9.3	990.242	6	25.6601	126000	6239	glycopepnew_HCDEThcDiTCIDpeptide.raw	P01876|IGHA1_HUMAN	23	20720	Carbamidomethylation;(HexNAc)4(Hex)4(Fuc)3(NeuAc)1_60369:1;Carbamidomethylation;Carbamidomethylation	C13:Carbamidomethylation:1000.00;S23:(HexNAc)4(Hex)4(Fuc)3(NeuAc)1_60369:1:0.00;C34:Carbamidomethylation:1000.00;C35:Carbamidomethylation:1000.00	Peptide Based Search
HYTNPSQDVTVPC(+57.02)PVPSTPPTPS(+2466.91)PSTPPTPS	(HexNAc)6(Hex)5(Fuc)3	60379	OLink		0	0	20.56	7.25	33.88	0	5708.43	2466.91	31	4.2	1142.7	5	26.2057	4490000	6487	glycopepnew_HCDEThcDiTCIDpeptide.raw	P01876|IGHA1_HUMAN	23	28287	Carbamidomethylation;(HexNAc)6(Hex)5(Fuc)3_60379:1	C13:Carbamidomethylation:1000.00;S23:(HexNAc)6(Hex)5(Fuc)3_60379:1:0.00	Peptide Based Search
HYTNPSQDVTVPC(+57.02)PVPSTPPTPS(+974.37)PSTPPTPSPSC(+57.02)C(+57.02)HPR	(HexNAc)4(Hex)1	60101	OLink		0	0	32.86	10.13	55.6	100	5110.25	974.37	38	2.6	1278.57	4	26.8617		6606	glycopepnew_HCDEThcDiTCIDpeptide.raw	P01876|IGHA1_HUMAN	23	0	Carbamidomethylation;(HexNAc)4(Hex)1_60101:1;Carbamidomethylation;Carbamidomethylation	C13:Carbamidomethylation:1000.00;S23:(HexNAc)4(Hex)1_60101:1:0.00;C34:Carbamidomethylation:1000.00;C35:Carbamidomethylation:1000.00	Peptide Based Search
HYTNPSQDVTVPC(+57.02)PVPSTPPTPSPS(+1224.44)TPPTPSPSC(+57.02)C(+57.02)H	(HexNAc)3(Hex)2(NeuAc)1	60212	OLink		0	0	22.11	11.74	32.48	12.43	5107.17	1224.44	36	1.3	1022.44	5	26.2861		6414	glycopepnew_HCDEThcDiTCIDpeptide.raw	P01876|IGHA1_HUMAN	25	0	Carbamidomethylation;(HexNAc)3(Hex)2(NeuAc)1_60212:1;Carbamidomethylation;Carbamidomethylation	C13:Carbamidomethylation:1000.00;S25:(HexNAc)3(Hex)2(NeuAc)1_60212:1:0.00;C34:Carbamidomethylation:1000.00;C35:Carbamidomethylation:1000.00	Peptide Based Search
HYTNPSQDVTVPC(+57.02)PVPSTPPTPSPS(+2043.74)TPPTPSPSC(+57.02)C(+57.02)HPR	(HexNAc)4(Hex)4(Fuc)2(NeuAc)1	60360	OLink		0	0	34.45	7.04	61.85	0	6179.62	2043.74	38	-1.8	883.809	7	29.4477		7439	glycopepnew_HCDEThcDiTCIDpeptide.raw	P01876|IGHA1_HUMAN	25	0	Carbamidomethylation;(HexNAc)4(Hex)4(Fuc)2(NeuAc)1_60360:1;Carbamidomethylation;Carbamidomethylation	C13:Carbamidomethylation:1000.00;S25:(HexNAc)4(Hex)4(Fuc)2(NeuAc)1_60360:1:0.00;C34:Carbamidomethylation:1000.00;C35:Carbamidomethylation:1000.00	Peptide Based Search
HYTNPSQDVTVPC(+57.02)PVPSTPPTPSPSTPPTPS(+1825.66)PSC(+57.02)C(+57.02)HPRLS	(HexNAc)5(Hex)5	60343	OLink		0	0	25.51	13.88	37.14	0	6161.66	1825.66	40	-8.6	1233.33	5	24.4448	552000	5819	glycopepnew_HCDEThcDiTCIDpeptide.raw	P01876|IGHA1_HUMAN	31	33038	Carbamidomethylation;(HexNAc)5(Hex)5_60343:1;Carbamidomethylation;Carbamidomethylation	C13:Carbamidomethylation:1000.00;S31:(HexNAc)5(Hex)5_60343:1:0.00;C34:Carbamidomethylation:1000.00;C35:Carbamidomethylation:1000.00	Peptide Based Search
HYTNPSQDVTVPC(+57.02)PVPSTPPTPSPSTPPTPS(+2043.74)PSC(+57.02)C(+57.02)	(HexNAc)4(Hex)4(Fuc)2(NeuAc)1	60360	OLink		0	0	27.64	10.57	44.71	0	5789.41	2043.74	35	-6.9	1158.88	5	27.7419	5610000	7006	glycopepnew_HCDEThcDiTCIDpeptide.raw	P01876|IGHA1_HUMAN	31	29094	Carbamidomethylation;(HexNAc)4(Hex)4(Fuc)2(NeuAc)1_60360:1;Carbamidomethylation;Carbamidomethylation	C13:Carbamidomethylation:1000.00;S31:(HexNAc)4(Hex)4(Fuc)2(NeuAc)1_60360:1:0.00;C34:Carbamidomethylation:1000.00;C35:Carbamidomethylation:1000.00	Peptide Based Search
HYTNPSQDVTVPC(+57.02)PVPSTPPTPSPSTPPTPSPS(+1590.59)C(+57.02)C(+57.02)HPRL	(HexNAc)4(Hex)3(Fuc)2	60320	OLink		0	0	22.05	8.14	35.95	0	5839.56	1590.59	39	-9.9	1168.91	5	28.7769		7213	glycopepnew_HCDEThcDiTCIDpeptide.raw	P01876|IGHA1_HUMAN	33	0	Carbamidomethylation;(HexNAc)4(Hex)3(Fuc)2_60320:1;Carbamidomethylation;Carbamidomethylation	C13:Carbamidomethylation:1000.00;S33:(HexNAc)4(Hex)3(Fuc)2_60320:1:0.00;C34:Carbamidomethylation:1000.00;C35:Carbamidomethylation:1000.00	Peptide Based Search
IEC(+57.02)VSAET(+1387.51)TEDC(+57.02)IAKIM(+15.99)N(+0.98)GEADAMSLDGGFVYIAGK	(HexNAc)3(Hex)3(Fuc)2	60274	OLink		0	0	20.1	13.88	26.33	10.28	5269.25	1387.51	36	-1.5	1054.85	5	35.688		9520	glycopepnew_HCDEThcDiTCIDpeptide.raw	P02787|TRFE_HUMAN	8	0	Carbamidomethylation;(HexNAc)3(Hex)3(Fuc)2_60274:1;Carbamidomethylation;Oxidation (M);Deamidation (NQ)	C3:Carbamidomethylation:1000.00;T8:(HexNAc)3(Hex)3(Fuc)2_60274:1:0.00;C12:Carbamidomethylation:1000.00;M17:Oxidation (M):1000.00;N18:Deamidation (NQ):1000.00	Peptide Based Search
IEETTMTTQT(+1312.45)PAPIQAPSAILPLPGQSVER	(HexNAc)2(Hex)2(NeuAc)2	60241	OLink		0	0	41.01	33.48	48.55	5.8	4488.1	1312.45	30	1.7	1123.03	4	54.1626		15671	glycopepnew_HCDEThcDiTCIDpeptide.raw	Q14624|ITIH4_HUMAN	10	0	(HexNAc)2(Hex)2(NeuAc)2_60241:1	T10:(HexNAc)2(Hex)2(NeuAc)2_60241:1:1001.00	Peptide Based Search
IEETTMTTQT(+1312.45)PAPIQAPSAILPLPGQSVER	(HexNAc)2(Hex)2(NeuAc)2	60241	OLink		0	0	47.35	18.83	75.87	0	4488.1	1312.45	30	2	1123.03	4	54.1344		15664	glycopepnew_HCDEThcDiTCIDpeptide.raw	Q14624|ITIH4_HUMAN	10	0	(HexNAc)2(Hex)2(NeuAc)2_60241:1	T10:(HexNAc)2(Hex)2(NeuAc)2_60241:1:0.00	Peptide Based Search
IEETTMTTQT(+1313.47)PAPIQAPSAILPLPGQSVER	(HexNAc)2(Hex)2(Fuc)2(NeuAc)1	60245	OLink		0	0	39.16	29.77	48.56	9.74	4489.12	1313.47	30	-2.4	1123.28	4	54.0956	9380000	15671	glycopepnew_HCDEThcDiTCIDpeptide.raw	Q14624|ITIH4_HUMAN	10	27234	(HexNAc)2(Hex)2(Fuc)2(NeuAc)1_60245:1	T10:(HexNAc)2(Hex)2(Fuc)2(NeuAc)1_60245:1:1001.00	Peptide Based Search
IEETTMTTQTPAPIQ(+0.98)APS(+1312.45)AILPLPGQSVER	(HexNAc)2(Hex)2(NeuAc)2	60241	OLink		0	0	34.12	18.83	49.42	0	4489.08	1312.45	30	5.5	1123.28	4	54.0956	9380000	15664	glycopepnew_HCDEThcDiTCIDpeptide.raw	Q14624|ITIH4_HUMAN	18	27234	Deamidation (NQ);(HexNAc)2(Hex)2(NeuAc)2_60241:1	Q15:Deamidation (NQ):1000.00;S18:(HexNAc)2(Hex)2(NeuAc)2_60241:1:0.00	Peptide Based Search
IEFKELISLVEDVS(+1079.40)SN(+0.98)YDGC(+57.02)C(+57.02)EGDVVQC(+57.02)IR	(HexNAc)3(Hex)2(Fuc)1	60145	OLink		0	0	23.82	11.1	36.54	4.94	4613	1079.4	30	1.1	923.608	5	45.9543	363000	13006	glycopepnew_HCDEThcDiTCIDpeptide.raw	P43652|AFAM_HUMAN	14	17505	(HexNAc)3(Hex)2(Fuc)1_60145:1;Deamidation (NQ);Carbamidomethylation;Carbamidomethylation;Carbamidomethylation	S14:(HexNAc)3(Hex)2(Fuc)1_60145:1:0.00;N16:Deamidation (NQ):1000.00;C20:Carbamidomethylation:1000.00;C21:Carbamidomethylation:1000.00;C28:Carbamidomethylation:1000.00	Peptide Based Search
IEFKELISLVEDVS(+1079.40)SNYDGC(+57.02)C(+57.02)EGDVVQC(+57.02)IR	(HexNAc)3(Hex)2(Fuc)1	60145	OLink		0	0	25.17	11.1	39.24	4.94	4612.02	1079.4	30	-3.1	923.408	5	45.9496		13006	glycopepnew_HCDEThcDiTCIDpeptide.raw	P43652|AFAM_HUMAN	14	0	(HexNAc)3(Hex)2(Fuc)1_60145:1;Carbamidomethylation;Carbamidomethylation;Carbamidomethylation	S14:(HexNAc)3(Hex)2(Fuc)1_60145:1:0.00;C20:Carbamidomethylation:1000.00;C21:Carbamidomethylation:1000.00;C28:Carbamidomethylation:1000.00	Peptide Based Search
IHEDSDSALQLQDFYQ(+0.98)EVAN(+0.98)PLLT(+892.32)AVTFEYP	(HexNAc)2(Hex)3	60074	OLink		0	0	19.09	10.55	27.62	0	4446.98	892.316	31	3.2	1112.76	4	64.5122		18971	glycopepnew_HCDEThcDiTCIDpeptide.raw	Q14624|ITIH4_HUMAN	24	0	Deamidation (NQ);Deamidation (NQ);(HexNAc)2(Hex)3_60074:1	Q16:Deamidation (NQ):1000.00;N20:Deamidation (NQ):1000.00;T24:(HexNAc)2(Hex)3_60074:1:0.00	Peptide Based Search
IHEDSDSALQLQDFYQ(+0.98)EVAN(+0.98)PLLTAVTFEYPSNAVEEVT(+568.21)Q	(HexNAc)2(Hex)1	60014	OLink		0	0	19.83	8.28	31.39	0	5080.31	568.211	40	1.5	1017.07	5	60.4216	3300000	17690	glycopepnew_HCDEThcDiTCIDpeptide.raw	Q14624|ITIH4_HUMAN	39	21991	Deamidation (NQ);Deamidation (NQ);(HexNAc)2(Hex)1_60014:1	Q16:Deamidation (NQ):1000.00;N20:Deamidation (NQ):1000.00;T39:(HexNAc)2(Hex)1_60014:1:5.85	Peptide Based Search
IHEDSDSALQLQDFYQEVANPLLT(+1590.59)AVTFE	(HexNAc)4(Hex)3(Fuc)2	60320	OLink		0	0	23.7	15.48	31.91	0	4883.17	1590.59	29	-4.3	1221.79	4	67.1656		19815	glycopepnew_HCDEThcDiTCIDpeptide.raw	Q14624|ITIH4_HUMAN	24	0	(HexNAc)4(Hex)3(Fuc)2_60320:1	T24:(HexNAc)4(Hex)3(Fuc)2_60320:1:0.00	Peptide Based Search
IHEDSDSALQLQDFYQEVANPLLT(+1823.64)AV	(HexNAc)3(Hex)3(Fuc)1(NeuAc)2	60339	OLink		0	0	28.78	14.44	43.12	0	4739.06	1823.64	26	-7.8	1185.76	4	64.0773	406000	18858	glycopepnew_HCDEThcDiTCIDpeptide.raw	Q14624|ITIH4_HUMAN	24	30496	(HexNAc)3(Hex)3(Fuc)1(NeuAc)2_60339:1	T24:(HexNAc)3(Hex)3(Fuc)1(NeuAc)2_60339:1:103.39	Peptide Based Search
IHEDSDSALQLQDFYQEVANPLLTAVT(+1371.52)FEYP	(HexNAc)3(Hex)2(Fuc)3	60257	OLink		0	0	28.46	12.44	44.48	0	4924.21	1371.52	31	2.9	1232.06	4	67.0333		19770	glycopepnew_HCDEThcDiTCIDpeptide.raw	Q14624|ITIH4_HUMAN	27	0	(HexNAc)3(Hex)2(Fuc)3_60257:1	T27:(HexNAc)3(Hex)2(Fuc)3_60257:1:0.00	Peptide Based Search
IHEDSDSALQLQDFYQEVANPLLTAVTFEYPS(+1312.45)	(HexNAc)2(Hex)2(NeuAc)2	60241	OLink		0	0	24.84	21.45	28.24	0	4952.18	1312.45	32	2.7	1239.06	4	66.875	603000	19816	glycopepnew_HCDEThcDiTCIDpeptide.raw	Q14624|ITIH4_HUMAN	32	33294	(HexNAc)2(Hex)2(NeuAc)2_60241:1	S32:(HexNAc)2(Hex)2(NeuAc)2_60241:1:0.00	Peptide Based Search
IIT(+2189.80)ILEEEM(+15.99)NVSVC(+57.02)GLYTYGK	(HexNAc)4(Hex)4(Fuc)3(NeuAc)1	60369	OLink		0	0	17.19	15.58	18.8	0	4636.99	2189.8	21	-2.1	1160.25	4	71.3508		21165	glycopepnew_HCDEThcDiTCIDpeptide.raw	P01023|A2MG_HUMAN	3	0	(HexNAc)4(Hex)4(Fuc)3(NeuAc)1_60369:1;Oxidation (M);Carbamidomethylation	T3:(HexNAc)4(Hex)4(Fuc)3(NeuAc)1_60369:1:7.81;M9:Oxidation (M):1000.00;C14:Carbamidomethylation:1000.00	Peptide Based Search
IVEGS(+1370.50)DAEIGMSPWQVMLFR	(HexNAc)3(Hex)2(Fuc)1(NeuAc)1	60251	OLink		0	0	12.9	6.84	18.95	0	3634.59	1370.5	20	-5.9	909.65	4	42.483	210000	11849	glycopepnew_HCDEThcDiTCIDpeptide.raw	P00734|THRB_HUMAN	5	17032	(HexNAc)3(Hex)2(Fuc)1(NeuAc)1_60251:1	S5:(HexNAc)3(Hex)2(Fuc)1(NeuAc)1_60251:1:8.82	Peptide Based Search
KAPVDLLGVAHNNLMAMAQET(+802.28)GDNLYWGSVTGSQSNAVSPTPAPR	(HexNAc)1(Hex)1(Fuc)1(NeuAc)1	60045	OLink		0	0	31.26	14.44	48.08	0	5466.56	802.285	45	-6.9	1367.64	4	53.7243		15530	glycopepnew_HCDEThcDiTCIDpeptide.raw	P0C0L4|CO4A_HUMAN	21	0	(HexNAc)1(Hex)1(Fuc)1(NeuAc)1_60045:1	T21:(HexNAc)1(Hex)1(Fuc)1(NeuAc)1_60045:1:19.61	Peptide Based Search
KELIS(+876.32)LVEDVSSNYDGC(+57.02)C(+57.02)EGDVVQC(+57.02)IR	(HexNAc)2(Hex)2(Fuc)1	60064	OLink		0	0	23.9	8.97	38.83	0	4019.74	876.321	27	5.2	1005.95	4	49.9453		14297	glycopepnew_HCDEThcDiTCIDpeptide.raw	P43652|AFAM_HUMAN	5	0	(HexNAc)2(Hex)2(Fuc)1_60064:1;Carbamidomethylation;Carbamidomethylation;Carbamidomethylation	S5:(HexNAc)2(Hex)2(Fuc)1_60064:1:13.13;C17:Carbamidomethylation:1000.00;C18:Carbamidomethylation:1000.00;C25:Carbamidomethylation:1000.00	Peptide Based Search
KHYTNPSQDVTVPC(+57.02)PVPSTPPT(+2043.74)PSPSTPPTPSPSC(+57.02)C(+57.02)HPR	(HexNAc)4(Hex)4(Fuc)2(NeuAc)1	60360	OLink		0	0	20.72	21.39	20.06	0	6307.72	2043.74	39	-9.1	1262.54	5	32.5057	45300000	8424	glycopepnew_HCDEThcDiTCIDpeptide.raw	P01876|IGHA1_HUMAN	22	34338	Carbamidomethylation;(HexNAc)4(Hex)4(Fuc)2(NeuAc)1_60360:1;Carbamidomethylation;Carbamidomethylation	C14:Carbamidomethylation:1000.00;T22:(HexNAc)4(Hex)4(Fuc)2(NeuAc)1_60360:1:0.00;C35:Carbamidomethylation:1000.00;C36:Carbamidomethylation:1000.00	Peptide Based Search
KIM(+15.99)NGEADAMS(+2043.74)LDGGFVYIAGK	(HexNAc)4(Hex)4(Fuc)2(NeuAc)1	60360	OLink		0	0	30.25	19.13	41.37	29.58	4345.84	2043.74	22	8.8	1087.48	4	57.0822		16599	glycopepnew_HCDEThcDiTCIDpeptide.raw	P02787|TRFE_HUMAN	11	0	Oxidation (M);(HexNAc)4(Hex)4(Fuc)2(NeuAc)1_60360:1	M3:Oxidation (M):1000.00;S11:(HexNAc)4(Hex)4(Fuc)2(NeuAc)1_60360:1:1000.00	Peptide Based Search
KS(+1022.38)HC(+57.02)IAEVEN(+0.98)DEMPADLPSLAADFVESK	(HexNAc)2(Hex)2(Fuc)2	60118	OLink		0	0	19.31	11.49	27.13	0	4124.79	1022.38	28	-2.8	1032.2	4	41.9367	822000	11680	glycopepnew_HCDEThcDiTCIDpeptide.raw	P02768|ALBU_HUMAN	2	22668	(HexNAc)2(Hex)2(Fuc)2_60118:1;Carbamidomethylation;Deamidation (NQ)	S2:(HexNAc)2(Hex)2(Fuc)2_60118:1:8.30;C4:Carbamidomethylation:1000.00;N10:Deamidation (NQ):1000.00	Peptide Based Search
KTVTISC(+57.02)TGSS(+974.37)GSIASN(+0.98)YVQWYQQR	(HexNAc)4(Hex)1	60101	OLink		0	0	12.92	7.08	18.76	100	3795.7	974.37	25	-7.6	949.926	4	32.7744		8532	glycopepnew_HCDEThcDiTCIDpeptide.raw	P01721|LV657_HUMAN	11	0	Carbamidomethylation;(HexNAc)4(Hex)1_60101:1;Deamidation (NQ)	C7:Carbamidomethylation:1000.00;S11:(HexNAc)4(Hex)1_60101:1:0.00;N17:Deamidation (NQ):1000.00	Peptide Based Search
LAGKPTHVNVS(+2263.83)VVMAEVDGTC(+57.02)	(HexNAc)5(Hex)5(Fuc)3	60374	OLink		0	0	39.34	21.75	56.94	74.75	4446.9	2263.83	21	-4.4	1112.73	4	36.6777	8780000	9840	glycopepnew_HCDEThcDiTCIDpeptide.raw	P01876|IGHA1_HUMAN	11	26601	(HexNAc)5(Hex)5(Fuc)3_60374:1;Carbamidomethylation	S11:(HexNAc)5(Hex)5(Fuc)3_60374:1:1001.00;C21:Carbamidomethylation:1000.00	Peptide Based Search
LC(+57.02)QLC(+57.02)PGC(+57.02)GC(+57.02)S(+2263.83)TLNQYFGYSGAFK	(HexNAc)5(Hex)5(Fuc)3	60374	OLink		0	0	17.78	11.56	23.99	0	5051.02	2263.83	24	-1.1	1263.76	4	78.4817		23441	glycopepnew_HCDEThcDiTCIDpeptide.raw	P02787|TRFE_HUMAN	11	0	Carbamidomethylation;Carbamidomethylation;Carbamidomethylation;Carbamidomethylation;(HexNAc)5(Hex)5(Fuc)3_60374:1	C2:Carbamidomethylation:1000.00;C5:Carbamidomethylation:1000.00;C8:Carbamidomethylation:1000.00;C10:Carbamidomethylation:1000.00;S11:(HexNAc)5(Hex)5(Fuc)3_60374:1:0.00	Peptide Based Search
LEKS(+1095.40)HC(+57.02)IAEVENDEM(+15.99)PADLPSLAADFVESK	(HexNAc)3(Hex)3	60159	OLink		0	0	19.33	12.76	25.9	31.06	4454.95	1095.4	30	8.7	892.005	5	37.4985	2870000	10105	glycopepnew_HCDEThcDiTCIDpeptide.raw	P02768|ALBU_HUMAN	4	16472	(HexNAc)3(Hex)3_60159:1;Carbamidomethylation;Oxidation (M)	S4:(HexNAc)3(Hex)3_60159:1:23.38;C6:Carbamidomethylation:1000.00;M15:Oxidation (M):1000.00	Peptide Based Search
LEKS(+1095.40)HC(+57.02)IAEVENDEMPADLPSLAADFVESK	(HexNAc)3(Hex)3	60159	OLink		0	0	18.19	11.07	25.3	23.84	4438.95	1095.4	30	9.8	888.807	5	40.2011	146000	11072	glycopepnew_HCDEThcDiTCIDpeptide.raw	P02768|ALBU_HUMAN	4	16350	(HexNAc)3(Hex)3_60159:1;Carbamidomethylation	S4:(HexNAc)3(Hex)3_60159:1:23.24;C6:Carbamidomethylation:1000.00	Peptide Based Search
LEKS(+860.33)HC(+57.02)IAEVENDEMPADLPSLAADFVESK	(HexNAc)2(Hex)1(Fuc)2	60056	OLink		0	0	16.1	12.05	20.16	0	4203.88	860.326	30	3.1	1051.98	4	53.543		15478	glycopepnew_HCDEThcDiTCIDpeptide.raw	P02768|ALBU_HUMAN	4	0	(HexNAc)2(Hex)1(Fuc)2_60056:1;Carbamidomethylation	S4:(HexNAc)2(Hex)1(Fuc)2_60056:1:10.91;C6:Carbamidomethylation:1000.00	Peptide Based Search
LEVDET(+1079.40)YVPKEFN(+0.98)AETFTFHADIC(+57.02)TLSEK	(HexNAc)3(Hex)2(Fuc)1	60154	OLink		0	0	26.13	8.64	43.63	3.58	4512.99	1079.4	29	4.8	1129.26	4	68.6912	3520000	20345	glycopepnew_HCDEThcDiTCIDpeptide.raw	P02768|ALBU_HUMAN	6	27559	(HexNAc)3(Hex)2(Fuc)1_60154:1;Deamidation (NQ);Carbamidomethylation	T6:(HexNAc)3(Hex)2(Fuc)1_60154:1:17.73;N13:Deamidation (NQ):1000.00;C24:Carbamidomethylation:1000.00	Peptide Based Search
LHDNQN(+0.98)GWSGDSAPVELILS(+1825.66)D	(HexNAc)5(Hex)5	60343	OLink		0	0	19.82	12.08	27.56	0	4092.69	1825.66	21	-1.7	1024.18	4	49.5866		14192	glycopepnew_HCDEThcDiTCIDpeptide.raw	P04217|A1BG_HUMAN	20	0	Deamidation (NQ);(HexNAc)5(Hex)5_60343:1	N6:Deamidation (NQ):1000.00;S20:(HexNAc)5(Hex)5_60343:1:24.34	Peptide Based Search
LLEKS(+511.19)HC(+57.02)IAEVEN(+0.98)DEM(+15.99)PADLPSLAADFVESK	(HexNAc)1(Hex)1(Fuc)1	60010	OLink		0	0	18.22	9.92	26.53	100	3984.81	511.189	31	-3.6	997.206	4	49.4992	23100000	14346	glycopepnew_HCDEThcDiTCIDpeptide.raw	P02768|ALBU_HUMAN	5	21061	(HexNAc)1(Hex)1(Fuc)1_60010:1;Carbamidomethylation;Deamidation (NQ);Oxidation (M)	S5:(HexNAc)1(Hex)1(Fuc)1_60010:1:23.38;C7:Carbamidomethylation:1000.00;N13:Deamidation (NQ):1000.00;M16:Oxidation (M):1000.00	Peptide Based Search
LLEKS(+511.19)HC(+57.02)IAEVENDEM(+15.99)PADLPSLAADFVESK	(HexNAc)1(Hex)1(Fuc)1	60010	OLink		0	0	18.31	9.92	26.71	100	3983.83	511.189	31	-8.6	996.956	4	50.0949		14346	glycopepnew_HCDEThcDiTCIDpeptide.raw	P02768|ALBU_HUMAN	5	0	(HexNAc)1(Hex)1(Fuc)1_60010:1;Carbamidomethylation;Oxidation (M)	S5:(HexNAc)1(Hex)1(Fuc)1_60010:1:23.38;C7:Carbamidomethylation:1000.00;M16:Oxidation (M):1000.00	Peptide Based Search
LLGVAHNNLMAMAQET(+1021.36)GDNLYWGSVTGSQSNAVSPTPAPR	(HexNAc)2(Hex)2(NeuAc)1	60111	OLink		0	0	30.78	12.63	48.93	4.91	5175.35	1021.36	40	9.7	1036.09	5	50.3173	248000	14425	glycopepnew_HCDEThcDiTCIDpeptide.raw	P0C0L4|CO4A_HUMAN	16	22820	(HexNAc)2(Hex)2(NeuAc)1_60111:1	T16:(HexNAc)2(Hex)2(NeuAc)1_60111:1:13.67	Peptide Based Search
LPPTS(+1183.41)AHGNVAEGETKPDPDVTER	(HexNAc)2(Hex)3(NeuAc)1	60192	OLink		0	0	28.03	15.78	40.28	0	3699.63	1183.41	24	-9.2	740.926	5	23.5997	1950000	5532	glycopepnew_HCDEThcDiTCIDpeptide.raw	P02790|HEMO_HUMAN	5	10768	(HexNAc)2(Hex)3(NeuAc)1_60192:1	S5:(HexNAc)2(Hex)3(NeuAc)1_60192:1:7.21	Peptide Based Search
LPPTS(+656.23)AHGNVAEGETKPDPDVTER	(HexNAc)1(Hex)1(NeuAc)1	60020	OLink		0	0	47.95	55.98	39.93	17.16	3172.44	656.227	24	1.2	794.119	4	19.6738		4200	glycopepnew_HCDEThcDiTCIDpeptide.raw	P02790|HEMO_HUMAN	5	0	(HexNAc)1(Hex)1(NeuAc)1_60020:1	S5:(HexNAc)1(Hex)1(NeuAc)1_60020:1:0.00	Peptide Based Search
LPPTS(+947.32)AHGNVAEGETKPDPDVTER	(HexNAc)1(Hex)1(NeuAc)2	60097	OLink		0	0	26.2	21.88	30.52	54.22	3463.54	947.323	24	3.7	866.895	4	21.9264	1100000	5035	glycopepnew_HCDEThcDiTCIDpeptide.raw	P02790|HEMO_HUMAN	5	15590	(HexNAc)1(Hex)1(NeuAc)2_60097:1	S5:(HexNAc)1(Hex)1(NeuAc)2_60097:1:1001.00	Peptide Based Search
LQ(+0.98)MPYGC(+57.02)GEQN(+0.98)MVLFAPNIYVLDYLNET(+1150.40)QQLTPEIK	(HexNAc)2(Hex)1(NeuAc)2	60171	OLink		0	0	25.34	19.7	30.98	0	5381.42	1150.4	36	-6.3	1346.35	4	84.4233	1290000	25150	glycopepnew_HCDEThcDiTCIDpeptide.raw	P01023|A2MG_HUMAN	28	37652	Deamidation (NQ);Carbamidomethylation;Deamidation (NQ);(HexNAc)2(Hex)1(NeuAc)2_60171:1	Q2:Deamidation (NQ):1000.00;C7:Carbamidomethylation:1000.00;N11:Deamidation (NQ):1000.00;T28:(HexNAc)2(Hex)1(NeuAc)2_60171:1:42.89	Peptide Based Search
LSC(+57.02)AASGFT(+2189.80)FSN(+0.98)AWMSWVR	(HexNAc)4(Hex)4(Fuc)3(NeuAc)1	60369	OLink		0	0	21.72	16.03	27.4	86.73	4367.76	2189.8	19	-4	1092.94	4	46.3049		13122	glycopepnew_HCDEThcDiTCIDpeptide.raw	A0A0B4J1V0|HV315_HUMAN	9	0	Carbamidomethylation;(HexNAc)4(Hex)4(Fuc)3(NeuAc)1_60369:1;Deamidation (NQ)	C3:Carbamidomethylation:1000.00;T9:(HexNAc)4(Hex)4(Fuc)3(NeuAc)1_60369:1:0.00;N12:Deamidation (NQ):1000.00	Peptide Based Search
LSC(+57.02)AASGFT(+2189.80)FSSYGM(+15.99)HWVR	(HexNAc)4(Hex)4(Fuc)3(NeuAc)1	60369	OLink		0	0	18.84	16.03	21.65	0	4368.76	2189.8	19	-2	1093.19	4	46.1897	489000	13122	glycopepnew_HCDEThcDiTCIDpeptide.raw	P0DP03|HV335_HUMAN;P01768|HV330_HUMAN;P01772|HV333_HUMAN	9	25621	Carbamidomethylation;(HexNAc)4(Hex)4(Fuc)3(NeuAc)1_60369:1;Oxidation (M)	C3:Carbamidomethylation:1000.00;T9:(HexNAc)4(Hex)4(Fuc)3(NeuAc)1_60369:1:0.00;M15:Oxidation (M):1000.00	Peptide Based Search
LSLC(+57.02)ST(+365.13)QPDGNVVIAC(+57.02)LVQGFFPQEPLSVTWSESGQGVTAR	(HexNAc)1(Hex)1	60006	OLink		0	0	27.67	8.28	47.06	100	4799.29	365.132	41	6.2	1200.84	4	68.2169		20140	glycopepnew_HCDEThcDiTCIDpeptide.raw	P01876|IGHA1_HUMAN	6	0	Carbamidomethylation;(HexNAc)1(Hex)1_60006:1;Carbamidomethylation	C4:Carbamidomethylation:1000.00;T6:(HexNAc)1(Hex)1_60006:1:0.00;C16:Carbamidomethylation:1000.00	Peptide Based Search
LSLHRPALEDLLLGS(+1460.53)EANLTC(+57.02)TLTGLR	(HexNAc)4(Hex)4	60293	OLink		0	0	67.15	82.11	52.18	0	4423.12	1460.53	27	1.5	1106.79	4	44.523	7720000	12537	glycopepnew_HCDEThcDiTCIDpeptide.raw	P01876|IGHA1_HUMAN;P01877|IGHA2_HUMAN	15	26297	(HexNAc)4(Hex)4_60293:1;Carbamidomethylation	S15:(HexNAc)4(Hex)4_60293:1:8.81;C21:Carbamidomethylation:1000.00	Peptide Based Search
LSLHRPALEDLLLGS(+1501.55)EANLTC(+57.02)TLTGLR	(HexNAc)5(Hex)3	60297	OLink		0	0	49.65	56.07	43.22	0	4464.15	1501.55	27	0.9	893.837	5	44.5856	2560000	12594	glycopepnew_HCDEThcDiTCIDpeptide.raw	P01876|IGHA1_HUMAN;P01877|IGHA2_HUMAN	15	16516	(HexNAc)5(Hex)3_60297:1;Carbamidomethylation	S15:(HexNAc)5(Hex)3_60297:1:4.75;C21:Carbamidomethylation:1000.00	Peptide Based Search
LSLHRPALEDLLLGSEANLT(+1501.55)C(+57.02)TLTGLR	(HexNAc)5(Hex)3	60297	OLink		0	0	73.96	82.11	65.8	0	4464.15	1501.55	27	3.3	1117.05	4	44.5856	236000000	12550	glycopepnew_HCDEThcDiTCIDpeptide.raw	P01876|IGHA1_HUMAN;P01877|IGHA2_HUMAN	20	26849	(HexNAc)5(Hex)3_60297:1;Carbamidomethylation	T20:(HexNAc)5(Hex)3_60297:1:17.55;C21:Carbamidomethylation:1000.00	Peptide Based Search
LSS(+892.32)VVTVPSSN(+0.98)FGTQTYTC(+57.02)NVDHKPSNTK	(HexNAc)2(Hex)3	60074	OLink		0	0	21.9	16.42	27.38	0	4060.82	892.316	29	-0.5	1354.61	3	51.8525	898000	14926	glycopepnew_HCDEThcDiTCIDpeptide.raw	P01859|IGHG2_HUMAN	3	38000	(HexNAc)2(Hex)3_60074:1;Deamidation (NQ);Carbamidomethylation	S3:(HexNAc)2(Hex)3_60074:1:0.00;N11:Deamidation (NQ):1000.00;C19:Carbamidomethylation:1000.00	Peptide Based Search
LSVT(+876.32)WSESGQGVTAR	(HexNAc)2(Hex)2(Fuc)1	60071	OLink		0	0	23.05	21.37	24.73	56.28	2453.11	876.321	15	-9.5	1227.55	2	64.6835	293000	19044	glycopepnew_HCDEThcDiTCIDpeptide.raw	P01876|IGHA1_HUMAN	4	32763	(HexNAc)2(Hex)2(Fuc)1_60071:1	T4:(HexNAc)2(Hex)2(Fuc)1_60071:1:0.00	Peptide Based Search
LT(+1460.53)FQQNASSMC(+57.02)VPDQDTAIR	(HexNAc)4(Hex)4	60291	OLink		0	0	18.52	18.83	18.21	0	3741.57	1460.53	20	-2.5	1248.2	3	35.4818		9448	glycopepnew_HCDEThcDiTCIDpeptide.raw	P01871|IGHM_HUMAN	2	0	(HexNAc)4(Hex)4_60291:1;Carbamidomethylation	T2:(HexNAc)4(Hex)4_60291:1:10.92;C11:Carbamidomethylation:1000.00	Peptide Based Search
LVT(+963.32)DLTKVHTEC(+57.02)C(+57.02)HGDLLEC(+57.02)ADDR	(HexNAc)1(Hex)1(NeuAc)1(NeuGc)1	60098	OLink		0	0	15.65	7.48	23.82	0	3819.6	963.318	24	9.4	764.935	5	22.8488		5286	glycopepnew_HCDEThcDiTCIDpeptide.raw	P02768|ALBU_HUMAN	3	0	(HexNAc)1(Hex)1(NeuAc)1(NeuGc)1_60098:1;Carbamidomethylation;Carbamidomethylation;Carbamidomethylation	T3:(HexNAc)1(Hex)1(NeuAc)1(NeuGc)1_60098:1:0.00;C12:Carbamidomethylation:1000.00;C13:Carbamidomethylation:1000.00;C20:Carbamidomethylation:1000.00	Peptide Based Search
M(+15.99)IGM(+15.99)T(+365.13)PTVIAVHYLDETEQWEK	(HexNAc)1(Hex)1	60006	OLink		0	0	19.55	15.99	23.11	100	2987.37	365.132	22	-5.6	996.791	3	45.5946	575000	12883	glycopepnew_HCDEThcDiTCIDpeptide.raw	P01024|CO3_HUMAN	5	21044	Oxidation (M);Oxidation (M);(HexNAc)1(Hex)1_60006:1	M1:Oxidation (M):1000.00;M4:Oxidation (M):1000.00;T5:(HexNAc)1(Hex)1_60006:1:11.10	Peptide Based Search
M(+15.99)KIEETTM(+15.99)TTQT(+1312.45)PAPIQAPSAILPLPGQSVER	(HexNAc)2(Hex)2(NeuAc)2	60241	OLink		0	0	26.17	17.91	34.42	0	4779.22	1312.45	32	-7.6	1195.8	4	61.6569	2530000	18091	glycopepnew_HCDEThcDiTCIDpeptide.raw	Q14624|ITIH4_HUMAN	12	31069	Oxidation (M);Oxidation (M);(HexNAc)2(Hex)2(NeuAc)2_60241:1	M1:Oxidation (M):1000.00;M8:Oxidation (M):1000.00;T12:(HexNAc)2(Hex)2(NeuAc)2_60241:1:0.00	Peptide Based Search
M(+15.99)VS(+2189.80)HHN(+0.98)LTTGATLINEQWLLTTAK	(HexNAc)4(Hex)4(Fuc)3(NeuAc)1	60372	OLink		0	0	27.63	9.26	45.99	0	4885.16	2189.8	24	-1.7	1222.3	4	40.683	1420000000	11498	glycopepnew_HCDEThcDiTCIDpeptide.raw	P00738|HPT_HUMAN;P00739|HPTR_HUMAN	3	32452	Oxidation (M);(HexNAc)4(Hex)4(Fuc)3(NeuAc)1_60372:1;Deamidation (NQ)	M1:Oxidation (M):1000.00;S3:(HexNAc)4(Hex)4(Fuc)3(NeuAc)1_60372:1:2.14;N6:Deamidation (NQ):1000.00	Peptide Based Search
MPSQAPTGNFYPQPLLN(+0.98)SSMC(+57.02)LEDSRYN(+0.98)WS(+1095.40)FIHC(+57.02)	(HexNAc)3(Hex)3	60159	OLink		0	0	19.09	15.38	22.79	8.57	5144.15	1095.4	34	-9.3	1287.03	4	49.1177	3510000	14042	glycopepnew_HCDEThcDiTCIDpeptide.raw	O75882|ATRN_HUMAN	30	35461	Deamidation (NQ);Carbamidomethylation;Deamidation (NQ);(HexNAc)3(Hex)3_60159:1;Carbamidomethylation	N17:Deamidation (NQ):1000.00;C21:Carbamidomethylation:1000.00;N28:Deamidation (NQ):1000.00;S30:(HexNAc)3(Hex)3_60159:1:2.85;C34:Carbamidomethylation:1000.00	Peptide Based Search
MVSHHN(+0.98)LT(+1969.70)TGATLINEQWLLTTAK	(HexNAc)3(Hex)3(Fuc)2(NeuAc)2	60356	OLink		0	0	24.92	6.88	42.95	0	4649.07	1969.7	24	4.3	1163.28	4	35.6624		9510	glycopepnew_HCDEThcDiTCIDpeptide.raw	P00738|HPT_HUMAN;P00739|HPTR_HUMAN	8	0	Deamidation (NQ);(HexNAc)3(Hex)3(Fuc)2(NeuAc)2_60356:1	N6:Deamidation (NQ):1000.00;T8:(HexNAc)3(Hex)3(Fuc)2(NeuAc)2_60356:1:0.00	Peptide Based Search
MVSHHN(+0.98)LT(+406.16)TGATLINEQWLLTTAK	(HexNAc)2	60007	OLink		0	0	17.87	14.35	21.4	0	3085.53	406.159	24	7.1	772.395	4	33.4792	132000	8759	glycopepnew_HCDEThcDiTCIDpeptide.raw	P00738|HPT_HUMAN;P00739|HPTR_HUMAN	8	11976	Deamidation (NQ);(HexNAc)2_60007:1	N6:Deamidation (NQ):1000.00;T8:(HexNAc)2_60007:1:0.00	Peptide Based Search
N(+0.98)PS(+1532.55)QDVTVPC(+57.02)PVPSTPPTPSPSTPPTPSPSC(+57.02)C(+57.02)HPR	(HexNAc)3(Hex)3(Fuc)1(NeuAc)1	60309	OLink		0	0	22.92	7.29	38.55	0	5268.25	1532.55	35	-6.5	879.042	6	25.6612		6214	glycopepnew_HCDEThcDiTCIDpeptide.raw	P01876|IGHA1_HUMAN	3	0	Deamidation (NQ);(HexNAc)3(Hex)3(Fuc)1(NeuAc)1_60309:1;Carbamidomethylation;Carbamidomethylation;Carbamidomethylation	N1:Deamidation (NQ):1000.00;S3:(HexNAc)3(Hex)3(Fuc)1(NeuAc)1_60309:1:0.00;C10:Carbamidomethylation:1000.00;C31:Carbamidomethylation:1000.00;C32:Carbamidomethylation:1000.00	Peptide Based Search
NDEM(+15.99)PADLPS(+963.32)LAADFVESK	(HexNAc)1(Hex)1(NeuAc)1(NeuGc)1	60100	OLink		0	0	27.12	16.02	38.23	38.06	3027.25	963.318	19	8.7	1010.1	3	50.6725		14541	glycopepnew_HCDEThcDiTCIDpeptide.raw	P02768|ALBU_HUMAN	10	0	Oxidation (M);(HexNAc)1(Hex)1(NeuAc)1(NeuGc)1_60100:1	M4:Oxidation (M):1000.00;S10:(HexNAc)1(Hex)1(NeuAc)1(NeuGc)1_60100:1:46.09	Peptide Based Search
NDEM(+15.99)PADLPS(+963.32)LAADFVESK	(HexNAc)1(Hex)1(NeuAc)1(NeuGc)1	60100	OLink		0	0	24.59	17.89	31.3	72.95	3027.25	963.318	19	8.1	1010.1	3	42.0663	10700000	11710	glycopepnew_HCDEThcDiTCIDpeptide.raw	P02768|ALBU_HUMAN	10	21707	Oxidation (M);(HexNAc)1(Hex)1(NeuAc)1(NeuGc)1_60100:1	M4:Oxidation (M):1000.00;S10:(HexNAc)1(Hex)1(NeuAc)1(NeuGc)1_60100:1:66.64	Peptide Based Search
NFPPSQDASGDLYTTS(+1501.55)SQ(+0.98)LTLPATQ(+0.98)	(HexNAc)5(Hex)3	60296	OLink		0	0	15	11.87	18.12	0	4141.76	1501.55	25	-4.8	1036.44	4	34.8594	555000	9199	glycopepnew_HCDEThcDiTCIDpeptide.raw	P01876|IGHA1_HUMAN;P01877|IGHA2_HUMAN	16	22828	(HexNAc)5(Hex)3_60296:1;Deamidation (NQ);Deamidation (NQ)	S16:(HexNAc)5(Hex)3_60296:1:0.00;Q18:Deamidation (NQ):1000.00;Q25:Deamidation (NQ):1000.00	Peptide Based Search
NFPPSQDASGDLYTTSSQ(+0.98)LTLPATQ(+0.98)C(+57.02)PDGKS(+1022.38)VTC(+57.02)	(HexNAc)2(Hex)2(Fuc)2	60119	OLink		0	0	14.46	8.74	20.18	26.26	4666.99	1022.38	34	2.5	934.408	5	46.4244	358000	13249	glycopepnew_HCDEThcDiTCIDpeptide.raw	P01877|IGHA2_HUMAN	31	17986	Deamidation (NQ);Deamidation (NQ);Carbamidomethylation;(HexNAc)2(Hex)2(Fuc)2_60119:1;Carbamidomethylation	Q18:Deamidation (NQ):1000.00;Q25:Deamidation (NQ):1000.00;C26:Carbamidomethylation:1000.00;S31:(HexNAc)2(Hex)2(Fuc)2_60119:1:0.00;C34:Carbamidomethylation:1000.00	Peptide Based Search
NPSQ(+0.98)DVTVPC(+57.02)PVPS(+2189.80)TPPTPSPSTPPTPSPSC(+57.02)C(+57.02)HPR	(HexNAc)4(Hex)4(Fuc)3(NeuAc)1	60371	OLink		0	0	17.82	9.29	26.35	7.89	5925.49	2189.8	35	-4.2	988.585	6	27.1233	13600000	6762	glycopepnew_HCDEThcDiTCIDpeptide.raw	P01876|IGHA1_HUMAN	14	20624	Deamidation (NQ);Carbamidomethylation;(HexNAc)4(Hex)4(Fuc)3(NeuAc)1_60371:1;Carbamidomethylation;Carbamidomethylation	Q4:Deamidation (NQ):1000.00;C10:Carbamidomethylation:1000.00;S14:(HexNAc)4(Hex)4(Fuc)3(NeuAc)1_60371:1:0.00;C31:Carbamidomethylation:1000.00;C32:Carbamidomethylation:1000.00	Peptide Based Search
NPSQ(+0.98)DVTVPC(+57.02)PVPSTPPT(+2189.80)PSPSTPPTPSPSC(+57.02)C(+57.02)HPR	(HexNAc)4(Hex)4(Fuc)3(NeuAc)1	60371	OLink		0	0	20.02	14.35	25.69	7.76	5925.49	2189.8	35	-4.2	988.585	6	27.1233	13600000	6737	glycopepnew_HCDEThcDiTCIDpeptide.raw	P01876|IGHA1_HUMAN	18	20624	Deamidation (NQ);Carbamidomethylation;(HexNAc)4(Hex)4(Fuc)3(NeuAc)1_60371:1;Carbamidomethylation;Carbamidomethylation	Q4:Deamidation (NQ):1000.00;C10:Carbamidomethylation:1000.00;T18:(HexNAc)4(Hex)4(Fuc)3(NeuAc)1_60371:1:0.00;C31:Carbamidomethylation:1000.00;C32:Carbamidomethylation:1000.00	Peptide Based Search
NPSQ(+0.98)DVTVPC(+57.02)PVPSTPPT(+2189.80)PSPSTPPTPSPSC(+57.02)C(+57.02)HPR	(HexNAc)4(Hex)4(Fuc)3(NeuAc)1	60372	OLink		0	0	22.66	20.21	25.11	4.58	5925.49	2189.8	35	-5.7	1186.1	5	27.1233	14900000	6686	glycopepnew_HCDEThcDiTCIDpeptide.raw	P01876|IGHA1_HUMAN	18	30547	Deamidation (NQ);Carbamidomethylation;(HexNAc)4(Hex)4(Fuc)3(NeuAc)1_60372:1;Carbamidomethylation;Carbamidomethylation	Q4:Deamidation (NQ):1000.00;C10:Carbamidomethylation:1000.00;T18:(HexNAc)4(Hex)4(Fuc)3(NeuAc)1_60372:1:0.00;C31:Carbamidomethylation:1000.00;C32:Carbamidomethylation:1000.00	Peptide Based Search
NQVSLTC(+57.02)LVKGFYPSDIS(+1460.53)VEWESN(+0.98)GQPEN(+0.98)NYK	(HexNAc)4(Hex)4	60291	OLink		0	0	23.88	15.78	31.99	0	5164.23	1460.53	32	4.3	1292.07	4	42.7269	9900000	12002	glycopepnew_HCDEThcDiTCIDpeptide.raw	P01859|IGHG2_HUMAN	18	35650	Carbamidomethylation;(HexNAc)4(Hex)4_60291:1;Deamidation (NQ);Deamidation (NQ)	C7:Carbamidomethylation:1000.00;S18:(HexNAc)4(Hex)4_60291:1:0.00;N24:Deamidation (NQ):1000.00;N29:Deamidation (NQ):1000.00	Peptide Based Search
PALEDLLLGS(+1460.53)EAN(+0.98)LTC(+57.02)TLTGLR	(HexNAc)4(Hex)4	60293	OLink		0	0	28.21	21.37	35.04	0	3817.74	1460.53	22	7.1	1273.6	3	52.3571		15090	glycopepnew_HCDEThcDiTCIDpeptide.raw	P01876|IGHA1_HUMAN;P01877|IGHA2_HUMAN	10	0	(HexNAc)4(Hex)4_60293:1;Deamidation (NQ);Carbamidomethylation	S10:(HexNAc)4(Hex)4_60293:1:14.62;N13:Deamidation (NQ):1000.00;C16:Carbamidomethylation:1000.00	Peptide Based Search
PALEDLLLGS(+1460.53)EANLTC(+57.02)TLTGLR	(HexNAc)4(Hex)4	60293	OLink		0	0	32.05	21.37	42.73	0	3816.76	1460.53	22	1.3	1273.26	3	52.3006	7980000	15090	glycopepnew_HCDEThcDiTCIDpeptide.raw	P01876|IGHA1_HUMAN;P01877|IGHA2_HUMAN	10	34886	(HexNAc)4(Hex)4_60293:1;Carbamidomethylation	S10:(HexNAc)4(Hex)4_60293:1:0.00;C16:Carbamidomethylation:1000.00	Peptide Based Search
PALEDLLLGS(+1501.55)EANLTC(+57.02)TLTGLR	(HexNAc)5(Hex)3	60297	OLink		0	0	47.16	61.41	32.92	0	3857.79	1501.55	22	3.9	965.457	4	52.4469	44500000	15109	glycopepnew_HCDEThcDiTCIDpeptide.raw	P01876|IGHA1_HUMAN;P01877|IGHA2_HUMAN	10	19540	(HexNAc)5(Hex)3_60297:1;Carbamidomethylation	S10:(HexNAc)5(Hex)3_60297:1:1001.00;C16:Carbamidomethylation:1000.00	Peptide Based Search
PALEDLLLGS(+1825.66)EANLTC(+57.02)TLTGLR	(HexNAc)5(Hex)5	60344	OLink		0	0	31.77	43.39	20.15	0	4181.89	1825.66	22	1.5	1046.48	4	51.9454	8610000	14961	glycopepnew_HCDEThcDiTCIDpeptide.raw	P01876|IGHA1_HUMAN;P01877|IGHA2_HUMAN	10	23293	(HexNAc)5(Hex)5_60344:1;Carbamidomethylation	S10:(HexNAc)5(Hex)5_60344:1:1001.00;C16:Carbamidomethylation:1000.00	Peptide Based Search
PALEDLLLGSEAN(+0.98)LT(+1460.53)C(+57.02)TLTGLR	(HexNAc)4(Hex)4	60293	OLink		0	0	47.36	34.7	60.03	0	3817.74	1460.53	22	7.9	955.45	4	52.3821		15099	glycopepnew_HCDEThcDiTCIDpeptide.raw	P01876|IGHA1_HUMAN;P01877|IGHA2_HUMAN	15	0	Deamidation (NQ);(HexNAc)4(Hex)4_60293:1;Carbamidomethylation	N13:Deamidation (NQ):1000.00;T15:(HexNAc)4(Hex)4_60293:1:0.00;C16:Carbamidomethylation:1000.00	Peptide Based Search
PALEDLLLGSEAN(+0.98)LTC(+57.02)TLTGLRDAS(+1515.53)GA	(HexNAc)3(Hex)2(NeuAc)2	60300	OLink		0	0	18.32	10.44	26.2	12.49	4273.9	1515.53	27	0.8	1069.48	4	57.9067	91600000	17095	glycopepnew_HCDEThcDiTCIDpeptide.raw	P01877|IGHA2_HUMAN	25	24313	Deamidation (NQ);Carbamidomethylation;(HexNAc)3(Hex)2(NeuAc)2_60300:1	N13:Deamidation (NQ):1000.00;C16:Carbamidomethylation:1000.00;S25:(HexNAc)3(Hex)2(NeuAc)2_60300:1:8.77	Peptide Based Search
PALEDLLLGSEAN(+0.98)LTC(+57.02)TLTGLRDAS(+875.30)GATFTWT	(HexNAc)2(Hex)1(NeuGc)1	60062	OLink		0	0	26.34	21.05	31.63	0	4269.96	875.302	32	-7.6	1068.49	4	57.8918	299000000	16821	glycopepnew_HCDEThcDiTCIDpeptide.raw	P01877|IGHA2_HUMAN	25	24240	Deamidation (NQ);Carbamidomethylation;(HexNAc)2(Hex)1(NeuGc)1_60062:1	N13:Deamidation (NQ):1000.00;C16:Carbamidomethylation:1000.00;S25:(HexNAc)2(Hex)1(NeuGc)1_60062:1:0.00	Peptide Based Search
PALEDLLLGSEANLT(+1460.53)C(+57.02)TLTGLR	(HexNAc)4(Hex)4	60294	OLink		0	0	43.1	26.75	59.45	0	3816.76	1460.53	22	-0.2	1273.26	3	57.6524	366000	16764	glycopepnew_HCDEThcDiTCIDpeptide.raw	P01876|IGHA1_HUMAN;P01877|IGHA2_HUMAN	15	34885	(HexNAc)4(Hex)4_60294:1;Carbamidomethylation	T15:(HexNAc)4(Hex)4_60294:1:8.18;C16:Carbamidomethylation:1000.00	Peptide Based Search
PALEDLLLGSEANLT(+1460.53)C(+57.02)TLTGLR	(HexNAc)4(Hex)4	60294	OLink		0	0	52.58	34.7	70.45	0	3816.76	1460.53	22	0.4	955.197	4	52.3719	1440000	15099	glycopepnew_HCDEThcDiTCIDpeptide.raw	P01876|IGHA1_HUMAN;P01877|IGHA2_HUMAN	15	18969	(HexNAc)4(Hex)4_60294:1;Carbamidomethylation	T15:(HexNAc)4(Hex)4_60294:1:20.41;C16:Carbamidomethylation:1000.00	Peptide Based Search
PALEDLLLGSEANLT(+1460.53)C(+57.02)TLTGLR	(HexNAc)4(Hex)4	60294	OLink		0	0	67.38	63.56	71.19	0	3816.76	1460.53	22	0.4	955.197	4	52.3719	1440000	15049	glycopepnew_HCDEThcDiTCIDpeptide.raw	P01876|IGHA1_HUMAN;P01877|IGHA2_HUMAN	15	18969	(HexNAc)4(Hex)4_60294:1;Carbamidomethylation	T15:(HexNAc)4(Hex)4_60294:1:47.31;C16:Carbamidomethylation:1000.00	Peptide Based Search
PALEDLLLGSEANLT(+1501.55)C(+57.02)TLTGLR	(HexNAc)5(Hex)3	60297	OLink		0	0	67.94	66.34	69.54	0	3857.79	1501.55	22	3.9	965.457	4	52.4469	44500000	15137	glycopepnew_HCDEThcDiTCIDpeptide.raw	P01876|IGHA1_HUMAN;P01877|IGHA2_HUMAN	15	19540	(HexNAc)5(Hex)3_60297:1;Carbamidomethylation	T15:(HexNAc)5(Hex)3_60297:1:52.04;C16:Carbamidomethylation:1000.00	Peptide Based Search
PALEDLLLGSEANLT(+1501.55)C(+57.02)TLTGLR	(HexNAc)5(Hex)3	60297	OLink		0	0	77.14	82.11	72.17	0	3857.79	1501.55	22	3.9	965.457	4	52.4469	44500000	15106	glycopepnew_HCDEThcDiTCIDpeptide.raw	P01876|IGHA1_HUMAN;P01877|IGHA2_HUMAN	15	19540	(HexNAc)5(Hex)3_60297:1;Carbamidomethylation	T15:(HexNAc)5(Hex)3_60297:1:39.76;C16:Carbamidomethylation:1000.00	Peptide Based Search
PALEDLLLGSEANLT(+1825.66)C(+57.02)TLTGLR	(HexNAc)5(Hex)5	60344	OLink		0	0	62.22	49.34	75.1	0	4181.89	1825.66	22	1.5	1046.48	4	51.9454	8610000	14956	glycopepnew_HCDEThcDiTCIDpeptide.raw	P01876|IGHA1_HUMAN;P01877|IGHA2_HUMAN	15	23293	(HexNAc)5(Hex)5_60344:1;Carbamidomethylation	T15:(HexNAc)5(Hex)5_60344:1:60.92;C16:Carbamidomethylation:1000.00	Peptide Based Search
PALEDLLLGSEANLTC(+57.02)TLT(+1516.55)GLRDASGA	(HexNAc)3(Hex)2(Fuc)2(NeuAc)1	60301	OLink		0	0	29.89	21.36	38.42	0	4273.94	1516.55	27	-7.5	1069.48	4	57.9067	91600000	16821	glycopepnew_HCDEThcDiTCIDpeptide.raw	P01877|IGHA2_HUMAN	19	24313	Carbamidomethylation;(HexNAc)3(Hex)2(Fuc)2(NeuAc)1_60301:1	C16:Carbamidomethylation:1000.00;T19:(HexNAc)3(Hex)2(Fuc)2(NeuAc)1_60301:1:0.00	Peptide Based Search
PALEDLLLGSEANLTC(+57.02)TLTGLRDAS(+1532.55)GAT	(HexNAc)3(Hex)3(Fuc)1(NeuAc)1	60308	OLink		0	0	18.18	10.94	25.41	0	4390.98	1532.55	28	-5.8	1098.75	4	57.8221		16830	glycopepnew_HCDEThcDiTCIDpeptide.raw	P01877|IGHA2_HUMAN	25	0	Carbamidomethylation;(HexNAc)3(Hex)3(Fuc)1(NeuAc)1_60308:1	C16:Carbamidomethylation:1000.00;S25:(HexNAc)3(Hex)3(Fuc)1(NeuAc)1_60308:1:0.00	Peptide Based Search
PASVSGSPGQ(+0.98)SITIS(+656.23)C(+57.02)TGTSSDVGGYN(+0.98)YVSWYQQHPGK	(HexNAc)1(Hex)1(NeuAc)1	60020	OLink		0	0	21.19	19.17	23.21	7.39	4617	656.227	38	-6.7	1155.25	4	43.6597		12238	glycopepnew_HCDEThcDiTCIDpeptide.raw	P01704|LV214_HUMAN	15	0	Deamidation (NQ);(HexNAc)1(Hex)1(NeuAc)1_60020:1;Carbamidomethylation;Deamidation (NQ)	Q10:Deamidation (NQ):1000.00;S15:(HexNAc)1(Hex)1(NeuAc)1_60020:1:0.00;C16:Carbamidomethylation:1000.00;N27:Deamidation (NQ):1000.00	Peptide Based Search
PASVSGSPGQSITISC(+57.02)TGTS(+609.24)SDVGGYNYVSWYQQHPGK	(HexNAc)3	60016	OLink		0	0	19.91	11.86	27.97	100	4568.04	609.238	38	6.2	1143.03	4	42.0305		11682	glycopepnew_HCDEThcDiTCIDpeptide.raw	P01704|LV214_HUMAN	20	0	Carbamidomethylation;(HexNAc)3_60016:1	C16:Carbamidomethylation:1000.00;S20:(HexNAc)3_60016:1:0.00	Peptide Based Search
PC(+57.02)ADGT(+1038.37)DFPQ(+0.98)LC(+57.02)Q(+0.98)LC(+57.02)PGC(+57.02)GC(+57.02)STLNQYFGYSGAFK	(HexNAc)2(Hex)3(Fuc)1	60133	OLink		0	0	26.43	14.95	37.91	10.25	4915.96	1038.37	34	-8.7	1229.99	4	53.0551		15317	glycopepnew_HCDEThcDiTCIDpeptide.raw	P02787|TRFE_HUMAN	6	0	Carbamidomethylation;(HexNAc)2(Hex)3(Fuc)1_60133:1;Deamidation (NQ);Carbamidomethylation;Deamidation (NQ); more	C2:Carbamidomethylation:1000.00;T6:(HexNAc)2(Hex)3(Fuc)1_60133:1:5.85;Q10:Deamidation (NQ):1000.00;C12:Carbamidomethylation:1000.00;Q13:Deamidation (NQ):1000.00;C15:Carbamidomethylation:1000.00;C18:Carbamidomethylation:1000.00;C20:Carbamidomethylation:1000.00	Peptide Based Search
PC(+57.02)ADGT(+1095.40)DFPQLC(+57.02)QLC(+57.02)PGC(+57.02)GC(+57.02)STLNQYFGYSGAFK	(HexNAc)3(Hex)3	60157	OLink		0	0	35.91	19.57	52.25	0	4971.01	1095.4	34	7.9	1243.77	4	53.6688		15512	glycopepnew_HCDEThcDiTCIDpeptide.raw	P02787|TRFE_HUMAN	6	0	Carbamidomethylation;(HexNAc)3(Hex)3_60157:1;Carbamidomethylation;Carbamidomethylation;Carbamidomethylation; more	C2:Carbamidomethylation:1000.00;T6:(HexNAc)3(Hex)3_60157:1:9.19;C12:Carbamidomethylation:1000.00;C15:Carbamidomethylation:1000.00;C18:Carbamidomethylation:1000.00;C20:Carbamidomethylation:1000.00	Peptide Based Search
PC(+57.02)ADGT(+1136.42)DFPQLC(+57.02)QLC(+57.02)PGC(+57.02)GC(+57.02)STLNQYFGYSGAFK	(HexNAc)4(Hex)2	60165	OLink		0	0	35.41	9.3	61.52	0	5012.04	1136.42	34	9.2	1254.03	4	58.6184	730000	17152	glycopepnew_HCDEThcDiTCIDpeptide.raw	P02787|TRFE_HUMAN	6	33957	Carbamidomethylation;(HexNAc)4(Hex)2_60165:1;Carbamidomethylation;Carbamidomethylation;Carbamidomethylation; more	C2:Carbamidomethylation:1000.00;T6:(HexNAc)4(Hex)2_60165:1:7.57;C12:Carbamidomethylation:1000.00;C15:Carbamidomethylation:1000.00;C18:Carbamidomethylation:1000.00;C20:Carbamidomethylation:1000.00	Peptide Based Search
PC(+57.02)ADGT(+1150.40)DFPQLC(+57.02)Q(+0.98)LC(+57.02)PGC(+57.02)GC(+57.02)STLNQYFGYSGAFK	(HexNAc)2(Hex)1(NeuAc)2	60171	OLink		0	0	34.57	19.07	50.07	0	5027	1150.4	34	9.8	1257.77	4	55.5273		16105	glycopepnew_HCDEThcDiTCIDpeptide.raw	P02787|TRFE_HUMAN	6	0	Carbamidomethylation;(HexNAc)2(Hex)1(NeuAc)2_60171:1;Carbamidomethylation;Deamidation (NQ);Carbamidomethylation; more	C2:Carbamidomethylation:1000.00;T6:(HexNAc)2(Hex)1(NeuAc)2_60171:1:36.52;C12:Carbamidomethylation:1000.00;Q13:Deamidation (NQ):1000.00;C15:Carbamidomethylation:1000.00;C18:Carbamidomethylation:1000.00;C20:Carbamidomethylation:1000.00	Peptide Based Search
PC(+57.02)ADGT(+1150.40)DFPQLC(+57.02)QLC(+57.02)PGC(+57.02)GC(+57.02)STLNQYFGYSGAFK	(HexNAc)2(Hex)1(NeuAc)2	60171	OLink		0	0	28.19	21.4	34.97	0	5026.02	1150.4	34	7.7	1257.52	4	68.9196		20369	glycopepnew_HCDEThcDiTCIDpeptide.raw	P02787|TRFE_HUMAN	6	0	Carbamidomethylation;(HexNAc)2(Hex)1(NeuAc)2_60171:1;Carbamidomethylation;Carbamidomethylation;Carbamidomethylation; more	C2:Carbamidomethylation:1000.00;T6:(HexNAc)2(Hex)1(NeuAc)2_60171:1:5.85;C12:Carbamidomethylation:1000.00;C15:Carbamidomethylation:1000.00;C18:Carbamidomethylation:1000.00;C20:Carbamidomethylation:1000.00	Peptide Based Search
PC(+57.02)ADGT(+1150.40)DFPQLC(+57.02)QLC(+57.02)PGC(+57.02)GC(+57.02)STLNQYFGYSGAFK	(HexNAc)2(Hex)1(NeuAc)2	60171	OLink		0	0	30.04	21.39	38.69	0	5026.02	1150.4	34	5.3	1257.52	4	61.4887	3610000	18092	glycopepnew_HCDEThcDiTCIDpeptide.raw	P02787|TRFE_HUMAN	6	34078	Carbamidomethylation;(HexNAc)2(Hex)1(NeuAc)2_60171:1;Carbamidomethylation;Carbamidomethylation;Carbamidomethylation; more	C2:Carbamidomethylation:1000.00;T6:(HexNAc)2(Hex)1(NeuAc)2_60171:1:5.85;C12:Carbamidomethylation:1000.00;C15:Carbamidomethylation:1000.00;C18:Carbamidomethylation:1000.00;C20:Carbamidomethylation:1000.00	Peptide Based Search
PC(+57.02)ADGT(+1150.40)DFPQLC(+57.02)QLC(+57.02)PGC(+57.02)GC(+57.02)STLNQYFGYSGAFK	(HexNAc)2(Hex)1(NeuAc)2	60171	OLink		0	0	30.53	21.4	39.66	0	5026.02	1150.4	34	5.3	1257.52	4	61.4887	3610000	18258	glycopepnew_HCDEThcDiTCIDpeptide.raw	P02787|TRFE_HUMAN	6	34078	Carbamidomethylation;(HexNAc)2(Hex)1(NeuAc)2_60171:1;Carbamidomethylation;Carbamidomethylation;Carbamidomethylation; more	C2:Carbamidomethylation:1000.00;T6:(HexNAc)2(Hex)1(NeuAc)2_60171:1:14.42;C12:Carbamidomethylation:1000.00;C15:Carbamidomethylation:1000.00;C18:Carbamidomethylation:1000.00;C20:Carbamidomethylation:1000.00	Peptide Based Search
PC(+57.02)ADGT(+1150.40)DFPQLC(+57.02)QLC(+57.02)PGC(+57.02)GC(+57.02)STLNQYFGYSGAFK	(HexNAc)2(Hex)1(NeuAc)2	60171	OLink		0	0	27.53	9.27	45.79	0	5026.02	1150.4	34	4.1	1257.52	4	53.7887		15552	glycopepnew_HCDEThcDiTCIDpeptide.raw	P02787|TRFE_HUMAN	6	0	Carbamidomethylation;(HexNAc)2(Hex)1(NeuAc)2_60171:1;Carbamidomethylation;Carbamidomethylation;Carbamidomethylation; more	C2:Carbamidomethylation:1000.00;T6:(HexNAc)2(Hex)1(NeuAc)2_60171:1:5.85;C12:Carbamidomethylation:1000.00;C15:Carbamidomethylation:1000.00;C18:Carbamidomethylation:1000.00;C20:Carbamidomethylation:1000.00	Peptide Based Search
PC(+57.02)ADGT(+1150.40)DFPQLC(+57.02)QLC(+57.02)PGC(+57.02)GC(+57.02)STLNQYFGYSGAFK	(HexNAc)2(Hex)1(NeuAc)2	60171	OLink		0	0	27.19	15.68	38.71	0	5026.02	1150.4	34	4.3	1257.52	4	65.0979	939000	19185	glycopepnew_HCDEThcDiTCIDpeptide.raw	P02787|TRFE_HUMAN	6	34075	Carbamidomethylation;(HexNAc)2(Hex)1(NeuAc)2_60171:1;Carbamidomethylation;Carbamidomethylation;Carbamidomethylation; more	C2:Carbamidomethylation:1000.00;T6:(HexNAc)2(Hex)1(NeuAc)2_60171:1:5.85;C12:Carbamidomethylation:1000.00;C15:Carbamidomethylation:1000.00;C18:Carbamidomethylation:1000.00;C20:Carbamidomethylation:1000.00	Peptide Based Search
PC(+57.02)ADGT(+1150.40)DFPQLC(+57.02)QLC(+57.02)PGC(+57.02)GC(+57.02)STLNQYFGYSGAFK	(HexNAc)2(Hex)1(NeuAc)2	60171	OLink		0	0	20.41	14.51	26.31	0	5026.02	1150.4	34	4.7	1257.52	4	77.0783		22998	glycopepnew_HCDEThcDiTCIDpeptide.raw	P02787|TRFE_HUMAN	6	0	Carbamidomethylation;(HexNAc)2(Hex)1(NeuAc)2_60171:1;Carbamidomethylation;Carbamidomethylation;Carbamidomethylation; more	C2:Carbamidomethylation:1000.00;T6:(HexNAc)2(Hex)1(NeuAc)2_60171:1:5.85;C12:Carbamidomethylation:1000.00;C15:Carbamidomethylation:1000.00;C18:Carbamidomethylation:1000.00;C20:Carbamidomethylation:1000.00	Peptide Based Search
PC(+57.02)ADGT(+1150.40)DFPQLC(+57.02)QLC(+57.02)PGC(+57.02)GC(+57.02)STLNQYFGYSGAFK	(HexNAc)2(Hex)1(NeuAc)2	60171	OLink		0	0	31.18	19.58	42.77	0	5026.02	1150.4	34	10	1257.52	4	60.714	1270000	17773	glycopepnew_HCDEThcDiTCIDpeptide.raw	P02787|TRFE_HUMAN	6	34088	Carbamidomethylation;(HexNAc)2(Hex)1(NeuAc)2_60171:1;Carbamidomethylation;Carbamidomethylation;Carbamidomethylation; more	C2:Carbamidomethylation:1000.00;T6:(HexNAc)2(Hex)1(NeuAc)2_60171:1:14.42;C12:Carbamidomethylation:1000.00;C15:Carbamidomethylation:1000.00;C18:Carbamidomethylation:1000.00;C20:Carbamidomethylation:1000.00	Peptide Based Search
PC(+57.02)ADGT(+1150.40)DFPQLC(+57.02)QLC(+57.02)PGC(+57.02)GC(+57.02)STLNQYFGYSGAFK	(HexNAc)2(Hex)1(NeuAc)2	60171	OLink		0	0	27.55	21.4	33.7	0	5026.02	1150.4	34	4.9	1257.52	4	66.5389		19620	glycopepnew_HCDEThcDiTCIDpeptide.raw	P02787|TRFE_HUMAN	6	0	Carbamidomethylation;(HexNAc)2(Hex)1(NeuAc)2_60171:1;Carbamidomethylation;Carbamidomethylation;Carbamidomethylation; more	C2:Carbamidomethylation:1000.00;T6:(HexNAc)2(Hex)1(NeuAc)2_60171:1:5.85;C12:Carbamidomethylation:1000.00;C15:Carbamidomethylation:1000.00;C18:Carbamidomethylation:1000.00;C20:Carbamidomethylation:1000.00	Peptide Based Search
PC(+57.02)ADGT(+1150.40)DFPQLC(+57.02)QLC(+57.02)PGC(+57.02)GC(+57.02)STLNQYFGYSGAFK	(HexNAc)2(Hex)1(NeuAc)2	60171	OLink		0	0	28.07	21.4	34.75	0	5026.02	1150.4	34	5.4	1257.52	4	66.6467		19656	glycopepnew_HCDEThcDiTCIDpeptide.raw	P02787|TRFE_HUMAN	6	0	Carbamidomethylation;(HexNAc)2(Hex)1(NeuAc)2_60171:1;Carbamidomethylation;Carbamidomethylation;Carbamidomethylation; more	C2:Carbamidomethylation:1000.00;T6:(HexNAc)2(Hex)1(NeuAc)2_60171:1:5.85;C12:Carbamidomethylation:1000.00;C15:Carbamidomethylation:1000.00;C18:Carbamidomethylation:1000.00;C20:Carbamidomethylation:1000.00	Peptide Based Search
PC(+57.02)ADGT(+1150.40)DFPQLC(+57.02)QLC(+57.02)PGC(+57.02)GC(+57.02)STLNQYFGYSGAFK	(HexNAc)2(Hex)1(NeuAc)2	60171	OLink		0	0	23.34	14.51	32.18	0	5026.02	1150.4	34	9.1	1257.52	4	73.8069		21950	glycopepnew_HCDEThcDiTCIDpeptide.raw	P02787|TRFE_HUMAN	6	0	Carbamidomethylation;(HexNAc)2(Hex)1(NeuAc)2_60171:1;Carbamidomethylation;Carbamidomethylation;Carbamidomethylation; more	C2:Carbamidomethylation:1000.00;T6:(HexNAc)2(Hex)1(NeuAc)2_60171:1:5.85;C12:Carbamidomethylation:1000.00;C15:Carbamidomethylation:1000.00;C18:Carbamidomethylation:1000.00;C20:Carbamidomethylation:1000.00	Peptide Based Search
PC(+57.02)ADGT(+1150.40)DFPQLC(+57.02)QLC(+57.02)PGC(+57.02)GC(+57.02)STLNQYFGYSGAFK	(HexNAc)2(Hex)1(NeuAc)2	60171	OLink		0	0	24.31	16.31	32.32	0	5026.02	1150.4	34	5.5	1257.52	4	71.8629		21322	glycopepnew_HCDEThcDiTCIDpeptide.raw	P02787|TRFE_HUMAN	6	0	Carbamidomethylation;(HexNAc)2(Hex)1(NeuAc)2_60171:1;Carbamidomethylation;Carbamidomethylation;Carbamidomethylation; more	C2:Carbamidomethylation:1000.00;T6:(HexNAc)2(Hex)1(NeuAc)2_60171:1:5.85;C12:Carbamidomethylation:1000.00;C15:Carbamidomethylation:1000.00;C18:Carbamidomethylation:1000.00;C20:Carbamidomethylation:1000.00	Peptide Based Search
PC(+57.02)ADGT(+1150.40)DFPQLC(+57.02)QLC(+57.02)PGC(+57.02)GC(+57.02)STLNQYFGYSGAFK	(HexNAc)2(Hex)1(NeuAc)2	60171	OLink		0	0	28.01	15.94	40.08	0	5026.02	1150.4	34	5	1257.52	4	63.6952	2150000	18892	glycopepnew_HCDEThcDiTCIDpeptide.raw	P02787|TRFE_HUMAN	6	34076	Carbamidomethylation;(HexNAc)2(Hex)1(NeuAc)2_60171:1;Carbamidomethylation;Carbamidomethylation;Carbamidomethylation; more	C2:Carbamidomethylation:1000.00;T6:(HexNAc)2(Hex)1(NeuAc)2_60171:1:5.85;C12:Carbamidomethylation:1000.00;C15:Carbamidomethylation:1000.00;C18:Carbamidomethylation:1000.00;C20:Carbamidomethylation:1000.00	Peptide Based Search
PC(+57.02)ADGT(+947.32)DFPQ(+0.98)LC(+57.02)Q(+0.98)LC(+57.02)PGC(+57.02)GC(+57.02)STLNQYFGYSGAFK	(HexNAc)1(Hex)1(NeuAc)2	60096	OLink		0	0	21.74	19.58	23.89	0	4824.91	947.323	34	-8.7	1207.22	4	52.9534	907000	15246	glycopepnew_HCDEThcDiTCIDpeptide.raw	P02787|TRFE_HUMAN	6	31689	Carbamidomethylation;(HexNAc)1(Hex)1(NeuAc)2_60096:1;Deamidation (NQ);Carbamidomethylation;Deamidation (NQ); more	C2:Carbamidomethylation:1000.00;T6:(HexNAc)1(Hex)1(NeuAc)2_60096:1:9.19;Q10:Deamidation (NQ):1000.00;C12:Carbamidomethylation:1000.00;Q13:Deamidation (NQ):1000.00;C15:Carbamidomethylation:1000.00;C18:Carbamidomethylation:1000.00;C20:Carbamidomethylation:1000.00	Peptide Based Search
PC(+57.02)ADGTDFPQLC(+57.02)Q(+0.98)LC(+57.02)PGC(+57.02)GC(+57.02)S(+755.30)TLNQYFGYSGAFK	(HexNAc)3(Fuc)1	60038	OLink		0	0	44.28	18.19	70.37	100	4631.89	755.296	34	4.7	1158.99	4	50.2842	21900000	14414	glycopepnew_HCDEThcDiTCIDpeptide.raw	P02787|TRFE_HUMAN	21	29099	Carbamidomethylation;Carbamidomethylation;Deamidation (NQ);Carbamidomethylation;Carbamidomethylation; more	C2:Carbamidomethylation:1000.00;C12:Carbamidomethylation:1000.00;Q13:Deamidation (NQ):1000.00;C15:Carbamidomethylation:1000.00;C18:Carbamidomethylation:1000.00;C20:Carbamidomethylation:1000.00;S21:(HexNAc)3(Fuc)1_60038:1:0.00	Peptide Based Search
PC(+57.02)ADGTDFPQLC(+57.02)QLC(+57.02)PGC(+57.02)GC(+57.02)S(+1095.40)TLNQYFGYSGAFK	(HexNAc)3(Hex)3	60159	OLink		0	0	32.52	21.39	43.66	65.19	4971.01	1095.4	34	6.5	1243.77	4	53.2817		15394	glycopepnew_HCDEThcDiTCIDpeptide.raw	P02787|TRFE_HUMAN	21	0	Carbamidomethylation;Carbamidomethylation;Carbamidomethylation;Carbamidomethylation;Carbamidomethylation; more	C2:Carbamidomethylation:1000.00;C12:Carbamidomethylation:1000.00;C15:Carbamidomethylation:1000.00;C18:Carbamidomethylation:1000.00;C20:Carbamidomethylation:1000.00;S21:(HexNAc)3(Hex)3_60159:1:10.11	Peptide Based Search
PC(+57.02)ADGTDFPQLC(+57.02)QLC(+57.02)PGC(+57.02)GC(+57.02)S(+1136.42)TLNQYFGYSGAFK	(HexNAc)4(Hex)2	60165	OLink		0	0	37.63	20.24	55.03	0	5012.04	1136.42	34	9.2	1254.03	4	58.6184	730000	17183	glycopepnew_HCDEThcDiTCIDpeptide.raw	P02787|TRFE_HUMAN	21	33957	Carbamidomethylation;Carbamidomethylation;Carbamidomethylation;Carbamidomethylation;Carbamidomethylation; more	C2:Carbamidomethylation:1000.00;C12:Carbamidomethylation:1000.00;C15:Carbamidomethylation:1000.00;C18:Carbamidomethylation:1000.00;C20:Carbamidomethylation:1000.00;S21:(HexNAc)4(Hex)2_60165:1:0.00	Peptide Based Search
PC(+57.02)ADGTDFPQLC(+57.02)QLC(+57.02)PGC(+57.02)GC(+57.02)STLNQYFGYS(+730.26)GAFKC(+57.02)LK	(HexNAc)2(Hex)2	60033	OLink		0	0	19.43	16.9	21.95	0	5007.09	730.264	37	5.6	1252.79	4	52.2251	69200000	15068	glycopepnew_HCDEThcDiTCIDpeptide.raw	P02787|TRFE_HUMAN	30	33871	Carbamidomethylation;Carbamidomethylation;Carbamidomethylation;Carbamidomethylation;Carbamidomethylation; more	C2:Carbamidomethylation:1000.00;C12:Carbamidomethylation:1000.00;C15:Carbamidomethylation:1000.00;C18:Carbamidomethylation:1000.00;C20:Carbamidomethylation:1000.00;S30:(HexNAc)2(Hex)2_60033:1:0.00;C35:Carbamidomethylation:1000.00	Peptide Based Search
PC(+57.02)ADGTDFPQLC(+57.02)QLC(+57.02)PGC(+57.02)GC(+57.02)STLNQYFGYS(+730.26)GAFKC(+57.02)LK	(HexNAc)2(Hex)2	60033	OLink		0	0	17.51	15.78	19.24	0	5007.09	730.264	37	5.6	1252.79	4	52.2251	69200000	15360	glycopepnew_HCDEThcDiTCIDpeptide.raw	P02787|TRFE_HUMAN	30	33871	Carbamidomethylation;Carbamidomethylation;Carbamidomethylation;Carbamidomethylation;Carbamidomethylation; more	C2:Carbamidomethylation:1000.00;C12:Carbamidomethylation:1000.00;C15:Carbamidomethylation:1000.00;C18:Carbamidomethylation:1000.00;C20:Carbamidomethylation:1000.00;S30:(HexNAc)2(Hex)2_60033:1:0.00;C35:Carbamidomethylation:1000.00	Peptide Based Search
PC(+57.02)FSALEVDET(+672.22)YVPKEFN(+0.98)AETFTFHADIC(+57.02)TLSEK	(HexNAc)1(Hex)1(NeuGc)1	60022	OLink		0	0	15.92	6.56	25.29	100	4668.03	672.222	34	-8	934.607	5	50.1094	779000	14266	glycopepnew_HCDEThcDiTCIDpeptide.raw	P02768|ALBU_HUMAN	11	18004	Carbamidomethylation;(HexNAc)1(Hex)1(NeuGc)1_60022:1;Deamidation (NQ);Carbamidomethylation	C2:Carbamidomethylation:1000.00;T11:(HexNAc)1(Hex)1(NeuGc)1_60022:1:0.00;N18:Deamidation (NQ):1000.00;C29:Carbamidomethylation:1000.00	Peptide Based Search
PC(+57.02)FSALEVDET(+672.22)YVPKEFN(+0.98)AETFTFHADIC(+57.02)TLSEK	(HexNAc)1(Hex)1(NeuGc)1	60022	OLink		0	0	21.09	9.01	33.17	100	4668.03	672.222	34	-7.2	934.607	5	59.8184		17465	glycopepnew_HCDEThcDiTCIDpeptide.raw	P02768|ALBU_HUMAN	11	0	Carbamidomethylation;(HexNAc)1(Hex)1(NeuGc)1_60022:1;Deamidation (NQ);Carbamidomethylation	C2:Carbamidomethylation:1000.00;T11:(HexNAc)1(Hex)1(NeuGc)1_60022:1:0.00;N18:Deamidation (NQ):1000.00;C29:Carbamidomethylation:1000.00	Peptide Based Search
PC(+57.02)PS(+1225.46)C(+57.02)PAPEFLGGPSVFLFPPKPK	(HexNAc)3(Hex)2(Fuc)2	60216	OLink		0	0	26.87	9.78	43.95	0	3850.77	1225.46	24	2.3	963.702	4	46.8807	527000	13311	glycopepnew_HCDEThcDiTCIDpeptide.raw	P01861|IGHG4_HUMAN	4	19409	Carbamidomethylation;(HexNAc)3(Hex)2(Fuc)2_60216:1;Carbamidomethylation	C2:Carbamidomethylation:1000.00;S4:(HexNAc)3(Hex)2(Fuc)2_60216:1:16.94;C5:Carbamidomethylation:1000.00	Peptide Based Search
PC(+57.02)YGYQWVS(+2043.74)EEHEEAHHTAYLVFSPSK	(HexNAc)4(Hex)4(Fuc)2(NeuAc)1	60360	OLink		0	0	29.23	10.46	48.01	0	5294.18	2043.74	27	7.1	1059.85	5	28.9576		7274	glycopepnew_HCDEThcDiTCIDpeptide.raw	P01023|A2MG_HUMAN	9	0	Carbamidomethylation;(HexNAc)4(Hex)4(Fuc)2(NeuAc)1_60360:1	C2:Carbamidomethylation:1000.00;S9:(HexNAc)4(Hex)4(Fuc)2(NeuAc)1_60360:1:18.61	Peptide Based Search
PDGNVVIAC(+57.02)LVQ(+0.98)GFFPQEPLS(+714.27)VTWSESGQGVTAR	(HexNAc)2(Hex)1(Fuc)1	60028	OLink		0	0	26.06	6.77	45.35	0	4360.05	714.269	34	-3.8	1091.01	4	60.5139		17703	glycopepnew_HCDEThcDiTCIDpeptide.raw	P01876|IGHA1_HUMAN	21	0	Carbamidomethylation;Deamidation (NQ);(HexNAc)2(Hex)1(Fuc)1_60028:1	C9:Carbamidomethylation:1000.00;Q12:Deamidation (NQ):1000.00;S21:(HexNAc)2(Hex)1(Fuc)1_60028:1:14.04	Peptide Based Search
PELPGEYS(+1969.70)MKVTGEGC(+57.02)VYLQTSLK	(HexNAc)3(Hex)3(Fuc)2(NeuAc)2	60356	OLink		0	0	18.55	12.31	24.79	7.8	4655	1969.7	24	-6	776.837	6	35.838		9570	glycopepnew_HCDEThcDiTCIDpeptide.raw	P01023|A2MG_HUMAN	8	0	(HexNAc)3(Hex)3(Fuc)2(NeuAc)2_60356:1;Carbamidomethylation	S8:(HexNAc)3(Hex)3(Fuc)2(NeuAc)2_60356:1:0.00;C16:Carbamidomethylation:1000.00	Peptide Based Search
PEVTC(+57.02)VVVDVS(+1371.52)Q(+0.98)EDPEVQFNWYVDGVEVHNAK	(HexNAc)3(Hex)2(Fuc)3	60257	OLink		0	0	22.61	10.03	35.2	5.39	5059.22	1371.52	32	5	1265.82	4	43.197		12092	glycopepnew_HCDEThcDiTCIDpeptide.raw	P01861|IGHG4_HUMAN	11	0	Carbamidomethylation;(HexNAc)3(Hex)2(Fuc)3_60257:1;Deamidation (NQ)	C5:Carbamidomethylation:1000.00;S11:(HexNAc)3(Hex)2(Fuc)3_60257:1:9.75;Q12:Deamidation (NQ):1000.00	Peptide Based Search
PGC(+57.02)GC(+57.02)S(+2263.83)TLNQYFGYSGAFK	(HexNAc)5(Hex)5(Fuc)3	60374	OLink		0	0	21.89	7.23	36.55	0	4376.73	2263.83	19	-5.8	1095.18	4	49.3803		14125	glycopepnew_HCDEThcDiTCIDpeptide.raw	P02787|TRFE_HUMAN	6	0	Carbamidomethylation;Carbamidomethylation;(HexNAc)5(Hex)5(Fuc)3_60374:1	C3:Carbamidomethylation:1000.00;C5:Carbamidomethylation:1000.00;S6:(HexNAc)5(Hex)5(Fuc)3_60374:1:0.00	Peptide Based Search
PGGTVTLTC(+57.02)GLSSGSVSTS(+1371.52)YYPSWYQQTPGQAPR	(HexNAc)3(Hex)2(Fuc)3	60257	OLink		0	0	22.09	11.99	32.19	0	4961.19	1371.52	34	-4.7	1241.3	4	54.0006		15621	glycopepnew_HCDEThcDiTCIDpeptide.raw	A0A075B6I0|LV861_HUMAN	19	0	Carbamidomethylation;(HexNAc)3(Hex)2(Fuc)3_60257:1	C9:Carbamidomethylation:1000.00;S19:(HexNAc)3(Hex)2(Fuc)3_60257:1:1.61	Peptide Based Search
PKPPEIAHGYVEHS(+1533.57)VR	(HexNAc)3(Hex)3(Fuc)3	60318	OLink		0	0	14.58	7.99	21.16	0	3348.51	1533.57	16	7.6	838.141	4	27.0413	64300000	6600	glycopepnew_HCDEThcDiTCIDpeptide.raw	P00738|HPT_HUMAN	14	14367	(HexNAc)3(Hex)3(Fuc)3_60318:1	S14:(HexNAc)3(Hex)3(Fuc)3_60318:1:1000.00	Peptide Based Search
PKVFPLSLC(+57.02)S(+963.32)TQPDGNVVIAC(+57.02)LVQGFFPQEPLSVTWSESGQGVTAR	(HexNAc)1(Hex)1(NeuAc)1(NeuGc)1	60098	OLink		0	0	28.91	18.11	39.71	11.17	5965.82	963.318	46	-6.5	1194.16	5	69.8223	361000	20677	glycopepnew_HCDEThcDiTCIDpeptide.raw	P01876|IGHA1_HUMAN	10	30951	Carbamidomethylation;(HexNAc)1(Hex)1(NeuAc)1(NeuGc)1_60098:1;Carbamidomethylation	C9:Carbamidomethylation:1000.00;S10:(HexNAc)1(Hex)1(NeuAc)1(NeuGc)1_60098:1:0.00;C21:Carbamidomethylation:1000.00	Peptide Based Search
PLLEKS(+859.31)HC(+57.02)IAEVEN(+0.98)DEM(+15.99)PADLPSLAADFVESK	(HexNAc)2(Hex)1(NeuAc)1	60053	OLink		0	0	30.79	14.18	47.41	32.39	4429.98	859.307	32	-5.1	1108.5	4	46.1907		13093	glycopepnew_HCDEThcDiTCIDpeptide.raw	P02768|ALBU_HUMAN	6	0	(HexNAc)2(Hex)1(NeuAc)1_60053:1;Carbamidomethylation;Deamidation (NQ);Oxidation (M)	S6:(HexNAc)2(Hex)1(NeuAc)1_60053:1:46.61;C8:Carbamidomethylation:1000.00;N14:Deamidation (NQ):1000.00;M17:Oxidation (M):1000.00	Peptide Based Search
PLLEKS(+859.31)HC(+57.02)IAEVENDEM(+15.99)PADLPSLAADFVESK	(HexNAc)2(Hex)1(NeuAc)1	60051	OLink		0	0	33.29	19.35	47.24	0	4429	859.307	32	-7.1	1108.25	4	45.6889	2280000	13071	glycopepnew_HCDEThcDiTCIDpeptide.raw	P02768|ALBU_HUMAN	6	26368	(HexNAc)2(Hex)1(NeuAc)1_60051:1;Carbamidomethylation;Oxidation (M)	S6:(HexNAc)2(Hex)1(NeuAc)1_60051:1:24.85;C8:Carbamidomethylation:1000.00;M17:Oxidation (M):1000.00	Peptide Based Search
PLSLC(+57.02)ST(+365.13)QPDGN(+0.98)VVIAC(+57.02)LVQ(+0.98)GFFPQEPLSVTWSESGQGVTAR	(HexNAc)1(Hex)1	60006	OLink		0	0	33.83	8.69	58.98	100	4898.31	365.132	42	8.8	1225.6	4	64.4216		18943	glycopepnew_HCDEThcDiTCIDpeptide.raw	P01876|IGHA1_HUMAN	7	0	Carbamidomethylation;(HexNAc)1(Hex)1_60006:1;Deamidation (NQ);Carbamidomethylation;Deamidation (NQ)	C5:Carbamidomethylation:1000.00;T7:(HexNAc)1(Hex)1_60006:1:0.00;N12:Deamidation (NQ):1000.00;C17:Carbamidomethylation:1000.00;Q20:Deamidation (NQ):1000.00	Peptide Based Search
PPC(+57.02)PAPPVAGPS(+933.34)VFLFPPK	(HexNAc)3(Hex)2	60089	OLink		0	0	24.34	16.55	32.13	0	2907.39	933.343	19	2.7	970.139	3	39.2578	34300000	10784	glycopepnew_HCDEThcDiTCIDpeptide.raw	P01859|IGHG2_HUMAN	12	19816	Carbamidomethylation;(HexNAc)3(Hex)2_60089:1	C3:Carbamidomethylation:1000.00;S12:(HexNAc)3(Hex)2_60089:1:1000.00	Peptide Based Search
PPTS(+1005.36)AHGNVAEGETKPDPDVTER	(HexNAc)2(Hex)1(Fuc)1(NeuAc)1	60104	OLink		0	0	23.44	10.88	36	60.87	3408.49	1005.36	23	-0.9	682.706	5	20.9664	13300000	4614	glycopepnew_HCDEThcDiTCIDpeptide.raw	P02790|HEMO_HUMAN	4	8516	(HexNAc)2(Hex)1(Fuc)1(NeuAc)1_60104:1	S4:(HexNAc)2(Hex)1(Fuc)1(NeuAc)1_60104:1:0.00	Peptide Based Search
PTS(+609.24)AHGN(+0.98)VAEGETKPDPDVTER	(HexNAc)3	60016	OLink		0	0	18.43	18.7	18.15	100	2916.3	609.238	22	-9.8	730.075	4	18.3154		3731	glycopepnew_HCDEThcDiTCIDpeptide.raw	P02790|HEMO_HUMAN	3	0	(HexNAc)3_60016:1;Deamidation (NQ)	S3:(HexNAc)3_60016:1:9.34;N7:Deamidation (NQ):1000.00	Peptide Based Search
PVDLLGVAHNNLMAM(+15.99)AQET(+1021.36)GDNLYWGSVTGSQSN(+0.98)AVSPTPAPR	(HexNAc)2(Hex)2(NeuAc)1	60111	OLink		0	0	24.64	17.88	31.4	0	5503.48	1021.36	43	3.8	1376.88	4	59.2631	142000	17294	glycopepnew_HCDEThcDiTCIDpeptide.raw	P0C0L4|CO4A_HUMAN	19	38692	Oxidation (M);(HexNAc)2(Hex)2(NeuAc)1_60111:1;Deamidation (NQ)	M15:Oxidation (M):1000.00;T19:(HexNAc)2(Hex)2(NeuAc)1_60111:1:4.14;N34:Deamidation (NQ):1000.00	Peptide Based Search
PVTVSWN(+0.98)SGALTS(+672.22)GVHTFPAVLQSSGLYSLSSVVTVPSSSLGTK	(HexNAc)1(Hex)1(NeuGc)1	60022	OLink		0	0	27.07	12.18	41.97	100	5077.49	672.222	44	8.3	1270.39	4	56.3504	6880000	16580	glycopepnew_HCDEThcDiTCIDpeptide.raw	P01861|IGHG4_HUMAN	13	34802	Deamidation (NQ);(HexNAc)1(Hex)1(NeuGc)1_60022:1	N7:Deamidation (NQ):1000.00;S13:(HexNAc)1(Hex)1(NeuGc)1_60022:1:0.00	Peptide Based Search
Q(+0.98)ES(+2189.80)VTEQ(+0.98)DSKDSTYSLSSTLTLSK	(HexNAc)4(Hex)4(Fuc)3(NeuAc)1	60369	OLink		0	0	14.46	6.95	21.96	72.06	4825.02	2189.8	24	1.2	1207.26	4	36.402	12500000	9819	glycopepnew_HCDEThcDiTCIDpeptide.raw	P01834|IGKC_HUMAN	3	31695	Deamidation (NQ);(HexNAc)4(Hex)4(Fuc)3(NeuAc)1_60369:1;Deamidation (NQ)	Q1:Deamidation (NQ):1000.00;S3:(HexNAc)4(Hex)4(Fuc)3(NeuAc)1_60369:1:11.10;Q7:Deamidation (NQ):1000.00	Peptide Based Search
Q(+0.98)HLFGS(+1938.71)NVTDC(+57.02)SGNFC(+57.02)LFR	(HexNAc)5(Hex)3(Fuc)1(NeuAc)1	60353	OLink		0	0	33.08	17.61	48.55	100	4197.69	1938.71	19	-7.6	1050.42	4	51.6041	5280000	14856	glycopepnew_HCDEThcDiTCIDpeptide.raw	P02787|TRFE_HUMAN	6	23499	Deamidation (NQ);(HexNAc)5(Hex)3(Fuc)1(NeuAc)1_60353:1;Carbamidomethylation;Carbamidomethylation	Q1:Deamidation (NQ):1000.00;S6:(HexNAc)5(Hex)3(Fuc)1(NeuAc)1_60353:1:19.05;C11:Carbamidomethylation:1000.00;C16:Carbamidomethylation:1000.00	Peptide Based Search
Q(+0.98)LC(+57.02)Q(+0.98)LC(+57.02)PGC(+57.02)GC(+57.02)S(+1458.51)TLNQYFGYSGAFK	(HexNAc)2(Hex)2(Fuc)1(NeuAc)2	60289	OLink		0	0	24.48	9.98	38.98	83.31	4375.73	1458.51	25	-1	1094.94	4	48.6457	3650000	13826	glycopepnew_HCDEThcDiTCIDpeptide.raw	P02787|TRFE_HUMAN	12	25719	Deamidation (NQ);Carbamidomethylation;Deamidation (NQ);Carbamidomethylation;Carbamidomethylation; more	Q1:Deamidation (NQ):1000.00;C3:Carbamidomethylation:1000.00;Q4:Deamidation (NQ):1000.00;C6:Carbamidomethylation:1000.00;C9:Carbamidomethylation:1000.00;C11:Carbamidomethylation:1000.00;S12:(HexNAc)2(Hex)2(Fuc)1(NeuAc)2_60289:1:14.02	Peptide Based Search
Q(+0.98)LC(+57.02)QLC(+57.02)PGC(+57.02)GC(+57.02)S(+1458.51)TLNQYFGYSGAFK	(HexNAc)2(Hex)2(Fuc)1(NeuAc)2	60289	OLink		0	0	24.75	9.98	39.52	11.72	4374.75	1458.51	25	-8	1094.69	4	48.4825		13826	glycopepnew_HCDEThcDiTCIDpeptide.raw	P02787|TRFE_HUMAN	12	0	Deamidation (NQ);Carbamidomethylation;Carbamidomethylation;Carbamidomethylation;Carbamidomethylation; more	Q1:Deamidation (NQ):1000.00;C3:Carbamidomethylation:1000.00;C6:Carbamidomethylation:1000.00;C9:Carbamidomethylation:1000.00;C11:Carbamidomethylation:1000.00;S12:(HexNAc)2(Hex)2(Fuc)1(NeuAc)2_60289:1:14.02	Peptide Based Search
QITPAEGPVVT(+933.34)AQYDC(+57.02)LGC(+57.02)VHPISTQSPDLEPILR	(HexNAc)3(Hex)2	60092	OLink		0	0	25.21	16.4	34.02	0	4794.25	933.343	35	-0.4	959.857	5	43.8731	2670000	12313	glycopepnew_HCDEThcDiTCIDpeptide.raw	P01042|KNG1_HUMAN	11	19224	(HexNAc)3(Hex)2_60092:1;Carbamidomethylation;Carbamidomethylation	T11:(HexNAc)3(Hex)2_60092:1:3.19;C16:Carbamidomethylation:1000.00;C19:Carbamidomethylation:1000.00	Peptide Based Search
QLC(+57.02)PGC(+57.02)GC(+57.02)S(+1208.44)TLN(+0.98)Q(+0.98)YFGYSGAFK	(HexNAc)3(Hex)1(Fuc)1(NeuAc)1	60202	OLink		0	0	17.46	15.51	19.41	16.26	3724.49	1208.44	22	9.6	1242.52	3	53.2727	271000	15394	glycopepnew_HCDEThcDiTCIDpeptide.raw	P02787|TRFE_HUMAN	9	33447	Carbamidomethylation;Carbamidomethylation;Carbamidomethylation;(HexNAc)3(Hex)1(Fuc)1(NeuAc)1_60202:1;Deamidation (NQ); more	C3:Carbamidomethylation:1000.00;C6:Carbamidomethylation:1000.00;C8:Carbamidomethylation:1000.00;S9:(HexNAc)3(Hex)1(Fuc)1(NeuAc)1_60202:1:0.00;N12:Deamidation (NQ):1000.00;Q13:Deamidation (NQ):1000.00	Peptide Based Search
QLC(+57.02)Q(+0.98)LC(+57.02)PGC(+57.02)GC(+57.02)S(+1458.51)TLNQ(+0.98)YFGYSGAFK	(HexNAc)2(Hex)2(Fuc)1(NeuAc)2	60289	OLink		0	0	17.82	15.91	19.73	0	4375.73	1458.51	25	-2.1	1094.94	4	52.6488		15186	glycopepnew_HCDEThcDiTCIDpeptide.raw	P02787|TRFE_HUMAN	12	0	Carbamidomethylation;Deamidation (NQ);Carbamidomethylation;Carbamidomethylation;Carbamidomethylation; more	C3:Carbamidomethylation:1000.00;Q4:Deamidation (NQ):1000.00;C6:Carbamidomethylation:1000.00;C9:Carbamidomethylation:1000.00;C11:Carbamidomethylation:1000.00;S12:(HexNAc)2(Hex)2(Fuc)1(NeuAc)2_60289:1:0.00;Q16:Deamidation (NQ):1000.00	Peptide Based Search
QLC(+57.02)Q(+0.98)LC(+57.02)PGC(+57.02)GC(+57.02)ST(+1460.53)LNQYFGYSGAFK	(HexNAc)4(Hex)4	60291	OLink		0	0	19.54	7.87	31.2	0	4376.76	1460.53	25	-9.6	1095.19	4	49.5878		14193	glycopepnew_HCDEThcDiTCIDpeptide.raw	P02787|TRFE_HUMAN	13	0	Carbamidomethylation;Deamidation (NQ);Carbamidomethylation;Carbamidomethylation;Carbamidomethylation; more	C3:Carbamidomethylation:1000.00;Q4:Deamidation (NQ):1000.00;C6:Carbamidomethylation:1000.00;C9:Carbamidomethylation:1000.00;C11:Carbamidomethylation:1000.00;T13:(HexNAc)4(Hex)4_60291:1:0.00	Peptide Based Search
QPDGN(+0.98)VVIAC(+57.02)LVQ(+0.98)GFFPQEPLS(+568.21)VTWSESGQGVTAR	(HexNAc)2(Hex)1	60014	OLink		0	0	31.1	7.56	54.63	0	4343.03	568.211	35	8.7	1086.77	4	59.7426	2610000	17457	glycopepnew_HCDEThcDiTCIDpeptide.raw	P01876|IGHA1_HUMAN	22	25287	Deamidation (NQ);Carbamidomethylation;Deamidation (NQ);(HexNAc)2(Hex)1_60014:1	N5:Deamidation (NQ):1000.00;C10:Carbamidomethylation:1000.00;Q13:Deamidation (NQ):1000.00;S22:(HexNAc)2(Hex)1_60014:1:26.31	Peptide Based Search
QQGNVFS(+203.08)C(+57.02)SVMHEALHNHYTQK	(HexNAc)1	60003	OLink		0	0	22.14	21.48	22.79	0	2817.26	203.079	22	-7	705.317	4	23.5377	2700000	5517	glycopepnew_HCDEThcDiTCIDpeptide.raw	P01857|IGHG1_HUMAN;P01859|IGHG2_HUMAN	7	9362	(HexNAc)1_60003:1;Carbamidomethylation	S7:(HexNAc)1_60003:1:0.00;C8:Carbamidomethylation:1000.00	Peptide Based Search
RQ(+0.98)EPS(+1677.59)QGTTTFAVTSILR	(HexNAc)3(Hex)3(NeuAc)2	60327	OLink		0	0	27.21	10.49	43.92	0	3669.61	1677.59	18	-3.1	918.408	4	38.2931	8570000	10439	glycopepnew_HCDEThcDiTCIDpeptide.raw	P01876|IGHA1_HUMAN	5	17292	Deamidation (NQ);(HexNAc)3(Hex)3(NeuAc)2_60327:1	Q2:Deamidation (NQ):1000.00;S5:(HexNAc)3(Hex)3(NeuAc)2_60327:1:38.16	Peptide Based Search
RQQQHLFGS(+656.23)NVTDC(+57.02)SGNFC(+57.02)LFR	(HexNAc)1(Hex)1(NeuAc)1	60020	OLink		0	0	20.49	21.39	19.59	0	3326.45	656.227	22	-2.3	1109.82	3	36.5083	162000	9810	glycopepnew_HCDEThcDiTCIDpeptide.raw	P02787|TRFE_HUMAN	9	26455	(HexNAc)1(Hex)1(NeuAc)1_60020:1;Carbamidomethylation;Carbamidomethylation	S9:(HexNAc)1(Hex)1(NeuAc)1_60020:1:12.33;C14:Carbamidomethylation:1000.00;C19:Carbamidomethylation:1000.00	Peptide Based Search
RSVSGSPGQ(+0.98)S(+672.22)VTISC(+57.02)TGTSSDVGGYNYVSWYQQHPGK	(HexNAc)1(Hex)1(NeuGc)1	60022	OLink		0	0	14.49	8.51	20.46	100	4606.01	672.222	37	8.7	1152.52	4	41.92		11641	glycopepnew_HCDEThcDiTCIDpeptide.raw	P01706|LV211_HUMAN	10	0	Deamidation (NQ);(HexNAc)1(Hex)1(NeuGc)1_60022:1;Carbamidomethylation	Q9:Deamidation (NQ):1000.00;S10:(HexNAc)1(Hex)1(NeuGc)1_60022:1:0.00;C15:Carbamidomethylation:1000.00	Peptide Based Search
S(+1021.36)NEEVMFLTVQVK	(HexNAc)2(Hex)1(Fuc)1(NeuGc)1	60110	OLink		0	0	22.49	9.2	35.78	79.67	2544.13	1021.36	13	-7.5	849.044	3	46.7583	1110000	13334	glycopepnew_HCDEThcDiTCIDpeptide.raw	P01023|A2MG_HUMAN	1	14807	(HexNAc)2(Hex)1(Fuc)1(NeuGc)1_60110:1	S1:(HexNAc)2(Hex)1(Fuc)1(NeuGc)1_60110:1:73.16	Peptide Based Search
S(+933.34)LDGGFVYIAGK	(HexNAc)3(Hex)2	60089	OLink		0	0	30.18	16.38	43.98	0	2158.98	933.343	12	7.4	720.672	3	46.4714	3030000	13154	glycopepnew_HCDEThcDiTCIDpeptide.raw	P02787|TRFE_HUMAN	1	9966	(HexNAc)3(Hex)2_60089:1	S1:(HexNAc)3(Hex)2_60089:1:1000.00	Peptide Based Search
S(+963.32)QESVTEQDSK	(HexNAc)1(Hex)1(NeuAc)1(NeuGc)1	60098	OLink		0	0	18.6	7.01	30.19	0	2199.86	963.318	11	-1.4	734.294	3	20.3771	5630000	4344	glycopepnew_HCDEThcDiTCIDpeptide.raw	P01834|IGKC_HUMAN	1	10586	(HexNAc)1(Hex)1(NeuAc)1(NeuGc)1_60098:1	S1:(HexNAc)1(Hex)1(NeuAc)1(NeuGc)1_60098:1:28.36	Peptide Based Search
SGSC(+57.02)APC(+57.02)ADGT(+673.24)DFPQLC(+57.02)QLC(+57.02)PGC(+57.02)GC(+57.02)STLNQYFGYSGAFK	(HexNAc)1(Hex)2(Fuc)1	60023	OLink		0	0	19.7	8.04	31.37	0	5011.01	673.242	39	8.5	1253.77	4	69.7779		20644	glycopepnew_HCDEThcDiTCIDpeptide.raw	P02787|TRFE_HUMAN	11	0	Carbamidomethylation;Carbamidomethylation;(HexNAc)1(Hex)2(Fuc)1_60023:1;Carbamidomethylation;Carbamidomethylation; more	C4:Carbamidomethylation:1000.00;C7:Carbamidomethylation:1000.00;T11:(HexNAc)1(Hex)2(Fuc)1_60023:1:1.93;C17:Carbamidomethylation:1000.00;C20:Carbamidomethylation:1000.00;C23:Carbamidomethylation:1000.00;C25:Carbamidomethylation:1000.00	Peptide Based Search
SGSC(+57.02)APC(+57.02)ADGTDFPQLC(+57.02)QLC(+57.02)PGC(+57.02)GC(+57.02)S(+730.26)TLNQYFGYSGAFK	(HexNAc)2(Hex)2	60033	OLink		0	0	23.59	16.5	30.68	0	5068.03	730.264	39	-8.4	1014.61	5	52.2292	925000	15055	glycopepnew_HCDEThcDiTCIDpeptide.raw	P02787|TRFE_HUMAN	26	21901	Carbamidomethylation;Carbamidomethylation;Carbamidomethylation;Carbamidomethylation;Carbamidomethylation; more	C4:Carbamidomethylation:1000.00;C7:Carbamidomethylation:1000.00;C17:Carbamidomethylation:1000.00;C20:Carbamidomethylation:1000.00;C23:Carbamidomethylation:1000.00;C25:Carbamidomethylation:1000.00;S26:(HexNAc)2(Hex)2_60033:1:0.00	Peptide Based Search
SHC(+57.02)IAEVEN(+0.98)DEMPADLPS(+947.32)LAADFVESK	(HexNAc)1(Hex)1(NeuAc)2	60096	OLink		0	0	30.98	6.6	55.37	0	3921.64	947.323	27	6.9	981.425	4	37.5813		10158	glycopepnew_HCDEThcDiTCIDpeptide.raw	P02768|ALBU_HUMAN	18	0	Carbamidomethylation;Deamidation (NQ);(HexNAc)1(Hex)1(NeuAc)2_60096:1	C3:Carbamidomethylation:1000.00;N9:Deamidation (NQ):1000.00;S18:(HexNAc)1(Hex)1(NeuAc)2_60096:1:11.41	Peptide Based Search
SHC(+57.02)IAEVEN(+0.98)DEMPADLPSLAADFVES(+1062.39)K	(HexNAc)3(Hex)1(NeuAc)1	60137	OLink		0	0	19.37	14.1	24.63	0	4036.71	1062.39	27	4	1010.19	4	39.7864	137000000	11022	glycopepnew_HCDEThcDiTCIDpeptide.raw	P02768|ALBU_HUMAN	26	21715	Carbamidomethylation;Deamidation (NQ);(HexNAc)3(Hex)1(NeuAc)1_60137:1	C3:Carbamidomethylation:1000.00;N9:Deamidation (NQ):1000.00;S26:(HexNAc)3(Hex)1(NeuAc)1_60137:1:0.00	Peptide Based Search
SHC(+57.02)IAEVENDEM(+15.99)PADLPSLAADFVES(+1532.55)KDVC(+57.02)K	(HexNAc)3(Hex)3(Fuc)1(NeuAc)1	60308	OLink		0	0	32.45	15.6	49.3	0	5024.1	1532.55	31	0.3	1005.83	5	42.8831	11200000	11976	glycopepnew_HCDEThcDiTCIDpeptide.raw	P02768|ALBU_HUMAN	26	21494	Carbamidomethylation;Oxidation (M);(HexNAc)3(Hex)3(Fuc)1(NeuAc)1_60308:1;Carbamidomethylation	C3:Carbamidomethylation:1000.00;M12:Oxidation (M):1000.00;S26:(HexNAc)3(Hex)3(Fuc)1(NeuAc)1_60308:1:0.00;C30:Carbamidomethylation:1000.00	Peptide Based Search
SHC(+57.02)IAEVENDEM(+15.99)PADLPSLAADFVES(+1532.55)KDVC(+57.02)K	(HexNAc)3(Hex)3(Fuc)1(NeuAc)1	60308	OLink		0	0	27.76	10.4	45.11	0	5024.1	1532.55	31	-1	1257.03	4	42.929	2340000	11947	glycopepnew_HCDEThcDiTCIDpeptide.raw	P02768|ALBU_HUMAN	26	34053	Carbamidomethylation;Oxidation (M);(HexNAc)3(Hex)3(Fuc)1(NeuAc)1_60308:1;Carbamidomethylation	C3:Carbamidomethylation:1000.00;M12:Oxidation (M):1000.00;S26:(HexNAc)3(Hex)3(Fuc)1(NeuAc)1_60308:1:0.00;C30:Carbamidomethylation:1000.00	Peptide Based Search
SHC(+57.02)IAEVENDEMPADLPS(+1022.38)	(HexNAc)2(Hex)2(Fuc)2	60117	OLink		0	0	17.47	16.9	18.04	0	3035.22	1022.38	18	7.7	1012.76	3	45.4711	65000000	12824	glycopepnew_HCDEThcDiTCIDpeptide.raw	P02768|ALBU_HUMAN	18	21825	Carbamidomethylation;(HexNAc)2(Hex)2(Fuc)2_60117:1	C3:Carbamidomethylation:1000.00;S18:(HexNAc)2(Hex)2(Fuc)2_60117:1:33.23	Peptide Based Search
SHC(+57.02)IAEVENDEMPADLPS(+1150.40)LAADFVESK	(HexNAc)2(Hex)1(NeuAc)2	60171	OLink		0	0	33.98	18.77	49.19	0	4123.74	1150.4	27	7.7	1031.95	4	42.0276		11680	glycopepnew_HCDEThcDiTCIDpeptide.raw	P02768|ALBU_HUMAN	18	0	Carbamidomethylation;(HexNAc)2(Hex)1(NeuAc)2_60171:1	C3:Carbamidomethylation:1000.00;S18:(HexNAc)2(Hex)1(NeuAc)2_60171:1:19.19	Peptide Based Search
SHC(+57.02)IAEVENDEMPADLPS(+365.13)LAADFV	(HexNAc)1(Hex)1	60006	OLink		0	0	22.64	16.9	28.38	100	2994.3	365.132	24	3.5	999.111	3	45.3254		12792	glycopepnew_HCDEThcDiTCIDpeptide.raw	P02768|ALBU_HUMAN	18	0	Carbamidomethylation;(HexNAc)1(Hex)1_60006:1	C3:Carbamidomethylation:1000.00;S18:(HexNAc)1(Hex)1_60006:1:59.76	Peptide Based Search
SHC(+57.02)IAEVENDEMPADLPS(+917.35)LAADFVE	(HexNAc)3(Hex)1(Fuc)1	60083	OLink		0	0	18.4	6.77	30.03	0	3675.56	917.348	25	-1.4	919.896	4	41.8149	14400000	11657	glycopepnew_HCDEThcDiTCIDpeptide.raw	P02768|ALBU_HUMAN	18	17346	Carbamidomethylation;(HexNAc)3(Hex)1(Fuc)1_60083:1	C3:Carbamidomethylation:1000.00;S18:(HexNAc)3(Hex)1(Fuc)1_60083:1:53.68	Peptide Based Search
SHC(+57.02)IAEVENDEMPADLPS(+933.34)LAADFVE	(HexNAc)3(Hex)2	60090	OLink		0	0	17.24	8.09	26.4	0	3691.55	933.343	25	2	923.897	4	38.8289		10588	glycopepnew_HCDEThcDiTCIDpeptide.raw	P02768|ALBU_HUMAN	18	0	Carbamidomethylation;(HexNAc)3(Hex)2_60090:1	C3:Carbamidomethylation:1000.00;S18:(HexNAc)3(Hex)2_60090:1:50.90	Peptide Based Search
SIN(+0.98)S(+963.32)PPLYC(+57.02)DSEIDAELK	(HexNAc)1(Hex)1(NeuAc)1(NeuGc)1	60098	OLink		0	0	26.42	6.75	46.09	0	3014.26	963.318	18	-4.5	1005.76	3	40.3436		11103	glycopepnew_HCDEThcDiTCIDpeptide.raw	P02774|VTDB_HUMAN	4	0	Deamidation (NQ);(HexNAc)1(Hex)1(NeuAc)1(NeuGc)1_60098:1;Carbamidomethylation	N3:Deamidation (NQ):1000.00;S4:(HexNAc)1(Hex)1(NeuAc)1(NeuGc)1_60098:1:0.00;C9:Carbamidomethylation:1000.00	Peptide Based Search
SLDSTPQDGNVVVAC(+57.02)LVQGFFPQEPLSVTWSESGQNVT(+2263.83)AR	(HexNAc)5(Hex)5(Fuc)3	60374	OLink		0	0	41.1	16.36	65.85	0	6582.91	2263.83	40	-2.2	1317.59	5	61.0767	1630000	17850	glycopepnew_HCDEThcDiTCIDpeptide.raw	P01877|IGHA2_HUMAN	38	36446	Carbamidomethylation;(HexNAc)5(Hex)5(Fuc)3_60374:1	C15:Carbamidomethylation:1000.00;T38:(HexNAc)5(Hex)5(Fuc)3_60374:1:6.71	Peptide Based Search
SLGNVN(+0.98)FT(+1460.53)VSAEALESQELC(+57.02)GTEVPSVPEHGR	(HexNAc)4(Hex)4	60293	OLink		0	0	36.09	22.32	49.87	0	4874.13	1460.53	32	-5.5	1219.53	4	39.0002		10638	glycopepnew_HCDEThcDiTCIDpeptide.raw	P01023|A2MG_HUMAN	8	0	Deamidation (NQ);(HexNAc)4(Hex)4_60293:1;Carbamidomethylation	N6:Deamidation (NQ):1000.00;T8:(HexNAc)4(Hex)4_60293:1:2.02;C20:Carbamidomethylation:1000.00	Peptide Based Search
SVSGS(+860.33)PGQSITISC(+57.02)TGTSSDVGGYNYVSWYQQHPGK	(HexNAc)2(Hex)1(Fuc)2	60058	OLink		0	0	18.17	17.22	19.13	39.46	4651.04	860.326	36	-3.2	1163.76	4	44.2942		12455	glycopepnew_HCDEThcDiTCIDpeptide.raw	P01704|LV214_HUMAN	5	0	(HexNAc)2(Hex)1(Fuc)2_60058:1;Carbamidomethylation	S5:(HexNAc)2(Hex)1(Fuc)2_60058:1:0.00;C14:Carbamidomethylation:1000.00	Peptide Based Search
SVSS(+771.29)VLPGC(+57.02)AQ(+0.98)PWNHGETFTC(+57.02)TAAHPELK	(HexNAc)3(Hex)1	60040	OLink		0	0	25.54	21.45	29.63	0	3952.75	771.291	29	-5.2	989.19	4	37.5056	28500000	10130	glycopepnew_HCDEThcDiTCIDpeptide.raw	P01877|IGHA2_HUMAN	4	20650	(HexNAc)3(Hex)1_60040:1;Carbamidomethylation;Deamidation (NQ);Carbamidomethylation	S4:(HexNAc)3(Hex)1_60040:1:11.06;C9:Carbamidomethylation:1000.00;Q11:Deamidation (NQ):1000.00;C21:Carbamidomethylation:1000.00	Peptide Based Search
SVTC(+57.02)HVKHYTN(+0.98)PSQ(+0.98)DVTVPC(+57.02)PVPSTPPT(+979.31)PSPSTPPTPSPSC(+57.02)C(+57.02)HPR	(HexNAc)1(Hex)1(NeuGc)2	60102	OLink		0	0	25.2	18.8	31.6	0	5928.56	979.312	45	-4.4	1186.71	5	27.1288		6686	glycopepnew_HCDEThcDiTCIDpeptide.raw	P01876|IGHA1_HUMAN	28	0	Carbamidomethylation;Deamidation (NQ);Deamidation (NQ);Carbamidomethylation;(HexNAc)1(Hex)1(NeuGc)2_60102:1; more	C4:Carbamidomethylation:1000.00;N11:Deamidation (NQ):1000.00;Q14:Deamidation (NQ):1000.00;C20:Carbamidomethylation:1000.00;T28:(HexNAc)1(Hex)1(NeuGc)2_60102:1:0.00;C41:Carbamidomethylation:1000.00;C42:Carbamidomethylation:1000.00	Peptide Based Search
SVTC(+57.02)HVKHYTN(+0.98)PSQDVTVPC(+57.02)PVPS(+1241.45)TPPTPSPSTPPTPSPSC(+57.02)C(+57.02)HPR	(HexNAc)3(Hex)3(Fuc)1	60231	OLink		0	0	16.2	11.66	20.73	0	6189.72	1241.45	45	1.2	1238.95	5	22.962	422000	5326	glycopepnew_HCDEThcDiTCIDpeptide.raw	P01876|IGHA1_HUMAN	24	33291	Carbamidomethylation;Deamidation (NQ);Carbamidomethylation;(HexNAc)3(Hex)3(Fuc)1_60231:1;Carbamidomethylation; more	C4:Carbamidomethylation:1000.00;N11:Deamidation (NQ):1000.00;C20:Carbamidomethylation:1000.00;S24:(HexNAc)3(Hex)3(Fuc)1_60231:1:0.00;C41:Carbamidomethylation:1000.00;C42:Carbamidomethylation:1000.00	Peptide Based Search
SVTC(+57.02)HVKHYTN(+0.98)PSQDVTVPC(+57.02)PVPS(+802.28)TPPTPSPSTPPTPSPSC(+57.02)C(+57.02)HPR	(HexNAc)1(Hex)1(Fuc)1(NeuAc)1	60045	OLink		0	0	19.49	14.97	24.01	0	5750.55	802.285	45	-5.4	1151.11	5	25.739		6241	glycopepnew_HCDEThcDiTCIDpeptide.raw	P01876|IGHA1_HUMAN	24	0	Carbamidomethylation;Deamidation (NQ);Carbamidomethylation;(HexNAc)1(Hex)1(Fuc)1(NeuAc)1_60045:1;Carbamidomethylation; more	C4:Carbamidomethylation:1000.00;N11:Deamidation (NQ):1000.00;C20:Carbamidomethylation:1000.00;S24:(HexNAc)1(Hex)1(Fuc)1(NeuAc)1_60045:1:0.00;C41:Carbamidomethylation:1000.00;C42:Carbamidomethylation:1000.00	Peptide Based Search
SVTC(+57.02)HVKHYTNPSQ(+0.98)DVTVPC(+57.02)PVPS(+1038.37)TPPTPSPSTPPTPSPSC(+57.02)C(+57.02)HPR	(HexNAc)2(Hex)3(Fuc)1	60134	OLink		0	0	23.06	18.82	27.3	0	5986.64	1038.37	45	0.4	1198.34	5	23.3918	601000	5444	glycopepnew_HCDEThcDiTCIDpeptide.raw	P01876|IGHA1_HUMAN	24	31220	Carbamidomethylation;Deamidation (NQ);Carbamidomethylation;(HexNAc)2(Hex)3(Fuc)1_60134:1;Carbamidomethylation; more	C4:Carbamidomethylation:1000.00;Q14:Deamidation (NQ):1000.00;C20:Carbamidomethylation:1000.00;S24:(HexNAc)2(Hex)3(Fuc)1_60134:1:0.00;C41:Carbamidomethylation:1000.00;C42:Carbamidomethylation:1000.00	Peptide Based Search
T(+1038.37)C(+57.02)HVKHYTNPSQDVTVPC(+57.02)PVPSTPPTPSPSTPPTPSPSC(+57.02)C(+57.02)HPR	(HexNAc)2(Hex)3(Fuc)1	60133	OLink		0	0	16.44	6.78	26.09	8.99	5799.56	1038.37	43	-9	1160.91	5	24.8544	45400000	5934	glycopepnew_HCDEThcDiTCIDpeptide.raw	P01876|IGHA1_HUMAN	1	29219	(HexNAc)2(Hex)3(Fuc)1_60133:1;Carbamidomethylation;Carbamidomethylation;Carbamidomethylation;Carbamidomethylation	T1:(HexNAc)2(Hex)3(Fuc)1_60133:1:8.82;C2:Carbamidomethylation:1000.00;C18:Carbamidomethylation:1000.00;C39:Carbamidomethylation:1000.00;C40:Carbamidomethylation:1000.00	Peptide Based Search
T(+1038.37)EDC(+57.02)IAKIM(+15.99)NGEADAMSLDGGFVYIAGK	(HexNAc)2(Hex)3(Fuc)1	60133	OLink		0	0	21.43	9.86	33.01	21.4	4029.74	1038.37	28	7.7	1008.45	4	51.9554		14955	glycopepnew_HCDEThcDiTCIDpeptide.raw	P02787|TRFE_HUMAN	1	0	(HexNAc)2(Hex)3(Fuc)1_60133:1;Carbamidomethylation;Oxidation (M)	T1:(HexNAc)2(Hex)3(Fuc)1_60133:1:13.91;C4:Carbamidomethylation:1000.00;M9:Oxidation (M):1000.00	Peptide Based Search
T(+1370.50)EDC(+57.02)IAKIMN(+0.98)GEADAMSLDGGFVYIAGK	(HexNAc)3(Hex)2(Fuc)1(NeuAc)1	60251	OLink		0	0	15.62	9.2	22.05	0	4346.85	1370.5	28	-0.1	1087.72	4	72.7264		21601	glycopepnew_HCDEThcDiTCIDpeptide.raw	P02787|TRFE_HUMAN	1	0	(HexNAc)3(Hex)2(Fuc)1(NeuAc)1_60251:1;Carbamidomethylation;Deamidation (NQ)	T1:(HexNAc)3(Hex)2(Fuc)1(NeuAc)1_60251:1:13.91;C4:Carbamidomethylation:1000.00;N10:Deamidation (NQ):1000.00	Peptide Based Search
T(+1371.52)EDC(+57.02)IAKIMNGEADAMSLDGGFVYIAGK	(HexNAc)3(Hex)2(Fuc)3	60257	OLink		0	0	15.84	10.95	20.72	16.27	4346.89	1371.52	28	-2.8	1087.73	4	74.9188		22309	glycopepnew_HCDEThcDiTCIDpeptide.raw	P02787|TRFE_HUMAN	1	0	(HexNAc)3(Hex)2(Fuc)3_60257:1;Carbamidomethylation	T1:(HexNAc)3(Hex)2(Fuc)3_60257:1:8.73;C4:Carbamidomethylation:1000.00	Peptide Based Search
T(+1458.51)TMIQSKVVNNSPQ(+0.98)PQNVVFDVQIPK	(HexNAc)2(Hex)2(Fuc)1(NeuAc)2	60289	OLink		0	0	21.19	21.38	21.01	54.69	4370.02	1458.51	26	-6.8	1093.51	4	37.2348		10035	glycopepnew_HCDEThcDiTCIDpeptide.raw	P19823|ITIH2_HUMAN	1	0	(HexNAc)2(Hex)2(Fuc)1(NeuAc)2_60289:1;Deamidation (NQ)	T1:(HexNAc)2(Hex)2(Fuc)1(NeuAc)2_60289:1:0.00;Q14:Deamidation (NQ):1000.00	Peptide Based Search
T(+1823.64)C(+57.02)Q(+0.98)ITPAEGPVVTAQ(+0.98)YDC(+57.02)LGC(+57.02)VHPISTQSPDLEPILR	(HexNAc)3(Hex)3(Fuc)1(NeuAc)2	60339	OLink		0	0	23.62	16.28	30.97	0	5947.6	1823.64	37	8.5	1190.54	5	43.7744		12275	glycopepnew_HCDEThcDiTCIDpeptide.raw	P01042|KNG1_HUMAN	1	0	(HexNAc)3(Hex)3(Fuc)1(NeuAc)2_60339:1;Carbamidomethylation;Deamidation (NQ);Deamidation (NQ);Carbamidomethylation; more	T1:(HexNAc)3(Hex)3(Fuc)1(NeuAc)2_60339:1:11.12;C2:Carbamidomethylation:1000.00;Q3:Deamidation (NQ):1000.00;Q15:Deamidation (NQ):1000.00;C18:Carbamidomethylation:1000.00;C21:Carbamidomethylation:1000.00	Peptide Based Search
T(+203.08)PLPPTSAHGNVAEGETKPDPDVTER	(HexNAc)1	60003	OLink		0	0	60.89	48.91	72.86	100	2917.39	203.079	26	-2.1	730.354	4	20.9513	610000	4637	glycopepnew_HCDEThcDiTCIDpeptide.raw	P02790|HEMO_HUMAN	1	10399	(HexNAc)1_60003:1	T1:(HexNAc)1_60003:1:19.56	Peptide Based Search
T(+365.13)PLPPTSAHGNVAEGETKPDPDVTER	(HexNAc)1(Hex)1	60006	OLink		0	0	41.72	22.02	61.41	100	3079.45	365.132	26	0.5	770.869	4	18.3069	4470000	3720	glycopepnew_HCDEThcDiTCIDpeptide.raw	P02790|HEMO_HUMAN	1	11930	(HexNAc)1(Hex)1_60006:1	T1:(HexNAc)1(Hex)1_60006:1:27.25	Peptide Based Search
T(+656.23)PLPPTSAHGN(+0.98)VAEGETKPDPDVTER	(HexNAc)1(Hex)1(NeuAc)1	60020	OLink		0	0	57	51.03	62.97	8.75	3371.53	656.227	26	0.9	843.89	4	22.6493	11600000	5275	glycopepnew_HCDEThcDiTCIDpeptide.raw	P02790|HEMO_HUMAN	1	14608	(HexNAc)1(Hex)1(NeuAc)1_60020:1;Deamidation (NQ)	T1:(HexNAc)1(Hex)1(NeuAc)1_60020:1:0.00;N11:Deamidation (NQ):1000.00	Peptide Based Search
T(+656.23)PLPPTSAHGN(+0.98)VAEGETKPDPDVTER	(HexNAc)1(Hex)1(NeuAc)1	60021	OLink		0	0	40.04	22.76	57.32	7.63	3371.53	656.227	26	2.9	843.891	4	21.8866		4968	glycopepnew_HCDEThcDiTCIDpeptide.raw	P02790|HEMO_HUMAN	1	0	(HexNAc)1(Hex)1(NeuAc)1_60021:1;Deamidation (NQ)	T1:(HexNAc)1(Hex)1(NeuAc)1_60021:1:27.25;N11:Deamidation (NQ):1000.00	Peptide Based Search
T(+656.23)PLPPTSAHGNVAEGETKPDPDVTER	(HexNAc)1(Hex)1(NeuAc)1	60021	OLink		0	0	47.23	22.34	72.11	6.05	3370.54	656.227	26	1.4	843.644	4	20.9657	181000000	4810	glycopepnew_HCDEThcDiTCIDpeptide.raw	P02790|HEMO_HUMAN	1	14602	(HexNAc)1(Hex)1(NeuAc)1_60021:1	T1:(HexNAc)1(Hex)1(NeuAc)1_60021:1:15.74	Peptide Based Search
T(+656.23)PLPPTSAHGNVAEGETKPDPDVTER	(HexNAc)1(Hex)1(NeuAc)1	60021	OLink		0	0	46.83	22.76	70.9	7.63	3370.54	656.227	26	1.4	843.644	4	20.9657	181000000	4517	glycopepnew_HCDEThcDiTCIDpeptide.raw	P02790|HEMO_HUMAN	1	14602	(HexNAc)1(Hex)1(NeuAc)1_60021:1	T1:(HexNAc)1(Hex)1(NeuAc)1_60021:1:29.24	Peptide Based Search
T(+673.24)YETTLEKC(+57.02)C(+57.02)AAADPHEC(+57.02)YAK	(HexNAc)1(Hex)2(Fuc)1	60023	OLink		0	0	21.5	7.01	35.98	0	3190.3	673.242	21	8	798.589	4	30.3397	1350000	7733	glycopepnew_HCDEThcDiTCIDpeptide.raw	P02768|ALBU_HUMAN	1	12991	(HexNAc)1(Hex)2(Fuc)1_60023:1;Carbamidomethylation;Carbamidomethylation;Carbamidomethylation	T1:(HexNAc)1(Hex)2(Fuc)1_60023:1:0.00;C9:Carbamidomethylation:1000.00;C10:Carbamidomethylation:1000.00;C18:Carbamidomethylation:1000.00	Peptide Based Search
T(+714.27)DFPQ(+0.98)LC(+57.02)QLC(+57.02)PGC(+57.02)GC(+57.02)STLNQYFGYSGAFK	(HexNAc)2(Hex)1(Fuc)1	60028	OLink		0	0	20.36	12.05	28.68	0	4090.7	714.269	29	7.7	1023.69	4	52.7608		15218	glycopepnew_HCDEThcDiTCIDpeptide.raw	P02787|TRFE_HUMAN	1	0	(HexNAc)2(Hex)1(Fuc)1_60028:1;Deamidation (NQ);Carbamidomethylation;Carbamidomethylation;Carbamidomethylation; more	T1:(HexNAc)2(Hex)1(Fuc)1_60028:1:0.00;Q5:Deamidation (NQ):1000.00;C7:Carbamidomethylation:1000.00;C10:Carbamidomethylation:1000.00;C13:Carbamidomethylation:1000.00;C15:Carbamidomethylation:1000.00	Peptide Based Search
T(+802.28)C(+57.02)HVKHYTNPSQDVTVPC(+57.02)PVPSTPPTPSPSTPPTPSPSC(+57.02)C(+57.02)HPR	(HexNAc)1(Hex)1(Fuc)1(NeuAc)1	60045	OLink		0	0	14.22	8.9	19.54	0	5563.47	802.285	43	-10.1	1391.86	4	28.2229	30200000	7173	glycopepnew_HCDEThcDiTCIDpeptide.raw	P01876|IGHA1_HUMAN	1	39088	(HexNAc)1(Hex)1(Fuc)1(NeuAc)1_60045:1;Carbamidomethylation;Carbamidomethylation;Carbamidomethylation;Carbamidomethylation	T1:(HexNAc)1(Hex)1(Fuc)1(NeuAc)1_60045:1:8.82;C2:Carbamidomethylation:1000.00;C18:Carbamidomethylation:1000.00;C39:Carbamidomethylation:1000.00;C40:Carbamidomethylation:1000.00	Peptide Based Search
T(+947.32)PLPPTSAHGNVAEGETKPDPDVTER	(HexNAc)1(Hex)1(NeuAc)2	60097	OLink		0	0	54.26	41.32	67.2	39.31	3661.64	947.323	26	2.4	916.419	4	23.6695	85300000	5522	glycopepnew_HCDEThcDiTCIDpeptide.raw	P02790|HEMO_HUMAN	1	17219	(HexNAc)1(Hex)1(NeuAc)2_60097:1	T1:(HexNAc)1(Hex)1(NeuAc)2_60097:1:29.24	Peptide Based Search
T(+947.32)PLPPTSAHGNVAEGETKPDPDVTER	(HexNAc)1(Hex)1(NeuAc)2	60097	OLink		0	0	55.93	44.2	67.65	43.28	3661.64	947.323	26	-2.2	1221.55	3	23.6695	12800000	5590	glycopepnew_HCDEThcDiTCIDpeptide.raw	P02790|HEMO_HUMAN	1	32398	(HexNAc)1(Hex)1(NeuAc)2_60097:1	T1:(HexNAc)1(Hex)1(NeuAc)2_60097:1:51.70	Peptide Based Search
T(+963.32)C(+57.02)HVKHYTNPSQDVTVPC(+57.02)PVPSTPPTPSPSTPPTPSPSC(+57.02)C(+57.02)HPR	(HexNAc)1(Hex)1(NeuAc)1(NeuGc)1	60098	OLink		0	0	16.71	9.87	23.55	15.19	5724.5	963.318	43	-8.4	1145.9	5	27.4174		6781	glycopepnew_HCDEThcDiTCIDpeptide.raw	P01876|IGHA1_HUMAN	1	0	(HexNAc)1(Hex)1(NeuAc)1(NeuGc)1_60098:1;Carbamidomethylation;Carbamidomethylation;Carbamidomethylation;Carbamidomethylation	T1:(HexNAc)1(Hex)1(NeuAc)1(NeuGc)1_60098:1:4.59;C2:Carbamidomethylation:1000.00;C18:Carbamidomethylation:1000.00;C39:Carbamidomethylation:1000.00;C40:Carbamidomethylation:1000.00	Peptide Based Search
TC(+57.02)HVKHYTN(+0.98)PSQ(+0.98)DVTVPC(+57.02)PVPST(+1516.55)PPTPSPSTPPTPSPSC(+57.02)C(+57.02)HPR	(HexNAc)3(Hex)2(Fuc)2(NeuAc)1	60301	OLink		0	0	14.89	9.89	19.9	0	6279.71	1516.55	43	-5.8	1256.94	5	24.785	525000	5928	glycopepnew_HCDEThcDiTCIDpeptide.raw	P01876|IGHA1_HUMAN	23	34049	Carbamidomethylation;Deamidation (NQ);Deamidation (NQ);Carbamidomethylation;(HexNAc)3(Hex)2(Fuc)2(NeuAc)1_60301:1; more	C2:Carbamidomethylation:1000.00;N9:Deamidation (NQ):1000.00;Q12:Deamidation (NQ):1000.00;C18:Carbamidomethylation:1000.00;T23:(HexNAc)3(Hex)2(Fuc)2(NeuAc)1_60301:1:0.00;C39:Carbamidomethylation:1000.00;C40:Carbamidomethylation:1000.00	Peptide Based Search
TC(+57.02)HVKHYTN(+0.98)PSQ(+0.98)DVTVPC(+57.02)PVPSTPPTPS(+1005.36)PSTPPTPSPSC(+57.02)C(+57.02)HPR	(HexNAc)2(Hex)1(Fuc)1(NeuAc)1	60108	OLink		0	0	19.44	11.05	27.83	16.76	5768.52	1005.36	43	-3	1154.71	5	27.6633	2790000	6833	glycopepnew_HCDEThcDiTCIDpeptide.raw	P01876|IGHA1_HUMAN	28	28903	Carbamidomethylation;Deamidation (NQ);Deamidation (NQ);Carbamidomethylation;(HexNAc)2(Hex)1(Fuc)1(NeuAc)1_60108:1; more	C2:Carbamidomethylation:1000.00;N9:Deamidation (NQ):1000.00;Q12:Deamidation (NQ):1000.00;C18:Carbamidomethylation:1000.00;S28:(HexNAc)2(Hex)1(Fuc)1(NeuAc)1_60108:1:7.99;C39:Carbamidomethylation:1000.00;C40:Carbamidomethylation:1000.00	Peptide Based Search
TC(+57.02)HVKHYTNPSQ(+0.98)DVT(+672.22)VPC(+57.02)PVPSTPPTPSPSTPPTPSPSC(+57.02)C(+57.02)HPR	(HexNAc)1(Hex)1(NeuGc)1	60022	OLink		0	0	21.01	19.42	22.59	100	5434.39	672.222	43	-4.6	1087.88	5	25.6601	19800000	6240	glycopepnew_HCDEThcDiTCIDpeptide.raw	P01876|IGHA1_HUMAN	15	25341	Carbamidomethylation;Deamidation (NQ);(HexNAc)1(Hex)1(NeuGc)1_60022:1;Carbamidomethylation;Carbamidomethylation; more	C2:Carbamidomethylation:1000.00;Q12:Deamidation (NQ):1000.00;T15:(HexNAc)1(Hex)1(NeuGc)1_60022:1:0.00;C18:Carbamidomethylation:1000.00;C39:Carbamidomethylation:1000.00;C40:Carbamidomethylation:1000.00	Peptide Based Search
TC(+57.02)HVKHYTNPSQ(+0.98)DVTVPC(+57.02)PVPSTPPT(+1167.42)PSPSTPPTPSPSC(+57.02)C(+57.02)HPR	(HexNAc)2(Hex)2(Fuc)1(NeuAc)1	60184	OLink		0	0	21.94	21.39	22.49	22.89	5929.58	1167.42	43	-8.7	1186.91	5	27.0413	40300000	6686	glycopepnew_HCDEThcDiTCIDpeptide.raw	P01876|IGHA1_HUMAN	26	30583	Carbamidomethylation;Deamidation (NQ);Carbamidomethylation;(HexNAc)2(Hex)2(Fuc)1(NeuAc)1_60184:1;Carbamidomethylation; more	C2:Carbamidomethylation:1000.00;Q12:Deamidation (NQ):1000.00;C18:Carbamidomethylation:1000.00;T26:(HexNAc)2(Hex)2(Fuc)1(NeuAc)1_60184:1:0.00;C39:Carbamidomethylation:1000.00;C40:Carbamidomethylation:1000.00	Peptide Based Search
TFPAVLQ(+0.98)S(+979.31)SGLYSLSSVVTVPSSSLGTK	(HexNAc)1(Hex)1(NeuGc)2	60102	OLink		0	0	24.84	11.17	38.52	0	3791.79	979.312	28	-1.6	1264.93	3	56.3942	1330000	16684	glycopepnew_HCDEThcDiTCIDpeptide.raw	P01861|IGHG4_HUMAN	8	34504	Deamidation (NQ);(HexNAc)1(Hex)1(NeuGc)2_60102:1	Q7:Deamidation (NQ):1000.00;S8:(HexNAc)1(Hex)1(NeuGc)2_60102:1:0.00	Peptide Based Search
TLSC(+57.02)GASQ(+0.98)S(+2263.83)VSSSYLAWYQQK	(HexNAc)5(Hex)5(Fuc)3	60374	OLink		0	0	21.09	9.92	32.26	0	4614.91	2263.83	21	-10	923.979	5	34.5041		9116	glycopepnew_HCDEThcDiTCIDpeptide.raw	A0A0C4DH25|KVD20_HUMAN	9	0	Carbamidomethylation;Deamidation (NQ);(HexNAc)5(Hex)5(Fuc)3_60374:1	C4:Carbamidomethylation:1000.00;Q8:Deamidation (NQ):1000.00;S9:(HexNAc)5(Hex)5(Fuc)3_60374:1:0.00	Peptide Based Search
TPEVTC(+57.02)VVVDVS(+1120.43)HEDPEVQ(+0.98)FKWY	(HexNAc)4(Hex)1(Fuc)1	60163	OLink		0	0	15.39	6.59	24.19	0	3883.7	1120.43	23	3.8	971.936	4	37.4938	925000	10116	glycopepnew_HCDEThcDiTCIDpeptide.raw	P01860|IGHG3_HUMAN	12	19883	Carbamidomethylation;(HexNAc)4(Hex)1(Fuc)1_60163:1;Deamidation (NQ)	C6:Carbamidomethylation:1000.00;S12:(HexNAc)4(Hex)1(Fuc)1_60163:1:11.90;Q19:Deamidation (NQ):1000.00	Peptide Based Search
TPEVTC(+57.02)VVVDVS(+1150.40)QEDPEVQFNWYVDGVEVH	(HexNAc)2(Hex)1(NeuAc)2	60171	OLink		0	0	20.8	19.2	22.39	0	4624.99	1150.4	30	-2.6	1157.25	4	58.8789	628000	17255	glycopepnew_HCDEThcDiTCIDpeptide.raw	P01861|IGHG4_HUMAN	12	29002	Carbamidomethylation;(HexNAc)2(Hex)1(NeuAc)2_60171:1	C6:Carbamidomethylation:1000.00;S12:(HexNAc)2(Hex)1(NeuAc)2_60171:1:23.95	Peptide Based Search
TPEVTC(+57.02)VVVDVS(+1167.42)HEDPEVQFKWYVDGVEVHN	(HexNAc)2(Hex)2(Fuc)1(NeuAc)1	60177	OLink		0	0	26.26	9.08	43.44	0	4779.1	1167.42	31	8.8	956.837	5	61.1954	1160000	18255	glycopepnew_HCDEThcDiTCIDpeptide.raw	P01860|IGHG3_HUMAN	12	19060	Carbamidomethylation;(HexNAc)2(Hex)2(Fuc)1(NeuAc)1_60177:1	C6:Carbamidomethylation:1000.00;S12:(HexNAc)2(Hex)2(Fuc)1(NeuAc)1_60177:1:52.22	Peptide Based Search
TPEVTC(+57.02)VVVDVS(+1167.42)HEDPEVQFKWYVDGVEVHN	(HexNAc)2(Hex)2(Fuc)1(NeuAc)1	60177	OLink		0	0	25.78	8.86	42.71	4.24	4779.1	1167.42	31	9.9	956.838	5	53.2731	1080000	15338	glycopepnew_HCDEThcDiTCIDpeptide.raw	P01860|IGHG3_HUMAN	12	19065	Carbamidomethylation;(HexNAc)2(Hex)2(Fuc)1(NeuAc)1_60177:1	C6:Carbamidomethylation:1000.00;S12:(HexNAc)2(Hex)2(Fuc)1(NeuAc)1_60177:1:38.64	Peptide Based Search
TPEVTC(+57.02)VVVDVS(+1167.42)HEDPEVQFKWYVDGVEVHN	(HexNAc)2(Hex)2(Fuc)1(NeuAc)1	60177	OLink		0	0	28.14	15.53	40.75	0	4779.1	1167.42	31	7.2	956.835	5	49.495	826000	14140	glycopepnew_HCDEThcDiTCIDpeptide.raw	P01860|IGHG3_HUMAN	12	19058	Carbamidomethylation;(HexNAc)2(Hex)2(Fuc)1(NeuAc)1_60177:1	C6:Carbamidomethylation:1000.00;S12:(HexNAc)2(Hex)2(Fuc)1(NeuAc)1_60177:1:38.64	Peptide Based Search
TPEVTC(+57.02)VVVDVS(+1168.44)HEDPEVQFKWYVDGVEVHN	(HexNAc)2(Hex)2(Fuc)3	60186	OLink		0	0	29.03	11.34	46.72	8.72	4780.12	1168.44	31	8.6	957.04	5	50.2906	94900	14413	glycopepnew_HCDEThcDiTCIDpeptide.raw	P01860|IGHG3_HUMAN	12	19102	Carbamidomethylation;(HexNAc)2(Hex)2(Fuc)3_60186:1	C6:Carbamidomethylation:1000.00;S12:(HexNAc)2(Hex)2(Fuc)3_60186:1:46.13	Peptide Based Search
TPEVTC(+57.02)VVVDVS(+1168.44)HEDPEVQFKWYVDGVEVHN	(HexNAc)2(Hex)2(Fuc)3	60186	OLink		0	0	27.59	7.7	47.47	12.32	4780.12	1168.44	31	8.9	957.041	5	43.4792	567000	12214	glycopepnew_HCDEThcDiTCIDpeptide.raw	P01860|IGHG3_HUMAN	12	19103	Carbamidomethylation;(HexNAc)2(Hex)2(Fuc)3_60186:1	C6:Carbamidomethylation:1000.00;S12:(HexNAc)2(Hex)2(Fuc)3_60186:1:32.55	Peptide Based Search
TPEVTC(+57.02)VVVDVS(+1168.44)Q(+0.98)EDPEVQFNWYVDGVEVH	(HexNAc)2(Hex)2(Fuc)3	60186	OLink		0	0	19.92	11.37	28.48	0	4644.01	1168.44	30	-7.2	1162	4	49.1473		14039	glycopepnew_HCDEThcDiTCIDpeptide.raw	P01861|IGHG4_HUMAN	12	0	Carbamidomethylation;(HexNAc)2(Hex)2(Fuc)3_60186:1;Deamidation (NQ)	C6:Carbamidomethylation:1000.00;S12:(HexNAc)2(Hex)2(Fuc)3_60186:1:8.15;Q13:Deamidation (NQ):1000.00	Peptide Based Search
TPEVTC(+57.02)VVVDVS(+1312.45)HEDPEVQ(+0.98)FKWYVDGVEVHNAK	(HexNAc)2(Hex)2(NeuAc)2	60241	OLink		0	0	23.95	20.15	27.74	0	5124.26	1312.45	33	-7.2	1282.06	4	60.5403		17710	glycopepnew_HCDEThcDiTCIDpeptide.raw	P01860|IGHG3_HUMAN	12	0	Carbamidomethylation;(HexNAc)2(Hex)2(NeuAc)2_60241:1;Deamidation (NQ)	C6:Carbamidomethylation:1000.00;S12:(HexNAc)2(Hex)2(NeuAc)2_60241:1:21.15;Q19:Deamidation (NQ):1000.00	Peptide Based Search
TPEVTC(+57.02)VVVDVS(+1312.45)HEDPEVQ(+0.98)FKWYVDGVEVHNAK	(HexNAc)2(Hex)2(NeuAc)2	60241	OLink		0	0	19.35	16.37	22.34	0	5124.26	1312.45	33	-7	1282.06	4	54.2256		15695	glycopepnew_HCDEThcDiTCIDpeptide.raw	P01860|IGHG3_HUMAN	12	0	Carbamidomethylation;(HexNAc)2(Hex)2(NeuAc)2_60241:1;Deamidation (NQ)	C6:Carbamidomethylation:1000.00;S12:(HexNAc)2(Hex)2(NeuAc)2_60241:1:11.52;Q19:Deamidation (NQ):1000.00	Peptide Based Search
TPEVTC(+57.02)VVVDVS(+1312.45)HEDPEVQ(+0.98)FKWYVDGVEVHNAK	(HexNAc)2(Hex)2(NeuAc)2	60241	OLink		0	0	21.25	21.38	21.13	0	5124.26	1312.45	33	-6.3	1282.06	4	62.1104	815000	18164	glycopepnew_HCDEThcDiTCIDpeptide.raw	P01860|IGHG3_HUMAN	12	35280	Carbamidomethylation;(HexNAc)2(Hex)2(NeuAc)2_60241:1;Deamidation (NQ)	C6:Carbamidomethylation:1000.00;S12:(HexNAc)2(Hex)2(NeuAc)2_60241:1:31.93;Q19:Deamidation (NQ):1000.00	Peptide Based Search
TPEVTC(+57.02)VVVDVS(+1312.45)HEDPEVQ(+0.98)FKWYVDGVEVHNAK	(HexNAc)2(Hex)2(NeuAc)2	60241	OLink		0	0	21.95	17.9	26.01	0	5124.26	1312.45	33	-5	1282.07	4	55.1782		16000	glycopepnew_HCDEThcDiTCIDpeptide.raw	P01860|IGHG3_HUMAN	12	0	Carbamidomethylation;(HexNAc)2(Hex)2(NeuAc)2_60241:1;Deamidation (NQ)	C6:Carbamidomethylation:1000.00;S12:(HexNAc)2(Hex)2(NeuAc)2_60241:1:27.25;Q19:Deamidation (NQ):1000.00	Peptide Based Search
TPEVTC(+57.02)VVVDVS(+1312.45)HEDPEVQFKWYVDGVEVHN(+0.98)AK	(HexNAc)2(Hex)2(NeuAc)2	60241	OLink		0	0	21.49	20.2	22.78	0	5124.26	1312.45	33	-9	1282.06	4	58.4723	1680000	17184	glycopepnew_HCDEThcDiTCIDpeptide.raw	P01860|IGHG3_HUMAN	12	35269	Carbamidomethylation;(HexNAc)2(Hex)2(NeuAc)2_60241:1;Deamidation (NQ)	C6:Carbamidomethylation:1000.00;S12:(HexNAc)2(Hex)2(NeuAc)2_60241:1:23.70;N31:Deamidation (NQ):1000.00	Peptide Based Search
TPEVTC(+57.02)VVVDVS(+1460.53)HEDPEVQFN(+0.98)WYVDGVEVHN	(HexNAc)4(Hex)4	60291	OLink		0	0	14.75	11.45	18.05	0	5059.15	1460.53	31	-3.8	844.195	6	36.4729	778000	9809	glycopepnew_HCDEThcDiTCIDpeptide.raw	P01859|IGHG2_HUMAN	12	14612	Carbamidomethylation;(HexNAc)4(Hex)4_60291:1;Deamidation (NQ)	C6:Carbamidomethylation:1000.00;S12:(HexNAc)4(Hex)4_60291:1:5.07;N21:Deamidation (NQ):1000.00	Peptide Based Search
TPEVTC(+57.02)VVVDVS(+1938.71)HEDPEVQ(+0.98)FN(+0.98)WYVDGV	(HexNAc)5(Hex)3(Fuc)1(NeuAc)1	60353	OLink		0	0	17.05	9.69	24.41	100	5059.1	1938.71	27	-4.4	1265.78	4	44.3539		12475	glycopepnew_HCDEThcDiTCIDpeptide.raw	P01859|IGHG2_HUMAN	12	0	Carbamidomethylation;(HexNAc)5(Hex)3(Fuc)1(NeuAc)1_60353:1;Deamidation (NQ);Deamidation (NQ)	C6:Carbamidomethylation:1000.00;S12:(HexNAc)5(Hex)3(Fuc)1(NeuAc)1_60353:1:21.15;Q19:Deamidation (NQ):1000.00;N21:Deamidation (NQ):1000.00	Peptide Based Search
TPEVTC(+57.02)VVVDVS(+2043.74)HEDPEVQFN(+0.98)WYVDG	(HexNAc)4(Hex)4(Fuc)2(NeuAc)1	60359	OLink		0	0	18.29	8.86	27.72	0	5064.08	2043.74	26	10	1267.04	4	43.3879		12157	glycopepnew_HCDEThcDiTCIDpeptide.raw	P01859|IGHG2_HUMAN	12	0	Carbamidomethylation;(HexNAc)4(Hex)4(Fuc)2(NeuAc)1_60359:1;Deamidation (NQ)	C6:Carbamidomethylation:1000.00;S12:(HexNAc)4(Hex)4(Fuc)2(NeuAc)1_60359:1:44.44;N21:Deamidation (NQ):1000.00	Peptide Based Search
TPEVTC(+57.02)VVVDVS(+365.13)HEDPEVKFN(+0.98)WYVDGV	(HexNAc)1(Hex)1	60006	OLink		0	0	17.61	9.17	26.05	100	3484.58	365.132	27	6.2	1162.54	3	62.9318		18473	glycopepnew_HCDEThcDiTCIDpeptide.raw	P01857|IGHG1_HUMAN	12	0	Carbamidomethylation;(HexNAc)1(Hex)1_60006:1;Deamidation (NQ)	C6:Carbamidomethylation:1000.00;S12:(HexNAc)1(Hex)1_60006:1:52.22;N21:Deamidation (NQ):1000.00	Peptide Based Search
TPEVTC(+57.02)VVVDVS(+365.13)HEDPEVKFN(+0.98)WYVDGV	(HexNAc)1(Hex)1	60006	OLink		0	0	24.53	15.71	33.34	100	3484.58	365.132	27	7.1	1162.54	3	53.2359		15379	glycopepnew_HCDEThcDiTCIDpeptide.raw	P01857|IGHG1_HUMAN	12	0	Carbamidomethylation;(HexNAc)1(Hex)1_60006:1;Deamidation (NQ)	C6:Carbamidomethylation:1000.00;S12:(HexNAc)1(Hex)1_60006:1:31.93;N21:Deamidation (NQ):1000.00	Peptide Based Search
TPEVTC(+57.02)VVVDVS(+365.13)HEDPEVKFNWYVDGV	(HexNAc)1(Hex)1	60006	OLink		0	0	19.34	8.28	30.41	100	3483.59	365.132	27	-0.3	1162.2	3	54.8289		15892	glycopepnew_HCDEThcDiTCIDpeptide.raw	P01857|IGHG1_HUMAN	12	0	Carbamidomethylation;(HexNAc)1(Hex)1_60006:1	C6:Carbamidomethylation:1000.00;S12:(HexNAc)1(Hex)1_60006:1:43.57	Peptide Based Search
TPEVTC(+57.02)VVVDVS(+365.13)HEDPEVKFNWYVDGV	(HexNAc)1(Hex)1	60006	OLink		0	0	19.74	13.01	26.47	100	3483.59	365.132	27	-1.4	1162.2	3	56.2652	5580000	16295	glycopepnew_HCDEThcDiTCIDpeptide.raw	P01857|IGHG1_HUMAN	12	29290	Carbamidomethylation;(HexNAc)1(Hex)1_60006:1	C6:Carbamidomethylation:1000.00;S12:(HexNAc)1(Hex)1_60006:1:52.22	Peptide Based Search
TPEVTC(+57.02)VVVDVS(+365.13)HEDPEVKFNWYVDGV	(HexNAc)1(Hex)1	60006	OLink		0	0	19.24	8.28	30.2	100	3483.59	365.132	27	2	1162.21	3	60.6714		17754	glycopepnew_HCDEThcDiTCIDpeptide.raw	P01857|IGHG1_HUMAN	12	0	Carbamidomethylation;(HexNAc)1(Hex)1_60006:1	C6:Carbamidomethylation:1000.00;S12:(HexNAc)1(Hex)1_60006:1:43.57	Peptide Based Search
TPEVTC(+57.02)VVVDVS(+875.30)QEDPEVQFNWYVDGVEVH	(HexNAc)2(Hex)1(NeuGc)1	60060	OLink		0	0	21.33	11.75	30.9	0	4349.89	875.302	30	-1.5	870.985	5	58.3006		16989	glycopepnew_HCDEThcDiTCIDpeptide.raw	P01861|IGHG4_HUMAN	12	0	Carbamidomethylation;(HexNAc)2(Hex)1(NeuGc)1_60060:1	C6:Carbamidomethylation:1000.00;S12:(HexNAc)2(Hex)1(NeuGc)1_60060:1:5.90	Peptide Based Search
TPEVTC(+57.02)VVVDVS(+947.32)HEDPEVQ(+0.98)FN(+0.98)WYV	(HexNAc)1(Hex)1(NeuAc)2	60096	OLink		0	0	22.65	6.78	38.52	0	3796.6	947.323	24	-2.3	950.154	4	76.1779	214000	22714	glycopepnew_HCDEThcDiTCIDpeptide.raw	P01859|IGHG2_HUMAN	12	18684	Carbamidomethylation;(HexNAc)1(Hex)1(NeuAc)2_60096:1;Deamidation (NQ);Deamidation (NQ)	C6:Carbamidomethylation:1000.00;S12:(HexNAc)1(Hex)1(NeuAc)2_60096:1:63.15;Q19:Deamidation (NQ):1000.00;N21:Deamidation (NQ):1000.00	Peptide Based Search
TPEVTC(+57.02)VVVDVS(+974.37)Q(+0.98)EDPEVQ(+0.98)FNWYVDGVEVHNAK	(HexNAc)4(Hex)1	60101	OLink		0	0	19.68	8.69	30.66	100	4764.11	974.37	33	-3.8	953.825	5	65.3865	625000	19300	glycopepnew_HCDEThcDiTCIDpeptide.raw	P01861|IGHG4_HUMAN	12	18883	Carbamidomethylation;(HexNAc)4(Hex)1_60101:1;Deamidation (NQ);Deamidation (NQ)	C6:Carbamidomethylation:1000.00;S12:(HexNAc)4(Hex)1_60101:1:2.37;Q13:Deamidation (NQ):1000.00;Q19:Deamidation (NQ):1000.00	Peptide Based Search
TPEVTC(+57.02)VVVDVSHEDPEVQFNWYVDGVEVHN(+0.98)AKT(+755.30)K	(HexNAc)3(Fuc)1	60038	OLink		0	0	37.29	17.85	56.72	100	4782.19	755.296	35	-6.9	957.439	5	49.3184	536000	14140	glycopepnew_HCDEThcDiTCIDpeptide.raw	P01859|IGHG2_HUMAN	34	19123	Carbamidomethylation;Deamidation (NQ);(HexNAc)3(Fuc)1_60038:1	C6:Carbamidomethylation:1000.00;N31:Deamidation (NQ):1000.00;T34:(HexNAc)3(Fuc)1_60038:1:65.57	Peptide Based Search
TPEVTC(+57.02)VVVDVSHEDPEVQFNWYVDGVEVHNAKT(+1208.44)	(HexNAc)3(Hex)1(Fuc)1(NeuAc)1	60202	OLink		0	0	26.52	10.18	42.86	25.32	5106.26	1208.44	34	8.7	1277.58	4	60.7502		17774	glycopepnew_HCDEThcDiTCIDpeptide.raw	P01859|IGHG2_HUMAN	34	0	Carbamidomethylation;(HexNAc)3(Hex)1(Fuc)1(NeuAc)1_60202:1	C6:Carbamidomethylation:1000.00;T34:(HexNAc)3(Hex)1(Fuc)1(NeuAc)1_60202:1:41.05	Peptide Based Search
TPEVTC(+57.02)VVVDVSHEDPEVQFNWYVDGVEVHNAKT(+755.30)K	(HexNAc)3(Fuc)1	60038	OLink		0	0	33.6	8.16	59.04	100	4781.21	755.296	35	-10.4	957.239	5	58.5447	511000	17046	glycopepnew_HCDEThcDiTCIDpeptide.raw	P01859|IGHG2_HUMAN	34	19113	Carbamidomethylation;(HexNAc)3(Fuc)1_60038:1	C6:Carbamidomethylation:1000.00;T34:(HexNAc)3(Fuc)1_60038:1:52.93	Peptide Based Search
TPEVTC(+57.02)VVVDVSQEDPEVQ(+0.98)FN(+0.98)WYVDGVEVHNAKT(+1460.53)K	(HexNAc)4(Hex)4	60291	OLink		0	0	25.78	18.06	33.49	0	5479.41	1460.53	35	-6.2	1370.85	4	56.5403		16434	glycopepnew_HCDEThcDiTCIDpeptide.raw	P01861|IGHG4_HUMAN	34	0	Carbamidomethylation;Deamidation (NQ);Deamidation (NQ);(HexNAc)4(Hex)4_60291:1	C6:Carbamidomethylation:1000.00;Q19:Deamidation (NQ):1000.00;N21:Deamidation (NQ):1000.00;T34:(HexNAc)4(Hex)4_60291:1:11.44	Peptide Based Search
TPLPPT(+1021.36)SAHGNVAEGETKPDPDVTER	(HexNAc)2(Hex)2(NeuAc)1	60111	OLink		0	0	66.52	72.71	60.34	16.72	3735.67	1021.36	26	1.4	1246.23	3	19.9146	1350000	4254	glycopepnew_HCDEThcDiTCIDpeptide.raw	P02790|HEMO_HUMAN	6	33574	(HexNAc)2(Hex)2(NeuAc)1_60111:1	T6:(HexNAc)2(Hex)2(NeuAc)1_60111:1:0.00	Peptide Based Search
TPLPPT(+1312.45)SAHGNVAEGETKPDPDVTER	(HexNAc)2(Hex)2(NeuAc)2	60241	OLink		0	0	42.19	28.73	55.65	3.54	4026.77	1312.45	26	1.3	1007.7	4	22.5772	295000000	4941	glycopepnew_HCDEThcDiTCIDpeptide.raw	P02790|HEMO_HUMAN	6	21614	(HexNAc)2(Hex)2(NeuAc)2_60241:1	T6:(HexNAc)2(Hex)2(NeuAc)2_60241:1:0.00	Peptide Based Search
TPLPPT(+1312.45)SAHGNVAEGETKPDPDVTER	(HexNAc)2(Hex)2(NeuAc)2	60241	OLink		0	0	46.28	32.88	59.69	3.35	4026.77	1312.45	26	1.3	1007.7	4	22.5772	295000000	5451	glycopepnew_HCDEThcDiTCIDpeptide.raw	P02790|HEMO_HUMAN	6	21614	(HexNAc)2(Hex)2(NeuAc)2_60241:1	T6:(HexNAc)2(Hex)2(NeuAc)2_60241:1:17.01	Peptide Based Search
TPLPPT(+1677.59)SAHGNVAEGETKPDPDVTER	(HexNAc)3(Hex)3(NeuAc)2	60327	OLink		0	0	56.26	76.98	35.55	0.38	4391.9	1677.59	26	-0.3	1098.98	4	20.9567	9880000	4752	glycopepnew_HCDEThcDiTCIDpeptide.raw	P02790|HEMO_HUMAN	6	25914	(HexNAc)3(Hex)3(NeuAc)2_60327:1	T6:(HexNAc)3(Hex)3(NeuAc)2_60327:1:0.00	Peptide Based Search
TPLPPT(+730.26)SAHGNVAEGETKPDPDVTER	(HexNAc)2(Hex)2	60034	OLink		0	0	61.21	73.13	49.29	0	3444.58	730.264	26	0.4	862.152	4	17.3156	665000	3365	glycopepnew_HCDEThcDiTCIDpeptide.raw	P02790|HEMO_HUMAN	6	15430	(HexNAc)2(Hex)2_60034:1	T6:(HexNAc)2(Hex)2_60034:1:0.00	Peptide Based Search
TPLPPTS(+1312.45)AHGN(+0.98)VAEGETKPDPDVTER	(HexNAc)2(Hex)2(NeuAc)2	60241	OLink		0	0	41	26.2	55.79	0	4027.75	1312.45	26	-0.3	1007.95	4	24.0726	10000000	5629	glycopepnew_HCDEThcDiTCIDpeptide.raw	P02790|HEMO_HUMAN	7	21628	(HexNAc)2(Hex)2(NeuAc)2_60241:1;Deamidation (NQ)	S7:(HexNAc)2(Hex)2(NeuAc)2_60241:1:9.34;N11:Deamidation (NQ):1000.00	Peptide Based Search
TPLPPTS(+1313.47)AHGNVAEGETKPDPDVTER	(HexNAc)2(Hex)2(Fuc)2(NeuAc)1	60246	OLink		0	0	39.34	21.43	57.25	72.08	4027.79	1313.47	26	-3.2	1007.95	4	22.7758		5260	glycopepnew_HCDEThcDiTCIDpeptide.raw	P02790|HEMO_HUMAN	7	0	(HexNAc)2(Hex)2(Fuc)2(NeuAc)1_60246:1	S7:(HexNAc)2(Hex)2(Fuc)2(NeuAc)1_60246:1:0.00	Peptide Based Search
TQ(+0.98)PASVSGS(+365.13)PGQSITISC(+57.02)TGTSSDVGGYN(+0.98)YVSWYQQHPGK	(HexNAc)1(Hex)1	60006	OLink		0	0	32.82	10.54	55.11	100	4555.01	365.132	40	7.5	1139.77	4	41.7045		11571	glycopepnew_HCDEThcDiTCIDpeptide.raw	P01704|LV214_HUMAN	9	0	Deamidation (NQ);(HexNAc)1(Hex)1_60006:1;Carbamidomethylation;Deamidation (NQ)	Q2:Deamidation (NQ):1000.00;S9:(HexNAc)1(Hex)1_60006:1:2.44;C18:Carbamidomethylation:1000.00;N29:Deamidation (NQ):1000.00	Peptide Based Search
TQPPSASGTPGQ(+0.98)RVTISC(+57.02)S(+656.23)GSSSN(+0.98)IGSNYVYWYQQLPGTAPK	(HexNAc)1(Hex)1(NeuAc)1	60020	OLink		0	0	17.1	16.03	18.17	0	5086.3	656.227	42	-8.3	1018.26	5	38.5894	7610000	10579	glycopepnew_HCDEThcDiTCIDpeptide.raw	P01700|LV147_HUMAN	19	22053	Deamidation (NQ);Carbamidomethylation;(HexNAc)1(Hex)1(NeuAc)1_60020:1;Deamidation (NQ)	Q12:Deamidation (NQ):1000.00;C18:Carbamidomethylation:1000.00;S19:(HexNAc)1(Hex)1(NeuAc)1_60020:1:0.00;N24:Deamidation (NQ):1000.00	Peptide Based Search
TSGVHTFPAVLQSS(+1825.66)GLYSLSSVVTVPSSSLGTK	(HexNAc)5(Hex)5	60343	OLink		0	0	27.68	17.15	38.21	0	5118.38	1825.66	33	8.8	1024.69	5	58.3843	2130000	17087	glycopepnew_HCDEThcDiTCIDpeptide.raw	P01861|IGHG4_HUMAN	14	22317	(HexNAc)5(Hex)5_60343:1	S14:(HexNAc)5(Hex)5_60343:1:0.21	Peptide Based Search
TSNWLLS(+406.16)Q(+0.98)Q(+0.98)QADGSFQDPC(+57.02)PVLDR	(HexNAc)2	60007	OLink		0	0	15.77	7.3	24.25	100	3169.4	406.159	24	2.4	793.36	4	42.7231	2990000	11931	glycopepnew_HCDEThcDiTCIDpeptide.raw	P0C0L4|CO4A_HUMAN	7	12823	(HexNAc)2_60007:1;Deamidation (NQ);Deamidation (NQ);Carbamidomethylation	S7:(HexNAc)2_60007:1:2.36;Q8:Deamidation (NQ):1000.00;Q9:Deamidation (NQ):1000.00;C19:Carbamidomethylation:1000.00	Peptide Based Search
TVLTPAT(+1313.47)NHM(+15.99)GNVTFTIPANR	(HexNAc)2(Hex)2(Fuc)2(NeuAc)1	60246	OLink		0	0	22.47	6.7	38.24	26.43	3583.62	1313.47	21	0.5	896.913	4	22.8292		5279	glycopepnew_HCDEThcDiTCIDpeptide.raw	P01024|CO3_HUMAN	7	0	(HexNAc)2(Hex)2(Fuc)2(NeuAc)1_60246:1;Oxidation (M)	T7:(HexNAc)2(Hex)2(Fuc)2(NeuAc)1_60246:1:9.42;M10:Oxidation (M):1000.00	Peptide Based Search
VDNALQS(+1208.44)GNSQESVTEQDSKDSTYSLSSTLTLSK	(HexNAc)3(Hex)1(Fuc)1(NeuAc)1	60202	OLink		0	0	40.78	19.56	61.99	61.04	4827.15	1208.44	34	-9.7	1207.78	4	39.8054		10921	glycopepnew_HCDEThcDiTCIDpeptide.raw	P01834|IGKC_HUMAN	7	0	(HexNAc)3(Hex)1(Fuc)1(NeuAc)1_60202:1	S7:(HexNAc)3(Hex)1(Fuc)1(NeuAc)1_60202:1:12.33	Peptide Based Search
VDVS(+2158.80)QEDPEVQFNWYVDGVEVHNAK	(HexNAc)6(Hex)4(Fuc)2	60366	OLink		0	0	19.45	8.45	30.46	100	5061.14	2158.8	25	7.1	1266.3	4	47.5219		13519	glycopepnew_HCDEThcDiTCIDpeptide.raw	P01861|IGHG4_HUMAN	4	0	(HexNAc)6(Hex)4(Fuc)2_60366:1	S4:(HexNAc)6(Hex)4(Fuc)2_60366:1:1000.00	Peptide Based Search
VDVS(+947.32)HEDPEVK	(HexNAc)1(Hex)1(NeuAc)2	60097	OLink		0	0	24.53	12.01	37.05	20.86	2199.92	947.323	11	9.1	734.319	3	31.2141	2990000	8029	glycopepnew_HCDEThcDiTCIDpeptide.raw	P01857|IGHG1_HUMAN	4	10593	(HexNAc)1(Hex)1(NeuAc)2_60097:1	S4:(HexNAc)1(Hex)1(NeuAc)2_60097:1:1000.00	Peptide Based Search
VFPLSLC(+57.02)ST(+1444.53)QPDGNVVIAC(+57.02)LVQGFFPQ(+0.98)EPL	(HexNAc)4(Hex)3(Fuc)1	60284	OLink		0	0	24	15.85	32.15	0	4777.18	1444.53	30	-1.6	1195.3	4	64.0747	685000	18817	glycopepnew_HCDEThcDiTCIDpeptide.raw	P01876|IGHA1_HUMAN	9	31019	Carbamidomethylation;(HexNAc)4(Hex)3(Fuc)1_60284:1;Carbamidomethylation;Deamidation (NQ)	C7:Carbamidomethylation:1000.00;T9:(HexNAc)4(Hex)3(Fuc)1_60284:1:11.06;C19:Carbamidomethylation:1000.00;Q27:Deamidation (NQ):1000.00	Peptide Based Search
VFPLSLC(+57.02)STQPDGNVVIAC(+57.02)LVQGFFPQEPLSVTWS(+365.13)ESGQ(+0.98)GV	(HexNAc)1(Hex)1	60006	OLink		0	0	19.55	15.78	23.32	100	4815.28	365.132	41	2.1	1204.83	4	64.6272	62100000	18973	glycopepnew_HCDEThcDiTCIDpeptide.raw	P01876|IGHA1_HUMAN	35	31562	Carbamidomethylation;Carbamidomethylation;(HexNAc)1(Hex)1_60006:1;Deamidation (NQ)	C7:Carbamidomethylation:1000.00;C19:Carbamidomethylation:1000.00;S35:(HexNAc)1(Hex)1_60006:1:0.00;Q39:Deamidation (NQ):1000.00	Peptide Based Search
VFPLSLDSTPQDGNVVVAC(+57.02)LVQGFFPQ(+0.98)EPLSVTWSESGQNVT(+1969.70)AR	(HexNAc)3(Hex)3(Fuc)2(NeuAc)2	60355	OLink		0	0	37	21.38	52.61	0	6746.04	1969.7	44	3.6	1350.22	5	61.2748		17945	glycopepnew_HCDEThcDiTCIDpeptide.raw	P01877|IGHA2_HUMAN	42	0	Carbamidomethylation;Deamidation (NQ);(HexNAc)3(Hex)3(Fuc)2(NeuAc)2_60355:1	C19:Carbamidomethylation:1000.00;Q27:Deamidation (NQ):1000.00;T42:(HexNAc)3(Hex)3(Fuc)2(NeuAc)2_60355:1:0.00	Peptide Based Search
VFS(+406.16)DAGLTFTSSSGQQTAQR	(HexNAc)2	60007	OLink		0	0	28.14	9.88	46.4	100	2493.15	406.159	20	-3.5	832.055	3	52.2086		15042	glycopepnew_HCDEThcDiTCIDpeptide.raw	P01024|CO3_HUMAN	3	0	(HexNAc)2_60007:1	S3:(HexNAc)2_60007:1:30.64	Peptide Based Search
VFS(+406.16)DAGLTFTSSSGQQTAQR	(HexNAc)2	60007	OLink		0	0	35.78	18.49	53.08	100	2493.15	406.159	20	-2.7	832.055	3	43.3213	128000000	12051	glycopepnew_HCDEThcDiTCIDpeptide.raw	P01024|CO3_HUMAN	3	14140	(HexNAc)2_60007:1	S3:(HexNAc)2_60007:1:61.30	Peptide Based Search
VFS(+406.16)DAGLTFTSSSGQQTAQR	(HexNAc)2	60007	OLink		0	0	35.07	18.48	51.66	100	2493.15	406.159	20	-2.7	832.055	3	43.3213	128000000	12394	glycopepnew_HCDEThcDiTCIDpeptide.raw	P01024|CO3_HUMAN	3	14140	(HexNAc)2_60007:1	S3:(HexNAc)2_60007:1:61.30	Peptide Based Search
VFS(+406.16)DAGLTFTSSSGQQTAQR	(HexNAc)2	60007	OLink		0	0	30.55	12.07	49.03	100	2493.15	406.159	20	-2.9	832.055	3	68.5034		20233	glycopepnew_HCDEThcDiTCIDpeptide.raw	P01024|CO3_HUMAN	3	0	(HexNAc)2_60007:1	S3:(HexNAc)2_60007:1:17.91	Peptide Based Search
VFS(+406.16)DAGLTFTSSSGQQTAQR	(HexNAc)2	60007	OLink		0	0	32.51	16.12	48.91	100	2493.15	406.159	20	-3.2	832.055	3	57.2416		16654	glycopepnew_HCDEThcDiTCIDpeptide.raw	P01024|CO3_HUMAN	3	0	(HexNAc)2_60007:1	S3:(HexNAc)2_60007:1:38.32	Peptide Based Search
VFS(+406.16)DAGLTFTSSSGQQTAQR	(HexNAc)2	60007	OLink		0	0	34.65	17.84	51.46	100	2493.15	406.159	20	-3.1	832.055	3	55.3904		16067	glycopepnew_HCDEThcDiTCIDpeptide.raw	P01024|CO3_HUMAN	3	0	(HexNAc)2_60007:1	S3:(HexNAc)2_60007:1:30.64	Peptide Based Search
VFS(+406.16)DAGLTFTSSSGQQTAQR	(HexNAc)2	60007	OLink		0	0	29.23	11.31	47.14	100	2493.15	406.159	20	-3.5	832.055	3	69.3963		20525	glycopepnew_HCDEThcDiTCIDpeptide.raw	P01024|CO3_HUMAN	3	0	(HexNAc)2_60007:1	S3:(HexNAc)2_60007:1:30.64	Peptide Based Search
VFS(+406.16)DAGLTFTSSSGQQTAQR	(HexNAc)2	60007	OLink		0	0	32.08	16.73	47.44	100	2493.15	406.159	20	-3.5	832.055	3	47.2837		13437	glycopepnew_HCDEThcDiTCIDpeptide.raw	P01024|CO3_HUMAN	3	0	(HexNAc)2_60007:1	S3:(HexNAc)2_60007:1:45.16	Peptide Based Search
VFS(+406.16)DAGLTFTSSSGQQTAQR	(HexNAc)2	60007	OLink		0	0	32.6	17.84	47.35	100	2493.15	406.159	20	-3.2	832.055	3	60.6699		17752	glycopepnew_HCDEThcDiTCIDpeptide.raw	P01024|CO3_HUMAN	3	0	(HexNAc)2_60007:1	S3:(HexNAc)2_60007:1:45.16	Peptide Based Search
VFS(+406.16)DAGLTFTSSSGQQTAQR	(HexNAc)2	60007	OLink		0	0	31.52	15.48	47.55	100	2493.15	406.159	20	-3.1	832.055	3	82.4971		24639	glycopepnew_HCDEThcDiTCIDpeptide.raw	P01024|CO3_HUMAN	3	0	(HexNAc)2_60007:1	S3:(HexNAc)2_60007:1:23.70	Peptide Based Search
VFS(+406.16)DAGLTFTSSSGQQTAQR	(HexNAc)2	60007	OLink		0	0	28.43	8.11	48.75	100	2493.15	406.159	20	-2.6	832.055	3	50.1358	36900000	14422	glycopepnew_HCDEThcDiTCIDpeptide.raw	P01024|CO3_HUMAN	3	14141	(HexNAc)2_60007:1	S3:(HexNAc)2_60007:1:30.64	Peptide Based Search
VFS(+406.16)DAGLTFTSSSGQQTAQR	(HexNAc)2	60007	OLink		0	0	31.71	12.57	50.85	100	2493.15	406.159	20	-3.3	832.055	3	54.44		15767	glycopepnew_HCDEThcDiTCIDpeptide.raw	P01024|CO3_HUMAN	3	0	(HexNAc)2_60007:1	S3:(HexNAc)2_60007:1:45.16	Peptide Based Search
VFS(+406.16)DAGLTFTSSSGQQTAQR	(HexNAc)2	60007	OLink		0	0	31.36	14.31	48.41	100	2493.15	406.159	20	-2.6	832.055	3	50.1358	36900000	13726	glycopepnew_HCDEThcDiTCIDpeptide.raw	P01024|CO3_HUMAN	3	14141	(HexNAc)2_60007:1	S3:(HexNAc)2_60007:1:45.16	Peptide Based Search
VFS(+406.16)DAGLTFTSSSGQQTAQR	(HexNAc)2	60007	OLink		0	0	28.7	11.31	46.09	100	2493.15	406.159	20	-2.6	832.055	3	73.1421		21738	glycopepnew_HCDEThcDiTCIDpeptide.raw	P01024|CO3_HUMAN	3	0	(HexNAc)2_60007:1	S3:(HexNAc)2_60007:1:23.70	Peptide Based Search
VFS(+406.16)DAGLTFTSSSGQQTAQR	(HexNAc)2	60007	OLink		0	0	26.96	6.75	47.17	100	2493.15	406.159	20	-3.4	832.055	3	65.2755		19215	glycopepnew_HCDEThcDiTCIDpeptide.raw	P01024|CO3_HUMAN	3	0	(HexNAc)2_60007:1	S3:(HexNAc)2_60007:1:30.64	Peptide Based Search
VFS(+406.16)DAGLTFTSSSGQQTAQR	(HexNAc)2	60007	OLink		0	0	31.42	12.82	50.01	100	2493.15	406.159	20	-3.6	832.055	3	62.1841		18245	glycopepnew_HCDEThcDiTCIDpeptide.raw	P01024|CO3_HUMAN	3	0	(HexNAc)2_60007:1	S3:(HexNAc)2_60007:1:45.16	Peptide Based Search
VFS(+406.16)DAGLTFTSSSGQQTAQR	(HexNAc)2	60007	OLink		0	0	32.69	12.35	53.03	100	2493.15	406.159	20	-3.2	832.055	3	56.3288		16363	glycopepnew_HCDEThcDiTCIDpeptide.raw	P01024|CO3_HUMAN	3	0	(HexNAc)2_60007:1	S3:(HexNAc)2_60007:1:45.16	Peptide Based Search
VFS(+406.16)DAGLTFTSSSGQQTAQR	(HexNAc)2	60007	OLink		0	0	24.86	11.31	38.42	100	2493.15	406.159	20	-3.7	832.054	3	74.9723		22327	glycopepnew_HCDEThcDiTCIDpeptide.raw	P01024|CO3_HUMAN	3	0	(HexNAc)2_60007:1	S3:(HexNAc)2_60007:1:23.70	Peptide Based Search
VFS(+406.16)DAGLTFTSSSGQQTAQR	(HexNAc)2	60007	OLink		0	0	27.09	12.07	42.11	100	2493.15	406.159	20	-3.9	832.054	3	63.2033		18558	glycopepnew_HCDEThcDiTCIDpeptide.raw	P01024|CO3_HUMAN	3	0	(HexNAc)2_60007:1	S3:(HexNAc)2_60007:1:23.70	Peptide Based Search
VFS(+406.16)DAGLTFTSSSGQQTAQR	(HexNAc)2	60007	OLink		0	0	27.13	11.31	42.94	100	2493.15	406.159	20	-4	832.054	3	75.8947		22623	glycopepnew_HCDEThcDiTCIDpeptide.raw	P01024|CO3_HUMAN	3	0	(HexNAc)2_60007:1	S3:(HexNAc)2_60007:1:23.70	Peptide Based Search
VFS(+406.16)DAGLTFTSSSGQQTAQR	(HexNAc)2	60007	OLink		0	0	34.63	16.73	52.52	100	2493.15	406.159	20	-2.7	832.055	3	43.3213	128000000	12723	glycopepnew_HCDEThcDiTCIDpeptide.raw	P01024|CO3_HUMAN	3	14140	(HexNAc)2_60007:1	S3:(HexNAc)2_60007:1:30.64	Peptide Based Search
VFS(+406.16)DAGLTFTSSSGQQTAQR	(HexNAc)2	60007	OLink		0	0	26.83	11.19	42.46	100	2493.15	406.159	20	-2.5	832.055	3	78.8019		23537	glycopepnew_HCDEThcDiTCIDpeptide.raw	P01024|CO3_HUMAN	3	0	(HexNAc)2_60007:1	S3:(HexNAc)2_60007:1:23.70	Peptide Based Search
VFS(+406.16)DAGLTFTSSSGQQTAQR	(HexNAc)2	60007	OLink		0	0	33.52	15.54	51.49	100	2493.15	406.159	20	-2.7	832.055	3	43.3213	128000000	11902	glycopepnew_HCDEThcDiTCIDpeptide.raw	P01024|CO3_HUMAN	3	14140	(HexNAc)2_60007:1	S3:(HexNAc)2_60007:1:61.30	Peptide Based Search
VFS(+406.16)DAGLTFTSSSGQQTAQR	(HexNAc)2	60007	OLink		0	0	31.33	13.61	49.05	100	2493.15	406.159	20	-3	832.055	3	66.5687		19631	glycopepnew_HCDEThcDiTCIDpeptide.raw	P01024|CO3_HUMAN	3	0	(HexNAc)2_60007:1	S3:(HexNAc)2_60007:1:30.64	Peptide Based Search
VFS(+406.16)DAGLTFTSSSGQQTAQR	(HexNAc)2	60007	OLink		0	0	32.74	14.57	50.9	100	2493.15	406.159	20	-3.8	832.054	3	58.1301		16929	glycopepnew_HCDEThcDiTCIDpeptide.raw	P01024|CO3_HUMAN	3	0	(HexNAc)2_60007:1	S3:(HexNAc)2_60007:1:30.64	Peptide Based Search
VFS(+406.16)DAGLTFTSSSGQQTAQR	(HexNAc)2	60007	OLink		0	0	29.43	8.11	50.75	100	2493.15	406.159	20	-2.7	832.055	3	51.1587		14703	glycopepnew_HCDEThcDiTCIDpeptide.raw	P01024|CO3_HUMAN	3	0	(HexNAc)2_60007:1	S3:(HexNAc)2_60007:1:30.64	Peptide Based Search
VFS(+406.16)DAGLTFTSSSGQQTAQR	(HexNAc)2	60007	OLink		0	0	26.2	11.31	41.08	100	2493.15	406.159	20	-2.5	832.055	3	74.0309		22025	glycopepnew_HCDEThcDiTCIDpeptide.raw	P01024|CO3_HUMAN	3	0	(HexNAc)2_60007:1	S3:(HexNAc)2_60007:1:30.64	Peptide Based Search
VFS(+406.16)DAGLTFTSSSGQQTAQR	(HexNAc)2	60007	OLink		0	0	29.78	12.48	47.07	100	2493.15	406.159	20	-2	832.056	3	70.3721		20841	glycopepnew_HCDEThcDiTCIDpeptide.raw	P01024|CO3_HUMAN	3	0	(HexNAc)2_60007:1	S3:(HexNAc)2_60007:1:17.91	Peptide Based Search
VIAC(+57.02)LVQ(+0.98)GFFPQ(+0.98)EPLS(+859.31)VTWSESGQGVTAR	(HexNAc)2(Hex)1(NeuAc)1	60052	OLink		0	0	25.57	15.61	35.53	0	4023.86	859.307	29	-1.6	1006.97	4	59.6301		17403	glycopepnew_HCDEThcDiTCIDpeptide.raw	P01876|IGHA1_HUMAN	16	0	Carbamidomethylation;Deamidation (NQ);Deamidation (NQ);(HexNAc)2(Hex)1(NeuAc)1_60052:1	C4:Carbamidomethylation:1000.00;Q7:Deamidation (NQ):1000.00;Q12:Deamidation (NQ):1000.00;S16:(HexNAc)2(Hex)1(NeuAc)1_60052:1:18.53	Peptide Based Search
VPS(+2263.83)TPPTPSPSTPPTPSPSC(+57.02)C(+57.02)HPR	(HexNAc)5(Hex)5(Fuc)3	60374	OLink		0	0	17.71	8.43	27	80.32	4804.01	2263.83	24	-8.1	961.802	5	29.5935	115000	7495	glycopepnew_HCDEThcDiTCIDpeptide.raw	P01876|IGHA1_HUMAN	3	19301	(HexNAc)5(Hex)5(Fuc)3_60374:1;Carbamidomethylation;Carbamidomethylation	S3:(HexNAc)5(Hex)5(Fuc)3_60374:1:0.00;C20:Carbamidomethylation:1000.00;C21:Carbamidomethylation:1000.00	Peptide Based Search
VQ(+0.98)GFFPQ(+0.98)EPLS(+974.37)VTWSESGQGVTAR	(HexNAc)4(Hex)1	60101	OLink		0	0	27.07	17.32	36.81	100	3582.61	974.37	24	-0.7	1195.21	3	82.4477	11000	24631	glycopepnew_HCDEThcDiTCIDpeptide.raw	P01876|IGHA1_HUMAN	11	30999	Deamidation (NQ);Deamidation (NQ);(HexNAc)4(Hex)1_60101:1	Q2:Deamidation (NQ):1000.00;Q7:Deamidation (NQ):1000.00;S11:(HexNAc)4(Hex)1_60101:1:26.31	Peptide Based Search
VQ(+0.98)WKVDN(+0.98)ALQS(+1590.59)GNSQESVTEQDSK	(HexNAc)4(Hex)3(Fuc)2	60320	OLink		0	0	29.25	21.38	37.11	0	4268.82	1590.59	24	-0.8	1068.21	4	50.0882	39700000	14318	glycopepnew_HCDEThcDiTCIDpeptide.raw	P01834|IGKC_HUMAN	11	24202	Deamidation (NQ);Deamidation (NQ);(HexNAc)4(Hex)3(Fuc)2_60320:1	Q2:Deamidation (NQ):1000.00;N7:Deamidation (NQ):1000.00;S11:(HexNAc)4(Hex)3(Fuc)2_60320:1:26.52	Peptide Based Search
VQ(+0.98)WKVDN(+0.98)ALQS(+1590.59)GNSQESVTEQDSK	(HexNAc)4(Hex)3(Fuc)2	60320	OLink		0	0	28.84	7.33	50.35	0	4268.82	1590.59	24	-2.3	1068.21	4	51.635		14858	glycopepnew_HCDEThcDiTCIDpeptide.raw	P01834|IGKC_HUMAN	11	0	Deamidation (NQ);Deamidation (NQ);(HexNAc)4(Hex)3(Fuc)2_60320:1	Q2:Deamidation (NQ):1000.00;N7:Deamidation (NQ):1000.00;S11:(HexNAc)4(Hex)3(Fuc)2_60320:1:38.16	Peptide Based Search
VS(+1677.59)LTC(+57.02)LVKGFYPSDIAVEWESN(+0.98)GQPEN(+0.98)NYK	(HexNAc)3(Hex)3(NeuAc)2	60327	OLink		0	0	27.98	20.76	35.2	0	5123.19	1677.59	30	5.6	1281.81	4	43.6264	17700000	12101	glycopepnew_HCDEThcDiTCIDpeptide.raw	P01857|IGHG1_HUMAN;P01861|IGHG4_HUMAN	2	35245	(HexNAc)3(Hex)3(NeuAc)2_60327:1;Carbamidomethylation;Deamidation (NQ);Deamidation (NQ)	S2:(HexNAc)3(Hex)3(NeuAc)2_60327:1:14.04;C5:Carbamidomethylation:1000.00;N22:Deamidation (NQ):1000.00;N27:Deamidation (NQ):1000.00	Peptide Based Search
VT(+1241.45)TDQVQAEAK	(HexNAc)3(Hex)3(Fuc)1	60231	OLink		0	0	13.51	6.88	20.14	4.72	2430.05	1241.45	11	8.3	811.031	3	18.9577	1890000	3986	glycopepnew_HCDEThcDiTCIDpeptide.raw	P01871|IGHM_HUMAN	2	13382	(HexNAc)3(Hex)3(Fuc)1_60231:1	T2:(HexNAc)3(Hex)3(Fuc)1_60231:1:12.28	Peptide Based Search
VTISC(+57.02)SGSSSNIGS(+2158.80)N(+0.98)YVYWYQQLPGTAPK	(HexNAc)6(Hex)4(Fuc)2	60366	OLink		0	0	17.16	7.4	26.93	100	5323.28	2158.8	29	-9.2	1065.65	5	48.6529		13884	glycopepnew_HCDEThcDiTCIDpeptide.raw	P01700|LV147_HUMAN	14	0	Carbamidomethylation;(HexNAc)6(Hex)4(Fuc)2_60366:1;Deamidation (NQ)	C5:Carbamidomethylation:1000.00;S14:(HexNAc)6(Hex)4(Fuc)2_60366:1:0.00;N15:Deamidation (NQ):1000.00	Peptide Based Search
VTISC(+57.02)TGSSSNIGAGYDVHWYQ(+0.98)Q(+0.98)LPGT(+1021.36)APK	(HexNAc)2(Hex)2(NeuAc)1	60111	OLink		0	0	19.35	15.87	22.83	0	4216.84	1021.36	30	-8.3	1055.21	4	36.4973		9791	glycopepnew_HCDEThcDiTCIDpeptide.raw	P01703|LV140_HUMAN	27	0	Carbamidomethylation;Deamidation (NQ);Deamidation (NQ);(HexNAc)2(Hex)2(NeuAc)1_60111:1	C5:Carbamidomethylation:1000.00;Q22:Deamidation (NQ):1000.00;Q23:Deamidation (NQ):1000.00;T27:(HexNAc)2(Hex)2(NeuAc)1_60111:1:0.57	Peptide Based Search
VTITC(+57.02)QASQ(+0.98)DIS(+1095.40)NYLNWYQQK	(HexNAc)3(Hex)3	60157	OLink		0	0	15.49	9.58	21.4	0	3655.59	1095.4	21	9.6	914.913	4	31.0591		7963	glycopepnew_HCDEThcDiTCIDpeptide.raw	P01593|KVD33_HUMAN;P01594|KV133_HUMAN	12	0	Carbamidomethylation;Deamidation (NQ);(HexNAc)3(Hex)3_60157:1	C5:Carbamidomethylation:1000.00;Q9:Deamidation (NQ):1000.00;S12:(HexNAc)3(Hex)3_60157:1:6.65	Peptide Based Search
VTITC(+57.02)RASQ(+0.98)GIS(+771.29)SYLAWYQQK	(HexNAc)3(Hex)1	60040	OLink		0	0	13.45	8	18.9	0	3231.5	771.291	21	-7.8	808.876	4	36.1957		9685	glycopepnew_HCDEThcDiTCIDpeptide.raw	A0A0C4DH67|KV108_HUMAN;A0A0C4DH69|KV109_HUMAN	12	0	Carbamidomethylation;Deamidation (NQ);(HexNAc)3(Hex)1_60040:1	C5:Carbamidomethylation:1000.00;Q9:Deamidation (NQ):1000.00;S12:(HexNAc)3(Hex)1_60040:1:0.00	Peptide Based Search
VVDVS(+771.29)HEDPEVQ(+0.98)FKWYVDGVEVHNAK	(HexNAc)3(Hex)1	60040	OLink		0	0	21.41	13.18	29.64	0	3796.74	771.291	26	8.7	950.2	4	48.4788		13823	glycopepnew_HCDEThcDiTCIDpeptide.raw	P01860|IGHG3_HUMAN	5	0	(HexNAc)3(Hex)1_60040:1;Deamidation (NQ)	S5:(HexNAc)3(Hex)1_60040:1:1000.00;Q12:Deamidation (NQ):1000.00	Peptide Based Search
VVIAC(+57.02)LVQ(+0.98)GFFPQ(+0.98)EPLS(+1095.40)VTWSESGQGVTAR	(HexNAc)3(Hex)3	60157	OLink		0	0	18.12	11.29	24.95	0	4359.01	1095.4	30	2.8	1090.76	4	59.8306	15200000	17484	glycopepnew_HCDEThcDiTCIDpeptide.raw	P01876|IGHA1_HUMAN	17	25510	Carbamidomethylation;Deamidation (NQ);Deamidation (NQ);(HexNAc)3(Hex)3_60157:1	C5:Carbamidomethylation:1000.00;Q8:Deamidation (NQ):1000.00;Q13:Deamidation (NQ):1000.00;S17:(HexNAc)3(Hex)3_60157:1:17.01	Peptide Based Search
VVIAC(+57.02)LVQ(+0.98)GFFPQEPLS(+1095.40)VTWSESGQGVTAR	(HexNAc)3(Hex)3	60159	OLink		0	0	15.81	9.22	22.39	23.98	4358.03	1095.4	30	-0.6	1090.51	4	61.3707		17977	glycopepnew_HCDEThcDiTCIDpeptide.raw	P01876|IGHA1_HUMAN	17	0	Carbamidomethylation;Deamidation (NQ);(HexNAc)3(Hex)3_60159:1	C5:Carbamidomethylation:1000.00;Q8:Deamidation (NQ):1000.00;S17:(HexNAc)3(Hex)3_60159:1:9.40	Peptide Based Search
VVIAC(+57.02)LVQ(+0.98)GFFPQEPLS(+859.31)VTWSESGQGVTAR	(HexNAc)2(Hex)1(NeuAc)1	60051	OLink		0	0	31.17	16.23	46.1	0	4121.94	859.307	30	8.1	1031.5	4	59.3771		17334	glycopepnew_HCDEThcDiTCIDpeptide.raw	P01876|IGHA1_HUMAN	17	0	Carbamidomethylation;Deamidation (NQ);(HexNAc)2(Hex)1(NeuAc)1_60051:1	C5:Carbamidomethylation:1000.00;Q8:Deamidation (NQ):1000.00;S17:(HexNAc)2(Hex)1(NeuAc)1_60051:1:22.85	Peptide Based Search
VVIAC(+57.02)LVQ(+0.98)GFFPQEPLS(+859.31)VTWSESGQGVTAR	(HexNAc)2(Hex)1(NeuAc)1	60052	OLink		0	0	33.92	12.63	55.21	0	4121.94	859.307	30	6.7	1031.5	4	61.0867		17878	glycopepnew_HCDEThcDiTCIDpeptide.raw	P01876|IGHA1_HUMAN	17	0	Carbamidomethylation;Deamidation (NQ);(HexNAc)2(Hex)1(NeuAc)1_60052:1	C5:Carbamidomethylation:1000.00;Q8:Deamidation (NQ):1000.00;S17:(HexNAc)2(Hex)1(NeuAc)1_60052:1:18.53	Peptide Based Search
VVIAC(+57.02)LVQGFFPQEPLS(+859.31)VTWSESGQGVTAR	(HexNAc)2(Hex)1(NeuAc)1	60052	OLink		0	0	36.96	10.85	63.07	0	4120.96	859.307	30	1	1031.25	4	59.0913	1250000	17282	glycopepnew_HCDEThcDiTCIDpeptide.raw	P01876|IGHA1_HUMAN	17	22626	Carbamidomethylation;(HexNAc)2(Hex)1(NeuAc)1_60052:1	C5:Carbamidomethylation:1000.00;S17:(HexNAc)2(Hex)1(NeuAc)1_60052:1:26.31	Peptide Based Search
VVVDVS(+673.24)HEDPEVQ(+0.98)FKWYVDGVEVHNAK	(HexNAc)1(Hex)2(Fuc)1	60023	OLink		0	0	20.07	8.86	31.27	0	3797.76	673.242	27	5	950.451	4	54.6855		15839	glycopepnew_HCDEThcDiTCIDpeptide.raw	P01860|IGHG3_HUMAN	6	0	(HexNAc)1(Hex)2(Fuc)1_60023:1;Deamidation (NQ)	S6:(HexNAc)1(Hex)2(Fuc)1_60023:1:1000.00;Q13:Deamidation (NQ):1000.00	Peptide Based Search
VVVDVS(+673.24)HEDPEVQFKWYVDGVEVHNAK	(HexNAc)1(Hex)2(Fuc)1	60026	OLink		0	0	17.47	9.14	25.8	7.22	3796.77	673.242	27	-1.2	950.199	4	46.4194		13160	glycopepnew_HCDEThcDiTCIDpeptide.raw	P01860|IGHG3_HUMAN	6	0	(HexNAc)1(Hex)2(Fuc)1_60026:1	S6:(HexNAc)1(Hex)2(Fuc)1_60026:1:1000.00	Peptide Based Search
WVS(+511.19)EEHEEAHHTAYLVFSPSK	(HexNAc)1(Hex)1(Fuc)1	60010	OLink		0	0	30.86	21.44	40.28	100	2993.34	511.189	21	8.6	749.35	4	29.8093	465000	7588	glycopepnew_HCDEThcDiTCIDpeptide.raw	P01023|A2MG_HUMAN	3	11086	(HexNAc)1(Hex)1(Fuc)1_60010:1	S3:(HexNAc)1(Hex)1(Fuc)1_60010:1:23.02	Peptide Based Search
YDT(+656.23)YAVQ(+0.98)YSC(+57.02)RLLN(+0.98)LDGTC(+57.02)ADSYSFVFSR	(HexNAc)1(Hex)1(NeuAc)1	60020	OLink		0	0	22.46	15.91	29.01	0	4128.75	656.227	29	0	1033.19	4	51.6948		14879	glycopepnew_HCDEThcDiTCIDpeptide.raw	P02753|RET4_HUMAN	3	0	(HexNAc)1(Hex)1(NeuAc)1_60020:1;Deamidation (NQ);Carbamidomethylation;Deamidation (NQ);Carbamidomethylation	T3:(HexNAc)1(Hex)1(NeuAc)1_60020:1:0.00;Q7:Deamidation (NQ):1000.00;C10:Carbamidomethylation:1000.00;N14:Deamidation (NQ):1000.00;C19:Carbamidomethylation:1000.00	Peptide Based Search
YFYNGTSM(+15.99)AC(+57.02)ET(+2189.80)FQYGGC(+57.02)MGN(+0.98)GNNFVTEK	(HexNAc)4(Hex)4(Fuc)3(NeuAc)1	60371	OLink		0	0	19.75	16.24	23.26	0	5553.12	2189.8	29	-1.4	1389.29	4	51.6011	281000	14833	glycopepnew_HCDEThcDiTCIDpeptide.raw	P02760|AMBP_HUMAN	12	39010	Oxidation (M);Carbamidomethylation;(HexNAc)4(Hex)4(Fuc)3(NeuAc)1_60371:1;Carbamidomethylation;Deamidation (NQ)	M8:Oxidation (M):1000.00;C10:Carbamidomethylation:1000.00;T12:(HexNAc)4(Hex)4(Fuc)3(NeuAc)1_60371:1:0.00;C18:Carbamidomethylation:1000.00;N21:Deamidation (NQ):1000.00	Peptide Based Search
YFYNGTSM(+15.99)AC(+57.02)ET(+2189.80)FQYGGC(+57.02)MGNGNNFVTEK	(HexNAc)4(Hex)4(Fuc)3(NeuAc)1	60371	OLink		0	0	28	16.64	39.37	0	5552.14	2189.8	29	-1.2	1389.04	4	47.0022	4280000	13287	glycopepnew_HCDEThcDiTCIDpeptide.raw	P02760|AMBP_HUMAN	12	39000	Oxidation (M);Carbamidomethylation;(HexNAc)4(Hex)4(Fuc)3(NeuAc)1_60371:1;Carbamidomethylation	M8:Oxidation (M):1000.00;C10:Carbamidomethylation:1000.00;T12:(HexNAc)4(Hex)4(Fuc)3(NeuAc)1_60371:1:0.00;C18:Carbamidomethylation:1000.00	Peptide Based Search
YIC(+57.02)ENQDS(+1533.57)ISSK	(HexNAc)3(Hex)3(Fuc)3	60315	OLink		0	0	20.62	8.53	32.71	0	2976.2	1533.57	12	6.1	993.081	3	24.5675	518000	5845	glycopepnew_HCDEThcDiTCIDpeptide.raw	P02768|ALBU_HUMAN	8	20882	Carbamidomethylation;(HexNAc)3(Hex)3(Fuc)3_60315:1	C3:Carbamidomethylation:1000.00;S8:(HexNAc)3(Hex)3(Fuc)3_60315:1:17.01	Peptide Based Search
YLGN(+0.98)AT(+1386.49)AIFFLPDEGK	(HexNAc)3(Hex)3(NeuAc)1	60264	OLink		0	0	31.36	21.45	41.26	0	3142.36	1386.49	16	6.6	1048.47	3	55.2967	94500	16076	glycopepnew_HCDEThcDiTCIDpeptide.raw	P01009|A1AT_HUMAN	6	23419	Deamidation (NQ);(HexNAc)3(Hex)3(NeuAc)1_60264:1	N4:Deamidation (NQ):1000.00;T6:(HexNAc)3(Hex)3(NeuAc)1_60264:1:1000.00	Peptide Based Search
YLGNAT(+1386.49)AIFFLPDEGK	(HexNAc)3(Hex)3(NeuAc)1	60264	OLink		0	0	37.68	21.45	53.91	0	3141.38	1386.49	16	6.2	1048.14	3	55.4181		16076	glycopepnew_HCDEThcDiTCIDpeptide.raw	P01009|A1AT_HUMAN	6	0	(HexNAc)3(Hex)3(NeuAc)1_60264:1	T6:(HexNAc)3(Hex)3(NeuAc)1_60264:1:1000.00	Peptide Based Search
YPSDIAVEWES(+365.13)NGQ(+0.98)PENNYKTTPPVLDSDGSFFLYSK	(HexNAc)1(Hex)1	60006	OLink		0	0	28.65	7.22	50.07	100	4560.05	365.132	37	6.9	1141.03	4	48.4689	3750000	13863	glycopepnew_HCDEThcDiTCIDpeptide.raw	P01857|IGHG1_HUMAN	11	28184	(HexNAc)1(Hex)1_60006:1;Deamidation (NQ)	S11:(HexNAc)1(Hex)1_60006:1:2.02;Q14:Deamidation (NQ):1000.00	Peptide Based Search
YPSDIAVEWES(+365.13)NGQPEN(+0.98)N(+0.98)YKTTPPVLDSDGSFFLYSK	(HexNAc)1(Hex)1	60006	OLink		0	0	25.07	6.79	43.34	100	4561.04	365.132	37	9.6	1141.28	4	49.6537	6320000	14226	glycopepnew_HCDEThcDiTCIDpeptide.raw	P01857|IGHG1_HUMAN	11	28196	(HexNAc)1(Hex)1_60006:1;Deamidation (NQ);Deamidation (NQ)	S11:(HexNAc)1(Hex)1_60006:1:2.02;N17:Deamidation (NQ):1000.00;N18:Deamidation (NQ):1000.00	Peptide Based Search
YPSDIAVEWES(+365.13)NGQPEN(+0.98)NYKTTPPVLDSDGSFFLYSK	(HexNAc)1(Hex)1	60006	OLink		0	0	27.7	6.79	48.61	100	4560.05	365.132	37	6.1	1141.03	4	49.2616	5050000	14226	glycopepnew_HCDEThcDiTCIDpeptide.raw	P01857|IGHG1_HUMAN	11	28182	(HexNAc)1(Hex)1_60006:1;Deamidation (NQ)	S11:(HexNAc)1(Hex)1_60006:1:2.02;N17:Deamidation (NQ):1000.00	Peptide Based Search
YQEDTC(+57.02)YGDAGSAFAVHDLEEDT(+1183.41)WYATGILSFDKS	(HexNAc)2(Hex)3(NeuAc)1	60193	OLink		0	0	25.15	14.41	35.89	0	5144.11	1183.41	35	-1.1	1287.03	4	49.1177	3510000	14064	glycopepnew_HCDEThcDiTCIDpeptide.raw	P00738|HPT_HUMAN	23	35461	Carbamidomethylation;(HexNAc)2(Hex)3(NeuAc)1_60193:1	C6:Carbamidomethylation:1000.00;T23:(HexNAc)2(Hex)3(NeuAc)1_60193:1:2.27	Peptide Based Search
YSAGPC(+57.02)M(+15.99)GMTS(+892.32)RYFYNGTSMAC(+57.02)ETFQYGGC(+57.02)MGN(+0.98)GNNFVTEK	(HexNAc)2(Hex)3	60075	OLink		0	0	32.45	18.66	46.23	0	5554.16	892.316	41	-7.3	1389.54	4	50.1217	1620000	14308	glycopepnew_HCDEThcDiTCIDpeptide.raw	P02760|AMBP_HUMAN	11	39022	Carbamidomethylation;Oxidation (M);(HexNAc)2(Hex)3_60075:1;Carbamidomethylation;Carbamidomethylation; more	C6:Carbamidomethylation:1000.00;M7:Oxidation (M):1000.00;S11:(HexNAc)2(Hex)3_60075:1:0.00;C22:Carbamidomethylation:1000.00;C30:Carbamidomethylation:1000.00;N33:Deamidation (NQ):1000.00	Peptide Based Search
YTN(+0.98)PSQ(+0.98)DVTVPC(+57.02)PVPST(+1850.69)PPTPSPSTPPTPSPSC(+57.02)C(+57.02)HPR	(HexNAc)6(Hex)3(Fuc)1	60346	OLink		0	0	20.12	18.62	21.62	100	5851.48	1850.69	37	-9.8	1171.29	5	30.1203	10400000	7672	glycopepnew_HCDEThcDiTCIDpeptide.raw	P01876|IGHA1_HUMAN	17	29724	Deamidation (NQ);Deamidation (NQ);Carbamidomethylation;(HexNAc)6(Hex)3(Fuc)1_60346:1;Carbamidomethylation; more	N3:Deamidation (NQ):1000.00;Q6:Deamidation (NQ):1000.00;C12:Carbamidomethylation:1000.00;T17:(HexNAc)6(Hex)3(Fuc)1_60346:1:0.00;C33:Carbamidomethylation:1000.00;C34:Carbamidomethylation:1000.00	Peptide Based Search
