# Supplementary material for: Glycopeptide database search and de novo sequencing with PEAKS GlycanFinder enable highly sensitive glycoproteomics
Source: Nat Commun. 2023 Jul 8;14:4046. doi: 10.1038/s41467-023-39699-5 (PMC10329677; doi:10.1038/s41467-023-39699-5)
Supplement: Supplementary file 10 — Supplementary Data 6 [file 41467_2023_39699_MOESM10_ESM.zip › supp_data_6/Readme.txt]

Running instruction:
make sure to include 41592_2021_1309_MOESM2_ESM.xlsx under the directory

commands:
python3 collective_study.py N/Olinked file_name sheet_name

where file_name should be replaced by the excel workbook(.xlsx) that includes all psms, and sheet_name should be replaced by the name of the sheet you want to test with.

The script can evaluate both N-linked and O-linked results, make sure you enter the right mode Nlinked for N-linked search results and Olinked for O-linked testing
