# Supplementary material for: Glycopeptide database search and de novo sequencing with PEAKS GlycanFinder enable highly sensitive glycoproteomics
Source: Nat Commun. 2023 Jul 8;14:4046. doi: 10.1038/s41467-023-39699-5 (PMC10329677; doi:10.1038/s41467-023-39699-5)
Supplement: Supplementary file 12 — Source Data [file 41467_2023_39699_MOESM12_ESM.xlsx]

## Sheet: Figure 1a
Peptide	Glycan	Glycan ID	Glycan Type	Adduct	Adduct Mass	Isotopic Shift	-10LgP	Glycan Score	Peptide Score	S-Score (%)	Mass	Glycan Mass	Length	ppm	m/z	z	RT	1/k0 Start	1/k0 End	Area	Precursor Id	Source File	Accession	Glycosylation position	Feature id	PTM	AScore
EEQFN(+1694.60)STFR	(HexNAc)3(Hex)4(Fuc)1(NeuAc)1	48	NLink		0	0	63.08	62.95	63.21	0	2851.12	1694.6	9	1.4	1426.57	2	24.576	1.3513	1.3653	7170	5242	Glycopeptide_IgG_100ng_Trypsin-ON_one-column_MCC_glycopeptide_method_0806_Slot1-31_1_1397.d	P01859|IGHG2_HUMAN	5	1115	(HexNAc)3(Hex)4(Fuc)1(NeuAc)1_24:0	N5:(HexNAc)3(Hex)4(Fuc)1(NeuAc)1_24:0:1000.00
EEQFN(+1694.60)STFR	(HexNAc)3(Hex)4(Fuc)1(NeuAc)1	48	NLink		0	0	47.81	35.38	60.24	0	2851.12	1694.6	9	3	951.382	3	24.5971	0.9322	0.9464		5273	Glycopeptide_IgG_100ng_Trypsin-ON_one-column_MCC_glycopeptide_method_0806_Slot1-31_1_1397.d	P01859|IGHG2_HUMAN	5	0	(HexNAc)3(Hex)4(Fuc)1(NeuAc)1_24:0	N5:(HexNAc)3(Hex)4(Fuc)1(NeuAc)1_24:0:1000.00
EEQFN(+1694.60)STFR	(HexNAc)3(Hex)4(Fuc)1(NeuAc)1	48	NLink		0	0	44.56	53.77	35.35	0	2851.12	1694.6	9	2.3	1426.57	2	24.5803	1.3223	1.3364	7220	5243	Glycopeptide_IgG_100ng_Trypsin-ON_one-column_MCC_glycopeptide_method_0806_Slot1-31_1_1397.d	P01859|IGHG2_HUMAN	5	1116	(HexNAc)3(Hex)4(Fuc)1(NeuAc)1_24:0	N5:(HexNAc)3(Hex)4(Fuc)1(NeuAc)1_24:0:1000.00
EEQFN(+1694.60)STFR	(HexNAc)3(Hex)4(Fuc)1(NeuAc)1	48	NLink		0	0	50.68	55.66	45.7	0	2851.12	1694.6	9	2.3	1426.57	2	24.5803	1.3232	1.3372	7220	5254	Glycopeptide_IgG_100ng_Trypsin-ON_one-column_MCC_glycopeptide_method_0806_Slot1-31_1_1397.d	P01859|IGHG2_HUMAN	5	1116	(HexNAc)3(Hex)4(Fuc)1(NeuAc)1_24:0	N5:(HexNAc)3(Hex)4(Fuc)1(NeuAc)1_24:0:1000.00
EEQFN(+1694.60)STFR	(HexNAc)3(Hex)4(Fuc)1(NeuAc)1	48	NLink		0	0	54.43	54.45	54.41	0	2851.12	1694.6	9	5.3	1426.57	2	24.924	1.3486	1.3627	13400	5397	Glycopeptide_IgG_100ng_Trypsin-ON_one-column_MCC_glycopeptide_method_0806_Slot1-31_1_1400.d	P01859|IGHG2_HUMAN	5	1136	(HexNAc)3(Hex)4(Fuc)1(NeuAc)1_24:0	N5:(HexNAc)3(Hex)4(Fuc)1(NeuAc)1_24:0:1000.00
EEQFN(+1694.60)STFR	(HexNAc)3(Hex)4(Fuc)1(NeuAc)1	48	NLink		0	0	50.77	56.52	45.03	0	2851.12	1694.6	9	5.5	1426.57	2	24.8431	1.3171	1.3311		5391	Glycopeptide_IgG_100ng_Trypsin-ON_one-column_MCC_glycopeptide_method_0806_Slot1-31_1_1400.d	P01859|IGHG2_HUMAN	5	0	(HexNAc)3(Hex)4(Fuc)1(NeuAc)1_24:0	N5:(HexNAc)3(Hex)4(Fuc)1(NeuAc)1_24:0:1000.00
EEQFN(+1694.60)STFR	(HexNAc)3(Hex)4(Fuc)1(NeuAc)1	48	NLink		0	0	51.61	58.82	44.41	0	2851.12	1694.6	9	5.3	1426.57	2	24.924	1.3197	1.3337	13400	5398	Glycopeptide_IgG_100ng_Trypsin-ON_one-column_MCC_glycopeptide_method_0806_Slot1-31_1_1400.d	P01859|IGHG2_HUMAN	5	1136	(HexNAc)3(Hex)4(Fuc)1(NeuAc)1_24:0	N5:(HexNAc)3(Hex)4(Fuc)1(NeuAc)1_24:0:1000.00
EEQYN(+1694.60)STYR	(HexNAc)3(Hex)4(Fuc)1(NeuAc)1	48	NLink		0	0	49.34	61.71	36.98	0	2883.11	1694.6	9	-1.8	1442.56	2	14.0768	1.3223	1.3364	2620	2198	Glycopeptide_IgG_100ng_Trypsin-ON_one-column_MCC_glycopeptide_method_0806_Slot1-31_1_1397.d	P01857|IGHG1_HUMAN	5	1173	(HexNAc)3(Hex)4(Fuc)1(NeuAc)1_24:0	N5:(HexNAc)3(Hex)4(Fuc)1(NeuAc)1_24:0:1000.00
EEQYN(+1694.60)STYR	(HexNAc)3(Hex)4(Fuc)1(NeuAc)1	48	NLink		0	0	44.83	58.86	30.81	0	2883.11	1694.6	9	1.2	1442.56	2	14.302	1.3215	1.3355	3270	2216	Glycopeptide_IgG_100ng_Trypsin-ON_one-column_MCC_glycopeptide_method_0806_Slot1-31_1_1400.d	P01857|IGHG1_HUMAN	5	1197	(HexNAc)3(Hex)4(Fuc)1(NeuAc)1_24:0	N5:(HexNAc)3(Hex)4(Fuc)1(NeuAc)1_24:0:1000.00

## Sheet: Figure 2b
glycopeptides_glycanfinder			glycopeptides_MSFragger			glycopeptides_pGlyco3
Peptide	Glycan		Peptide	Observed Modifications		Peptide	Glycan(H,N,A,G,F)
AAN(+1540.53)DSFLWGPYRPNLYVGIRPK	(HexNAc)2(Hex)7		NFNDSSTK	HexNAc(2)Hex(13)		ANAGFJISLSDYWGR	11 2 0 0 0
AAN(+1702.58)DSFLWGPYRPNLYVGIRPK	(HexNAc)2(Hex)8		SNATKPQCPK	HexNAc(2)Hex(9)		VYAVJASLNHDK	13 2 0 0 0
AAN(+1702.58)DSFLWGPYRPNLYVGIR	(HexNAc)2(Hex)8		SNATKPQCPK	HexNAc(2)Hex(13)		QFJTSLENFK	8 2 0 0 0
AAN(+1864.63)DSFLWGPYRPNLYVGIRPK	(HexNAc)2(Hex)9		SNATKPQCPK	HexNAc(2)Hex(10)		ILKJDSVESYDWLIEYGSQSPTSEVTDR	8 2 0 0 0
AGHSHTYELAPASPN(+1419.50)TSISWIQSYSPR	(HexNAc)3(Hex)5		SNATKPQCPK	HexNAc(2)Hex(8)		VQASJWTGTR	10 2 0 0 0
AGHSHTYELAPASPN(+2350.79)TSISWIQSYSPR	(HexNAc)2(Hex)12		SNATKPQCPK	HexNAc(2)Hex(12)		WGYTJITEIMDVR	9 2 0 0 0
AGHSHTYELAPASPN(+2512.84)TSISWIQSYSPR	(HexNAc)2(Hex)13		SNATKPQCPK	HexNAc(2)Hex(11)		YVYDSSAGDJITAYVVDTGVSIHHVEFEGR	14 2 0 0 0
AGHSHTYELAPASPN(+2514.90)TSISWIQSYSPR	(HexNAc)6(Hex)8		NTTAGNHTVTR	HexNAc(2)Hex(9)		LJDTYTEVAEVMKDDFVFAASDDKELAK	9 2 0 0 0
AGHSHTYELAPASPN(+2674.89)TSISWIQSYSPR	(HexNAc)2(Hex)14		NTTAGNHTVTR	HexNAc(2)Hex(8)		DAJNTQFQFTSR	9 2 0 0 0
AGHSHTYELAPASPN(+2836.95)TSISWIQSYSPR	(HexNAc)2(Hex)15		NTTAGNHTVTR	HexNAc(2)Hex(10)		TLGDTTYGFPJVSLSSITSQEWYR	11 2 0 0 0
AGHSHTYELAPASPN(+2999.00)TSISWIQSYSPR	(HexNAc)2(Hex)16		NTTVAER	HexNAc(2)Hex(9)		YQQSGLPLGIIFYJSTESR	9 2 0 0 0
AGHSHTYELAPASPN(+3001.05)TSISWIQSYSPR	(HexNAc)6(Hex)11		NTTVAER	HexNAc(2)Hex(8)		FIQDAQJSSK	9 2 0 0 0
AGHSHTYELAPASPN(+3161.05)TSISWIQSYSPR	(HexNAc)2(Hex)17		SNATKPQCPK	HexNAc(2)Hex(14)		SSVGSINHGTYFYHASQEGLVSJDSNIHAGIR	11 2 0 0 0
AGHSHTYELAPASPN(+3323.10)TSISWIQSYSPR	(HexNAc)2(Hex)18		LSNGTEACK	HexNAc(2)Hex(8)		KAJLTFSEINSIILFGGASR	9 2 0 0 0
ALGHFYGN(+1702.58)VSVIHFDSHLDTWNPK	(HexNAc)2(Hex)8		PVTNETR	HexNAc(2)Hex(7)		LYESEJQTHLITK	9 2 0 0 0
ALGHFYGN(+1864.63)VSVIHFDSHLDTWNPK	(HexNAc)2(Hex)9		NNISNER	HexNAc(2)Hex(8)		LFPHGIYNFJFSAPNKR	12 2 0 0 0
ALGHFYGN(+2026.68)VSVIHFDSHLDTWNPK	(HexNAc)2(Hex)10		NNISNER	HexNAc(2)Hex(9)		LISSJK	10 2 0 0 0
ALGHFYGN(+2188.74)VSVIHFDSHLDTWNPK	(HexNAc)2(Hex)11		LSNGTEACK	HexNAc(2)Hex(9)		YELGLDPQJITVPPLSHK	9 2 0 0 0
ALGHFYGN(+2350.79)VSVIHFDSHLDTWNPK	(HexNAc)2(Hex)12		NFNDSSTK	HexNAc(2)Hex(14)		JITVPIGASHDDLIVLAR	7 2 0 0 0
ALGHFYGN(+2512.84)VSVIHFDSHLDTWNPK	(HexNAc)2(Hex)13		NFNDSSTK	HexNAc(2)Hex(12)		TLGDTTYGFPJVSLSSITSQEWYR	4 4 0 0 3
ALGHFYGN(+2674.89)VSVIHFDSHLDTWNPK	(HexNAc)2(Hex)14		NFNDSSTK	HexNAc(2)Hex(15)		QSIALYAJDTK	8 2 0 0 0
ALGHFYGN(+2836.95)VSVIHFDSHLDTWNPK	(HexNAc)2(Hex)15		NFNDSSTK	HexNAc(2)Hex(9)		JLSADIPAK	13 2 0 0 0
ALGHFYGN(+2999.00)VSVIHFDSHLDTWNPK	(HexNAc)2(Hex)16		NFNDSSTK	HexNAc(2)Hex(10)		NFJDSSTK	13 2 0 0 0
ALGHFYGN(+3161.05)VSVIHFDSHLDTWNPK	(HexNAc)2(Hex)17		NFNDSSTK	HexNAc(2)Hex(7)		LFPHGIYNFJFSAPNKR	13 2 0 0 0
ANAGFN(+1864.63)ISLSDYWGR	(HexNAc)2(Hex)9		HATSNGTVETLNTK	HexNAc(2)Hex(9)		SIDCQWMDSVALJLSR	5 4 0 0 4
ANAGFN(+2026.68)ISLSDYWGR	(HexNAc)2(Hex)10		NFNDSSTK	HexNAc(2)Hex(5)		JLTFAR	11 2 0 0 0
ANAGFN(+2188.74)ISLSDYWGR	(HexNAc)2(Hex)11		NFNDSSTK	HexNAc(2)Hex(6)		JTTAGJHTVTR	10 2 0 0 0
ANAGFN(+2204.77)ISLSDYWGR	(HexNAc)4(Hex)5(NeuAc)2		NFNDSSTK	HexNAc(4)Hex(7)NeuAc(2)		QWASISPJITYK	16 2 0 0 0
ANAGFN(+2350.79)ISLSDYWGR	(HexNAc)2(Hex)12		NGTMCDITK	HexNAc(2)Hex(8)		TELAAYLSCJATK	9 2 0 0 0
ANAGFN(+2352.84)ISLSDYWGR	(HexNAc)6(Hex)7		INHTTIER	HexNAc(2)Hex(10)		JVTAMWK	8 2 0 0 0
ANAGFN(+2512.84)ISLSDYWGR	(HexNAc)2(Hex)13		INHTTIER	HexNAc(2)Hex(9)		DAJNTQFQFTSR	6 2 0 0 0
ANAGFN(+2674.89)ISLSDYWGR	(HexNAc)2(Hex)14		INHTTIER	HexNAc(2)Hex(8)		VYAVJASLNHDK	17 2 0 0 0
AVLN(+1864.63)QTSLC(+57.02)ENPPADVR	(HexNAc)2(Hex)9		INHTTIER	HexNAc(2)Hex(7)		NNIJISHLSR	11 2 0 0 0
AWYIHGC(+57.02)YN(+1864.63)GSATSYPTVDLSPAQR	(HexNAc)2(Hex)9		LGNNLTK	HexNAc(2)Hex(9)		HPJGTAHSLNFR	9 2 0 0 0
AWYIHGC(+57.02)YN(+2026.68)GSATSYPTVDLSPAQR	(HexNAc)2(Hex)10		ILSANCSSK	HexNAc(2)Hex(9)		LGJETFLPK	9 2 0 0 0
AYLNYN(+2512.84)ATSWSEAGYVRPK	(HexNAc)2(Hex)13		NNISLSK	HexNAc(2)Hex(13)		JGTMCDITK	9 2 0 0 0
C(+57.02)IN(+1864.63)GTYNGLIK	(HexNAc)2(Hex)9		SKHATSNGTVETLNTK	HexNAc(2)Hex(9)		JLSADIPAK	12 2 0 0 0
DAN(+1216.42)NTQFQFTSR	(HexNAc)2(Hex)5		MTNSLANNR	HexNAc(2)Hex(8)		SEFDGILPGEFVESJSTWWNR	9 2 0 0 0
DAN(+1378.47)NTQFQFTSR	(HexNAc)2(Hex)6		SKHATSNGTVETLNTK	HexNAc(2)Hex(8)		HSYNPJGTIPECPSR	10 2 0 0 0
DAN(+1540.53)NTQFQFTSR	(HexNAc)2(Hex)7		NNISLSK	HexNAc(2)Hex(12)		ALGHFYGJVSVIHFDSHLDTWNPK	9 2 0 0 0
DAN(+1702.58)NTQFQFTSR	(HexNAc)2(Hex)8		NNISLSK	HexNAc(2)Hex(11)		SSVGSINHGTYFYHASQEGLVSJDSNIHAGIR	9 2 0 0 0
DAN(+1864.63)NTQFQFTSR	(HexNAc)2(Hex)9		LGNNLTR	HexNAc(2)Hex(13)		FJISNDPAYEMLK	4 2 0 0 0
DAN(+2026.68)NTQFQFTSR	(HexNAc)2(Hex)10		NNISLSK	HexNAc(2)Hex(10)		EGLINJGTSIHAGLR	17 2 0 0 0
DAN(+2188.74)NTQFQFTSR	(HexNAc)2(Hex)11		FIQDAQNSSK	HexNAc(2)Hex(10)		ANAGFJISLSDYWGR	9 2 0 0 0
DAN(+2350.79)NTQFQFTSR	(HexNAc)2(Hex)12		FIQDAQNSSK	HexNAc(2)Hex(9)		FJCTTR	12 2 0 0 0
DAN(+2512.84)NTQFQFTSR	(HexNAc)2(Hex)13		NNISLSK	HexNAc(2)Hex(9)		LFPHGIYNFJFSAPNKR	15 2 0 0 0
DAN(+2555.92)NTQFQFTSR	(HexNAc)7(Hex)7		LGNNLTR	HexNAc(2)Hex(12)		NFJDSSTK	10 2 0 0 0
DAN(+2674.89)NTQFQFTSR	(HexNAc)2(Hex)14		LGNNLTR	HexNAc(2)Hex(10)		DTPPLVIYLPNVPYNYFTJISTDR	8 2 0 0 0
DAN(+2836.95)NTQFQFTSR	(HexNAc)2(Hex)15		LGNNLTR	HexNAc(2)Hex(11)		INPNNVIHJSSR	9 2 0 0 0
DAN(+2999.00)NTQFQFTSR	(HexNAc)2(Hex)16		LGNNLTR	HexNAc(2)Hex(9)		JVTDDDFK	8 2 0 0 0
DAN(+3161.05)NTQFQFTSR	(HexNAc)2(Hex)17		LGNNLTR	HexNAc(2)Hex(8)		DAJNTQFQFTSR	15 2 0 0 0
DAN(+3323.10)NTQFQFTSR	(HexNAc)2(Hex)18		HATSNGTVETLNTK	HexNAc(2)Hex(8)		EGFQILLJR	10 2 0 0 0
DAN(+3485.16)NTQFQFTSR	(HexNAc)2(Hex)19		EIAPGNVSK	HexNAc(2)Hex(13)		LSJVTTATFDGISNVFIGNLK	14 2 0 0 0
DAN(+3647.21)NTQFQFTSR	(HexNAc)2(Hex)20		EIAPGNVSK	HexNAc(2)Hex(11)		DJTTGSHFMHAGLSPEWAYR	9 2 0 0 0
DGNNEWMFVPTHGVAYNYEENDPMNPILN(+1864.63)GSVVR	(HexNAc)2(Hex)9		EIAPGNVSK	HexNAc(2)Hex(10)		AGHSHTYELAPASPJTSISWIQSYSPR	14 2 0 0 0
DIDLILIPAHVPVHN(+2188.74)ASELDIVLSELR	(HexNAc)2(Hex)11		LGNNLTR	HexNAc(2)Hex(7)		YNTDPVCAFDJSTVVELSDK	8 2 0 0 0
DIDLILIPAHVPVHN(+2512.84)ASELDIVLSELR	(HexNAc)2(Hex)13		LGNNLTR	HexNAc(2)Hex(5)		LIWLDNMFJLSAVAHR	8 6 0 0 0
DIDLILIPAHVPVHN(+2514.90)ASELDIVLSELR	(HexNAc)6(Hex)8		EIAPGNVSK	HexNAc(2)Hex(9)		HPNJGTSFFSNSLNR	9 2 0 0 0
DN(+1702.58)NSC(+57.02)VWLNSVK	(HexNAc)2(Hex)8		NSSGCWAPK	HexNAc(2)Hex(8)		FFKJDTQFYIK	16 2 0 0 0
DN(+1702.58)TTGSHFMHAGLSPEWAYR	(HexNAc)2(Hex)8		LQSNLTEAK	HexNAc(2)Hex(8)		JTTAGJHTVTR	9 2 0 0 0
DN(+1864.63)TTGSHFM(+15.99)HAGLSPEWAYR	(HexNAc)2(Hex)9		NGTMCDITK	HexNAc(2)Hex(9)		DTPPLVIYLPNVPYNYFTJISTDR	9 2 0 0 0
DN(+1864.63)TTGSHFMHAGLSPEWAYREETVNELGK	(HexNAc)2(Hex)9		NDTIIIHADRK	HexNAc(2)Hex(9)		GVLQATJMTYGK	8 2 0 0 0
DN(+1864.63)TTGSHFMHAGLSPEWAYR	(HexNAc)2(Hex)9		MNNTVYVK	HexNAc(2)Hex(9)		DAJNTQFQFTSR	5 2 0 0 0
DN(+2026.68)TTGSHFMHAGLSPEWAYR	(HexNAc)2(Hex)10		IITYNANK	HexNAc(2)Hex(9)		QYNEJVTLYAPLEHINVAIR	6 2 0 0 0
DQKLN(+1864.63)DTYTEVAEVMKDDFVFAASDDKELAK	(HexNAc)2(Hex)9		ILDDKGNNLTK	HexNAc(2)Hex(10)		LGJETFLPK	6 4 0 0 0
DQKLN(+2026.68)DTYTEVAEVMKDDFVFAASDDKELAK	(HexNAc)2(Hex)10		QYVGRPVTNETR	HexNAc(2)Hex(10)		DAJNTQFQFTSR	8 2 0 0 0
DQKLN(+2026.68)DTYTEVAEVMK	(HexNAc)2(Hex)10		ILDDKGNNLTK	HexNAc(2)Hex(9)		EGLINJGTSIHAGLR	9 2 0 0 0
DQKLN(+2028.74)DTYTEVAEVMKDDFVFAASDDKELAK	(HexNAc)6(Hex)5		QYVGRPVTNETR	HexNAc(2)Hex(9)		LLJISLEHLPGQTDIFR	14 2 0 0 0
DSVGSYAPYN(+2674.89)VTC(+57.02)PSDYMLRPASDGISSGEQSFIDKR	(HexNAc)2(Hex)14		QYVGRPVTNETR	HexNAc(2)Hex(7)		QYNEJVTLYAPLEHINVAIR	10 2 0 0 0
DSVGSYAPYN(+2999.00)VTC(+57.02)PSDYMLRPASDGISSGEQSFIDKR	(HexNAc)2(Hex)16		ILDDKGNNLTK	HexNAc(2)Hex(8)		HYWJLTSNIYR	12 2 0 0 0
DSVGSYAPYN(+3001.05)VTC(+57.02)PSDYMLRPASDGISSGEQSFIDKR	(HexNAc)6(Hex)11		ASAVYCVNK	HexNAc(2)Hex(8)		TLGDTTYGFPJVSLSSITSQEWYR	10 2 0 0 0
DTPPLVIYLPNVPYNYFTN(+1702.58)ISTDR	(HexNAc)2(Hex)8		HPNGTAHSLNFR	HexNAc(2)Hex(10)		FTNEFFPMDVTPNDGSAQFVVYJMSGNPK	5 4 0 0 3
DTPPLVIYLPNVPYNYFTN(+1704.63)ISTDR	(HexNAc)6(Hex)3		HPNGTAHSLNFR	HexNAc(2)Hex(9)		SJATKPQCPK	9 2 0 0 0
DTPPLVIYLPNVPYNYFTN(+1864.63)ISTDR	(HexNAc)2(Hex)9		NVSKEPPSVIR	HexNAc(2)Hex(9)		ISQJDTDSIVEAVYR	8 2 0 0 0
DTPPLVIYLPNVPYNYFTN(+2026.68)ISTDR	(HexNAc)2(Hex)10		HPNGTAHSLNFR	HexNAc(2)Hex(8)		ANAGFJISLSDYWGR	12 2 0 0 0
DTPPLVIYLPNVPYNYFTN(+2188.74)ISTDR	(HexNAc)2(Hex)11		NVSKEPPSVIR	HexNAc(2)Hex(8)		YHELFJASTYNIYTAAQQR	16 2 0 0 0
DVYYTDEVGN(+1702.58)ITTSHM(+15.99)R	(HexNAc)2(Hex)8		INPNNVIHNSSR	HexNAc(2)Hex(10)		JLSADIPAK	14 2 0 0 0
DVYYTDEVGN(+1702.58)ITTSHMR	(HexNAc)2(Hex)8		NVTDDDFK	HexNAc(2)Hex(8)		JGTMCDITK	8 2 0 0 0
DVYYTDEVGN(+1864.63)ITTSHM(+15.99)R	(HexNAc)2(Hex)9		INPNNVIHNSSR	HexNAc(2)Hex(9)		LYESEJQTHLITK	8 2 0 0 0
DVYYTDEVGN(+1864.63)ITTSHMR	(HexNAc)2(Hex)9		INPNNVIHNSSR	HexNAc(2)Hex(8)		NMVJTTREEVEK	7 2 0 0 0
DVYYTDEVGN(+2026.68)ITTSHM(+15.99)R	(HexNAc)2(Hex)10		INPNNVIHNSSR	HexNAc(2)Hex(7)		IJHTTIER	7 2 0 0 0
DVYYTDEVGN(+2026.68)ITTSHMR	(HexNAc)2(Hex)10		KGVLQATNMTYGK	HexNAc(2)Hex(9)		NMVJTTR	8 2 0 0 0
DVYYTDEVGN(+3165.16)ITTSHMR	(HexNAc)10(Hex)7		KGVLQATNMTYGK	HexNAc(2)Hex(8)		NFJDSSTK	9 2 0 0 0
EEN(+1743.61)NTAAESLINQEETTSGEAVTK	(HexNAc)3(Hex)7		RSEVTPNTSLAQCPK	HexNAc(2)Hex(12)		NFJDSSTK	6 2 0 0 0
EGFQILLN(+1864.63)R	(HexNAc)2(Hex)9		SQNHLSYNTTMK	HexNAc(2)Hex(9)		HPJGTAHSLNFR	8 2 0 0 0
EGLINN(+1540.53)GTSIHAGLR	(HexNAc)2(Hex)7		RSEVTPNTSLAQCPK	HexNAc(2)Hex(13)		ISQJDTDSIVEAVYR	9 2 0 0 0
EGLINN(+1702.58)GTSIHAGLR	(HexNAc)2(Hex)8		SQNHLSYNTTMK	HexNAc(2)Hex(8)		TLGDTTYGFPJVSLSSITSQEWYR	9 2 0 0 0
EGLINN(+1864.63)GTSIHAGLR	(HexNAc)2(Hex)9		WTPVSTNSTSK	HexNAc(2)Hex(14)		LJDTYTEVAEVMKDDFVFAASDDKELAK	10 2 0 0 0
EGLINN(+2026.68)GTSIHAGLR	(HexNAc)2(Hex)10		NDTIIIHADR	HexNAc(2)Hex(9)		KNPVNFDSVFJQSR	8 2 0 0 0
EGLINN(+2188.74)GTSIHAGLR	(HexNAc)2(Hex)11		VYAVNASLNHDK	HexNAc(2)Hex(18)		LGNJLTR	14 2 0 0 0
EGLINN(+2350.79)GTSIHAGLR	(HexNAc)2(Hex)12		VHLECFGSSSSNNK	HexNAc(2)Hex(18)		MEJITSNEVSLHIASADSAPGFDK	9 2 0 0 0
EGLINN(+2512.84)GTSIHAGLR	(HexNAc)2(Hex)13		NDTIIIHADR	HexNAc(2)Hex(8)		JTSYPIK	9 2 0 0 0
EGLINN(+2674.89)GTSIHAGLR	(HexNAc)2(Hex)14		WTPVSTNSTSK	HexNAc(2)Hex(13)		YHELFJASTYNIYTAAQQR	14 2 0 0 0
EGLINN(+2836.95)GTSIHAGLR	(HexNAc)2(Hex)15		WTPVSTNSTSK	HexNAc(2)Hex(12)		LVDATQGGPJITFSSIR	13 2 0 0 0
EGLINN(+2999.00)GTSIHAGLR	(HexNAc)2(Hex)16		VTNITDSQPAPYMK	HexNAc(3)Hex(8)		LGNJLTR	8 2 0 0 0
EGLINN(+3161.05)GTSIHAGLR	(HexNAc)2(Hex)17		VHLECFGSSSSNNK	HexNAc(2)Hex(16)		LFPHGIYNFJFSAPNKR	14 2 0 0 0
EIAPGN(+1864.63)VSK	(HexNAc)2(Hex)9		VHLECFGSSSSNNK	HexNAc(2)Hex(15)		LJDTYTEVAEVMKDDFVFAASDDKELAK	4 6 0 0 0
EIAPGN(+2026.68)VSK	(HexNAc)2(Hex)10		WTPVSTNSTSK	HexNAc(2)Hex(11)		EGLINJGTSIHAGLR	11 2 0 0 0
EIAPGN(+2188.74)VSK	(HexNAc)2(Hex)11		VYAVNASLNHDK	HexNAc(2)Hex(14)		KQJITR	8 2 0 0 0
EIAPGN(+2512.84)VSK	(HexNAc)2(Hex)13		VQASNWTGTR	HexNAc(2)Hex(10)		KLGNQYYJDTQWLK	9 2 0 0 0
EM(+15.99)N(+2069.77)QTETLIPAAR	(HexNAc)7(Hex)4		VQASNWTGTR	HexNAc(2)Hex(9)		KGVLQATJMTYGK	9 2 0 0 0
ESLQN(+1907.71)DSHSVSQK	(HexNAc)7(Hex)3		VYAVNASLNHDK	HexNAc(2)Hex(15)		NFJDSSTK	14 2 0 0 0
ETN(+1702.58)NSDAGYTEPYR	(HexNAc)2(Hex)8		VYAVNASLNHDK	HexNAc(2)Hex(13)		LMVDHILPEVLVNEJR	16 2 0 0 0
ETN(+1704.63)NSDAGYTEPYR	(HexNAc)6(Hex)3		VHLECFGSSSSNNK	HexNAc(2)Hex(14)		NMVJTTR	7 2 0 0 0
FAYIGDNMDLAFTN(+1540.53)HTDWK	(HexNAc)2(Hex)7		VHLECFGSSSSNNK	HexNAc(2)Hex(13)		JTSYPIK	8 2 0 0 0
FAYIGDNMDLAFTN(+2350.79)HTDWK	(HexNAc)2(Hex)12		VYAVNASLNHDK	HexNAc(2)Hex(12)		JVTIPTNGIPQR	9 2 0 0 0
FAYIGDNMDLAFTN(+2999.00)HTDWK	(HexNAc)2(Hex)16		SNNSFSQNSLNR	HexNAc(2)Hex(9)		QYNEJVTLYAPLEHINVAIR	9 2 0 0 0
FEN(+1702.58)ETFIAK	(HexNAc)2(Hex)8		VHLECFGSSSSNNK	HexNAc(2)Hex(12)		QSIALYAJDTK	9 2 0 0 0
FEN(+1864.63)ETFIAK	(HexNAc)2(Hex)9		VHLECFGSSSSNNK	HexNAc(2)Hex(11)		DVYYTDEVGJITTSHMR	10 2 0 0 0
FFKN(+1864.63)DTQFYIK	(HexNAc)2(Hex)9		WTPVSTNSTSK	HexNAc(2)Hex(8)		LMVDHILPEVLVNEJR	15 2 0 0 0
FFKN(+2026.68)DTQFYIK	(HexNAc)2(Hex)10		VYAVNASLNHDK	HexNAc(2)Hex(10)		FLTHLNNEVLHDJYTR	12 2 0 0 0
FFKN(+2512.84)DTQFYIK	(HexNAc)2(Hex)13		VYAVNASLNHDK	HexNAc(2)Hex(9)		TLGDTTYGFPJVSLSSITSQEWYR	5 4 0 0 4
FFKN(+2836.95)DTQFYIK	(HexNAc)2(Hex)15		LGNETFLPK	HexNAc(2)Hex(9)		AVLJQTSLCENPPADVR	9 2 0 0 0
FFKN(+2999.00)DTQFYIK	(HexNAc)2(Hex)16		VHLECFGSSSSNNK	HexNAc(2)Hex(10)		SPEFFJDSLVR	16 2 0 0 0
FFKN(+3161.05)DTQFYIK	(HexNAc)2(Hex)17		VYAVNASLNHDK	HexNAc(2)Hex(8)		LGJETFLPK	8 2 0 0 0
FGVFGYC(+57.02)LNSN(+2674.89)C(+57.02)SKPLVGYNSDYLDEHAK	(HexNAc)2(Hex)14		VHLECFGSSSSNNK	HexNAc(2)Hex(9)		JASCYR	8 2 0 0 0
FGVFGYC(+57.02)LNSN(+2676.95)C(+57.02)SKPLVGYNSDYLDEHAK	(HexNAc)6(Hex)9		VYAVNASLNHDK	HexNAc(2)Hex(16)		DAJNTQFQFTSR	10 2 0 0 0
FIQDAQN(+1864.63)SSK	(HexNAc)2(Hex)9		VHLECFGSSSSNNK	HexNAc(2)Hex(8)		JLSADIPAK	15 2 0 0 0
FIQDAQN(+2026.68)SSK	(HexNAc)2(Hex)10		NYSEDASTSLHGQTAGR	HexNAc(2)Hex(16)		JVSKEPPSVIR	9 2 0 0 0
FISDHLFEEEC(+57.02)GSN(+1702.58)VTYLK	(HexNAc)2(Hex)8		RSEVTPNTSLAQCPK	HexNAc(2)Hex(9)		NNIJISHLSR	8 2 0 0 0
FISDHLFEEEC(+57.02)GSN(+1864.63)VTYLK	(HexNAc)2(Hex)9		NYSEDASTSLHGQTAGR	HexNAc(2)Hex(15)		HYWJLTSNIYR	11 2 0 0 0
FLTHLNNEVLHDN(+2188.74)YTR	(HexNAc)2(Hex)11		RSEVTPNTSLAQCPK	HexNAc(2)Hex(8)		YHELFJASTYNIYTAAQQR	6 6 0 0 0
FLTHLNNEVLHDN(+2350.79)YTR	(HexNAc)2(Hex)12		NYSEDASTSLHGQTAGR	HexNAc(2)Hex(13)		KQJITR	9 2 0 0 0
FLTHLNNEVLHDN(+2512.84)YTR	(HexNAc)2(Hex)13		NYSEDASTSLHGQTAGR	HexNAc(2)Hex(12)		QYRDDLJLSYVFGCIPK	8 6 0 0 0
FLTHLNNEVLHDN(+2674.89)YTR	(HexNAc)2(Hex)14		NNINISHLSR	HexNAc(2)Hex(11)		NMVJTTREEVEK	9 2 0 0 0
FN(+1702.58)VSASIK	(HexNAc)2(Hex)8		NYSEDASTSLHGQTAGR	HexNAc(2)Hex(11)		YVYDSSAGDJITAYVVDTGVSIHHVEFEGR	13 2 0 0 0
FN(+1864.63)VSASIK	(HexNAc)2(Hex)9		NNINISHLSR	HexNAc(2)Hex(9)		QFJTSLENFK	9 2 0 0 0
FNPAN(+1864.63)TSITNYEIK	(HexNAc)2(Hex)9		VYGSQGNSTVLSR	HexNAc(2)Hex(10)		IPVADDHVIVJTTSK	9 2 0 0 0
FSQINTSHLYN(+1864.63)YSTK	(HexNAc)2(Hex)9		NYSEDASTSLHGQTAGR	HexNAc(2)Hex(9)		LGJETFLPK	10 2 0 0 0
FTC(+57.02)ILN(+1864.63)GTGAIPHQAHLLLSDTEHPTLAVIYPASVSQGGVASLELR	(HexNAc)2(Hex)9		NNINISHLSR	HexNAc(2)Hex(8)		JVTNPDFDRK	16 2 0 0 0
FTNEFFPM(+15.99)DVTPNDGSAQFVVYN(+2069.77)M(+15.99)SGNPK	(HexNAc)7(Hex)4		HSYNPNGTIPECPSR	HexNAc(2)Hex(18)		AAJDSFLWGPYRPNLYVGIR	8 2 0 0 0
FTNEFFPM(+15.99)DVTPNDGSAQFVVYN(+2188.74)MSGNPK	(HexNAc)2(Hex)11		HSYNPNGTIPECPSR	HexNAc(2)Hex(19)		PVYVTJVTIEHVQHK	9 2 0 0 0
FTNEFFPMDVTPNDGSAQFVVYN(+2026.68)MSGNPK	(HexNAc)2(Hex)10		HSYNPNGTIPECPSR	HexNAc(2)Hex(17)		QYNEJVTLYAPLEHINVAIR	5 2 0 0 0
FTNEFFPMDVTPNDGSAQFVVYN(+2188.74)M(+15.99)SGNPK	(HexNAc)2(Hex)11		VYGSQGNSTVLSR	HexNAc(2)Hex(9)		SIDCQWMDSVALJLSR	4 4 0 0 4
FTNEFFPMDVTPNDGSAQFVVYN(+2188.74)MSGNPK	(HexNAc)2(Hex)11		NLSADIPAK	HexNAc(2)Hex(15)		NSKDVYYTDEVGJITTSHMR	9 2 0 0 0
FTNEFFPMDVTPNDGSAQFVVYN(+2231.82)MSGNPK	(HexNAc)7(Hex)5		NLSADIPAK	HexNAc(2)Hex(14)		GLAQLSEEEACEVALJVTK	9 2 0 0 0
FVLFSQESPFLN(+1864.63)WTSHHLQR	(HexNAc)2(Hex)9		NLSADIPAK	HexNAc(2)Hex(16)		LGNQYYJDTQWLK	9 2 0 0 0
GDSHLN(+1864.63)HTSVMTGNWNILPYPSFGK	(HexNAc)2(Hex)9		HSYNPNGTIPECPSR	HexNAc(2)Hex(15)		JASCYR	9 2 0 0 0
GFPLNAN(+1864.63)ASLIR	(HexNAc)2(Hex)9		HSYNPNGTIPECPSR	HexNAc(2)Hex(16)		ANAGFJISLSDYWGR	10 2 0 0 0
GFSASYTSIYIHDVN(+1864.63)TTSLSC(+57.02)VSDK	(HexNAc)2(Hex)9		NLSADIPAK	HexNAc(2)Hex(13)		VHLECFGSSSSNJK	12 2 0 0 0
GHVFSNDDN(+2350.79)STIIIAMK	(HexNAc)2(Hex)12		NLSADIPAK	HexNAc(2)Hex(12)		HYWJLTSNIYR	13 2 0 0 0
GHVFSNDDN(+2512.84)STIIIAMK	(HexNAc)2(Hex)13		HSYNPNGTIPECPSR	HexNAc(2)Hex(13)		WTPVSTJSTSK	8 2 0 0 0
GLAQLSEEEAC(+57.02)EVALN(+1702.58)VTK	(HexNAc)2(Hex)8		WANVSVR	HexNAc(2)Hex(9)		TELAAYLSCJATK	16 2 0 0 0
GLAQLSEEEAC(+57.02)EVALN(+1864.63)VTK	(HexNAc)2(Hex)9		ETNNSDAGYTEPYR	HexNAc(2)Hex(8)		QFVQYGJLTGLDMAVVK	8 2 0 0 0
GVAYQPAVDAEETSTIVDPLAEVNYKN(+2188.74)C(+57.02)TEDAK	(HexNAc)2(Hex)11		NLSADIPAK	HexNAc(2)Hex(11)		LQSJLTEAK	8 2 0 0 0
GVAYQPAVDAEETSTIVDPLAEVNYKN(+2190.79)C(+57.02)TEDAK	(HexNAc)6(Hex)6		WANVSVR	HexNAc(2)Hex(8)		JSSGCWAPK	8 2 0 0 0
GVAYQPAVDAEETSTIVDPLAEVNYKN(+2512.84)C(+57.02)TEDAK	(HexNAc)2(Hex)13		ETNNSDAGYTEPYR	HexNAc(2)Hex(7)		DAJNTQFQFTSR	17 2 0 0 0
GVLQATN(+1702.58)M(+15.99)TYGK	(HexNAc)2(Hex)8		LYESENQTHLITK	HexNAc(2)Hex(9)		FLTHLNNEVLHDJYTR	13 2 0 0 0
GVLQATN(+1702.58)MTYGK	(HexNAc)2(Hex)8		LYESENQTHLITK	HexNAc(2)Hex(8)		ALGHFYGJVSVIHFDSHLDTWNPK	14 2 0 0 0
GWN(+1864.63)VSLETVPNLDIPVGSYETQLGLPVGLHPK	(HexNAc)2(Hex)9		NLSADIPAK	HexNAc(2)Hex(10)		ANAGFJISLSDYWGR	5 4 0 0 4
GWN(+1866.69)VSLETVPNLDIPVGSYETQLGLPVGLHPK	(HexNAc)6(Hex)4		DANNTQFQFTSR	HexNAc(2)Hex(9)		KGVLQATJMTYGK	8 2 0 0 0
HATSN(+1216.42)GTVETLNTK	(HexNAc)2(Hex)5		HSYNPNGTIPECPSR	HexNAc(2)Hex(9)		QYNEJVTLYAPLEHINVAIR	11 2 0 0 0
HATSN(+1702.58)GTVETLNTK	(HexNAc)2(Hex)8		GVLQATNMTYGK	HexNAc(2)Hex(8)		KLVDATQGGPJITFSSIR	14 2 0 0 0
HATSN(+1864.63)GTVETLNTK	(HexNAc)2(Hex)9		LYESENQTHLITK	HexNAc(2)Hex(7)		JVSGAFNVNNMIR	14 2 0 0 0
HATSN(+2026.68)GTVETLNTK	(HexNAc)2(Hex)10		VTNITDSQPAPYMK	HexNAc(2)Hex(8)		NYGHDEYSLPWJLTEIK	8 2 0 0 0
HEYFC(+57.02)VYPN(+1540.53)ASLIK	(HexNAc)2(Hex)7		HSYNPNGTIPECPSR	HexNAc(2)Hex(8)		EGLINJGTSIHAGLR	13 2 0 0 0
HEYFC(+57.02)VYPN(+1702.58)ASLIK	(HexNAc)2(Hex)8		KGVLQATNMTYGK	HexNAc(2)Hex(7)		LSJVTTATFDGISNVFIGNLK	13 2 0 0 0
HEYFC(+57.02)VYPN(+1864.63)ASLIK	(HexNAc)2(Hex)9		QSIALYANDTK	HexNAc(2)Hex(9)		SSVGSINHGTYFYHASQEGLVSJDSNIHAGIR	4 4 0 0 4
HHNYGFEYVN(+2999.00)VSQMNIPPVWAK	(HexNAc)2(Hex)16		IIYNHNSSISDIR	HexNAc(2)Hex(16)		SSVGSINHGTYFYHASQEGLVSJDSNIHAGIR	13 2 0 0 0
HHNYGFEYVN(+3161.05)VSQMNIPPVWAK	(HexNAc)2(Hex)17		QSIALYANDTK	HexNAc(2)Hex(8)		ILDDKGNJLTK	10 2 0 0 0
HLVNEEVFPLSDC(+57.02)GFGPSN(+2188.74)TSDGMC(+57.02)ELYAYLNSPVR	(HexNAc)2(Hex)11		IIYNHNSSISDIR	HexNAc(2)Hex(14)		SQDKVTJITDSQPAPYMK	9 2 0 0 0
HLVNEEVFPLSDC(+57.02)GFGPSN(+2190.79)TSDGMC(+57.02)ELYAYLNSPVR	(HexNAc)6(Hex)6		IIYNHNSSISDIR	HexNAc(2)Hex(13)		SIIQNJGTFGVSHTR	10 2 0 0 0
HLVNEEVFPLSDC(+57.02)GFGPSN(+2350.79)TSDGMC(+57.02)ELYAYLNSPVR	(HexNAc)2(Hex)12		QSIALYANDTK	HexNAc(2)Hex(7)		VHLECFGSSSSNJK	11 2 0 0 0
HLVNEEVFPLSDC(+57.02)GFGPSN(+2352.84)TSDGMC(+57.02)ELYAYLNSPVR	(HexNAc)6(Hex)7		NYSHGLAWTEK	HexNAc(2)Hex(9)		HYWJLTSNIYR	14 2 0 0 0
HLVNQQVYPLTDC(+57.02)GYGPSGASDGLC(+57.02)ELSAYLN(+3323.10)SSVR	(HexNAc)2(Hex)18		IIYNHNSSISDIR	HexNAc(2)Hex(12)		YFJYTQSEQEAAHDK	8 2 0 0 0
HN(+1864.63)QTYTNLINYLLGSGGTYYHR	(HexNAc)2(Hex)9		NYSHGLAWTEK	HexNAc(2)Hex(8)		IJHTTIER	9 2 0 0 0
HPN(+1702.58)GTAHSLNFR	(HexNAc)2(Hex)8		NDTQFYIK	HexNAc(2)Hex(9)		LJDTYTEVAEVMKDDFVFAASDDKELAK	8 2 0 0 0
HPN(+1864.63)GTAHSLNFR	(HexNAc)2(Hex)9		IIYNHNSSISDIR	HexNAc(2)Hex(11)		LGNJLTR	9 2 0 0 0
HPN(+2026.68)GTAHSLNFR	(HexNAc)2(Hex)10		NVTAMWK	HexNAc(2)Hex(9)		JATYTLHWTVSPK	8 2 0 0 0
HPNN(+1864.63)GTSFFSNSLNR	(HexNAc)2(Hex)9		IIYNHNSSISDIR	HexNAc(2)Hex(10)		EIAPGJVSK	13 2 0 0 0
HPNN(+2026.68)GTSFFSNSLNR	(HexNAc)2(Hex)10		IPVADDHVIVNTTSK	HexNAc(2)Hex(10)		SPEFFJDSLVR	13 2 0 0 0
HPSFPLSNNGELIGEFTLSN(+1864.63)ITDVEK	(HexNAc)2(Hex)9		IPVADDHVIVNTTSK	HexNAc(2)Hex(9)		YHELFJASTYNIYTAAQQR	15 2 0 0 0
HPSFPLSNNGELIGEFTLSN(+1866.69)ITDVEK	(HexNAc)6(Hex)4		SIIQNNGTFGVSHTR	HexNAc(2)Hex(10)		SSVGSINHGTYFYHASQEGLVSJDSNIHAGIR	14 2 0 0 0
HPSFPLSNNGELIGEFTLSN(+2026.68)ITDVEK	(HexNAc)2(Hex)10		KSQDKVTNITDSQPAPYMK	HexNAc(2)Hex(9)		IIYNHJSSISDIR	16 2 0 0 0
HSYNPN(+1864.63)GTIPEC(+57.02)PSR	(HexNAc)2(Hex)9		SIIQNNGTFGVSHTR	HexNAc(2)Hex(9)		JVSGAFNVNNMIR	13 2 0 0 0
HSYNPN(+2026.68)GTIPEC(+57.02)PSR	(HexNAc)2(Hex)10		FNVSASIK	HexNAc(2)Hex(9)		LJASNGDVIWR	9 2 0 0 0
HSYNPN(+2188.74)GTIPEC(+57.02)PSR	(HexNAc)2(Hex)11		SIIQNNGTFGVSHTR	HexNAc(2)Hex(8)		SIDCQWMDSVALJLSR	12 2 0 0 0
HSYNPN(+2674.89)GTIPEC(+57.02)PSR	(HexNAc)2(Hex)14		FNVSASIK	HexNAc(2)Hex(8)		WTPVSTJSTSK	13 2 0 0 0
HSYNPN(+2836.95)GTIPEC(+57.02)PSR	(HexNAc)2(Hex)15		KSQDKVTNITDSQPAPYMK	HexNAc(2)Hex(8)		SSVGSINHGTYFYHASQEGLVSJDSNIHAGIR	5 4 0 0 4
HSYNPN(+2999.00)GTIPEC(+57.02)PSR	(HexNAc)2(Hex)16		FENETFIAK	HexNAc(2)Hex(9)		IPLJDTVDVTTLPSIK	9 2 0 0 0
HSYNPN(+3161.05)GTIPEC(+57.02)PSR	(HexNAc)2(Hex)17		KSQDKVTNITDSQPAPYMK	HexNAc(2)Hex(7)		JVSGAFNVNNMIR	11 2 0 0 0
HSYNPN(+3323.10)GTIPEC(+57.02)PSR	(HexNAc)2(Hex)18		FENETFIAK	HexNAc(2)Hex(8)		IJHTTIER	8 2 0 0 0
HYWN(+1864.63)LTSNIYR	(HexNAc)2(Hex)9		DANNTQFQFTSR	HexNAc(2)Hex(19)		NJESYPIGFTYK	9 2 0 0 0
HYWN(+2188.74)LTSNIYR	(HexNAc)2(Hex)11		DANNTQFQFTSR	HexNAc(2)Hex(18)		JDTQFYIK	9 2 0 0 0
HYWN(+2350.79)LTSNIYR	(HexNAc)2(Hex)12		TNGTLYGLSDSR	HexNAc(2)Hex(9)		JITSDSSFTFCPTDKDVDWR	9 2 0 0 0
HYWN(+2512.84)LTSNIYR	(HexNAc)2(Hex)13		TNGTLYGLSDSR	HexNAc(2)Hex(8)		HEYFCVYPJASLIK	8 2 0 0 0
HYWN(+2674.89)LTSNIYR	(HexNAc)2(Hex)14		DANNTQFQFTSR	HexNAc(2)Hex(16)		JYTVSDVLFR	9 2 0 0 0
HYWN(+2999.00)LTSNIYR	(HexNAc)2(Hex)16		PVYVTNVTIEHVQHK	HexNAc(2)Hex(9)		YVYDSSAGDJITAYVVDTGVSIHHVEFEGR	16 2 0 0 0
IAESFDSSSSFANTAVN(+1864.63)STTLGLAEK	(HexNAc)2(Hex)9		DANNTQFQFTSR	HexNAc(2)Hex(17)		YQQSGLPLGIIFYJSTESRDELYDVFQPLAK	8 2 0 0 0
IIDWGHSGEIGNLLLSEYN(+1702.58)VTYK	(HexNAc)2(Hex)8		EGLINNGTSIHAGLR	HexNAc(2)Hex(17)		VHLECFGSSSSNJK	13 2 0 0 0
IIDWGHSGEIGNLLLSEYN(+1864.63)VTYK	(HexNAc)2(Hex)9		EGLINNGTSIHAGLR	HexNAc(2)Hex(16)		JDTIIIHADR	8 2 0 0 0
IITYNAN(+1864.63)K	(HexNAc)2(Hex)9		EGLINNGTSIHAGLR	HexNAc(2)Hex(15)		HATSJGTVETLNTK	9 2 0 0 0
IIYNHN(+1864.63)SSISDIR	(HexNAc)2(Hex)9		DANNTQFQFTSR	HexNAc(2)Hex(15)		YQQSGLPLGIIFYJSTESRDELYDVFQPLAK	9 2 0 0 0
IIYNHN(+2188.74)SSISDIR	(HexNAc)2(Hex)11		LNQSNNQLHQSAVR	HexNAc(2)Hex(13)		NNIJISHLSR	9 2 0 0 0
IIYNHN(+2350.79)SSISDIR	(HexNAc)2(Hex)12		EGLINNGTSIHAGLR	HexNAc(2)Hex(14)		JTSYPIK	10 2 0 0 0
IIYNHN(+2512.84)SSISDIR	(HexNAc)2(Hex)13		DANNTQFQFTSR	HexNAc(2)Hex(14)		FLTHLNNEVLHDJYTR	11 2 0 0 0
IIYNHN(+2674.89)SSISDIR	(HexNAc)2(Hex)14		EGLINNGTSIHAGLR	HexNAc(2)Hex(13)		HEYFCVYPJASLIK	9 2 0 0 0
IIYNHN(+2999.00)SSISDIR	(HexNAc)2(Hex)16		EGLINNGTSIHAGLR	HexNAc(2)Hex(12)		KFFKJDTQFYIK	16 2 0 0 0
ILDDKGNN(+1702.58)LTK	(HexNAc)2(Hex)8		EGLINNGTSIHAGLR	HexNAc(2)Hex(11)		AAJDSFLWGPYRPNLYVGIRPK	9 2 0 0 0
ILDDKGNN(+1864.63)LTK	(HexNAc)2(Hex)9		NNTIDSLSIAK	HexNAc(2)Hex(9)		EGFQILLJR	9 2 0 0 0
ILDDKGNN(+2026.68)LTK	(HexNAc)2(Hex)10		NSKDVYYTDEVGNITTSHMR	HexNAc(3)Hex(8)		QFVQYGJLTGLDMAVVK	9 2 0 0 0
ILKN(+1702.58)DSVESYDWLIEYGSQSPTSEVTDR	(HexNAc)2(Hex)8		WITHSNVSNGYYTSR	HexNAc(2)Hex(9)		HATSJGTVETLNTK	8 2 0 0 0
ILKN(+1864.63)DSVESYDWLIEYGSQSPTSEVTDR	(HexNAc)2(Hex)9		DANNTQFQFTSR	HexNAc(2)Hex(12)		LGVGJATFETDDFSK	8 2 0 0 0
ILSAN(+1864.63)C(+57.02)SSK	(HexNAc)2(Hex)9		NNTIDSLSIAK	HexNAc(2)Hex(8)		HSYNPJGTIPECPSR	9 2 0 0 0
IN(+1540.53)HTTIER	(HexNAc)2(Hex)7		WITHSNVSNGYYTSR	HexNAc(2)Hex(8)		YHELFJASTYNIYTAAQQR	13 2 0 0 0
IN(+1702.58)HTTIER	(HexNAc)2(Hex)8		DANNTQFQFTSR	HexNAc(2)Hex(11)		SDPASLVGNJITIYHPPPHGYLSYK	10 2 0 0 0
IN(+1864.63)HTTIER	(HexNAc)2(Hex)9		YFNYTQSEQEAAHDK	HexNAc(2)Hex(9)		SIIHDTLJSSYSDIENLNSR	8 2 0 0 0
IN(+2026.68)HTTIER	(HexNAc)2(Hex)10		YFNYTQSEQEAAHDK	HexNAc(2)Hex(8)		JLSADIPAK	11 2 0 0 0
INPNNVIHN(+1540.53)SSR	(HexNAc)2(Hex)7		EGLINNGTSIHAGLR	HexNAc(2)Hex(10)		HPJETAQSLTFR	10 2 0 0 0
INPNNVIHN(+1702.58)SSR	(HexNAc)2(Hex)8		HPGNIPISLVNK	HexNAc(2)Hex(10)		IIYNHJSSISDIR	13 2 0 0 0
INPNNVIHN(+1864.63)SSR	(HexNAc)2(Hex)9		EGLINNGTSIHAGLR	HexNAc(2)Hex(9)		JITVPIGASHDDLIVLAR	10 2 0 0 0
INWMLPGEN(+1864.63)TTKPSIK	(HexNAc)2(Hex)9		SQDKVTNITDSQPAPYMK	HexNAc(2)Hex(9)		DVYYTDEVGJITTSHMR	9 2 0 0 0
IPLN(+1540.53)DTVDVTTLPSIK	(HexNAc)2(Hex)7		VSPNVTWHTTLR	HexNAc(2)Hex(19)		JITVPIGASHDDLIVLAR	9 2 0 0 0
IPLN(+1702.58)DTVDVTTLPSIK	(HexNAc)2(Hex)8		SQDKVTNITDSQPAPYMK	HexNAc(2)Hex(8)		LGNJLTR	15 2 0 0 0
IPLN(+1864.63)DTVDVTTLPSIK	(HexNAc)2(Hex)9		DANNTQFQFTSR	HexNAc(2)Hex(10)		NPVNFDSVFJQSR	9 2 0 0 0
IPVADDHVIVN(+1864.63)TTSK	(HexNAc)2(Hex)9		VTNITDSQPAPYMK	HexNAc(2)Hex(9)		FJVSASIK	8 2 0 0 0
ISQN(+1702.58)DTDSIVEAVYR	(HexNAc)2(Hex)8		EGLINNGTSIHAGLR	HexNAc(2)Hex(8)		AGHSHTYELAPASPJTSISWIQSYSPR	17 2 0 0 0
ISQN(+1864.63)DTDSIVEAVYR	(HexNAc)2(Hex)9		NVTIPTNGIPQR	HexNAc(2)Hex(19)		EGLINJGTSIHAGLR	15 2 0 0 0
ISQN(+2026.68)DTDSIVEAVYR	(HexNAc)2(Hex)10		EGLINNGTSIHAGLR	HexNAc(2)Hex(7)		VHLECFGSSSSNJK	9 2 0 0 0
ITLVDN(+1702.58)NTWNNTHIATVGK	(HexNAc)2(Hex)8		DANNTQFQFTSR	HexNAc(2)Hex(8)		SHHDFIFTTEGHLFPVTJQTR	8 2 0 0 0
ITLVDNNTWN(+1540.53)NTHIATVGK	(HexNAc)2(Hex)7		LGNETFLPK	HexNAc(2)Hex(10)		TEEFSJMTVPMIFSEFGCIEVRPR	8 6 0 0 0
ITLVDNNTWN(+1702.58)NTHIATVGK	(HexNAc)2(Hex)8		VTNITDSQPAPYMK	HexNAc(2)Hex(7)		SSSSLITDSAAGATAFSCAJK	8 2 0 0 0
ITLVDNNTWN(+1864.63)NTHIATVGK	(HexNAc)2(Hex)9		LGNETFLPK	HexNAc(2)Hex(8)		JVTAMWK	13 2 0 0 0
ITLVDNNTWN(+2026.68)NTHIATVGK	(HexNAc)2(Hex)10		NVSGAFNVNNMIR	HexNAc(2)Hex(14)		FEJETFIAK	8 2 0 0 0
KAN(+1702.58)LTFSEINSIILFGGASR	(HexNAc)2(Hex)8		DANNTQFQFTSR	HexNAc(2)Hex(7)		TJACTJYTCFDYSSTTAR	5 4 0 0 4
KAN(+1864.63)LTFSEINSIILFGGASR	(HexNAc)2(Hex)9		KKEGFQILLNR	HexNAc(2)Hex(11)		SSVGSINHGTYFYHASQEGLVSJDSNIHAGIR	8 2 0 0 0
KAN(+2026.68)LTFSEINSIILFGGASR	(HexNAc)2(Hex)10		NVSGAFNVNNMIR	HexNAc(2)Hex(13)		FSQIJTSHLYJYSTK	9 2 0 0 0
KFFKN(+2999.00)DTQFYIK	(HexNAc)2(Hex)16		RAVLNQTSLCENPPADVR	HexNAc(2)Hex(9)		LSJVTTATFDGISNVFIGNLK	8 6 0 0 0
KFFKN(+3161.05)DTQFYIK	(HexNAc)2(Hex)17		DANNTQFQFTSR	HexNAc(2)Hex(6)		ITLVDJNTWJNTHIATVGK	9 2 0 0 0
KGVLQATN(+1540.53)MTYGK	(HexNAc)2(Hex)7		HPNNGTSFFSNSLNR	HexNAc(2)Hex(11)		LISSJK	9 2 0 0 0
KGVLQATN(+1702.58)M(+15.99)TYGK	(HexNAc)2(Hex)8		KKEGFQILLNR	HexNAc(2)Hex(10)		JVTNPDFDRK	9 2 0 0 0
KGVLQATN(+1702.58)MTYGK	(HexNAc)2(Hex)8		HPNNGTSFFSNSLNR	HexNAc(2)Hex(10)		VYAVJASLNHDK	15 2 0 0 0
KGVLQATN(+1864.63)MTYGK	(HexNAc)2(Hex)9		DANNTQFQFTSR	HexNAc(2)Hex(5)		JNTIDSLSIAK	9 2 0 0 0
KLGNQYYN(+1864.63)DTQWLK	(HexNAc)2(Hex)9		NVTIPTNGIPQR	HexNAc(2)Hex(11)		JDCIFHDASGACHFFFK	8 2 0 0 0
KLGNQYYN(+2026.68)DTQWLK	(HexNAc)2(Hex)10		KFFKNDTQFYIK	HexNAc(2)Hex(16)		QYNEJVTLYAPLEHINVAIR	8 2 0 0 0
KLVDATQGGPN(+1864.63)ITFSSIR	(HexNAc)2(Hex)9		HPNNGTSFFSNSLNR	HexNAc(2)Hex(9)		FEJETFIAK	9 2 0 0 0
KLVDATQGGPN(+2188.74)ITFSSIR	(HexNAc)2(Hex)11		HPNNGTSFFSNSLNR	HexNAc(2)Hex(8)		QJSTTEPSYDLQELR	9 2 0 0 0
KLVDATQGGPN(+2512.84)ITFSSIR	(HexNAc)2(Hex)13		NVTIPTNGIPQR	HexNAc(2)Hex(9)		JLSADIPAK	17 2 0 0 0
KLVDATQGGPN(+2674.89)ITFSSIR	(HexNAc)2(Hex)14		NVTIPTNGIPQR	HexNAc(2)Hex(10)		LFPHGIYNFJFSAPNK	14 2 0 0 0
KLVDATQGGPN(+2836.95)ITFSSIR	(HexNAc)2(Hex)15		KFFKNDTQFYIK	HexNAc(2)Hex(13)		VTJITDSQPAPYMK	8 2 0 0 0
KLVDATQGGPN(+2999.00)ITFSSIR	(HexNAc)2(Hex)16		YVTVYSSGSSHYISTIYPVNK	HexNAc(2)Hex(16)		LJDTYTEVAEVMKDDFVFAASDDKELAK	7 2 0 0 0
KNPVNFDSVFN(+1702.58)QSR	(HexNAc)2(Hex)8		LDDNNTFQLNPGR	HexNAc(2)Hex(16)		ALGHFYGJVSVIHFDSHLDTWNPK	11 2 0 0 0
KNPVNFDSVFN(+1864.63)QSR	(HexNAc)2(Hex)9		NVTIPTNGIPQR	HexNAc(2)Hex(7)		EIAPGJVSK	11 2 0 0 0
KQWASISPN(+2836.95)ITYK	(HexNAc)2(Hex)15		LDDNNTFQLNPGR	HexNAc(2)Hex(14)		EIAPGJVSK	10 2 0 0 0
KQWASISPN(+2999.00)ITYK	(HexNAc)2(Hex)16		PSAPVANNVSKPSAVPPPPPPPPAEVEKKDLYLALYDFAGR	HexNAc(5)Hex(4)		IIYNHJSSISDIR	14 2 0 0 0
KQWASISPN(+3161.05)ITYK	(HexNAc)2(Hex)17		DNTTGSHFMHAGLSPEWAYR	HexNAc(3)Hex(8)		YHELFJASTYNIYTAAQQR	12 2 0 0 0
KSQDKVTN(+1540.53)ITDSQPAPYMK	(HexNAc)2(Hex)7		NVTIPTNGIPQR	HexNAc(2)Hex(5)		FLTHLNNEVLHDJYTR	14 2 0 0 0
KSQDKVTN(+1702.58)ITDSQPAPYMK	(HexNAc)2(Hex)8		NITDSMEFNPK	HexNAc(2)Hex(12)		JYSEDASTSLHGQTAGR	9 2 0 0 0
KSQDKVTN(+1864.63)ITDSQPAPYMK	(HexNAc)2(Hex)9		FFKNDTQFYIK	HexNAc(2)Hex(18)		JYSHGLAWTEK	8 2 0 0 0
LDDN(+2512.84)NTFQLNPGR	(HexNAc)2(Hex)13		KSLVVSLDSAVNR	HexNAc(2)Hex(9)		FIQDAQJSSK	10 2 0 0 0
LDDN(+2999.00)NTFQLNPGR	(HexNAc)2(Hex)16		FFKNDTQFYIK	HexNAc(2)Hex(17)		VDVAQLVEPYRJDCIFHDASGACHFFFK	8 2 0 0 0
LDDN(+3001.05)NTFQLNPGR	(HexNAc)6(Hex)11		MEMNQTETLIPAAR	HexNAc(4)Hex(6)		ALGHFYGJVSVIHFDSHLDTWNPK	12 2 0 0 0
LFPHGIYNFN(+2188.74)FSAPNKR	(HexNAc)2(Hex)11		FFKNDTQFYIK	HexNAc(2)Hex(15)		LJDTYTEVAEVMKDDFVFAASDDKELAK	4 4 0 0 4
LFPHGIYNFN(+2350.79)FSAPNKR	(HexNAc)2(Hex)12		FFKNDTQFYIK	HexNAc(2)Hex(16)		ITLVDJNTWJNTHIATVGK	10 2 0 0 0
LFPHGIYNFN(+2350.79)FSAPNK	(HexNAc)2(Hex)12		MEMNQTETLIPAAR	HexNAc(4)Hex(5)		LSJVTTATFDGISNVFIGNLK	5 4 0 0 4
LFPHGIYNFN(+2512.84)FSAPNKR	(HexNAc)2(Hex)13		KNPVNFDSVFNQSR	HexNAc(2)Hex(9)		EGLINJGTSIHAGLR	7 2 0 0 0
LFPHGIYNFN(+2512.84)FSAPNK	(HexNAc)2(Hex)13		FLTHLNNEVLHDNYTR	HexNAc(2)Hex(15)		NYGHDEYSLPWJLTEIKR	9 2 0 0 0
LFPHGIYNFN(+2674.89)FSAPNKR	(HexNAc)2(Hex)14		TNACTNYTCFDYSSTTAR	HexNAc(2)Hex(16)		AGHSHTYELAPASPJTSISWIQSYSPR	15 2 0 0 0
LFPHGIYNFN(+2674.89)FSAPNK	(HexNAc)2(Hex)14		FLTHLNNEVLHDNYTR	HexNAc(2)Hex(14)		NFDTSYTSEIPSJSSR	5 4 0 0 4
LFPHGIYNFN(+2836.95)FSAPNKR	(HexNAc)2(Hex)15		FLTHLNNEVLHDNYTR	HexNAc(2)Hex(13)		VQASJWTGTR	9 2 0 0 0
LFPHGIYNFN(+2836.95)FSAPNK	(HexNAc)2(Hex)15		FFKNDTQFYIK	HexNAc(2)Hex(13)		JYSEDASTSLHGQTAGR	13 2 0 0 0
LFPHGIYNFN(+2839.00)FSAPNKR	(HexNAc)6(Hex)10		TNACTNYTCFDYSSTTAR	HexNAc(2)Hex(15)		LFPHGIYNFJFSAPNKR	16 2 0 0 0
LFPHGIYNFN(+2999.00)FSAPNKR	(HexNAc)2(Hex)16		FLTHLNNEVLHDNYTR	HexNAc(2)Hex(12)		YQYJETAGEGVTAYVIDTGINIEHQDFQGR	6 6 0 0 0
LGN(+1702.58)ETFLPK	(HexNAc)2(Hex)8		KQWASISPNITYK	HexNAc(2)Hex(17)		WGYTJITEIMDVR	15 2 0 0 0
LGN(+1784.63)ETFLPK	(HexNAc)4(Hex)6		TNACTNYTCFDYSSTTAR	HexNAc(2)Hex(14)		JYSEDASTSLHGQTAGR	15 2 0 0 0
LGN(+1864.63)ETFLPK	(HexNAc)2(Hex)9		TNACTNYTCFDYSSTTAR	HexNAc(2)Hex(13)		SNSJGTYFMTSLANVNR	4 4 0 0 4
LGN(+2026.68)ETFLPK	(HexNAc)2(Hex)10		FLTHLNNEVLHDNYTR	HexNAc(2)Hex(11)		LVDATQGGPJITFSSIR	9 2 0 0 0
LGN(+2026.68)LTNSHVTDTIVLSNLGYFQLK	(HexNAc)2(Hex)10		FSQINTSHLYNYSTK	HexNAc(2)Hex(9)		LLJISLEHLPGQTDIFR	12 2 0 0 0
LGN(+3610.29)ETFLPK	(HexNAc)9(Hex)11		MEMNQTETLIPAAR	HexNAc(4)Hex(7)		TLGDTTYGFPJVSLSSITSQEWYR	5 4 0 0 3
LGNN(+1216.42)LTR	(HexNAc)2(Hex)5		KQWASISPNITYK	HexNAc(2)Hex(16)		LFPHGIYNFJFSAPNKR	11 2 0 0 0
LGNN(+1540.53)LTR	(HexNAc)2(Hex)7		LNASNGDVIWR	HexNAc(2)Hex(9)		RSEVTPJTSLAQCPK	12 2 0 0 0
LGNN(+1702.58)LTR	(HexNAc)2(Hex)8		KQWASISPNITYK	HexNAc(2)Hex(15)		SQDKVTJITDSQPAPYMK	8 2 0 0 0
LGNN(+1864.63)LTK	(HexNAc)2(Hex)9		YFFYENGTR	HexNAc(2)Hex(9)		KNPVNFDSVFJQSR	7 2 0 0 0
LGNN(+1864.63)LTR	(HexNAc)2(Hex)9		FFKNDTQFYIK	HexNAc(2)Hex(9)		LLJISLEHLPGQTDIFR	13 2 0 0 0
LGNN(+2026.68)LTR	(HexNAc)2(Hex)10		FLTHLNNEVLHDNYTR	HexNAc(2)Hex(9)		HPSFPLSNNGELIGEFTLSJITDVEK	10 2 0 0 0
LGNN(+2188.74)LTR	(HexNAc)2(Hex)11		MHNHTAGLDIAFYENR	HexNAc(2)Hex(13)		WGYTJITEIMDVR	13 2 0 0 0
LGNN(+2512.84)LTR	(HexNAc)2(Hex)13		NATYTLHWTVSPK	HexNAc(2)Hex(10)		LVDATQGGPJITFSSIR	15 2 0 0 0
LGNN(+2674.89)LTR	(HexNAc)2(Hex)14		DVYYTDEVGNITTSHMR	HexNAc(2)Hex(10)		WGYTJITEIMDVR	11 2 0 0 0
LGNN(+2836.95)LTR	(HexNAc)2(Hex)15		DVYYTDEVGNITTSHMR	HexNAc(2)Hex(9)		KGVLQATJMTYGK	7 2 0 0 0
LGNN(+2999.00)LTR	(HexNAc)2(Hex)16		QFNTSLENFK	HexNAc(2)Hex(9)		DAJNTQFQFTSR	18 2 0 0 0
LGNQYYN(+1702.58)DTQWLK	(HexNAc)2(Hex)8		NATYTLHWTVSPK	HexNAc(2)Hex(9)		ALGHFYGJVSVIHFDSHLDTWNPK	13 2 0 0 0
LGNQYYN(+1864.63)DTQWLK	(HexNAc)2(Hex)9		TELAAYLSCNATK	HexNAc(2)Hex(15)		JVTIPTNGIPQR	5 2 0 0 0
LGNQYYN(+2026.68)DTQWLK	(HexNAc)2(Hex)10		DVYYTDEVGNITTSHMR	HexNAc(2)Hex(8)		MEJITSNEVSLHIASADSAPGFDK	8 2 0 0 0
LGVGN(+1702.58)ATFETDDFSK	(HexNAc)2(Hex)8		TELAAYLSCNATK	HexNAc(2)Hex(14)		LGNJLTR	10 2 0 0 0
LGVGN(+1864.63)ATFETDDFSK	(HexNAc)2(Hex)9		NATYTLHWTVSPK	HexNAc(2)Hex(8)		QSIALYAJDTK	7 2 0 0 0
LGVGN(+3042.08)ATFETDDFSK	(HexNAc)7(Hex)10		QFNTSLENFK	HexNAc(2)Hex(8)		JITVPIGASHDDLIVLAR	8 2 0 0 0
LIWLDNMFN(+2512.84)LSAVAHR	(HexNAc)2(Hex)13		MHNHTAGLDIAFYENR	HexNAc(2)Hex(10)		TEEFSJMTVPMIFSEFGCIEVRPR	13 2 0 0 0
LIWLDNMFN(+2674.89)LSAVAHR	(HexNAc)2(Hex)14		TKYNASQIVPPPNWAK	HexNAc(2)Hex(16)		KQWASISPJITYK	15 2 0 0 0
LLN(+1864.63)ISLEHLPGQTDIFR	(HexNAc)2(Hex)9		NSKDVYYTDEVGNITTSHMR	HexNAc(2)Hex(9)		NJESYPIGFTYK	8 2 0 0 0
LLN(+2350.79)ISLEHLPGQTDIFR	(HexNAc)2(Hex)12		QFNTSLENFK	HexNAc(2)Hex(7)		LGJLTNSHVTDTIVLSNLGYFQLK	10 2 0 0 0
LLN(+2512.84)ISLEHLPGQTDIFR	(HexNAc)2(Hex)13		NATYTLHWTVSPK	HexNAc(2)Hex(7)		INPNNVIHJSSR	7 2 0 0 0
LLN(+2674.89)ISLEHLPGQTDIFR	(HexNAc)2(Hex)14		NSKDVYYTDEVGNITTSHMR	HexNAc(2)Hex(8)		JDTIIIHADR	9 2 0 0 0
LLN(+2836.95)ISLEHLPGQTDIFR	(HexNAc)2(Hex)15		TKYNASQIVPPPNWAK	HexNAc(6)Hex(8)		SIDVGJHTLVIVDGIR	11 6 0 0 0
LLN(+2839.00)ISLEHLPGQTDIFR	(HexNAc)6(Hex)10		TELAAYLSCNATK	HexNAc(2)Hex(9)		JASCYR	10 2 0 0 0
LLN(+2999.00)ISLEHLPGQTDIFR	(HexNAc)2(Hex)16		VNASLFFPEIR	HexNAc(2)Hex(9)		IITYNAJK	9 2 0 0 0
LMVDHILPEVLVNEN(+2999.00)R	(HexNAc)2(Hex)16		MLHMNSASSADSMEIMESHFDPTQQNDSTIIESR	HexNAc(4)Hex(6)		VYGSQGJSTVLSR	10 2 0 0 0
LN(+1540.53)DTYTEVAEVMKDDFVFAASDDKELAK	(HexNAc)2(Hex)7		DNTTGSHFMHAGLSPEWAYR	HexNAc(2)Hex(9)		KSQDKVTJITDSQPAPYMK	8 2 0 0 0
LN(+1702.58)DTYTEVAEVM(+15.99)KDDFVFAASDDKELAK	(HexNAc)2(Hex)8		RFNPANTSITNYEIK	HexNAc(2)Hex(9)		EGLINJGTSIHAGLR	12 2 0 0 0
LN(+1702.58)DTYTEVAEVMKDDFVFAASDDKELAK	(HexNAc)2(Hex)8		HYWNLTSNIYR	HexNAc(2)Hex(16)		IJSTDR	9 2 0 0 0
LN(+1864.63)ASNGDVIWR	(HexNAc)2(Hex)9		HYWNLTSNIYR	HexNAc(2)Hex(15)		JVTIPTNGIPQR	10 2 0 0 0
LN(+1864.63)DTYTEVAEVM(+15.99)KDDFVFAASDDKELAK	(HexNAc)2(Hex)9		NNESYPIGFTYK	HexNAc(2)Hex(11)		JYSHGLAWTEK	9 2 0 0 0
LN(+1864.63)DTYTEVAEVMKDDFVFAASDDKELAK	(HexNAc)2(Hex)9		NNESYPIGFTYK	HexNAc(2)Hex(10)		YQYJETAGEGVTAYVIDTGINIEHQDFQGR	5 4 0 0 4
LN(+1864.63)DTYTEVAEVMK	(HexNAc)2(Hex)9		GHVFSNDDNSTIIIAMK	HexNAc(2)Hex(13)		AGHSHTYELAPASPJTSISWIQSYSPR	13 2 0 0 0
LN(+1866.69)DTYTEVAEVMKDDFVFAASDDKELAK	(HexNAc)6(Hex)4		HYWNLTSNIYR	HexNAc(2)Hex(14)		MEJITSNEVSLHIASADSAPGFDK	4 4 0 0 4
LN(+2026.68)DTYTEVAEVM(+15.99)KDDFVFAASDDKELAK	(HexNAc)2(Hex)10		GHVFSNDDNSTIIIAMK	HexNAc(2)Hex(12)		JITSDSSFTFCPTDKDVDWR	8 2 0 0 0
LN(+2026.68)DTYTEVAEVMKDDFVFAASDDKELAK	(HexNAc)2(Hex)10		HYWNLTSNIYR	HexNAc(2)Hex(13)		DVYYTDEVGJITTSHMR	8 2 0 0 0
LN(+2026.68)DTYTEVAEVMK	(HexNAc)2(Hex)10		HYWNLTSNIYR	HexNAc(2)Hex(12)		HSYNPJGTIPECPSR	16 2 0 0 0
LN(+2028.74)DTYTEVAEVMKDDFVFAASDDKELAK	(HexNAc)6(Hex)5		KNPVNFDSVFNQSR	HexNAc(2)Hex(8)		SPEFFJDSLVR	18 2 0 0 0
LN(+2188.74)DTYTEVAEVMKDDFVFAASDDKELAK	(HexNAc)2(Hex)11		NNESYPIGFTYK	HexNAc(2)Hex(9)		VHLECFGSSSSNJK	8 2 0 0 0
LN(+3323.10)DTYTEVAEVMKDDFVFAASDDKELAK	(HexNAc)2(Hex)18		NNESYPIGFTYK	HexNAc(2)Hex(8)		LGNJLTK	9 2 0 0 0
LSN(+1702.58)GTEAC(+57.02)K	(HexNAc)2(Hex)8		QSVEDNASEPSGKDVDDVQEK	HexNAc(2)Hex(10)		NJISLSK	10 2 0 0 0
LSN(+1864.63)GTEAC(+57.02)K	(HexNAc)2(Hex)9		HYWNLTSNIYR	HexNAc(2)Hex(11)		RSEVTPJTSLAQCPK	9 2 0 0 0
LSN(+2188.74)VTTATFDGISNVFIGNLK	(HexNAc)2(Hex)11		KNPVNFDSVFNQSR	HexNAc(2)Hex(7)		AAJDSFLWGPYRPNLYVGIRPK	8 2 0 0 0
LSN(+2350.79)VTTATFDGISNVFIGNLK	(HexNAc)2(Hex)12		GNDSADSAVSTDSSMDESSETSSAK	HexNAc(2)Hex(9)		WTPVSTJSTSK	5 4 0 0 4
LSN(+2352.84)VTTATFDGISNVFIGNLK	(HexNAc)6(Hex)7		MENITSNEVSLHIASADSAPGFDK	HexNAc(3)Hex(9)		IIDWGHSGEIGNLLLSEYJVTYK	8 2 0 0 0
LSN(+2512.84)VTTATFDGISNVFIGNLK	(HexNAc)2(Hex)13		MENITSNEVSLHIASADSAPGFDK	HexNAc(3)Hex(8)		JATYTLHWTVSPK	9 2 0 0 0
LSN(+2674.89)VTTATFDGISNVFIGNLK	(HexNAc)2(Hex)14		DNNSCVWLNSVK	HexNAc(2)Hex(8)		JVSGAFNVNNMIR	12 2 0 0 0
LSN(+2676.95)VTTATFDGISNVFIGNLK	(HexNAc)6(Hex)9		SLVVSLDSAVNR	HexNAc(2)Hex(9)		ILSAJCSSK	9 2 0 0 0
LSN(+2836.95)VTTATFDGISNVFIGNLK	(HexNAc)2(Hex)15		SSVGSINHGTYFYHASQEGLVSNDSNIHAGIR	HexNAc(6)Hex(9)		QYNEJVTLYAPLEHINVAIR	7 2 0 0 0
LSN(+2839.00)VTTATFDGISNVFIGNLK	(HexNAc)6(Hex)10		SSVGSINHGTYFYHASQEGLVSNDSNIHAGIR	HexNAc(2)Hex(13)		DAJNTQFQFTSR	14 2 0 0 0
LSN(+2999.00)VTTATFDGISNVFIGNLK	(HexNAc)2(Hex)16		KLGNQYYNDTQWLK	HexNAc(2)Hex(10)		VYAVJASLNHDK	14 2 0 0 0
LVDATQGGPN(+2512.84)ITFSSIR	(HexNAc)2(Hex)13		SSVGSINHGTYFYHASQEGLVSNDSNIHAGIR	HexNAc(2)Hex(16)		KLVDATQGGPJITFSSIR	9 2 0 0 0
LVDATQGGPN(+2674.89)ITFSSIR	(HexNAc)2(Hex)14		HYWNLTSNIYR	HexNAc(2)Hex(9)		DAJNTQFQFTSR	7 2 0 0 0
LVDATQGGPN(+2836.95)ITFSSIR	(HexNAc)2(Hex)15		SSVGSINHGTYFYHASQEGLVSNDSNIHAGIR	HexNAc(2)Hex(12)		MJNTVYVK	10 2 0 0 0
LVDATQGGPN(+2999.00)ITFSSIR	(HexNAc)2(Hex)16		SSVGSINHGTYFYHASQEGLVSNDSNIHAGIR	HexNAc(2)Hex(15)		VVTFNAJK	9 2 0 0 0
LYESEN(+1540.53)QTHLITK	(HexNAc)2(Hex)7		SSVGSINHGTYFYHASQEGLVSNDSNIHAGIR	HexNAc(2)Hex(14)		EGLINJGTSIHAGLR	16 2 0 0 0
LYESEN(+1702.58)QTHLITK	(HexNAc)2(Hex)8		SSVGSINHGTYFYHASQEGLVSNDSNIHAGIR	HexNAc(6)Hex(6)		YVYDSSAGDJITAYVVDTGVSIHHVEFEGR	15 2 0 0 0
LYESEN(+1864.63)QTHLITK	(HexNAc)2(Hex)9		KLGNQYYNDTQWLK	HexNAc(2)Hex(9)		SKHATSJGTVETLNTK	8 2 0 0 0
LYESEN(+2026.68)QTHLITK	(HexNAc)2(Hex)10		HYWNLTSNIYR	HexNAc(2)Hex(8)		EGLINJGTSIHAGLR	8 2 0 0 0
M(+15.99)EN(+1702.58)ITSNEVSLHIASADSAPGFDK	(HexNAc)2(Hex)8		KLVDATQGGPNITFSSIR	HexNAc(2)Hex(16)		SIIQNJGTFGVSHTR	8 2 0 0 0
M(+15.99)EN(+1864.63)ITSNEVSLHIASADSAPGFDK	(HexNAc)2(Hex)9		SSVGSINHGTYFYHASQEGLVSNDSNIHAGIR	HexNAc(6)Hex(4)		JLSADIPAK	19 2 0 0 0
M(+15.99)SDALN(+1864.63)K	(HexNAc)2(Hex)9		KLVDATQGGPNITFSSIR	HexNAc(2)Hex(15)		HPJGTAHSLNFR	10 2 0 0 0
MDTGLFGKDDMKNLGFHGDEN(+892.32)ATSTSLSSSNDGNNNSNSSSSDNK	(HexNAc)2(Hex)3		SSVGSINHGTYFYHASQEGLVSNDSNIHAGIR	HexNAc(2)Hex(11)		DTPPLVIYLPNVPYNYFTJISTDR	4 4 0 0 3
MEN(+1702.58)ITSNEVSLHIASADSAPGFDK	(HexNAc)2(Hex)8		KLVDATQGGPNITFSSIR	HexNAc(2)Hex(14)		HSYNPJGTIPECPSR	18 2 0 0 0
MEN(+1864.63)ITSNEVSLHIASADSAPGFDK	(HexNAc)2(Hex)9		KLVDATQGGPNITFSSIR	HexNAc(2)Hex(13)		LJDTYTEVAEVMK	8 2 0 0 0
MEN(+2026.68)ITSNEVSLHIASADSAPGFDK	(HexNAc)2(Hex)10		SSVGSINHGTYFYHASQEGLVSNDSNIHAGIR	HexNAc(2)Hex(10)		ETJNSDAGYTEPYR	8 2 0 0 0
MHN(+2026.68)HTAGLDIAFYENR	(HexNAc)2(Hex)10		SSVGSINHGTYFYHASQEGLVSNDSNIHAGIR	HexNAc(2)Hex(9)		ETJNSDAGYTEPYR	7 2 0 0 0
MN(+2026.68)NTVYVK	(HexNAc)2(Hex)10		KLVDATQGGPNITFSSIR	HexNAc(2)Hex(11)		SSVGSINHGTYFYHASQEGLVSJDSNIHAGIR	15 2 0 0 0
MSDALN(+1702.58)K	(HexNAc)2(Hex)8		SSVGSINHGTYFYHASQEGLVSNDSNIHAGIR	HexNAc(2)Hex(8)		SIIQNJGTFGVSHTR	9 2 0 0 0
MSDALN(+1864.63)K	(HexNAc)2(Hex)9		VHISIKDANNTQFQFTSR	HexNAc(2)Hex(9)		SEFDGILPGEFVESJSTWWNR	8 2 0 0 0
MSDALN(+2026.68)K	(HexNAc)2(Hex)10		SPEFFNDSLVR	HexNAc(2)Hex(19)		DAJNTQFQFTSR	11 2 0 0 0
N(+1216.42)VTIPTNGIPQR	(HexNAc)2(Hex)5		QWASISPNITYK	HexNAc(2)Hex(17)		NJESYPIGFTYK	11 2 0 0 0
N(+1378.47)ITVPIGASHDDLIVLAR	(HexNAc)2(Hex)6		SSVGSINHGTYFYHASQEGLVSNDSNIHAGIR	HexNAc(2)Hex(7)		TLGDTTYGFPJVSLSSITSQEWYR	4 4 0 0 4
N(+1540.53)ATYTLHWTVSPK	(HexNAc)2(Hex)7		SPEFFNDSLVR	HexNAc(2)Hex(17)		SEFDGILPGEFVESJSTWWNR	9 6 0 0 3
N(+1540.53)ITVPIGASHDDLIVLAR	(HexNAc)2(Hex)7		SSSSLITDSAAGATAFSCANK	HexNAc(2)Hex(9)		FFKJDTQFYIK	13 2 0 0 0
N(+1540.53)TTVAER	(HexNAc)2(Hex)7		QWASISPNITYK	HexNAc(2)Hex(16)		DJTTGSHFMHAGLSPEWAYR	8 2 0 0 0
N(+1540.53)VTDDDFK	(HexNAc)2(Hex)7		SPEFFNDSLVR	HexNAc(2)Hex(18)		LJDTYTEVAEVMKDDFVFAASDDKELAK	11 2 0 0 0
N(+1540.53)VTIPTNGIPQR	(HexNAc)2(Hex)7		SSSSLITDSAAGATAFSCANK	HexNAc(2)Hex(8)		NJESYPIGFTYK	5 4 0 0 4
N(+1702.58)ATYTLHWTVSPK	(HexNAc)2(Hex)8		NVSGAFNVNNMIR	HexNAc(2)Hex(15)		HPSFPLSNNGELIGEFTLSJITDVEK	9 2 0 0 0
N(+1702.58)DC(+57.02)IFHDASGAC(+57.02)HFFFK	(HexNAc)2(Hex)8		ITLVDNNTWNNTHIATVGK	HexNAc(2)Hex(9)		VHLECFGSSSSNJK	15 2 0 0 0
N(+1702.58)DTIIIHADR	(HexNAc)2(Hex)8		WGYTNITEIMDVR	HexNAc(3)Hex(8)		IJHTTIER	10 2 0 0 0
N(+1702.58)GTM(+15.99)C(+57.02)DITK	(HexNAc)2(Hex)8		ITLVDNNTWNNTHIATVGK	HexNAc(2)Hex(8)		NFJDSSTK	5 2 0 0 0
N(+1702.58)GTMC(+57.02)DITK	(HexNAc)2(Hex)8		NVSGAFNVNNMIR	HexNAc(2)Hex(12)		SSSSLITDSAAGATAFSCAJK	9 2 0 0 0
N(+1702.58)ITSDSSFTFC(+57.02)PTDKDVDWR	(HexNAc)2(Hex)8		SPEFFNDSLVR	HexNAc(2)Hex(13)		SIIHDTLJSSYSDIENLNSR	9 2 0 0 0
N(+1702.58)ITVPIGASHDDLIVLAR	(HexNAc)2(Hex)8		NVSGAFNVNNMIR	HexNAc(2)Hex(11)		QYRDDLJLSYVFGCVPK	9 6 0 0 0
N(+1702.58)NTIDSLSIAK	(HexNAc)2(Hex)8		LGVGNATFETDDFSK	HexNAc(2)Hex(9)		VHLECFGSSSSNJK	10 2 0 0 0
N(+1702.58)SSGC(+57.02)WAPK	(HexNAc)2(Hex)8		VYLHTLTITLNGTR	HexNAc(2)Hex(8)		SQNHLSYJTTMK	9 2 0 0 0
N(+1702.58)TSYPIK	(HexNAc)2(Hex)8		LNDTYTEVAEVMK	HexNAc(2)Hex(10)		JITVPIGASHDDLIVLAR	6 2 0 0 0
N(+1702.58)TTVAER	(HexNAc)2(Hex)8		LGVGNATFETDDFSK	HexNAc(2)Hex(8)		FJCTTR	15 2 0 0 0
N(+1702.58)VSKEPPSVIR	(HexNAc)2(Hex)8		EGFQILLNR	HexNAc(2)Hex(11)		JYSEDASTSLHGQTAGR	12 2 0 0 0
N(+1702.58)VTAMWK	(HexNAc)2(Hex)8		LNDTYTEVAEVMK	HexNAc(2)Hex(9)		INPNNVIHJSSR	8 2 0 0 0
N(+1702.58)VTDDDFK	(HexNAc)2(Hex)8		DNTTGSHFMHAGLSPEWAYR	HexNAc(2)Hex(10)		SIDVGJHTLVIVDGIR	14 2 0 0 0
N(+1702.58)YSHGLAWTEK	(HexNAc)2(Hex)8		EGFQILLNR	HexNAc(2)Hex(10)		JLTFAR	13 2 0 0 0
N(+1864.63)ATYTLHWTVSPK	(HexNAc)2(Hex)9		DNTTGSHFMHAGLSPEWAYR	HexNAc(2)Hex(8)		SKHATSJGTVETLNTK	9 2 0 0 0
N(+1864.63)DC(+57.02)IFHDASGAC(+57.02)HFFFK	(HexNAc)2(Hex)9		EGFQILLNR	HexNAc(2)Hex(9)		KSQDKVTJITDSQPAPYMK	9 2 0 0 0
N(+1864.63)DTIIIHADRK	(HexNAc)2(Hex)9		LVDATQGGPNITFSSIR	HexNAc(2)Hex(16)		LGNJLTR	6 2 0 0 0
N(+1864.63)DTIIIHADR	(HexNAc)2(Hex)9		LVDATQGGPNITFSSIR	HexNAc(2)Hex(15)		LFPHGIYNFJFSAPNK	12 2 0 0 0
N(+1864.63)DTQFYIK	(HexNAc)2(Hex)9		MENITSNEVSLHIASADSAPGFDK	HexNAc(2)Hex(9)		YVYDSSAGDJITAYVVDTGVSIHHVEFEGR	9 2 0 0 0
N(+1864.63)GTMC(+57.02)DITK	(HexNAc)2(Hex)9		LVDATQGGPNITFSSIR	HexNAc(2)Hex(13)		LSJVTTATFDGISNVFIGNLK	12 2 0 0 0
N(+1864.63)ITVPIGASHDDLIVLAR	(HexNAc)2(Hex)9		MENITSNEVSLHIASADSAPGFDK	HexNAc(2)Hex(8)		DQKLJDTYTEVAEVMK	10 2 0 0 0
N(+1864.63)LSADIPAK	(HexNAc)2(Hex)9		NFWQVGNSSLPAR	HexNAc(2)Hex(9)		QFJTSLENFK	7 2 0 0 0
N(+1864.63)NTIDSLSIAK	(HexNAc)2(Hex)9		SIDVGNHTLVIVDGIR	HexNAc(2)Hex(16)		LSJGTEACK	8 2 0 0 0
N(+1864.63)TSYPIK	(HexNAc)2(Hex)9		SIDVGNHTLVIVDGIR	HexNAc(2)Hex(15)		LISSJK	8 2 0 0 0
N(+1864.63)TTAGNHTVTR	(HexNAc)2(Hex)9		MNTTSEVIVGTGFQAIR	HexNAc(4)Hex(7)		SPEFFJDSLVR	9 2 0 0 0
N(+1864.63)TTVAER	(HexNAc)2(Hex)9		MEMNQTETLIPAAR	HexNAc(3)Hex(8)		DTPPLVIYLPNVPYNYFTJISTDR	3 4 0 0 3
N(+1864.63)VSKEPPSVIR	(HexNAc)2(Hex)9		TSMYTLLLQNTTVVIR	HexNAc(3)Hex(8)		LVDATQGGPJITFSSIR	16 2 0 0 0
N(+1864.63)VTAMWK	(HexNAc)2(Hex)9		QFVQYGNLTGLDMAVVK	HexNAc(3)Hex(8)		SSVGSINHGTYFYHASQEGLVSJDSNIHAGIR	10 2 0 0 0
N(+1864.63)VTIPTNGIPQR	(HexNAc)2(Hex)9		QHNENITLSAPLTHINVAIR	HexNAc(2)Hex(9)		FJCTTR	13 2 0 0 0
N(+1864.63)YSEDASTSLHGQTAGR	(HexNAc)2(Hex)9		LGNQYYNDTQWLK	HexNAc(2)Hex(9)		JITDSMEFNPK	13 2 0 0 0
N(+1864.63)YSHGLAWTEK	(HexNAc)2(Hex)9		AYLNYNATSWSEAGYVRPK	HexNAc(2)Hex(13)		NJESYPIGFTYK	10 2 0 0 0
N(+1864.63)YTVSDVLFR	(HexNAc)2(Hex)9		HEYFCVYPNASLIK	HexNAc(2)Hex(9)		LYESEJQTHLITK	7 2 0 0 0
N(+1866.69)VSKEPPSVIR	(HexNAc)6(Hex)4		HEYFCVYPNASLIK	HexNAc(2)Hex(8)		KLGNQYYJDTQWLK	10 2 0 0 0
N(+2026.68)ITVPIGASHDDLIVLAR	(HexNAc)2(Hex)10		LGNQYYNDTQWLK	HexNAc(2)Hex(8)		LJDTYTEVAEVMK	10 2 0 0 0
N(+2026.68)LSADIPAK	(HexNAc)2(Hex)10		SWNAILHCSNNSSDLLER	HexNAc(2)Hex(9)		JLSADIPAK	9 2 0 0 0
N(+2026.68)TSYPIK	(HexNAc)2(Hex)10		LNDTYTEVAEVMKDDFVFAASDDKELAK	HexNAc(3)Hex(9)		VYAVJASLNHDK	8 2 0 0 0
N(+2026.68)TTAGNHTVTR	(HexNAc)2(Hex)10		NPVNFDSVFNQSR	HexNAc(2)Hex(9)		KNPVNFDSVFJQSR	9 2 0 0 0
N(+2026.68)VTIPTNGIPQR	(HexNAc)2(Hex)10		SHHDFIFTTEGHLFPVTNQTR	HexNAc(2)Hex(8)		HSYNPJGTIPECPSR	14 2 0 0 0
N(+2026.68)YSEDASTSLHGQTAGR	(HexNAc)2(Hex)10		QNSTTEPSYDLQELR	HexNAc(2)Hex(9)		SHHDFIFTTEGHLFPVTJQTR	9 2 0 0 0
N(+2067.71)TTAGNHTVTR	(HexNAc)3(Hex)9		LNDTYTEVAEVMKDDFVFAASDDKELAK	HexNAc(3)Hex(8)		VYAVJASLNHDK	9 2 0 0 0
N(+2188.74)LSADIPAK	(HexNAc)2(Hex)11		ISQNDTDSIVEAVYR	HexNAc(2)Hex(9)		VHLECFGSSSSNJK	14 2 0 0 0
N(+2188.74)VSGAFNVNNMIR	(HexNAc)2(Hex)11		LNDTYTEVAEVMKDDFVFAASDDKELAK	HexNAc(3)Hex(7)		LGNJLTR	5 2 0 0 0
N(+2188.74)VTIPTNGIPQR	(HexNAc)2(Hex)11		ISQNDTDSIVEAVYR	HexNAc(2)Hex(8)		JFSNIR	14 2 0 0 0
N(+2188.74)YSEDASTSLHGQTAGR	(HexNAc)2(Hex)11		LFPHGIYNFNFSAPNKR	HexNAc(2)Hex(14)		LLJISLEHLPGQTDIFR	10 6 0 0 0
N(+2350.79)ITDSMEFNPK	(HexNAc)2(Hex)12		LFPHGIYNFNFSAPNKR	HexNAc(2)Hex(16)		SSSSLITDSAAGATAFSCAJK	10 2 0 0 0
N(+2350.79)LSADIPAK	(HexNAc)2(Hex)12		LFPHGIYNFNFSAPNKR	HexNAc(2)Hex(15)		WITHSJVSNGYYTSR	9 2 0 0 0
N(+2350.79)VSGAFNVNNMIR	(HexNAc)2(Hex)12		LFPHGIYNFNFSAPNKR	HexNAc(2)Hex(13)		ALGHFYGJVSVIHFDSHLDTWNPK	8 2 0 0 0
N(+2350.79)YSEDASTSLHGQTAGR	(HexNAc)2(Hex)12		LFPHGIYNFNFSAPNKR	HexNAc(2)Hex(12)		VHLECFGSSSSNJK	16 2 0 0 0
N(+2512.84)DTQFYIK	(HexNAc)2(Hex)13		LFPHGIYNFNFSAPNKR	HexNAc(2)Hex(11)		JVTAMWK	9 2 0 0 0
N(+2512.84)ITDSMEFNPK	(HexNAc)2(Hex)13		SIIHDTLNSSYSDIENLNSR	HexNAc(2)Hex(8)		LLJISLEHLPGQTDIFR	16 2 0 0 0
N(+2512.84)LSADIPAK	(HexNAc)2(Hex)13		SDPASLVGNNITIYHPPPHGYLSYK	HexNAc(2)Hex(10)		SSVGSINHGTYFYHASQEGLVSJDSNIHAGIR	12 2 0 0 0
N(+2512.84)VSGAFNVNNM(+15.99)IR	(HexNAc)2(Hex)13		YHELFNASTYNIYTAAQQR	HexNAc(2)Hex(16)		IIYNHJSSISDIR	15 2 0 0 0
N(+2512.84)VSGAFNVNNMIR	(HexNAc)2(Hex)13		YHELFNASTYNIYTAAQQR	HexNAc(2)Hex(15)		EGLINJGTSIHAGLR	14 2 0 0 0
N(+2512.84)VTAMWK	(HexNAc)2(Hex)13		SDPASLVGNNITIYHPPPHGYLSYK	HexNAc(2)Hex(9)		AJLTFSEINSIILFGGASR	4 4 0 0 4
N(+2512.84)VTNPDFDRK	(HexNAc)2(Hex)13		YHELFNASTYNIYTAAQQR	HexNAc(2)Hex(14)		GFPLNAJASLIR	9 2 0 0 0
N(+2512.84)YSEDASTSLHGQTAGR	(HexNAc)2(Hex)13		DNTTGSHFMHAGLSPEWAYREETVNELGK	HexNAc(2)Hex(9)		SWNAILHCSJJSSDLLER	8 2 0 0 0
N(+2512.84)YTNVLGFFAGNEVANTAENSATTTWVK	(HexNAc)2(Hex)13		YHELFNASTYNIYTAAQQR	HexNAc(2)Hex(13)		VSPJVTWHTTLR	9 2 0 0 0
N(+2514.90)VSGAFNVNNM(+15.99)IR	(HexNAc)6(Hex)8		SAPSSEKQSKETSSPSNVSGEER	HexNAc(7)Hex(6)		AGHSHTYELAPASPJTSISWIQSYSPR	16 2 0 0 0
N(+2674.89)LSADIPAK	(HexNAc)2(Hex)14		YHELFNASTYNIYTAAQQR	HexNAc(2)Hex(11)		LGNJLTR	13 2 0 0 0
N(+2674.89)VSGAFNVNNM(+15.99)IR	(HexNAc)2(Hex)14		WGYTNITEIMDVR	HexNAc(2)Hex(13)		JLSADIPAK	10 2 0 0 0
N(+2674.89)VSGAFNVNNMIR	(HexNAc)2(Hex)14		FISDHLFEEECGSNVTYLK	HexNAc(2)Hex(8)		JTTVAER	8 2 0 0 0
N(+2674.89)YSEDASTSLHGQTAGR	(HexNAc)2(Hex)14		FISDHLFEEECGSNVTYLK	HexNAc(2)Hex(9)		LVDATQGGPJITFSSIR	9 6 0 0 0
N(+2836.95)LSADIPAK	(HexNAc)2(Hex)15		NITSDSSFTFCPTDKDVDWR	HexNAc(2)Hex(8)		NMVJTTREEVEK	8 2 0 0 0
N(+2836.95)VSGAFNVNNMIR	(HexNAc)2(Hex)15		WGYTNITEIMDVR	HexNAc(2)Hex(12)		WTPVSTJSTSK	11 2 0 0 0
N(+2836.95)YSEDASTSLHGQTAGR	(HexNAc)2(Hex)15		WGYTNITEIMDVR	HexNAc(2)Hex(9)		LLJISLEHLPGQTDIFR	9 2 0 0 0
N(+2839.00)SSGC(+57.02)WAPK	(HexNAc)6(Hex)10		WGYTNITEIMDVR	HexNAc(2)Hex(11)		SSVGSINHGTYFYHASQEGLVSJDSNIHAGIR	16 2 0 0 0
N(+2999.00)DTQFYIK	(HexNAc)2(Hex)16		NITVPIGASHDDLIVLAR	HexNAc(2)Hex(10)		JYSEDASTSLHGQTAGR	14 2 0 0 0
N(+2999.00)LSADIPAK	(HexNAc)2(Hex)16		NITVPIGASHDDLIVLAR	HexNAc(2)Hex(9)		LSJVTTATFDGISNVFIGNLK	11 2 0 0 0
N(+2999.00)VTNPDFDRK	(HexNAc)2(Hex)16		NITVPIGASHDDLIVLAR	HexNAc(2)Hex(8)		FNPAJTSITNYEIK	9 2 0 0 0
N(+2999.00)YSEDASTSLHGQTAGR	(HexNAc)2(Hex)16		AGHSHTYELAPASPNTSISWIQSYSPR	HexNAc(2)Hex(18)		VYAVJASLNHDK	16 2 0 0 0
N(+3001.05)YSEDASTSLHGQTAGR	(HexNAc)6(Hex)11		AGHSHTYELAPASPNTSISWIQSYSPR	HexNAc(2)Hex(15)		NYGHDEYSLPWJLTEIK	9 2 0 0 0
N(+3161.05)DTQFYIK	(HexNAc)2(Hex)17		AGHSHTYELAPASPNTSISWIQSYSPR	HexNAc(2)Hex(17)		JTTVAER	9 2 0 0 0
N(+3161.05)LSADIPAK	(HexNAc)2(Hex)17		NYGHDEYSLPWNLTEIKR	HexNAc(2)Hex(8)		DAJNTQFQFTSR	19 2 0 0 0
N(+3161.05)VTIPTNGIPQR	(HexNAc)2(Hex)17		AGHSHTYELAPASPNTSISWIQSYSPR	HexNAc(2)Hex(16)		ANAGFJISLSDYWGR	11 7 0 0 2
N(+3323.10)LSADIPAK	(HexNAc)2(Hex)18		NITVPIGASHDDLIVLAR	HexNAc(2)Hex(7)		LGNJLTR	16 2 0 0 0
N(+3323.10)VTIPTNGIPQR	(HexNAc)2(Hex)18		AGHSHTYELAPASPNTSISWIQSYSPR	HexNAc(2)Hex(14)		KQWASISPJITYK	16 2 0 0 0
N(+3485.16)LSADIPAK	(HexNAc)2(Hex)19		NITVPIGASHDDLIVLAR	HexNAc(2)Hex(6)		TJACTJYTCFDYSSTTAR	13 2 0 0 0
N(+3809.26)VSGAFNVNNMIR	(HexNAc)2(Hex)21		IPLNDTVDVTTLPSIK	HexNAc(2)Hex(9)		NFDTSYTSEIPSJSSR	10 2 0 0 0
N(+892.32)ITTVVEK	(HexNAc)2(Hex)3		IPLNDTVDVTTLPSIK	HexNAc(2)Hex(8)		LGNQYYJDTQWLK	8 2 0 0 0
NFDTSYTSEIPSN(+2026.68)SSR	(HexNAc)2(Hex)10		YELGLDPQNITVPPLSHK	HexNAc(2)Hex(9)		IIYNHJSSISDIR	10 2 0 0 0
NFN(+1216.42)DSSTK	(HexNAc)2(Hex)5		AGHSHTYELAPASPNTSISWIQSYSPR	HexNAc(2)Hex(13)		KLVDATQGGPJITFSSIR	13 2 0 0 0
NFN(+1378.47)DSSTK	(HexNAc)2(Hex)6		YELGLDPQNITVPPLSHK	HexNAc(2)Hex(8)		RSEVTPJTSLAQCPK	13 2 0 0 0
NFN(+1540.53)DSSTK	(HexNAc)2(Hex)7		LFPHGIYNFNFSAPNK	HexNAc(2)Hex(14)		HPNJGTSFFSNSLNR	10 2 0 0 0
NFN(+1864.63)DSSTK	(HexNAc)2(Hex)9		AGHSHTYELAPASPNTSISWIQSYSPR	HexNAc(2)Hex(12)		FVLFSQESPFLJWTSHHLQR	9 2 0 0 0
NFN(+2026.68)DSSTK	(HexNAc)2(Hex)10		LFPHGIYNFNFSAPNK	HexNAc(2)Hex(15)		INPNNVIHJSSR	10 2 0 0 0
NFN(+2350.79)DSSTK	(HexNAc)2(Hex)12		SDTNSTSSGFSVGEAISSGYSLK	HexNAc(2)Hex(10)		NJISNER	9 2 0 0 0
NFN(+2512.84)DSSTK	(HexNAc)2(Hex)13		LFPHGIYNFNFSAPNK	HexNAc(2)Hex(12)		EGLINJGTSIHAGLR	10 2 0 0 0
NFN(+2514.90)DSSTK	(HexNAc)6(Hex)8		AGHSHTYELAPASPNTSISWIQSYSPR	HexNAc(7)Hex(8)		HYWJLTSNIYR	11 6 0 0 0
NFN(+2674.89)DSSTK	(HexNAc)2(Hex)14		LMVDHILPEVLVNENR	HexNAc(2)Hex(17)		YSFEWSJVSILEGDIDSIKEK	9 2 0 0 0
NFN(+2836.95)DSSTK	(HexNAc)2(Hex)15		YNTDPVCAFDNSTVVELSDK	HexNAc(2)Hex(8)		VHISIKDAJNTQFQFTSR	9 2 0 0 0
NFWQVGN(+1864.63)SSLPAR	(HexNAc)2(Hex)9		LMVDHILPEVLVNENR	HexNAc(2)Hex(16)		WGYTJITEIMDVR	8 2 0 0 0
NMVN(+1540.53)TTREEVEK	(HexNAc)2(Hex)7		LMVDHILPEVLVNENR	HexNAc(2)Hex(15)		FISDHLFEEECGSJVTYLK	9 2 0 0 0
NMVN(+1540.53)TTR	(HexNAc)2(Hex)7		LMVDHILPEVLVNENR	HexNAc(2)Hex(13)		FFKJDTQFYIK	17 2 0 0 0
NMVN(+1702.58)TTREEVEK	(HexNAc)2(Hex)8		ALGHFYGNVSVIHFDSHLDTWNPK	HexNAc(2)Hex(17)		TYYGNGGJTTDTEALQK	4 4 0 0 4
NMVN(+1702.58)TTR	(HexNAc)2(Hex)8		ALGHFYGNVSVIHFDSHLDTWNPK	HexNAc(2)Hex(14)		TJGTLYGLSDSR	8 2 0 0 0
NMVN(+1864.63)TTREEVEK	(HexNAc)2(Hex)9		ALGHFYGNVSVIHFDSHLDTWNPK	HexNAc(2)Hex(16)		SDTJSTSSGFSVGEAISSGYSLK	4 4 0 0 4
NMVN(+1864.63)TTR	(HexNAc)2(Hex)9		ALGHFYGNVSVIHFDSHLDTWNPK	HexNAc(2)Hex(15)		MSDALJK	9 2 0 0 0
NN(+1702.58)ESYPIGFTYK	(HexNAc)2(Hex)8		ALGHFYGNVSVIHFDSHLDTWNPK	HexNAc(2)Hex(13)		DQKLJDTYTEVAEVMKDDFVFAASDDKELAK	10 2 0 0 0
NN(+1864.63)ESYPIGFTYK	(HexNAc)2(Hex)9		ALGHFYGNVSVIHFDSHLDTWNPK	HexNAc(2)Hex(10)		HYWJLTSNIYR	15 2 0 0 0
NN(+2026.68)ESYPIGFTYK	(HexNAc)2(Hex)10		ALGHFYGNVSVIHFDSHLDTWNPK	HexNAc(2)Hex(9)		YNTDPVCAFDJSTVVELSDKTWDHVIESGK	8 2 0 0 0
NN(+2026.68)ISLSK	(HexNAc)2(Hex)10		MEMNQTETLIPAAR	HexNAc(7)Hex(3)		JNTIDSLSIAK	8 2 0 0 0
NN(+2188.74)ESYPIGFTYK	(HexNAc)2(Hex)11		ALGHFYGNVSVIHFDSHLDTWNPK	HexNAc(2)Hex(8)		HPSFPLSNNGELIGEFTLSJITDVEK	4 6 0 0 0
NN(+2188.74)ISLSK	(HexNAc)2(Hex)11		LNDTYTEVAEVMKDDFVFAASDDKELAK	HexNAc(2)Hex(10)		JVSGAFNVNNMIR	15 2 0 0 0
NNIN(+1702.58)ISHLSR	(HexNAc)2(Hex)8		AEEENSSSETDIVNSNKDVADDHKEAVSAAD	HexNAc(2)Hex(10)		YVYDSSAGDJITAYVVDTGVSIHHVEFEGR	8 6 0 0 0
NNIN(+1864.63)ISHLSR	(HexNAc)2(Hex)9		LNDTYTEVAEVMKDDFVFAASDDKELAK	HexNAc(2)Hex(8)		NJISLSK	9 2 0 0 0
NPVNFDSVFN(+1864.63)QSR	(HexNAc)2(Hex)9		LNDTYTEVAEVMKDDFVFAASDDKELAK	HexNAc(2)Hex(9)		QYRDDLJLSYVFGCVPK	13 2 0 0 0
NQNQGN(+2067.71)ESSGDNSAPEGDKK	(HexNAc)3(Hex)9		AANDSFLWGPYRPNLYVGIRPK	HexNAc(2)Hex(9)		HSYNPJGTIPECPSR	15 2 0 0 0
NSKDVYYTDEVGN(+1864.63)ITTSHMR	(HexNAc)2(Hex)9		AANDSFLWGPYRPNLYVGIRPK	HexNAc(2)Hex(8)		MSDALJK	10 2 0 0 0
NSKDVYYTDEVGN(+2026.68)ITTSHMR	(HexNAc)2(Hex)10		QYNENVTLYAPLEHINVAIR	HexNAc(2)Hex(11)		SSSSLITDSAAGATAFSCAJK	5 4 0 0 4
NTTAGN(+1864.63)HTVTR	(HexNAc)2(Hex)9		QYNENVTLYAPLEHINVAIR	HexNAc(2)Hex(10)		NJESYPIGFTYK	4 4 0 0 4
NYGHDEYSLPWN(+1702.58)LTEIKR	(HexNAc)2(Hex)8		FAYIGDNMDLAFTNHTDWK	HexNAc(2)Hex(16)		ILDDKGNJLTK	8 2 0 0 0
NYGHDEYSLPWN(+1702.58)LTEIK	(HexNAc)2(Hex)8		QYNENVTLYAPLEHINVAIR	HexNAc(2)Hex(9)		IIDWGHSGEIGNLLLSEYJVTYK	9 2 0 0 0
NYGHDEYSLPWN(+1864.63)LTEIKR	(HexNAc)2(Hex)9		AANDSFLWGPYRPNLYVGIRPK	HexNAc(2)Hex(7)		HYWJLTSNIYR	9 2 0 0 0
NYGHDEYSLPWN(+1864.63)LTEIK	(HexNAc)2(Hex)9		QYNENVTLYAPLEHINVAIR	HexNAc(2)Hex(8)		JDTQFYIK	13 2 0 0 0
PAPAAGATATAEN(+2759.00)ETADGK	(HexNAc)8(Hex)7		NYGHDEYSLPWNLTEIK	HexNAc(2)Hex(9)		FJCTTR	14 2 0 0 0
PTPVSATEEHAAGTTKPAPAAGATATAEN(+2717.98)ETADGK	(HexNAc)7(Hex)8		NYGHDEYSLPWNLTEIK	HexNAc(2)Hex(8)		VTJITDSQPAPYMK	7 2 0 0 0
PVYVTN(+1864.63)VTIEHVQHK	(HexNAc)2(Hex)9		KLVNESAGEFFGPAEW	HexNAc(2)Hex(13)		TELAAYLSCJATK	15 2 0 0 0
QFN(+1540.53)TSLENFK	(HexNAc)2(Hex)7		QFVQYGNLTGLDMAVVK	HexNAc(2)Hex(9)		YELGLDPQJITVPPLSHK	8 2 0 0 0
QFN(+1702.58)TSLENFK	(HexNAc)2(Hex)8		FAYIGDNMDLAFTNHTDWK	HexNAc(2)Hex(13)		SVAILDGVGVJNTFGVISYR	9 6 0 0 0
QFN(+1864.63)TSLENFK	(HexNAc)2(Hex)9		QFVQYGNLTGLDMAVVK	HexNAc(2)Hex(8)		TJACTJYTCFDYSSTTAR	11 2 0 0 0
QFVQYGN(+1702.58)LTGLDMAVVK	(HexNAc)2(Hex)8		DSVGSYAPYNVTCPSDYMLRPASDGISSGEQSFIDKR	HexNAc(2)Hex(16)		LGVGJATFETDDFSK	9 2 0 0 0
QFVQYGN(+1864.63)LTGLDM(+15.99)AVVK	(HexNAc)2(Hex)9		FGVFGYCLNSNCSKPLVGYNSDYLDEHAK	HexNAc(2)Hex(14)		WTPVSTJSTSK	12 2 0 0 0
QFVQYGN(+1864.63)LTGLDMAVVK	(HexNAc)2(Hex)9		GLAQLSEEEACEVALNVTK	HexNAc(2)Hex(9)		MHJHTAGLDIAFYENR	10 2 0 0 0
QHNEN(+1864.63)ITLSAPLTHINVAIR	(HexNAc)2(Hex)9		FAYIGDNMDLAFTNHTDWK	HexNAc(2)Hex(12)		LVDATQGGPJITFSSIR	11 6 0 0 0
QLESDPC(+57.02)TSN(+1864.63)FSVYTR	(HexNAc)2(Hex)9		QYNENVTLYAPLEHINVAIR	HexNAc(2)Hex(5)		FFKJDTQFYIK	9 2 0 0 0
QNDENEKNENEPIEASESAPTN(+1095.40)VSDSTEPK	(HexNAc)3(Hex)3		GDSHLNHTSVMTGNWNILPYPSFGK	HexNAc(2)Hex(9)		SNSJGTYFMTSLANVNR	10 2 0 0 0
QSIALYAN(+1540.53)DTK	(HexNAc)2(Hex)7		FTNEFFPMDVTPNDGSAQFVVYNMSGNPK	HexNAc(3)Hex(9)		EIAPGJVSK	9 2 0 0 0
QSIALYAN(+1702.58)DTK	(HexNAc)2(Hex)8		GLAQLSEEEACEVALNVTK	HexNAc(2)Hex(8)		JVTIPTNGIPQR	11 2 0 0 0
QSIALYAN(+1864.63)DTK	(HexNAc)2(Hex)9		LLNISLEHLPGQTDIFR	HexNAc(2)Hex(16)		YFJYTQSEQEAAHDK	9 2 0 0 0
QWASISPN(+2999.00)ITYK	(HexNAc)2(Hex)16		LLNISLEHLPGQTDIFR	HexNAc(2)Hex(15)		VDVAQLVEPYRJDCIFHDASGACHFFFK	3 6 0 0 0
QYNEN(+1216.42)VTLYAPLEHINVAIR	(HexNAc)2(Hex)5		FAYIGDNMDLAFTNHTDWK	HexNAc(2)Hex(7)		IIYNHJSSISDIR	12 2 0 0 0
QYNEN(+1540.53)VTLYAPLEHINVAIR	(HexNAc)2(Hex)7		HHNYGFEYVNVSQMNIPPVWAK	HexNAc(2)Hex(17)		NJISNER	8 2 0 0 0
QYNEN(+1702.58)VTLYAPLEHINVAIR	(HexNAc)2(Hex)8		LLNISLEHLPGQTDIFR	HexNAc(2)Hex(14)		ITLVDJNTWJNTHIATVGK	8 2 0 0 0
QYNEN(+1864.63)VTLYAPLEHINVAIR	(HexNAc)2(Hex)9		LLNISLEHLPGQTDIFR	HexNAc(2)Hex(13)		QLESDPCTSJFSVYTR	9 2 0 0 0
QYNEN(+1905.66)VTLYAPLEHINVAIR	(HexNAc)3(Hex)8		QYRDDLNLSYVFGCVPK	HexNAc(2)Hex(15)		KAJLTFSEINSIILFGGASR	8 2 0 0 0
QYNEN(+2026.68)VTLYAPLEHINVAIR	(HexNAc)2(Hex)10		LLNISLEHLPGQTDIFR	HexNAc(2)Hex(12)		GSLEGNSQHRAJTTMHVCWYR	4 5 0 0 4
QYNEN(+2188.74)VTLYAPLEHINVAIR	(HexNAc)2(Hex)11		QYRDDLNLSYVFGCVPK	HexNAc(2)Hex(14)		SWNAILHCSJJSSDLLER	9 2 0 0 0
QYNEN(+2350.79)VTLYAPLEHINVAIR	(HexNAc)2(Hex)12		EGLIAYMMNENFSR	HexNAc(2)Hex(12)		ILDDKGNJLTK	9 2 0 0 0
QYRDDLN(+2350.79)LSYVFGC(+57.02)IPK	(HexNAc)2(Hex)12		MKAEELCSTLNCTKDELASTFSEYNR	HexNAc(2)Hex(9)		FTNEFFPMDVTPNDGSAQFVVYJMSGNPK	4 4 0 0 4
QYRDDLN(+2512.84)LSYVFGC(+57.02)IPK	(HexNAc)2(Hex)13		ANAGFNISLSDYWGR	HexNAc(2)Hex(14)		VYLHTLTITLJGTR	8 2 0 0 0
QYRDDLN(+2512.84)LSYVFGC(+57.02)VPK	(HexNAc)2(Hex)13		QYRDDLNLSYVFGCVPK	HexNAc(2)Hex(13)		HSYNPJGTIPECPSR	17 2 0 0 0
QYRDDLN(+2514.90)LSYVFGC(+57.02)VPK	(HexNAc)6(Hex)8		ANAGFNISLSDYWGR	HexNAc(2)Hex(15)		SQNHLSYJTTMK	8 2 0 0 0
QYRDDLN(+2674.89)LSYVFGC(+57.02)VPK	(HexNAc)2(Hex)14		QYRDDLNLSYVFGCVPK	HexNAc(2)Hex(12)		TLGDTTYGFPJVSLSSITSQEWYR	7 4 0 0 3
QYRDDLN(+2676.95)LSYVFGC(+57.02)VPK	(HexNAc)6(Hex)9		ILKNDSVESYDWLIEYGSQSPTSEVTDR	HexNAc(2)Hex(8)		TLGDTTYGFPJVSLSSITSQEWYR	12 2 0 0 0
RFNPAN(+1864.63)TSITNYEIK	(HexNAc)2(Hex)9		ANAGFNISLSDYWGR	HexNAc(2)Hex(12)		TLGDTTYGFPJVSLSSITSQEWYR	6 4 0 0 3
RHDDSSYSSNKYSTGGN(+1946.69)DSYSSGGR	(HexNAc)4(Hex)7		ILKNDSVESYDWLIEYGSQSPTSEVTDR	HexNAc(2)Hex(7)		AAJDSFLWGPYRPNLYVGIRPK	7 2 0 0 0
RSEVTPN(+1864.63)TSLAQC(+57.02)PK	(HexNAc)2(Hex)9		ANAGFNISLSDYWGR	HexNAc(2)Hex(11)		YVYDSSAGDJITAYVVDTGVSIHHVEFEGR	12 2 0 0 0
RSEVTPN(+2350.79)TSLAQC(+57.02)PK	(HexNAc)2(Hex)12		YVYDSSAGDNITAYVVDTGVSIHHVEFEGR	HexNAc(2)Hex(14)		HJQTYTNLINYLLGSGGTYYHR	9 2 0 0 0
RSEVTPN(+2512.84)TSLAQC(+57.02)PK	(HexNAc)2(Hex)13		ANAGFNISLSDYWGR	HexNAc(2)Hex(10)		SSSSLITDSAAGATAFSCAJK	4 4 0 0 3
SDMQTFFSDLVSNHQHYVPIIDAAIYAANPYN(+1864.63)HTDDSYYPYYAGVEK	(HexNAc)2(Hex)9		YVYDSSAGDNITAYVVDTGVSIHHVEFEGR	HexNAc(2)Hex(13)		YVYDSSAGDJITAYVVDTGVSIHHVEFEGR	4 6 0 0 0
SDPASLVGNN(+1864.63)ITIYHPPPHGYLSYK	(HexNAc)2(Hex)9		LSEMVETALDVLLNATNEDTSK	HexNAc(3)Hex(8)		SJATKPQCPK	11 2 0 0 0
SDPASLVGNN(+2026.68)ITIYHPPPHGYLSYK	(HexNAc)2(Hex)10		WGYTNITEIMDVR	HexNAc(2)Hex(15)		RFNPAJTSITNYEIK	9 2 0 0 0
SDTN(+2026.68)STSSGFSVGEAISSGYSLK	(HexNAc)2(Hex)10		SVAILDGVGVNNTFGVISYR	HexNAc(2)Hex(16)		LIWLDNMFJLSAVAHR	14 2 0 0 0
SEFDGILPGEFVESN(+1702.58)STWWNR	(HexNAc)2(Hex)8		AANDSFLWGPYRPNLYVGIR	HexNAc(2)Hex(9)		IJSTDR	8 2 0 0 0
SEFDGILPGEFVESN(+1864.63)STWWNR	(HexNAc)2(Hex)9		YQQSGLPLGIIFYNSTESR	HexNAc(2)Hex(9)		IPLJDTVDVTTLPSIK	8 2 0 0 0
SEVTPN(+2350.79)TSLAQC(+57.02)PK	(HexNAc)2(Hex)12		AANDSFLWGPYRPNLYVGIR	HexNAc(2)Hex(8)		LFPHGIYNFJFSAPNKR	6 6 0 0 0
SHHDFIFTTEGHLFPVTN(+1702.58)QTR	(HexNAc)2(Hex)8		YVYDSSAGDNITAYVVDTGVSIHHVEFEGR	HexNAc(2)Hex(16)		SIDCQWMDSVALJLSR	13 2 0 0 0
SHHDFIFTTEGHLFPVTN(+1864.63)QTR	(HexNAc)2(Hex)9		YVYDSSAGDNITAYVVDTGVSIHHVEFEGR	HexNAc(2)Hex(15)		ITLVDJNTWJNTHIATVGK	7 2 0 0 0
SIDC(+57.02)QWM(+15.99)DSVALN(+2393.87)LSR	(HexNAc)7(Hex)6		YVYDSSAGDNITAYVVDTGVSIHHVEFEGR	HexNAc(2)Hex(12)		TELAAYLSCJATK	17 2 0 0 0
SIDC(+57.02)QWMDSVALN(+2350.79)LSR	(HexNAc)2(Hex)12		YVYDSSAGDNITAYVVDTGVSIHHVEFEGR	HexNAc(2)Hex(11)		SLVVSLDSAVJR	9 2 0 0 0
SIDC(+57.02)QWMDSVALN(+2512.84)LSR	(HexNAc)2(Hex)13		WGYTNITEIMDVR	HexNAc(2)Hex(7)		JTTAGJHTVTR	9 3 0 0 0
SIDC(+57.02)QWMDSVALN(+2674.89)LSR	(HexNAc)2(Hex)14		YVYDSSAGDNITAYVVDTGVSIHHVEFEGR	HexNAc(2)Hex(9)		AWYIHGCYJGSATSYPTVDLSPAQR	4 4 0 0 4
SIDVGN(+2350.79)HTLVIVDGIR	(HexNAc)2(Hex)12		QYRDDLNLSYVFGCIPK	HexNAc(2)Hex(13)		HSYNPJGTIPECPSR	11 2 0 0 0
SIDVGN(+2512.84)HTLVIVDGIR	(HexNAc)2(Hex)13		YVYDSSAGDNITAYVVDTGVSIHHVEFEGR	HexNAc(2)Hex(8)		ALGHFYGJVSVIHFDSHLDTWNPK	16 2 0 0 0
SIDVGN(+2674.89)HTLVIVDGIR	(HexNAc)2(Hex)14		QYRDDLNLSYVFGCIPK	HexNAc(2)Hex(12)		JSTCITAR	15 2 0 0 0
SIDVGN(+2836.95)HTLVIVDGIR	(HexNAc)2(Hex)15		LSNVTTATFDGISNVFIGNLK	HexNAc(2)Hex(14)		YQQSGLPLGIIFYJSTESR	8 2 0 0 0
SIDVGN(+2999.00)HTLVIVDGIR	(HexNAc)2(Hex)16		LSNVTTATFDGISNVFIGNLK	HexNAc(2)Hex(13)		LLJISLEHLPGQTDIFR	11 6 0 0 0
SIIHDTLN(+1540.53)SSYSDIENLNSR	(HexNAc)2(Hex)7		FVLFSQESPFLNWTSHHLQR	HexNAc(2)Hex(9)		QYRDDLJLSYVFGCVPK	8 6 0 0 0
SIIHDTLN(+1702.58)SSYSDIENLNSR	(HexNAc)2(Hex)8		KANLTFSEINSIILFGGASR	HexNAc(2)Hex(9)		JDTIIIHADRK	9 2 0 0 0
SIIHDTLN(+1864.63)SSYSDIENLNSR	(HexNAc)2(Hex)9		KANLTFSEINSIILFGGASR	HexNAc(2)Hex(8)		SIDVGJHTLVIVDGIR	12 2 0 0 0
SIIQNN(+1702.58)GTFGVSHTR	(HexNAc)2(Hex)8		FTNEFFPMDVTPNDGSAQFVVYNMSGNPK	HexNAc(2)Hex(11)		LIWLDNMFJLSAVAHR	13 2 0 0 0
SIIQNN(+1864.63)GTFGVSHTR	(HexNAc)2(Hex)9		LGNLTNSHVTDTIVLSNLGYFQLK	HexNAc(2)Hex(10)		NMVJTTR	9 2 0 0 0
SIIQNN(+2026.68)GTFGVSHTR	(HexNAc)2(Hex)10		YNTDPVCAFDNSTVVELSDKTWDHVIESGK	HexNAc(2)Hex(8)		TJACTJYTCFDYSSTTAR	14 2 0 0 0
SKELEN(+2836.95)ATFVTLAR	(HexNAc)2(Hex)15		HPSFPLSNNGELIGEFTLSNITDVEK	HexNAc(2)Hex(10)		NJISLSK	13 2 0 0 0
SKHATSN(+1702.58)GTVETLNTK	(HexNAc)2(Hex)8		HPSFPLSNNGELIGEFTLSNITDVEK	HexNAc(2)Hex(9)		LLJISLEHLPGQTDIFR	15 2 0 0 0
SKHATSN(+1864.63)GTVETLNTK	(HexNAc)2(Hex)9		TLGDTTYGFPNVSLSSITSQEWYR	HexNAc(2)Hex(10)		SVAILDGVGVJNTFGVISYR	10 6 0 0 0
SLDESHQHYVPVLDPAIYAANPN(+1864.63)K	(HexNAc)2(Hex)9		LSNVTTATFDGISNVFIGNLK	HexNAc(2)Hex(15)		QLESDPCTSJFSVYTR	8 2 0 0 0
SN(+1702.58)ATKPQC(+57.02)PK	(HexNAc)2(Hex)8		LSNVTTATFDGISNVFIGNLK	HexNAc(2)Hex(16)		JVSKEPPSVIR	8 2 0 0 0
SN(+1864.63)ATKPQC(+57.02)PK	(HexNAc)2(Hex)9		TLGDTTYGFPNVSLSSITSQEWYR	HexNAc(2)Hex(9)		SJATKPQCPK	13 2 0 0 0
SN(+2026.68)ATKPQC(+57.02)PK	(HexNAc)2(Hex)10		YSFEWSNVSILEGDIDSIKEK	HexNAc(2)Hex(9)		DTPPLVIYLPNVPYNYFTJISTDR	5 4 0 0 3
SN(+2188.74)ATKPQC(+57.02)PK	(HexNAc)2(Hex)11		TEEFSNMTVPMIFSEFGCIEVRPR	HexNAc(2)Hex(13)		INWMLPGEJTTKPSIK	9 2 0 0 0
SN(+2350.79)ATKPQC(+57.02)PK	(HexNAc)2(Hex)12		LSNVTTATFDGISNVFIGNLK	HexNAc(6)Hex(9)		KLVDATQGGPJITFSSIR	15 2 0 0 0
SN(+2512.84)ATKPQC(+57.02)PK	(HexNAc)2(Hex)13		LSNVTTATFDGISNVFIGNLK	HexNAc(2)Hex(12)		SNSJGTYFMTSLANVNR	9 2 0 0 0
SNSN(+1864.63)GTYFMTSLANVNR	(HexNAc)2(Hex)9		HLVNQQVYPLTDCGYGPSGASDGLCELSAYLNSSVR	HexNAc(2)Hex(19)		YVYDSSAGDJITAYVVDTGVSIHHVEFEGR	11 6 0 0 0
SNSN(+2188.74)GTYFMTSLANVNR	(HexNAc)2(Hex)11		HLVNQQVYPLTDCGYGPSGASDGLCELSAYLNSSVR	HexNAc(2)Hex(18)		SIDVGJHTLVIVDGIR	13 2 0 0 0
SPEFFN(+2512.84)DSLVR	(HexNAc)2(Hex)13		YNPDLDYCYLDNSTSPDEYVYVSLVQNPER	HexNAc(2)Hex(8)		LFPHGIYNFJFSAPNK	13 2 0 0 0
SPEFFN(+2999.00)DSLVR	(HexNAc)2(Hex)16		LSNVTTATFDGISNVFIGNLK	HexNAc(2)Hex(11)		DTPPLVIYLPNVPYNYFTJISTDR	6 4 0 0 3
SQDKVTN(+1540.53)ITDSQPAPYMK	(HexNAc)2(Hex)7		DGNNEWMFVPTHGVAYNYEENDPMNPILNGSVVR	HexNAc(2)Hex(9)		HATSJGTVETLNTK	10 2 0 0 0
SQDKVTN(+1702.58)ITDSQPAPYMK	(HexNAc)2(Hex)8		DGNNEWMFVPTHGVAYNYEENDPMNPILNGSVVR	HexNAc(2)Hex(8)		JTTVAER	7 2 0 0 0
SQDKVTN(+1864.63)ITDSQPAPYMK	(HexNAc)2(Hex)9		FTNEFFPMDVTPNDGSAQFVVYNMSGNPK	HexNAc(2)Hex(10)		VYAVJASLNHDK	11 2 0 0 0
SQNHLSYN(+1702.58)TTMK	(HexNAc)2(Hex)8		IIDWGHSGEIGNLLLSEYNVTYK	HexNAc(2)Hex(8)		EGFQILLJR	5 4 0 0 4
SQNHLSYN(+1864.63)TTMK	(HexNAc)2(Hex)9		IIDWGHSGEIGNLLLSEYNVTYK	HexNAc(2)Hex(9)		FFKJDTQFYIK	10 2 0 0 0
SSSSLITDSAAGATAFSC(+57.02)AN(+1702.58)K	(HexNAc)2(Hex)8		LIWLDNMFNLSAVAHR	HexNAc(2)Hex(14)		VTJITDSQPAPYMK	9 2 0 0 0
SSSSLITDSAAGATAFSC(+57.02)AN(+1864.63)K	(HexNAc)2(Hex)9		SYGFCKPLEANEEGKPYYPCGIIANSLFNDSYSSLLR	HexNAc(2)Hex(9)		FFKJDTQFYIK	15 2 0 0 0
SSSSLITDSAAGATAFSC(+57.02)AN(+2026.68)K	(HexNAc)2(Hex)10		LIWLDNMFNLSAVAHR	HexNAc(2)Hex(13)		KFFKJDTQFYIK	17 2 0 0 0
SSVGSINHGTYFYHASQEGLVSN(+1540.53)DSNIHAGIR	(HexNAc)2(Hex)7		LNDTYTEVAEVMKDDFVFAASDDKELAK	HexNAc(2)Hex(11)		DAJNTQFQFTSR	11 6 0 0 0
SSVGSINHGTYFYHASQEGLVSN(+1702.58)DSNIHAGIR	(HexNAc)2(Hex)8		FTCILNGTGAIPHQAHLLLSDTEHPTLAVIYPASVSQGGVASLELR	HexNAc(2)Hex(8)		SIIHDTLJSSYSDIENLNSR	7 2 0 0 0
SSVGSINHGTYFYHASQEGLVSN(+1864.63)DSNIHAGIR	(HexNAc)2(Hex)9		FTCILNGTGAIPHQAHLLLSDTEHPTLAVIYPASVSQGGVASLELR	HexNAc(2)Hex(10)		DIDLILIPAHVPVHJASELDIVLSELR	8 6 0 0 0
SSVGSINHGTYFYHASQEGLVSN(+2026.68)DSNIHAGIR	(HexNAc)2(Hex)10		LNDTYTEVAEVMKDDFVFAASDDKELAK	HexNAc(2)Hex(7)		TJDTLDAIK	9 2 0 0 0
SSVGSINHGTYFYHASQEGLVSN(+2028.74)DSNIHAGIR	(HexNAc)6(Hex)5		SEFDGILPGEFVESNSTWWNR	HexNAc(2)Hex(9)		WGYTJITEIMDVR	16 2 0 0 0
SSVGSINHGTYFYHASQEGLVSN(+2188.74)DSNIHAGIR	(HexNAc)2(Hex)11		SEFDGILPGEFVESNSTWWNR	HexNAc(2)Hex(8)		SLDESHQHYVPVLDPAIYAANPJK	9 2 0 0 0
SSVGSINHGTYFYHASQEGLVSN(+2350.79)DSNIHAGIR	(HexNAc)2(Hex)12		FTCILNGTGAIPHQAHLLLSDTEHPTLAVIYPASVSQGGVASLELR	HexNAc(2)Hex(9)		MHJHTAGLDIAFYENR	11 2 0 0 0
SSVGSINHGTYFYHASQEGLVSN(+2512.84)DSNIHAGIR	(HexNAc)2(Hex)13		DQKLNDTYTEVAEVMKDDFVFAASDDKELAK	HexNAc(2)Hex(9)		VYAVJASLNHDK	10 2 0 0 0
SSVGSINHGTYFYHASQEGLVSN(+2674.89)DSNIHAGIR	(HexNAc)2(Hex)14		DQKLNDTYTEVAEVMKDDFVFAASDDKELAK	HexNAc(2)Hex(10)		EGFQILLJR	11 2 0 0 0
SSVGSINHGTYFYHASQEGLVSN(+2836.95)DSNIHAGIR	(HexNAc)2(Hex)15		DQKLNDTYTEVAEVMKDDFVFAASDDKELAK	HexNAc(2)Hex(8)		JLTFAR	9 2 0 0 0
SSVGSINHGTYFYHASQEGLVSN(+2999.00)DSNIHAGIR	(HexNAc)2(Hex)16		YQYNETAGEGVTAYVIDTGINIEHQDFQGR	HexNAc(2)Hex(14)		DAJNTQFQFTSR	12 2 0 0 0
SVAILDGVGVN(+2674.89)NTFGVISYR	(HexNAc)2(Hex)14		TLGDTTYGFPNVSLSSITSQEWYR	HexNAc(2)Hex(12)		DIDLILIPAHVPVHJASELDIVLSELR	6 6 0 0 0
SVAILDGVGVN(+2836.95)NTFGVISYR	(HexNAc)2(Hex)15		YQYNETAGEGVTAYVIDTGINIEHQDFQGR	HexNAc(2)Hex(12)		DAJNTQFQFTSR	16 2 0 0 0
SVAILDGVGVN(+2999.00)NTFGVISYR	(HexNAc)2(Hex)16		TLGDTTYGFPNVSLSSITSQEWYR	HexNAc(2)Hex(11)		JVTIPTNGIPQR	7 2 0 0 0
SVAILDGVGVN(+3161.05)NTFGVISYR	(HexNAc)2(Hex)17		YQYNETAGEGVTAYVIDTGINIEHQDFQGR	HexNAc(2)Hex(13)		DJTTGSHFMHAGLSPEWAYR	10 2 0 0 0
SWNAILHC(+57.02)SN(+1702.58)NSSDLLER	(HexNAc)2(Hex)8		TLGDTTYGFPNVSLSSITSQEWYR	HexNAc(2)Hex(8)		SSVGSINHGTYFYHASQEGLVSJDSNIHAGIR	7 2 0 0 0
SWNAILHC(+57.02)SN(+1864.63)NSSDLLER	(HexNAc)2(Hex)9		TEEFSNMTVPMIFSEFGCIEVRPR	HexNAc(2)Hex(16)		DTPPLVIYLPNVPYNYFTJISTDR	4 4 0 0 4
SWNAILHC(+57.02)SNN(+1864.63)SSDLLER	(HexNAc)2(Hex)9		TEEFSNMTVPMIFSEFGCIEVRPR	HexNAc(2)Hex(14)		AWYIHGCYJGSATSYPTVDLSPAQR	4 6 0 0 0
SYGFC(+57.02)KPLEANEEGKPYYPC(+57.02)GIIANSLFN(+1864.63)DSYSSLLR	(HexNAc)2(Hex)9		EVSAYGLDSYSFNMSYLEAPIYFDFVGVDGVGHYPSK	HexNAc(3)Hex(8)		MDJITAR	9 2 0 0 0
SYGFC(+57.02)KPLEANEEGKPYYPC(+57.02)GIIANSLFN(+2026.68)DSYSSLLR	(HexNAc)2(Hex)10		DTPPLVIYLPNVPYNYFTNISTDR	HexNAc(2)Hex(8)		JTSYPIK	11 2 0 0 0
TEEFSN(+2512.84)MTVPM(+15.99)IFSEFGC(+57.02)IEVRPR	(HexNAc)2(Hex)13		TYYTEDMIQQLLTNGLISSTVDNDTYFGQCFACAVVK	HexNAc(3)Hex(8)		KQJITR	10 2 0 0 0
TEEFSN(+2512.84)MTVPMIFSEFGC(+57.02)IEVRPR	(HexNAc)2(Hex)13		TQELENFTIPIFLSEFGCNK	HexNAc(2)Hex(16)		IIYNHJSSISDIR	9 2 0 0 0
TEEFSN(+2555.92)MTVPM(+15.99)IFSEFGC(+57.02)IEVRPR	(HexNAc)7(Hex)7		HLVNEEVFPLSDCGFGPSNTSDGMCELYAYLNSPVR	HexNAc(2)Hex(12)		AGHSHTYELAPASPJTSISWIQSYSPR	12 2 0 0 0
TEEFSN(+2674.89)MTVPMIFSEFGC(+57.02)IEVRPR	(HexNAc)2(Hex)14		HLVNEEVFPLSDCGFGPSNTSDGMCELYAYLNSPVR	HexNAc(2)Hex(11)		HYWJLTSNIYR	16 2 0 0 0
TELAAYLSC(+57.02)N(+1864.63)ATK	(HexNAc)2(Hex)9		LVNIHDILDWDNVTVPLKDTLCIVCGSQK	HexNAc(2)Hex(9)		LMVDHILPEVLVNEJR	17 2 0 0 0
TELAAYLSC(+57.02)N(+2674.89)ATK	(HexNAc)2(Hex)14		YQQSGLPLGIIFYNSTESRDELYDVFQPLAK	HexNAc(2)Hex(9)		NJISLSK	12 2 0 0 0
TELAAYLSC(+57.02)N(+2836.95)ATK	(HexNAc)2(Hex)15		DTPPLVIYLPNVPYNYFTNISTDR	HexNAc(2)Hex(11)		LYESEJQTHLITK	10 2 0 0 0
TELAAYLSC(+57.02)N(+2999.00)ATK	(HexNAc)2(Hex)16		YQQSGLPLGIIFYNSTESRDELYDVFQPLAK	HexNAc(2)Hex(10)		ISQJDTDSIVEAVYR	10 2 0 0 0
TELAAYLSC(+57.02)N(+3161.05)ATK	(HexNAc)2(Hex)17		YQQSGLPLGIIFYNSTESRDELYDVFQPLAK	HexNAc(2)Hex(8)		VVDSAEWFSYGMFGDDMQJK	9 6 0 0 0
TKYN(+1702.58)ASQIVPPPNWAK	(HexNAc)2(Hex)8		DTPPLVIYLPNVPYNYFTNISTDR	HexNAc(2)Hex(9)		VYGSQGJSTVLSR	9 2 0 0 0
TKYN(+1864.63)ASQIVPPPNWAK	(HexNAc)2(Hex)9		DTPPLVIYLPNVPYNYFTNISTDR	HexNAc(2)Hex(10)		JFSNIR	16 2 0 0 0
TKYN(+2512.84)ASQIVPPPNWAK	(HexNAc)2(Hex)13		ANAGFNISLSDYWGR	HexNAc(4)Hex(6)NeuAc(2)		WGYTJITEIMDVR	4 4 0 0 4
TLGDTTYGFPN(+1702.58)VSLSSITSQEWYR	(HexNAc)2(Hex)8		EVGNWTVSSIALPSNLANPPIDYFLDSSSTVIQR	HexNAc(2)Hex(8)		YQYJETAGEGVTAYVIDTGINIEHQDFQGR	4 2 0 0 0
TLGDTTYGFPN(+1864.63)VSLSSITSQEWYR	(HexNAc)2(Hex)9		YGGLLEEFGHEYHVNVTLFNGETVVEYEDAIGHIFASTAK	HexNAc(2)Hex(12)		JYSEDASTSLHGQTAGR	11 2 0 0 0
TLGDTTYGFPN(+2026.68)VSLSSITSQEWYR	(HexNAc)2(Hex)10		TYYTEDMIQQLLTNGLISSTVDNDTYFGQCFACAVVK	HexNAc(2)Hex(9)		YQYJETAGEGVTAYVIDTGINIEHQDFQGR	11 2 0 0 0
TLGDTTYGFPN(+2028.74)VSLSSITSQEWYR	(HexNAc)6(Hex)5		GNFSENGQQIISIPNPFQGVESANSDAANNLGSSSSLNLVDTFLTGEK	HexNAc(2)Hex(10)		JVTIPTNGIPQR	18 2 0 0 0
TLGDTTYGFPN(+2188.74)VSLSSITSQEWYR	(HexNAc)2(Hex)11		GNFSENGQQIISIPNPFQGVESANSDAANNLGSSSSLNLVDTFLTGEK	HexNAc(2)Hex(12)		IAESFDSSSSFANTAVJSTTLGLAEK	9 7 0 0 2
TLGDTTYGFPN(+2350.79)VSLSSITSQEWYR	(HexNAc)2(Hex)12		LGNLTNSHVTDTIVLSNLGYFQLK	HexNAc(2)Hex(9)		JATYTLHWTVSPK	7 2 0 0 0
TLGDTTYGFPN(+2352.84)VSLSSITSQEWYR	(HexNAc)6(Hex)7		LSNGTEACKEEAVLINAHVDSTLPSPGATDDALAVAILLEAIR	HexNAc(2)Hex(8)		JYSEDASTSLHGQTAGR	9 6 0 0 0
TN(+1702.58)GTLYGLSDSR	(HexNAc)2(Hex)8		TYYTEDMIQQLLTNGLISSTVDNDTYFGQCFACAVVK	HexNAc(6)Hex(4)		SJATKPQCPK	10 2 0 0 0
TN(+1864.63)DTLDAIK	(HexNAc)2(Hex)9		YGGLLEEFGHEYHVNVTLFNGETVVEYEDAIGHIFASTAK	HexNAc(2)Hex(11)		NFJDSSTK	12 2 0 0 0
TN(+1864.63)GTLYGLSDSRK	(HexNAc)2(Hex)9		TYYTEDMIQQLLTNGLISSTVDNDTYFGQCFACAVVK	HexNAc(2)Hex(10)		FAYIGDNMDLAFTJHTDWK	7 2 0 0 0
TN(+1864.63)GTLYGLSDSR	(HexNAc)2(Hex)9		ANAGFNISLSDYWGR	HexNAc(4)Hex(5)NeuAc(2)		YVYDSSAGDJITAYVVDTGVSIHHVEFEGR	10 6 0 0 0
TNAC(+57.02)TN(+2188.74)YTC(+57.02)FDYSSTTAR	(HexNAc)2(Hex)11		TYYTEDMIQQLLTNGLISSTVDNDTYFGQCFACAVVK	HexNAc(2)Hex(8)		TJGTLYGLSDSRK	9 2 0 0 0
TNAC(+57.02)TN(+2190.79)YTC(+57.02)FDYSSTTAR	(HexNAc)6(Hex)6		NTTVAER	HexNAc(2)Hex(7)		NYGHDEYSLPWJLTEIKR	8 2 0 0 0
TNAC(+57.02)TN(+2512.84)YTC(+57.02)FDYSSTTAR	(HexNAc)2(Hex)13		LGNNLTR	HexNAc(2)Hex(14)		WTPVSTJSTSK	9 2 0 0 0
TNAC(+57.02)TN(+2674.89)YTC(+57.02)FDYSSTTAR	(HexNAc)2(Hex)14		LGNNLTR	HexNAc(2)Hex(15)		QYRDDLJLSYVFGCIPK	13 2 0 0 0
TNAC(+57.02)TN(+2836.95)YTC(+57.02)FDYSSTTAR	(HexNAc)2(Hex)15		NNESFENPVDASFSGGWCK	HexNAc(2)Hex(8)		VYAVJASLNHDK	12 2 0 0 0
TNAC(+57.02)TN(+2999.00)YTC(+57.02)FDYSSTTAR	(HexNAc)2(Hex)16		KGVLQATNMTYGK	HexNAc(3)Hex(7)		SJATKPQCPK	8 2 0 0 0
TQELEN(+1864.63)FTIPIFLSEFGC(+57.02)NK	(HexNAc)2(Hex)9		NVTDDDFK	HexNAc(2)Hex(7)		DJTTGSHFMHAGLSPEWAYREETVNELGK	9 2 0 0 0
TQELEN(+1866.69)FTIPIFLSEFGC(+57.02)NK	(HexNAc)6(Hex)4		VYAVNASLNHDK	HexNAc(2)Hex(17)		FISDHLFEEECGSJVTYLK	8 2 0 0 0
TQELEN(+2999.00)FTIPIFLSEFGC(+57.02)NK	(HexNAc)2(Hex)16		WTPVSTNSTSK	HexNAc(2)Hex(9)		DAJNTQFQFTSR	13 2 0 0 0
TSWAVSANAFPVTPN(+2674.89)TTIC(+57.02)SNAVK	(HexNAc)2(Hex)14		VYAVNASLNHDK	HexNAc(2)Hex(11)		JLTFAR	4 7 0 0 3
TVLADPTFYN(+1864.63)NTDHVEQLLSLEYADEIR	(HexNAc)2(Hex)9		TNDTLDAIK	HexNAc(2)Hex(9)		HYWJLTSNIYR	8 2 0 0 0
TYYGNGGN(+1864.63)TTDTEALQK	(HexNAc)2(Hex)9		NLSADIPAK	HexNAc(2)Hex(18)		DQKLJDTYTEVAEVMKDDFVFAASDDKELAK	9 2 0 0 0
TYYGNGGN(+2026.68)TTDTEALQK	(HexNAc)2(Hex)10		NYSEDASTSLHGQTAGR	HexNAc(2)Hex(10)		IIYNHJSSISDIR	17 2 0 0 0
TYYTEDMIQQLLTNGLISSTVDN(+1866.69)DTYFGQC(+57.02)FAC(+57.02)AVVK	(HexNAc)6(Hex)4		NLSADIPAK	HexNAc(2)Hex(17)		YVLVSVJK	13 2 0 0 0
TYYTEDMIQQLLTNGLISSTVDN(+1880.67)DTYFGQC(+57.02)FAC(+57.02)AVVK	(HexNAc)4(Hex)3(NeuAc)2		TNGTLYGLSDSRK	HexNAc(2)Hex(9)		LSJVTTATFDGISNVFIGNLK	15 2 0 0 0
VDVAQLVEPYRN(+1702.58)DC(+57.02)IFHDASGAC(+57.02)HFFFK	(HexNAc)2(Hex)8		HSYNPNGTIPECPSR	HexNAc(2)Hex(14)		GHVFSNDDJSTIIIAMK	8 6 0 0 0
VDVAQLVEPYRN(+1864.63)DC(+57.02)IFHDASGAC(+57.02)HFFFK	(HexNAc)2(Hex)9		HPNETAQSLTFR	HexNAc(2)Hex(10)		LFPHGIYNFJFSAPNK	10 6 0 0 0
VHISIKDAN(+1864.63)NTQFQFTSR	(HexNAc)2(Hex)9		HSYNPNGTIPECPSR	HexNAc(2)Hex(11)		TELAAYLSCJATK	14 2 0 0 0
VHLEC(+57.02)FGSSSSNN(+1702.58)K	(HexNAc)2(Hex)8		NLSADIPAK	HexNAc(2)Hex(9)		ANAGFJISLSDYWGR	5 4 1 0 2
VHLEC(+57.02)FGSSSSNN(+1864.63)K	(HexNAc)2(Hex)9		NITDSMEFNPK	HexNAc(2)Hex(13)		DTPPLVIYLPNVPYNYFTJISTDR	10 2 0 0 0
VHLEC(+57.02)FGSSSSNN(+2026.68)K	(HexNAc)2(Hex)10		NVTAMWK	HexNAc(2)Hex(13)		WGYTJITEIMDVR	7 2 0 0 0
VHLEC(+57.02)FGSSSSNN(+2188.74)K	(HexNAc)2(Hex)11		IIYNHNSSISDIR	HexNAc(2)Hex(9)		SIDVGJHTLVIVDGIR	16 2 0 0 0
VHLEC(+57.02)FGSSSSNN(+2350.79)K	(HexNAc)2(Hex)12		MEMNQTETLIPAAR	HexNAc(2)Hex(7)		ANAGFJISLSDYWGR	4 4 0 0 4
VHLEC(+57.02)FGSSSSNN(+2512.84)K	(HexNAc)2(Hex)13		TYYGNGGNTTDTEALQK	HexNAc(2)Hex(10)		YVYDSSAGDJITAYVVDTGVSIHHVEFEGR	11 2 0 0 0
VHLEC(+57.02)FGSSSSNN(+2674.89)K	(HexNAc)2(Hex)14		DANNTQFQFTSR	HexNAc(2)Hex(13)		QYRDDLJLSYVFGCVPK	14 2 0 0 0
VHLEC(+57.02)FGSSSSNN(+2836.95)K	(HexNAc)2(Hex)15		SQDKVTNITDSQPAPYMK	HexNAc(2)Hex(7)		TJACTJYTCFDYSSTTAR	16 2 0 0 0
VHLEC(+57.02)FGSSSSNN(+2999.00)K	(HexNAc)2(Hex)16		NVTIPTNGIPQR	HexNAc(2)Hex(18)		QSIALYAJDTK	6 3 0 0 1
VHLEC(+57.02)FGSSSSNN(+3323.10)K	(HexNAc)2(Hex)18		RAVLNQTSLCENPPADVR	HexNAc(10)Hex(7)		FTNEFFPMDVTPNDGSAQFVVYJMSGNPK	6 4 0 0 3
VQASN(+1864.63)WTGTR	(HexNAc)2(Hex)9		KFFKNDTQFYIK	HexNAc(2)Hex(17)		HPSFPLSNNGELIGEFTLSJITDVEK	4 4 0 0 4
VQASN(+2026.68)WTGTR	(HexNAc)2(Hex)10		VSPNVTWHTTLR	HexNAc(2)Hex(9)		SIDVGJHTLVIVDGIR	15 2 0 0 0
VTN(+1540.53)ITDSQPAPYMK	(HexNAc)2(Hex)7		DVYYTDEVGNITTSHMR	HexNAc(3)Hex(8)		FJVSASIK	9 2 0 0 0
VTN(+1702.58)ITDSQPAPYM(+15.99)K	(HexNAc)2(Hex)8		NITDSMEFNPK	HexNAc(2)Hex(15)		LJDTYTEVAEVMK	4 4 0 0 4
VTN(+1702.58)ITDSQPAPYMK	(HexNAc)2(Hex)8		KYLPAITSTPTVNENDSSTSKCVIDPEDSSVVDNELWSDMR	HexNAc(3)Hex(6)		JLTFAR	12 2 0 0 0
VTN(+1864.63)ITDSQPAPYM(+15.99)K	(HexNAc)2(Hex)9		VQCADFFACGNSSVR	HexNAc(2)Hex(19)		FJCTTR	16 2 0 0 0
VTN(+1864.63)ITDSQPAPYMK	(HexNAc)2(Hex)9		NFDTSYTSEIPSNSSR	HexNAc(2)Hex(10)		NFWQVGJSSLPAR	9 2 0 0 0
VVDSAEWFSYGMFGDDMQN(+2674.89)K	(HexNAc)2(Hex)14		TNACTNYTCFDYSSTTAR	HexNAc(2)Hex(11)		GLAQLSEEEACEVALJVTK	8 2 0 0 0
VVDSAEWFSYGMFGDDMQN(+2676.95)K	(HexNAc)6(Hex)9		TELAAYLSCNATK	HexNAc(2)Hex(17)		SSSSLITDSAAGATAFSCAJK	4 4 0 0 4
VVTFNAN(+1864.63)K	(HexNAc)2(Hex)9		KQWASISPNITYK	HexNAc(2)Hex(14)		ETJNSDAGYTEPYR	9 2 0 0 0
VYAVN(+1702.58)ASLNHDK	(HexNAc)2(Hex)8		TELAAYLSCNATK	HexNAc(2)Hex(16)		NFDTSYTSEIPSJSSR	4 4 0 0 4
VYAVN(+1864.63)ASLNHDK	(HexNAc)2(Hex)9		MHNHTAGLDIAFYENR	HexNAc(2)Hex(11)		WAJVSVR	8 2 0 0 0
VYAVN(+2026.68)ASLNHDK	(HexNAc)2(Hex)10		ATGFSAYGQSKAAINFTMK	HexNAc(2)Hex(8)		KSQDKVTJITDSQPAPYMK	7 2 0 0 0
VYAVN(+2188.74)ASLNHDK	(HexNAc)2(Hex)11		ATGFSAYGQSKAAINFTMK	HexNAc(2)Hex(9)		FTNEFFPMDVTPNDGSAQFVVYJMSGNPK	11 2 0 0 0
VYAVN(+2350.79)ASLNHDK	(HexNAc)2(Hex)12		TKYNASQIVPPPNWAK	HexNAc(2)Hex(9)		VHLECFGSSSSNJK	18 2 0 0 0
VYAVN(+2512.84)ASLNHDK	(HexNAc)2(Hex)13		RFNPANTSITNYEIK	HexNAc(2)Hex(8)		YVYDSSAGDJITAYVVDTGVSIHHVEFEGR	8 2 0 0 0
VYAVN(+2674.89)ASLNHDK	(HexNAc)2(Hex)14		QLESDPCTSNFSVYTR	HexNAc(2)Hex(9)		ANAGFJISLSDYWGR	13 2 0 0 0
VYAVN(+2836.95)ASLNHDK	(HexNAc)2(Hex)15		GHVFSNDDNSTIIIAMK	HexNAc(2)Hex(9)		FJCTTR	7 2 0 0 0
VYAVN(+2999.00)ASLNHDK	(HexNAc)2(Hex)16		MENITSNEVSLHIASADSAPGFDK	HexNAc(3)Hex(7)		NJISLSK	11 2 0 0 0
VYAVN(+3161.05)ASLNHDK	(HexNAc)2(Hex)17		SSVGSINHGTYFYHASQEGLVSNDSNIHAGIR	HexNAc(2)Hex(18)		JDTQFYIK	17 2 0 0 0
VYAVN(+3323.10)ASLNHDK	(HexNAc)2(Hex)18		SSSSLITDSAAGATAFSCANK	HexNAc(2)Hex(10)		FTNEFFPMDVTPNDGSAQFVVYJMSGNPK	5 4 0 0 4
VYGSQGN(+1864.63)STVLSR	(HexNAc)2(Hex)9		EQQSSYNISVR	HexNAc(2)Hex(16)		KLVDATQGGPJITFSSIR	16 2 0 0 0
VYGSQGN(+2026.68)STVLSR	(HexNAc)2(Hex)10		ITLVDNNTWNNTHIATVGK	HexNAc(2)Hex(10)		SJATKPQCPK	12 2 0 0 0
VYLHTLTITLN(+1702.58)GTR	(HexNAc)2(Hex)8		WGYTNITEIMDVR	HexNAc(3)Hex(7)		LVDATQGGPJITFSSIR	8 6 0 0 0
WGYTN(+1540.53)ITEIMDVR	(HexNAc)2(Hex)7		EGFQILLNR	HexNAc(2)Hex(12)		FFKJDTQFYIK	8 6 0 0 0
WGYTN(+1702.58)ITEIM(+15.99)DVR	(HexNAc)2(Hex)8		ITLVDNNTWNNTHIATVGK	HexNAc(2)Hex(7)		LJDTYTEVAEVMK	9 2 0 0 0
WGYTN(+1702.58)ITEIMDVR	(HexNAc)2(Hex)8		FNPANTSITNYEIK	HexNAc(2)Hex(9)		DAJNTQFQFTSR	9 6 0 0 0
WGYTN(+1864.63)ITEIM(+15.99)DVR	(HexNAc)2(Hex)9		GFPLNANASLIR	HexNAc(2)Hex(9)		YQYJETAGEGVTAYVIDTGINIEHQDFQGR	13 2 0 0 0
WGYTN(+1864.63)ITEIMDVR	(HexNAc)2(Hex)9		LVDATQGGPNITFSSIR	HexNAc(2)Hex(14)		JDTIIIHADRK	8 2 0 0 0
WGYTN(+2188.74)ITEIM(+15.99)DVR	(HexNAc)2(Hex)11		MEMNQTETLIPAAR	HexNAc(3)Hex(7)		NFJDSSTK	7 2 0 0 0
WGYTN(+2188.74)ITEIMDVR	(HexNAc)2(Hex)11		SIDVGNHTLVIVDGIR	HexNAc(2)Hex(13)		VYAVJASLNHDK	18 2 0 0 0
WGYTN(+2350.79)ITEIMDVR	(HexNAc)2(Hex)12		LGNQYYNDTQWLK	HexNAc(2)Hex(10)		GVAYQPAVDAEETSTIVDPLAEVNYKJCTEDAK	5 4 0 0 4
WGYTN(+2512.84)ITEIM(+15.99)DVR	(HexNAc)2(Hex)13		SIDVGNHTLVIVDGIR	HexNAc(2)Hex(12)		WGYTJITEIMDVR	12 2 0 0 0
WGYTN(+2512.84)ITEIMDVR	(HexNAc)2(Hex)13		SLDESHQHYVPVLDPAIYAANPNK	HexNAc(2)Hex(9)		KLVDATQGGPJITFSSIR	6 6 0 0 0
WGYTN(+2836.95)ITEIMDVR	(HexNAc)2(Hex)15		QNSTTEPSYDLQELR	HexNAc(2)Hex(8)		SKELEJATFVTLAR	15 2 0 0 0
WGYTN(+2999.00)ITEIMDVR	(HexNAc)2(Hex)16		ISQNDTDSIVEAVYR	HexNAc(2)Hex(10)		ALGHFYGJVSVIHFDSHLDTWNPK	9 6 0 0 0
WITHSN(+1864.63)VSNGYYTSR	(HexNAc)2(Hex)9		SWNAILHCSNNSSDLLER	HexNAc(2)Hex(8)		WTPVSTJSTSK	14 2 0 0 0
WTPVSTN(+1702.58)STSK	(HexNAc)2(Hex)8		NYTVSDVLFR	HexNAc(2)Hex(9)		TJACTJYTCFDYSSTTAR	8 6 0 0 0
WTPVSTN(+2188.74)STSK	(HexNAc)2(Hex)11		HEYFCVYPNASLIK	HexNAc(2)Hex(7)		ALGHFYGJVSVIHFDSHLDTWNPK	10 2 0 0 0
WTPVSTN(+2350.79)STSK	(HexNAc)2(Hex)12		QLGGYVATIGTKFCALNWENQSVFVLAMVDEDKKNNR	HexNAc(2)Hex(4)		GHVFSNDDJSTIIIAMK	12 2 0 0 0
WTPVSTN(+2512.84)STSK	(HexNAc)2(Hex)13		DQKLNDTYTEVAEVMK	HexNAc(2)Hex(10)		LDDJNTFQLNPGR	16 2 0 0 0
WTPVSTN(+2674.89)STSK	(HexNAc)2(Hex)14		SHHDFIFTTEGHLFPVTNQTR	HexNAc(2)Hex(9)
YDDIGKYVYDSSAGDN(+2512.84)ITAYVVDTGVSIHHVEFEGR	(HexNAc)2(Hex)13		SNSNGTYFMTSLANVNR	HexNAc(2)Hex(9)
YDDIGKYVYDSSAGDN(+2514.90)ITAYVVDTGVSIHHVEFEGR	(HexNAc)6(Hex)8		WGYTNITEIMDVR	HexNAc(2)Hex(14)
YELGLDPQN(+1702.58)ITVPPLSHK	(HexNAc)2(Hex)8		YHELFNASTYNIYTAAQQR	HexNAc(2)Hex(12)
YELGLDPQN(+1864.63)ITVPPLSHK	(HexNAc)2(Hex)9		AWYIHGCYNGSATSYPTVDLSPAQR	HexNAc(2)Hex(10)
YFN(+1702.58)YTQSEQEAAHDK	(HexNAc)2(Hex)8		AWYIHGCYNGSATSYPTVDLSPAQR	HexNAc(2)Hex(9)
YFN(+1864.63)YTQSEQEAAHDK	(HexNAc)2(Hex)9		LFPHGIYNFNFSAPNK	HexNAc(2)Hex(13)
YGGLLEEFGHEYHVN(+2028.74)VTLFNGETVVEYEDAIGHIFASTAK	(HexNAc)6(Hex)5		AGHSHTYELAPASPNTSISWIQSYSPR	HexNAc(5)Hex(9)NeuAc(2)
YGGLLEEFGHEYHVN(+2188.74)VTLFNGETVVEYEDAIGHIFASTAK	(HexNAc)2(Hex)11		TSWAVSANAFPVTPNTTICSNAVK	HexNAc(2)Hex(14)
YHELFN(+2188.74)ASTYNIYTAAQQR	(HexNAc)2(Hex)11		LMVDHILPEVLVNENR	HexNAc(2)Hex(14)
YHELFN(+2350.79)ASTYNIYTAAQQR	(HexNAc)2(Hex)12		LMVDHILPEVLVNENR	HexNAc(2)Hex(12)
YHELFN(+2512.84)ASTYNIYTAAQQR	(HexNAc)2(Hex)13		IAESFDSSSSFANTAVNSTTLGLAEK	HexNAc(2)Hex(9)
YHELFN(+2674.89)ASTYNIYTAAQQR	(HexNAc)2(Hex)14		ALGHFYGNVSVIHFDSHLDTWNPK	HexNAc(2)Hex(11)
YHELFN(+2836.95)ASTYNIYTAAQQR	(HexNAc)2(Hex)15		ALGHFYGNVSVIHFDSHLDTWNPK	HexNAc(2)Hex(12)
YHELFN(+2999.00)ASTYNIYTAAQQR	(HexNAc)2(Hex)16		GVAYQPAVDAEETSTIVDPLAEVNYKNCTEDAK	HexNAc(2)Hex(13)
YHELFN(+3161.05)ASTYNIYTAAQQR	(HexNAc)2(Hex)17		GVAYQPAVDAEETSTIVDPLAEVNYKNCTEDAK	HexNAc(2)Hex(11)
YNSLFVVNIDN(+1216.42)VSSQQMHTVR	(HexNAc)2(Hex)5		QYNENVTLYAPLEHINVAIR	HexNAc(2)Hex(13)
YNTDPVC(+57.02)AFDN(+1702.58)STVVELSDKTWDHVIESGK	(HexNAc)2(Hex)8		QYNENVTLYAPLEHINVAIR	HexNAc(2)Hex(12)
YNTDPVC(+57.02)AFDN(+1702.58)STVVELSDK	(HexNAc)2(Hex)8		EENNTAAESLINQEETTSGEAVTK	HexNAc(3)Hex(7)
YQQSGLPLGIIFYN(+1702.58)STESRDELYDVFQPLAK	(HexNAc)2(Hex)8		QYNENVTLYAPLEHINVAIR	HexNAc(2)Hex(7)
YQQSGLPLGIIFYN(+1702.58)STESR	(HexNAc)2(Hex)8		DSVGSYAPYNVTCPSDYMLRPASDGISSGEQSFIDKR	HexNAc(2)Hex(15)
YQQSGLPLGIIFYN(+1704.63)STESRDELYDVFQPLAK	(HexNAc)6(Hex)3		DSVGSYAPYNVTCPSDYMLRPASDGISSGEQSFIDKR	HexNAc(2)Hex(14)
YQQSGLPLGIIFYN(+1864.63)STESRDELYDVFQPLAK	(HexNAc)2(Hex)9		QYNENVTLYAPLEHINVAIR	HexNAc(2)Hex(6)
YQQSGLPLGIIFYN(+1864.63)STESR	(HexNAc)2(Hex)9		ANAGFNISLSDYWGR	HexNAc(2)Hex(9)
YQQSGLPLGIIFYN(+2026.68)STESRDELYDVFQPLAK	(HexNAc)2(Hex)10		QYNENVTLYAPLEHINVAIR	HexNAc(3)Hex(8)
YQQSGLPLGIIFYN(+3448.24)STESRDELYDVFQPLAK	(HexNAc)9(Hex)10		SIDCQWMDSVALNLSR	HexNAc(2)Hex(14)
YQYN(+1054.37)ETAGEGVTAYVIDTGINIEHQDFQGR	(HexNAc)2(Hex)4		WGYTNITEIMDVR	HexNAc(2)Hex(16)
YQYN(+2188.74)ETAGEGVTAYVIDTGINIEHQDFQGR	(HexNAc)2(Hex)11		SIDCQWMDSVALNLSR	HexNAc(2)Hex(12)
YQYN(+2190.79)ETAGEGVTAYVIDTGINIEHQDFQGR	(HexNAc)6(Hex)6		DGNNEWMFVPTHGVAYNYEENDPMNPILNGSVVR	HexNAc(3)Hex(7)
YQYN(+2350.79)ETAGEGVTAYVIDTGINIEHQDFQGR	(HexNAc)2(Hex)12		SVAILDGVGVNNTFGVISYR	HexNAc(2)Hex(15)
YQYN(+2512.84)ETAGEGVTAYVIDTGINIEHQDFQGR	(HexNAc)2(Hex)13		SIDCQWMDSVALNLSR	HexNAc(2)Hex(10)
YQYN(+2514.90)ETAGEGVTAYVIDTGINIEHQDFQGR	(HexNAc)6(Hex)8		YQQSGLPLGIIFYNSTESR	HexNAc(2)Hex(8)
YQYN(+2674.89)ETAGEGVTAYVIDTGINIEHQDFQGR	(HexNAc)2(Hex)14		YVYDSSAGDNITAYVVDTGVSIHHVEFEGR	HexNAc(2)Hex(17)
YSFEWSN(+1864.63)VSILEGDIDSIKEK	(HexNAc)2(Hex)9		WGYTNITEIMDVR	HexNAc(2)Hex(8)
YVYDSSAGDN(+1702.58)ITAYVVDTGVSIHHVEFEGR	(HexNAc)2(Hex)8		ANAGFNISLSDYWGR	HexNAc(2)Hex(13)
YVYDSSAGDN(+1864.63)ITAYVVDTGVSIHHVEFEGR	(HexNAc)2(Hex)9		YVYDSSAGDNITAYVVDTGVSIHHVEFEGR	HexNAc(2)Hex(10)
YVYDSSAGDN(+2026.68)ITAYVVDTGVSIHHVEFEGR	(HexNAc)2(Hex)10		KANLTFSEINSIILFGGASR	HexNAc(2)Hex(10)
YVYDSSAGDN(+2188.74)ITAYVVDTGVSIHHVEFEGR	(HexNAc)2(Hex)11		LNDTYTEVAEVMKDDFVFAASDDKELAK	HexNAc(6)Hex(4)
YVYDSSAGDN(+2350.79)ITAYVVDTGVSIHHVEFEGR	(HexNAc)2(Hex)12		DDLNLSYVFGCVPK	HexNAc(2)Hex(15)
YVYDSSAGDN(+2512.84)ITAYVVDTGVSIHHVEFEGR	(HexNAc)2(Hex)13		VVDSAEWFSYGMFGDDMQNK	HexNAc(2)Hex(14)
YVYDSSAGDN(+2514.90)ITAYVVDTGVSIHHVEFEGR	(HexNAc)6(Hex)8		HNQTYTNLINYLLGSGGTYYHR	HexNAc(2)Hex(9)
YVYDSSAGDN(+2674.89)ITAYVVDTGVSIHHVEFEGR	(HexNAc)2(Hex)14		TVLADPTFYNNTDHVEQLLSLEYADEIR	HexNAc(2)Hex(9)
YVYDSSAGDN(+2836.95)ITAYVVDTGVSIHHVEFEGR	(HexNAc)2(Hex)15		NYTNVLGFFAGNEVANTAENSATTTWVK	HexNAc(2)Hex(13)
YVYDSSAGDN(+2999.00)ITAYVVDTGVSIHHVEFEGR	(HexNAc)2(Hex)16		LNDTYTEVAEVMKDDFVFAASDDK	HexNAc(6)Hex(5)
YVYDSSAGDN(+3001.05)ITAYVVDTGVSIHHVEFEGR	(HexNAc)6(Hex)11		YQYNETAGEGVTAYVIDTGINIEHQDFQGR	HexNAc(2)Hex(11)
YVYDSSAGDN(+3161.05)ITAYVVDTGVSIHHVEFEGR	(HexNAc)2(Hex)17		TLGDTTYGFPNVSLSSITSQEWYR	HexNAc(6)Hex(5)
			GWNVSLETVPNLDIPVGSYETQLGLPVGLHPK	HexNAc(2)Hex(9)
			TQELENFTIPIFLSEFGCNK	HexNAc(2)Hex(9)
			VEVMRQIQGLVDSNTTLYAETGDSWFNGLQMK	HexNAc(8)Hex(5)
			YVYDSSAGDNITAYVVDTGVSIHHVEFEGR	HexNAc(6)Hex(8)
			SNATKPQCPK	HexNAc(2)Hex(15)
			SAQVLSMNSSS	HexNAc(2)Hex(14)
			NFNDSSTK	HexNAc(2)Hex(11)
			NSTCITAR	HexNAc(4)Hex(6)NeuAc(2)
			LGNNLTR	HexNAc(2)Hex(6)
			NDTIIIHADRK	HexNAc(2)Hex(8)
			MNNTVYVK	HexNAc(2)Hex(10)
			RSEVTPNTSLAQCPK	HexNAc(2)Hex(11)
			KSQDKVTNITDSQPAPYMK	HexNAc(3)Hex(8)
			WTPVSTNSTSK	HexNAc(4)Hex(5)NeuAc(2)
			VTNITDSQPAPYMK	HexNAc(3)Hex(7)
			TDDTASYGQSQYNQSR	HexNAc(2)Hex(10)
			SEVTPNTSLAQCPK	HexNAc(2)Hex(12)
			HPNETAQSLTFR	HexNAc(2)Hex(9)
			HSYNPNGTIPECPSR	HexNAc(2)Hex(10)
			NSTKEWLLK	HexNAc(2)Hex(9)
			YVLVSVNK	HexNAc(2)Hex(13)
			NDTQFYIK	HexNAc(2)Hex(13)
			IIYNHNSSISDIR	HexNAc(2)Hex(15)
			NVTAMWK	HexNAc(2)Hex(8)
			TYYGNGGNTTDTEALQK	HexNAc(2)Hex(9)
			DANNTQFQFTSR	HexNAc(3)Hex(6)Fuc(2)
			MEINDYPQQARWAVTNNTNIVHVTELTGTSITTKGNFYLPGK	HexNAc(4)Hex(3)
			KVESASGNQETSNVTPTK	HexNAc(4)Hex(3)
			CINGTYNGLIK	HexNAc(4)Hex(3)NeuAc(2)
			CINGTYNGLIK	HexNAc(2)Hex(9)
			KKEGFQILLNR	HexNAc(2)Hex(12)
			KKEGFQILLNR	HexNAc(2)Hex(9)
			DVYYTDEVGNITTSHMR	HexNAc(3)Hex(9)
			NFDTSYTSEIPSNSSR	HexNAc(2)Hex(11)
			AVLNQTSLCENPPADVR	HexNAc(2)Hex(9)
			MHNHTAGLDIAFYENR	HexNAc(2)Hex(12)
			VETSESTSEQPSNSNVTEEK	HexNAc(2)Hex(10)
			NSKDVYYTDEVGNITTSHMR	HexNAc(2)Hex(10)
			TKYNASQIVPPPNWAK	HexNAc(2)Hex(14)
			HYWNLTSNIYR	HexNAc(2)Hex(17)
			GHVFSNDDNSTIIIAMK	HexNAc(6)Hex(6)
			DNNSCVWLNSVK	HexNAc(2)Hex(7)
			NIQNILAQNLSGGQKRKLTFGIAILGDSQIFLLDEPTAGLDPFSR	HexNAc(2)Hex(1)
			NDNYNENQSALTGSGAMESNEDNAEETSPFNR	HexNAc(6)Hex(9)
			SPEFFNDSLVR	HexNAc(2)Hex(16)
			KLVDATQGGPNITFSSIR	HexNAc(2)Hex(9)
			DVYYTDEVGNITTSHMR	HexNAc(10)Hex(7)
			EGFQILLNR	HexNAc(2)Hex(14)
			EGFQILLNR	HexNAc(4)Hex(5)NeuAc(2)
			SPEFFNDSLVR	HexNAc(2)Hex(9)
			SIDVGNHTLVIVDGIR	HexNAc(2)Hex(14)
			QFVQYGNLTGLDMAVVK	HexNAc(3)Hex(7)
			SNSNGTYFMTSLANVNR	HexNAc(6)Hex(5)
			MENITSNEVSLHIASADSAPGFDK	HexNAc(2)Hex(10)
			SIIHDTLNSSYSDIENLNSR	HexNAc(2)Hex(9)
			SIIHDTLNSSYSDIENLNSR	HexNAc(2)Hex(7)
			YHELFNASTYNIYTAAQQR	HexNAc(2)Hex(17)
			NITSDSSFTFCPTDKDVDWR	HexNAc(2)Hex(9)
			YGDLINIQDPYNLNK	HexNAc(2)Hex(15)
			IPLNDTVDVTTLPSIK	HexNAc(2)Hex(7)
			NYGHDEYSLPWNLTEIKR	HexNAc(2)Hex(9)
			NFTGRNDANPATHAFVTSPDIVTAMVFSGDMNFNPLTDTLKDK	HexNAc(7)Hex(3)
			AGHSHTYELAPASPNTSISWIQSYSPR	HexNAc(6)Hex(9)
			GCEYTQNIPCPRAGHSHTYELAPASPNTSISWIQSYSPR	HexNAc(3)Hex(5)
			IAESFDSSSSFANTAVNSTTLGLAEK	HexNAc(2)Hex(8)
			ESIKKEACWTISNITAGNRAQIQTVIDANMFPALISILQTAEFR	HexNAc(2)Hex(10)
			FAYIGDNMDLAFTNHTDWK	HexNAc(2)Hex(18)
			NYGHDEYSLPWNLTEIK	HexNAc(2)Hex(7)
			LFYMDVASEWSSSDMASLNDSLYSHPSVSK	HexNAc(3)Hex(8)
			GDSHLNHTSVMTGNWNILPYPSFGK	HexNAc(2)Hex(10)
			ILKNDSVESYDWLIEYGSQSPTSEVTDR	HexNAc(2)Hex(9)
			LLNISLEHLPGQTDIFR	HexNAc(2)Hex(9)
			SIDCQWMDSVALNLSR	HexNAc(2)Hex(13)
			SVAILDGVGVNNTFGVISYR	HexNAc(2)Hex(17)
			DGNNEWMFVPTHGVAYNYEENDPMNPILNGSVVR	HexNAc(3)Hex(8)
			SVAILDGVGVNNTFGVISYR	HexNAc(2)Hex(14)
			MNTTSEVIVGTGFQAIR	HexNAc(3)Hex(7)
			WGYTNITEIMDVR	HexNAc(2)Hex(10)
			YVYDSSAGDNITAYVVDTGVSIHHVEFEGR	HexNAc(6)Hex(11)
			YVYDSSAGDNITAYVVDTGVSIHHVEFEGR	HexNAc(6)Hex(5)
			YVYDSSAGDNITAYVVDTGVSIHHVEFEGR	HexNAc(6)Hex(9)
			HPSFPLSNNGELIGEFTLSNITDVEK	HexNAc(6)Hex(4)
			YVYDSSAGDNITAYVVDTGVSIHHVEFEGR	HexNAc(3)Hex(8)
			SYGFCKPLEANEEGKPYYPCGIIANSLFNDSYSSLLR	HexNAc(2)Hex(10)
			TVLADPTFYNNTDHVEQLLSLEYADEIR	HexNAc(2)Hex(8)
			GWNVSLETVPNLDIPVGSYETQLGLPVGLHPK	HexNAc(2)Hex(10)
			TYYTEDMIQQLLTNGLISSTVDNDTYFGQCFACAVVK	HexNAc(3)Hex(9)
			TYYTEDMIQQLLTNGLISSTVDNDTYFGQCFACAVVK	HexNAc(3)Hex(7)
			TYYTEDMIQQLLTNGLISSTVDNDTYFGQCFACAVVKR	HexNAc(3)Hex(8)

## Sheet: Figure 2c,d
Peptide	Glycan	Glycan ID	Glycan Type	Adduct	Adduct Mass	Isotopic Shift	-10LgP	Glycan Score	Peptide Score	S-Score (%)	Mass	Glycan Mass	Length	ppm	m/z	z	RT	Area	Scan	Source File	Accession	Glycosylation position	Feature id	PTM	AScore	FoundBy
DIDLILIPAHVPVHN(+2188.74)ASELDIVLSELR	(HexNAc)2(Hex)11	694	NLink		0	3	40.18	42.49	37.86	0	5179.38	2188.74	27	-0.6	1296.61	4	253.313		56805	cwq_mix2-2_726.raw	O13781|YEO3_SCHPO	15	0	(HexNAc)2(Hex)11_694:0	N15:(HexNAc)2(Hex)11_694:0:1000.00	Peptide Based Search
DIDLILIPAHVPVHN(+2512.84)ASELDIVLSELR	(HexNAc)2(Hex)13	1497	NLink		0	1	35.03	38.19	31.86	0	5503.48	2512.84	27	-0.7	1377.13	4	250.39		56162	cwq_mix2-2_726.raw	O13781|YEO3_SCHPO	15	0	(HexNAc)2(Hex)13_1497:0	N15:(HexNAc)2(Hex)13_1497:0:1000.00	Peptide Based Search

## Sheet: Figure 3a
		structure	fragment ion	composition
Mouse Lung	StrucGP	0.219193	0.83337	0.82
Mouse Lung	GlycanFinder	0.313704	0.7855	0.86
Mouse Brain	StrucGP	0.319455	0.852633	0.888721
Mouse Brain	GlycanFinder	0.351249	0.887328	0.929599
Mouse Kidney	StrucGP	0.159363	0.772475	0.820717
Mouse Kidney	GlycanFinder	0.295219	0.84015	0.935458
Mouse Heart	StrucGP	0.20904	0.803581	0.747175
Mouse Heart	GlycanFinder	0.329802	0.775397	0.833333
Mouse Liver	StrucGP	0.245614	0.962163	0.956968
Mouse Liver	GlycanFinder	0.306521	0.844592	0.880503

## Sheet: Figure 3b
StrucGP
MS2Scan	LowEnergy_MS2Scan	RetentionTime	PrecursorCharge	OriginalPrecursorMz	Peptide	ProteinID	Glycosite_Position	Matched_Pepfragment_Number	GlycanComposition	Structure_codinga	Glycan_type	CoreFucose_probability	Bisection_probability	GlycanType_probability	Branch-1_probability	BranchesOverall_probability	PeptideScore	GlycanScore	FileName
39012	39012	179.522	3	1378.28	NNVTEIQGIPGAASGLIK	Q91V14	362	23	N4H5F3S1	A2B2C1D1E2F1G3gfF5fedD1E2F1fF5fedcbB5ba	Complex	0.999687		1	1	1	132.096	79.751	M-Brain-1
GlycanFinder
Peptide	Glycan	Denovo glycan	Glycan Type	Adduct	Adduct Mass	Isotopic Shift	-10LgP	Glycan Score	Peptide Score	Glycan Rank	S-Score (%)	Mass	Glycan Mass	Length	ppm	m/z	z	RT	Area	Scan	Source File	Accession	Glycosylation position	Feature id	PTM	AScore
NN(+2350.83)VTEIQGIPGAASGLIK	(Fuc)1(Hex)5(HexNAc)4(NeuAc)2	RES 1b:b-dglc-HEX-1:5 2b:a-lgal-HEX-1:5|6:d 3b:b-dglc-HEX-1:5 4b:b-dman-HEX-1:5 5b:b-dman-HEX-1:5 6b:b-dglc-HEX-1:5 7b:b-dman-HEX-1:5 8b:a-dgro-dgal-NON-2:6|1:a|2:keto|3:d 9s:n-acetyl 10s:n-acetyl 11b:b-dman-HEX-1:5 12b:b-dglc-HEX-1:5 13b:b-dman-HEX-1:5 14b:a-dgro-dgal-NON-2:6|1:a|2:keto|3:d 15s:n-acetyl 16s:n-acetyl 17s:n-acetyl 18s:n-acetyl LIN 1:1o(-1+-1)2d 2:1o(-1+-1)3d 3:3o(-1+-1)4d 4:4o(-1+…	NLink		0	0	41.32	49.8	32.85	0	18.64	4131.8	2350.83	18	2	1378.28	3	179.253	10400000	39012	MouseBrain-Z-T-1.raw	Q91V14|S12A5_MOUSE	2	143021	(HexNAc)4(Hex)5(Fuc)1(NeuAc)2_1077:0	N2:(HexNAc)4(Hex)5(Fuc)1(NeuAc)2_1077:0:0.00

## Sheet: Figure 3c
Scan	Peptide	Peptide Score	Glycan	Glycan ID	Glycan Type	Glycan Score	Glycan Mass	m/z	z	RT	1/k0 Start	1/k0 End	Source File	PepMass	Adduct	Adduct Mass	Isotopic Shift	Denovo Glycan ID	Denovo Glycan Score	denovo structure
21599	SITTDPTMTSDN(+2075.98)GSYFWDRPSK	49.82	(Fuc)2(Hex)6(HexNAc)4		NLink	0	2075.98	1146.28	4	99.3129	0	0	MouseKidney-Z-T-1.raw	2505.11		0	0	0	0	RES 1b:b-dglc-HEX-1:5 2b:a-lgal-HEX-1:5|6:d 3b:b-dglc-HEX-1:5 4b:b-dman-HEX-1:5 5b:b-dman-HEX-1:5 6b:b-dman-HEX-1:5 7b:b-dman-HEX-1:5 8b:b-dman-HEX-1:5 9b:b-dglc-HEX-1:5 10b:b-dman-HEX-1:5 11s:n-acetyl 12b:b-dglc-HEX-1:5 13b:a-lgal-HEX-1:5|6:d 14s:n-acetyl 15s:n-acetyl 16s:n-acetyl LIN 1:1o(-1+-1)2d 2:1o(-1+-1)3d 3:3o(-1+-1)4d 4:4o(-1+-1)5d 5:5o(-1+-1)6d 6:5o(-1+-1)7d 7:4o(-1+-1)8d 8:8o(-1+-1)9d …
21932	N(+2189.13)ISQILENTVK	49.46	(Hex)6(HexNAc)6		NLink	0	2189.13	1149.95	3	101.031	0	0	MouseKidney-Z-T-1.raw	1257.69		0	0	0	0	RES 1b:b-dglc-HEX-1:5 2b:b-dglc-HEX-1:5 3b:b-dman-HEX-1:5 4b:b-dman-HEX-1:5 5b:b-dglc-HEX-1:5 6s:n-acetyl 7b:b-dglc-HEX-1:5 8b:b-dman-HEX-1:5 9s:n-acetyl 10b:b-dman-HEX-1:5 11b:b-dglc-HEX-1:5 12b:b-dman-HEX-1:5 13s:n-acetyl 14b:b-dglc-HEX-1:5 15b:b-dman-HEX-1:5 16s:n-acetyl 17s:n-acetyl 18s:n-acetyl LIN 1:1o(-1+-1)2d 2:2o(-1+-1)3d 3:3o(-1+-1)4d 4:4o(-1+-1)5d 5:5d(2+1)6n 6:4o(-1+-1)7d 7:7o(-1+-1)8…

## Sheet: Figure 4a
Peptide	Glycan	Glycan ID	Glycan Type	Adduct	Adduct Mass	Isotopic Shift	-10LgP	Glycan Score	Peptide Score	S-Score (%)	Mass	Glycan Mass	Length	ppm	m/z	z	RT	Area	Scan	Source File	Accession	Glycosylation position	Feature id	PTM	AScore
EEQYN(+1444.53)STYR	(HexNAc)4(Hex)3(Fuc)1	120	NLink		0	0	69.66	64.85	74.47	100	2633.04	1444.53	9	-0.6	878.686	3	10.1464	231000000	3442	IgG-MCC-150ng-1.raw	P01857|IGHG1_HUMAN	5	3315	(HexNAc)4(Hex)3(Fuc)1_60:0	N5:(HexNAc)4(Hex)3(Fuc)1_60:0:1000.00
EEQFN(+1444.53)STFR	(HexNAc)4(Hex)3(Fuc)1	120	NLink		0	0	89.74	82	97.48	100	2601.05	1444.53	9	2.6	868.025	3	19.8548		8924	IgG-MCC-150ng-1.raw	P01859|IGHG2_HUMAN	5	0	(HexNAc)4(Hex)3(Fuc)1_60:0	N5:(HexNAc)4(Hex)3(Fuc)1_60:0:1000.00
EEQYN(+1444.53)STFR	(HexNAc)4(Hex)3(Fuc)1	120	NLink		0	0	47.05	66.74	27.35	100	2617.04	1444.53	9	1.5	873.356	3	12.9329	57400000	5879	IgG-MCC-150ng-2.raw	P01860|IGHG3_HUMAN	5	3592	(HexNAc)4(Hex)3(Fuc)1_60:0	N5:(HexNAc)4(Hex)3(Fuc)1_60:0:1000.00
EEQFN(+1444.53)STYR	(HexNAc)4(Hex)3(Fuc)1	120	NLink		0	0	71.14	75.87	66.42	100	2617.04	1444.53	9	1	873.356	3	12.649	69400000	4915	IgG-MCC-150ng-1.raw	P01861|IGHG4_HUMAN	5	3124	(HexNAc)4(Hex)3(Fuc)1_60:0	N5:(HexNAc)4(Hex)3(Fuc)1_60:0:1000.00

## Sheet: Figure 4b,c
Glycan Moiety	IgG1	IgG2	IgG3	IgG4	IgG1-Rep1	IgG1-Rep2
(HexNAc)4(Hex)3(Fuc)1	0.2504	0.1955	0.3429	0.06695	0.2579	0.2429
(HexNAc)4(Hex)4(Fuc)1	0.26975	0.31555	0.3254	0.0151	0.2663	0.2732
(HexNAc)4(Hex)5(Fuc)1	0.16915	0.2351	0.00435	0.00635	0.1809	0.1574
(HexNAc)4(Hex)5(Fuc)1(NeuAc)1	0.109	0.07935	0.10635	0.32445	0.0987	0.1193
(HexNAc)5(Hex)4(Fuc)1	0.0442	0.041	0	0.1297	0.0321	0.0563
Others	0.1575	0.1335	0.221	0.45745	0.1641	0.1509

## Sheet: Figure 5a
Criteria	IQ-GPA	Protein prospector	glyXtoolMS	Byonic	SugarQb	Glycopeptide Search	Glycopep...GraphMS	GlycoPAT	GPQuest	User team 15	GlycanFinder	pGlyco3	MSFragger
N1	0.666667	0.453333	0.173333	0.506667	0	0	0	0.44	0	1	0.833333	0.611111	0	Synthetic N-glycopeptide
N2	0.99458	0.585727	0.941923	0.719493	0.656988	0.509172	0	1	0.102822	0.832289	0.952296	0.821918	0.931407	N-glycan composition
N3	0.628617	0.946516	0.785646	0.921353	0.825704	0.34734	0.926909	0.707355	0.771209	0.694005	0.871794	0.881958	0.689891	Source N-glycoprotein
N4	0.106643	0.545455	0.118007	0.326923	0.0541958	0	0.0716783	0.118007	0.0384615	0.523601	0.251748	0.786441	0.0996503	N-glycoproteome coverage
N5	0.369863	0.938356	0.691781	0.664384	0.239726	0.0342466	0.308219	0.719178	0.253425	1	0.931507	0.192308	0.506849	Commonly reported (consensus) N-glycopeptides
N6	0.96062	0.620968	0.768077	0.918007	0	1	0.88756	0.89902	0.792298	0.61391	0.892284	0.644864	1	NeuGc and multi-Fuc N-glycopeptides (absence)
Overall score	0.621165	0.681726	0.579795	0.676138	0.296102	0.315126	0.365728	0.64726	0.326369	0.777301	0.788827	0.656433	0.537966

## Sheet: Figure 5b
	Consensus 0-25%	25-50%	50-75%	75-100%
N-glycopeptides	114	41	40	90
N-glycoproteins	11	11	3	25
N-glycan compositions	12	12	17	28

[truncated: 1 more sheets: Figure 5c]
